# Supplementary material for: Genomic and single-cell analyses reveal genetic signatures of swimming pattern and diapause strategy in jellyfish
Source: Nat Commun. 2024 Jul 15;15:5936. doi: 10.1038/s41467-024-49848-z (PMC11250803; doi:10.1038/s41467-024-49848-z)
Supplement: Supplementary file 4 — Supplementary Data [file 41467_2024_49848_MOESM4_ESM.zip]

Archive with 27 entries (27 files):
- Supplementary Data 1.xlsx
- Supplementary Data 10.xlsx
- Supplementary Data 11.xlsx
- Supplementary Data 12.xlsx
- Supplementary Data 13.xlsx
- Supplementary Data 14.xlsx
- Supplementary Data 15.xlsx
- Supplementary Data 16.xlsx
- Supplementary Data 17.xlsx
- Supplementary Data 18.xlsx
- Supplementary Data 19.xlsx
- Supplementary Data 2.xlsx
- Supplementary Data 20.xlsx
- Supplementary Data 21.xlsx
- supplementary data 22.xlsx
- Supplementary Data 23.xlsx
- Supplementary Data 24.xlsx
- Supplementary Data 25.xlsx
- Supplementary Data 26.txt
- Supplementary Data 3.xlsx
- Supplementary Data 4.xlsx
- Supplementary Data 5.xlsx
- Supplementary Data 6.xlsx
- Supplementary Data 7.xlsx
- Supplementary Data 8.xlsx
- Supplementary Data 9.xlsx
- Supplementary Data.txt
