# Supplementary material for: Genomic and single-cell analyses reveal genetic signatures of swimming pattern and diapause strategy in jellyfish
Source: Nat Commun. 2024 Jul 15;15:5936. doi: 10.1038/s41467-024-49848-z (PMC11250803; doi:10.1038/s41467-024-49848-z)
Supplement: Supplementary file 4 — Supplementary Data [file 41467_2024_49848_MOESM4_ESM.zip › Supplementary Data 1.xlsx]

## Sheet: Sheet1
Supplementary Data 1. 548 positive selected genes (PSGs) identified in T. rubra. The “Symbol” column represents the gene IDs of T. rubra (P-value<0.05).
GeneId	pvalue	Adjusted pvalue	pvalue(BS+MNMtest)	Adjusted pvale(BS+MNMtest)	Anno					SymboL
evm.model.Hic_asm_11.926	0.0151711	0.0479516	1	1	Two pore domain potassium channel, TWIK-1	Molecular Function: potassium channel activity (GO:0005267), Cellular Component: membrane (GO:0016020), Biological Process: potassium ion transmembrane transport (GO:0071805)	--	--	--	--
evm.model.Hic_asm_13.972	0.0123881	0.0418744	0.228947	0.307129	Metridin-like ShK toxin		K09640 transmembrane protease serine 9 [EC:3.4.21.-] | (RefSeq) transmembrane protease serine 9-like (A)	PREDICTED: transmembrane protease serine 9-like [Hydra vulgaris]	Chymotrypsin-like protease CTRL-1 OS=Homo sapiens OX=9606 GN=CTRL PE=2 SV=1	TMPRSS9
evm.model.Hic_asm_9.153	0.0340025	0.0853129	0.902635	0.93983	TatD family	Molecular Function: endodeoxyribonuclease activity, producing 5'-phosphomonoesters (GO:0016888)	K03424 TatD DNase family protein [EC:3.1.21.-] | (RefSeq) putative deoxyribonuclease TATDN1 (A)	PREDICTED: putative deoxyribonuclease TATDN1 [Hydra vulgaris]	Putative deoxyribonuclease TATDN1 OS=Mus musculus OX=10090 GN=Tatdn1 PE=1 SV=1	TATDN1
evm.model.Hic_asm_8.275	0.0310387	4.9807e-07	0.04691	0.0774637	Sodium:neurotransmitter symporter	Molecular Function: neurotransmitter:sodium symporter activity (GO:0005328), Biological Process: neurotransmitter transport (GO:0006836), Cellular Component: integral to membrane (GO:0016021)	K05048 solute carrier family 6 (neurotransmitter transporter, amino acid/orphan) member 15/16/17/18/20 | (RefSeq) sodium- and chloride-dependent GABA transporter 1-like isoform X1 (A)	solute carrier family 6 [Cyanea capillata]	Sodium-dependent neutral amino acid transporter B(0)AT3 OS=Mus musculus OX=10090 GN=Slc6a18 PE=1 SV=1	SLC6
evm.model.Hic_asm_11.523	0.000580321	0.00363326	0	0	Ankyrin repeat-containing domain		K05872 NF-kappa-B inhibitor epsilon | (RefSeq) nfkbie; NF-kappa-B inhibitor epsilon (A)	NF-kappa-B inhibitor epsilon [Salvelinus malma]	NF-kappa-B inhibitor epsilon OS=Mus musculus OX=10090 GN=Nfkbie PE=1 SV=2	NFKBIE
evm.model.Hic_asm_7.1020.1	0.00666619	0.0253737	0.0011417	0.00325623	NULL		K03440 acid-sensing ion channel, other | (RefSeq) HyNaC11; acid-sensing ion channel 1-like (A)	hydra Na channel 3 [Hydra vulgaris]	Acid-sensing ion channel 1C OS=Danio rerio OX=7955 GN=asic1c PE=1 SV=1	HyNaCs
evm.model.Hic_asm_0.208	0.0385573	0.0918861	0.0036306	0.00846837	Capsule synthesis protein, CapA		K07282 gamma-polyglutamate biosynthesis protein CapA | (GenBank) hypothetical protein (A)	PREDICTED: uncharacterized protein LOC100198021 [Hydra vulgaris]	Capsule biosynthesis protein CapA OS=Bacillus anthracis OX=1392 GN=capA PE=2 SV=2	capA
evm.model.Hic_asm_8.297	0.0388896	0.092339	0.000142005	0.000586242	Blood group Rhesus C/E/D polypeptide	Cellular Component: membrane (GO:0016020)	K04141 adrenergic receptor beta-1 | (RefSeq) D(1A) dopamine receptor-like (A)	PREDICTED: histamine H2 receptor-like [Hydra vulgaris]	Octopamine receptor beta-1R OS=Drosophila melanogaster OX=7227 GN=Octbeta1R PE=2 SV=1	HRH2
evm.model.Hic_asm_6.1384	0.0139465	0.0456366	0.0241756	0.0435997	Acriflavin resistance protein	Molecular Function: transporter activity (GO:0005215), Biological Process: transport (GO:0006810), Cellular Component: membrane (GO:0016020)	K04851 voltage-dependent calcium channel L type alpha-1D | (RefSeq) voltage-dependent R-type calcium channel subunit alpha-1E-like (A)	voltage-dependent R-type calcium channel subunit alpha-1E-like isoform X4 [Acropora millepora]	Voltage-dependent calcium channel type A subunit alpha-1 OS=Apis mellifera OX=7460 GN=CAC PE=2 SV=1	CACNA1E
evm.model.Hic_asm_8.1127	0.0316414	0.0813815	0.00130336	0.00360841	NULL		K01436 amidohydrolase [EC:3.5.1.-] | (RefSeq) amaA; N-acyl-L-amino acid amidohydrolase (A)	hypothetical protein RMCBS344292_12532 [Rhizopus microsporus]	Peptidase M20 domain-containing protein 2 OS=Mus musculus OX=10090 GN=Pm20d2 PE=1 SV=1	PM20D2
evm.model.Hic_asm_7.1601	2.764e-05	0.000279067	0.00288579	0.0070947	Vasopressin V1B receptor	Molecular Function: vasopressin receptor activity (GO:0005000), Biological Process: G-protein coupled receptor signaling pathway (GO:0007186), Cellular Component: integral to membrane (GO:0016021)	K18626 trichohyalin | (RefSeq) vitellogenin-1-like (A)	vitellogenin-like [Stylophora pistillata]	Vitellogenin-1 OS=Fundulus heteroclitus OX=8078 GN=vtg1 PE=1 SV=2	VTG1
evm.model.Hic_asm_11.1155	4.924e-06	6.52179e-05	0.0288266	0.0504128	Aminoglycoside phosphotransferase		K18201 hydroxylysine kinase [EC:2.7.1.81] | (RefSeq) hydroxylysine kinase-like (A)	PREDICTED: hydroxylysine kinase-like [Hydra vulgaris]	Hydroxylysine kinase OS=Homo sapiens OX=9606 GN=HYKK PE=1 SV=2	HYKK
evm.model.Hic_asm_7.1057	0.0226717	0.0636965	3.153e-06	2.64322e-05	Na+/H+ exchanger, isoforms 3/5	Biological Process: sodium ion transport (GO:0006814), Biological Process: regulation of pH (GO:0006885), Molecular Function: sodium:hydrogen antiporter activity (GO:0015385), Cellular Component: integral to membrane (GO:0016021)	K08059 interferon, gamma-inducible protein 30 | (RefSeq) gamma-interferon-inducible lysosomal thiol reductase-like (A)	PREDICTED: gamma-interferon-inducible lysosomal thiol reductase-like [Hydra vulgaris]	Gamma-interferon-inducible lysosomal thiol reductase OS=Carassius auratus OX=7957 GN=ifi30 PE=1 SV=1	GILT
evm.model.Hic_asm_12.904	0.0371896	0.0900599	6.1725e-05	0.000294575	Short-chain dehydrogenase/reductase SDR	Biological Process: metabolic process (GO:0008152), Molecular Function: oxidoreductase activity (GO:0016491)	K11153 retinol dehydrogenase 12 [EC:1.1.1.300] | (RefSeq) retinol dehydrogenase 12 (A)	hypothetical protein TRIADDRAFT_19714 [Trichoplax adhaerens]	Retinol dehydrogenase 12 OS=Homo sapiens OX=9606 GN=RDH12 PE=1 SV=3	RDH12
evm.model.Hic_asm_9.1344	0.0041074	0.0174991	5.7e-07	6.77465e-06	von Willebrand factor, type A		K00505 tyrosinase [EC:1.14.18.1] | (RefSeq) uncharacterized protein LOC111339813 (A)	uncharacterized protein LOC114528376 [Dendronephthya gigantea]	Tyrosinase OS=Streptomyces lincolnensis OX=1915 GN=melC2 PE=3 SV=2	TYR
evm.model.Hic_asm_12.833	0.00757294	0.0278198	1.9243e-05	0.000112916	NULL		K00485 dimethylaniline monooxygenase (N-oxide forming) [EC:1.14.13.8] | (RefSeq) Fmo-1; Flavin-containing monooxygenase 1 (A)	predicted protein [Nematostella vectensis]	Flavin-containing monooxygenase FMO GS-OX-like 5 OS=Arabidopsis thaliana OX=3702 GN=At1g63370 PE=2 SV=2	GSXL9_ARATH
evm.model.Hic_asm_1.471	5.4308e-05	0.000489526	0	0	Saposin-like type B, 2		K12382 saposin | (RefSeq) saposin, putative (A)	PREDICTED: uncharacterized protein LOC101860584 [Aplysia californica]	--	--
evm.model.Hic_asm_9.823	0.00973465	0.0345234	4.673e-06	3.60323e-05	Peptidase M12B, propeptide	Molecular Function: metalloendopeptidase activity (GO:0004222), Biological Process: proteolysis (GO:0006508), Molecular Function: zinc ion binding (GO:0008270)	K06835 disintegrin and metalloproteinase domain-containing protein 12 [EC:3.4.24.-] | (RefSeq) disintegrin and metalloproteinase domain-containing protein 12-like (A)	PREDICTED: disintegrin and metalloproteinase domain-containing protein 12-like [Saccoglossus kowalevskii]	Disintegrin and metalloproteinase domain-containing protein 12 OS=Mus musculus OX=10090 GN=Adam12 PE=1 SV=2	ADAM12
evm.model.Hic_asm_5.460	0.000170751	0.00132451	0	0	Sushi/SCR/CCP		K17495 CUB and sushi domain-containing protein | (RefSeq) sushi, von Willebrand factor type A, EGF and pentraxin domain-containing protein 1-like (A)	PREDICTED: uncharacterized protein LOC100201520, partial [Hydra vulgaris]	Hemicentin-1 OS=Homo sapiens OX=9606 GN=HMCN1 PE=1 SV=2	HMCN1
evm.model.Hic_asm_7.1097	0.0397299	0.093649	0.202557	0.278946	Sulfatase	Biological Process: metabolic process (GO:0008152), Molecular Function: sulfuric ester hydrolase activity (GO:0008484)	K12375 arylsulfatase I/J [EC:3.1.6.-] | (RefSeq) arylsulfatase B-like (A)	PREDICTED: arylsulfatase B-like [Hydra vulgaris]	Arylsulfatase B OS=Rattus norvegicus OX=10116 GN=Arsb PE=2 SV=2	ARSB
evm.model.Hic_asm_8.1372	0.00938447	0.0335874	0.0457351	0.0757246	ChaC-like protein		K07232 glutathione-specific gamma-glutamylcyclotransferase [EC:4.3.2.7] | (RefSeq) glutathione-specific gamma-glutamylcyclotransferase 1-like (A)	PREDICTED: glutathione-specific gamma-glutamylcyclotransferase 1-like [Hydra vulgaris]	Glutathione-specific gamma-glutamylcyclotransferase 1 OS=Danio rerio OX=7955 GN=chac1 PE=3 SV=1	CHAC1
evm.model.Hic_asm_12.1054	0.0452626	0.102592	0.0410603	0.0691611	Glycosyltransferase family 18	Biological Process: protein N-linked glycosylation (GO:0006487), Molecular Function: alpha-1,6-mannosylglycoprotein 6-beta-N-acetylglucosaminyltransferase activity (GO:0030144)	K00744 alpha-1,3(6)-mannosylglycoprotein beta-1,6-N-acetyl-glucosaminyltransferase [EC:2.4.1.155] | (RefSeq) alpha-1,6-mannosylglycoprotein 6-beta-N-acetylglucosaminyltransferase A-like (A)	PREDICTED: alpha-1,6-mannosylglycoprotein 6-beta-N-acetylglucosaminyltransferase A-like isoform X1 [Hydra vulgaris]	Alpha-1,6-mannosylglycoprotein 6-beta-N-acetylglucosaminyltransferase A OS=Cricetulus griseus OX=10029 GN=MGAT5 PE=1 SV=1	MGAT5
evm.model.Hic_asm_6.672	0.0183107	0.0547311	0.00359402	0.00842518	Thrombospondin, type 1 repeat		K08621 a disintegrin and metalloproteinase with thrombospondin motifs 6 [EC:3.4.24.-] | (RefSeq) A disintegrin and metalloproteinase with thrombospondin motifs 6-like (A)	PREDICTED: A disintegrin and metalloproteinase with thrombospondin motifs 6-like [Hydra vulgaris]	A disintegrin and metalloproteinase with thrombospondin motifs 7 OS=Homo sapiens OX=9606 GN=ADAMTS7 PE=1 SV=2	ADAMTS6
evm.model.Hic_asm_5.151	0.0166296	0.0196608	0.399713	0.494278	Potassium channel, voltage-dependent, EAG	Molecular Function: voltage-gated potassium channel activity (GO:0005249), Biological Process: potassium ion transport (GO:0006813), Cellular Component: membrane (GO:0016020)	K17275 plastin-1 | (RefSeq) plastin-1-like (A)	PREDICTED: plastin-1-like [Hydra vulgaris]	Plastin-3 OS=Homo sapiens OX=9606 GN=PLS3 PE=1 SV=4	PLS1
evm.model.Hic_asm_13.175	0.000297386	0.00210451	2.7494e-05	0.000152237	Protein-tyrosine phosphatase, receptor/non-receptor type	Molecular Function: protein tyrosine phosphatase activity (GO:0004725), Biological Process: protein dephosphorylation (GO:0006470)	K18024 tyrosine-protein phosphatase non-receptor type 12/18/22 [EC:3.1.3.48] | (RefSeq) tyrosine-protein phosphatase non-receptor type 22-like (A)	PREDICTED: tyrosine-protein phosphatase non-receptor type 22-like [Hydra vulgaris]	Tyrosine-protein phosphatase non-receptor type 18 OS=Homo sapiens OX=9606 GN=PTPN18 PE=1 SV=2	PTPN22
evm.model.Hic_asm_9.394	0.0309595	0.0804781	0.322408	0.413196	ATPase, AAA-type, core	Molecular Function: ATP binding (GO:0005524)	K13254 spastin [EC:5.6.1.1] | (RefSeq) spast; spastin (A)	PREDICTED: spastin-like [Hydra vulgaris]	Spastin OS=Rattus norvegicus OX=10116 GN=Spast PE=1 SV=1	SPAST
evm.model.Hic_asm_2.211	0.000283212	0.00201915	0.438041	0.535639	NULL		K01128 sphingomyelin phosphodiesterase acid-like 3 [EC:3.1.4.-] | (RefSeq) acid sphingomyelinase-like phosphodiesterase 3a (A)	PREDICTED: sphingomyelinase phosphodiesterase D-like [Hydra vulgaris]	Sphingomyelinase phosphodiesterase C OS=Dictyostelium discoideum OX=44689 GN=sgmC PE=3 SV=1	SMase D
evm.model.Hic_asm_6.909	0.000109452	0.000884245	0.125458	0.183468	Two pore domain potassium channel, TWIK family	Molecular Function: potassium channel activity (GO:0005267), Cellular Component: integral to membrane (GO:0016021), Biological Process: potassium ion transmembrane transport (GO:0071805)	K00826 branched-chain amino acid aminotransferase [EC:2.6.1.42] | (RefSeq) branched-chain-amino-acid aminotransferase, cytosolic-like (A)	PREDICTED: branched-chain-amino-acid aminotransferase, cytosolic-like [Hydra vulgaris]	Branched-chain-amino-acid aminotransferase OS=Nematostella vectensis OX=45351 GN=v1g246094 PE=3 SV=1	BCAT
evm.model.Hic_asm_5.158	0.0100001	0.0353361	0.000259372	0.000977754	Adenovirus fibre protein	Biological Process: cell adhesion (GO:0007155), Biological Process: viral infectious cycle (GO:0019058), Biological Process: viral attachment to host cell (GO:0019062)	K12373 hexosaminidase [EC:3.2.1.52] | (RefSeq) beta-hexosaminidase subunit alpha-like (A)	PREDICTED: beta-hexosaminidase subunit alpha-like isoform X1 [Hydra vulgaris]	Beta-hexosaminidase subunit alpha OS=Homo sapiens OX=9606 GN=HEXA PE=1 SV=2	HEXA
evm.model.Hic_asm_3.274	0.0135649	0.0448401	0.000470042	0.00156067	Ricin B lectin domain		K00710 polypeptide N-acetylgalactosaminyltransferase [EC:2.4.1.41] | (RefSeq) polypeptide N-acetylgalactosaminyltransferase 13-like (A)	PREDICTED: polypeptide N-acetylgalactosaminyltransferase 13-like [Hydra vulgaris]	Polypeptide N-acetylgalactosaminyltransferase 5 OS=Drosophila melanogaster OX=7227 GN=pgant5 PE=2 SV=2	GALNT13
evm.model.Hic_asm_9.743	0.0154457	0.0484909	8.7e-08	1.28843e-06	Helicase/UvrB domain	Molecular Function: DNA binding (GO:0003677), Molecular Function: ATP binding (GO:0005524), Molecular Function: hydrolase activity (GO:0016787)	K11592 endoribonuclease Dicer [EC:3.1.26.-] | (RefSeq) endoribonuclease Dicer-like (A)	dicer 1 [Nematostella vectensis]	Endoribonuclease Dicer homolog 3b OS=Oryza sativa subsp. japonica OX=39947 GN=DCL3B PE=3 SV=2	DICER1
evm.model.Hic_asm_12.671_evm.model.Hic_asm_12.672	7.204e-06	9.04915e-05	9.008e-06	6.19828e-05	NULL		K20994 Notch 2 | (RefSeq) uncharacterized protein LOC113687162 (A)	PREDICTED: uncharacterized protein LOC100202739 isoform X2 [Hydra vulgaris]	Mucin-1 OS=Homo sapiens OX=9606 GN=MUC1 PE=1 SV=3	MUC1
evm.model.Hic_asm_5.582	0.0178195	0.0535409	2.6e-08	4.45101e-07	Flavodoxin	Molecular Function: iron ion binding (GO:0005506), Molecular Function: FMN binding (GO:0010181), Biological Process: oxidation-reduction process (GO:0055114)	K13240 nitric-oxide synthase, brain [EC:1.14.13.39] | (RefSeq) nitric oxide synthase, brain-like isoform X1 (A)	nitric oxide synthase, endothelial-like isoform X1 [Acropora millepora]	Nitric oxide synthase, brain OS=Homo sapiens OX=9606 GN=NOS1 PE=1 SV=2	NOS1
evm.model.Hic_asm_14.168.1	0	0	2.254e-06	2.08863e-05	NULL		K04988 polycystin 1L2 | (RefSeq) LOW QUALITY PROTEIN: polycystic kidney disease protein 1-like 2 (A)	PREDICTED: uncharacterized protein LOC105844737 [Hydra vulgaris]	Polycystic kidney disease protein 1-like 2 OS=Homo sapiens OX=9606 GN=PKD1L2 PE=1 SV=5	PKD1L2
evm.model.Hic_asm_1.369	0	0	0.000720834	0.00223806	von Willebrand factor, type D domain		K14462 apolipoprotein B | (RefSeq) apolipophorins-like (A)	PREDICTED: apolipophorins-like, partial [Hydra vulgaris]	Apolipophorins OS=Locusta migratoria OX=7004 PE=1 SV=2	APOLP
evm.model.Hic_asm_5.592	0.01599	0.0495742	0.00617889	0.0131815	Machado-Joseph disease protein MJD	Molecular Function: omega peptidase activity (GO:0008242)	K16261 yeast amino acid transporter | (RefSeq) hypothetical protein (A)	putative vacuolar protein sorting-associated protein TDA6 [Lingula anatina]	Putative vacuolar protein sorting-associated protein TDA6 OS=Saccharomyces cerevisiae (strain ATCC 204508 / S288c) OX=559292 GN=TDA6 PE=2 SV=1	TDA6
evm.model.Hic_asm_0.709.1	3.305e-06	4.66292e-05	0.000863105	0.00260186	CAP Gly-rich domain		K17914 kinesin family member 13 | (RefSeq) kinesin-like protein KIF13B (A)	kinesin-like protein KIF13B [Stylophora pistillata]	Kinesin-like protein KIF13A OS=Mus musculus OX=10090 GN=Kif13a PE=1 SV=1	KIF13B
evm.model.Hic_asm_14.488	1.1e-08	2.8556e-07	1.271e-06	1.26451e-05	NULL		K04605 metabotropic glutamate receptor 2/3 | (RefSeq) metabotropic glutamate receptor 3-like (A)	PREDICTED: metabotropic glutamate receptor 3-like [Hydra vulgaris]	Metabotropic glutamate receptor 3 OS=Homo sapiens OX=9606 GN=GRM3 PE=1 SV=2	GRM3
evm.model.Hic_asm_12.459	4.124e-06	5.65453e-05	0.000270081	0.00100193	NULL		K00569 thiopurine S-methyltransferase [EC:2.1.1.67] | (RefSeq) probable thiopurine S-methyltransferase (A)	PREDICTED: probable thiopurine S-methyltransferase [Hydra vulgaris]	Thiopurine S-methyltransferase OS=Chlorocebus aethiops OX=9534 GN=TPMT PE=2 SV=1	TPMT
evm.model.Hic_asm_7.944	2.7663e-05	0.000279067	0.0012695	0.00353566	Yeast eukaryotic release factor	Molecular Function: translation release factor activity (GO:0003747), Molecular Function: GTP binding (GO:0005525), Biological Process: translational termination (GO:0006415)	K21108 blood vessel epicardial substance | (RefSeq) popeye domain-containing protein 3-like (A)	PREDICTED: popeye domain-containing protein 3-like [Hydra vulgaris]	Blood vessel epicardial substance OS=Danio rerio OX=7955 GN=bves PE=1 SV=1	POPDC3
evm.model.Hic_asm_5.720	0.0230426	0.0643041	0.263962	0.347603	Isocitrate dehydrogenase NADP-dependent	Molecular Function: isocitrate dehydrogenase (NADP+) activity (GO:0004450), Biological Process: isocitrate metabolic process (GO:0006102), Biological Process: oxidation-reduction process (GO:0055114)	K00031 isocitrate dehydrogenase [EC:1.1.1.42] | (RefSeq) isocitrate dehydrogenase [NADP] cytoplasmic-like (A)	PREDICTED: isocitrate dehydrogenase [NADP] cytoplasmic isoform X1 [Xenopus tropicalis]	Isocitrate dehydrogenase [NADP] cytoplasmic OS=Microtus mexicanus OX=79689 GN=IDH1 PE=2 SV=1	IDH
evm.model.Hic_asm_3.271	0.0265609	0.07237	0.0239343	0.0427791	Amphiphysin		K03691 peptide-O-fucosyltransferase [EC:2.4.1.221] | (RefSeq) GDP-fucose protein O-fucosyltransferase 2-like (A)	PREDICTED: GDP-fucose protein O-fucosyltransferase 2-like [Hydra vulgaris]	GDP-fucose protein O-fucosyltransferase 2 OS=Homo sapiens OX=9606 GN=POFUT2 PE=1 SV=3	POFUT2
evm.model.Hic_asm_12.105	2.401e-06	3.58932e-05	0.000319014	0.00114444	NULL		K00731 glycoprotein-N-acetylgalactosamine 3-beta-galactosyltransferase [EC:2.4.1.122] | (RefSeq) glycoprotein-N-acetylgalactosamine 3-beta-galactosyltransferase 1-like (A)	PREDICTED: glycoprotein-N-acetylgalactosamine 3-beta-galactosyltransferase 1-like [Hydra vulgaris]	Glycoprotein-N-acetylgalactosamine 3-beta-galactosyltransferase 1 OS=Rattus norvegicus OX=10116 GN=C1galt1 PE=1 SV=1	C1GALT1
evm.model.Hic_asm_7.1119	0.0242123	0.067153	0.00290641	0.00711726	Peptidase C1A, papain C-terminal	Biological Process: proteolysis (GO:0006508), Molecular Function: cysteine-type peptidase activity (GO:0008234)	K08568 cathepsin X [EC:3.4.18.1] | (RefSeq) cathepsin Z-like (A)	PREDICTED: cathepsin Z-like [Hydra vulgaris]	Cathepsin Z OS=Mus musculus OX=10090 GN=Ctsz PE=1 SV=1	CTSZ
evm.model.Hic_asm_6.890	2.946e-06	4.28049e-05	0.0240095	0.0428316	Proenkephalin A	Biological Process: neuropeptide signaling pathway (GO:0007218)	K13524 4-aminobutyrate aminotransferase / (S)-3-amino-2-methylpropionate transaminase [EC:2.6.1.19 2.6.1.22] | (RefSeq) 4-aminobutyrate aminotransferase, mitochondrial-like (A)	PREDICTED: 4-aminobutyrate aminotransferase, mitochondrial-like [Hydra vulgaris]	4-aminobutyrate aminotransferase, mitochondrial OS=Homo sapiens OX=9606 GN=ABAT PE=1 SV=3	ABAT
evm.model.Hic_asm_6.65	0.0101064	0.0355827	6.5037e-05	0.000308018	Flavin monooxygenase (FMO) 5	Molecular Function: N,N-dimethylaniline monooxygenase activity (GO:0004499), Biological Process: oxidation-reduction process (GO:0055114)	K05701 tight junction protein 1 | (RefSeq) tight junction protein ZO-1 (A)	uncharacterized protein LOC114527693 [Dendronephthya gigantea]	Disks large homolog 1 OS=Xenopus tropicalis OX=8364 GN=dlg1 PE=2 SV=1	DLG1
evm.model.Hic_asm_10.337	0.000752884	0.00451035	0.285133	0.370256	Steroidogenic acute regulatory protein	Biological Process: steroid biosynthetic process (GO:0006694), Molecular Function: cholesterol binding (GO:0015485), Molecular Function: cholesterol transporter activity (GO:0017127)	K00011 aldehyde reductase [EC:1.1.1.21] | (RefSeq) alcohol dehydrogenase [NADP(+)]-like (A)	PREDICTED: alcohol dehydrogenase [NADP(+)]-like [Hydra vulgaris]	Aldo-keto reductase family 1 member A1-A OS=Danio rerio OX=7955 GN=akr1a1a PE=2 SV=2	ADH
evm.model.Hic_asm_12.408	0.0308006	0.0801722	0	0	CAP Gly-rich domain		K08601 ubiquitin carboxyl-terminal hydrolase CYLD [EC:3.4.19.12] | (RefSeq) ubiquitin carboxyl-terminal hydrolase CYLD-like (A)	PREDICTED: ubiquitin carboxyl-terminal hydrolase CYLD-like [Hydra vulgaris]	Centrosome-associated protein 350 OS=Homo sapiens OX=9606 GN=CEP350 PE=1 SV=1	CYLD
evm.model.Hic_asm_8.250	3.078e-06	4.43916e-05	3.8817e-05	0.000200644	Villin headpiece	Molecular Function: actin binding (GO:0003779), Biological Process: cytoskeleton organization (GO:0007010)	K08017 advillin | (RefSeq) avil; advillin (A)	PREDICTED: advillin [Hydra vulgaris]	Advillin OS=Mus musculus OX=10090 GN=Avil PE=1 SV=2	AVIL
evm.model.Hic_asm_0.413	0.0443606	0.100929	1.8193e-05	0.000107431	AT hook-like		K18404 tudor domain-containing protein 3 | (RefSeq) Tdrd3; tudor domain containing 3 (A)	PREDICTED: tudor domain-containing protein 3-like [Poecilia mexicana]	Tudor domain-containing protein 3 OS=Gallus gallus OX=9031 GN=TDRD3 PE=2 SV=1	TDRD3
evm.model.Hic_asm_4.424	0.00520459	0.0209367	0.000605832	0.00191607	Glycoside hydrolase, family 5	Molecular Function: hydrolase activity, hydrolyzing O-glycosyl compounds (GO:0004553), Biological Process: carbohydrate metabolic process (GO:0005975)	K05991 endoglycosylceramidase [EC:3.2.1.123] | (RefSeq) egcase; endoglycoceramidase-like (A)	RecName: Full=Endoglycoceramidase; Short=EGCase; AltName: Full=Glycosphingolipid-specific enzyme; Short=GSL-specific enzyme; Flags: Precursor []	Endoglycoceramidase OS=Hydra vulgaris OX=6087 PE=1 SV=1	EGCase
evm.model.Hic_asm_7.933	0.00390643	0.0168637	0.000457531	0.00152729	Tryptophan-tRNA ligase	Molecular Function: nucleotide binding (GO:0000166), Molecular Function: tryptophan-tRNA ligase activity (GO:0004830), Molecular Function: ATP binding (GO:0005524), Cellular Component: cytoplasm (GO:0005737), Biological Process: tryptophanyl-tRNA aminoacylation (GO:0006436)	K01867 tryptophanyl-tRNA synthetase [EC:6.1.1.2] | (RefSeq) hypothetical protein (A)	tryptophan--tRNA ligase, mitochondrial-like isoform X1 [Orbicella faveolata]	Tryptophan--tRNA ligase, mitochondrial OS=Bos taurus OX=9913 GN=WARS2 PE=2 SV=1	WARS2
evm.model.Hic_asm_7.942	0.0293868	0.078164	0.401056	0.495111	Histamine H2 receptor	Biological Process: gastric acid secretion (GO:0001696), Molecular Function: histamine receptor activity (GO:0004969), Biological Process: G-protein coupled receptor signaling pathway (GO:0007186), Cellular Component: integral to membrane (GO:0016021), Biological Process: positive regulation of vasoconstriction (GO:0045907)	K01307 gamma-glutamyl hydrolase [EC:3.4.19.9] | (RefSeq) hypothetical protein (A)	PREDICTED: gamma-glutamyl hydrolase-like [Hydra vulgaris]	Gamma-glutamyl hydrolase OS=Mus musculus OX=10090 GN=Ggh PE=1 SV=2	GGH
evm.model.Hic_asm_11.435	0.0147312	0.0469423	0	0	Tyrosine-protein kinase, catalytic domain	Molecular Function: protein tyrosine kinase activity (GO:0004713), Biological Process: protein phosphorylation (GO:0006468)	K08811 testis-specific serine kinase [EC:2.7.11.1] | (RefSeq) testis-specific serine/threonine-protein kinase 3-like (A)	PREDICTED: testis-specific serine/threonine-protein kinase 3-like [Hydra vulgaris]	Testis-specific serine/threonine-protein kinase 1 OS=Bos taurus OX=9913 GN=TSSK1B PE=2 SV=1	TSSK3
evm.model.Hic_asm_14.570	1.071e-05	0.000127929	0.0505425	0.0822969	Ubiquitin carboxyl-terminal hydrolases family 2	Molecular Function: ubiquitin thiolesterase activity (GO:0004221), Biological Process: ubiquitin-dependent protein catabolic process (GO:0006511)	K11852 ubiquitin carboxyl-terminal hydrolase 31 [EC:3.4.19.12] | (RefSeq) ubiquitin carboxyl-terminal hydrolase 31-like (A)	ubiquitin carboxyl-terminal hydrolase 31-like [Pocillopora damicornis]	Ubiquitin carboxyl-terminal hydrolase 43 OS=Mus musculus OX=10090 GN=Usp43 PE=1 SV=2	UCH31
evm.model.Hic_asm_14.534	0.00227545	0.0109933	0.464698	0.559437	NULL		K19015 inter-alpha-trypsin inhibitor heavy chain H2 | (RefSeq) ITIH2; inter-alpha-trypsin inhibitor heavy chain H2 (A)	von Willebrand factor A domain-containing protein 3A [Exaiptasia pallida]	von Willebrand factor A domain-containing protein 3A OS=Homo sapiens OX=9606 GN=VWA3A PE=2 SV=3	VWA3A
evm.model.Hic_asm_4.958.1	0.0100423	0.0354209	0.00105084	0.00306385	Peptidase S9, prolyl oligopeptidase, catalytic domain	Biological Process: proteolysis (GO:0006508), Molecular Function: serine-type peptidase activity (GO:0008236)	K23014 inactive dipeptidyl peptidase 10 | (RefSeq) dipeptidyl aminopeptidase-like protein 6 (A)	PREDICTED: prolyl endopeptidase FAP-like isoform X3 [Hydra vulgaris]	Prolyl endopeptidase FAP OS=Mus musculus OX=10090 GN=Fap PE=1 SV=1	FAP
evm.model.Hic_asm_4.902	0.0414126	0.0969115	0.0232364	0.041812	Glycosyl transferase, family 54	Biological Process: carbohydrate metabolic process (GO:0005975), Cellular Component: membrane (GO:0016020), Molecular Function: transferase activity, transferring hexosyl groups (GO:0016758)	K13748 alpha-1,3-mannosylglycoprotein beta-1,4-N-acetylglucosaminyltransferase C [EC:2.4.1.201 2.4.1.145] | (RefSeq) hypothetical protein (A)	PREDICTED: alpha-1,3-mannosyl-glycoprotein 4-beta-N-acetylglucosaminyltransferase A-like, partial [Hydra vulgaris]	Alpha-1,3-mannosyl-glycoprotein 4-beta-N-acetylglucosaminyltransferase A OS=Gallus gallus OX=9031 GN=MGAT4A PE=2 SV=1	MGAT4A
evm.model.Hic_asm_3.281	0.00340483	0.0150516	0.00032483	0.00115454	Muscarinic acetylcholine receptor family	Cellular Component: integral to plasma membrane (GO:0005887), Biological Process: G-protein coupled receptor signaling pathway (GO:0007186), Molecular Function: G-protein coupled acetylcholine receptor activity (GO:0016907)	K02154 V-type H+-transporting ATPase subunit a | (RefSeq) V-type proton ATPase 116 kDa subunit a isoform 1-like (A)	PREDICTED: V-type proton ATPase 116 kDa subunit a isoform 1-like isoform X1 [Hydra vulgaris]	V-type proton ATPase 116 kDa subunit a isoform 1 OS=Mus musculus OX=10090 GN=Atp6v0a1 PE=1 SV=3	ATP6V0A1
evm.model.Hic_asm_5.208	0.0377181	0.0903745	0.0562967	0.0904042	Ankyrin repeat	Molecular Function: protein binding (GO:0005515)	K15502 serine/threonine-protein phosphatase 6 regulatory ankyrin repeat subunit A | (RefSeq) ankyrin-2-like (A)	uncharacterized protein LOC110063481 [Orbicella faveolata]	Ankyrin-3 OS=Homo sapiens OX=9606 GN=ANK3 PE=1 SV=3	ANK3
evm.model.Hic_asm_9.801	0.00163553	0.00839068	0	0	Strictosidine synthase, conserved region	Biological Process: biosynthetic process (GO:0009058), Molecular Function: strictosidine synthase activity (GO:0016844)	K21407 adipocyte plasma membrane-associated protein | (RefSeq) adipocyte plasma membrane-associated protein-like (A)	PREDICTED: adipocyte plasma membrane-associated protein-like [Hydra vulgaris]	Adipocyte plasma membrane-associated protein OS=Gallus gallus OX=9031 GN=APMAP PE=2 SV=1	APMAP
evm.model.Hic_asm_9.842	0.0324166	0.0825035	0.000942087	0.00278154	FG-GAP repeat		K19511 peroxidase [EC:1.11.1.7] | (RefSeq) uncharacterized protein LOC113671445 (A)	PREDICTED: uncharacterized protein LOC100214132 [Hydra vulgaris]	Peroxinectin A OS=Dictyostelium discoideum OX=44689 GN=poxA PE=1 SV=1	POXA
evm.model.Hic_asm_2.858	0.00617189	0.0239376	0.0238046	0.0426289	AT hook-like		--	PREDICTED: uncharacterized protein LOC100199564 isoform X1 [Hydra vulgaris]	--	--
evm.model.Hic_asm_10.366	0.000827532	0.00485303	0.000314908	0.00113659	RNA polymerase sigma-70	Molecular Function: DNA binding (GO:0003677), Molecular Function: sequence-specific DNA binding transcription factor activity (GO:0003700), Biological Process: DNA-dependent transcription, initiation (GO:0006352), Biological Process: regulation of transcription, DNA-dependent (GO:0006355), Molecular Function: sigma factor activity (GO:0016987)	K21765 protein moonraker | (RefSeq) uncharacterized LOC101236448 (A)	PREDICTED: uncharacterized protein LOC101236448 isoform X1 [Hydra vulgaris]	Protein moonraker OS=Homo sapiens OX=9606 GN=KIAA0753 PE=1 SV=3	KIAA0753
evm.model.Hic_asm_2.810	0.00475628	0.0196196	0.574756	0.665732	Zinc finger C2HC domain-containing protein		K13172 serine/arginine repetitive matrix protein 2 | (RefSeq) LOW QUALITY PROTEIN: uncharacterized protein LOC105278920 (A)	PREDICTED: uncharacterized protein LOC100211834 [Hydra vulgaris]	Zinc finger C2HC domain-containing protein 1C OS=Mus musculus OX=10090 GN=Zc2hc1c PE=2 SV=1	ZC2HC1C
evm.model.Hic_asm_2.902	0	0	8.63e-07	9.20205e-06	NULL		K07762 pappalysin-1 [EC:3.4.24.79] | (RefSeq) PAPPA; pappalysin-1 (A)	pappalysin-1 isoform X2 [Terrapene mexicana triunguis]	Pappalysin-1 OS=Mus musculus OX=10090 GN=Pappa PE=2 SV=2	PAPPA
evm.model.Hic_asm_8.367	0.000236167	0.00172514	4.2565e-05	0.000214666	MRG	Cellular Component: nucleus (GO:0005634)	K18403 male-specific lethal 3 | (RefSeq) male-specific lethal 3 homolog isoform X1 (A)	male-specific lethal 3 homolog [Acropora millepora]	Male-specific lethal 3 homolog OS=Homo sapiens OX=9606 GN=MSL3 PE=1 SV=1	MSL3
evm.model.Hic_asm_7.796.1	4e-09	1.14529e-07	0.00128876	0.0035786	Muscarinic acetylcholine receptor family	Cellular Component: integral to plasma membrane (GO:0005887), Biological Process: G-protein coupled receptor signaling pathway (GO:0007186), Molecular Function: G-protein coupled acetylcholine receptor activity (GO:0016907)	K14079 poly(A) RNA polymerase GLD2 [EC:2.7.7.19] | (RefSeq) GH21064 gene product from transcript GH21064-RA (A)	PREDICTED: uncharacterized protein LOC101240673 isoform X1 [Hydra vulgaris]	Sterile alpha motif domain-containing protein 5 OS=Mus musculus OX=10090 GN=Samd5 PE=1 SV=1	SAMD5
evm.model.Hic_asm_7.1253	0.00156695	0.00809246	0.00170101	0.00451506	NULL		K08843 leucine-rich repeat kinase 1 [EC:2.7.11.1] | (RefSeq) leucine-rich repeat serine/threonine-protein kinase 1-like (A)	PREDICTED: leucine-rich repeat serine/threonine-protein kinase 1-like, partial [Hydra vulgaris]	Leucine-rich repeat serine/threonine-protein kinase 1 OS=Caenorhabditis elegans OX=6239 GN=lrk-1 PE=1 SV=6	LRRK1
evm.model.Hic_asm_8.792	0.0499146	0.109812	0.284968	0.370256	Insulin receptor substrate-1, PTB	Molecular Function: insulin receptor binding (GO:0005158)	K14752 docking protein 1 | (RefSeq) DOK1; docking protein 1 (A)	PREDICTED: uncharacterized protein LOC100212589 [Hydra vulgaris]	Docking protein 1 OS=Mus musculus OX=10090 GN=Dok1 PE=1 SV=2	DOK1
evm.model.Hic_asm_7.1331	6.289e-06	8.05571e-05	0.000523003	0.00169138	GPCR fungal pheromone mating factor, STE3	Molecular Function: mating-type factor pheromone receptor activity (GO:0004932), Biological Process: G-protein coupled receptor signaling pathway (GO:0007186), Cellular Component: integral to membrane (GO:0016021)	--	--	--	--
evm.model.Hic_asm_14.696	0.00712003	0.0266963	0.000206347	0.000808915	Ribosomal protein S2	Molecular Function: structural constituent of ribosome (GO:0003735), Cellular Component: intracellular (GO:0005622), Cellular Component: ribosome (GO:0005840), Biological Process: translation (GO:0006412)	K02998 small subunit ribosomal protein SAe | (RefSeq) 40S ribosomal protein SA (A)	RecName: Full=40S ribosomal protein SA; AltName: Full=33 kDa laminin-binding protein; AltName: Full=p40 []	40S ribosomal protein SA OS=Hydra viridissima OX=6082 PE=2 SV=1	RPSA
evm.model.Hic_asm_9.1261	0.0157574	0.0490204	0.0010867	0.00314384	Domain of unknown function DUF4509		--	PREDICTED: uncharacterized protein C14orf80 homolog [Hydra vulgaris]	Tubulin epsilon and delta complex protein 1 OS=Mus musculus OX=10090 GN=Tedc1 PE=2 SV=2	TEDC1
evm.model.Hic_asm_1.35	0.0480349	0.107129	0.584406	0.67448	WD40 repeat	Molecular Function: protein binding (GO:0005515)	K17770 mitochondrial import receptor subunit TOM20 | (RefSeq) putative testis development protein nyd-sp29 (A)	WD repeat-containing protein 63-like [Acropora millepora]	WD repeat-containing protein 63 OS=Macaca fascicularis OX=9541 GN=WDR63 PE=2 SV=1	DNAI3
evm.model.Hic_asm_1.972	0.000877436	0.00509295	0.000235945	0.000905912	Retinoic acid receptor	Molecular Function: DNA binding (GO:0003677), Molecular Function: retinoic acid receptor activity (GO:0003708), Cellular Component: nucleus (GO:0005634), Biological Process: regulation of transcription, DNA-dependent (GO:0006355), Biological Process: retinoic acid receptor signaling pathway (GO:0048384)	K02993 small subunit ribosomal protein S7e | (RefSeq) 40S ribosomal protein S7 (A)	PREDICTED: tetratricopeptide repeat protein 4-like [Hydra vulgaris]	Tetratricopeptide repeat protein 4 OS=Homo sapiens OX=9606 GN=TTC4 PE=1 SV=3	TTC4
evm.model.Hic_asm_1.486.3	0.00289815	0.0133082	0.180755	0.251896	Ankyrin repeat-containing domain		K22808 KN motif and ankyrin repeat domain-containing protein | (RefSeq) uncharacterized LOC100203056 (A)	PREDICTED: uncharacterized protein LOC100203056, partial [Hydra vulgaris]	KN motif and ankyrin repeat domain-containing protein 2 OS=Danio rerio OX=7955 GN=kank2 PE=3 SV=1	KANK2
evm.model.Hic_asm_0.797	0.0312437	0.0808147	2.5844e-05	0.00014482	Cadherin	Molecular Function: calcium ion binding (GO:0005509), Biological Process: homophilic cell adhesion (GO:0007156), Cellular Component: membrane (GO:0016020)	K15619 Kunitz-type protease inhibitor 1 | (RefSeq) kunitz-type protease inhibitor 1 (A)	PREDICTED: dyslexia-associated protein KIAA0319-like protein [Hydra vulgaris]	Dyslexia-associated protein KIAA0319 OS=Homo sapiens OX=9606 GN=KIAA0319 PE=1 SV=1	KIAA0319
evm.model.Hic_asm_0.212	0.0358796	0.0880234	0.0225332	0.0407828	Arsenite/antimonite efflux pump membrane protein, ArsB	Molecular Function: arsenite transmembrane transporter activity (GO:0015105), Biological Process: arsenite transport (GO:0015700), Cellular Component: integral to membrane (GO:0016021)	K15288 solute carrier family 35, member F3/4 | (RefSeq) solute carrier family 35 member F4-like (A)	PREDICTED: solute carrier family 35 member F4-like [Hydra vulgaris]	Putative thiamine transporter SLC35F3 OS=Homo sapiens OX=9606 GN=SLC35F3 PE=2 SV=2	SLC35F4
evm.model.Hic_asm_0.340	0.00844937	0.030692	2.917e-06	2.49684e-05	Protein of unknown function DUF3546		K07378 neuroligin | (RefSeq) neuroligin-2 (A)	PREDICTED: serrate RNA effector molecule homolog [Hydra vulgaris]	Serrate RNA effector molecule homolog OS=Caenorhabditis briggsae OX=6238 GN=CBG12064 PE=3 SV=1	SRRT
evm.model.Hic_asm_4.41.2	0.00185388	0.00925511	0.723805	0.797885	Dbl homology (DH) domain	Molecular Function: Rho guanyl-nucleotide exchange factor activity (GO:0005089), Biological Process: regulation of Rho protein signal transduction (GO:0035023)	K16463 centrosomal protein CEP170 | (GenBank) unnamed protein product (A)	PREDICTED: pleckstrin homology domain-containing family G member 3-like [Hydra vulgaris]	Pleckstrin homology domain-containing family G member 3 OS=Mus musculus OX=10090 GN=Plekhg3 PE=1 SV=2	PLEKHG3
evm.model.Hic_asm_6.1359	0.0386247	0.0919344	0.00249119	0.00623814	FAM175 family, plant		K04458 receptor-type tyrosine-protein phosphatase R [EC:3.1.3.48] | (RefSeq) receptor-type tyrosine-protein phosphatase R-like (A)	receptor-type tyrosine-protein phosphatase R-like isoform X1 [Acropora millepora]	Receptor-type tyrosine-protein phosphatase R OS=Homo sapiens OX=9606 GN=PTPRR PE=1 SV=2	PTPRR
evm.model.Hic_asm_3.259_evm.model.Hic_asm_3.260	1.128e-06	1.81505e-05	0	0	NULL		K16669 protocadherin Fat 4 | (RefSeq) protocadherin Fat 4-like (A)	PREDICTED: protocadherin Fat 4-like [Hydra vulgaris]	Protocadherin Fat 4 OS=Homo sapiens OX=9606 GN=FAT4 PE=1 SV=2	FAT4
evm.model.Hic_asm_3.193	4e-08	8.55824e-07	7.48e-07	8.30814e-06	PLAT/LH2 domain	Molecular Function: protein binding (GO:0005515)	K04988 polycystin 1L2 | (RefSeq) uncharacterized protein LOC113666615 (A)	polycystin-1-like [Acropora millepora]	Polycystic kidney disease protein 1-like 2 OS=Homo sapiens OX=9606 GN=PKD1L2 PE=1 SV=5	PKD1
evm.model.Hic_asm_3.1042	0.0303532	0.0793259	0.000520817	0.00168723	SH2 domain	Molecular Function: protein binding (GO:0005515)	K05719 integrin beta 1 | (RefSeq) integrin beta-1-B-like (A)	PREDICTED: integrin beta-2-like [Hydra vulgaris]	Integrin beta-1-A OS=Xenopus laevis OX=8355 GN=itgb1-a PE=2 SV=1	ITGB1
evm.model.Hic_asm_9.571	0.0296566	0.0784529	0	0	NULL		K22865 protein TALPID3 | (RefSeq) TALPID3 protein-like (A)	PREDICTED: TALPID3 protein-like isoform X2 [Hydra vulgaris]	Protein TALPID3 OS=Danio rerio OX=7955 GN=talpid3 PE=2 SV=1	TALPID3
evm.model.Hic_asm_12.575	0.000236575	0.00172514	0.000132223	0.000560746	Ubiquitin domain	Molecular Function: protein binding (GO:0005515)	--	hypothetical protein pdam_00004818 [Pocillopora damicornis]	Ankyrin repeat domain-containing protein 60 OS=Homo sapiens OX=9606 GN=ANKRD60 PE=4 SV=3	ANKRD60
evm.model.Hic_asm_8.417	0.0494283	0.109027	0.17317	0.242594	Chitin binding domain	Cellular Component: extracellular region (GO:0005576), Biological Process: chitin metabolic process (GO:0006030), Molecular Function: chitin binding (GO:0008061)	K01183 chitinase [EC:3.2.1.14] | (RefSeq) chitinase 3-like (A)	PREDICTED: chitinase 3-like [Hydra vulgaris]	Chitinase 3 OS=Candida albicans (strain SC5314 / ATCC MYA-2876) OX=237561 GN=CHT3 PE=1 SV=2	CHI3L1
evm.model.Hic_asm_7.361	0.000947876	0.00538051	0.261378	0.345174	Immunoglobulin I-set		K17531 obscurin-RhoGEF [EC:2.7.11.1] | (RefSeq) obscurin-like (A)	PREDICTED: myoblast growth factor receptor egl-15-like [Hydra vulgaris]	Hemicentin-1 OS=Mus musculus OX=10090 GN=Hmcn1 PE=1 SV=1	EGL-15
evm.model.Hic_asm_10.158	3e-09	9.12656e-08	0.00185989	0.00486071	Prostacyclin (prostanoid IP) receptor	Biological Process: G-protein coupled receptor signaling pathway (GO:0007186), Cellular Component: integral to membrane (GO:0016021)	K15164 mediator of RNA polymerase II transcription subunit 13 | (RefSeq) mediator of RNA polymerase II transcription subunit 13-like (A)	PREDICTED: mediator of RNA polymerase II transcription subunit 13-like [Hydra vulgaris]	Mediator of RNA polymerase II transcription subunit 13 OS=Drosophila melanogaster OX=7227 GN=skd PE=1 SV=1	SKD
evm.model.Hic_asm_6.1382.3	0.00233949	0.0112469	0.000264923	0.000992663	NULL		K09228 KRAB domain-containing zinc finger protein | (RefSeq) zinc finger protein 324A-like isoform X1 (A)	PREDICTED: zinc finger protein 510-like [Hydra vulgaris]	Zinc finger and SCAN domain-containing protein 31 OS=Homo sapiens OX=9606 GN=ZSCAN31 PE=1 SV=2	ZNF510
evm.model.Hic_asm_10.693	0.000333407	0.00227103	0.000169373	0.000681142	Transient receptor potential channel, vanilloid 1-4	Molecular Function: ion channel activity (GO:0005216), Biological Process: ion transport (GO:0006811), Cellular Component: integral to membrane (GO:0016021)	K10408 dynein heavy chain, axonemal | (RefSeq) dynein heavy chain 10, axonemal-like (A)	dynein heavy chain 10, axonemal-like [Pocillopora damicornis]	Dynein heavy chain 10, axonemal OS=Homo sapiens OX=9606 GN=DNAH10 PE=1 SV=4	DNAH10
evm.model.Hic_asm_2.269	0.0207112	0.0593884	0.365979	0.461119	Ribosomal protein S11	Molecular Function: structural constituent of ribosome (GO:0003735), Cellular Component: ribosome (GO:0005840), Biological Process: translation (GO:0006412)	K02948 small subunit ribosomal protein S11 | (RefSeq) 30S ribosomal protein S11, chloroplastic-like (A)	PREDICTED: 30S ribosomal protein S11, chloroplastic-like [Hydra vulgaris]	30S ribosomal protein S11 OS=Magnetospirillum magneticum (strain AMB-1 / ATCC 700264) OX=342108 GN=rpsK PE=3 SV=1	RPSK
evm.model.Hic_asm_3.828	0.0075449	0.0278198	0.000133437	0.000564611	Chloride channel ClC-plant	Molecular Function: voltage-gated chloride channel activity (GO:0005247), Biological Process: chloride transport (GO:0006821), Cellular Component: membrane (GO:0016020)	K01514 exopolyphosphatase [EC:3.6.1.11] | (RefSeq) protein prune homolog (A)	PREDICTED: protein prune homolog isoform X2 [Hydra vulgaris]	Exopolyphosphatase PRUNE1 OS=Bos taurus OX=9913 GN=PRUNE1 PE=2 SV=1	PRUNE
evm.model.Hic_asm_8.1112	0.014112	0.0459466	1	1	Autism susceptibility gene 2 protein		K14308 nuclear pore complex protein Nup54 | (RefSeq) nuclear pore complex protein Nup54-like (A)	PREDICTED: nuclear pore complex protein Nup54-like [Hydra vulgaris]	Nuclear pore complex protein Nup54 OS=Rattus norvegicus OX=10116 GN=Nup54 PE=1 SV=1	NUP54
evm.model.Hic_asm_8.443	0.0419123	0.0972629	0.163925	0.230682	Peptidase C2, calpain, catalytic domain	Molecular Function: calcium-dependent cysteine-type endopeptidase activity (GO:0004198), Cellular Component: intracellular (GO:0005622), Biological Process: proteolysis (GO:0006508)	K08582 calpain-15 [EC:3.4.22.-] | (RefSeq) calpain-15-like (A)	PREDICTED: calpain-15-like [Hydra vulgaris]	Calpain-15 OS=Homo sapiens OX=9606 GN=CAPN15 PE=1 SV=1	CAPN15
evm.model.Hic_asm_10.232	0.00332654	0.0148509	0.00919032	0.0186735	Phenylalanine-tRNA ligase, beta subunit, ferrodoxin-fold anticodon-binding	Molecular Function: tRNA binding (GO:0000049), Molecular Function: magnesium ion binding (GO:0000287), Molecular Function: phenylalanine-tRNA ligase activity (GO:0004826), Molecular Function: ATP binding (GO:0005524), Biological Process: phenylalanyl-tRNA aminoacylation (GO:0006432), Biological Process: tRNA processing (GO:0008033)	K03979 GTPase [EC:3.6.5.-] | (RefSeq) mitochondrial ribosome-associated GTPase 2 (A)	PREDICTED: ferredoxin-fold anticodon-binding domain-containing protein 1-like isoform X1 [Hydra vulgaris]	Ferredoxin-fold anticodon-binding domain-containing protein 1 OS=Homo sapiens OX=9606 GN=FDXACB1 PE=1 SV=3	FDXACB1
evm.model.Hic_asm_7.1579	0.00578489	0.0228	6.37e-07	7.38287e-06	NULL		K15719 protein O-GlcNAcase / histone acetyltransferase [EC:3.2.1.169 2.3.1.48] | (RefSeq) protein O-GlcNAcase-like (A)	protein O-GlcNAcase-like [Orbicella faveolata]	Protein O-GlcNAcase OS=Mus musculus OX=10090 GN=Oga PE=1 SV=2	OGA
evm.model.Hic_asm_12.617.1	0.00207268	0.010207	0.12072	0.177895	NULL		K04648 dynactin 1 | (RefSeq) dynactin subunit 1-like (A)	PREDICTED: dynactin subunit 1-like [Hydra vulgaris]	Dynactin subunit 1 OS=Homo sapiens OX=9606 GN=DCTN1 PE=1 SV=3	DCTN1
evm.model.Hic_asm_7.1373	0	0	3.8e-08	6.27504e-07	Interleukin-1 alpha	Molecular Function: interleukin-1 receptor binding (GO:0005149), Cellular Component: extracellular region (GO:0005576), Biological Process: inflammatory response (GO:0006954), Biological Process: immune response (GO:0006955)	--	PREDICTED: uncharacterized protein LOC101235455 [Hydra vulgaris]	Uncharacterized protein KIAA0825 OS=Homo sapiens OX=9606 GN=KIAA0825 PE=2 SV=3	KIAA0825
evm.model.Hic_asm_7.1563	0.0209784	0.0598901	0.0300825	0.052315	NULL		K06676 condensin complex subunit 2 | (RefSeq) condensin complex subunit 2-like (A)	PREDICTED: condensin complex subunit 2-like [Hydra vulgaris]	Condensin complex subunit 2 OS=Xenopus laevis OX=8355 GN=ncaph PE=1 SV=1	NCAPH
evm.model.Hic_asm_7.736	0.000793692	0.00469702	0.110752	0.164541	TRAM/LAG1/CLN8 homology domain	Cellular Component: integral to membrane (GO:0016021)	K04710 ceramide synthetase [EC:2.3.1.24] | (RefSeq) ceramide synthase 1-like (A)	PREDICTED: ceramide synthase 1-like [Hydra vulgaris]	Ceramide synthase 1 OS=Mus musculus OX=10090 GN=Cers1 PE=1 SV=1	CERS1
evm.model.Hic_asm_6.1249	0.00132243	0.00695885	4.4e-08	7.01744e-07	Chloride channel, voltage gated	Molecular Function: voltage-gated chloride channel activity (GO:0005247), Biological Process: chloride transport (GO:0006821), Cellular Component: membrane (GO:0016020), Biological Process: transmembrane transport (GO:0055085)	K05387 glutamate receptor, ionotropic, plant | (RefSeq) glutamate receptor 3.4-like isoform X1 (A)	uncharacterized protein LOC110253659 isoform X3 [Exaiptasia pallida]	Glutamate receptor 3.1 OS=Oryza sativa subsp. japonica OX=39947 GN=GLR3.1 PE=1 SV=1	GLR3.1
evm.model.Hic_asm_14.230	0.000203535	0.00153005	4.039e-05	0.000206487	NULL		K17922 sorting nexin-8 | (RefSeq) hypothetical protein (A)	PREDICTED: uncharacterized protein LOC100207471 [Hydra vulgaris]	ATPase family AAA domain-containing protein 5 OS=Homo sapiens OX=9606 GN=ATAD5 PE=1 SV=4	ATAD5
evm.model.Hic_asm_3.1000.1	0	0	0.193512	0.267675	NULL		K13138 integrator complex subunit 1 | (RefSeq) integrator complex subunit 1-like (A)	PREDICTED: integrator complex subunit 1-like [Hydra vulgaris]	Integrator complex subunit 1 OS=Homo sapiens OX=9606 GN=INTS1 PE=1 SV=2	INTS1
evm.model.Hic_asm_1.482	0.0415352	0.0969652	0.00124509	0.00347286	RNA polymerase II-binding domain		K12841 calcium homeostasis endoplasmic reticulum protein | (RefSeq) calcium homeostasis endoplasmic reticulum protein-like (A)	PREDICTED: calcium homeostasis endoplasmic reticulum protein-like [Hydra vulgaris]	Calcium homeostasis endoplasmic reticulum protein OS=Mus musculus OX=10090 GN=Cherp PE=1 SV=1	CHERP
evm.model.Hic_asm_9.461	1.6897e-05	0.000187991	0	0	NULL		K10706 senataxin [EC:3.6.4.-] | (RefSeq) uncharacterized protein LOC111326411 (A)	PREDICTED: uncharacterized protein LOC100204258 [Hydra vulgaris]	Probable helicase senataxin OS=Mus musculus OX=10090 GN=Setx PE=1 SV=1	SETX
evm.model.Hic_asm_8.450.2	2.7177e-05	0.000277656	4.5e-08	7.1161e-07	NULL		K11886 proteasome component ECM29 | (RefSeq) proteasome-associated protein ECM29 homolog (A)	PREDICTED: proteasome-associated protein ECM29 homolog [Hydra vulgaris]	Proteasome adapter and scaffold protein ECM29 OS=Homo sapiens OX=9606 GN=ECPAS PE=1 SV=2	KIAA0368
evm.model.Hic_asm_10.781	0.0162342	0.0500127	8.16e-07	8.92859e-06	Cysteinyl-tRNA synthetase/mycothiol ligase		K01196 glycogen debranching enzyme [EC:2.4.1.25 3.2.1.33] | (RefSeq) glycogen debranching enzyme-like (A)	PREDICTED: LOW QUALITY PROTEIN: glycogen debranching enzyme-like [Hydra vulgaris]	Glycogen debranching enzyme OS=Canis lupus familiaris OX=9615 GN=AGL PE=2 SV=1	AGL
evm.model.CTG135.2	5.3e-08	1.07491e-06	0.0147238	0.0281215	Proenkephalin A	Biological Process: neuropeptide signaling pathway (GO:0007218)	K20401 folliculin-interacting protein 2 | (RefSeq) folliculin-interacting protein 1-like (A)	PREDICTED: folliculin-interacting protein 1-like [Hydra vulgaris]	Folliculin-interacting protein 1 OS=Homo sapiens OX=9606 GN=FNIP1 PE=1 SV=3	FNIP1
evm.model.Hic_asm_4.955	0.0192537	0.0560344	1.34e-07	1.89427e-06	NULL		K04249 thyrotropin receptor | (RefSeq) probable glycoprotein hormone G-protein coupled receptor (A)	glycoproteine hormone-like GPCR [Tripedalia cystophora]	Probable glycoprotein hormone G-protein coupled receptor OS=Anthopleura elegantissima OX=6110 PE=2 SV=1	GPCR
evm.model.Hic_asm_4.899	0.000306312	0.00213671	0.0131799	0.0255917	HAP1, N-terminal		K15369 trafficking kinesin-binding protein 1 | (RefSeq) uncharacterized LOC101236788 (A)	PREDICTED: uncharacterized protein LOC101236788 [Hydra vulgaris]	Trafficking kinesin-binding protein 1 OS=Mus musculus OX=10090 GN=Trak1 PE=1 SV=1	TRAK1
evm.model.Hic_asm_6.1380	0.000767647	0.00457067	0.205096	0.281403	Blc2 family	Biological Process: regulation of apoptotic process (GO:0042981)	K02159 apoptosis regulator BAX | (RefSeq) apoptosis regulator BAX-like (A)	PREDICTED: apoptosis regulator BAX-like [Hydra vulgaris]	Apoptosis regulator BAX OS=Bos taurus OX=9913 GN=BAX PE=2 SV=1	BAX
evm.model.Hic_asm_6.262	0.0185584	0.0550812	0	0	D-galactoside/L-rhamnose binding SUEL lectin domain	Molecular Function: carbohydrate binding (GO:0030246)	K02375 frizzled 5/8 | (RefSeq) frizzled-5-like (A)	PREDICTED: frizzled-8-like [Hydra vulgaris]	Frizzled-2 OS=Xenopus laevis OX=8355 GN=fzd2 PE=2 SV=1	FZD8
evm.model.Hic_asm_2.519	0.00679561	0.0256416	0	0	Cold-shock protein, DNA-binding	Molecular Function: DNA binding (GO:0003677), Biological Process: regulation of transcription, DNA-dependent (GO:0006355)	--	uncharacterized protein LOC106460493 [Limulus polyphemus]	--	--
evm.model.Hic_asm_13.413	0	0	0.0629052	0.0995599	NULL		K11789 HIV-1 Vpr-binding protein [EC:2.7.11.1] | (RefSeq) hypothetical protein (A)	predicted protein [Nematostella vectensis]	DDB1- and CUL4-associated factor 1 OS=Homo sapiens OX=9606 GN=DCAF1 PE=1 SV=3	DCAF1
evm.model.Hic_asm_13.466	0.0419125	0.0972629	6.01e-07	7.07914e-06	NULL		K02603 origin recognition complex subunit 1 | (RefSeq) putative leucine Rich repeat-containing domain protein (A)	nischarin-like isoform X2 [Pocillopora damicornis]	Nischarin OS=Rattus norvegicus OX=10116 GN=Nisch PE=2 SV=2	NISCH
evm.model.Hic_asm_13.467.6	0.0137192	0.0451966	0.380391	0.474471	Calponin homology domain	Molecular Function: protein binding (GO:0005515)	K04437 filamin | (RefSeq) filamin-A-like (A)	PREDICTED: filamin-A-like [Hydra vulgaris]	Filamin-A OS=Mus musculus OX=10090 GN=Flna PE=1 SV=5	FLNA
evm.model.Hic_asm_3.232	0.0115141	0.0395378	0.0022816	0.00579248	Immunoglobulin-like domain	Molecular Function: protein binding (GO:0005515)	--	PREDICTED: uncharacterized protein LOC100203660 [Hydra vulgaris]	--	--
evm.model.Hic_asm_3.529	0.027017	0.0733642	0.00244872	0.00617474	ABC transporter-like	Molecular Function: ATP binding (GO:0005524), Molecular Function: ATPase activity (GO:0016887)	K21396 ATP-binding cassette, subfamily G (WHITE), eye pigment precursor transporter | (RefSeq) protein white-like (A)	PREDICTED: protein white-like isoform X1 [Hydra vulgaris]	Protein white OS=Ceratitis capitata OX=7213 GN=W PE=2 SV=1	W
evm.model.Hic_asm_8.44	0	0	3.082e-06	2.60227e-05	NULL		K20190 Hermansky-Pudlak syndrome 3 protein | (RefSeq) Hermansky-Pudlak syndrome 3 protein homolog (A)	PREDICTED: Hermansky-Pudlak syndrome 3 protein homolog [Hydra vulgaris]	Hermansky-Pudlak syndrome 3 protein homolog OS=Mus musculus OX=10090 GN=Hps3 PE=2 SV=2	HPS3
evm.model.Hic_asm_8.1526	0.00126986	0.00679234	0.208621	0.285479	NULL		K13700 abhydrolase domain-containing protein 6 [EC:3.1.1.23] | (RefSeq) abhd6; monoacylglycerol lipase ABHD6 (A)	PREDICTED: monoacylglycerol lipase ABHD6 [Hippocampus comes]	Monoacylglycerol lipase abhd6-A OS=Xenopus laevis OX=8355 GN=abhd6-a PE=2 SV=1	ABHD6
evm.model.Hic_asm_9.1159	0.00477844	0.0196694	0.000733164	0.00227256	NULL		K19636 usherin | (RefSeq) LOW QUALITY PROTEIN: usherin-like (A)	usherin-like [Orbicella faveolata]	Usherin OS=Homo sapiens OX=9606 GN=USH2A PE=1 SV=3	USH2A
evm.model.Hic_asm_9.181	0	0	4.97e-07	6.10133e-06	Tyrosine-protein kinase, catalytic domain	Molecular Function: protein tyrosine kinase activity (GO:0004713), Biological Process: protein phosphorylation (GO:0006468)	K08843 leucine-rich repeat kinase 1 [EC:2.7.11.1] | (RefSeq) leucine-rich repeat serine/threonine-protein kinase 2-like (A)	PREDICTED: leucine-rich repeat serine/threonine-protein kinase 2-like [Hydra vulgaris]	Leucine-rich repeat serine/threonine-protein kinase 2 OS=Mus musculus OX=10090 GN=Lrrk2 PE=1 SV=2	LRRK2
evm.model.Hic_asm_9.169	0	0	1.493e-06	1.45861e-05	GPCR, family 2, growth hormone-releasing hormone receptor	Molecular Function: G-protein coupled receptor activity (GO:0004930), Biological Process: G-protein coupled receptor signaling pathway (GO:0007186), Cellular Component: membrane (GO:0016020)	K00157 aldehyde oxidase [EC:1.2.3.1] | (RefSeq) aldehyde oxidase 1-like (A)	PREDICTED: HEAT repeat-containing protein 5B-like [Hydra vulgaris]	HEAT repeat-containing protein 5B OS=Mus musculus OX=10090 GN=Heatr5b PE=1 SV=3	HEATR5B
evm.model.Hic_asm_9.417	0.0157515	0.0490204	7.1e-08	1.08595e-06	Peptidase C13, legumain	Molecular Function: cysteine-type endopeptidase activity (GO:0004197), Biological Process: proteolysis (GO:0006508)	K01369 legumain [EC:3.4.22.34] | (RefSeq) hypothetical protein (A)	predicted protein [Nematostella vectensis]	Legumain OS=Macaca fascicularis OX=9541 GN=LGMN PE=2 SV=1	LGMN
evm.model.Hic_asm_12.1085	0.0127701	0.0428678	0.0503042	0.0820521	Histone H5	Cellular Component: nucleosome (GO:0000786), Molecular Function: DNA binding (GO:0003677), Biological Process: nucleosome assembly (GO:0006334)	K22910 protein virilizer | (RefSeq) protein virilizer homolog (A)	PREDICTED: protein virilizer homolog [Hydra vulgaris]	Protein virilizer homolog OS=Homo sapiens OX=9606 GN=VIRMA PE=1 SV=2	VIRMA
evm.model.Hic_asm_12.1017	1.7e-08	4.0863e-07	5e-09	1.01413e-07	NULL		K12616 enhancer of mRNA-decapping protein 4 | (RefSeq) enhancer of mRNA-decapping protein 4-like (A)	PREDICTED: enhancer of mRNA-decapping protein 4-like [Hydra vulgaris]	Enhancer of mRNA-decapping protein 4 OS=Homo sapiens OX=9606 GN=EDC4 PE=1 SV=1	EDC4
evm.model.Hic_asm_5.684	4.2997e-05	0.000397022	0.200464	0.276471	Integrin beta subunit		K06265 dystroglycan 1 | (RefSeq) dystroglycan (A)	PREDICTED: uncharacterized protein LOC105846337 [Hydra vulgaris]	Dystroglycan OS=Canis lupus familiaris OX=9615 GN=DAG1 PE=3 SV=1	DAG1
evm.model.Hic_asm_10.997	6.021e-06	7.7635e-05	0.000152079	0.000620962	Potassium channel, voltage-dependent, EAG	Molecular Function: voltage-gated potassium channel activity (GO:0005249), Biological Process: potassium ion transport (GO:0006813), Cellular Component: membrane (GO:0016020)	K12405 (3R)-3-hydroxyacyl-CoA dehydrogenase / 3a,7a,12a-trihydroxy-5b-cholest-24-enoyl-CoA hydratase / enoyl-CoA hydratase 2 [EC:1.1.1.- 4.2.1.107 4.2.1.119] | (RefSeq) peroxisomal multifunctional enzyme type 2-like (A)	PREDICTED: peroxisomal multifunctional enzyme type 2-like isoform X1 [Hydra vulgaris]	Peroxisomal multifunctional enzyme type 2 OS=Homo sapiens OX=9606 GN=HSD17B4 PE=1 SV=3	HSD17B4
evm.model.Hic_asm_10.326	0.000337004	0.00228623	5.57e-07	6.70556e-06	Stem cell self-renewal protein Piwi	Molecular Function: protein binding (GO:0005515)	K02156 aubergine | (RefSeq) piwil1, Hwyi, Hywi; piwi-like 1 (Drosophila) (A)	Cniwi [Podocoryna carnea]	Piwi-like protein 1 OS=Homo sapiens OX=9606 GN=PIWIL1 PE=1 SV=1	PIWIL1
evm.model.Hic_asm_8.1110	0.0142868	0.0462065	5e-09	1.01413e-07	Septin 3	Molecular Function: GTP binding (GO:0005525), Biological Process: cell cycle (GO:0007049)	K22628 interleukin 16 | (RefSeq) il16; pro-interleukin-16 isoform X2 (A)	PREDICTED: uncharacterized protein LOC100198221 isoform X1 [Hydra vulgaris]	Multiple PDZ domain protein OS=Homo sapiens OX=9606 GN=MPDZ PE=1 SV=2	MPDZ
evm.model.Hic_asm_2.356	0.0194581	0.0564605	0.178935	0.249604	NULL		K23342 fibrillin 2/3 | (RefSeq) fibrillin-2-like (A)	PREDICTED: fibrillin-2-like [Hydra vulgaris]	Fibrillin-1 OS=Mus musculus OX=10090 GN=Fbn1 PE=1 SV=2	FBN2
evm.model.Hic_asm_2.238	0.000207672	0.00155514	4.3873e-05	0.000220666	NULL		K06240 laminin, alpha 3/5 | (RefSeq) hypothetical protein (A)	LOW QUALITY PROTEIN: laminin-like protein epi-1 [Stylophora pistillata]	Laminin subunit alpha OS=Drosophila melanogaster OX=7227 GN=LanA PE=1 SV=2	LANA
evm.model.Hic_asm_2.221	0.00121827	0.00658879	2.016e-05	0.000117192	IKI3		K11373 elongator complex protein 1 | (RefSeq) elongator complex protein 1-like (A)	PREDICTED: elongator complex protein 1-like [Hydra vulgaris]	Elongator complex protein 1 OS=Homo sapiens OX=9606 GN=ELP1 PE=1 SV=3	ELP1
evm.model.Hic_asm_2.899.1	0.0213726	0.0608369	0.0102355	0.020515	NULL		K21411 ankyrin repeat and LEM domain-containing protein 1 | (RefSeq) uncharacterized LOC100213999 (A)	PREDICTED: uncharacterized protein LOC100213999 [Hydra vulgaris]	Ankyrin repeat and LEM domain-containing protein 1 OS=Homo sapiens OX=9606 GN=ANKLE1 PE=1 SV=2	ANKLE1
evm.model.Hic_asm_2.571.1	0.000701834	0.00426882	0.0247467	0.0440204	Protein of unknown function DUF229		--	PREDICTED: uncharacterized protein LOC105846954 [Hydra vulgaris]	--	--
evm.model.Hic_asm_9.705	0.0148634	0.0472394	1.5257e-05	9.32085e-05	Armadillo	Molecular Function: protein binding (GO:0005515)	K02085 adenomatosis polyposis coli protein | (RefSeq) uncharacterized LOC100203938 (A)	PREDICTED: uncharacterized protein LOC100203938 isoform X1 [Hydra vulgaris]	Adenomatous polyposis coli protein OS=Mus musculus OX=10090 GN=Apc PE=1 SV=1	APC
evm.model.Hic_asm_8.1416	0.000299409	0.00210451	8e-09	1.53897e-07	Immunoglobulin I-set		K05096 FMS-like tyrosine kinase 1 [EC:2.7.10.1] | (RefSeq) fibroblast growth factor receptor 3-like (A)	vascular endothelial growth factor receptor [Podocoryna carnea]	Fibroblast growth factor receptor 3 OS=Homo sapiens OX=9606 GN=FGFR3 PE=1 SV=1	FGFR3
evm.model.Hic_asm_8.682	0.00403636	0.0172342	0.040497	0.0684488	WD40 repeat	Molecular Function: protein binding (GO:0005515)	K14793 ribosomal RNA-processing protein 9 | (RefSeq) U3 small nucleolar RNA-interacting protein 2-like (A)	PREDICTED: U3 small nucleolar RNA-interacting protein 2-like [Hydra vulgaris]	U3 small nucleolar RNA-interacting protein 2 OS=Mus musculus OX=10090 GN=Rrp9 PE=1 SV=1	RRP9
evm.model.Hic_asm_3.1023	0.0164078	0.0503879	0.0135	0.0260776	Actin-related protein		--	PREDICTED: uncharacterized protein LOC105846863 [Hydra vulgaris]	--	--
evm.model.Hic_asm_13.512	0.000167151	0.001307	8.92e-07	9.3929e-06	Superoxide dismutase, copper/zinc binding domain	Biological Process: superoxide metabolic process (GO:0006801), Molecular Function: metal ion binding (GO:0046872), Biological Process: oxidation-reduction process (GO:0055114)	K04565 superoxide dismutase, Cu-Zn family [EC:1.15.1.1] | (RefSeq) superoxide dismutase [Cu-Zn] 2 (A)	PREDICTED: uncharacterized protein LOC101240538 [Hydra vulgaris]	Cell surface Cu-only superoxide dismutase 5 OS=Candida albicans (strain SC5314 / ATCC MYA-2876) OX=237561 GN=SOD5 PE=1 SV=1	SOD5
evm.model.Hic_asm_7.340	0.000195495	0.00147531	0	0	Sterile alpha motif domain	Molecular Function: protein binding (GO:0005515)	K16545 phospholipase DDHD2 [EC:3.1.1.-] | (RefSeq) ddhd2; phospholipase DDHD2 isoform X2 (A)	PREDICTED: SEC23-interacting protein [Hydra vulgaris]	SEC23-interacting protein OS=Mus musculus OX=10090 GN=Sec23ip PE=1 SV=2	SEC23IP
evm.model.Hic_asm_7.416	0.0348917	0.0867255	0.0588183	0.0938879	NULL		K04150 histamine receptor H2 | (RefSeq) octopamine receptor 1-like (A)	PREDICTED: octopamine receptor-like [Acropora digitifera]	Dopamine receptor 1 OS=Drosophila melanogaster OX=7227 GN=Dop1R1 PE=2 SV=2	DOP1R1
evm.model.Hic_asm_9.572	0	0	1.5285e-05	9.32085e-05	Steroidogenic acute regulatory protein	Biological Process: steroid biosynthetic process (GO:0006694), Molecular Function: cholesterol binding (GO:0015485), Molecular Function: cholesterol transporter activity (GO:0017127)	--	uncharacterized protein LOC111323577 [Stylophora pistillata]	--	--
evm.model.Hic_asm_7.652	0.00169717	0.00859098	0.0022477	0.00574315	BTB/POZ-like	Molecular Function: protein binding (GO:0005515)	K10595 E3 ubiquitin-protein ligase HERC2 [EC:2.3.2.26] | (RefSeq) E3 ubiquitin-protein ligase HERC2 (A)	PREDICTED: inhibitor of Bruton tyrosine kinase-like [Hydra vulgaris]	Inhibitor of Bruton tyrosine kinase OS=Homo sapiens OX=9606 GN=IBTK PE=1 SV=3	BTK
evm.model.Hic_asm_10.269	0.00101013	0.00563529	6.1274e-05	0.000293926	Porin, Oms28 type		--	PREDICTED: putative zinc metalloproteinase C607.06c [Hydra vulgaris]	Putative zinc metalloproteinase C607.06c OS=Schizosaccharomyces pombe (strain 972 / ATCC 24843) OX=284812 GN=SPAC607.06c PE=2 SV=1	SPAC607.06c
evm.model.Hic_asm_6.1362	5.1715e-05	0.00047051	0.00104478	0.00305095	EGF-like, laminin		K06240 laminin, alpha 3/5 | (RefSeq) laminin subunit alpha-like (A)	PREDICTED: laminin subunit gamma-1-like [Hydra vulgaris]	Laminin subunit beta-2 OS=Homo sapiens OX=9606 GN=LAMB2 PE=1 SV=2	LAMC1
evm.model.Hic_asm_6.1045	0.0169004	0.0514143	0.000351233	0.00124129	HEAT	Molecular Function: protein binding (GO:0005515)	K19759 dynein assembly factor 5, axonemal | (RefSeq) dynein assembly factor 5, axonemal-like (A)	PREDICTED: dynein assembly factor 5, axonemal-like [Hydra vulgaris]	Dynein assembly factor 5, axonemal OS=Mus musculus OX=10090 GN=Dnaaf5 PE=1 SV=1	DNAAF5
evm.model.Hic_asm_6.429	2.8e-08	6.26621e-07	0.0149201	0.0284382	NULL		K19526 vacuolar protein sorting-associated protein 13B | (RefSeq) vacuolar protein sorting-associated protein 13B-like (A)	PREDICTED: vacuolar protein sorting-associated protein 13B-like [Hydra vulgaris]	Vacuolar protein sorting-associated protein 13B OS=Mus musculus OX=10090 GN=Vps13b PE=1 SV=3	COH1
evm.model.Hic_asm_14.846	0.0403548	0.0947779	0.448508	0.545578	Pleckstrin homology domain	Molecular Function: protein binding (GO:0005515), Molecular Function: phospholipid binding (GO:0005543)	K07187 insulin receptor substrate 2 | (RefSeq) irs2; insulin receptor substrate 2 (A)	PREDICTED: uncharacterized protein LOC105848204 [Hydra vulgaris]	Docking protein 5 OS=Mus musculus OX=10090 GN=Dok5 PE=1 SV=1	DOK5
evm.model.Hic_asm_7.380	0.0220224	0.0623221	0.685199	0.767917	Chitin binding domain	Cellular Component: extracellular region (GO:0005576), Biological Process: chitin metabolic process (GO:0006030), Molecular Function: chitin binding (GO:0008061)	K15198 transcription factor TFIIIB component B'' | (RefSeq) transcription factor TFIIIB component B'' homolog isoform X1 (A)	uncharacterized protein LOC111129129 [Crassostrea virginica]	von Willebrand factor D and EGF domain-containing protein OS=Homo sapiens OX=9606 GN=VWDE PE=2 SV=4	VWDE
evm.model.Hic_asm_6.1089	0.0304272	0.079396	0.926979	0.953026	Zinc finger, CCCH-type	Molecular Function: metal ion binding (GO:0046872)	K15690 RING finger and CCCH-type zinc finger domain-containing protein | (RefSeq) rc3h1; roquin-1 isoform X1 (A)	roquin-2-like isoform X3 [Centruroides sculpturatus]	Roquin-1 OS=Mus musculus OX=10090 GN=Rc3h1 PE=1 SV=1	RC3H1
evm.model.Hic_asm_4.304	0.0228645	0.0640851	0.00372165	0.00861612	SOUL haem-binding protein		K01942 biotin---protein ligase [EC:6.3.4.9 6.3.4.10 6.3.4.11 6.3.4.15] | (RefSeq) HLCS; holocarboxylase synthetase (A)	PREDICTED: heme-binding protein 1-like [Hydra vulgaris]	Heme-binding protein 2 OS=Homo sapiens OX=9606 GN=HEBP2 PE=1 SV=1	HEBP1
evm.model.Hic_asm_6.488	6.5428e-05	0.000573821	0.273639	0.358323	XPG/Rad2 endonuclease, eukaryotes	Molecular Function: single-stranded DNA binding (GO:0003697), Molecular Function: endonuclease activity (GO:0004519), Cellular Component: nucleus (GO:0005634), Biological Process: nucleotide-excision repair (GO:0006289)	K03466 DNA segregation ATPase FtsK/SpoIIIE, S-DNA-T family | (GenBank) cell division protein (A)	uncharacterized protein LOC110231938 isoform X2 [Exaiptasia pallida]	Apical junction component 1 homolog OS=Homo sapiens OX=9606 GN=AJM1 PE=3 SV=1	AJM1
evm.model.Hic_asm_6.373	3.5e-08	7.57167e-07	0.000131505	0.000559604	Ras GTPase-activating protein	Molecular Function: GTPase activator activity (GO:0005096), Cellular Component: intracellular (GO:0005622), Biological Process: regulation of small GTPase mediated signal transduction (GO:0051056)	K17633 RAS protein activator-like 2 | (RefSeq) ras GTPase-activating protein nGAP-like (A)	PREDICTED: ras GTPase-activating protein nGAP-like [Hydra vulgaris]	Probable Ras GTPase-activating protein OS=Drosophila melanogaster OX=7227 GN=CG42684 PE=1 SV=3	RASAL2
evm.model.Hic_asm_6.1146	0.000580352	0.00363326	1.872e-06	1.79136e-05	GPCR, family 2, corticotropin releasing factor receptor, type 1	Molecular Function: G-protein coupled receptor activity (GO:0004930), Cellular Component: membrane (GO:0016020)	K20131 Rab5 GDP/GTP exchange factor | (RefSeq) vacuolar protein sorting-associated protein 9A-like (A)	PREDICTED: GTPase-activating protein and VPS9 domain-containing protein 1-like [Hydra vulgaris]	GTPase-activating protein and VPS9 domain-containing protein 1 OS=Mus musculus OX=10090 GN=Gapvd1 PE=1 SV=2	GAPVD1
evm.model.Hic_asm_3.269	0.00308606	0.014006	0.000348921	0.00123546	Transcription factor IIIC, subunit 5		K15202 general transcription factor 3C polypeptide 5 (transcription factor C subunit 1) | (RefSeq) general transcription factor 3C polypeptide 5-like (A)	PREDICTED: general transcription factor 3C polypeptide 5-like [Hydra vulgaris]	General transcription factor 3C polypeptide 5 OS=Homo sapiens OX=9606 GN=GTF3C5 PE=1 SV=2	GTF3C5
evm.model.Hic_asm_6.723	0	0	0	0	NULL		K04600 cadherin EGF LAG seven-pass G-type receptor 1 | (RefSeq) cadherin-related tumor suppressor-like (A)	hypothetical protein pdam_00013008, partial [Pocillopora damicornis]	Cadherin EGF LAG seven-pass G-type receptor 1 OS=Mus musculus OX=10090 GN=Celsr1 PE=1 SV=3	CELSR1
evm.model.Hic_asm_14.645	0.00752434	0.0278198	6.9637e-05	0.000324857	NULL		K02602 cytoplasmic polyadenylation element-binding protein | (RefSeq) uncharacterized protein (A)	PREDICTED: testis-expressed sequence 2 protein-like [Hydra vulgaris]	Testis-expressed protein 2 OS=Homo sapiens OX=9606 GN=TEX2 PE=1 SV=2	TEX2
evm.model.Hic_asm_7.1256	0.0377117	0.0903745	3.054e-05	0.000165182	WD40 repeat	Molecular Function: protein binding (GO:0005515)	K12862 pleiotropic regulator 1 | (GenBank) hypothetical protein (A)	PREDICTED: myosin heavy chain kinase B-like [Hydra vulgaris]	Pleiotropic regulator 1 OS=Homo sapiens OX=9606 GN=PLRG1 PE=1 SV=1	PLRG1
evm.model.Hic_asm_14.993	0.00389381	0.0168472	0.347682	0.441043	Telomere length regulation protein, conserved domain		K11137 telomere length regulation protein | (RefSeq) telomere length regulation protein TEL2 homolog (A)	PREDICTED: telomere length regulation protein TEL2 homolog isoform X1 [Hydra vulgaris]	Telomere length regulation protein TEL2 homolog OS=Danio rerio OX=7955 GN=telo2 PE=2 SV=2	TELO2
evm.model.Hic_asm_14.125	0.0112983	0.0390643	1.7e-08	2.99264e-07	NULL		K17988 tectonin beta-propeller repeat-containing protein 1 | (RefSeq) tectonin beta-propeller repeat-containing protein 1-like (A)	PREDICTED: tectonin beta-propeller repeat-containing protein 1-like [Hydra vulgaris]	Tectonin beta-propeller repeat-containing protein 1 OS=Mus musculus OX=10090 GN=Tecpr1 PE=1 SV=1	TECPR1
evm.model.Hic_asm_14.836	0.00123758	0.00664173	0.000438403	0.00147133	Carbamoyl-phosphate synthase large subunit, CPSase domain	Biological Process: nitrogen compound metabolic process (GO:0006807)	--	PREDICTED: uncharacterized protein LOC100211611 [Hydra vulgaris]	--	--
evm.model.Hic_asm_11.1144	0.00337569	0.0150056	0.357232	0.451554	ATP12, ATPase F1F0-assembly protein	Biological Process: proton-transporting ATP synthase complex assembly (GO:0043461)	K07556 ATP synthase mitochondrial F1 complex assembly factor 2 | (RefSeq) ATP synthase mitochondrial F1 complex assembly factor 2-like (A)	ATP synthase mitochondrial F1 complex assembly factor-like protein [Hydractinia symbiolongicarpus]	ATP synthase mitochondrial F1 complex assembly factor 2 OS=Homo sapiens OX=9606 GN=ATPAF2 PE=1 SV=1	ATPAF1
evm.model.Hic_asm_1.31	1e-09	3.3e-08	0	0	GPCR, family 3, C-terminal	Molecular Function: G-protein coupled receptor activity (GO:0004930), Biological Process: G-protein coupled receptor signaling pathway (GO:0007186), Cellular Component: integral to membrane (GO:0016021)	K04603 metabotropic glutamate receptor 1 | (RefSeq) metabotropic glutamate receptor 3-like (A)	PREDICTED: extracellular calcium-sensing receptor-like [Hydra vulgaris]	Metabotropic glutamate receptor 3 OS=Homo sapiens OX=9606 GN=GRM3 PE=1 SV=2	CaSR
evm.model.Hic_asm_1.520	0.0139349	0.0456366	0.000102572	0.000449294	Protein kinase domain	Molecular Function: protein kinase activity (GO:0004672), Molecular Function: ATP binding (GO:0005524), Biological Process: protein phosphorylation (GO:0006468)	K08865 PDZ-binding kinase [EC:2.7.12.2] | (RefSeq) lymphokine-activated killer T-cell-originated protein kinase-like (A)	PREDICTED: lymphokine-activated killer T-cell-originated protein kinase-like [Hydra vulgaris]	Lymphokine-activated killer T-cell-originated protein kinase OS=Mus musculus OX=10090 GN=Pbk PE=1 SV=1	TOPK
evm.model.Hic_asm_1.625	0.030309	0.0793184	4.967e-06	3.79826e-05	Interferon gamma receptor alpha subunit	Cellular Component: membrane (GO:0016020), Molecular Function: cytokine binding (GO:0019955)	--	predicted protein [Nematostella vectensis]	--	--
evm.model.Hic_asm_1.823	0.00391831	0.0168637	1.2e-08	2.21703e-07	EGF-like calcium-binding domain	Molecular Function: calcium ion binding (GO:0005509)	K20051 low-density lipoprotein receptor-related protein 4 | (RefSeq) very low-density lipoprotein receptor-like isoform X1 (A)	low-density lipoprotein receptor-related protein 4-like isoform X2 [Orbicella faveolata]	Very low-density lipoprotein receptor OS=Rattus norvegicus OX=10116 GN=Vldlr PE=2 SV=1	Lrp4
evm.model.Hic_asm_2.459	0.00102073	0.00567815	2.48e-07	3.28204e-06	Prolyl 4-hydroxylase, alpha subunit	Molecular Function: iron ion binding (GO:0005506), Molecular Function: oxidoreductase activity, acting on paired donors, with incorporation or reduction of molecular oxygen (GO:0016705), Molecular Function: L-ascorbic acid binding (GO:0031418), Biological Process: oxidation-reduction process (GO:0055114)	K06711 hypoxia-inducible factor prolyl 4-hydroxylase [EC:1.14.11.-] | (RefSeq) transmembrane prolyl 4-hydroxylase-like isoform X1 (A)	PREDICTED: transmembrane prolyl 4-hydroxylase-like [Hydra vulgaris]	Transmembrane prolyl 4-hydroxylase OS=Homo sapiens OX=9606 GN=P4HTM PE=1 SV=2	P4HTM
evm.model.Hic_asm_1.181	0.0374724	0.0903163	7.134e-06	5.15971e-05	Thiolase, N-terminal	Biological Process: metabolic process (GO:0008152), Molecular Function: transferase activity, transferring acyl groups other than amino-acyl groups (GO:0016747)	K08764 sterol carrier protein 2 [EC:2.3.1.176] | (RefSeq) non-specific lipid-transfer protein-like (A)	PREDICTED: non-specific lipid-transfer protein-like [Hydra vulgaris]	Non-specific lipid-transfer protein OS=Rattus norvegicus OX=10116 GN=Scp2 PE=1 SV=3	SCP2
evm.model.Hic_asm_0.165	0.0290023	0.0774588	0.0488656	0.0799853	C-CAP/cofactor C-like domain		K17261 adenylyl cyclase-associated protein | (RefSeq) adenylyl cyclase-associated protein-like (A)	RecName: Full=Adenylyl cyclase-associated protein; Short=CAP []	Adenylyl cyclase-associated protein OS=Hydra viridissima OX=6082 GN=CAP PE=2 SV=1	CAP
evm.model.Hic_asm_0.411	0	0	2e-09	4.665e-08	NULL		K02578 heparan sulfate N-deacetylase/N-sulfotransferase NDST3 [EC:3.1.1.- 2.8.2.-] | (RefSeq) NDST3; bifunctional heparan sulfate N-deacetylase/N-sulfotransferase 3 (A)	PREDICTED: bifunctional heparan sulfate N-deacetylase/N-sulfotransferase 4-like [Hydra vulgaris]	Bifunctional heparan sulfate N-deacetylase/N-sulfotransferase 3 OS=Homo sapiens OX=9606 GN=NDST3 PE=2 SV=1	NDST3
evm.model.Hic_asm_0.988	0.015761	0.0490204	0.145528	0.207583	GLC7-interacting protein 4	Cellular Component: cytoplasm (GO:0005737), Molecular Function: protein phosphatase 1 binding (GO:0008157), Molecular Function: protein phosphatase type 1 regulator activity (GO:0008599)	K05637 laminin, alpha 1/2 | (RefSeq) hypothetical protein (A)	uncharacterized protein LOC114526854 [Dendronephthya gigantea]	--	--
evm.model.Hic_asm_12.510	0.0104495	0.0364609	0.0001952	0.00077007	DNA-directed RNA polymerase II subunit GRINL1	Cellular Component: DNA-directed RNA polymerase II, holoenzyme (GO:0016591)	K16728 centrosomal protein CEP152 | (RefSeq) centrosomal protein of 152 kDa-like (A)	PREDICTED: centrosomal protein of 152 kDa-like [Hydra vulgaris]	Centrosomal protein of 152 kDa OS=Xenopus laevis OX=8355 GN=cep152 PE=2 SV=1	CEP152
evm.model.Hic_asm_4.1217.1	0	0	0.0012024	0.00338413	DNA ligase IV	Molecular Function: DNA ligase (ATP) activity (GO:0003910)	K10777 DNA ligase 4 [EC:6.5.1.1] | (RefSeq) lig4; DNA ligase 4 (A)	PREDICTED: DNA ligase 4 [Hydra vulgaris]	DNA ligase 4 OS=Pongo abelii OX=9601 GN=DNL4 PE=2 SV=1	DNL4
evm.model.Hic_asm_6.892	0.00427064	0.018076	0.240795	0.321028	CLASP N-terminal domain		K16803 cytoskeleton-associated protein 5 | (RefSeq) cytoskeleton-associated protein 5-like (A)	PREDICTED: cytoskeleton-associated protein 5-like [Hydra vulgaris]	Cytoskeleton-associated protein 5 OS=Homo sapiens OX=9606 GN=CKAP5 PE=1 SV=3	PDLIM5
evm.model.Hic_asm_5.342	0.00546756	0.021859	0.461401	0.557625	Bacilysin exporter BacE, putative	Cellular Component: membrane (GO:0016020), Biological Process: antibiotic transport (GO:0042891)	K08187 MFS transporter, MCP family, solute carrier family 16 (monocarboxylic acid transporters), member 10 | (RefSeq) monocarboxylate transporter 10-like (A)	PREDICTED: monocarboxylate transporter 10-like [Hydra vulgaris]	Monocarboxylate transporter 13 OS=Rattus norvegicus OX=10116 GN=Slc16a13 PE=2 SV=1	SLC16A13
evm.model.Hic_asm_13.210	0.00200538	0.00993503	0.00138889	0.00382251	Transforming growth factor-beta, C-terminal	Molecular Function: growth factor activity (GO:0008083)	K21283 bone morphogenetic protein 2 | (RefSeq) bone morphogenetic protein 2-like (A)	bone morphogenetic protein 7-like precursor [Hydra vulgaris]	Bone morphogenetic protein 7 OS=Xenopus laevis OX=8355 GN=bmp7 PE=1 SV=1	BMP7
evm.model.Hic_asm_13.61	0.0118074	0.0404025	0.0723683	0.113104	Glutathione S-transferase, C-terminal		K00799 glutathione S-transferase [EC:2.5.1.18] | (RefSeq) glutathione S-transferase Mu 3-like (A)	glutathione S-transferase Mu 3 [Oreochromis niloticus]	Glutathione S-transferase Mu 5 OS=Mus musculus OX=10090 GN=Gstm5 PE=1 SV=1	GSTM3
evm.model.Hic_asm_13.886	0.0121443	0.0413372	0.000478087	0.00158176	Yeast Mrs6p protein	Biological Process: intracellular protein transport (GO:0006886)	--	PREDICTED: UPF0577 protein KIAA1324-like homolog [Hydra vulgaris]	UPF0577 protein KIAA1324-like OS=Homo sapiens OX=9606 GN=KIAA1324L PE=1 SV=2	KIAA1324L
evm.model.Hic_asm_13.828.3	0.00791558	0.0289692	0.00142237	0.00389171	SET domain	Molecular Function: protein binding (GO:0005515)	K09189 histone-lysine N-methyltransferase MLL5 [EC:2.1.1.43] | (RefSeq) histone-lysine N-methyltransferase 2E-like (A)	PREDICTED: histone-lysine N-methyltransferase 2E-like [Hydra vulgaris]	Inactive histone-lysine N-methyltransferase 2E OS=Mus musculus OX=10090 GN=Kmt2e PE=1 SV=2	KMT2E
evm.model.Hic_asm_13.979	0.0148973	0.0472394	0.00031972	0.00114444	Coagulation factor 5/8 C-terminal type domain	Biological Process: cell adhesion (GO:0007155)	K14616 cubilin | (RefSeq) cubilin-like isoform X1 (A)	PREDICTED: neuropilin-1a-like isoform X1 [Hydra vulgaris]	Cubilin OS=Canis lupus familiaris OX=9615 GN=CUBN PE=1 SV=1	NRP1
evm.model.Hic_asm_13.458	0.01348	0.0446354	0.0929676	0.141499	Cytochrome B561-related		--	PREDICTED: transmembrane protein 209-like, partial [Hydra vulgaris]	Transmembrane protein 209 OS=Mus musculus OX=10090 GN=Tmem209 PE=2 SV=1	TMEM209
evm.model.Hic_asm_13.803	0.0482159	0.107308	0.00561306	0.0121508	Peptidase S24, LexA-like	Molecular Function: DNA binding (GO:0003677), Biological Process: regulation of transcription, DNA-dependent (GO:0006355)	--	PREDICTED: uncharacterized protein LOC101236935 [Hydra vulgaris]	--	--
evm.model.Hic_asm_8.1572	0.0321902	0.0821419	0.00124015	0.00346426	NULL		K22318 cis-3-alkyl-4-acyloxetan-2-one decarboxylase [EC:4.1.1.114] | (GenBank) related to haloalkane dehalogenase (A)	mesoderm-specific transcript protein-like [Stylophora pistillata]	Mesoderm-specific transcript protein OS=Mus musculus OX=10090 GN=Mest PE=2 SV=1	MEST
evm.model.Hic_asm_3.301	0.0317899	0.0815479	0.000131654	0.000559604	Lipoxygenase, C-terminal	Molecular Function: oxidoreductase activity, acting on single donors with incorporation of molecular oxygen, incorporation of two atoms of oxygen (GO:0016702), Molecular Function: metal ion binding (GO:0046872), Biological Process: oxidation-reduction process (GO:0055114)	K00461 arachidonate 5-lipoxygenase [EC:1.13.11.34] | (RefSeq) arachidonate 5-lipoxygenase-like (A)	PREDICTED: arachidonate 5-lipoxygenase-like, partial [Hydra vulgaris]	Allene oxide synthase-lipoxygenase protein OS=Plexaura homomalla OX=47982 PE=1 SV=1	ALOX5
evm.model.Hic_asm_3.379	0.0421847	0.0976957	1.267e-05	8.20136e-05	Zinc/iron permease	Cellular Component: membrane (GO:0016020), Biological Process: metal ion transport (GO:0030001), Molecular Function: metal ion transmembrane transporter activity (GO:0046873), Biological Process: transmembrane transport (GO:0055085)	K14716 solute carrier family 39 (zinc transporter), member 10 | (RefSeq) zinc transporter ZIP12-like isoform X1 (A)	PREDICTED: zinc transporter ZIP10-like [Hydra vulgaris]	Zinc transporter ZIP10 OS=Homo sapiens OX=9606 GN=SLC39A10 PE=1 SV=2	ZIP10
evm.model.Hic_asm_3.277	0.0296266	0.0784529	0.00365745	0.00852034	NULL		K18400 KAT8 regulatory NSL complex subunit 1 | (RefSeq) hypothetical protein (A)	PREDICTED: KAT8 regulatory NSL complex subunit 1-like [Hydra vulgaris]	KAT8 regulatory NSL complex subunit 1 OS=Mus musculus OX=10090 GN=Kansl1 PE=1 SV=1	KANSL1
evm.model.Hic_asm_3.120	0.0225774	0.0636153	0.0566271	0.0908565	Phox homologous domain	Molecular Function: protein binding (GO:0005515), Biological Process: cell communication (GO:0007154), Molecular Function: phosphatidylinositol binding (GO:0035091)	K17924 sorting nexin-10/11 | (RefSeq) sorting nexin-10B-like (A)	PREDICTED: uncharacterized protein LOC100199607 [Hydra vulgaris]	Sorting nexin-11 OS=Homo sapiens OX=9606 GN=SNX11 PE=1 SV=2	SNX11
evm.model.Hic_asm_3.783	3e-09	9.12656e-08	0.00026697	0.000998329	Neuropeptide Y2 receptor	Molecular Function: neuropeptide Y receptor activity (GO:0004983), Biological Process: G-protein coupled receptor signaling pathway (GO:0007186), Cellular Component: integral to membrane (GO:0016021)	K05820 MFS transporter, PPP family, 3-phenylpropionic acid transporter | (GenBank) putative Major facilitator superfamily MFS_1 (A)	PREDICTED: major facilitator superfamily domain-containing protein 6-like [Hydra vulgaris]	Major facilitator superfamily domain-containing protein 6 OS=Homo sapiens OX=9606 GN=MFSD6 PE=1 SV=2	MFSD6L
evm.model.Hic_asm_3.1104	0.00807985	0.0295149	0.000735228	0.00227518	Basic-leucine zipper domain	Molecular Function: sequence-specific DNA binding transcription factor activity (GO:0003700), Biological Process: regulation of transcription, DNA-dependent (GO:0006355), Molecular Function: sequence-specific DNA binding (GO:0043565)	K04450 cyclic AMP-dependent transcription factor ATF-2 | (RefSeq) atf2; activating transcription factor 2 (A)	PREDICTED: cyclic AMP-dependent transcription factor ATF-7-like isoform X2 [Hydra vulgaris]	Cyclic AMP-dependent transcription factor ATF-7 OS=Pongo abelii OX=9601 GN=ATF7 PE=2 SV=1	ATF7
evm.model.Hic_asm_3.955	0.0140789	0.0459156	0.042388	0.0710017	Lactobacillus surface layer protein	Molecular Function: structural constituent of cell wall (GO:0005199), Cellular Component: peptidoglycan-based cell wall (GO:0009274), Cellular Component: S-layer (GO:0030115)	K06560 mannose receptor, C type | (RefSeq) uncharacterized protein LOC111323534 (A)	PREDICTED: uncharacterized protein LOC101239750, partial [Hydra vulgaris]	Macrophage mannose receptor 1 OS=Mus musculus OX=10090 GN=Mrc1 PE=1 SV=2	MRC1
evm.model.Hic_asm_3.1264	1e-08	2.66712e-07	0.000501841	0.00163427	Trace amine receptor 1	Molecular Function: trace-amine receptor activity (GO:0001594), Biological Process: G-protein coupled receptor signaling pathway (GO:0007186), Cellular Component: integral to membrane (GO:0016021)	--	uncharacterized protein LOC111320865 isoform X1 [Stylophora pistillata]	UPF0658 Golgi apparatus membrane protein C23H3.04 OS=Schizosaccharomyces pombe (strain 972 / ATCC 24843) OX=284812 GN=SPAC23H3.04 PE=3 SV=3	SPAC23H3.04
evm.model.Hic_asm_3.16.2	0.00164088	0.00839068	0.00238538	0.00602316	Claudin-10	Molecular Function: structural molecule activity (GO:0005198), Cellular Component: tight junction (GO:0005923)	K00760 hypoxanthine phosphoribosyltransferase [EC:2.4.2.8] | (RefSeq) hypoxanthine-guanine phosphoribosyltransferase-like (A)	PREDICTED: hypoxanthine-guanine phosphoribosyltransferase-like [Hydra vulgaris]	Hypoxanthine-guanine phosphoribosyltransferase OS=Gallus gallus OX=9031 GN=HPRT1 PE=2 SV=1	HGPRT
evm.model.Hic_asm_8.1198	0.0484573	0.107701	0.284434	0.369863	Forkhead-associated (FHA) domain	Molecular Function: protein binding (GO:0005515)	K13216 nuclear inhibitor of protein phosphatase 1 [EC:3.1.4.-] | (RefSeq) nuclear inhibitor of protein phosphatase 1-like (A)	PREDICTED: nuclear inhibitor of protein phosphatase 1-like [Hydra vulgaris]	Nuclear inhibitor of protein phosphatase 1 OS=Homo sapiens OX=9606 GN=PPP1R8 PE=1 SV=2	NIPP1
evm.model.Hic_asm_7.366	0	0	0	0	Regulator of G protein signalling	Biological Process: termination of G-protein coupled receptor signaling pathway (GO:0038032)	K16449 regulator of G-protein signaling | (RefSeq) RGS22; regulator of G-protein signaling 22 isoform X1 (A)	regulator of G-protein signaling 22-like isoform X2 [Acropora millepora]	Regulator of G-protein signaling 22 OS=Homo sapiens OX=9606 GN=RGS22 PE=1 SV=3	RGS22
evm.model.Hic_asm_9.1216.1	0.0427545	0.098396	0.149176	0.212005	START domain		K17916 kinesin family member 16B | (RefSeq) kinesin-like protein KIF16B (A)	PREDICTED: uncharacterized protein LOC100197221 [Hydra vulgaris]	StAR-related lipid transfer protein 9 OS=Homo sapiens OX=9606 GN=STARD9 PE=1 SV=3	STARD9
evm.model.Hic_asm_9.735	0.0291319	0.0776983	0	0	Coagulation factor 5/8 C-terminal type domain	Biological Process: cell adhesion (GO:0007155)	K10481 BTB/POZ domain-containing protein 9 | (RefSeq) btbd9; BTB/POZ domain-containing protein 9 (A)	PREDICTED: BTB/POZ domain-containing protein 9 [Hydra vulgaris]	BTB/POZ domain-containing protein 9 OS=Mus musculus OX=10090 GN=Btbd9 PE=1 SV=1	KCTD9
evm.model.Hic_asm_12.297	3.86e-07	7.02376e-06	0.103191	0.154787	PWI domain	Biological Process: mRNA processing (GO:0006397)	K12843 U4/U6 small nuclear ribonucleoprotein PRP3 | (RefSeq) U4/U6 small nuclear ribonucleoprotein Prp3-like (A)	PREDICTED: U4/U6 small nuclear ribonucleoprotein Prp3-like [Hydra vulgaris]	U4/U6 small nuclear ribonucleoprotein Prp3 OS=Gallus gallus OX=9031 GN=PRPF3 PE=2 SV=1	PRPF3
evm.model.Hic_asm_12.1217	0.048027	0.107129	0.00169872	0.00451506	NULL		K00547 homocysteine S-methyltransferase [EC:2.1.1.10] | (RefSeq) translin-associated factor X-interacting protein 1-like (A)	translin-associated factor X-interacting protein 1-like [Acropora millepora]	Translin-associated factor X-interacting protein 1 OS=Homo sapiens OX=9606 GN=TSNAXIP1 PE=2 SV=1	TSNAXIP1
evm.model.Hic_asm_12.1188	0.0437041	0.099756	0.699145	0.77794	NULL		K07752 carboxypeptidase D [EC:3.4.17.22] | (RefSeq) carboxypeptidase D-like (A)	PREDICTED: carboxypeptidase D-like [Hydra vulgaris]	Carboxypeptidase D (Fragment) OS=Lophonetta specularioides OX=75873 GN=CPD PE=1 SV=1	CPD
evm.model.Hic_asm_12.75.1	0.00350037	0.0153843	0.00349592	0.00821585	Transcription factor, T-box	Molecular Function: sequence-specific DNA binding transcription factor activity (GO:0003700), Cellular Component: nucleus (GO:0005634), Biological Process: regulation of transcription, DNA-dependent (GO:0006355)	K16543 centrosomal protein CEP89 | (RefSeq) trichohyalin-like isoform X1 (A)	trichohyalin isoform X1 [Exaiptasia pallida]	Centrosomal protein of 89 kDa OS=Mus musculus OX=10090 GN=Cep89 PE=1 SV=1	TCHH
evm.model.Hic_asm_12.577.1	0.0359041	0.00205989	8.3671e-05	0.000379355	Protein of unknown function DUF3689		K11796 Trpc4-associated protein | (RefSeq) short transient receptor potential channel 4-associated protein-like (A)	PREDICTED: short transient receptor potential channel 4-associated protein-like [Hydra vulgaris]	Short transient receptor potential channel 4-associated protein OS=Mus musculus OX=10090 GN=Trpc4ap PE=1 SV=2	TRPC4
evm.model.Hic_asm_10.1109	0.0364161	9.64067e-05	0.00417376	0.00945174	Gamma-aminobutyric-acid A receptor, alpha subunit	Molecular Function: GABA-A receptor activity (GO:0004890), Molecular Function: ion channel activity (GO:0005216), Biological Process: ion transport (GO:0006811), Cellular Component: membrane (GO:0016020)	K19538 retinitis pigmentosa 1 | (RefSeq) rp1; RP1, axonemal microtubule associated (A)	lipoxygenase homology domain-containing protein 1, partial [Exaiptasia pallida]	Lipoxygenase homology domain-containing protein 1 OS=Homo sapiens OX=9606 GN=LOXHD1 PE=2 SV=4	LOXHD1
evm.model.Hic_asm_10.488	0.0003866	0.00258663	0.404482	0.498334	AT hook-like		K13172 serine/arginine repetitive matrix protein 2 | (RefSeq) serine/arginine repetitive matrix protein 2-like (A)	serine/arginine repetitive matrix protein 2-like [Pocillopora damicornis]	Serine/arginine repetitive matrix protein 2 OS=Homo sapiens OX=9606 GN=SRRM2 PE=1 SV=2	SRRM2
evm.model.Hic_asm_10.190	0.0375073	0.0903163	0.00339772	0.00807662	Flagellar hook-associated protein, FlgK	Molecular Function: structural molecule activity (GO:0005198), Cellular Component: bacterial-type flagellum hook (GO:0009424), Biological Process: bacterial-type flagellum assembly (GO:0044780)	K11422 histone-lysine N-methyltransferase SETD1 [EC:2.1.1.43] | (RefSeq) histone-lysine N-methyltransferase SETD1B-like (A)	PREDICTED: histone-lysine N-methyltransferase SETD1B-like isoform X1 [Hydra vulgaris]	Histone-lysine N-methyltransferase SETD1 OS=Drosophila melanogaster OX=7227 GN=Set1 PE=1 SV=1	SETD1B
evm.model.Hic_asm_2.897	5.464e-06	7.13987e-05	0.701313	0.778958	CID domain		K15559 regulator of Ty1 transposition protein 103 | (RefSeq) regulation of nuclear pre-mRNA domain-containing protein 1B-like (A)	regulation of nuclear pre-mRNA domain-containing protein 2-like [Acropora millepora]	Regulation of nuclear pre-mRNA domain-containing protein 2 OS=Homo sapiens OX=9606 GN=RPRD2 PE=1 SV=1	RPRD2
evm.model.Hic_asm_8.806	0.00119856	0.00650026	7.1e-07	7.98108e-06	Sodium:neurotransmitter symporter	Molecular Function: neurotransmitter:sodium symporter activity (GO:0005328), Biological Process: neurotransmitter transport (GO:0006836), Cellular Component: integral to membrane (GO:0016021)	--	hypothetical protein CAPTEDRAFT_204135 [Capitella teleta]	--	--
evm.model.Hic_asm_2.840	0.0364853	0.0889071	0.0175875	0.0327855	NULL		K17637 exocyst complex component 2 | (RefSeq) hypothetical protein (A)	uncharacterized protein LOC114968325 [Acropora millepora]	Exocyst complex component 2 OS=Caenorhabditis elegans OX=6239 GN=sec-5 PE=3 SV=1	EXOC2
evm.model.Hic_asm_8.1407	0.000457226	0.00302714	0.453252	0.549557	Peptidase S16, lon N-terminal	Molecular Function: ATP-dependent peptidase activity (GO:0004176), Biological Process: proteolysis (GO:0006508)	K09553 stress-induced-phosphoprotein 1 | (RefSeq) Heat shock protein (Sti1), putative (A)	PREDICTED: LON peptidase N-terminal domain and RING finger protein 3-like [Hydra vulgaris]	LON peptidase N-terminal domain and RING finger protein 3 OS=Mus musculus OX=10090 GN=Lonrf3 PE=2 SV=1	LONRF3
evm.model.Hic_asm_8.1042	7.623e-06	9.45349e-05	1.5373e-05	9.34398e-05	Growth-arrest-specific protein 2 domain	Biological Process: cell cycle arrest (GO:0007050)	K10382 dystonin | (RefSeq) microtubule-actin cross-linking factor 1 isoform X1 (A)	PREDICTED: uncharacterized protein LOC100201523 [Hydra vulgaris]	Microtubule-actin cross-linking factor 1 OS=Rattus norvegicus OX=10116 GN=Macf1 PE=1 SV=1	MACF1
evm.model.Hic_asm_9.886	0.00422247	0.0179501	6.1582e-05	0.000294575	Dak phosphatase	Molecular Function: glycerone kinase activity (GO:0004371), Biological Process: glycerol metabolic process (GO:0006071)	K00863 triose/dihydroxyacetone kinase / FAD-AMP lyase (cyclizing) [EC:2.7.1.28 2.7.1.29 4.6.1.15] | (RefSeq) bifunctional ATP-dependent dihydroxyacetone kinase/FAD-AMP lyase (cyclizing)-like (A)	PREDICTED: bifunctional ATP-dependent dihydroxyacetone kinase/FAD-AMP lyase (cyclizing)-like [Hydra vulgaris]	Triokinase/FMN cyclase OS=Homo sapiens OX=9606 GN=TKFC PE=1 SV=2	TKFC
evm.model.Hic_asm_8.1676	0.00129595	0.00689404	2.629e-06	2.33605e-05	Steroid receptor RNA activator-protein/coat protein complex II, Sec31		--	PREDICTED: uncharacterized protein DDB_G0286591-like [Hydra vulgaris]	Steroid receptor RNA activator 1 OS=Homo sapiens OX=9606 GN=SRA1 PE=1 SV=1	SRA1
evm.model.Hic_asm_7.597	8.04e-07	1.36121e-05	0.790494	0.85185	Tetracycline resistance protein, TetA/multidrug resistance protein MdtG	Molecular Function: transporter activity (GO:0005215), Cellular Component: plasma membrane (GO:0005886)	K22734 progressive ankylosis protein | (RefSeq) progressive ankylosis protein homolog B-like isoform X1 (A)	PREDICTED: progressive ankylosis protein homolog B-like isoform X1 [Sinocyclocheilus anshuiensis]	Progressive ankylosis protein homolog OS=Tetraodon nigroviridis OX=99883 GN=ankh PE=2 SV=2	ANKH
evm.model.Hic_asm_8.315	0.00366785	0.0160479	0.00518676	0.0113597	Leu/Ile/Val-binding protein	Biological Process: amino acid transport (GO:0006865), Cellular Component: outer membrane-bounded periplasmic space (GO:0030288)	K14007 protein transport protein SEC24 | (RefSeq) protein transport protein Sec24D-like (A)	PREDICTED: protein transport protein Sec24D-like [Hydra vulgaris]	Protein transport protein Sec24C OS=Homo sapiens OX=9606 GN=SEC24C PE=1 SV=3	SEC24D
evm.model.Hic_asm_9.159	0.00276329	0.0128098	6e-09	1.17853e-07	Pyrrolo-quinoline quinone repeat		K00142 acyl-CoA synthetase [EC:6.2.1.-] | (RefSeq) acyl-CoA synthetase family member 4-like (A)	PREDICTED: acyl-CoA synthetase family member 4-like [Hydra vulgaris]	Beta-alanine-activating enzyme OS=Homo sapiens OX=9606 GN=AASDH PE=1 SV=3	ACSL4
evm.model.Hic_asm_10.1047	0.0400044	0.0940682	0	0	Drug/metabolite transporter	Cellular Component: membrane (GO:0016020)	--	PREDICTED: solute carrier family 35 member G1-like [Hydra vulgaris]	Solute carrier family 35 member G1 OS=Mus musculus OX=10090 GN=Slc35g1 PE=2 SV=1	SLC35G1
evm.model.Hic_asm_8.39	0.0279308	0.0754729	0.240908	0.321028	Meiotic recombination, Rec114	Biological Process: reciprocal meiotic recombination (GO:0007131)	K15701 E3 ubiquitin-protein ligase RNF130 [EC:2.3.2.27] | (RefSeq) Rnf130, 2510042A13Rik, G1RZFP, G1rp, GOLIATH, GP; ring finger protein 130 (A)	PREDICTED: RING finger protein 150-like isoform X1 [Hydra vulgaris]	RING finger protein 150 OS=Homo sapiens OX=9606 GN=RNF150 PE=2 SV=2	RNF150
evm.model.Hic_asm_9.499	0.026393	0.0721712	0.000139883	0.000581959	Cation efflux protein	Biological Process: cation transport (GO:0006812), Molecular Function: cation transmembrane transporter activity (GO:0008324), Cellular Component: integral to membrane (GO:0016021), Biological Process: transmembrane transport (GO:0055085)	K14696 solute carrier family 30 (zinc transporter), member 9 | (RefSeq) zinc transporter 9-like (A)	PREDICTED: zinc transporter 9-like [Hydra vulgaris]	Zinc transporter 9 OS=Mus musculus OX=10090 GN=Slc30a9 PE=1 SV=2	SLC30A9
evm.model.Hic_asm_8.924	0.0128801	0.0430887	4.3e-08	6.91707e-07	PIN domain		K12585 exosome complex exonuclease DIS3/RRP44 [EC:3.1.13.-] | (RefSeq) dis3; exosome complex exonuclease RRP44 (A)	PREDICTED: exosome complex exonuclease RRP44 [Hydra vulgaris]	Exosome complex exonuclease RRP44 OS=Mus musculus OX=10090 GN=Dis3 PE=1 SV=4	DIS3
evm.model.Hic_asm_7.907	0.000326443	0.00223797	0.00223633	0.00572428	Neurokinin receptor	Molecular Function: tachykinin receptor activity (GO:0004995), Cellular Component: plasma membrane (GO:0005886), Biological Process: G-protein coupled receptor signaling pathway (GO:0007186), Cellular Component: integral to membrane (GO:0016021)	K17757 ATP-dependent NAD(P)H-hydrate dehydratase [EC:4.2.1.93] | (RefSeq) ATP-dependent (S)-NAD(P)H-hydrate dehydratase-like (A)	PREDICTED: ATP-dependent (S)-NAD(P)H-hydrate dehydratase-like [Hydra vulgaris]	ATP-dependent (S)-NAD(P)H-hydrate dehydratase OS=Homo sapiens OX=9606 GN=NAXD PE=1 SV=1	NAXD
evm.model.Hic_asm_8.197	0.00346478	0.0152623	0.0074799	0.0156299	Folate receptor		K13649 folate receptor | (RefSeq) folate receptor gamma-like (A)	PREDICTED: folate receptor gamma-like [Hydra vulgaris]	Folate receptor gamma OS=Homo sapiens OX=9606 GN=FOLR3 PE=1 SV=2	FOLR3
evm.model.Hic_asm_8.5	0.0395495	0.0935636	0.000513208	0.00166837	NULL		K06825 fibrillin 1 | (RefSeq) fibrillin-1-like (A)	PREDICTED: fibrillin-2-like [Hydra vulgaris]	Latent-transforming growth factor beta-binding protein 2 OS=Mus musculus OX=10090 GN=Ltbp2 PE=1 SV=2	FBN2
evm.model.Hic_asm_7.965	0.0022635	0.0109628	5e-09	1.01413e-07	Fanconi anemia group I protein	Biological Process: DNA repair (GO:0006281)	K10895 fanconi anemia group I protein | (RefSeq) Fanconi anemia group I protein homolog (A)	PREDICTED: Fanconi anemia group I protein homolog [Hydra vulgaris]	Fanconi anemia group I protein homolog OS=Mus musculus OX=10090 GN=Fanci PE=1 SV=2	FANCI
evm.model.Hic_asm_7.696	0.00131316	0.00692878	0.0185147	0.0342742	Vacuolar sorting protein 9		--	PREDICTED: uncharacterized protein LOC100198077 isoform X1 [Hydra vulgaris]	--	--
evm.model.Hic_asm_11.413	0.000318337	0.00219788	3.827e-06	3.11842e-05	NADH:ubiquinone oxidoreductase intermediate-associated protein 30		--	hypothetical protein GUITHDRAFT_105786 [Guillardia theta CCMP2712]	--	--
evm.model.Hic_asm_13.485	0.0148913	0.0472394	0.00633461	0.0134936	G protein-coupled receptor 6	Cellular Component: integral to membrane (GO:0016021)	--	PREDICTED: uncharacterized protein LOC100215655 [Hydra vulgaris]	--	--
evm.model.Hic_asm_7.123	0.00047009	0.0030817	0	0	NULL		K17266 major vault protein | (RefSeq) major vault protein-like (A)	PREDICTED: major vault protein-like [Hydra vulgaris]	Major vault protein OS=Danio rerio OX=7955 GN=mvp PE=2 SV=1	MVP
evm.model.Hic_asm_7.863	0	0	6.0963e-05	0.000293188	CAP domain		K19867 LIM domain-binding protein 3 | (RefSeq) LIM and cysteine-rich domains protein 1-like (A)	PREDICTED: probable cyclin-dependent serine/threonine-protein kinase DDB_G0292550 [Hydra vulgaris]	Golgi-associated plant pathogenesis-related protein 1 OS=Homo sapiens OX=9606 GN=GLIPR2 PE=1 SV=3	Cdks
evm.model.Hic_asm_7.364	0.000312595	0.00216592	0.333121	0.425173	Na+/H+ exchanger, isoform 2 (NHE2)	Biological Process: sodium ion transport (GO:0006814), Biological Process: regulation of pH (GO:0006885), Molecular Function: sodium:hydrogen antiporter activity (GO:0015385), Cellular Component: integral to membrane (GO:0016021)	K05186 gamma-aminobutyric acid receptor subunit gamma | (RefSeq) GABRG3; gamma-aminobutyric acid type A receptor gamma3 subunit (A)	PREDICTED: biorientation of chromosomes in cell division protein 1-like [Hydra vulgaris]	Biorientation of chromosomes in cell division protein 1-like 1 OS=Mus musculus OX=10090 GN=Bod1l PE=1 SV=1	BOD1
evm.model.Hic_asm_7.1555	0.0140199	0.0457999	0.000157927	0.000639824	Vacuolating cytotoxin	Cellular Component: extracellular region (GO:0005576), Biological Process: pathogenesis (GO:0009405)	K17963 peroxisome proliferator-activated receptor gamma coactivator-related protein 1 | (RefSeq) uncharacterized protein LOC113677084 (A)	PREDICTED: peroxisome proliferator-activated receptor gamma coactivator 1-alpha-like [Hydra vulgaris]	Peroxisome proliferator-activated receptor gamma coactivator-related protein 1 OS=Mus musculus OX=10090 GN=Pprc1 PE=1 SV=1	PGC
evm.model.Hic_asm_9.553	0.00249531	0.0118497	0.0477945	0.078785	G protein-coupled receptor, rhodopsin-like	Molecular Function: G-protein coupled receptor activity (GO:0004930), Biological Process: G-protein coupled receptor signaling pathway (GO:0007186), Cellular Component: integral to membrane (GO:0016021)	K04150 histamine receptor H2 | (RefSeq) dopamine receptor 4-like (A)	5-hydroxytryptamine receptor-like [Acropora millepora]	Alpha-1A adrenergic receptor OS=Bos taurus OX=9913 GN=ADRA1A PE=2 SV=1	ADRA1A
evm.model.Hic_asm_7.1431.1	0.0105739	0.0366977	0.000233627	0.000898862	NULL		K12470 SH3 domain-containing kinase-binding protein 1 | (RefSeq) SH3 domain-containing kinase-binding protein 1-like (A)	PREDICTED: SH3 domain-containing kinase-binding protein 1-like [Hydra vulgaris]	SH3 domain-containing kinase-binding protein 1 OS=Homo sapiens OX=9606 GN=SH3KBP1 PE=1 SV=2	SH3KBP1
evm.model.Hic_asm_7.419	7.7778e-05	0.000668156	0.00456613	0.0101919	Hermansky-Pudlak syndrome 1 protein		K20193 Hermansky-Pudlak syndrome 1 protein | (RefSeq) Hermansky-Pudlak syndrome 1 protein homolog (A)	Hermansky-Pudlak syndrome 1 protein-like [Orbicella faveolata]	Hermansky-Pudlak syndrome 1 protein OS=Homo sapiens OX=9606 GN=HPS1 PE=1 SV=2	HPS1
evm.model.Hic_asm_7.427	0.000806039	0.00475563	0.00013981	0.000581959	EPS15 homology (EH)	Molecular Function: protein binding (GO:0005515)	K20068 RalBP1-associated Eps domain-containing protein | (RefSeq) actin cytoskeleton-regulatory complex protein PAN1-like (A)	PREDICTED: actin cytoskeleton-regulatory complex protein PAN1-like [Hydra vulgaris]	RalBP1-associated Eps domain-containing protein 1 OS=Mus musculus OX=10090 GN=Reps1 PE=1 SV=2	PAN1
evm.model.Hic_asm_7.420	0.0482253	0.107308	0.682578	0.765439	Potassium channel, voltage-dependent, EAG/ELK/ERG	Molecular Function: voltage-gated potassium channel activity (GO:0005249), Biological Process: potassium ion transport (GO:0006813), Cellular Component: membrane (GO:0016020)	K01376 UFM1-specific protease 2 [EC:3.4.22.-] | (RefSeq) Ubiquitin-fold modifier-1 (Ufm1) specific protease (UfSP) (A)	zinc finger-containing ubiquitin peptidase 1-like [Dendronephthya gigantea]	Zinc finger-containing ubiquitin peptidase 1 OS=Bos taurus OX=9913 GN=ZUP1 PE=2 SV=1	ZUP1
evm.model.Hic_asm_7.456	0.000883029	0.00510165	2.9e-08	4.87514e-07	Double-stranded RNA-binding domain		K11798 bromodomain and WD repeat domain containing protein 1/3 | (RefSeq) LOW QUALITY PROTEIN: bromodomain and WD repeat-containing protein 3-like (A)	protein SON-like isoform X1 [Stylophora pistillata]	Protein SON OS=Mus musculus OX=10090 GN=Son PE=1 SV=2	SON
evm.model.Hic_asm_2.460	3.383e-06	4.73863e-05	0.000300002	0.00108911	NULL		K23330 leucine-zipper-like transcriptional regulator 1 | (RefSeq) hypothetical protein (A)	kelch domain-containing protein 10-like [Acropora millepora]	Kelch domain-containing protein 10 OS=Rattus norvegicus OX=10116 GN=Klhdc10 PE=2 SV=1	KLHDC10
evm.model.Hic_asm_6.1140	0.00314813	0.0142214	4.7e-08	7.3085e-07	EGF-like, laminin		K05636 laminin, beta 1 | (RefSeq) laminin subunit alpha-like (A)	laminin subunit alpha-like [Stylophora pistillata]	Laminin subunit beta-1 OS=Drosophila melanogaster OX=7227 GN=LanB1 PE=1 SV=4	LAMA3
evm.model.Hic_asm_6.998	1.7481e-05	0.000191211	0.011918	0.0234094	G protein-coupled receptor, rhodopsin-like	Molecular Function: G-protein coupled receptor activity (GO:0004930), Biological Process: G-protein coupled receptor signaling pathway (GO:0007186), Cellular Component: integral to membrane (GO:0016021)	K08375 neuropeptide FF receptor 2 | (RefSeq) neuropeptide FF receptor 2-like (A)	neuropeptide FF receptor 2 [Exaiptasia pallida]	--	--
evm.model.Hic_asm_3.140	0.00173797	0.00874557	0.00196805	0.00508641	Bacterial exotoxin B	Cellular Component: extracellular region (GO:0005576), Biological Process: pathogenesis (GO:0009405)	K01242 ADP-ribosyl cyclase 1 [EC:3.2.2.6 2.4.99.20] | (RefSeq) ADP-ribosyl cyclase/cyclic ADP-ribose hydrolase-like (A)	PREDICTED: ADP-ribosyl cyclase/cyclic ADP-ribose hydrolase-like isoform X1 [Hydra vulgaris]	ADP-ribosyl cyclase/cyclic ADP-ribose hydrolase OS=Aplysia californica OX=6500 PE=1 SV=1	CD38
evm.model.Hic_asm_6.613	0.03696	0.0897271	0.914803	0.946243	GATS-like family		K09656 beta-1,4-N-acetylgalactosaminyltransferase 3 [EC:2.4.1.244] | (RefSeq) beta-1,4-N-acetylgalactosaminyltransferase 3 isoform X1 (A)	PREDICTED: uncharacterized protein LOC100213554, partial [Hydra vulgaris]	--	--
evm.model.Hic_asm_6.409	0.0391082	0.0927449	5.68e-07	6.77465e-06	Src homology-3 domain	Molecular Function: protein binding (GO:0005515)	K06619 abelson tyrosine-protein kinase 1 [EC:2.7.10.2] | (RefSeq) tyrosine-protein kinase ABL1 (A)	PREDICTED: tyrosine-protein kinase ABL1 [Hydra vulgaris]	Tyrosine-protein kinase ABL1 OS=Homo sapiens OX=9606 GN=ABL1 PE=1 SV=4	ABL1
evm.model.Hic_asm_14.987	0.000342815	0.00230955	0.391148	0.485617	Outer membrane adhesion, Yersinia	Molecular Function: collagen binding (GO:0005518), Biological Process: cell adhesion (GO:0007155), Biological Process: pathogenesis (GO:0009405), Cellular Component: outer membrane (GO:0019867)	--	trichohyalin-like [Pocillopora damicornis]	--	TCHH
evm.model.Hic_asm_8.192	3.629e-06	5.01111e-05	0.000931716	0.00275965	NULL		K22911 thiamine phosphate phosphatase / amino-HMP aminohydrolase [EC:3.1.3.100 3.5.99.-] | (RefSeq) probable aminopyrimidine aminohydrolase, mitochondrial (A)	PREDICTED: probable aminopyrimidine aminohydrolase, mitochondrial isoform X4 [Acropora digitifera]	Bifunctional TH2 protein, mitochondrial OS=Arabidopsis thaliana OX=3702 GN=TH2 PE=1 SV=1	TH2
evm.model.Hic_asm_14.600	0.01697	0.0515455	0.0409723	0.0691269	NULL		--	PREDICTED: uncharacterized protein LOC101238921 [Hydra vulgaris]	U7 snRNA-associated Sm-like protein LSm11 OS=Mus musculus OX=10090 GN=Lsm11 PE=1 SV=1	LSM11
evm.model.Hic_asm_14.539.1	0.00340922	0.0150516	0	0	NULL		K10352 myosin heavy chain | (RefSeq) myosin heavy chain, striated muscle-like (A)	PREDICTED: myosin heavy chain, striated muscle-like [Hydra vulgaris]	Myosin heavy chain, striated muscle OS=Argopecten irradians OX=31199 PE=1 SV=1	MHC
evm.model.Hic_asm_14.687	0.000174502	0.00134291	0.030713	0.0533616	NULL		K05627 BAI1-associated protein 2 | (RefSeq) brain-specific angiogenesis inhibitor 1-associated protein 2-like (A)	PREDICTED: brain-specific angiogenesis inhibitor 1-associated protein 2-like [Hydra vulgaris]	Brain-specific angiogenesis inhibitor 1-associated protein 2 OS=Homo sapiens OX=9606 GN=BAIAP2 PE=1 SV=1	BAIAP2
evm.model.Hic_asm_1.86	0.0190683	0.0556611	0.0298585	0.0520224	Zinc finger, C2H2	Molecular Function: metal ion binding (GO:0046872)	K09204 krueppel-like factor 1 | (RefSeq) KLF1; Krueppel-like factor 1 (A)	PREDICTED: Krueppel-like factor 8 [Hydra vulgaris]	Krueppel-like factor 1 OS=Homo sapiens OX=9606 GN=KLF1 PE=1 SV=1	KLF1
evm.model.Hic_asm_1.102	0.019236	0.0560344	0.151396	0.214833	POLO box duplicated domain	Molecular Function: protein binding (GO:0005515)	K08861 polo-like kinase 2 [EC:2.7.11.21] | (RefSeq) serine/threonine-protein kinase PLK1-like (A)	PREDICTED: serine/threonine-protein kinase PLK1-like isoform X1 [Hydra vulgaris]	Serine/threonine-protein kinase PLK2 OS=Homo sapiens OX=9606 GN=PLK2 PE=1 SV=3	PLK1
evm.model.Hic_asm_1.477	0.0215579	0.0611855	0.00367742	0.00855619	Protein-tyrosine phosphatase, receptor/non-receptor type	Molecular Function: protein tyrosine phosphatase activity (GO:0004725), Biological Process: protein dephosphorylation (GO:0006470)	K06777 receptor-type tyrosine-protein phosphatase delta [EC:3.1.3.48] | (RefSeq) receptor-type tyrosine-protein phosphatase epsilon-like (A)	PREDICTED: receptor-type tyrosine-protein phosphatase delta-like isoform X1 [Hydra vulgaris]	Receptor-type tyrosine-protein phosphatase F OS=Danio rerio OX=7955 GN=ptprf PE=2 SV=1	PTPRD
evm.model.Hic_asm_11.112	0.00602988	0.0235013	0.61131	0.700248	Salmonella virulence plasmid 65kDa B protein	Cellular Component: cytoplasm (GO:0005737)	K09448 transcriptional enhancer factor | (RefSeq) TEAD1; TEA domain transcription factor 1 (A)	PREDICTED: alpha-1,3-mannosyl-glycoprotein 4-beta-N-acetylglucosaminyltransferase C-like, partial [Priapulus caudatus]	Alpha-1,3-mannosyl-glycoprotein 4-beta-N-acetylglucosaminyltransferase C OS=Mus musculus OX=10090 GN=Mgat4c PE=2 SV=1	MGAT4C
evm.model.Hic_asm_1.496	0.00110735	0.00606248	0.12457	0.182598	NULL		K12472 epidermal growth factor receptor substrate 15 | (RefSeq) epidermal growth factor receptor substrate 15-like 1 (A)	epidermal growth factor receptor substrate 15-like 1 [Exaiptasia pallida]	Epidermal growth factor receptor substrate 15-like 1 OS=Homo sapiens OX=9606 GN=EPS15L1 PE=1 SV=1	EPS15L1
evm.model.Hic_asm_8.330	0.00489223	0.0199689	0	0	TRAPP II complex, Trs120		K20306 trafficking protein particle complex subunit 9 | (RefSeq) trafficking protein particle complex subunit 9-like (A)	trafficking protein particle complex subunit 9-like [Stylophora pistillata]	Trafficking protein particle complex subunit 9 OS=Homo sapiens OX=9606 GN=TRAPPC9 PE=1 SV=2	TRAPPC9
evm.model.Hic_asm_0.79	0.0130017	0.0433465	0.160269	0.226492	NULL		K08145 MFS transporter, SP family, solute carrier family 2 (facilitated glucose transporter), member 8 | (RefSeq) solute carrier family 2, facilitated glucose transporter member 8-like (A)	PREDICTED: solute carrier family 2, facilitated glucose transporter member 8-like [Hydra vulgaris]	Facilitated trehalose transporter Tret1 OS=Bombyx mori OX=7091 GN=Tret1 PE=1 SV=1	SLC2A8
evm.model.Hic_asm_0.932	0.0114563	0.0394786	0.135863	0.195618	NULL		K19636 usherin | (RefSeq) USH2A; usherin (A)	PREDICTED: uncharacterized protein LOC100215940 [Hydra vulgaris]	Usherin OS=Mus musculus OX=10090 GN=Ush2A PE=1 SV=2	USH2A
evm.model.Hic_asm_0.457	2.669e-06	3.93678e-05	4e-09	8.67907e-08	Interleukin-1 binding protein	Biological Process: modulation by virus of host morphology or physiology (GO:0019048), Molecular Function: interleukin-1 binding (GO:0019966)	K07945 ADP-ribosylation factor-like protein 4 | (GenBank) unnamed protein product (A)	PREDICTED: uncharacterized protein LOC100208238 [Hydra vulgaris]	Germinal-center associated nuclear protein OS=Mus musculus OX=10090 GN=Mcm3ap PE=1 SV=2	GANP
evm.model.Hic_asm_0.1151	0.034666	0.0863104	0.346735	0.44041	Sterile alpha motif domain	Molecular Function: protein binding (GO:0005515)	K11228 mitogen-activated protein kinase kinase kinase [EC:2.7.11.25] | (RefSeq) putative ste ste11 protein kinase protein (A)	PREDICTED: uncharacterized protein LOC100198390 [Hydra vulgaris]	--	STE11
evm.model.Hic_asm_11.1076	6.66e-07	1.13746e-05	3.358e-06	2.7849e-05	Orphan nuclear receptor, NURR type	Molecular Function: DNA binding (GO:0003677), Molecular Function: ligand-activated sequence-specific DNA binding RNA polymerase II transcription factor activity (GO:0004879), Cellular Component: nucleus (GO:0005634), Biological Process: regulation of transcription, DNA-dependent (GO:0006355)	K16912 ribosomal biogenesis protein LAS1 | (RefSeq) uncharacterized LOC100213694 (A)	PREDICTED: uncharacterized protein LOC100213694 [Hydra vulgaris]	Pre-rRNA-processing protein las1 OS=Schizosaccharomyces pombe (strain 972 / ATCC 24843) OX=284812 GN=las1 PE=1 SV=1	LAS1
evm.model.Hic_asm_0.648	1e-09	3.3e-08	0.449958	0.546984	NULL		K08834 myosin III [EC:2.7.11.1] | (RefSeq) myosin-IIIb-like isoform X1 (A)	PREDICTED: myosin-2 heavy chain-like [Hydra vulgaris]	Myosin-IIIb OS=Homo sapiens OX=9606 GN=MYO3B PE=2 SV=4	MYH2
evm.model.Hic_asm_0.64.2	0.0019754	0.00981146	0.00594861	0.0127881	ATPase, V1 complex, subunit H	Cellular Component: vacuolar proton-transporting V-type ATPase, V1 domain (GO:0000221), Biological Process: ATP hydrolysis coupled proton transport (GO:0015991), Molecular Function: proton-transporting ATPase activity, rotational mechanism (GO:0046961)	K02144 V-type H+-transporting ATPase subunit H | (RefSeq) V-type proton ATPase subunit H-like (A)	PREDICTED: V-type proton ATPase subunit H-like [Hydra vulgaris]	V-type proton ATPase subunit H OS=Drosophila melanogaster OX=7227 GN=VhaSFD PE=2 SV=2	VHASFD
evm.model.Hic_asm_0.1167	0.011316	0.0390643	0.776114	0.840527	Sedoheptulose-1,7-bisphosphatase		--	uncharacterized protein C2orf81 homolog isoform X2 [Stylophora pistillata]	Uncharacterized protein C2orf81 OS=Homo sapiens OX=9606 GN=C2orf81 PE=3 SV=3	C2orf81
evm.model.Hic_asm_2.940	0.00853552	0.0309472	0.135059	0.194761	Alcohol dehydrogenase superfamily, zinc-type	Molecular Function: zinc ion binding (GO:0008270), Molecular Function: oxidoreductase activity (GO:0016491), Biological Process: oxidation-reduction process (GO:0055114)	K00121 S-(hydroxymethyl)glutathione dehydrogenase / alcohol dehydrogenase [EC:1.1.1.284 1.1.1.1] | (RefSeq) alcohol dehydrogenase class-3-like (A)	PREDICTED: alcohol dehydrogenase class-3-like [Hydra vulgaris]	Alcohol dehydrogenase class-3 chain L OS=Gadus morhua OX=8049 PE=1 SV=1	ADH III
evm.model.Hic_asm_0.790	4.478e-06	6.09697e-05	0.00362703	0.00846837	26S proteasome complex ubiquitin receptor, subunit Rpn13	Cellular Component: nucleus (GO:0005634), Cellular Component: cytoplasm (GO:0005737)	K06691 26S proteasome regulatory subunit N13 | (RefSeq) proteasomal ubiquitin receptor ADRM1-B (A)	PREDICTED: proteasomal ubiquitin receptor ADRM1 [Acanthisitta chloris]	Proteasomal ubiquitin receptor ADRM1 OS=Danio rerio OX=7955 GN=adrm1b PE=1 SV=1	ADRM1
evm.model.Hic_asm_0.747	0.0330277	0.0839298	0.84492	0.896826	G protein-coupled receptor 162	Molecular Function: G-protein coupled receptor activity (GO:0004930), Biological Process: G-protein coupled receptor signaling pathway (GO:0007186), Cellular Component: integral to membrane (GO:0016021)	K11984 U4/U6.U5 tri-snRNP-associated protein 1 | (RefSeq) hypothetical protein (A)	PREDICTED: phosducin-like protein 3 [Hydra vulgaris]	Viral IAP-associated factor homolog OS=Drosophila melanogaster OX=7227 GN=viaf PE=1 SV=1	PhLP
evm.model.Hic_asm_4.1194	0.0261372	0.0716748	0	0	Guanine nucleotide binding protein (G-protein), alpha subunit	Molecular Function: GTPase activity (GO:0003924), Molecular Function: signal transducer activity (GO:0004871), Biological Process: G-protein coupled receptor signaling pathway (GO:0007186), Molecular Function: guanyl nucleotide binding (GO:0019001), Molecular Function: G-protein beta/gamma-subunit complex binding (GO:0031683)	--	PREDICTED: uncharacterized protein LOC100207037 [Hydra vulgaris]	Rap1 GTPase-GDP dissociation stimulator 1-B OS=Xenopus laevis OX=8355 GN=rap1gds1-b PE=2 SV=1	RAP1GDS1
evm.model.Hic_asm_8.207	0.000225066	0.0016536	0.00237749	0.00601139	DEP domain	Biological Process: intracellular signal transduction (GO:0035556)	K16449 regulator of G-protein signaling | (RefSeq) regulator of G-protein signaling 7-like (A)	PREDICTED: regulator of G-protein signaling 7-like [Hydra vulgaris]	Regulator of G-protein signaling 6 OS=Homo sapiens OX=9606 GN=RGS6 PE=1 SV=5	RGS7
evm.model.Hic_asm_12.347	0.000562657	0.00356838	0.0624645	0.09906	Nitrogen permease regulator 2		K20405 nitrogen permease regulator 2-like protein | (RefSeq) nitrogen permease regulator 2-like protein (A)	PREDICTED: nitrogen permease regulator 2-like protein [Hydra vulgaris]	GATOR complex protein NPRL2 OS=Bos taurus OX=9913 GN=NPRL2 PE=2 SV=1	NPRL2
evm.model.Hic_asm_4.245	0.000487608	0.00314362	0.108843	0.161962	Retinoic acid receptor	Molecular Function: DNA binding (GO:0003677), Molecular Function: retinoic acid receptor activity (GO:0003708), Cellular Component: nucleus (GO:0005634), Biological Process: regulation of transcription, DNA-dependent (GO:0006355), Biological Process: retinoic acid receptor signaling pathway (GO:0048384)	K16460 centrosomal protein CEP128 | (RefSeq) centrosomal protein of 128 kDa (A)	PREDICTED: kinectin-like [Hydra vulgaris]	--	CEP128
evm.model.Hic_asm_4.1200	0.0187039	0.0553904	0.546	0.637969	Paxillin	Cellular Component: cytoskeleton (GO:0005856), Biological Process: cell-matrix adhesion (GO:0007160)	--	PREDICTED: uncharacterized protein LOC101239132 [Hydra vulgaris]	--	--
evm.model.Hic_asm_4.214	0.0436246	0.099756	8.7519e-05	0.000391632	Voltage-dependent calcium channel, L-type, alpha-1C subunit	Molecular Function: voltage-gated calcium channel activity (GO:0005245), Cellular Component: voltage-gated calcium channel complex (GO:0005891), Biological Process: calcium ion transmembrane transport (GO:0070588)	K18188 protein PET117 | (RefSeq) uncharacterized protein LOC100178710 (A)	uncharacterized protein LOC110241842 isoform X1 [Exaiptasia pallida]	Zinc finger protein 106 OS=Mus musculus OX=10090 GN=Znf106 PE=1 SV=3	ZNF106
evm.model.Hic_asm_4.903	0.00429315	0.0180926	0.000739913	0.00228589	Trypsin Inhibitor-like, cysteine rich domain		K10955 mucin-2 | (RefSeq) uncharacterized protein LOC113681230 (A)	PREDICTED: mucin-2-like isoform X2 [Hydra vulgaris]	Mucin-5B OS=Homo sapiens OX=9606 GN=MUC5B PE=1 SV=3	MUC2
evm.model.Hic_asm_4.402	4e-09	1.14529e-07	9.2341e-05	0.000410258	U box domain	Cellular Component: ubiquitin ligase complex (GO:0000151), Molecular Function: ubiquitin-protein ligase activity (GO:0004842), Biological Process: protein ubiquitination (GO:0016567)	K10596 ubiquitin conjugation factor E4 A [EC:2.3.2.27] | (RefSeq) ubiquitin conjugation factor E4 A-like (A)	PREDICTED: ubiquitin conjugation factor E4 A-like [Hydra vulgaris]	Ubiquitin conjugation factor E4 A OS=Rattus norvegicus OX=10116 GN=Ube4a PE=2 SV=1	UBE4A
evm.model.Hic_asm_4.178_evm.model.Hic_asm_4.179	0	0	0.00161422	0.0043231	Arrestin C-terminal-like domain		K18040 tyrosine-protein phosphatase non-receptor type 23 [EC:3.1.3.48] | (RefSeq) uncharacterized LOC101240185 (A)	PREDICTED: uncharacterized protein LOC101240185 [Hydra vulgaris]	Tyrosine-protein phosphatase non-receptor type 23 OS=Mus musculus OX=10090 GN=Ptpn23 PE=1 SV=2	PTPN23
evm.model.Hic_asm_4.69	0.0188441	0.055506	0.882477	0.926154	Aldehyde dehydrogenase domain	Biological Process: metabolic process (GO:0008152), Molecular Function: oxidoreductase activity (GO:0016491), Biological Process: oxidation-reduction process (GO:0055114)	K00140 malonate-semialdehyde dehydrogenase (acetylating) / methylmalonate-semialdehyde dehydrogenase [EC:1.2.1.18 1.2.1.27] | (RefSeq) probable methylmalonate-semialdehyde dehydrogenase [acylating], mitochondrial (A)	PREDICTED: probable methylmalonate-semialdehyde dehydrogenase [acylating], mitochondrial [Hydra vulgaris]	Methylmalonate-semialdehyde dehydrogenase [acylating], mitochondrial OS=Rattus norvegicus OX=10116 GN=Aldh6a1 PE=1 SV=1	ALDH6A1
evm.model.Hic_asm_7.1226	0.0494457	0.109027	0.37215	0.467001	NULL		K03672 thioredoxin 2 [EC:1.8.1.8] | (GenBank) thioredoxin (A)	PREDICTED: thioredoxin-related transmembrane protein 2-B-like [Hydra vulgaris]	Thioredoxin-related transmembrane protein 2 OS=Xenopus tropicalis OX=8364 GN=tmx2 PE=2 SV=1	TMX2B
evm.model.Hic_asm_4.521	0.00303988	0.013861	0.00163908	0.00437558	EDG-8 sphingosine 1-phosphate receptor	Biological Process: G-protein coupled receptor signaling pathway (GO:0007186), Cellular Component: integral to membrane (GO:0016021), Molecular Function: sphingosine-1-phosphate receptor activity (GO:0038036)	K06825 fibrillin 1 | (RefSeq) fibrillin-2 isoform X1 (A)	PREDICTED: UPF0577 protein KIAA1324-like homolog [Hydra vulgaris]	UPF0577 protein KIAA1324-like OS=Homo sapiens OX=9606 GN=KIAA1324L PE=1 SV=2	ELAPOR2
evm.model.Hic_asm_6.986	2.72e-07	5.14159e-06	2.697e-06	2.38179e-05	Endothelin receptor B	Molecular Function: endothelin receptor activity (GO:0004962), Biological Process: G-protein coupled receptor signaling pathway (GO:0007186), Biological Process: regulation of blood pressure (GO:0008217), Cellular Component: integral to membrane (GO:0016021), Biological Process: vasoconstriction (GO:0042310), Biological Process: enteric nervous system development (GO:0048484)	K10249 elongation of very long chain fatty acids protein 4 [EC:2.3.1.199] | (RefSeq) elongation of very long chain fatty acids protein 4-like (A)	PREDICTED: elongation of very long chain fatty acids protein 4-like [Hydra vulgaris]	Elongation of very long chain fatty acids protein 4 OS=Macaca mulatta OX=9544 GN=ELOVL4 PE=3 SV=1	ELOVL4
evm.model.Hic_asm_6.581	0.00841855	0.0306372	3.2534e-05	0.000174952	NULL		K09227 zinc finger protein ZIC, invertebrate | (RefSeq) zinc finger protein ZIC 1-like (A)	zinc finger protein ZIC 1-like [Hydra vulgaris]	Zinc finger protein ZIC 3 OS=Homo sapiens OX=9606 GN=ZIC3 PE=1 SV=1	ZIC1
evm.model.Hic_asm_3.33	0.00635994	0.0244237	0.000158413	0.000639824	SWAP/Surp	Molecular Function: RNA binding (GO:0003723), Biological Process: RNA processing (GO:0006396)	K12825 splicing factor 3A subunit 1 | (RefSeq) splicing factor 3A subunit 1-like (A)	PREDICTED: splicing factor 3A subunit 1-like [Hydra vulgaris]	Splicing factor 3A subunit 1 OS=Bos taurus OX=9913 GN=SF3A1 PE=2 SV=1	SF3A1
evm.model.Hic_asm_5.59	0.0200743	0.0579031	0.0166494	0.0313977	DnaJ domain		K11091 U1 small nuclear ribonucleoprotein A | (RefSeq) U1 small nuclear ribonucleoprotein A-like (A)	PREDICTED: U1 small nuclear ribonucleoprotein A-like [Hydra vulgaris]	U2 small nuclear ribonucleoprotein B'' OS=Homo sapiens OX=9606 GN=SNRPB2 PE=1 SV=1	SNRPB2
evm.model.Hic_asm_13.614	0.0377373	0.0903745	9.28e-07	9.62027e-06	FYVE zinc finger	Molecular Function: metal ion binding (GO:0046872)	K12478 early endosome antigen 1 | (RefSeq) early endosome antigen 1-like (A)	early endosome antigen 1-like isoform X3 [Acropora millepora]	Early endosome antigen 1 OS=Homo sapiens OX=9606 GN=EEA1 PE=1 SV=2	EEA1
evm.model.Hic_asm_13.377	0.0190359	0.0556611	0.00866534	0.0178275	Phospholipid/glycerol acyltransferase	Biological Process: metabolic process (GO:0008152), Molecular Function: transferase activity, transferring acyl groups (GO:0016746)	K13511 monolysocardiolipin acyltransferase [EC:2.3.1.-] | (RefSeq) taz; tafazzin isoform X1 (A)	PREDICTED: tafazzin-like isoform X3 [Hydra vulgaris]	Tafazzin OS=Macaca mulatta OX=9544 GN=TAZ PE=2 SV=1	TAFAZZIN
evm.model.Hic_asm_13.425	0.0487466	0.107975	0.0142081	0.0271921	Gamma tubulin	Cellular Component: gamma-tubulin complex (GO:0000930), Biological Process: microtubule nucleation (GO:0007020), Biological Process: cytoplasmic microtubule organization (GO:0031122)	K18626 trichohyalin | (RefSeq) trichohyalin-like (A)	PREDICTED: trichohyalin-like isoform X1 [Hydra vulgaris]	--
evm.model.Hic_asm_13.47.1	0.00202153	0.00998964	0.000324123	0.00115422	Protein kinase domain	Molecular Function: protein kinase activity (GO:0004672), Molecular Function: ATP binding (GO:0005524), Biological Process: protein phosphorylation (GO:0006468)	K08867 WNK lysine deficient protein kinase [EC:2.7.11.1] | (RefSeq) serine/threonine-protein kinase WNK3-like (A)	PREDICTED: serine/threonine-protein kinase WNK3-like, partial [Hydra vulgaris]	Serine/threonine-protein kinase WNK3 OS=Mus musculus OX=10090 GN=Wnk3 PE=1 SV=3	WNK3
evm.model.Hic_asm_13.522	3.82e-07	7.01655e-06	0.000129327	0.000552229	Armadillo	Molecular Function: protein binding (GO:0005515)	K15043 importin subunit alpha-2 | (RefSeq) importin subunit alpha-1-like (A)	importin subunit alpha-9-like [Orbicella faveolata]	Importin subunit alpha-9 OS=Arabidopsis thaliana OX=3702 GN=IMPA9 PE=3 SV=1	SRP1
evm.model.Hic_asm_1.991	0	0	1.48e-07	2.04569e-06	Lysyl oxidase	Molecular Function: copper ion binding (GO:0005507), Molecular Function: oxidoreductase activity, acting on the CH-NH2 group of donors, oxygen as acceptor (GO:0016641), Biological Process: oxidation-reduction process (GO:0055114)	--	PREDICTED: uncharacterized protein LOC105844215 [Hydra vulgaris]	--	--
evm.model.Hic_asm_13.112	1.15e-07	2.26167e-06	0.00247194	0.00621649	Exodeoxyribonuclease III xth	Molecular Function: nuclease activity (GO:0004518), Biological Process: DNA repair (GO:0006281)	K10772 AP endonuclease 2 [EC:4.2.99.18] | (RefSeq) DNA-(apurinic or apyrimidinic site) lyase 2-like (A)	PREDICTED: DNA-(apurinic or apyrimidinic site) lyase 2-like [Hydra vulgaris]	DNA-(apurinic or apyrimidinic site) lyase 2 OS=Bos taurus OX=9913 GN=APEX2 PE=2 SV=1	APEX2
evm.model.Hic_asm_3.508	0.000788508	0.00468056	0.0128179	0.0249929	Plant peroxidase	Molecular Function: peroxidase activity (GO:0004601), Biological Process: response to oxidative stress (GO:0006979), Molecular Function: heme binding (GO:0020037), Biological Process: oxidation-reduction process (GO:0055114)	K08360 cytochrome b-561 [EC:7.2.1.3] | (RefSeq) cytb561; cytochrome b561 (A)	cytochrome b561 [Ciona intestinalis]	Cytochrome b ascorbate-dependent protein 3 OS=Homo sapiens OX=9606 GN=CYB561A3 PE=1 SV=1	CYB561
evm.model.Hic_asm_3.603	0.0197342	0.0570913	0.0615065	0.0979276	Zinc finger, RING-type	Molecular Function: protein binding (GO:0005515), Molecular Function: zinc ion binding (GO:0008270)	K06643 E3 ubiquitin-protein ligase Mdm2 [EC:2.3.2.27] | (RefSeq) protein Mdm4-like (A)	PREDICTED: protein Mdm4-like isoform X1 [Hydra vulgaris]	E3 ubiquitin-protein ligase Mdm2 OS=Xenopus laevis OX=8355 GN=mdm2 PE=1 SV=2	MDM4
evm.model.Hic_asm_3.435.1	0.00571085	0.0225538	1.274e-06	1.26451e-05	PDZ domain	Molecular Function: protein binding (GO:0005515)	K04237 partitioning defective protein 3 | (RefSeq) partitioning defective 3 homolog (A)	PREDICTED: uncharacterized protein LOC100212317 isoform X2 [Hydra vulgaris]	Partitioning defective 3 homolog OS=Rattus norvegicus OX=10116 GN=Pard3 PE=1 SV=1	PARD3
evm.model.Hic_asm_3.1173	0.0434408	0.0996607	0.100425	0.15088	Low-density lipoprotein (LDL) receptor class A repeat	Molecular Function: protein binding (GO:0005515)	--	dickkopf-related protein 3-like isoform X2 [Oryzias melastigma]	Dickkopf-related protein 3 OS=Homo sapiens OX=9606 GN=DKK3 PE=1 SV=2	DKK3
evm.model.Hic_asm_3.1198.2	0.0264062	0.0721712	6.6488e-05	0.0003133	Leucine-rich repeat	Molecular Function: protein binding (GO:0005515)	K20283 golgin subfamily A member 4 | (RefSeq) golgin subfamily A member 4-like (A)	PREDICTED: golgin subfamily A member 4-like, partial [Hydra vulgaris]	Golgin subfamily A member 4 OS=Homo sapiens OX=9606 GN=GOLGA4 PE=1 SV=1	GOLGA4
evm.model.Hic_asm_3.918	0.0201375	0.0579994	9.919e-06	6.70611e-05	Delta opioid receptor	Biological Process: G-protein coupled receptor signaling pathway (GO:0007186), Cellular Component: integral to membrane (GO:0016021), Molecular Function: enkephalin receptor activity (GO:0038046)	K18709 speckle targeted PIP5K1A-regulated poly(A) polymerase [EC:2.7.7.19 2.7.7.52] | (RefSeq) speckle targeted PIP5K1A-regulated poly(A) polymerase-like (A)	PREDICTED: speckle targeted PIP5K1A-regulated poly(A) polymerase-like [Hydra vulgaris]	Speckle targeted PIP5K1A-regulated poly(A) polymerase OS=Danio rerio OX=7955 GN=tut1 PE=2 SV=1	TUT1
evm.model.Hic_asm_3.823	5.2926e-05	0.000479288	0.902363	0.93983	Methyl-CpG DNA binding	Molecular Function: DNA binding (GO:0003677), Cellular Component: nucleus (GO:0005634)	K08864 tousled-like kinase [EC:2.7.11.1] | (RefSeq) mucin-17-like (A)	PREDICTED: uncharacterized protein LOC100206251 [Hydra vulgaris]	Methyl-CpG-binding domain protein 5 OS=Homo sapiens OX=9606 GN=MBD5 PE=1 SV=3	MBD5
evm.model.Hic_asm_3.548	3.1289e-05	0.000309415	6.07e-07	7.07914e-06	Asparaginase/glutaminase	Biological Process: cellular amino acid metabolic process (GO:0006520)	K14992 solute carrier family 38 (sodium-coupled neutral amino acid transporter), member 5 | (RefSeq) sodium-coupled neutral amino acid transporter 5-like (A)	PREDICTED: sodium-coupled neutral amino acid transporter 5-like [Hydra vulgaris]	Putative sodium-coupled neutral amino acid transporter 11 OS=Mus musculus OX=10090 GN=Slc38a11 PE=2 SV=2	SLC38A5
evm.model.Hic_asm_3.1062	0.0143462	0.0462151	0.120626	0.177895	Rab-GTPase-TBC domain	Molecular Function: Rab GTPase activator activity (GO:0005097), Biological Process: regulation of Rab GTPase activity (GO:0032313)	K18469 TBC1 domain family member 5 | (RefSeq) TBC1 domain family member 5-like (A)	PREDICTED: TBC1 domain family member 5-like [Hydra vulgaris]	TBC1 domain family member 5 OS=Homo sapiens OX=9606 GN=TBC1D5 PE=1 SV=1	TBC1d5
evm.model.Hic_asm_3.556	5.807e-05	0.000518634	0.0015186	0.00411877	NULL		K15188 cyclin T | (RefSeq) cyclin-T1-like (A)	PREDICTED: cyclin-T1-like [Hydra vulgaris]	Cyclin-T2 OS=Mus musculus OX=10090 GN=Ccnt2 PE=1 SV=1	CCNT1
evm.model.Hic_asm_13.164	9.984e-06	0.000119993	0.603719	0.693255	G protein-coupled receptor, rhodopsin-like	Molecular Function: G-protein coupled receptor activity (GO:0004930), Biological Process: G-protein coupled receptor signaling pathway (GO:0007186), Cellular Component: integral to membrane (GO:0016021)	K04224 tachykinin receptor 3 | (RefSeq) tyramine receptor Ser-2-like (A)	PREDICTED: pyroglutamylated RFamide peptide receptor-like [Hydra vulgaris]	Mu-type opioid receptor OS=Macaca mulatta OX=9544 GN=OPRM1 PE=2 SV=2	QRFPR
evm.model.Hic_asm_4.438	0.000354117	0.00237747	0.0821823	0.12632	Transmembrane protein 26		--	transmembrane protein 26 [Exaiptasia pallida]	Transmembrane protein 26 OS=Homo sapiens OX=9606 GN=TMEM26 PE=1 SV=1	TMEM26
evm.model.Hic_asm_4.703	0	0	4.301e-06	3.38636e-05	GYF	Molecular Function: protein binding (GO:0005515)	K18730 PERQ amino acid-rich with GYF domain-containing protein | (RefSeq) PERQ amino acid-rich with GYF domain-containing protein 2-like (A)	PREDICTED: PERQ amino acid-rich with GYF domain-containing protein 2-like [Hydra vulgaris]	GIGYF family protein CG11148 OS=Drosophila melanogaster OX=7227 GN=CG11148 PE=1 SV=2	GIGYF2
evm.model.Hic_asm_4.986	0.00294927	0.0135111	0.0865977	0.132452	PMP-22/EMP/MP20/Claudin superfamily	Cellular Component: integral to membrane (GO:0016021)	K19289 peripheral myelin protein 22 | (RefSeq) peripheral myelin protein 22-like (A)	PREDICTED: claudin domain-containing protein 2-like [Hydra vulgaris]	Peripheral myelin protein 22 OS=Pongo abelii OX=9601 GN=PMP22 PE=2 SV=1	CLDND2
evm.model.Hic_asm_8.1345	1e-09	3.3e-08	0.627817	0.71506	Palmitoyl protein thioesterase	Biological Process: cellular protein modification process (GO:0006464), Molecular Function: palmitoyl-(protein) hydrolase activity (GO:0008474)	K04739 cAMP-dependent protein kinase regulator | (RefSeq) uncharacterized protein LOC105317232 isoform X1 (A)	PREDICTED: uncharacterized protein LOC100214193 [Hydra vulgaris]	cAMP-dependent protein kinase regulatory subunit OS=Ustilago maydis (strain 521 / FGSC 9021) OX=237631 GN=PKAR PE=3 SV=2	PKAR
evm.model.Hic_asm_4.388	0.0377194	0.0903745	3.866e-06	3.1365e-05	Chloride channel, voltage gated	Molecular Function: voltage-gated chloride channel activity (GO:0005247), Biological Process: chloride transport (GO:0006821), Cellular Component: membrane (GO:0016020), Biological Process: transmembrane transport (GO:0055085)	K05011 chloride channel 2 | (RefSeq) chloride channel protein 2-like (A)	chloride channel protein 2-like [Stylophora pistillata]	Chloride channel protein 2 OS=Rattus norvegicus OX=10116 GN=Clcn2 PE=1 SV=1	CLIC2
evm.model.Hic_asm_8.1581	0.00333326	0.0148509	0.414913	0.510367	Major facilitator superfamily domain		K07299 MFS transporter, SP family, solute carrier family 2 (facilitated glucose transporter), member 1 | (RefSeq) solute carrier family 2, facilitated glucose transporter member 3-like (A)	PREDICTED: solute carrier family 2, facilitated glucose transporter member 3-like [Hydra vulgaris]	Solute carrier family 2, facilitated glucose transporter member 3 OS=Gallus gallus OX=9031 GN=SLC2A3 PE=2 SV=1	SLC2A2
evm.model.Hic_asm_10.113	0.00360455	0.0158064	0.139464	0.200031	Peptidyl-prolyl cis-trans isomerase, FKBP-type, domain	Biological Process: protein folding (GO:0006457)	K09568 FK506-binding protein 1 [EC:5.2.1.8] | (RefSeq) peptidyl-prolyl cis-trans isomerase FKBP1A (A)	putative Peptidyl-prolyl cis-trans isomerase FKBP1A [Hypsibius dujardini]	Peptidyl-prolyl cis-trans isomerase FKBP1B OS=Homo sapiens OX=9606 GN=FKBP1B PE=1 SV=2	FKBP1A
evm.model.Hic_asm_9.765	0.0173253	0.0523795	6.55e-07	7.54413e-06	UV radiation resistance protein/autophagy-related protein 14	Biological Process: positive regulation of autophagy (GO:0010508)	K17889 beclin 1-associated autophagy-related key regulator | (RefSeq) beclin 1-associated autophagy-related key regulator-like (A)	PREDICTED: beclin 1-associated autophagy-related key regulator-like [Hydra vulgaris]	Beclin 1-associated autophagy-related key regulator OS=Homo sapiens OX=9606 GN=ATG14 PE=1 SV=1	ATG14L
evm.model.Hic_asm_9.183	0.00222157	0.0108406	1.176e-06	1.17979e-05	Carotenoid oxygenase		K00464 all-trans-8'-apo-beta-carotenal 15,15'-oxygenase [EC:1.13.11.75] | (GenBank) lignostilbene-alpha,beta-dioxygenase-like enzyme (A)	PREDICTED: carotenoid 9,10(9',10')-cleavage dioxygenase 1-like [Hydra vulgaris]	Apocarotenoid-15,15'-oxygenase OS=Synechocystis sp. (strain PCC 6803 / Kazusa) OX=1111708 GN=sll1541 PE=1 SV=1	CCD1
evm.model.Hic_asm_9.1199	0.000966467	0.00547009	0.000963909	0.00284148	SOCS protein, C-terminal	Biological Process: intracellular signal transduction (GO:0035556)	--	uncharacterized protein LOC110250678 [Exaiptasia pallida]	--	--
evm.model.Hic_asm_9.968	0.00392829	0.0168637	0.368347	0.463477	Exportin-1/Importin-beta-like		K14289 exportin-5 | (RefSeq) exportin-5-like (A)	PREDICTED: exportin-5-like, partial [Hydra vulgaris]	Exportin-5 OS=Mus musculus OX=10090 GN=Xpo5 PE=1 SV=1	XPO5
evm.model.Hic_asm_9.511	0.0443734	0.100929	0.0190407	0.035074	NULL		K17576 protein phosphatase 1 regulatory subunit 37 | (RefSeq) protein phosphatase 1 regulatory subunit 37-like (A)	PREDICTED: protein phosphatase 1 regulatory subunit 37-like [Hydra vulgaris]	Protein phosphatase 1 regulatory subunit 37 OS=Danio rerio OX=7955 GN=ppp1r37 PE=2 SV=1	PPP1R37
evm.model.Hic_asm_9.239	0.00380624	0.016505	0	0	UBA/THIF-type NAD/FAD binding fold	Molecular Function: catalytic activity (GO:0003824)	K11996 adenylyltransferase and sulfurtransferase [EC:2.7.7.80 2.8.1.11] | (RefSeq) hypothetical protein (A)	molybdenum cofactor synthesis protein 3 [Culex quinquefasciatus]	Adenylyltransferase and sulfurtransferase MOCS3 OS=Culex quinquefasciatus OX=7176 GN=CPIJ001621 PE=3 SV=1	MOCS3
evm.model.Hic_asm_9.1124	0.00716444	0.0267738	0.0229775	0.0414261	Zinc finger, RING-type	Molecular Function: protein binding (GO:0005515), Molecular Function: zinc ion binding (GO:0008270)	K10664 E3 ubiquitin-protein ligase ATL6/9/15/31/42/55 [EC:2.3.2.27] | (RefSeq) RING-H2 finger protein ATL11-like (A)	PREDICTED: zinc finger protein-like 1 homolog [Hydra vulgaris]	Zinc finger protein-like 1 OS=Danio rerio OX=7955 GN=zfpl1 PE=2 SV=1	ZFPL1
evm.model.Hic_asm_9.1129	0.0340516	0.0853263	0.00048136	0.00158977	Biotin/lipoyl attachment		K00658 2-oxoglutarate dehydrogenase E2 component (dihydrolipoamide succinyltransferase) [EC:2.3.1.61] | (RefSeq) dihydrolipoyllysine-residue succinyltransferase component of 2-oxoglutarate dehydrogenase complex, mitochondrial-like (A)	PREDICTED: dihydrolipoyllysine-residue succinyltransferase component of 2-oxoglutarate dehydrogenase complex, mitochondrial-like [Hydra vulgaris]	Dihydrolipoyllysine-residue succinyltransferase component of 2-oxoglutarate dehydrogenase complex, mitochondrial (Fragment) OS=Takifugu rubripes OX=31033 GN=dlst PE=3 SV=1	DLST
evm.model.Hic_asm_9.732	0	0	2.1e-08	3.62833e-07	Adaptor protein ClpS, core	Biological Process: protein catabolic process (GO:0030163)	K10626 E3 ubiquitin-protein ligase UBR2 [EC:2.3.2.27] | (RefSeq) E3 ubiquitin-protein ligase UBR2-like (A)	E3 ubiquitin-protein ligase UBR2 [Exaiptasia pallida]	E3 ubiquitin-protein ligase UBR2 OS=Mus musculus OX=10090 GN=Ubr2 PE=1 SV=2	UBR2
evm.model.Hic_asm_9.266	0.0188052	0.0554754	0.382496	0.476778	Protein phosphatase 2C (PP2C)-like domain	Molecular Function: catalytic activity (GO:0003824)	K04457 protein phosphatase 1A [EC:3.1.3.16] | (RefSeq) protein phosphatase 1A-like (A)	PREDICTED: protein phosphatase 1A-like [Hydra vulgaris]	Protein phosphatase 1B OS=Mus musculus OX=10090 GN=Ppm1b PE=1 SV=1	PPM1A
evm.model.Hic_asm_9.420.2	0.0154131	0.0484909	0.973395	0.987145	Suppressor of forked	Cellular Component: nucleus (GO:0005634), Biological Process: mRNA processing (GO:0006397)	K13217 pre-mRNA-processing factor 39 | (RefSeq) pre-mRNA-processing factor 39-like (A)	PREDICTED: pre-mRNA-processing factor 39-like [Hydra vulgaris]	Pre-mRNA-processing factor 39 OS=Homo sapiens OX=9606 GN=PRPF39 PE=1 SV=3	PRPF39
evm.model.Hic_asm_9.625.1	5.53e-07	9.69992e-06	0.045012	0.0747264	MCM N-terminal domain		K02209 DNA replication licensing factor MCM5 [EC:3.6.4.12] | (RefSeq) DNA replication licensing factor mcm5-like (A)	PREDICTED: DNA replication licensing factor mcm5-A-like [Hydra vulgaris]	DNA replication licensing factor mcm5-A OS=Xenopus laevis OX=8355 GN=mcm5-a PE=1 SV=2	MCM5A
evm.model.Hic_asm_12.676	0.000620715	0.00382447	9.21e-07	9.60104e-06	UBX	Molecular Function: protein binding (GO:0005515)	K14011 UBX domain-containing protein 6 | (RefSeq) UBX domain-containing protein 6-like (A)	PREDICTED: UBX domain-containing protein 6-like [Hydra vulgaris]	UBX domain-containing protein 6 OS=Mus musculus OX=10090 GN=Ubxn6 PE=1 SV=1	UBXN6
evm.model.Hic_asm_12.85	0.0248769	0.0688002	0.00525118	0.0114739	NULL		--	PREDICTED: nudC domain-containing protein 1-like [Hydra vulgaris]	NudC domain-containing protein 1 OS=Xenopus tropicalis OX=8364 GN=nudcd1 PE=2 SV=1	NUDCD1
evm.model.Hic_asm_12.785	0.0103718	0.0362548	2.599e-06	2.32045e-05	TRAPP III complex, Trs85		K20305 trafficking protein particle complex subunit 8 | (RefSeq) trafficking protein particle complex subunit 8-like (A)	PREDICTED: trafficking protein particle complex subunit 8-like [Hydra vulgaris]	Trafficking protein particle complex subunit 8 OS=Homo sapiens OX=9606 GN=TRAPPC8 PE=1 SV=2	TRAPPC8
evm.model.Hic_asm_12.634	7e-09	1.91958e-07	0.000410288	0.00140735	Ankyrin repeat-containing domain		K21436 ankyrin repeat domain-containing protein 11/12 | (RefSeq) ankyrin repeat domain-containing protein 12-like (A)	PREDICTED: ankyrin repeat domain-containing protein 12-like [Hydra vulgaris]	Ankyrin repeat domain-containing protein 12 OS=Homo sapiens OX=9606 GN=ANKRD12 PE=1 SV=3	ANKRD12
evm.model.Hic_asm_12.211	0.00207601	0.010207	0.00437963	0.00985813	Protein of unknown function DUF2347		--	PREDICTED: protein LCHN-like [Hydra vulgaris]	Protein LCHN OS=Xenopus laevis OX=8355 GN=lchn PE=2 SV=1	LCHN
evm.model.Hic_asm_14.728	0.00672019	0.0254682	0.00661108	0.0140026	NAD-dependent epimerase/dehydratase	Molecular Function: catalytic activity (GO:0003824), Biological Process: cellular metabolic process (GO:0044237), Molecular Function: coenzyme binding (GO:0050662)	K01784 UDP-glucose 4-epimerase [EC:5.1.3.2] | (GenBank) UDP-glucose 4-epimerase (A)	PREDICTED: trifunctional UDP-glucose 4,6-dehydratase/UDP-4-keto-6-deoxy-D-glucose 3,5-epimerase/UDP-4-keto-L-rhamnose-reductase RHM1-like [Hydra vulgaris]	Trifunctional UDP-glucose 4,6-dehydratase/UDP-4-keto-6-deoxy-D-glucose 3,5-epimerase/UDP-4-keto-L-rhamnose-reductase RHM1 OS=Arabidopsis thaliana OX=3702 GN=RHM1 PE=1 SV=1	RHM1
evm.model.Hic_asm_12.18	0.0442309	0.10084	0.00316628	0.00761376	Methyltransferase type 11	Biological Process: metabolic process (GO:0008152), Molecular Function: methyltransferase activity (GO:0008168)	K10770 alkylated DNA repair protein alkB homolog 8 [EC:1.14.11.- 2.1.1.229] | (RefSeq) alkylated DNA repair protein alkB homolog 8-like (A)	alkylated DNA repair protein alkB homolog 8-like [Acropora millepora]	Alkylated DNA repair protein alkB homolog 8 OS=Xenopus tropicalis OX=8364 GN=alkbh8 PE=2 SV=2	ALKBH8
evm.model.Hic_asm_12.500	0.000306355	0.00213671	0.339378	0.432567	NULL		K02184 formin 2 | (RefSeq) LOW QUALITY PROTEIN: formin-2 (A)	PREDICTED: FH1/FH2 domain-containing protein 3-like isoform X1 [Hydra vulgaris]	FH1/FH2 domain-containing protein 3 OS=Mus musculus OX=10090 GN=Fhod3 PE=1 SV=1	FHOD3
evm.model.Hic_asm_12.140	0.0349253	0.0867255	0.0568123	0.0910754	Anamorsin	Cellular Component: cytoplasm (GO:0005737), Biological Process: apoptotic process (GO:0006915), Biological Process: iron-sulfur cluster assembly (GO:0016226), Molecular Function: iron-sulfur cluster binding (GO:0051536)	K22746 anamorsin | (RefSeq) anamorsin homolog (A)	PREDICTED: anamorsin homolog [Hydra vulgaris]	Anamorsin homolog OS=Branchiostoma floridae OX=7739 GN=BRAFLDRAFT_58504 PE=3 SV=1	CIAPIN1
evm.model.Hic_asm_12.890	0.0150278	0.0475757	2.198e-06	2.05073e-05	GPI transamidase component PIG-T	Biological Process: attachment of GPI anchor to protein (GO:0016255), Cellular Component: GPI-anchor transamidase complex (GO:0042765)	K05292 GPI-anchor transamidase subunit T | (RefSeq) GPI transamidase component PIG-T-like (A)	PREDICTED: GPI transamidase component PIG-T-like [Hydra vulgaris]	GPI transamidase component PIG-T OS=Mus musculus OX=10090 GN=Pigt PE=1 SV=2	PIGT
evm.model.Hic_asm_10.535	0.00428905	0.0180926	0.00732054	0.0153484	RNA recognition motif domain	Molecular Function: nucleic acid binding (GO:0003676)	K22611 squamous cell carcinoma antigen recognized by T-cells 3 | (RefSeq) squamous cell carcinoma antigen recognized by T-cells 3-like (A)	squamous cell carcinoma antigen recognized by T-cells 3-like isoform X1 [Acropora millepora]	Squamous cell carcinoma antigen recognized by T-cells 3 OS=Danio rerio OX=7955 GN=sart3 PE=2 SV=1	SART3
evm.model.Hic_asm_10.209.1	0.0486855	0.107962	0.224741	0.302573	Gamma-carboxyglutamic acid-rich (GLA) domain	Molecular Function: calcium ion binding (GO:0005509), Cellular Component: extracellular region (GO:0005576)	K20173 RILP-like protein 1 | (RefSeq) hypothetical protein (A)	predicted protein [Nematostella vectensis]	RILP-like protein 1 OS=Rattus norvegicus OX=10116 GN=Rilpl1 PE=1 SV=1	RILPL1
evm.model.Hic_asm_10.549	0.0415002	0.0969652	0.000347566	0.001233	WD40 repeat	Molecular Function: protein binding (GO:0005515)	K13886 coronin-1B/1C/6 | (RefSeq) coronin-1C-like (A)	PREDICTED: coronin-6-like isoform X2 [Hydra vulgaris]	Coronin-6 OS=Homo sapiens OX=9606 GN=CORO6 PE=1 SV=2	CORO6
evm.model.Hic_asm_10.507	0.0009871	0.00555458	0.703083	0.77907	Myc-type, basic helix-loop-helix (bHLH) domain	Molecular Function: protein dimerization activity (GO:0046983)	K09113 MAX-like protein X | (RefSeq) MLX-interacting protein-like (A)	PREDICTED: MLX-interacting protein-like [Hydra vulgaris]	Carbohydrate-responsive element-binding protein OS=Mus musculus OX=10090 GN=Mlxipl PE=1 SV=1	MLXIP
evm.model.Hic_asm_10.1112	0.0144709	0.0462641	0.386747	0.480793	Adenylate kinase	Molecular Function: ATP binding (GO:0005524), Biological Process: nucleobase-containing compound metabolic process (GO:0006139), Molecular Function: nucleobase-containing compound kinase activity (GO:0019205)	K00457 4-hydroxyphenylpyruvate dioxygenase [EC:1.13.11.27] | (RefSeq) 4-hydroxyphenylpyruvate dioxygenase-like (A)	PREDICTED: 4-hydroxyphenylpyruvate dioxygenase-like [Hydra vulgaris]	4-hydroxyphenylpyruvate dioxygenase OS=Xenopus tropicalis OX=8364 GN=hpd PE=2 SV=1	HPPD
evm.model.Hic_asm_0.971	3.4907e-05	0.000333157	0.0951064	0.144166	Zinc finger, nuclear hormone receptor-type	Molecular Function: sequence-specific DNA binding transcription factor activity (GO:0003700), Cellular Component: nucleus (GO:0005634), Biological Process: regulation of transcription, DNA-dependent (GO:0006355), Molecular Function: zinc ion binding (GO:0008270), Molecular Function: sequence-specific DNA binding (GO:0043565)	--	uncharacterized protein LOC110054319 [Orbicella faveolata]	--	--
evm.model.Hic_asm_10.1082	7.6646e-05	0.000666204	0.00181081	0.00475242	Eukaryotic translation initiation factor 4E transporter		K18728 eukaryotic translation initiation factor 4E transporter | (RefSeq) uncharacterized LOC100200187 (A)	PREDICTED: uncharacterized protein LOC100200187 [Hydra vulgaris]	Eukaryotic translation initiation factor 4E transporter OS=Mus musculus OX=10090 GN=Eif4enif1 PE=1 SV=2	EIF4ENIF1
evm.model.Hic_asm_9.513	7.7104e-05	0.000667207	0.00141216	0.00386944	RNA ligase domain, REL/Rln2		K01973 RNA-editing ligase [EC:6.5.1.3] | (RefSeq) mitochondrial RNA ligase 2 (A)	PREDICTED: RNA-editing ligase 2, mitochondrial-like [Hydra vulgaris]	RNA-editing ligase 1, mitochondrial OS=Trypanosoma brucei brucei OX=5702 GN=REL1 PE=1 SV=1	REL2
evm.model.Hic_asm_2.688	0.0125029	0.0421162	0.422779	0.519017	Protein of unknown function DUF885		K01322 prolyl oligopeptidase [EC:3.4.21.26] | (GenBank) Prolyl oligopeptidase (A)	PREDICTED: uncharacterized protein LOC100205887 [Hydra vulgaris]	--	--
evm.model.Hic_asm_2.909	0.0444482	0.100981	8.55e-07	9.16914e-06	Rho GTP exchange factor		K21066 A-kinase anchor protein 18 | (RefSeq) rho guanine nucleotide exchange factor 28-like (A)	PREDICTED: rho guanine nucleotide exchange factor 28-like [Hydra vulgaris]	Rho guanine nucleotide exchange factor 18 OS=Homo sapiens OX=9606 GN=ARHGEF18 PE=1 SV=4	ARHGEF28
evm.model.Hic_asm_2.237	0.0162901	0.0501055	0.000418014	0.00142079	PAS domain	Molecular Function: signal transducer activity (GO:0004871), Biological Process: signal transduction (GO:0007165)	K09097 aryl hydrocarbon receptor nuclear translocator | (RefSeq) aryl hydrocarbon receptor nuclear translocator homolog (A)	ARNT, partial [Clytia hemisphaerica]	Aryl hydrocarbon receptor nuclear translocator OS=Homo sapiens OX=9606 GN=ARNT PE=1 SV=1	ARNT
evm.model.Hic_asm_2.871	0.000340162	0.00229964	0.00911082	0.0185801	Cactin C-terminal domain	Molecular Function: protein binding (GO:0005515)	K16055 trehalose 6-phosphate synthase/phosphatase [EC:2.4.1.15 3.1.3.12] | (OIST) symbB.v1.2.015419.t1; - (A)	PREDICTED: cactin-like [Hydra vulgaris]	Cactin OS=Homo sapiens OX=9606 GN=CACTIN PE=1 SV=3	CACTIN
evm.model.Hic_asm_2.72	0.00709657	0.0266738	0.0188643	0.0348178	NULL		K00504 peptidylglycine monooxygenase [EC:1.14.17.3] K18200 peptidylamidoglycolate lyase [EC:4.3.2.5] | (RefSeq) pam; peptidyl-glycine alpha-amidating monooxygenase (A)	peptidyl-glycine alpha-amidating monooxygenase-like [Centruroides sculpturatus]	Peptidyl-glycine alpha-amidating monooxygenase B OS=Xenopus laevis OX=8355 GN=pam-b PE=2 SV=1	PAM
evm.model.Hic_asm_2.843.1	1.235e-06	1.95491e-05	0	0	PTB/PI domain	Molecular Function: protein binding (GO:0005515)	K20055 amyloid beta A4 precursor protein-binding family A member 2 | (RefSeq) amyloid beta A4 precursor protein-binding family A member 2-like (A)	PREDICTED: amyloid beta A4 precursor protein-binding family A member 2-like [Hydra vulgaris]	Amyloid-beta A4 precursor protein-binding family A member 2 OS=Mus musculus OX=10090 GN=Apba2 PE=1 SV=2	APBA2
evm.model.Hic_asm_2.606	0.0373827	0.0903163	0	0	Fas receptor	Molecular Function: transmembrane signaling receptor activity (GO:0004888), Biological Process: apoptotic process (GO:0006915), Biological Process: immune response (GO:0006955), Biological Process: signal transduction (GO:0007165), Cellular Component: membrane (GO:0016020)	K20840 MFS transporter, PCFT/HCP family, solute carrier family 46, member 3 | (RefSeq) uncharacterized LOC664550 (A)	PREDICTED: uncharacterized protein LOC100207093 [Hydra vulgaris]	Zinc finger protein 474 OS=Bos taurus OX=9913 GN=ZNF474 PE=2 SV=1	ZNF474
evm.model.Hic_asm_2.265	0.0464513	0.104677	0.000255428	0.000972712	Translocon-associated protein subunit beta	Cellular Component: endoplasmic reticulum (GO:0005783), Cellular Component: integral to membrane (GO:0016021)	K13250 translocon-associated protein subunit beta | (RefSeq) translocon-associated protein subunit beta-like (A)	PREDICTED: translocon-associated protein subunit beta-like [Hydra vulgaris]	Translocon-associated protein subunit beta OS=Canis lupus familiaris OX=9615 GN=SSR2 PE=1 SV=1	SSR2
evm.model.Hic_asm_9.1246	0.020171	0.0580102	0.0128927	0.0251125	Cysteine dioxygenase type I	Molecular Function: iron ion binding (GO:0005506), Molecular Function: cysteine dioxygenase activity (GO:0017172), Biological Process: L-cysteine metabolic process (GO:0046439), Biological Process: oxidation-reduction process (GO:0055114)	K00456 cysteine dioxygenase [EC:1.13.11.20] | (RefSeq) cysteine dioxygenase type 1-like (A)	PREDICTED: cysteine dioxygenase type 1-like [Hydra vulgaris]	Cysteine dioxygenase type 1 OS=Danio rerio OX=7955 GN=cdo1 PE=2 SV=1	CDO1
evm.model.Hic_asm_12.448	8.8704e-05	0.000747648	0.0093366	0.0188755	GPCR, family 3, gamma-aminobutyric acid receptor, type B1	Molecular Function: G-protein coupled GABA receptor activity (GO:0004965), Biological Process: G-protein coupled receptor signaling pathway (GO:0007186), Cellular Component: integral to membrane (GO:0016021)	--	hypothetical protein BRAFLDRAFT_104097 [Branchiostoma floridae]	Transmembrane protein 232 OS=Homo sapiens OX=9606 GN=TMEM232 PE=2 SV=2	TMEM232
evm.model.Hic_asm_8.1022	0.00435915	0.0182915	0.823603	0.880208	Zinc finger, C2H2-like		K09233 zinc finger protein GLIS2 | (RefSeq) transcriptional activator cubitus interruptus-like (A)	PREDICTED: transcriptional activator cubitus interruptus-like [Hydra vulgaris]	Zinc finger protein GLIS2 OS=Homo sapiens OX=9606 GN=GLIS2 PE=1 SV=2	GLIS2
evm.model.Hic_asm_8.1811	0.00555187	0.0220542	3.27e-07	4.17933e-06	Zinc finger, MYND-type		K11847 ubiquitin carboxyl-terminal hydrolase 19 [EC:3.4.19.12] | (GenBank) hypothetical protein (A)	PREDICTED: ubiquitin carboxyl-terminal hydrolase 19-like [Hydra vulgaris]	Ubiquitin carboxyl-terminal hydrolase 19 OS=Homo sapiens OX=9606 GN=USP19 PE=1 SV=2	USP19
evm.model.Hic_asm_8.1021	1.8e-08	4.2739e-07	1.129e-06	1.14495e-05	Retinoic acid induced 16-like protein		--	PREDICTED: UPF0518 protein v1g243165-like isoform X1 [Hydra vulgaris]	UPF0518 protein v1g243165 OS=Nematostella vectensis OX=45351 GN=v1g243165 PE=3 SV=1	V1G243165
evm.model.Hic_asm_8.1019	0.033661	0.084901	0.537161	0.628822	NULL		K12572 PAB-dependent poly(A)-specific ribonuclease subunit 3 | (RefSeq) PAB-dependent poly(A)-specific ribonuclease subunit PAN3-like (A)	PREDICTED: PAB-dependent poly(A)-specific ribonuclease subunit PAN3-like [Hydra vulgaris]	PAN2-PAN3 deadenylation complex subunit pan3 OS=Xenopus tropicalis OX=8364 GN=pan3 PE=2 SV=1	PAN3
evm.model.Hic_asm_8.1166.2	0.0466043	0.1049	0.000912744	0.00272074	Smooth muscle protein/calponin		K11654 SWI/SNF-related matrix-associated actin-dependent regulator of chromatin subfamily A member 5 [EC:3.6.4.-] | (RefSeq) SWI/SNF-related matrix-associated actin-dependent regulator of chromatin subfamily A member 5-like (A)	PREDICTED: SWI/SNF-related matrix-associated actin-dependent regulator of chromatin subfamily A member 5-like [Hydra vulgaris]	Probable global transcription activator SNF2L1 OS=Mus musculus OX=10090 GN=Smarca1 PE=1 SV=1	SMARCA5
evm.model.Hic_asm_8.15	0.00492069	0.0200431	0.117239	0.173077	NULL		K01530 phospholipid-translocating ATPase [EC:7.6.2.1] | (RefSeq) probable phospholipid-transporting ATPase VD (A)	PREDICTED: probable phospholipid-transporting ATPase VD [Hydra vulgaris]	Probable phospholipid-transporting ATPase 5 OS=Arabidopsis thaliana OX=3702 GN=ALA5 PE=3 SV=1	ATP10D
evm.model.Hic_asm_8.24	1.2e-08	3.03429e-07	0	0	NULL		K17495 CUB and sushi domain-containing protein | (RefSeq) svep1; sushi, von Willebrand factor type A, EGF and pentraxin domain-containing protein 1 (A)	PREDICTED: sushi, von Willebrand factor type A, EGF and pentraxin domain-containing protein 1 [Hydra vulgaris]	Sushi, von Willebrand factor type A, EGF and pentraxin domain-containing protein 1 OS=Homo sapiens OX=9606 GN=SVEP1 PE=1 SV=3	SVEP1
evm.model.Hic_asm_8.448	0.0354784	0.0874386	0.00311059	0.00750889	CUB domain		K09608 tolloid-like protein 1 [EC:3.4.24.-] | (RefSeq) tolloid-like protein 1 (A)	tolloid-like protein 1 [Acropora millepora]	Tolloid-like protein 1 OS=Homo sapiens OX=9606 GN=TLL1 PE=1 SV=1	TLL1
evm.model.Hic_asm_8.689	0	0	2.513e-06	2.27634e-05	WD40 repeat	Molecular Function: protein binding (GO:0005515)	K23286 neurobeachin-like protein 1/2 | (RefSeq) neurobeachin-like protein 1 (A)	PREDICTED: lipopolysaccharide-responsive and beige-like anchor protein [Hydra vulgaris]	Lipopolysaccharide-responsive and beige-like anchor protein OS=Mus musculus OX=10090 GN=Lrba PE=1 SV=1	LRBA
evm.model.Hic_asm_2.568	0.031338	0.0808147	0.000321768	0.00114803	NHL repeat	Molecular Function: protein binding (GO:0005515)	K12035 tripartite motif-containing protein 71 [EC:2.3.2.27] | (RefSeq) protein lin-41-like (A)	protein lin-41 [Exaiptasia pallida]	E3 ubiquitin-protein ligase TRIM71 OS=Mus musculus OX=10090 GN=Trim71 PE=1 SV=1	LIN-41
evm.model.Hic_asm_8.1307.2	3.623e-06	5.01111e-05	0.000858506	0.00259219	Thrombin receptor	Molecular Function: G-protein coupled receptor activity (GO:0004930), Biological Process: G-protein coupled receptor signaling pathway (GO:0007186), Biological Process: blood coagulation (GO:0007596), Cellular Component: integral to membrane (GO:0016021)	K05749 cytoplasmic FMR1 interacting protein | (RefSeq) cytoplasmic FMR1-interacting protein 1 homolog (A)	PREDICTED: cytoplasmic FMR1-interacting protein 1 homolog [Hydra vulgaris]	Cytoplasmic FMR1-interacting protein 1 OS=Homo sapiens OX=9606 GN=CYFIP1 PE=1 SV=1	CYFIP
evm.model.Hic_asm_8.96	0.000283166	0.00201915	0.152579	0.216346	Cyclin, N-terminal		K10145 cyclin G1 | (RefSeq) Ccng1; cyclin-G1 (A)	PREDICTED: cyclin-G1-like [Hydra vulgaris]	Cyclin-I OS=Mus musculus OX=10090 GN=Ccni PE=2 SV=4	CCNG1
evm.model.Hic_asm_2.587	0.0421993	6.18095e-08	7.08e-07	7.98108e-06	Chondroitin N-acetylgalactosaminyltransferase	Molecular Function: transferase activity, transferring hexosyl groups (GO:0016758), Cellular Component: Golgi cisterna membrane (GO:0032580)	K13499 chondroitin sulfate synthase [EC:2.4.1.175 2.4.1.226] | (RefSeq) chondroitin sulfate synthase 1-like (A)	PREDICTED: chondroitin sulfate synthase 1-like [Hydra vulgaris]	Chondroitin sulfate synthase 1 OS=Mus musculus OX=10090 GN=Chsy1 PE=2 SV=2	CHSY1
evm.model.Hic_asm_8.257	0.0454604	0.102801	0.00304688	0.00737415	Ubiquitin-associated domain/translation elongation factor EF-Ts, N-terminal	Molecular Function: protein binding (GO:0005515)	--	PREDICTED: uncharacterized protein LOC105850927 [Hydra vulgaris]	LIM domain-containing protein 1 OS=Bos taurus OX=9913 GN=LIMD1 PE=3 SV=1	LIMD1
evm.model.Hic_asm_0.1107	0.00600498	0.0234773	8.6241e-05	0.000386841	CXC chemokine receptor 6	Biological Process: chemotaxis (GO:0006935), Biological Process: inflammatory response (GO:0006954), Biological Process: G-protein coupled receptor signaling pathway (GO:0007186), Molecular Function: coreceptor activity (GO:0015026), Cellular Component: integral to membrane (GO:0016021), Molecular Function: C-X-C chemokine receptor activity (GO:0016494)	K13194 double stranded RNA-specific editase B [EC:3.5.-.-] | (RefSeq) double-stranded RNA-specific editase Adar-like (A)	PREDICTED: double-stranded RNA-specific editase Adar-like [Hydra vulgaris]	Double-stranded RNA-specific editase 1 OS=Rattus norvegicus OX=10116 GN=Adarb1 PE=1 SV=1	ADAR
evm.model.Hic_asm_2.718	0	0	6e-09	1.17853e-07	Tetratricopeptide repeat	Molecular Function: protein binding (GO:0005515)	K11426 SET and MYND domain-containing protein | (RefSeq) SET and MYND domain-containing protein (SMYD), putative (A)	PREDICTED: SET and MYND domain-containing protein 4-like [Hydra vulgaris]	SET and MYND domain-containing protein 4 OS=Mus musculus OX=10090 GN=Smyd4 PE=2 SV=2	SMYD4
evm.model.Hic_asm_7.1194	0.0345789	0.0863104	0.000854798	0.00258518	Bacterial Fmu (Sun)/eukaryotic nucleolar NOL1/Nop2p		K21971 methyltransferase NSUN6 [EC:2.1.1.-] | (RefSeq) putative methyltransferase NSUN6 (A)	PREDICTED: putative methyltransferase NSUN6 [Hydra vulgaris]	Putative methyltransferase NSUN6 OS=Mus musculus OX=10090 GN=Nsun6 PE=2 SV=2	NSUN6
evm.model.Hic_asm_7.282	0.0037962	0.0164982	0.0472202	0.077907	Caldesmon	Molecular Function: actin binding (GO:0003779), Molecular Function: calmodulin binding (GO:0005516), Biological Process: muscle contraction (GO:0006936), Molecular Function: myosin binding (GO:0017022)	K13711 phosphatidylinositol 4-kinase type 2 [EC:2.7.1.67] | (RefSeq) uncharacterized protein LOC725812 (A)	PREDICTED: protein FAM154A-like [Hydra vulgaris]	Stabilizer of axonemal microtubules 1 OS=Homo sapiens OX=9606 GN=SAXO1 PE=1 SV=2	FAM154A
evm.model.Hic_asm_7.703	0.0424517	0.0979306	0.00298088	0.00726947	Bombesin receptor type 3	Molecular Function: bombesin receptor activity (GO:0004946), Cellular Component: integral to membrane (GO:0016021), Biological Process: bombesin receptor signaling pathway (GO:0031989)	--	PREDICTED: shootin-1-like [Hydra vulgaris]	Shootin-1 OS=Homo sapiens OX=9606 GN=SHTN1 PE=1 SV=4	SHTN1
evm.model.Hic_asm_7.770	0	0	0.00788531	0.0163671	DNA topoisomerase, type IIA, subunit B	Molecular Function: DNA binding (GO:0003677), Molecular Function: DNA topoisomerase type II (ATP-hydrolyzing) activity (GO:0003918), Molecular Function: ATP binding (GO:0005524), Biological Process: DNA topological change (GO:0006265)	K05360 protein-disulfide reductase (glutathione) [EC:1.8.4.2] | (RefSeq) thioredoxin domain-containing protein 12-like (A)	PREDICTED: uncharacterized protein LOC100207796 [Hydra vulgaris]	Thioredoxin domain-containing protein 12 OS=Epinephelus coioides OX=94232 GN=Txndc12 PE=1 SV=1	TXNDC12
evm.model.Hic_asm_10.1100	0.00524236	0.0210451	1	1	Protein of unknown function DUF2454		K23115 TELO2-interacting protein 2 | (RefSeq) TELO2-interacting protein 2-like (A)	PREDICTED: TELO2-interacting protein 2-like [Hydra vulgaris]	TELO2-interacting protein 2 OS=Homo sapiens OX=9606 GN=TTI2 PE=1 SV=1	TTI2
evm.model.Hic_asm_7.16.1	0.0316961	0.0814147	0.017922	0.0333093	Calponin homology domain	Molecular Function: protein binding (GO:0005515)	K23028 cytospin | (RefSeq) smoothelin-like protein 1 (A)	smoothelin-like protein 1 isoform X1 [Acropora millepora]	Smoothelin-like protein 1 OS=Homo sapiens OX=9606 GN=SMTNL1 PE=1 SV=2	SMTNL1
evm.model.Hic_asm_7.369	0.00179886	0.00902676	0.214207	0.291334	NULL		K19720 collagen, type III, alpha | (RefSeq) collagen alpha-1(V) chain-like (A)	PREDICTED: uncharacterized protein LOC105847406 [Hydra vulgaris]	Hemicentin-1 OS=Mus musculus OX=10090 GN=Hmcn1 PE=1 SV=1	HMCN1
evm.model.Hic_asm_7.11.1	0	0	5.892e-06	4.38027e-05	KAT8 regulatory NSL complex subunit 3/Testis-expressed sequence 30 protein		K16719 regulatory NSL complex subunit 3 | (RefSeq) uncharacterized LOC101236109 (A)	PREDICTED: uncharacterized protein LOC101236109 [Hydra vulgaris]	KAT8 regulatory NSL complex subunit 3 OS=Mus musculus OX=10090 GN=Kansl3 PE=1 SV=1	KANSL3
evm.model.Hic_asm_7.1077	0.0351868	0.08694	0.000103581	0.000452651	Hexokinase	Molecular Function: ATP binding (GO:0005524), Biological Process: carbohydrate metabolic process (GO:0005975), Molecular Function: phosphotransferase activity, alcohol group as acceptor (GO:0016773)	K00844 hexokinase [EC:2.7.1.1] | (RefSeq) hexokinase-1-like (A)	PREDICTED: hexokinase-1-like [Hydra vulgaris]	Hexokinase-1 OS=Mus musculus OX=10090 GN=Hk1 PE=1 SV=3	HK1
evm.model.Hic_asm_7.528.1	0.00501389	0.0202532	0.00647827	0.0137369	Ndr		K18266 protein NDRG1 | (RefSeq) protein NDRG1-like (A)	protein NDRG1-like [Dendronephthya gigantea]	Protein NDRG1 OS=Homo sapiens OX=9606 GN=NDRG1 PE=1 SV=1	NDRG1
evm.model.Hic_asm_7.1189	0.0207426	6.18095e-08	3.83e-07	4.82891e-06	NULL		K16754 coiled-coil domain-containing protein 41 | (RefSeq) centrosomal protein of 83 kDa-like isoform X1 (A)	centrosomal protein of 83 kDa-like isoform X1 [Stylophora pistillata]	Centrosomal protein of 83 kDa OS=Mus musculus OX=10090 GN=Cep83 PE=1 SV=2	CEP83
evm.model.Hic_asm_7.842	4.34e-07	7.82406e-06	0.00598992	0.0128621	NULL		K07189 protein phosphatase 1 regulatory subunit 3A/B/C/D/E | (RefSeq) protein phosphatase 1 regulatory subunit 3B-B-like (A)	PREDICTED: protein phosphatase 1 regulatory subunit 3B-B-like [Hydra vulgaris]	Protein phosphatase 1 regulatory subunit 3B OS=Bos taurus OX=9913 GN=PPP1R3B PE=2 SV=1	PPP1R3B
evm.model.Hic_asm_7.284	0.0315091	0.0811484	0.00140062	0.00384913	Alpha-fetoprotein	Cellular Component: extracellular space (GO:0005615)	K07437 cytochrome P450 family 26 subfamily A | (RefSeq) cytochrome P450 26A1 (A)	uncharacterized protein LOC114961714 [Acropora millepora]	Cytochrome P450 26B1 OS=Xenopus tropicalis OX=8364 GN=cyp26b1 PE=2 SV=1	CYP26B1
evm.model.Hic_asm_7.1512	0.000867645	0.0050578	0.0893161	0.136386	Zinc finger, C2H2-like		--	PREDICTED: zinc finger protein 511-like [Hydra vulgaris]	Zinc finger protein 511 OS=Danio rerio OX=7955 GN=znf511 PE=2 SV=1	ZNF511
evm.model.Hic_asm_7.311	0.0143554	0.0462151	0.114435	0.169607	Peptidase C58, Yersinia/Haemophilus virulence surface antigen	Molecular Function: cysteine-type endopeptidase activity (GO:0004197)	--	hypothetical protein BSL78_23790 [Apostichopus japonicus]	--	--
evm.model.Hic_asm_7.1307	0.000106994	0.000867989	0	0	Potyvirus NIa protease (NIa-pro) domain	Biological Process: proteolysis (GO:0006508), Molecular Function: cysteine-type peptidase activity (GO:0008234)	K01689 enolase [EC:4.2.1.11] | (RefSeq) enolase-like protein ENO4 (A)	PREDICTED: enolase-like protein ENO4 [Hydra vulgaris]	Enolase 4 OS=Xenopus laevis OX=8355 GN=eno4 PE=2 SV=2	ENO4
evm.model.Hic_asm_7.1305	3e-08	6.56292e-07	6.9211e-05	0.000323679	GC-rich sequence DNA-binding factor	Molecular Function: DNA binding (GO:0003677), Molecular Function: sequence-specific DNA binding transcription factor activity (GO:0003700), Cellular Component: nucleus (GO:0005634), Biological Process: regulation of transcription, DNA-dependent (GO:0006355)	K13211 GC-rich sequence DNA-binding factor | (RefSeq) PAX3- and PAX7-binding protein 1-like (A)	PREDICTED: PAX3- and PAX7-binding protein 1-like [Hydra vulgaris]	PAX3- and PAX7-binding protein 1 OS=Homo sapiens OX=9606 GN=PAXBP1 PE=1 SV=2	PAXBP1
evm.model.Hic_asm_7.1362	0.0088799	0.032017	0.195546	0.270088	Voltage-dependent calcium channel, L-type, alpha-1C subunit	Molecular Function: voltage-gated calcium channel activity (GO:0005245), Cellular Component: voltage-gated calcium channel complex (GO:0005891), Biological Process: calcium ion transmembrane transport (GO:0070588)	K21760 bifunctional lysine-specific demethylase and histidyl-hydroxylase MINA [EC:1.14.11.-] | (RefSeq) bifunctional lysine-specific demethylase and histidyl-hydroxylase MINA-like (A)	PREDICTED: bifunctional lysine-specific demethylase and histidyl-hydroxylase MINA-like [Hydra vulgaris]	Ribosomal oxygenase 2 OS=Rattus norvegicus OX=10116 GN=Riox2 PE=2 SV=1	RIOX2
evm.model.Hic_asm_7.892	0.0276909	0.0749849	0.00737653	0.0154485	NULL		K01578 malonyl-CoA decarboxylase [EC:4.1.1.9] | (RefSeq) malonyl-CoA decarboxylase, mitochondrial-like (A)	PREDICTED: malonyl-CoA decarboxylase, mitochondrial-like [Hydra vulgaris]	Malonyl-CoA decarboxylase, mitochondrial OS=Rattus norvegicus OX=10116 GN=Mlycd PE=1 SV=1	MLYCD
evm.model.Hic_asm_7.1430	1e-09	3.3e-08	0.000262388	0.000987129	Pectinacetylesterase		K19882 O-palmitoleoyl-L-serine hydrolase [EC:3.1.1.98] | (RefSeq) palmitoleoyl-protein carboxylesterase notum1a-like (A)	PREDICTED: palmitoleoyl-protein carboxylesterase notum1a-like [Hydra vulgaris]	Palmitoleoyl-protein carboxylesterase NOTUM OS=Mus musculus OX=10090 GN=Notum PE=1 SV=2	NOTUM
evm.model.Hic_asm_7.1348	0.0264294	0.0721712	0.00644458	0.0136966	Sec63 domain		K18663 activating signal cointegrator complex subunit 3 [EC:3.6.4.12] | (RefSeq) activating signal cointegrator 1 complex subunit 3-like (A)	PREDICTED: activating signal cointegrator 1 complex subunit 3-like [Hydra vulgaris]	Activating signal cointegrator 1 complex subunit 3 OS=Gallus gallus OX=9031 GN=ascc3 PE=3 SV=2	ASCC3
evm.model.Hic_asm_7.723	1.33e-07	2.56387e-06	1e-09	2.39231e-08	Vitamin D-binding protein	Molecular Function: vitamin D binding (GO:0005499), Cellular Component: extracellular space (GO:0005615), Biological Process: vitamin transport (GO:0051180), Molecular Function: vitamin transporter activity (GO:0051183)	K19476 vacuolar protein sorting-associated protein IST1 | (RefSeq) protein pad-1 (A)	PREDICTED: protein dopey-1-like [Hydra vulgaris]	Protein dopey-1 OS=Homo sapiens OX=9606 GN=DOP1A PE=2 SV=1	DOP1A
evm.model.Hic_asm_6.347	3.1307e-05	0.000309415	8.9e-06	6.15089e-05	NULL		K17478 FK506-binding protein 15 | (RefSeq) FK506-binding protein 15-like (A)	PREDICTED: FK506-binding protein 15-like isoform X1 [Hydra vulgaris]	FK506-binding protein 15 OS=Homo sapiens OX=9606 GN=FKBP15 PE=1 SV=2	FKBP15
evm.model.Hic_asm_6.61	1.1865e-05	0.000137507	0.00476438	0.0105586	NULL		K06184 ATP-binding cassette, subfamily F, member 1 | (RefSeq) ATP-binding cassette sub-family F member 1-like (A)	PREDICTED: ATP-binding cassette sub-family F member 1-like [Hydra vulgaris]	ATP-binding cassette sub-family F member 1 OS=Sus scrofa OX=9823 GN=ABCF1 PE=3 SV=1	ABCF1
evm.model.Hic_asm_6.847	1.286e-06	2.01923e-05	0.455305	0.551688	Catalase, mono-functional, haem-containing	Molecular Function: catalase activity (GO:0004096), Biological Process: response to oxidative stress (GO:0006979), Molecular Function: heme binding (GO:0020037), Biological Process: oxidation-reduction process (GO:0055114)	--	PREDICTED: protein PRRC2C-like [Hydra vulgaris]	Protein PRRC2C OS=Mus musculus OX=10090 GN=Prrc2c PE=1 SV=3	PRRC2C
evm.model.Hic_asm_6.101	0.00626861	0.0242541	0.000384818	0.00133808	Fibritin C-terminal		K14829 pre-rRNA-processing protein IPI3 | (RefSeq) uncharacterized LOC100891639 (A)	PREDICTED: uncharacterized protein C05D11.1-like [Hydra vulgaris]	Uncharacterized protein C05D11.1 OS=Caenorhabditis elegans OX=6239 GN=C05D11.1 PE=4 SV=2	C05D11.1
evm.model.Hic_asm_6.355	0.00118666	0.00645369	0.00342846	0.00811122	Calsequestrin	Molecular Function: calcium ion binding (GO:0005509)	K20827 RNA polymerase II-associated protein 2 [EC:3.1.3.16] | (RefSeq) putative RNA polymerase II subunit B1 CTD phosphatase Rpap2 (A)	putative RNA polymerase II subunit B1 CTD phosphatase RPAP2 [Exaiptasia pallida]	Putative RNA polymerase II subunit B1 CTD phosphatase RPAP2 OS=Bos taurus OX=9913 GN=RPAP2 PE=2 SV=1	RPAP2
evm.model.Hic_asm_6.923	0.000473508	0.00309369	0.0149916	0.0285453	NULL		K16770 centriolin | (RefSeq) centriolin isoform X1 (A)	uncharacterized protein LOC111324523 [Stylophora pistillata]	Leucine-rich repeat and IQ domain-containing protein 3 OS=Homo sapiens OX=9606 GN=LRRIQ3 PE=1 SV=1	LRRIQ3
evm.model.Hic_asm_6.745	1.071e-06	1.76703e-05	6.4552e-05	0.000306499	Axonemal dynein light chain		--	axonemal dynein light chain domain-containing protein 1-like isoform X1 [Acropora millepora]	Axonemal dynein light chain domain-containing protein 1 OS=Homo sapiens OX=9606 GN=AXDND1 PE=2 SV=1	AXDND1
evm.model.Hic_asm_14.64	0.0368028	0.089457	0.00394538	0.00900009	NULL		K07870 mitochondrial Rho GTPase 1 [EC:3.6.5.-] | (RefSeq) mitochondrial Rho GTPase 1-A-like (A)	PREDICTED: mitochondrial Rho GTPase 1-A-like [Hydra vulgaris]	Mitochondrial Rho GTPase 1-A OS=Danio rerio OX=7955 GN=rhot1a PE=2 SV=1	RHOT1A
evm.model.Hic_asm_14.47	0.0346441	0.0863104	0.0356658	0.0611134	Anti-proliferative protein		K14443 protein Tob/BTG | (RefSeq) BTG family protein-like (A)	PREDICTED: BTG family protein-like [Hydra vulgaris]	Protein Tob1 OS=Rattus norvegicus OX=10116 GN=Tob1 PE=1 SV=1	TOB1
evm.model.Hic_asm_14.840	0.00014199	0.00111925	3.621e-06	2.9635e-05	NULL		K00771 protein xylosyltransferase [EC:2.4.2.26] | (RefSeq) xylosyltransferase 1-like (A)	PREDICTED: xylosyltransferase 1-like [Hydra vulgaris]	Xylosyltransferase 1 OS=Canis lupus familiaris OX=9615 GN=XYLT1 PE=2 SV=1	XYLT1
evm.model.Hic_asm_14.282	0.00816745	0.0297791	0	0	NULL		K20286 TATA element modulatory factor | (RefSeq) TATA element modulatory factor-like (A)	TATA element modulatory factor-like [Pocillopora damicornis]	TATA element modulatory factor OS=Mus musculus OX=10090 GN=Tmf1 PE=1 SV=2	TMF1
evm.model.Hic_asm_8.1333	1.203e-06	1.91987e-05	0.502626	0.595492	Nucleoporin Nup85-like		K14304 nuclear pore complex protein Nup85 | (RefSeq) nuclear pore complex protein Nup85-like (A)	PREDICTED: nuclear pore complex protein Nup85-like [Hydra vulgaris]	Nuclear pore complex protein Nup85 OS=Mus musculus OX=10090 GN=Nup85 PE=1 SV=1	NUP85
evm.model.Hic_asm_14.247	0.00663609	0.0253342	0.000106522	0.000460954	SAP domain	Molecular Function: nucleic acid binding (GO:0003676)	K22525 MKL/myocardin-like protein | (RefSeq) uncharacterized LOC100200594 (A)	PREDICTED: uncharacterized protein LOC100200594 [Hydra vulgaris]	Ribosome biogenesis protein TSR3 homolog OS=Homo sapiens OX=9606 GN=TSR3 PE=1 SV=1	TSR3
evm.model.Hic_asm_1.398	0.0156657	0.0490204	0.00099526	0.00292927	Protein kinase domain	Molecular Function: protein kinase activity (GO:0004672), Molecular Function: ATP binding (GO:0005524), Biological Process: protein phosphorylation (GO:0006468)	K04372 MAP kinase interacting serine/threonine kinase [EC:2.7.11.1] | (RefSeq) MAP kinase-interacting serine/threonine-protein kinase 1-like (A)	PREDICTED: MAP kinase-interacting serine/threonine-protein kinase 1-like [Hydra vulgaris]	MAP kinase-interacting serine/threonine-protein kinase 1 OS=Xenopus tropicalis OX=8364 GN=mknk1 PE=2 SV=1	MKNK1
evm.model.Hic_asm_1.138	0.0336711	0.084901	0.00289964	0.00711726	Phospholipase D/Transphosphatidylase	Molecular Function: catalytic activity (GO:0003824), Biological Process: metabolic process (GO:0008152)	K16860 phospholipase D3/4 [EC:3.1.4.4] | (RefSeq) phospholipase D3-like isoform X1 (A)	PREDICTED: phospholipase D3-like [Hydra vulgaris]	Phospholipase D3 OS=Xenopus laevis OX=8355 GN=pld3 PE=2 SV=1	PLD3
evm.model.Hic_asm_7.1099	0.00224332	0.0109058	0.631963	0.718174	AT hook-like		--	PREDICTED: ankyrin repeat domain-containing protein 12-like [Hydra vulgaris]	Uncharacterized protein NKAPD1 OS=Homo sapiens OX=9606 GN=NKAPD1 PE=1 SV=2	ANKRD12
evm.model.Hic_asm_1.439	0.0138476	0.0455428	3.6136e-05	0.000189409	Fibronectin, type III	Molecular Function: protein binding (GO:0005515)	K04593 adhesion G protein-coupled receptor L2 | (RefSeq) cadherin EGF LAG seven-pass G-type receptor 1-like (A)	cadherin EGF LAG seven-pass G-type receptor 1-like [Pocillopora damicornis]	Adhesion G protein-coupled receptor L3 OS=Homo sapiens OX=9606 GN=ADGRL3 PE=1 SV=2	CELSR1
evm.model.Hic_asm_1.561	0.000878907	0.00509295	3.3514e-05	0.000177662	PTB/PI domain	Molecular Function: protein binding (GO:0005515)	K12475 disabled homolog 2 | (RefSeq) cyclin-dependent kinase 12-like (A)	PREDICTED: disabled homolog 2-like [Hydra vulgaris]	Disabled homolog 1 OS=Rattus norvegicus OX=10116 GN=Dab1 PE=1 SV=1	DAB2
evm.model.Hic_asm_7.102	6.6005e-05	0.000576286	1e-09	2.39231e-08	Histone H3	Cellular Component: nucleosome (GO:0000786), Molecular Function: DNA binding (GO:0003677), Biological Process: nucleosome assembly (GO:0006334)	K21863 sodium leak channel non-selective protein | (RefSeq) sodium leak channel non-selective protein-like (A)	PREDICTED: sodium leak channel non-selective protein-like [Hydra vulgaris]	Sodium leak channel non-selective protein OS=Mus musculus OX=10090 GN=Nalcn PE=1 SV=2	NALCN
evm.model.Hic_asm_1.266	0.02229	0.0628966	4e-09	8.67907e-08	Sodium:dicarboxylate symporter	Biological Process: dicarboxylic acid transport (GO:0006835), Cellular Component: membrane (GO:0016020), Molecular Function: sodium:dicarboxylate symporter activity (GO:0017153)	--	PREDICTED: uncharacterized protein LOC105843285 [Hydra vulgaris]	--	--
evm.model.Hic_asm_1.825	0.000738333	0.00443683	0.0229527	0.0414214	CCAAT-binding factor		K14771 U3 small nucleolar RNA-associated protein 19 | (RefSeq) nucleolar complex protein 4 homolog B-like (A)	PREDICTED: nucleolar complex protein 4 homolog B-like [Hydra vulgaris]	Nucleolar complex protein 4 homolog OS=Danio rerio OX=7955 GN=noc4l PE=2 SV=1	NOC4L
evm.model.Hic_asm_1.629	0.000982827	0.00554656	0.35742	0.451554	Zinc finger, CCHC-type	Molecular Function: nucleic acid binding (GO:0003676), Molecular Function: zinc ion binding (GO:0008270)	K13199 plasminogen activator inhibitor 1 RNA-binding protein | (RefSeq) circumsporozoite protein-like (A)	PREDICTED: RNA-binding protein FUS-like isoform X2 [Hydra vulgaris]	Plasminogen activator inhibitor 1 RNA-binding protein OS=Homo sapiens OX=9606 GN=SERBP1 PE=1 SV=2	FUS
evm.model.Hic_asm_3.420	2.78e-07	5.20448e-06	0.676037	0.760364	Heat shock factor (HSF)-type, DNA-binding	Molecular Function: sequence-specific DNA binding transcription factor activity (GO:0003700), Cellular Component: nucleus (GO:0005634), Biological Process: regulation of transcription, DNA-dependent (GO:0006355), Molecular Function: sequence-specific DNA binding (GO:0043565)	K09414 heat shock transcription factor 1 | (RefSeq) AGAP011082-PA (A)	PREDICTED: heat shock factor protein 2-like [Hydra vulgaris]	Heat shock factor protein 2 OS=Gallus gallus OX=9031 GN=HSF2 PE=2 SV=1	HSF2
evm.model.Hic_asm_1.177	0.00130485	0.00690368	0	0	SANT domain		K16912 ribosomal biogenesis protein LAS1 | (RefSeq) LAS1L; LAS1 like, ribosome biogenesis factor (A)	mesoderm induction early response protein 1-like [Stylophora pistillata]	Mesoderm induction early response protein 1 OS=Xenopus laevis OX=8355 GN=mier1 PE=2 SV=1	MIER1
evm.model.Hic_asm_1.508	0.013644	0.0450251	0.000232378	0.000895904	NULL		--	PREDICTED: smith-Magenis syndrome chromosomal region candidate gene 8 protein homolog, partial [Saccoglossus kowalevskii]	Guanine nucleotide exchange protein smcr8a OS=Danio rerio OX=7955 GN=smcr8a PE=3 SV=1	SMCR8
evm.model.Hic_asm_1.637	3.8993e-05	0.00036676	0.0222826	0.0404468	PDZ domain	Molecular Function: protein binding (GO:0005515)	K20056 PDZ domain-containing protein GIPC | (RefSeq) PDZ domain-containing protein GIPC1-like (A)	PREDICTED: PDZ domain-containing protein GIPC1-like [Hydra vulgaris]	PDZ domain-containing protein GIPC1 OS=Rattus norvegicus OX=10116 GN=Gipc1 PE=1 SV=2	GIPC1
evm.model.Hic_asm_0.651	0.0417495	0.0971163	0.974814	0.987515	Syndecan	Molecular Function: cytoskeletal protein binding (GO:0008092), Cellular Component: membrane (GO:0016020)	K16336 syndecan 2 | (RefSeq) syndecan-2-B-like (A)	PREDICTED: syndecan-2-B-like [Hydra vulgaris]	Syndecan OS=Drosophila melanogaster OX=7227 GN=Sdc PE=2 SV=2	SDC2
evm.model.Hic_asm_0.937	0.0279486	0.0754729	0.000597421	0.00189268	Melanocortin/ACTH receptor	Molecular Function: melanocortin receptor activity (GO:0004977), Biological Process: G-protein coupled receptor signaling pathway (GO:0007186), Cellular Component: integral to membrane (GO:0016021)	K13917 mRNA-capping enzyme [EC:2.7.7.50 3.6.1.-] | (RefSeq) mRNA-capping enzyme-like (A)	mRNA-capping enzyme-like isoform X1 [Orbicella faveolata]	mRNA-capping enzyme OS=Mus musculus OX=10090 GN=Rngtt PE=1 SV=1	RNGTT
evm.model.Hic_asm_0.375	0.0063321	0.0243648	6.359e-06	4.67161e-05	Voltage-dependent calcium channel, R-type, alpha-1 subunit	Molecular Function: voltage-gated calcium channel activity (GO:0005245), Cellular Component: voltage-gated calcium channel complex (GO:0005891), Biological Process: calcium ion transmembrane transport (GO:0070588)	K15322 tRNA-splicing endonuclease subunit Sen2 [EC:4.6.1.16] | (RefSeq) tRNA-splicing endonuclease subunit Sen2-like (A)	PREDICTED: tRNA-splicing endonuclease subunit Sen2-like [Hydra vulgaris]	tRNA-splicing endonuclease subunit Sen2 OS=Homo sapiens OX=9606 GN=TSEN2 PE=1 SV=2	TSEN2
evm.model.Hic_asm_0.785	0.000994496	0.00558007	1.84e-07	2.488e-06	Phosphotyrosine interaction domain, Shc-like	Biological Process: intracellular signal transduction (GO:0035556)	K16913 proline-, glutamic acid- and leucine-rich protein 1 | (RefSeq) proline-, glutamic acid- and leucine-rich protein 1-like (A)	PREDICTED: proline-, glutamic acid- and leucine-rich protein 1-like [Hydra vulgaris]	Proline-, glutamic acid- and leucine-rich protein 1 OS=Xenopus laevis OX=8355 GN=pelp1 PE=1 SV=1	PELP1
evm.model.Hic_asm_0.652	0.00134094	0.00703723	1.6427e-05	9.82461e-05	NULL		K13095 splicing factor 1 | (RefSeq) splicing factor 1-like (A)	PREDICTED: splicing factor 1-like [Hydra vulgaris]	Splicing factor 1 OS=Homo sapiens OX=9606 GN=SF1 PE=1 SV=4	SF1
evm.model.Hic_asm_0.125	7.5e-08	1.49005e-06	1.1e-08	2.07333e-07	CC chemokine receptor 3	Biological Process: chemotaxis (GO:0006935), Biological Process: inflammatory response (GO:0006954), Biological Process: G-protein coupled receptor signaling pathway (GO:0007186), Cellular Component: integral to membrane (GO:0016021), Molecular Function: C-C chemokine receptor activity (GO:0016493)	K14801 pre-rRNA-processing protein TSR4 | (RefSeq) programmed cell death protein 2-like (A)	PREDICTED: programmed cell death protein 2-like [Xenopus laevis]	Programmed cell death protein 2-like OS=Gallus gallus OX=9031 GN=PDCD2L PE=2 SV=1	PDCD2
evm.model.Hic_asm_0.99	2.2063e-05	0.000232198	0.0277862	0.048868	NULL		K14613 MFS transporter, PCFT/HCP family, solute carrier family 46 (folate transporter), member 1 | (RefSeq) proton-coupled folate transporter-like (A)	PREDICTED: proton-coupled folate transporter-like [Hydra vulgaris]	Proton-coupled folate transporter OS=Danio rerio OX=7955 GN=slc46a1 PE=2 SV=1	SLC46A1
evm.model.Hic_asm_13.893	0.0116728	0.0400123	0.0493781	0.0807533	DNA topoisomerase, type IIA	Molecular Function: DNA binding (GO:0003677), Molecular Function: DNA topoisomerase type II (ATP-hydrolyzing) activity (GO:0003918), Molecular Function: ATP binding (GO:0005524), Biological Process: DNA topological change (GO:0006265)	K08707 deoxynucleotidyltransferase terminal-interacting protein 1 | (RefSeq) deoxynucleotidyltransferase terminal-interacting protein 1-like (A)	PREDICTED: deoxynucleotidyltransferase terminal-interacting protein 1-like, partial [Hydra vulgaris]	Deoxynucleotidyltransferase terminal-interacting protein 1 OS=Mus musculus OX=10090 GN=Dnttip1 PE=1 SV=1	DNTTIP1
evm.model.Hic_asm_0.401	0.0167769	0.0511183	0.160341	0.226492	Crotonase superfamily	Molecular Function: catalytic activity (GO:0003824), Biological Process: metabolic process (GO:0008152)	K02366 glucuronyl/N-acetylglucosaminyl transferase EXT1 [EC:2.4.1.224 2.4.1.225] | (RefSeq) exostosin-1 (A)	PREDICTED: enoyl-CoA hydratase domain-containing protein 3, mitochondrial-like [Hydra vulgaris]	Enoyl-CoA hydratase domain-containing protein 3, mitochondrial OS=Rattus norvegicus OX=10116 GN=Echdc3 PE=2 SV=1	ECHDC3
evm.model.Hic_asm_0.762	2.3923e-05	0.000249081	0.00205766	0.00529598	NULL		K19348 meckelin | (RefSeq) meckelin-like (A)	PREDICTED: meckelin-like [Hydra vulgaris]	Meckelin OS=Mus musculus OX=10090 GN=Tmem67 PE=1 SV=2	TMEM67
evm.model.Hic_asm_0.1115	1.1708e-05	0.000137507	0.00108268	0.00314026	Src homology-3 domain	Molecular Function: protein binding (GO:0005515)	K04705 signal transducing adaptor molecule | (RefSeq) signal transducing adapter molecule 2-like isoform X1 (A)	signal transducing adapter molecule 2-like isoform X1 [Stylophora pistillata]	Signal transducing adapter molecule 2 OS=Homo sapiens OX=9606 GN=STAM2 PE=1 SV=1	STAM2
evm.model.Hic_asm_0.614.3	0.00441025	0.0184661	0.221391	0.29871	NULL		K20994 Notch 2 | (RefSeq) neurogenic locus Notch protein-like (A)	PREDICTED: neurogenic locus notch homolog protein 2-like [Hydra vulgaris]	Fibropellin-1 OS=Strongylocentrotus purpuratus OX=7668 GN=EGF1 PE=1 SV=2	NOTCH2
evm.model.Hic_asm_0.58	0.0141883	0.0461173	0.5491	0.640788	Saposin B		K12350 sphingomyelin phosphodiesterase [EC:3.1.4.12] | (RefSeq) sphingomyelin phosphodiesterase-like (A)	PREDICTED: sphingomyelin phosphodiesterase-like [Hydra vulgaris]	Sphingomyelin phosphodiesterase OS=Homo sapiens OX=9606 GN=SMPD1 PE=1 SV=5	SMPD1
evm.model.Hic_asm_0.738	7e-08	1.40505e-06	0.000368923	0.00129644	NULL		K13984 thioredoxin domain-containing protein 5 | (RefSeq) thioredoxin domain-containing protein 5 homolog (A)	PREDICTED: thioredoxin domain-containing protein 5-like [Hydra vulgaris]	Thioredoxin domain-containing protein 5 OS=Homo sapiens OX=9606 GN=TXNDC5 PE=1 SV=2	TXNDC5
evm.model.Hic_asm_0.86	0.000172105	0.00132972	5e-09	1.01413e-07	NULL		K06813 cadherin 23 | (RefSeq) LOW QUALITY PROTEIN: cadherin-23-like (A)	cadherin-23-like [Acropora millepora]	Cadherin-23 OS=Mus musculus OX=10090 GN=Cdh23 PE=1 SV=2	CDH23
evm.model.Hic_asm_0.305	0.00955518	0.0341357	0.0363434	0.0621034	NULL		K15076 elongin-A | (RefSeq) transcription elongation factor B polypeptide 3-like (A)	PREDICTED: transcription elongation factor B polypeptide 3-like [Hydra vulgaris]	Elongin-A OS=Mus musculus OX=10090 GN=Eloa PE=1 SV=3	ELOA3BP
evm.model.Hic_asm_4.720.1	0.0121188	0.0413229	0	0	Formin homology family, Cappuccino subfamily	Cellular Component: actin filament (GO:0005884), Biological Process: actin nucleation (GO:0045010)	--	PREDICTED: axoneme-associated protein mst101(2)-like isoform X1 [Hydra vulgaris]	--	mst101(2)
evm.model.Hic_asm_9.710	0.000613379	0.00379127	4.592e-06	3.55547e-05	CBF1-interacting co-repressor CIR, N-terminal domain		K07203 serine/threonine-protein kinase mTOR [EC:2.7.11.1] | (RefSeq) Tor (A)	PREDICTED: pre-mRNA-splicing factor CWC25 homolog [Hydra vulgaris]	Pre-mRNA-splicing factor CWC25 homolog OS=Homo sapiens OX=9606 GN=CWC25 PE=1 SV=1	CWC25
evm.model.Hic_asm_1.135	0.0102157	0.0359026	0.767567	0.833205	WD40-repeat-containing domain	Molecular Function: protein binding (GO:0005515)	K14818 ribosome assembly protein SQT1 | (RefSeq) angio-associated migratory cell protein-like (A)	PREDICTED: angio-associated migratory cell protein-like [Hydra vulgaris]	Angio-associated migratory cell protein OS=Homo sapiens OX=9606 GN=AAMP PE=1 SV=2	AAMP
evm.model.Hic_asm_4.1046	0.0366922	0.0892996	1.43e-07	1.99133e-06	Type I phosphodiesterase/nucleotide pyrophosphatase/phosphate transferase	Molecular Function: catalytic activity (GO:0003824)	K18424 ectonucleotide pyrophosphatase/phosphodiesterase family member 4 [EC:3.6.1.29] | (RefSeq) enpp4.L, E-NPP_4, enpp4; ectonucleotide pyrophosphatase/phosphodiesterase 4 (putative) L homeolog (A)	PREDICTED: bis(5'-adenosyl)-triphosphatase enpp4-like [Hydra vulgaris]	Bis(5'-adenosyl)-triphosphatase enpp4 OS=Xenopus laevis OX=8355 GN=enpp4 PE=2 SV=1	ENPP4
evm.model.Hic_asm_4.1074	0	0	5.2e-08	8.01917e-07	Regulator of G protein signalling	Biological Process: termination of G-protein coupled receptor signaling pathway (GO:0038032)	K16449 regulator of G-protein signaling | (RefSeq) RGS22; regulator of G-protein signaling 22 isoform X1 (A)	regulator of G-protein signaling 22-like [Pocillopora damicornis]	Regulator of G-protein signaling 22 OS=Homo sapiens OX=9606 GN=RGS22 PE=1 SV=3	RGS22
evm.model.Hic_asm_4.1098	0	0	7.361e-06	5.26269e-05	DNA replication licensing factor Mcm	Molecular Function: DNA binding (GO:0003677), Molecular Function: DNA helicase activity (GO:0003678), Molecular Function: ATP binding (GO:0005524), Cellular Component: nucleus (GO:0005634), Biological Process: DNA replication initiation (GO:0006270), Cellular Component: MCM complex (GO:0042555)	--	uncharacterized protein LOC113671523 isoform X1 [Pocillopora damicornis]	--	--
evm.model.Hic_asm_4.884	0.00238662	0.0114452	9.81e-07	1.01135e-05	Filamin/ABP280 repeat-like		K04437 filamin | (RefSeq) filamin-related (A)	PREDICTED: filamin-C-like [Hydra vulgaris]	Filamin-C OS=Homo sapiens OX=9606 GN=FLNC PE=1 SV=3	FLNC
evm.model.Hic_asm_4.1137	0.0292799	0.0779863	0	0	NULL		K17570 hydrocephalus-inducing protein | (RefSeq) hypothetical protein (A)	cilia- and flagella-associated protein 65-like [Pocillopora damicornis]	Cilia- and flagella-associated protein 65 OS=Gallus gallus OX=9031 GN=CFAP65 PE=2 SV=2	CFAP65
evm.model.Hic_asm_4.209	3e-09	9.12656e-08	0.0044364	0.00994991	WD40-repeat-containing domain	Molecular Function: protein binding (GO:0005515)	K14546 U3 small nucleolar RNA-associated protein 5 | (RefSeq) WD repeat-containing protein 43-like (A)	PREDICTED: WD repeat-containing protein 43-like [Hydra vulgaris]	WD repeat-containing protein 43 OS=Mus musculus OX=10090 GN=Wdr43 PE=2 SV=2	WDR43
evm.model.Hic_asm_4.77	3.0822e-05	0.000307746	0.00248629	0.00623814	NULL		--	PREDICTED: plexin domain-containing protein 2-like [Hydra vulgaris]	Plexin domain-containing protein 2 OS=Mus musculus OX=10090 GN=Plxdc2 PE=1 SV=1	PLXDC2
evm.model.Hic_asm_4.1051	0.000699975	0.00426882	0.000494282	0.00161247	SEA domain		K04592 adhesion G protein-coupled receptor L1 | (RefSeq) latrophilin Cirl-like isoform X1 (A)	PREDICTED: uncharacterized protein LOC101238859 [Hydra vulgaris]	Latrophilin Cirl OS=Drosophila yakuba OX=7245 GN=Cirl PE=3 SV=1	GIRL
evm.model.Hic_asm_4.585	0.00487734	0.01995	0.00137316	0.00378482	HCaRG		K22563 COMM domain containing 7 | (RefSeq) COMM domain-containing protein 7-like (A)	PREDICTED: COMM domain-containing protein 7-like [Hydra vulgaris]	COMM domain-containing protein 7 OS=Mus musculus OX=10090 GN=Commd7 PE=1 SV=1	COMMD7
evm.model.Hic_asm_4.82	0.0217399	0.0616121	0.000398506	0.00137961	Ricin B lectin domain		K00710 polypeptide N-acetylgalactosaminyltransferase [EC:2.4.1.41] | (RefSeq) polypeptide N-acetylgalactosaminyltransferase 13-like (A)	PREDICTED: polypeptide N-acetylgalactosaminyltransferase 13-like [Hydra vulgaris]	Polypeptide N-acetylgalactosaminyltransferase 10 OS=Homo sapiens OX=9606 GN=GALNT10 PE=1 SV=2	GALNT13
evm.model.Hic_asm_4.16	0.00746236	0.0277275	1e-09	2.39231e-08	Zinc finger, PHD-finger	Molecular Function: protein binding (GO:0005515)	K22156 protein Jade-3 | (RefSeq) protein Jade-2-like (A)	PREDICTED: PHD finger protein 14-like [Hydra vulgaris]	PHD finger protein 14 OS=Homo sapiens OX=9606 GN=PHF14 PE=1 SV=2	PHF14
evm.model.Hic_asm_4.565	0.00678141	0.0256377	0.0380406	0.0647676	WD40 repeat	Molecular Function: protein binding (GO:0005515)	K11274 chromosome transmission fidelity protein 4 | (RefSeq) WD repeat and HMG-box DNA-binding protein 1-like (A)	PREDICTED: WD repeat and HMG-box DNA-binding protein 1-like [Hydra vulgaris]	WD repeat and HMG-box DNA-binding protein 1 OS=Homo sapiens OX=9606 GN=WDHD1 PE=1 SV=1	WDHD1
evm.model.Hic_asm_9.955	2.1066e-05	0.00022536	0.183601	0.255481	Toprim domain		K03164 DNA topoisomerase II [EC:5.6.2.2] | (RefSeq) top2b; DNA topoisomerase 2-alpha (A)	PREDICTED: DNA topoisomerase 2-alpha isoform X2 [Hydra vulgaris]	DNA topoisomerase 2-alpha OS=Cricetulus griseus OX=10029 GN=TOP2A PE=1 SV=1	TOP2A
evm.model.Hic_asm_6.311	0.0236496	0.0657797	0.0249385	0.0443193	NULL		K03953 NADH dehydrogenase (ubiquinone) 1 alpha subcomplex subunit 9 | (RefSeq) NADH dehydrogenase [ubiquinone] 1 alpha subcomplex subunit 9, mitochondrial-like (A)	PREDICTED: NADH dehydrogenase [ubiquinone] 1 alpha subcomplex subunit 9, mitochondrial-like [Hydra vulgaris]	NADH dehydrogenase [ubiquinone] 1 alpha subcomplex subunit 9, mitochondrial OS=Rattus norvegicus OX=10116 GN=Ndufa9 PE=1 SV=2	NDUFA9
evm.model.Hic_asm_6.1275	0.000542799	0.00348789	0.587275	0.676871	Phosphatase IpgD/SopB	Biological Process: pathogenesis (GO:0009405), Molecular Function: phosphatase activity (GO:0016791)	K03004 DNA-directed RNA polymerase I subunit RPA43 | (RefSeq) Twistnb; DNA-directed RNA polymerase I subunit RPA43 (A)	unnamed protein product, partial [Mus musculus]	DNA-directed RNA polymerase I subunit RPA43 OS=Mus musculus OX=10090 GN=Twistnb PE=1 SV=1	TWISTNB
evm.model.Hic_asm_8.1532	0.00971958	0.0345234	1.29e-07	1.83751e-06	Bromodomain	Molecular Function: protein binding (GO:0005515)	K15713 E3 ubiquitin-protein ligase UHRF2 [EC:2.3.2.27] | (RefSeq) E3 ubiquitin-protein ligase UHRF2-like (A)	PREDICTED: uncharacterized protein KIAA2026-like [Hydra vulgaris]	Uncharacterized protein KIAA2026 OS=Homo sapiens OX=9606 GN=KIAA2026 PE=2 SV=2	KIAA2026
evm.model.Hic_asm_5.229	0.016231	0.0500127	8.9e-08	1.30767e-06	Adenylate kinase	Molecular Function: ATP binding (GO:0005524), Biological Process: nucleobase-containing compound metabolic process (GO:0006139), Molecular Function: nucleobase-containing compound kinase activity (GO:0019205)	K00939 adenylate kinase [EC:2.7.4.3] | (RefSeq) hypothetical protein (A)	uncharacterized protein LOC110043852 isoform X1 [Orbicella faveolata]	Adenylate kinase OS=Schistosoma mansoni OX=6183 PE=2 SV=1	--
evm.model.Hic_asm_5.222	0.028097	0.0757079	1.2331e-05	8.08513e-05	Vasopressin V1B receptor	Molecular Function: vasopressin receptor activity (GO:0005000), Biological Process: G-protein coupled receptor signaling pathway (GO:0007186), Cellular Component: integral to membrane (GO:0016021)	K11578 protein transport protein DSL1/ZW10 | (RefSeq) centromere/kinetochore protein zw10 homolog (A)	PREDICTED: centromere/kinetochore protein zw10 homolog [Hydra vulgaris]	Centromere/kinetochore protein zw10 homolog OS=Pongo abelii OX=9601 GN=ZW10 PE=2 SV=3	ZW10
evm.model.Hic_asm_3.1057	0.00600146	0.0234773	2.537e-06	2.28698e-05	ABC transporter, ABCB2	Molecular Function: ATP binding (GO:0005524), Molecular Function: peptide transporter activity (GO:0015197), Biological Process: peptide transport (GO:0015833), Cellular Component: membrane (GO:0016020)	K19382 tectonic-1/3 | (RefSeq) tectonic-3-like (A)	PREDICTED: tectonic-3-like [Hydra vulgaris]	Tectonic-1 OS=Mus musculus OX=10090 GN=Tctn1 PE=1 SV=1	TCTN3
evm.model.Hic_asm_5.673	0.0210517	0.0600112	0.000477121	0.00158136	NULL		K10886 DNA-repair protein XRCC4 | (RefSeq) DNA repair protein XRCC4-like (A)	PREDICTED: DNA repair protein XRCC4-like isoform X1 [Hydra vulgaris]	DNA repair protein XRCC4 OS=Homo sapiens OX=9606 GN=XRCC4 PE=1 SV=2	XRCC4
evm.model.Hic_asm_5.244	1.7e-08	4.0863e-07	0.561693	0.654257	Ankyrin repeat	Molecular Function: protein binding (GO:0005515)	K21440 ankyrin repeat domain-containing protein 50 | (RefSeq) serine/threonine-protein phosphatase 6 regulatory ankyrin repeat subunit B-like isoform X1 (A)	fibronectin type 3 and ankyrin repeat domains protein 1-like [Dendronephthya gigantea]	Fibronectin type 3 and ankyrin repeat domains protein 1 OS=Bos taurus OX=9913 GN=FANK1 PE=2 SV=2	FANK1
evm.model.Hic_asm_5.629	0.0184824	0.0550234	0.000146278	0.000599901	Potassium channel, inwardly rectifying, Kir3.1	Biological Process: potassium ion transport (GO:0006813), Molecular Function: G-protein activated inward rectifier potassium channel activity (GO:0015467), Cellular Component: membrane (GO:0016020)	K00639 glycine C-acetyltransferase [EC:2.3.1.29] | (RefSeq) 2-amino-3-ketobutyrate coenzyme A ligase, mitochondrial-like (A)	PREDICTED: 2-amino-3-ketobutyrate coenzyme A ligase, mitochondrial-like [Hydra vulgaris]	2-amino-3-ketobutyrate coenzyme A ligase, mitochondrial OS=Homo sapiens OX=9606 GN=GCAT PE=1 SV=1	GCAT
evm.model.Hic_asm_5.419	0.00166291	0.00845348	0.13755	0.197741	Adenovirus fibre protein	Biological Process: cell adhesion (GO:0007155), Biological Process: viral infectious cycle (GO:0019058), Biological Process: viral attachment to host cell (GO:0019062)	K00972 UDP-N-acetylglucosamine/UDP-N-acetylgalactosamine diphosphorylase [EC:2.7.7.23 2.7.7.83] | (RefSeq) LOW QUALITY PROTEIN: UDP-N-acetylhexosamine pyrophosphorylase-like (A)	PREDICTED: cell cycle control protein 50A-like [Hydra vulgaris]	Cell cycle control protein 50A OS=Mus musculus OX=10090 GN=Tmem30a PE=1 SV=1	TMEM30A
evm.model.Hic_asm_5.409	0.00452043	0.0188061	0.0966598	0.146283	Zinc finger, C2H2-type matrin	Molecular Function: nucleic acid binding (GO:0003676), Cellular Component: nucleus (GO:0005634), Molecular Function: zinc ion binding (GO:0008270)	K11095 U1 small nuclear ribonucleoprotein C | (RefSeq) U1 small nuclear ribonucleoprotein C-like (A)	PREDICTED: U1 small nuclear ribonucleoprotein C-like isoform X2 [Hydra vulgaris]	U1 small nuclear ribonucleoprotein C OS=Aedes aegypti OX=7159 GN=AAEL013527 PE=3 SV=1	AAEL013527
evm.model.Hic_asm_5.334	0.00250677	0.0118751	1.283e-06	1.26593e-05	Gamma-glutamyltranspeptidase	Molecular Function: gamma-glutamyltransferase activity (GO:0003840), Biological Process: glutathione metabolic process (GO:0006749)	K14286 ethanolamine-phosphate phospho-lyase [EC:4.2.3.2] | (RefSeq) ethanolamine-phosphate phospho-lyase-like (A)	PREDICTED: ethanolamine-phosphate phospho-lyase-like, partial [Hydra vulgaris]	Ethanolamine-phosphate phospho-lyase OS=Mus musculus OX=10090 GN=Etnppl PE=2 SV=1	ETNPPL
evm.model.Hic_asm_8.910	0.00369082	0.0160895	0.00604149	0.0129282	Drug/metabolite transporter	Cellular Component: membrane (GO:0016020)	K15279 solute carrier family 35 (GDP-fucose transporter), member C1 | (RefSeq) GDP-fucose transporter 1-like (A)	PREDICTED: GDP-fucose transporter 1-like [Hydra vulgaris]	GDP-fucose transporter 1 OS=Nematostella vectensis OX=45351 GN=slc35c1 PE=3 SV=1	SLC35C1
evm.model.Hic_asm_9.219	0.0423654	0.0978475	0.251697	0.333807	Crotonase superfamily	Molecular Function: catalytic activity (GO:0003824), Biological Process: metabolic process (GO:0008152)	K05607 methylglutaconyl-CoA hydratase [EC:4.2.1.18] | (RefSeq) methylglutaconyl-CoA hydratase, mitochondrial-like (A)	PREDICTED: methylglutaconyl-CoA hydratase, mitochondrial-like [Hydra vulgaris]	Methylglutaconyl-CoA hydratase, mitochondrial OS=Rattus norvegicus OX=10116 GN=Auh PE=1 SV=2	AUH
evm.model.Hic_asm_13.936	0	0	0	0	Laminin, N-terminal		K05636 laminin, beta 1 | (RefSeq) lamb1, laminin; laminin subunit beta-1 (A)	PREDICTED: laminin subunit beta-1 [Hydra vulgaris]	Laminin subunit beta-1 OS=Homo sapiens OX=9606 GN=LAMB1 PE=1 SV=2	LAMB1
evm.model.Hic_asm_4.1150	2.3476e-05	0.000245741	4.2002e-05	0.0002124	Small nuclear RNA activating complex (SNAPc), subunit SNAP43		K15208 snRNA-activating protein complex subunit 1 | (RefSeq) snRNA-activating protein complex subunit 1-like (A)	PREDICTED: snRNA-activating protein complex subunit 1-like [Hydra vulgaris]	snRNA-activating protein complex subunit 1 OS=Homo sapiens OX=9606 GN=SNAPC1 PE=1 SV=1	SNAPC1
evm.model.Hic_asm_3.46	0.0175507	0.0528965	7.4e-08	1.11358e-06	AT hook-like		K19475 WAS/WASL-interacting protein | (RefSeq) WAS/WASL-interacting protein family member 1-like (A)	PREDICTED: WAS/WASL-interacting protein family member 1-like [Hydra vulgaris]	WAS/WASL-interacting protein family member 3 OS=Rattus norvegicus OX=10116 GN=Wipf3 PE=1 SV=1	WIPF1
evm.model.Hic_asm_3.1015	0.0183672	0.0547641	0.061782	0.0982824	Delta tubulin	Molecular Function: structural constituent of cytoskeleton (GO:0005200), Molecular Function: GTP binding (GO:0005525), Cellular Component: microtubule (GO:0005874)	K09627 serine protease 23 [EC:3.4.21.-] | (RefSeq) serine protease 23-like (A)	serine protease 23 [Exaiptasia pallida]	Serine protease 23 OS=Homo sapiens OX=9606 GN=PRSS23 PE=1 SV=1	PRSS23
evm.model.Hic_asm_3.791	0.0233343	0.0649957	0.048249	0.0792541	Major facilitator superfamily associated domain		K05820 MFS transporter, PPP family, 3-phenylpropionic acid transporter | (GenBank) MFS transporter, PPP family, 3-phenylpropionic acid transporter (A)	PREDICTED: major facilitator superfamily domain-containing protein 6-like [Hydra vulgaris]	Major facilitator superfamily domain-containing protein 6 OS=Mus musculus OX=10090 GN=Mfsd6 PE=1 SV=1	MFSD6L
evm.model.Hic_asm_3.30	0.047675	0.106693	0	0	AAA+ ATPase domain	Molecular Function: nucleotide binding (GO:0000166), Molecular Function: nucleoside-triphosphatase activity (GO:0017111)	K02133 F-type H+-transporting ATPase subunit beta [EC:7.1.2.2] | (RefSeq) atp5b; ATP synthase subunit beta, mitochondrial (A)	PREDICTED: ATP synthase subunit beta, mitochondrial [Hydra vulgaris]	ATP synthase subunit beta, mitochondrial OS=Homo sapiens OX=9606 GN=ATP5F1B PE=1 SV=3	ATP5F1B
evm.model.Hic_asm_3.864	0.00277888	0.0128446	0.00109559	0.00315978	Intein	Biological Process: intein-mediated protein splicing (GO:0016539)	K11578 protein transport protein DSL1/ZW10 | (RefSeq) Centromere/kinetochore protein (A)	cilia- and flagella-associated protein 69 isoform X2 [Exaiptasia pallida]	Cilia- and flagella-associated protein 69 OS=Callithrix jacchus OX=9483 GN=CFAP69 PE=3 SV=1	CFAP69
evm.model.Hic_asm_8.997	1.3856e-05	0.000156847	3.5257e-05	0.000185846	G-protein beta WD-40 repeat		K17868 diphthine methyl ester acylhydrolase [EC:3.1.1.97] | (RefSeq) diphthine methyltransferase homolog (A)	PREDICTED: diphthine methyltransferase homolog [Hydra vulgaris]	Diphthine methyltransferase OS=Mus musculus OX=10090 GN=Dph7 PE=2 SV=1	DPH7
evm.model.Hic_asm_8.182	0.0193348	0.0561863	1.14e-07	1.63634e-06	Protein phosphatase 2C (PP2C)-like domain	Molecular Function: catalytic activity (GO:0003824)	K01102 pyruvate dehydrogenase phosphatase [EC:3.1.3.43] | (RefSeq) pyruvate dehydrogenase [acetyl-transferring]-phosphatase 2, mitochondrial-like (A)	PREDICTED: LOW QUALITY PROTEIN: pyruvate dehydrogenase [acetyl-transferring]-phosphatase 2, mitochondrial-like [Hydra vulgaris]	[Pyruvate dehydrogenase [acetyl-transferring]]-phosphatase 1, mitochondrial OS=Bos taurus OX=9913 GN=PDP1 PE=1 SV=1	PDP1
evm.model.Hic_asm_3.446	0	0	0.000460818	0.00153551	Protein of unknown function DUF229		--	PREDICTED: uncharacterized protein LOC105844134 [Hydra vulgaris]	--	--
evm.model.Hic_asm_3.1090	0.00104489	0.00576334	0.000104703	0.000456486	DAZ associated protein 2		--	annexin A7-like isoform X2 [Dendronephthya gigantea]	DAZ-associated protein 2 OS=Rattus norvegicus OX=10116 GN=Dazap2 PE=3 SV=1	DAZAP2
evm.model.Hic_asm_3.563	0.0397003	0.093649	0.0151582	0.0288331	EF-hand domain	Molecular Function: calcium ion binding (GO:0005509)	K15105 solute carrier family 25 (mitochondrial aspartate/glutamate transporter), member 12/13 | (RefSeq) slc25a13; calcium-binding mitochondrial carrier protein Aralar2 (A)	PREDICTED: calcium-binding mitochondrial carrier protein Aralar2 [Hydra vulgaris]	Calcium-binding mitochondrial carrier protein Aralar1 OS=Homo sapiens OX=9606 GN=SLC25A12 PE=1 SV=2	SLC25A12
evm.model.Hic_asm_9.1228	0.0251538	0.0692707	0.0460747	0.0762193	NULL		--	major facilitator superfamily domain-containing protein 6-like [Orbicella faveolata]	Major facilitator superfamily domain-containing protein 6 OS=Homo sapiens OX=9606 GN=MFSD6 PE=1 SV=2	MFSD6L
evm.model.Hic_asm_3.84	0.00134493	0.00703917	0	0	Proenkephalin A	Biological Process: neuropeptide signaling pathway (GO:0007218)	K17925 sorting nexin-13 | (RefSeq) sorting nexin-13-like (A)	PREDICTED: sorting nexin-13-like [Hydra vulgaris]	Sorting nexin-13 OS=Mus musculus OX=10090 GN=Snx13 PE=2 SV=1	SNX13
evm.model.Hic_asm_3.830	0.0375071	0.0903163	0.0611093	0.0974615	Lipocalin-1 receptor		K15015 solute carrier family 32 (vesicular inhibitory amino acid transporter) | (RefSeq) vesicular inhibitory amino acid transporter-like (A)	PREDICTED: vesicular inhibitory amino acid transporter-like [Hydra vulgaris]	Vesicular inhibitory amino acid transporter OS=Xenopus laevis OX=8355 GN=slc32a1 PE=2 SV=1	SLC32A1
evm.model.Hic_asm_3.163	0.00245666	0.0116947	0.00300827	0.00729966	HD/PDEase domain	Molecular Function: catalytic activity (GO:0003824)	K13298 dual 3',5'-cyclic-AMP and -GMP phosphodiesterase 11 [EC:3.1.4.17 3.1.4.35] | (RefSeq) dual 3',5'-cyclic-AMP and -GMP phosphodiesterase 11A-like (A)	PREDICTED: dual 3',5'-cyclic-AMP and -GMP phosphodiesterase 11A-like [Hydra vulgaris]	Dual 3',5'-cyclic-AMP and -GMP phosphodiesterase 11A OS=Takifugu rubripes OX=31033 GN=pde11a PE=3 SV=1	PDE11A
evm.model.Hic_asm_3.464	0.0178484	0.0535451	0.0482349	0.0792541	CC chemokine receptor 1	Biological Process: inflammatory response (GO:0006954), Biological Process: immune response (GO:0006955), Biological Process: G-protein coupled receptor signaling pathway (GO:0007186), Cellular Component: integral to membrane (GO:0016021), Molecular Function: C-C chemokine receptor activity (GO:0016493), Biological Process: positive regulation of monocyte chemotaxis (GO:0090026)	K03626 nascent polypeptide-associated complex subunit alpha | (RefSeq) nascent polypeptide-associated complex subunit alpha-like (A)	PREDICTED: nascent polypeptide-associated complex subunit alpha-like [Hydra vulgaris]	Nascent polypeptide-associated complex subunit alpha OS=Oreochromis niloticus OX=8128 GN=naca PE=2 SV=1	NACA
evm.model.Hic_asm_3.19	0.00531607	0.0212971	4.5855e-05	0.000229398	Potassium channel, voltage-dependent, EAG	Molecular Function: voltage-gated potassium channel activity (GO:0005249), Biological Process: potassium ion transport (GO:0006813), Cellular Component: membrane (GO:0016020)	K19904 synaptotagmin-4 | (RefSeq) synaptotagmin-4 (A)	PREDICTED: LOW QUALITY PROTEIN: uncharacterized protein LOC100208397 [Hydra vulgaris]	--	--
evm.model.Hic_asm_3.122	0.00722123	0.0269344	2.78e-07	3.57757e-06	Ankyrin repeat	Molecular Function: protein binding (GO:0005515)	K12818 ATP-dependent RNA helicase DHX8/PRP22 [EC:3.6.4.13] | (RefSeq) ATP-dependent RNA helicase DHX8-like (A)	PREDICTED: ATP-dependent RNA helicase DHX8-like [Hydra vulgaris]	ATP-dependent RNA helicase DHX8 OS=Homo sapiens OX=9606 GN=DHX8 PE=1 SV=1	DHX8
evm.model.Hic_asm_3.1135	0.034627	0.0863104	0.0116384	0.0229085	Peptidase M12B, ADAM-TS1	Cellular Component: proteinaceous extracellular matrix (GO:0005578), Molecular Function: metallopeptidase activity (GO:0008237), Molecular Function: zinc ion binding (GO:0008270)	K11303 histone acetyltransferase 1 [EC:2.3.1.48] | (RefSeq) histone acetyltransferase type B catalytic subunit-like (A)	PREDICTED: histone acetyltransferase type B catalytic subunit-like [Hydra vulgaris]	Histone acetyltransferase type B catalytic subunit OS=Homo sapiens OX=9606 GN=HAT1 PE=1 SV=1	HAT1
evm.model.Hic_asm_3.37	0.00164194	0.00839068	9.9e-08	1.43205e-06	Uncharacterised protein family UPF0061		K20865 NACHT, LRR and PYD domains-containing protein 12 | (RefSeq) NACHT, LRR and PYD domains-containing protein 12-like isoform X1 (A)	PREDICTED: selenoprotein O-like [Hydra vulgaris]	Protein adenylyltransferase SelO, mitochondrial OS=Mus musculus OX=10090 GN=Selenoo PE=1 SV=4	SELENOO
evm.model.Hic_asm_3.1109	0.0166346	0.0507641	0.000112438	0.000484548	ABC transporter-like	Molecular Function: ATP binding (GO:0005524), Molecular Function: ATPase activity (GO:0016887)	K06185 ATP-binding cassette, subfamily F, member 2 | (RefSeq) ATP-binding cassette sub-family F member 2-like (A)	PREDICTED: ATP-binding cassette sub-family F member 2-like [Hydra vulgaris]	ATP-binding cassette sub-family F member 2 OS=Homo sapiens OX=9606 GN=ABCF2 PE=1 SV=2	ABCF2
evm.model.Hic_asm_3.812	0.0296365	0.0784529	0	0	NULL		K00058 D-3-phosphoglycerate dehydrogenase / 2-oxoglutarate reductase [EC:1.1.1.95 1.1.1.399] | (RefSeq) D-3-phosphoglycerate dehydrogenase-like (A)	3-phosphoglycerate dehydrogenase-like protein [Chironex fleckeri]	D-3-phosphoglycerate dehydrogenase OS=Mus musculus OX=10090 GN=Phgdh PE=1 SV=3	PHGDH
evm.model.Hic_asm_3.1154	0.041746	0.0971163	0.0276991	0.0487608	Target SNARE coiled-coil domain	Molecular Function: protein binding (GO:0005515)	K05751 abl interactor 2 | (RefSeq) Abi2, 8430425M24Rik, AI839867, AblBP3, ArgBP1, C130078H13; abl-interactor 2 (A)	PREDICTED: abl interactor 2-like [Hydra vulgaris]	Abl interactor 2 OS=Mus musculus OX=10090 GN=Abi2 PE=1 SV=1	ABI2
evm.model.Hic_asm_3.1174	0.0122776	0.0417181	0.00675806	0.0142653	Delta tubulin	Molecular Function: structural constituent of cytoskeleton (GO:0005200), Molecular Function: GTP binding (GO:0005525), Cellular Component: microtubule (GO:0005874)	K03392 aminocarboxymuconate-semialdehyde decarboxylase [EC:4.1.1.45] | (RefSeq) 2-amino-3-carboxymuconate-6-semialdehyde decarboxylase-like (A)	PREDICTED: 2-amino-3-carboxymuconate-6-semialdehyde decarboxylase-like [Hydra vulgaris]	2-amino-3-carboxymuconate-6-semialdehyde decarboxylase OS=Bos taurus OX=9913 GN=ACMSD PE=2 SV=1	ACMSD
evm.model.Hic_asm_3.762	0.0265766	0.07237	0.0178612	0.0332293	Ubiquitous surface protein		K00477 phytanoyl-CoA hydroxylase [EC:1.14.11.18] | (RefSeq) PHYHD1; phytanoyl-CoA dioxygenase domain containing 1 (A)	PREDICTED: phytanoyl-CoA dioxygenase domain-containing protein 1-like [Hydra vulgaris]	Phytanoyl-CoA dioxygenase domain-containing protein 1 OS=Rattus norvegicus OX=10116 GN=Phyhd1 PE=2 SV=1	PHYHD1
evm.model.Hic_asm_9.269	0.00278399	0.0128446	5.577e-06	4.17939e-05	Zinc finger, CCCH-type	Molecular Function: metal ion binding (GO:0046872)	K15259 poly [ADP-ribose] polymerase 7/11/12/13 [EC:2.4.2.30] | (RefSeq) uncharacterized LOC101235770 (A)	PREDICTED: uncharacterized protein LOC101235770 [Hydra vulgaris]	Protein mono-ADP-ribosyltransferase PARP12 OS=Homo sapiens OX=9606 GN=PARP12 PE=1 SV=1	PARP12
evm.model.Hic_asm_4.874	0.00138551	0.00721282	5.0262e-05	0.000247464	Proteasome component (PCI) domain	Molecular Function: protein binding (GO:0005515)	K12180 COP9 signalosome complex subunit 7 | (RefSeq) hypothetical protein (A)	hypothetical protein BRAFLDRAFT_91568 [Branchiostoma floridae]	COP9 signalosome complex subunit 7a OS=Mus musculus OX=10090 GN=Cops7a PE=1 SV=2	COPS7A
evm.model.Hic_asm_6.1218	0.0129027	0.04309	0.0087591	0.0180005	Protein FYV8		K05696 tyrosine-protein phosphatase non-receptor type 1 [EC:3.1.3.48] | (RefSeq) tyrosine-protein phosphatase non-receptor type 61F (A)	embryonic stem cell-specific 5-hydroxymethylcytosine-binding protein-like [Orbicella faveolata]	Abasic site processing protein HMCES OS=Xenopus tropicalis OX=8364 GN=hmces PE=2 SV=1	HMCES
evm.model.Hic_asm_4.779	0.00230231	0.0110956	0.944227	0.965969	Pleckstrin homology domain	Molecular Function: protein binding (GO:0005515), Molecular Function: phospholipid binding (GO:0005543)	--	uncharacterized protein LOC114970605 isoform X5 [Acropora millepora]	--	--
evm.model.Hic_asm_6.99.1	0	0	0	0	Forkhead-associated (FHA) domain	Molecular Function: protein binding (GO:0005515)	--	forkhead-associated domain-containing protein 1-like isoform X1 [Orbicella faveolata]	Forkhead-associated domain-containing protein 1 OS=Homo sapiens OX=9606 GN=FHAD1 PE=2 SV=2	FHAD1
evm.model.Hic_asm_4.1033.2	0.0464397	0.104677	2.62e-07	3.41883e-06	GoLoco motif	Molecular Function: GTPase regulator activity (GO:0030695)	K17700 RAP1 GTPase activating protein 1 | (RefSeq) rap1 GTPase-activating protein 1-like (A)	PREDICTED: rap1 GTPase-activating protein 1-like [Hydra vulgaris]	Rap1 GTPase-activating protein 1 OS=Mus musculus OX=10090 GN=Rap1gap PE=1 SV=2	RAP1GAP
evm.model.Hic_asm_8.1441	0.0102383	0.035917	1e-08	1.90408e-07	Zinc finger, GATA-type	Molecular Function: sequence-specific DNA binding transcription factor activity (GO:0003700), Biological Process: regulation of transcription, DNA-dependent (GO:0006355), Molecular Function: zinc ion binding (GO:0008270), Molecular Function: sequence-specific DNA binding (GO:0043565)	K05628 arginine-glutamic acid dipeptide repeats protein | (RefSeq) arginine-glutamic acid dipeptide repeats protein-like (A)	PREDICTED: egg-laying defective protein 27-like isoform X1 [Hydra vulgaris]	Arginine-glutamic acid dipeptide repeats protein OS=Homo sapiens OX=9606 GN=RERE PE=1 SV=2	EGL-27
evm.model.Hic_asm_9.1345	0.0160401	0.0496503	0.0224278	0.0406471	WD40 repeat	Molecular Function: protein binding (GO:0005515)	K11802 WD repeat-containing protein 32 | (RefSeq) DDB1- and CUL4-associated factor 10 homolog (A)	PREDICTED: DDB1- and CUL4-associated factor 10 homolog [Hydra vulgaris]	DDB1- and CUL4-associated factor 10 OS=Danio rerio OX=7955 GN=dcaf10 PE=2 SV=2	DCAF10
evm.model.Hic_asm_8.669	0.0143932	0.0462151	0.0201489	0.0369331	Serine-threonine/tyrosine-protein kinase catalytic domain	Molecular Function: protein kinase activity (GO:0004672), Biological Process: protein phosphorylation (GO:0006468)	K00993 ethanolaminephosphotransferase [EC:2.7.8.1] | (RefSeq) ethanolaminephosphotransferase 1-like (A)	ethanolaminephosphotransferase 1 [Exaiptasia pallida]	Ethanolaminephosphotransferase 1 OS=Homo sapiens OX=9606 GN=SELENOI PE=1 SV=3	SELENOI
evm.model.Hic_asm_11.404	0.0172659	0.0522811	0.591561	0.68097	Sodium:neurotransmitter symporter, glycine, type 1	Molecular Function: sodium:amino acid symporter activity (GO:0005283), Cellular Component: integral to plasma membrane (GO:0005887), Biological Process: neurotransmitter transport (GO:0006836), Cellular Component: membrane (GO:0016020)	K02098 spire | (RefSeq) protein spire homolog 1-like (A)	PREDICTED: protein spire homolog 1-like [Hydra vulgaris]	Protein spire homolog 2 OS=Homo sapiens OX=9606 GN=SPIRE2 PE=1 SV=3	SPIRE1
evm.model.Hic_asm_8.1148	0	0	4.103e-06	3.31437e-05	NULL		--	GREB1-like protein isoform X1 [Acropora millepora]	Protein GREB1 OS=Mus musculus OX=10090 GN=Greb1 PE=2 SV=2	GREB1L
evm.model.Hic_asm_9.698	8.0163e-05	0.00068455	0.0220332	0.040033	Zinc finger, C2H2	Molecular Function: metal ion binding (GO:0046872)	--	zinc finger protein 503-like [Orbicella faveolata]	Zinc finger protein Noc OS=Drosophila melanogaster OX=7227 GN=noc PE=1 SV=1	ZNF503
evm.model.Hic_asm_9.1274	0.00257944	0.0121897	0.475763	0.569816	siRNA-mediated silencing protein NRDE-2		--	PREDICTED: protein NRDE2 homolog [Hydra vulgaris]	Protein NRDE2 homolog OS=Homo sapiens OX=9606 GN=NRDE2 PE=1 SV=3	NRDE2
evm.model.Hic_asm_9.1355	6.13e-07	1.06563e-05	0	0	Notch domain	Cellular Component: membrane (GO:0016020), Biological Process: cell differentiation (GO:0030154)	K08239 UDP-N-acetylglucosamine-lysosomal-enzyme [EC:2.7.8.17] | (RefSeq) N-acetylglucosamine-1-phosphotransferase subunits alpha/beta-like (A)	PREDICTED: N-acetylglucosamine-1-phosphotransferase subunits alpha/beta-like [Hydra vulgaris]	N-acetylglucosamine-1-phosphotransferase subunits alpha/beta OS=Homo sapiens OX=9606 GN=GNPTAB PE=1 SV=1	GNPTAB
evm.model.Hic_asm_9.39	0.000582956	0.00363787	0.000297867	0.00108461	Tyrosine-protein kinase, catalytic domain	Molecular Function: protein tyrosine kinase activity (GO:0004713), Biological Process: protein phosphorylation (GO:0006468)	K04417 mitogen-activated protein kinase kinase kinase 9 [EC:2.7.11.25] | (RefSeq) mitogen-activated protein kinase kinase kinase 9-like (A)	PREDICTED: mitogen-activated protein kinase kinase kinase 9-like [Hydra vulgaris]	Mitogen-activated protein kinase kinase kinase 9 OS=Homo sapiens OX=9606 GN=MAP3K9 PE=1 SV=3	MAP3K9
evm.model.Hic_asm_9.426	0.0172199	0.0522231	0	0	WD40 repeat	Molecular Function: protein binding (GO:0005515)	K22937 lysosomal-trafficking regulator | (RefSeq) LYST; lysosomal trafficking regulator (A)	lysosomal-trafficking regulator-like [Dendronephthya gigantea]	Lysosomal-trafficking regulator OS=Mus musculus OX=10090 GN=Lyst PE=1 SV=1	LYST
evm.model.Hic_asm_9.71	4.0629e-05	0.000378491	0.000289351	0.00106285	FRG1-like		K13122 protein FRG1 | (RefSeq) protein FRG1-like (A)	PREDICTED: protein FRG1-like [Hydra vulgaris]	Protein FRG1 OS=Takifugu rubripes OX=31033 GN=frg1 PE=2 SV=1	FRG1
evm.model.Hic_asm_9.1231	0.0196576	0.0569545	0.00153573	0.00415315	Dendritic cell-specific transmembrane protein-like	Cellular Component: integral to membrane (GO:0016021)	K22375 E3 ubiquitin-protein ligase DCST1 [EC:2.3.2.27] | (RefSeq) E3 ubiquitin-protein ligase DCST1-like (A)	PREDICTED: uncharacterized protein LOC105843665 [Hydra vulgaris]	E3 ubiquitin-protein ligase DCST1 OS=Homo sapiens OX=9606 GN=DCST1 PE=1 SV=1	DCST1
evm.model.Hic_asm_9.1099.2	2.3e-08	5.20709e-07	0.104545	0.156692	Phox homologous domain	Molecular Function: protein binding (GO:0005515), Biological Process: cell communication (GO:0007154), Molecular Function: phosphatidylinositol binding (GO:0035091)	K17924 sorting nexin-10/11 | (RefSeq) uncharacterized LOC100206094 (A)	PREDICTED: uncharacterized protein LOC100206094 [Hydra vulgaris]	Sorting nexin-11 OS=Bos taurus OX=9913 GN=SNX11 PE=2 SV=1	SNX11
evm.model.Hic_asm_9.157	0.00129227	0.00689329	0.00618101	0.0131815	UAA transporter	Biological Process: transmembrane transport (GO:0055085)	K15276 solute carrier family 35 (adenosine 3'-phospho 5'-phosphosulfate transporter), member B2 | (RefSeq) adenosine 3'-phospho 5'-phosphosulfate transporter 1-like (A)	PREDICTED: adenosine 3'-phospho 5'-phosphosulfate transporter 1-like [Hydra vulgaris]	Adenosine 3'-phospho 5'-phosphosulfate transporter 1 OS=Homo sapiens OX=9606 GN=SLC35B2 PE=1 SV=1	SLC35B2
evm.model.Hic_asm_9.193	0.023053	0.0643041	1.392e-05	8.6872e-05	Endonuclease/exonuclease/phosphatase		K18729 protein angel | (RefSeq) protein angel homolog 2-like (A)	PREDICTED: protein angel homolog 2-like [Hydra vulgaris]	Protein angel homolog 2 OS=Danio rerio OX=7955 GN=angel2 PE=2 SV=1	ANGEL2
evm.model.Hic_asm_9.256	0.00210924	0.0103443	0	0	WD40 repeat	Molecular Function: protein binding (GO:0005515)	K11800 WD repeat-containing protein 22 | (RefSeq) DDB1- and CUL4-associated factor 5-like (A)	PREDICTED: DDB1- and CUL4-associated factor 5-like [Hydra vulgaris]	DDB1- and CUL4-associated factor 5 OS=Mus musculus OX=10090 GN=Dcaf5 PE=1 SV=2	DCAF5
evm.model.Hic_asm_9.929	0.000561644	0.00356838	2.4623e-05	0.000139655	NULL		--	ectopic P granules protein 5 homolog [Stylophora pistillata]	Ectopic P granules protein 5 homolog OS=Danio rerio OX=7955 GN=epg5 PE=3 SV=1	EPG5
evm.model.Hic_asm_12.158	0.0142474	0.0461558	0.0279858	0.0491729	Phosphatidylethanolamine-binding protein PEBP		K17419 large subunit ribosomal protein L38 | (RefSeq) 39S ribosomal protein L38, mitochondrial-like (A)	PREDICTED: 39S ribosomal protein L38, mitochondrial-like [Hydra vulgaris]	39S ribosomal protein L38, mitochondrial OS=Rattus norvegicus OX=10116 GN=Mrpl38 PE=2 SV=2	MRPL38
evm.model.Hic_asm_12.154	0.00754161	0.0278198	0.915817	0.946243	Adenosine deaminase/editase	Molecular Function: RNA binding (GO:0003723), Molecular Function: adenosine deaminase activity (GO:0004000), Biological Process: RNA processing (GO:0006396)	K15440 tRNA-specific adenosine deaminase 1 [EC:3.5.4.34] | (RefSeq) tRNA-specific adenosine deaminase 1-like (A)	PREDICTED: tRNA-specific adenosine deaminase 1-like isoform X1 [Hydra vulgaris]	tRNA-specific adenosine deaminase 1 OS=Homo sapiens OX=9606 GN=ADAT1 PE=1 SV=1	ADAT1
evm.model.Hic_asm_12.197	0.0436656	0.099756	0.0743286	0.115581	Kua-ubiquitin conjugating enzyme hybrid, localisation		K20656 transmembrane protein 189 | (RefSeq) transmembrane protein 189-like (A)	PREDICTED: transmembrane protein 189-like [Hydra vulgaris]	Transmembrane protein 189 OS=Homo sapiens OX=9606 GN=TMEM189 PE=1 SV=3	TMEM189
evm.model.Hic_asm_12.1048	0.00752147	0.0278198	0.00381774	0.00878467	NULL		K21797 phosphatidylinositol 4-phosphatase [EC:3.1.3.-] | (RefSeq) phosphatidylinositide phosphatase SAC1-like (A)	PREDICTED: phosphatidylinositide phosphatase SAC1-like [Hydra vulgaris]	Phosphatidylinositide phosphatase SAC1 OS=Xenopus laevis OX=8355 GN=sacm1l PE=2 SV=1	SACM1L
evm.model.Hic_asm_12.994	2.5656e-05	0.000265703	2.032e-06	1.91501e-05	Aminotransferase class-III	Molecular Function: transaminase activity (GO:0008483), Molecular Function: pyridoxal phosphate binding (GO:0030170)	K00827 alanine-glyoxylate transaminase / (R)-3-amino-2-methylpropionate-pyruvate transaminase [EC:2.6.1.44 2.6.1.40] | (RefSeq) alanine--glyoxylate aminotransferase 2, mitochondrial-like (A)	PREDICTED: alanine--glyoxylate aminotransferase 2, mitochondrial-like [Hydra vulgaris]	Alanine--glyoxylate aminotransferase 2, mitochondrial OS=Mus musculus OX=10090 GN=Agxt2 PE=1 SV=1	AGXT2
evm.model.Hic_asm_12.1120	0.0205377	0.0589777	0.00106719	0.00310667	FAM153		K13092 nuclear protein NHN1 | (RefSeq) zinc finger CCCH domain-containing protein 18-like (A)	PREDICTED: zinc finger CCCH domain-containing protein 18-like [Hydra vulgaris]	Zinc finger CCCH domain-containing protein 18 OS=Homo sapiens OX=9606 GN=ZC3H18 PE=1 SV=2	ZC3H18
evm.model.Hic_asm_12.65	0.0152972	0.0482718	0.124992	0.183073	NULL		K20099 ATP-dependent RNA helicase YTHDC2 [EC:3.6.4.13] | (RefSeq) probable ATP-dependent RNA helicase YTHDC2 (A)	PREDICTED: probable ATP-dependent RNA helicase YTHDC2 isoform X1 [Hydra vulgaris]	3'-5' RNA helicase YTHDC2 OS=Mus musculus OX=10090 GN=Ythdc2 PE=1 SV=1	YTHDC2
evm.model.Hic_asm_8.444	0.000397684	0.00265168	0.000899118	0.00269302	DNA topoisomerase, type IIA	Molecular Function: DNA binding (GO:0003677), Molecular Function: DNA topoisomerase type II (ATP-hydrolyzing) activity (GO:0003918), Molecular Function: ATP binding (GO:0005524), Biological Process: DNA topological change (GO:0006265)	K17655 mitochondrial ribonuclease P protein 3 | (RefSeq) mitochondrial ribonuclease P protein 3-like (A)	PREDICTED: mitochondrial ribonuclease P protein 3-like isoform X1 [Hydra vulgaris]	Mitochondrial ribonuclease P catalytic subunit OS=Homo sapiens OX=9606 GN=KIAA0391 PE=1 SV=2	KIAA0391
evm.model.Hic_asm_12.411	0.0190544	0.0556611	3.052e-06	2.58865e-05	Epidermal growth factor-like domain	Molecular Function: protein binding (GO:0005515)	K16506 protocadherin Fat 1/2/3 | (RefSeq) fat1; protocadherin-like protein (A)	PREDICTED: protocadherin-like protein [Hydra vulgaris]	Protocadherin-like protein OS=Acropora millepora OX=45264 PE=1 SV=1	PCDH
evm.model.Hic_asm_12.389	0.00499668	0.0202257	0.0307459	0.0533691	NULL		K17458 protein phosphatase 1 regulatory subunit 16A | (RefSeq) protein phosphatase 1 regulatory subunit 16A-like (A)	PREDICTED: protein phosphatase 1 regulatory inhibitor subunit 16B-like [Hydra vulgaris]	Protein phosphatase 1 regulatory inhibitor subunit 16B OS=Homo sapiens OX=9606 GN=PPP1R16B PE=1 SV=1	PPP1R16B
evm.model.Hic_asm_12.41	0.0103299	0.0361732	1.555e-06	1.51127e-05	NULL		K14548 U3 small nucleolar RNA-associated protein 4 | (RefSeq) cirhin-like (A)	PREDICTED: cirhin-like [Hydra vulgaris]	U3 small nucleolar RNA-associated protein 4 homolog OS=Homo sapiens OX=9606 GN=UTP4 PE=1 SV=1	UTP4
evm.model.Hic_asm_3.516	0.0024094	0.011526	0.379186	0.473602	Transient receptor potential channel, canonical 4	Molecular Function: calcium channel activity (GO:0005262), Cellular Component: integral to membrane (GO:0016021), Biological Process: calcium ion transmembrane transport (GO:0070588)	K09113 MAX-like protein X | (RefSeq) hypothetical protein (A)	max-like protein X [Limulus polyphemus]	Max-like protein X OS=Homo sapiens OX=9606 GN=MLX PE=1 SV=2	MLX
evm.model.Hic_asm_12.627	7e-09	1.91958e-07	0.000918721	0.00273043	Tetratricopeptide TPR-1	Molecular Function: protein binding (GO:0005515)	--	PREDICTED: tetratricopeptide repeat protein 5-like isoform X1 [Hydra vulgaris]	Tetratricopeptide repeat protein 5 OS=Homo sapiens OX=9606 GN=TTC5 PE=1 SV=2	TTC5
evm.model.Hic_asm_12.467	0.00443272	0.0185204	0.00437585	0.00985813	Transcription factor Maf		K09037 transcription factor MAFF/G/K | (RefSeq) MAFG; MAF bZIP transcription factor G (A)	bzip transcription factor MafL [Podocoryna carnea]	Transcription factor MafA OS=Xenopus tropicalis OX=8364 GN=mafa PE=2 SV=1	MAFA
evm.model.Hic_asm_12.1132	0.016459	0.0504133	6.6748e-05	0.000313732	NULL		K10637 E3 ubiquitin-protein ligase MYLIP [EC:2.3.2.27] | (RefSeq) E3 ubiquitin-protein ligase MYLIP-like (A)	PREDICTED: E3 ubiquitin-protein ligase MYLIP-like [Hydra vulgaris]	E3 ubiquitin-protein ligase MYLIP OS=Homo sapiens OX=9606 GN=MYLIP PE=1 SV=2	MYLIP
evm.model.Hic_asm_12.1029	0	0	7.67e-07	8.46877e-06	NULL		K07379 contactin associated protein 1 | (RefSeq) contactin-associated protein 1-like (A)	predicted protein [Nematostella vectensis]	Contactin-associated protein-like 5 OS=Gallus gallus OX=9031 GN=CNTNAP5 PE=2 SV=1	CNTNAP5
evm.model.Hic_asm_10.1040	3.248e-06	4.62448e-05	0.000161158	0.000649505	Fatty acid synthase	Molecular Function: fatty acid synthase activity (GO:0004312), Cellular Component: fatty acid synthase complex (GO:0005835), Biological Process: fatty acid biosynthetic process (GO:0006633), Biological Process: oxidation-reduction process (GO:0055114)	K05302 N-lysine methyltransferase SETD6 [EC:2.1.1.-] | (RefSeq) uncharacterized LOC100209819 (A)	PREDICTED: uncharacterized protein LOC100209819 [Hydra vulgaris]	N-lysine methyltransferase setd6 OS=Salmo salar OX=8030 GN=setd6 PE=2 SV=1	SETD6
evm.model.Hic_asm_6.408	0.000482647	0.00312197	6.59e-07	7.54413e-06	SANT/Myb domain	Molecular Function: chromatin binding (GO:0003682)	K04650 nuclear receptor co-repressor 1 | (RefSeq) uncharacterized LOC101236675 (A)	PREDICTED: uncharacterized protein LOC101236675 [Hydra vulgaris]	Nuclear receptor corepressor 2 OS=Homo sapiens OX=9606 GN=NCOR2 PE=1 SV=3	NCOR2
evm.model.Hic_asm_0.996	0.0230383	0.0643041	0.00131288	0.00362938	NULL		K11364 SAGA-associated factor 29 | (RefSeq) SAGA-associated factor 29 homolog (A)	PREDICTED: SAGA-associated factor 29 homolog [Hydra vulgaris]	SAGA-associated factor 29 OS=Homo sapiens OX=9606 GN=SGF29 PE=1 SV=1	SGF29
evm.model.Hic_asm_10.583	5.3e-08	1.07491e-06	0.025818	0.0457081	Protein FRG2		K20456 oxysterol-binding protein 1 | (RefSeq) oxysterol-binding protein 1-like (A)	PREDICTED: oxysterol-binding protein 1-like isoform X1 [Hydra vulgaris]	Oxysterol-binding protein 1 OS=Oryctolagus cuniculus OX=9986 GN=OSBP PE=1 SV=1	OSBP
evm.model.Hic_asm_10.553	0.0284064	0.0762858	6.0774e-05	0.000293034	Adenylate kinase	Molecular Function: ATP binding (GO:0005524), Biological Process: nucleobase-containing compound metabolic process (GO:0006139), Molecular Function: nucleobase-containing compound kinase activity (GO:0019205)	K17501 protein phosphatase 1E [EC:3.1.3.16] | (RefSeq) protein phosphatase 1E-like (A)	PREDICTED: protein phosphatase 1E-like [Hydra vulgaris]	Protein phosphatase 1E OS=Rattus norvegicus OX=10116 GN=Ppm1e PE=1 SV=1	PPM1E
evm.model.Hic_asm_10.474	2.7037e-05	0.000277656	4.5637e-05	0.000228921	Zinc finger, nuclear hormone receptor-type	Molecular Function: sequence-specific DNA binding transcription factor activity (GO:0003700), Cellular Component: nucleus (GO:0005634), Biological Process: regulation of transcription, DNA-dependent (GO:0006355), Molecular Function: zinc ion binding (GO:0008270), Molecular Function: sequence-specific DNA binding (GO:0043565)	K09608 tolloid-like protein 1 [EC:3.4.24.-] | (RefSeq) uncharacterized protein LOC113674299 isoform X1 (A)	TX-I [Carukia barnesi]	--	--
evm.model.Hic_asm_6.570	0.0335771	0.084901	0.284429	0.369863	Peptidyl-tRNA hydrolase, PTH2	Molecular Function: aminoacyl-tRNA hydrolase activity (GO:0004045)	K04794 peptidyl-tRNA hydrolase, PTH2 family [EC:3.1.1.29] | (RefSeq) hypothetical protein (A)	predicted protein [Nematostella vectensis]	Peptidyl-tRNA hydrolase 2, mitochondrial OS=Homo sapiens OX=9606 GN=PTRH2 PE=1 SV=1	PTH2
evm.model.Hic_asm_10.714	3.2481e-05	0.000316203	0.00336285	0.00801415	Src homology-3 domain	Molecular Function: protein binding (GO:0005515)	K19862 NCK adaptor protein 2 | (RefSeq) Cbr-nck-1; C. briggsae CBR-NCK-1 protein (A)	PREDICTED: bromodomain-containing protein DDB_G0270170-like [Hydra vulgaris]	SH3 domain-containing protein Dlish OS=Drosophila melanogaster OX=7227 GN=Dlish PE=1 SV=1	DLISH
evm.model.Hic_asm_8.739	0.031271	0.0808147	0.00410952	0.00934027	Adenylate kinase	Molecular Function: ATP binding (GO:0005524), Biological Process: nucleobase-containing compound metabolic process (GO:0006139), Molecular Function: nucleobase-containing compound kinase activity (GO:0019205)	K11428 histone-lysine N-methyltransferase SETD8 [EC:2.1.1.43] | (RefSeq) N-lysine methyltransferase SETD8-A-like (A)	PREDICTED: N-lysine methyltransferase SETD8-A-like isoform X2 [Hydra vulgaris]	N-lysine methyltransferase KMT5A OS=Homo sapiens OX=9606 GN=KMT5A PE=1 SV=3	KMT5A
evm.model.Hic_asm_10.502.1	0.000129425	0.00102435	8.3759e-05	0.000379355	Wolframin family		K06989 aspartate dehydrogenase [EC:1.4.1.21] | (RefSeq) hypothetical protein (A)	hypothetical protein BRAFLDRAFT_84428 [Branchiostoma floridae]	Putative L-aspartate dehydrogenase OS=Xenopus tropicalis OX=8364 GN=aspdh PE=2 SV=1	ASPDH
evm.model.Hic_asm_14.544	2.3e-08	5.20709e-07	0.000455574	0.00152348	NULL		K18914 adrenodoxin-NADP+ reductase [EC:1.18.1.6] | (RefSeq) NADPH:adrenodoxin oxidoreductase, mitochondrial-like (A)	PREDICTED: NADPH:adrenodoxin oxidoreductase, mitochondrial-like [Hydra vulgaris]	NADPH:adrenodoxin oxidoreductase, mitochondrial OS=Salvelinus fontinalis OX=8038 GN=fdxr PE=2 SV=1	FDXR
evm.model.Hic_asm_10.151	0.0123228	0.0417989	0.00261495	0.00651468	GPCR, family 2, CD97 antigen	Molecular Function: G-protein coupled receptor activity (GO:0004930), Cellular Component: membrane (GO:0016020)	K11393 U6 snRNA m6A methyltransferase [EC:2.1.1.346] | (RefSeq) methyltransferase-like protein 16 (A)	PREDICTED: methyltransferase-like protein 16 [Hydra vulgaris]	RNA N6-adenosine-methyltransferase METTL16 OS=Gallus gallus OX=9031 GN=METTL16 PE=2 SV=1	METTL16
evm.model.Hic_asm_7.721	0.00507726	0.0204667	0.156912	0.222321	NULL		K05449 vascular endothelial growth factor C/D | (RefSeq) hypothetical protein (A)	PREDICTED: vascular endothelial growth factor C-like [Hydra vulgaris]	Vascular endothelial growth factor C OS=Mus musculus OX=10090 GN=Vegfc PE=1 SV=1	VEGFC
evm.model.Hic_asm_2.331	0.00672351	0.0254682	1.43e-07	1.99133e-06	NULL		K08631 a disintegrin and metalloproteinase with thrombospondin motifs 17 [EC:3.4.24.-] | (RefSeq) A disintegrin and metalloproteinase with thrombospondin motifs 19-like (A)	A disintegrin and metalloproteinase with thrombospondin motifs 19-like [Pocillopora damicornis]	A disintegrin and metalloproteinase with thrombospondin motifs 6 OS=Homo sapiens OX=9606 GN=ADAMTS6 PE=2 SV=2	ADAMTS6
evm.model.Hic_asm_2.825	0.00552129	0.0219836	0.000381105	0.00133673	Cereal allergen/alpha-amylase inhibitor, rice-type	Biological Process: type I hypersensitivity (GO:0016068)	K19911 synaptotagmin-11 | (RefSeq) synaptotagmin-4-like isoform X1 (A)	PREDICTED: synaptotagmin-10-like [Hydra vulgaris]	Synaptotagmin-11 OS=Rattus norvegicus OX=10116 GN=Syt11 PE=2 SV=2	SYT11
evm.model.Hic_asm_11.579	0.00266305	0.0124638	0.344746	0.438212	NULL		K19025 AP-5 complex subunit zeta-1 | (RefSeq) AP-5 complex subunit zeta-1-like isoform X1 (A)	AP-5 complex subunit zeta-1-like isoform X1 [Pocillopora damicornis]	AP-5 complex subunit zeta-1 OS=Homo sapiens OX=9606 GN=AP5Z1 PE=1 SV=2	AP5Z1
evm.model.Hic_asm_2.462	0.009614	0.0342829	1.2321e-05	8.08513e-05	Protein-tyrosine phosphatase, catalytic		K18038 tyrosine-protein phosphatase non-receptor type 9 [EC:3.1.3.48] | (RefSeq) ptpn9.L, ptpn9; protein tyrosine phosphatase, non-receptor type 9 L homeolog (A)	MGC52584 protein [Xenopus laevis]	Tyrosine-protein phosphatase non-receptor type 9 OS=Homo sapiens OX=9606 GN=PTPN9 PE=1 SV=1	PTPN9
evm.model.Hic_asm_2.863	0.000307282	0.00213671	2.06e-07	2.74569e-06	NULL		K06855 mitogen-activated protein kinase 4/6 [EC:2.7.11.24] | (RefSeq) mitogen-activated protein kinase 1-like (A)	PREDICTED: mitogen-activated protein kinase 1-like [Hydra vulgaris]	Mitogen-activated protein kinase 6 OS=Gallus gallus OX=9031 GN=MAPK6 PE=2 SV=1	MAPK1
evm.model.Hic_asm_2.907	0.0185527	0.000133533	0.00144417	0.00393405	NULL		K16582 tubulin polyglutamylase TTLL6/13 [EC:6.-.-.-] | (RefSeq) tubulin polyglutamylase ttll6-like (A)	tubulin polyglutamylase ttll6-like [Orbicella faveolata]	Tubulin polyglutamylase ttll6 OS=Danio rerio OX=7955 GN=ttll6 PE=2 SV=1	TTLL6
evm.model.Hic_asm_2.481	0.000129242	0.00102435	1.3e-08	2.37824e-07	NULL		K23377 thrombospondin type-1 domain-containing protein 4 | (RefSeq) thrombospondin type-1 domain-containing protein 4-like (A)	LOW QUALITY PROTEIN: thrombospondin type-1 domain-containing protein 4 [Exaiptasia pallida]	Thrombospondin type-1 domain-containing protein 4 OS=Mus musculus OX=10090 GN=Thsd4 PE=1 SV=2	THSD4
evm.model.Hic_asm_2.244	0.0416298	0.0970698	0.0518243	0.0840175	Peptidase C15, pyroglutamyl peptidase I-like		K01304 pyroglutamyl-peptidase [EC:3.4.19.3] | (RefSeq) pyroglutamyl-peptidase 1-like (A)	PREDICTED: pyroglutamyl-peptidase 1-like isoform X1 [Hydra vulgaris]	Pyroglutamyl-peptidase 1 OS=Mus musculus OX=10090 GN=Pgpep1 PE=1 SV=1	PGPEP1
evm.model.Hic_asm_2.602	0.0298544	0.0787621	0.362829	0.457768	NULL		K15686 RNA-binding protein MEX3 [EC:2.3.2.27] | (RefSeq) RNA-binding protein MEX3B-like (A)	PREDICTED: RNA-binding protein MEX3B-like [Hydra vulgaris]	RNA-binding protein MEX3B OS=Xenopus laevis OX=8355 GN=mex3b PE=2 SV=1	MEX3B
evm.model.Hic_asm_2.535	0.0105087	0.0366019	0.64095	0.727059	Ribosomal protein L37/S30	Molecular Function: structural constituent of ribosome (GO:0003735), Cellular Component: mitochondrion (GO:0005739), Cellular Component: ribosome (GO:0005840), Biological Process: translation (GO:0006412)	K17409 small subunit ribosomal protein S30 | (RefSeq) 39S ribosomal protein L37, mitochondrial-like (A)	PREDICTED: 39S ribosomal protein L37, mitochondrial-like [Hydra vulgaris]	39S ribosomal protein L37, mitochondrial OS=Gallus gallus OX=9031 GN=MRPL37 PE=2 SV=2	MRPL37
evm.model.Hic_asm_2.234	0.00432794	0.0181998	0.00107309	0.00311897	NULL		K10089 cation-dependent mannose-6-phosphate receptor | (RefSeq) uncharacterized LOC101239053 (A)	PREDICTED: uncharacterized protein LOC101239053 [Hydra vulgaris]	Cation-dependent mannose-6-phosphate receptor OS=Rattus norvegicus OX=10116 GN=M6pr PE=1 SV=1	M6PR
evm.model.Hic_asm_2.239	1e-09	3.3e-08	1e-09	2.39231e-08	NULL		K19882 O-palmitoleoyl-L-serine hydrolase [EC:3.1.1.98] | (RefSeq) uncharacterized protein LOC111323371 (A)	PREDICTED: uncharacterized protein LOC101234753 [Hydra vulgaris]	ABC transporter G family member 36 OS=Oryza sativa subsp. indica OX=39946 GN=ABCG36 PE=2 SV=1	ABCG36
evm.model.Hic_asm_2.874	0.0493276	0.109027	0.0847228	0.129904	Phox homologous domain	Molecular Function: protein binding (GO:0005515), Biological Process: cell communication (GO:0007154), Molecular Function: phosphatidylinositol binding (GO:0035091)	K17936 sorting nexin-27 | (RefSeq) sorting nexin-27-like (A)	PREDICTED: sorting nexin-27-like [Hydra vulgaris]	Sorting nexin-27 OS=Bos taurus OX=9913 GN=SNX27 PE=2 SV=1	SNX27
evm.model.Hic_asm_2.860	0.0454004	0.102784	0.000173004	0.000694248	NULL		K18733 la-related protein 6 | (RefSeq) la-related protein 6-like (A)	PREDICTED: la-related protein 6-like [Hydra vulgaris]	La-related protein 6 OS=Homo sapiens OX=9606 GN=LARP6 PE=1 SV=1	LARP6
