# Supplementary material for: Genomic and single-cell analyses reveal genetic signatures of swimming pattern and diapause strategy in jellyfish
Source: Nat Commun. 2024 Jul 15;15:5936. doi: 10.1038/s41467-024-49848-z (PMC11250803; doi:10.1038/s41467-024-49848-z)
Supplement: Supplementary file 4 — Supplementary Data [file 41467_2024_49848_MOESM4_ESM.zip › Supplementary Data 10.xlsx]

## Sheet: Sheet1
Supplementary Data 10. The list of expanded/contracted gene families in jellyfish species.
Ortholog	pvalue	Exp/Con	Aurelia_coerulea	Cassiopea_xamachana	Clytia_hemisphaerica	Hydra_vulgaris	Morbakka_virulenta	Nemopilema_nomurai	Rhopilema_esculentum	Sanderia_malayensis	Turritopsis_rubra	KEGG	symbol	description
OG0000001	0.013	+	60	37	4	63	18	27	42	4	57	--	--	DDE superfamily endonuclease
OG0000012	0.013	+	56	61	9	11	0	12	17	2	14
OG0000014	0.007	+	58	16	7	29	1	19	12	11	21	--	--	DDE superfamily endonuclease
OG0000016	0.029	+	71	22	6	0	22	3	9	6	25	--	--	Ribonuclease H protein
OG0000032	0.001	+	16	39	11	1	2	19	15	14	11	--	--	Reverse transcriptase (RNA-dependent DNA polymerase)
OG0000034	0.002	+	42	14	38	0	0	2	5	2	23	--	--	Divergent CRAL/TRIO domain
OG0000037	0.001	+	21	36	4	0	1	22	30	5	4	--	FAT4	homophilic cell adhesion via plasma membrane adhesion molecules
OG0000044	0.004	+	0	13	1	32	22	3	1	1	45	--	TIGD4	DNA binding
OG0000053	0.001	+	29	0	21	0	0	2	9	27	23
OG0000057	0.004	+	8	12	1	0	22	2	2	11	50	--	--	DDE superfamily endonuclease
OG0000058	0.001	+	29	9	23	3	2	12	2	11	16
OG0000074	0.004	+	43	5	4	0	0	3	5	32	6
OG0000082	0.004	+	43	19	0	0	0	20	2	5	5	--	--	nuclease HARBI1-like
OG0000088	0	+	26	21	0	0	2	14	5	17	7
OG0000091	0.001	+	32	0	13	2	0	3	2	27	10
OG0000100	0	+	25	6	0	1	1	5	2	26	20
OG0000108	0	+	1	18	1	0	14	14	3	15	16
OG0000110	0.004	+	46	13	1	0	2	1	3	4	11	--	--	Reverse transcriptase (RNA-dependent DNA polymerase)
OG0000120	0.009	+	59	7	4	0	0	2	0	1	4	--	--	Ribonuclease H protein
OG0000121	0.003	+	5	23	7	4	10	8	4	5	11
OG0000128	0.001	+	4	26	0	0	30	1	1	3	10	--	--	DNA binding
OG0000131	0.004	+	0	5	1	2	52	2	8	0	5	--	--	YqaJ-like viral recombinase domain
OG0000139	0.004	+	1	8	2	43	1	2	2	1	10	K05126 proto-oncogene tyrosine-protein kinase Ret [EC:2.7.10.1] | (RefSeq) tyrosine-protein kinase FRK-like	tor	transmembrane receptor protein tyrosine kinase activity
OG0000154	0.001	+	0	7	0	0	40	2	0	8	10
OG0000157	0.006	+	3	18	2	4	12	3	7	12	5	K06778 receptor-type tyrosine-protein phosphatase S [EC:3.1.3.48] | (RefSeq) PTPRS; protein tyrosine phosphatase, receptor type S	SDK2	protein tyrosine phosphatase activity
OG0000170	0.001	+	33	4	12	0	0	1	5	2	7	--	--	Reverse transcriptase (RNA-dependent DNA polymerase)
OG0000171	0.002	+	42	8	3	4	0	0	0	0	7	--	--	proton channel activity
OG0000174	0.007	+	5	10	0	0	6	7	15	19	2	--	CNTNAP4	biological adhesion
OG0000175	0.002	+	17	12	0	6	3	15	6	1	4	K11345 inhibitor of growth protein 5 | (RefSeq) ing5a; inhibitor of growth protein 5a	--	methylated histone binding
OG0000178	0	+	16	0	2	0	0	3	4	21	16	K22371 G2/M phase-specific E3 ubiquitin-protein ligase [EC:2.3.2.26] | (RefSeq) uncharacterized LOC107339408	--	--
OG0000193	0.031	+	5	9	3	7	0	12	5	5	12	--	--	YqaJ-like viral recombinase domain
OG0000196	0.035	+	8	10	1	0	2	13	9	4	11	K01832 thromboxane-A synthase [EC:5.3.99.5] | (RefSeq) thromboxane-A synthase-like	TBXAS1	heme binding
OG0000197	0	+	2	1	2	0	21	0	0	5	27
OG0000200	0.001	+	23	12	3	3	2	2	1	5	6	K11253 histone H3 | (RefSeq) histone H3.3 type 2-like	CENPA	protein heterodimerization activity
OG0000208	0.002	+	10	23	0	1	0	8	7	2	5	--	--	YqaJ-like viral recombinase domain
OG0000219	0.001	+	9	10	1	0	6	2	9	1	16	--	--	DNA binding
OG0000224	0.001	+	8	0	7	0	1	3	5	22	7
OG0000226	0	+	16	0	2	6	0	12	7	0	10	--	WDR76	regulation of DNA damage checkpoint
OG0000240	0.001	+	13	5	2	0	1	2	6	1	21	--	--	Alcohol dehydrogenase transcription factor Myb/SANT-like
OG0000246	0	+	10	2	7	2	0	2	16	1	10
OG0000250	0.001	+	21	10	3	6	2	1	1	0	5	K11252 histone H2B | (RefSeq) histone H2B	HIST2H2BF	Histone H2B
OG0000254	0.002	+	9	15	1	4	0	4	0	8	7
OG0000255	0.005	+	6	14	1	1	7	2	10	2	5
OG0000274	0.001	+	18	10	8	0	0	1	2	2	5	--	NPHS1	--
OG0000276	0	+	21	1	2	0	0	1	3	6	12
OG0000307	0.001	+	30	7	0	0	3	0	0	1	2	--	--	Reverse transcriptase (RNA-dependent DNA polymerase)
OG0000315	0.045	+	2	1	5	1	1	4	3	6	20
OG0000318	0.002	+	2	7	0	0	22	0	0	2	10
OG0000320	0.002	+	0	6	0	24	4	0	0	2	7	K17253 lactadherin | (RefSeq) EGF-like repeat and discoidin I-like domain-containing protein 3	MFGE8	protein tyrosine kinase collagen receptor activity
OG0000322	0.004	+	0	0	0	0	0	0	0	0	43	--	--	Tripartite motif containing 47
OG0000341	0.021	+	2	12	3	2	10	1	5	2	4
OG0000354	0.005	+	2	0	8	1	0	1	1	20	7
OG0000383	0.002	+	15	5	4	0	0	0	0	4	10	K22371 G2/M phase-specific E3 ubiquitin-protein ligase [EC:2.3.2.26] | (RefSeq) uncharacterized LOC107339408	--	G2 M phase-specific E3 ubiquitin-protein ligase-like
OG0000393	0.001	+	3	8	0	0	0	3	0	2	21
OG0000410	0.001	+	0	0	0	0	0	0	0	0	37
OG0000412	0.001	+	22	3	5	0	0	0	1	2	3	--	--	A helicase nuclease that prepares dsDNA breaks (DSB) for recombinational DNA repair. Binds to DSBs and unwinds DNA via a highly rapid and processive ATP-dependent bidirectional helicase activity. Unwinds dsDNA until it encounters a Chi (crossover hotspot instigator) sequence from the 3' direction. Cuts ssDNA a few nucleotides 3' to the Chi site. The properties and activities of the enzyme are cha…
OG0000416	0.006	+	13	4	7	0	6	0	0	1	5	--	--	BH2 domain binding
OG0000421	0	+	17	0	1	1	0	0	9	1	7	--	P2RX7	positive regulation of bleb assembly
OG0000432	0.006	+	1	7	2	0	0	2	2	18	4	--	--	calcium ion binding
OG0000441	0.001	+	13	0	3	0	0	4	2	0	13	--	--	SET (Su(var)3-9, Enhancer-of-zeste, Trithorax) domain
OG0000442	0.006	+	12	4	2	0	0	0	1	11	5	--	FANK1	positive regulation of DNA-binding transcription factor activity
OG0000459	0.005	+	9	0	12	0	0	0	0	0	13	--	--	transposition, RNA-mediated
OG0000548	0.002	+	0	0	0	0	0	0	0	0	32
OG0000579	0.016	+	1	2	5	1	0	0	0	17	4	--	--	Alcohol dehydrogenase transcription factor Myb/SANT-like
OG0000601	0.018	+	6	3	2	0	0	0	0	11	7	--	--	DNA binding
OG0000609	0.024	+	3	1	0	0	0	4	3	5	13
OG0000697	0.01	+	2	0	11	0	0	0	3	7	4
OG0000719	0.018	+	9	0	4	0	0	0	0	8	5	K22371 G2/M phase-specific E3 ubiquitin-protein ligase [EC:2.3.2.26] | (RefSeq) uncharacterized LOC107339408	--	--
OG0000732	0.006	+	2	0	5	0	0	2	10	2	5
OG0000736	0.014	+	0	4	0	0	18	0	1	0	3	K17399 DNA (cytosine-5)-methyltransferase 3B [EC:2.1.1.37] | (RefSeq) DNA (cytosine-5)-methyltransferase 3B-like isoform X1	POGK	DNA binding
OG0000754	0.02	+	3	0	0	0	1	3	1	15	2	--	--	Alcohol dehydrogenase transcription factor Myb/SANT-like
OG0000772	0.036	+	1	0	3	0	0	0	0	0	21
OG0000800	0.021	+	11	5	2	0	0	0	0	3	3	--	--	Ribonuclease H protein
OG0000913	0.046	+	4	6	0	8	1	0	0	0	4	--	--	piggyBac transposable element-derived protein
OG0000916	0.006	+	0	7	0	0	7	0	1	0	8	--	--	YqaJ-like viral recombinase domain
OG0000932	0.018	+	0	0	0	0	0	0	0	0	23	--	--	Major Facilitator Superfamily
OG0000967	0.02	+	10	0	1	0	0	0	0	6	5	--	--	SET domain
OG0001088	0.045	+	0	0	0	0	0	0	0	0	21
OG0001184	0.028	+	12	0	1	0	0	2	2	0	2
OG0001393	0.005	+	0	12	3	0	0	0	0	0	3	--	TTC7B	protein localization to plasma membrane
OG0004483	0.031	+	0	3	0	0	0	0	6	0	2	K09427 Adh transcription factor 1 | (RefSeq) transcription factor Adf-1-like	--	DNA binding
OG0000006	0.029	-	25	70	30	6	28	29	19	20	2	--	--	GAG-pre-integrase domain
OG0000007	0.013	-	43	66	0	16	31	50	5	9	2
OG0000009	0.029	-	75	12	18	22	0	30	12	10	15	K23209 DNA transposase THAP9 [EC:2.7.7.-] | (RefSeq) thap9; DNA transposase THAP9	PIKFYVE	Translation initiation factor IF-2, N-terminal region
OG0000010	0.004	-	48	24	21	0	2	23	31	30	6	--	FIBCD1	Fibrinogen-related domains (FReDs)
OG0000011	0.013	-	65	20	9	57	0	0	21	3	9	--	Prkrir	52 kDa repressor of the inhibitor of the protein
OG0000015	0.004	-	44	2	12	50	7	20	21	9	6	K21595 calcium-responsive transcription factor | (RefSeq) uncharacterized LOC105849232	THAP4	MULE transposase domain
OG0000017	0.007	-	16	33	3	23	55	3	24	2	4	--	--	Helix-turn-helix of DDE superfamily endonuclease
OG0000019	0.048	-	85	40	9	0	2	5	5	11	3	--	--	Ribonuclease H protein
OG0000020	0.007	-	53	30	12	26	12	11	8	0	6	--	GADL1	--
OG0000021	0.004	-	43	32	24	1	17	24	10	7	0	--	--	K02A2.6-like
OG0000022	0.004	-	52	17	10	0	45	12	14	0	0	--	shn	Ribonuclease H protein
OG0000024	0.048	-	84	14	30	12	0	3	0	1	1	--	--	Reverse transcriptase (RNA-dependent DNA polymerase)
OG0000025	0.004	-	10	23	1	21	0	20	49	20	0	--	--	Domain of unknown function (DUF4371)
OG0000028	0.007	-	54	16	18	2	12	3	24	1	3	--	--	K02A2.6-like
OG0000029	0.001	-	35	21	3	37	0	10	14	8	5	K23211 THAP domain-containing protein 11 | (RefSeq) THAP domain-containing protein 11-like	--	DDE superfamily endonuclease
OG0000030	0.013	-	12	20	2	17	62	17	1	0	1	--	--	transposition, RNA-mediated
OG0000031	0.013	-	65	55	2	4	0	0	0	2	0	--	--	Ribonuclease H protein
OG0000035	0.002	-	42	29	15	9	2	4	15	2	7	K14960 COMPASS component SPP1 | (RefSeq) uncharacterized protein LOC100889892	--	ISXO2-like transposase domain
OG0000036	0.013	-	0	7	2	47	65	3	0	1	0	--	--	transposition, RNA-mediated
OG0000041	0.029	-	1	0	71	2	9	12	3	8	15
OG0000042	0.004	-	16	43	2	3	8	8	10	26	3	--	UMOD	calcium ion binding
OG0000043	0.004	-	31	6	3	49	10	18	1	0	0	--	SDHAF2	--
OG0000046	0.029	-	70	15	5	0	16	3	1	6	1	--	--	Reverse transcriptase (RNA-dependent DNA polymerase)
OG0000047	0.001	-	29	14	1	23	4	14	23	2	5	--	--	piggyBac transposable element-derived protein
OG0000049	0.004	-	43	4	10	1	0	13	23	17	1
OG0000051	0.029	-	78	13	14	2	0	0	0	0	4	--	--	Ribonuclease H protein
OG0000052	0.007	-	58	6	4	2	33	4	1	2	1	--	--	START domain
OG0000055	0.007	-	58	0	20	0	0	0	15	9	6
OG0000056	0.013	-	9	6	63	10	2	0	0	2	16	--	--	transposition, RNA-mediated
OG0000063	0.001	-	37	1	16	0	2	6	11	26	5
OG0000066	0.004	-	0	9	22	0	47	16	7	0	2	--	--	Ribonuclease H protein
OG0000067	0.007	-	56	4	4	4	0	5	20	8	1
OG0000068	0.004	-	34	15	4	0	43	0	2	2	1
OG0000069	0.001	-	41	18	12	0	0	2	2	22	4	--	TRPM6	ion channel activity
OG0000071	0.001	-	11	29	3	7	0	15	28	6	1	--	--	Cytochrome P450
OG0000073	0.004	-	48	31	0	6	7	2	5	0	0	--	--	K02A2.6-like
OG0000075	0.013	-	7	17	1	1	61	4	5	1	1	K17916 kinesin family member 16B | (RefSeq) kif16b; kinesin-like protein KIF16B	KIF16B	positive regulation of basement membrane assembly involved in embryonic body morphogenesis
OG0000079	0.001	-	17	30	0	21	0	20	6	2	0	--	--	Zinc finger MYM-type protein
OG0000080	0.007	-	58	31	1	1	0	1	1	2	0	--	--	Reverse transcriptase (RNA-dependent DNA polymerase)
OG0000081	0	-	17	22	17	0	3	25	0	11	0	K01025 sulfotransferase [EC:2.8.2.-] | (RefSeq) hypothetical protein	SULT1B1	Sulfotransferase
OG0000084	0.001	-	21	25	3	0	0	8	12	23	1	--	GP2	thick ascending limb development
OG0000086	0.004	-	49	4	4	0	32	0	2	1	0	--	--	K02A2.6-like
OG0000087	0.029	-	67	2	13	6	0	2	0	0	2	--	--	Reverse transcriptase (RNA-dependent DNA polymerase)
OG0000089	0.05	-	0	0	0	91	0	0	0	0	0	--	--	Ankyrin repeats (many copies)
OG0000090	0.001	-	36	23	1	1	11	15	1	2	0	--	--	Pao retrotransposon peptidase
OG0000094	0.004	-	13	1	11	43	0	1	6	8	5	--	pHCl	Jerky protein homolog-like
OG0000095	0.029	-	70	1	11	0	3	2	0	0	0	--	--	Reverse transcriptase (RNA-dependent DNA polymerase)
OG0000097	0.001	-	8	30	7	1	1	9	24	6	1	K16910 receptor-type tyrosine-protein phosphatase Q [EC:3.1.3.48] | (RefSeq) receptor-type tyrosine-protein phosphatase delta-like	PTPRQ	Sidekick cell adhesion molecule
OG0000098	0.029	-	75	6	3	0	0	0	0	1	1	--	--	mannose metabolic process
OG0000099	0.001	-	5	22	1	25	30	1	1	1	0	--	STAR	Transposase
OG0000101	0	-	12	27	14	2	22	3	0	1	4	--	OSTF1	SH3 domain binding
OG0000102	0.001	-	40	6	3	25	4	2	1	3	0	K14530 ribonucleases P/MRP protein subunit RPP40 [EC:3.1.26.5] | (RefSeq) RNA-directed DNA polymerase from mobile element jockey-like	DTWD2	positive regulation of TOR signaling
OG0000105	0.001	-	35	26	3	1	0	4	10	3	1	K04134 muscarinic acetylcholine receptor | (RefSeq) 5-hydroxytryptamine receptor 1B-like	TAAR4	G-protein coupled receptor activity
OG0000106	0.001	-	8	36	1	0	4	15	8	10	0	--	--	otolith morphogenesis
OG0000107	0.013	-	1	2	7	66	2	1	1	1	1	K04988 polycystin 1L2 | (RefSeq) polycystic kidney disease and receptor for egg jelly-related protein	--	polycystic kidney disease protein 1-like
OG0000111	0	-	8	22	0	24	0	21	5	0	0	--	--	hAT family C-terminal dimerisation region
OG0000112	0.007	-	0	9	0	2	57	10	1	0	0
OG0000114	0.001	-	30	0	22	0	0	17	3	0	6	--	--	regulation of ryanodine-sensitive calcium-release channel activity
OG0000115	0.004	-	2	3	5	3	49	8	4	3	1	K00888 phosphatidylinositol 4-kinase A [EC:2.7.1.67] | (RefSeq) phosphatidylinositol 4-kinase alpha-like isoform X1	PI4KA	Belongs to the PI3 PI4-kinase family
OG0000117	0.007	-	57	5	0	3	0	3	5	4	0	--	--	Reverse transcriptase (RNA-dependent DNA polymerase)
OG0000118	0.004	-	50	5	12	1	0	2	4	2	1	--	--	transposition, RNA-mediated
OG0000119	0	-	25	9	9	0	1	1	6	23	3
OG0000125	0.002	-	11	28	1	1	0	12	8	13	1	K10104 ficolin | (RefSeq) ficolin-1-like	ANGPT4	cell surface pattern recognition receptor signaling pathway
OG0000132	0.001	-	41	1	3	3	0	1	23	0	2	--	--	K02A2.6-like
OG0000135	0.013	-	2	0	65	3	0	0	0	0	1	--	--	Reverse transcriptase (RNA-dependent DNA polymerase)
OG0000136	0	-	5	26	1	7	1	22	0	8	1	--	--	K02A2.6-like
OG0000138	0.001	-	33	0	3	0	0	8	12	14	0	--	EIF2B1	--
OG0000141	0.004	-	2	2	2	6	50	2	3	1	1	--	CFAP61	Cilia and flagella associated protein 61
OG0000147	0.009	-	11	14	4	2	4	15	4	11	3	K00753 glycoprotein 3-alpha-L-fucosyltransferase [EC:2.4.1.214] | (RefSeq) galactoside 3(4)-L-fucosyltransferase-like	FUT4	alpha-(1->3)-fucosyltransferase activity
OG0000151	0.001	-	39	0	3	0	0	2	21	2	0
OG0000152	0	-	21	7	21	0	1	0	14	1	2	--	--	Reverse transcriptase (RNA-dependent DNA polymerase)
OG0000155	0	-	26	14	14	0	0	1	2	8	1	K08834 myosin III [EC:2.7.11.1] | (RefSeq) myosin-IIIa-like	MYO3A	A helicase nuclease that prepares dsDNA breaks (DSB) for recombinational DNA repair. Binds to DSBs and unwinds DNA via a highly rapid and processive ATP-dependent bidirectional helicase activity. Unwinds dsDNA until it encounters a Chi (crossover hotspot instigator) sequence from the 3' direction. Cuts ssDNA a few nucleotides 3' to the Chi site. The properties and activities of the enzyme are cha…
OG0000158	0	-	3	9	3	23	0	4	1	22	1	K06560 mannose receptor, C type | (RefSeq) macrophage mannose receptor 1-like isoform X1	COLEC12	carbohydrate binding
OG0000162	0.013	-	2	0	0	63	0	0	0	0	0	--	--	Zinc finger MYM-type protein
OG0000163	0.001	-	31	10	8	0	0	1	1	13	1
OG0000165	0.005	-	9	18	11	2	0	9	12	4	0	K01771 1-phosphatidylinositol phosphodiesterase [EC:4.6.1.13] | (RefSeq) uncharacterized LOC105846403	plc	vitelline membrane outer layer
OG0000166	0.001	-	8	24	3	8	0	12	9	1	0	K23209 DNA transposase THAP9 [EC:2.7.7.-] | (RefSeq) thap9; DNA transposase THAP9	--	THAP domain containing 9
OG0000168	0.004	-	47	3	10	0	0	3	0	1	0	--	--	Endonuclease-reverse transcriptase
OG0000169	0.004	-	47	10	1	0	5	1	0	0	0
OG0000177	0.012	-	0	0	60	0	0	0	0	2	1	--	--	It is involved in the biological process described with proteolysis
OG0000179	0.013	-	0	0	61	0	0	0	0	0	0
OG0000184	0.024	-	6	4	1	5	3	16	9	14	2	--	--	Cytochrome P450
OG0000185	0.009	-	4	0	17	24	0	1	3	0	11	--	--	cellular response to interferon-beta
OG0000186	0.004	-	0	0	51	0	0	1	0	0	8	--	--	NACHT, LRR and PYD domains-containing protein
OG0000192	0.001	-	32	4	9	0	0	10	0	3	0	--	--	Reverse transcriptase (RNA-dependent DNA polymerase)
OG0000195	0	-	9	11	3	0	2	26	3	4	0	--	--	Reverse transcriptase (RNA-dependent DNA polymerase)
OG0000203	0.007	-	0	0	0	57	0	0	0	0	0
OG0000209	0.001	-	8	8	0	33	0	3	2	2	0	--	--	Domain of unknown function (DUF4371)
OG0000216	0.007	-	0	0	54	0	0	0	0	1	0
OG0000221	0.006	-	8	8	3	17	0	7	9	1	0	--	--	DDE superfamily endonuclease
OG0000222	0.001	-	28	0	12	1	0	2	1	6	3	K03654 ATP-dependent DNA helicase RecQ [EC:3.6.4.12] | (RefSeq) probable ATP-dependent DNA helicase RecS	--	Helicase conserved C-terminal domain
OG0000223	0.009	-	7	17	1	0	0	6	10	12	0	--	ASIC4	Belongs to the amiloride-sensitive sodium channel (TC 1.A.6) family
OG0000233	0.004	-	0	0	0	52	0	0	0	0	0	--	--	Zinc finger MYM-type protein
OG0000234	0	-	13	11	3	0	1	0	18	5	0	K13868 solute carrier family 7 (L-type amino acid transporter), member 9/15 | (RefSeq) b(0,+)-type amino acid transporter 1-like	SLC7A9	L-alpha-amino acid transmembrane transport
OG0000235	0.001	-	4	5	1	41	0	0	0	0	0	--	--	DDE superfamily endonuclease
OG0000238	0	-	16	1	11	0	4	1	17	0	1	--	--	K02A2.6-like
OG0000239	0.024	-	8	10	4	3	0	8	15	1	2	K23209 DNA transposase THAP9 [EC:2.7.7.-] | (RefSeq) thap9; DNA transposase THAP9	--	NACHT, LRR and PYD domains-containing protein
OG0000241	0.004	-	0	0	1	0	50	0	0	0	0	--	--	Ribonuclease H protein
OG0000242	0.004	-	0	0	0	51	0	0	0	0	0	--	--	Jerky protein homolog-like
OG0000248	0.001	-	0	5	0	39	5	0	1	0	0	--	--	Reverse transcriptase-like
OG0000252	0.001	-	41	2	1	0	0	1	1	2	0	--	--	trypsinogen activation
OG0000257	0.004	-	0	0	44	1	0	0	0	0	3
OG0000258	0.004	-	0	0	0	48	0	0	0	0	0	--	tor	transmembrane receptor protein tyrosine kinase activity
OG0000259	0.004	-	0	0	0	48	0	0	0	0	0	--	--	DDE superfamily endonuclease
OG0000263	0	-	23	3	1	1	18	1	0	0	0	K19759 dynein assembly factor 5, axonemal | (RefSeq) dynein assembly factor 5, axonemal-like	--	--
OG0000264	0.001	-	26	5	1	0	7	5	2	1	0	--	GIN1	K02A2.6-like
OG0000268	0.003	-	0	0	5	33	6	0	0	3	0	--	MCM10	--
OG0000270	0.001	-	1	2	2	0	0	1	3	37	0
OG0000271	0	-	17	1	14	0	0	0	0	14	0	K15255 ATP-dependent DNA helicase PIF1 [EC:3.6.4.12] | (RefSeq) ATP-dependent DNA helicase PIF1-like	--	G-quadruplex DNA unwinding
OG0000272	0.001	-	33	2	6	1	1	0	3	0	0	--	--	Reverse transcriptase (RNA-dependent DNA polymerase)
OG0000275	0	-	16	0	2	0	0	1	10	17	0	--	--	DEAD/DEAH box helicase
OG0000282	0.001	-	3	1	0	41	0	0	0	0	0	--	gprs	Broad-Complex, Tramtrack and Bric a brac
OG0000284	0	-	26	7	2	0	0	0	7	3	0	--	--	A helicase nuclease that prepares dsDNA breaks (DSB) for recombinational DNA repair. Binds to DSBs and unwinds DNA via a highly rapid and processive ATP-dependent bidirectional helicase activity. Unwinds dsDNA until it encounters a Chi (crossover hotspot instigator) sequence from the 3' direction. Cuts ssDNA a few nucleotides 3' to the Chi site. The properties and activities of the enzyme are cha…
OG0000285	0.001	-	2	11	13	3	0	1	2	13	0
OG0000289	0	-	0	5	14	0	22	4	0	0	0	--	--	K02A2.6-like
OG0000292	0.006	-	11	15	2	0	2	2	8	4	0
OG0000293	0.001	-	31	0	6	0	0	1	6	0	0
OG0000302	0.004	-	0	0	0	44	0	0	0	0	0	--	--	K02A2.6-like
OG0000309	0	-	20	16	3	0	0	1	1	2	0	--	--	transposition, RNA-mediated
OG0000310	0.01	-	3	6	9	17	2	2	4	0	0	--	--	Putative peptidase (DUF1758)
OG0000314	0	-	20	0	1	0	0	1	7	14	0
OG0000317	0.006	-	2	18	5	5	4	2	2	2	3	--	--	spectrin binding
OG0000323	0	-	22	5	9	0	0	1	4	1	0	K05643 ATP-binding cassette, subfamily A (ABC1), member 3 | (RefSeq) ATP-binding cassette sub-family A member 3-like	--	Ribonuclease H protein
OG0000325	0.006	-	10	6	8	0	0	3	2	13	0
OG0000330	0.002	-	0	0	0	42	0	0	0	0	0
OG0000334	0	-	16	0	1	0	0	0	1	23	0	--	--	Transposase IS4
OG0000335	0.001	-	17	8	3	0	12	0	0	1	0	--	--	reverse transcriptase
OG0000340	0.001	-	4	1	18	0	0	7	2	9	0
OG0000357	0.001	-	0	0	40	0	0	0	0	0	0	--	--	Ribonuclease H protein
OG0000361	0.001	-	31	1	4	1	0	1	0	1	0	--	--	Reverse transcriptase (RNA-dependent DNA polymerase)
OG0000364	0	-	22	14	2	0	0	1	0	0	0	--	--	Ribonuclease H protein
OG0000370	0.002	-	1	1	33	0	1	0	0	0	3	--	--	positive regulation of TOR signaling
OG0000376	0.002	-	7	6	0	14	0	1	9	1	0	K23203 THAP domain-containing protein 1/3 | (RefSeq) uncharacterized LOC105850811	THAP1	Transposase protein
OG0000379	0.001	-	20	0	2	0	0	4	7	5	0	K03654 ATP-dependent DNA helicase RecQ [EC:3.6.4.12] | (RefSeq) probable ATP-dependent DNA helicase RecS	wrn-1	DEAD/DEAH box helicase
OG0000380	0	-	23	1	10	0	0	0	0	2	2
OG0000386	0	-	0	21	0	12	3	0	2	0	0	--	--	DNA-binding transcription factor activity, RNA polymerase II-specific
OG0000389	0.001	-	0	0	37	0	0	0	0	1	0
OG0000390	0.001	-	0	0	37	0	0	0	0	1	0	--	--	Extracellular calcium-sensing receptor-like
OG0000394	0.011	-	5	3	4	0	0	10	14	1	0	--	--	Epidermal growth factor-like domain.
OG0000396	0	-	3	0	26	0	0	1	0	7	0
OG0000397	0.005	-	6	13	0	5	1	8	1	3	0	K23209 DNA transposase THAP9 [EC:2.7.7.-] | (RefSeq) thap9; DNA transposase THAP9	--	Transposase protein
OG0000398	0.021	-	13	9	1	0	0	3	2	9	0
OG0000403	0.022	-	0	10	0	4	1	9	9	4	0	K23209 DNA transposase THAP9 [EC:2.7.7.-] | (RefSeq) thap9; DNA transposase THAP9	THAP9	Transposase protein
OG0000406	0.002	-	0	0	0	36	1	0	0	0	0	--	MAGOH	--
OG0000407	0.002	-	0	0	0	37	0	0	0	0	0	--	--	Jerky protein homolog-like
OG0000414	0.005	-	13	0	1	0	0	4	5	13	0
OG0000417	0	-	15	0	6	0	0	0	3	12	0	--	--	protein modification by small protein removal
OG0000426	0.018	-	2	0	26	2	0	0	0	0	6
OG0000428	0.001	-	1	0	33	0	0	0	0	2	0	--	--	Belongs to the helicase family
OG0000430	0.001	-	7	0	10	0	0	0	0	19	0
OG0000433	0.006	-	1	0	2	0	32	0	0	0	1	--	--	Reverse transcriptase
OG0000434	0.002	-	0	0	0	36	0	0	0	0	0	--	--	WD repeat-containing protein
OG0000437	0	-	27	5	2	0	0	0	0	1	0	--	--	positive regulation of TOR signaling
OG0000439	0.001	-	32	0	3	0	0	0	0	0	0	--	--	Reverse transcriptase (RNA-dependent DNA polymerase)
OG0000451	0.001	-	2	14	1	0	18	0	0	0	0	--	--	reverse transcriptase
OG0000454	0.001	-	0	2	0	32	1	0	0	0	0	--	ZBED5	Zinc finger BED-type containing 5
OG0000458	0.016	-	4	9	2	5	0	2	9	3	0	--	--	negative regulation of nodal signaling pathway involved in determination of lateral mesoderm left/right asymmetry
OG0000460	0.001	-	2	1	3	0	0	0	1	27	0
OG0000463	0.001	-	28	0	1	0	0	0	3	2	0	--	--	Protein tyrosine kinase
OG0000473	0.007	-	0	1	14	0	18	0	0	0	1
OG0000474	0.001	-	0	1	0	33	0	0	0	0	0
OG0000475	0.002	-	0	0	29	0	0	0	0	4	1	--	--	Pao retrotransposon peptidase
OG0000476	0.005	-	0	0	0	34	0	0	0	0	0	--	--	hAT family C-terminal dimerisation region
OG0000480	0.002	-	6	14	1	0	0	2	10	0	0	--	--	transposition, RNA-mediated
OG0000482	0.003	-	16	1	4	0	0	1	4	7	0
OG0000484	0.001	-	8	0	23	0	0	0	0	0	2	--	--	Ribonuclease H protein
OG0000493	0.022	-	6	0	9	0	1	5	7	3	2	K11109 protection of telomeres protein 1 | (RefSeq) uncharacterized LOC102808082	POT1	--
OG0000494	0.011	-	3	8	1	1	4	1	10	4	1	K04978 transient receptor potential cation channel subfamily M member 3 | (RefSeq) transient receptor potential cation channel subfamily M member 3	TRPM8	calcium channel activity
OG0000503	0.01	-	0	0	1	31	0	0	0	0	1	K04256 c-opsin | (RefSeq) opsin-3-like	--	G-protein coupled receptor activity
OG0000504	0.005	-	0	0	0	33	0	0	0	0	0	--	--	detection of mechanical stimulus
OG0000511	0	-	27	4	1	0	0	0	0	0	0	K23298 KICSTOR complex protein SZT2 | (RefSeq) protein SZT2-like	--	Ribonuclease H protein
OG0000521	0	-	25	0	1	0	1	2	0	3	0
OG0000528	0.022	-	2	3	20	1	2	1	0	1	2	--	MB21D2	Mab-21
OG0000542	0.006	-	0	0	30	1	0	0	0	0	1	K03175 TNF receptor-associated factor 6 [EC:2.3.2.27] | (RefSeq) TNF receptor-associated factor 6-like	--	TNF receptor-associated factor
OG0000544	0.005	-	0	0	0	32	0	0	0	0	0	--	--	Zinc finger MYM-type protein 1-like
OG0000562	0	-	12	0	5	0	0	2	12	0	0	--	EXOC1	--
OG0000567	0.006	-	0	0	0	31	0	0	0	0	0	--	--	DDE superfamily endonuclease
OG0000571	0.01	-	13	2	4	0	0	5	6	0	0
OG0000584	0.02	-	2	1	0	21	2	2	2	0	0	--	KIF21B	Jerky protein homolog-like
OG0000589	0.005	-	0	1	0	29	0	0	0	0	0	--	ARHGEF33	RhoGEF domain
OG0000593	0.003	-	0	0	30	0	0	0	0	0	0
OG0000598	0.024	-	4	6	1	1	16	0	0	0	1	K13809 UMP-CMP kinase 2, mitochondrial [EC:2.7.4.14] | (RefSeq) UMP-CMP kinase 2, mitochondrial-like isoform X1	CMPK2	UMP kinase activity
OG0000600	0.006	-	9	0	15	1	0	0	0	1	3	K14530 ribonucleases P/MRP protein subunit RPP40 [EC:3.1.26.5] | (RefSeq) RNA-directed DNA polymerase from mobile element jockey-like	--	positive regulation of TOR signaling
OG0000602	0.002	-	6	11	9	3	0	0	0	0	0
OG0000608	0.005	-	2	0	0	27	0	0	0	0	0	K23222 nuclease HARBI1 [EC:3.1.-.-] | (RefSeq) putative nuclease HARBI1	--	DDE superfamily endonuclease
OG0000613	0	-	18	0	2	0	1	0	8	0	0	--	--	Reverse transcriptase (RNA-dependent DNA polymerase)
OG0000625	0.012	-	0	0	27	0	0	0	0	0	2	--	--	Belongs to the helicase family
OG0000626	0.006	-	0	0	28	0	0	0	0	0	1	--	--	Parallel beta-helix repeats
OG0000627	0.006	-	0	0	28	0	0	0	0	0	1	--	--	Ribonuclease H protein
OG0000636	0.005	-	13	0	6	0	0	2	1	6	0	--	--	Belongs to the peptidase C19 family
OG0000637	0.002	-	1	17	1	0	0	1	1	7	0	K15455 diphthamide biosynthesis protein 3 | (RefSeq) DPH3 homolog	DPH3	Diphthamide biosynthesis 3
OG0000638	0.002	-	18	0	5	3	0	0	0	1	1	--	--	Endonuclease-reverse transcriptase
OG0000641	0.003	-	13	5	6	0	1	0	3	0	0
OG0000643	0	-	26	1	1	0	0	0	0	0	0
OG0000650	0.009	-	3	3	0	17	0	0	0	5	0	--	imb-2	--
OG0000656	0.003	-	5	0	1	0	0	0	1	21	0
OG0000659	0.047	-	1	13	3	2	2	2	2	2	1	K10645 E3 ubiquitin-protein ligase mind-bomb [EC:2.3.2.27] | (RefSeq) E3 ubiquitin-protein ligase MIB2	MIB1	e3 ubiquitin-protein ligase
OG0000667	0.006	-	0	8	1	12	1	4	1	0	1	K09542 crystallin, alpha B | (RefSeq) alpha-crystallin B chain-like	--	Belongs to the small heat shock protein (HSP20) family
OG0000668	0.005	-	0	0	28	0	0	0	0	0	0
OG0000669	0.005	-	0	0	28	0	0	0	0	0	0
OG0000670	0.013	-	0	0	0	28	0	0	0	0	0	--	--	calcium ion binding
OG0000671	0.013	-	0	0	0	28	0	0	0	0	0	--	--	52 kDa repressor of the inhibitor of the protein kinase-like
OG0000672	0.013	-	0	0	0	28	0	0	0	0	0
OG0000678	0.008	-	4	10	3	0	0	0	2	8	0
OG0000679	0.005	-	10	10	1	0	3	3	0	0	0	--	MEIOB	Protein of unknown function (DUF1759)
OG0000699	0.033	-	15	2	1	2	2	1	2	1	1	K08675 ATP-dependent Lon protease [EC:3.4.21.53] | (RefSeq) lon protease homolog, mitochondrial-like	LONP1	ATP-dependent serine protease that mediates the selective degradation of misfolded, unassembled or oxidatively damaged polypeptides as well as certain short-lived regulatory proteins in the mitochondrial matrix. May also have a chaperone function in the assembly of inner membrane protein complexes. Participates in the regulation of mitochondrial gene expression and in the maintenance of the integ…
OG0000701	0.02	-	1	0	2	24	0	0	0	0	0
OG0000704	0.029	-	0	0	24	3	0	0	0	0	0	--	--	hAT family C-terminal dimerisation region
OG0000705	0.019	-	0	0	0	27	0	0	0	0	0	--	--	Domain of unknown function (DUF4371)
OG0000710	0.01	-	13	6	1	0	3	2	0	1	0	--	--	Reverse transcriptase (RNA-dependent DNA polymerase)
OG0000722	0	-	5	0	7	0	1	0	13	0	0	--	--	K02A2.6-like
OG0000724	0.047	-	14	1	1	0	1	3	4	2	0	K04204 neuropeptide Y receptor type 1 | (RefSeq) galanin receptor type 1-like	--	tachykinin receptor activity
OG0000739	0.006	-	0	0	26	0	0	0	0	0	0
OG0000740	0.006	-	0	0	26	0	0	0	0	0	0
OG0000743	0.015	-	0	0	12	0	0	3	5	4	2
OG0000744	0.006	-	0	0	26	0	0	0	0	0	0
OG0000746	0.028	-	0	0	0	26	0	0	0	0	0	--	--	Tigger transposable element-derived protein 6-like
OG0000769	0.002	-	6	14	1	4	0	0	0	0	0	K11433 [histone H3]-lysine36 N-dimethyltransferase SETMAR [EC:2.1.1.357] | (RefSeq) histone-lysine N-methyltransferase SETMAR-like	ELK3	--
OG0000773	0.006	-	5	0	6	0	0	0	2	12	0	--	HMGXB3	high mobility group
OG0000774	0.005	-	6	0	7	0	0	0	4	8	0	--	HMGXB3	high mobility group
OG0000785	0.005	-	1	13	5	1	0	2	0	2	1	--	TNNI1	YqaJ-like viral recombinase domain
OG0000790	0.008	-	0	0	25	0	0	0	0	0	0	--	--	Parallel beta-helix repeats
OG0000791	0.018	-	0	0	22	0	0	0	0	2	1	--	--	Histone-lysine N-methyltransferase
OG0000794	0.04	-	0	0	0	25	0	0	0	0	0	--	--	Domain of unknown function (DUF4371)
OG0000806	0.033	-	11	5	2	0	3	0	0	3	0	--	--	Ribonuclease H protein
OG0000816	0.005	-	1	0	23	0	0	0	0	0	0
OG0000825	0.003	-	4	0	1	0	0	4	14	1	0
OG0000841	0.012	-	0	0	24	0	0	0	0	0	0
OG0000842	0.012	-	0	0	24	0	0	0	0	0	0
OG0000843	0.04	-	0	0	23	0	0	0	0	0	1	--	--	Extracellular calcium-sensing receptor-like
OG0000845	0.012	-	0	0	24	0	0	0	0	0	0
OG0000846	0.012	-	0	0	24	0	0	0	0	0	0
OG0000856	0.002	-	19	0	2	0	0	1	1	0	0
OG0000859	0.002	-	17	5	1	0	0	0	0	0	0	--	--	Reverse transcriptase (RNA-dependent DNA polymerase)
OG0000869	0.03	-	3	13	1	0	0	2	1	3	0
OG0000903	0.009	-	1	0	21	0	1	0	0	0	0	--	--	positive regulation of TOR signaling
OG0000919	0.018	-	0	0	23	0	0	0	0	0	0
OG0000921	0.018	-	0	0	23	0	0	0	0	0	0
OG0000969	0.006	-	2	0	20	0	0	0	0	0	0	--	--	Reverse transcriptase (RNA-dependent DNA polymerase)
OG0000990	0.019	-	0	0	20	0	0	0	0	2	0	--	DDX11	helicase
OG0000991	0.04	-	0	0	21	0	1	0	0	0	0	--	--	Ribonuclease H protein
OG0000992	0.03	-	0	0	22	0	0	0	0	0	0	--	--	activation of NF-kappaB-inducing kinase activity
OG0001005	0.035	-	3	0	15	0	0	1	1	1	0	--	--	Ribonuclease H protein
OG0001012	0.017	-	6	0	1	0	0	6	1	7	0	--	ASIC5	Belongs to the amiloride-sensitive sodium channel (TC 1.A.6) family
OG0001070	0.024	-	0	1	1	7	0	0	3	9	0	--	--	MAC/Perforin domain
OG0001074	0.045	-	0	0	21	0	0	0	0	0	0	--	--	Belongs to the peptidase C19 family
OG0001095	0.009	-	13	4	1	0	0	2	0	0	0	--	--	positive regulation of TOR signaling
OG0001165	0.011	-	0	1	19	0	0	0	0	0	0	--	--	regulation of tocopherol cyclase activity
OG0001185	0.03	-	1	0	18	0	0	0	0	0	0	--	Pgr15l	G-protein coupled receptor
OG0001186	0.022	-	10	0	2	0	0	1	4	2	0	K03654 ATP-dependent DNA helicase RecQ [EC:3.6.4.12] | (RefSeq) probable ATP-dependent DNA helicase RecS	wrn-1	DEAD/DEAH box helicase
OG0001187	0.05	-	1	0	17	0	0	0	0	1	0
OG0001193	0.016	-	10	7	1	0	0	0	0	1	0	--	GAR1	Pao retrotransposon peptidase
OG0001238	0.045	-	7	0	3	0	0	0	0	9	0
OG0001247	0.044	-	5	0	7	0	0	0	1	6	0	K22371 G2/M phase-specific E3 ubiquitin-protein ligase [EC:2.3.2.26] | (RefSeq) uncharacterized LOC107339408	--	DNA binding
OG0001304	0.045	-	1	0	17	0	0	0	0	0	0	--	--	Ribonuclease H protein
OG0001306	0.047	-	9	1	6	0	0	0	0	2	0	--	--	Ribonuclease H protein
OG0001315	0.037	-	10	5	1	0	1	1	0	0	0	--	ENPP7	Reverse transcriptase (RNA-dependent DNA polymerase)
OG0001317	0.015	-	13	1	2	2	0	0	0	0	0	--	--	molting cycle, collagen and cuticulin-based cuticle
OG0001355	0.05	-	2	0	14	1	0	0	1	0	0	--	--	Ribonuclease H protein
OG0001394	0.021	-	0	6	5	4	0	3	0	0	0	--	--	DDE superfamily endonuclease
OG0001406	0	-	0	0	1	0	0	0	13	4	0	K08193 MFS transporter, ACS family, solute carrier family 17 (sodium-dependent inorganic phosphate cotransporter), other | (RefSeq) vesicular glutamate transporter 3-like	--	transmembrane transport
OG0001414	0.012	-	13	2	2	0	0	0	0	0	0	--	--	Ribonuclease H protein
OG0001420	0.018	-	4	2	1	0	0	1	9	0	0	--	--	Putative peptidase (DUF1758)
OG0001481	0.039	-	10	1	4	1	0	0	1	0	0
OG0001483	0.022	-	4	7	6	0	0	0	0	0	0	--	--	Reverse transcriptase (RNA-dependent DNA polymerase)
OG0001602	0.011	-	13	0	3	0	0	0	0	0	0	--	--	Ribonuclease H protein
OG0001818	0.015	-	9	0	4	0	0	0	2	0	0	--	--	Ribonuclease H protein
OG0001832	0.012	-	14	0	1	0	0	0	0	0	0	--	--	Reverse transcriptase (RNA-dependent DNA polymerase)
OG0002088	0.045	-	11	1	2	0	0	0	0	0	0	--	--	Reverse transcriptase (RNA-dependent DNA polymerase)
OG0002263	0.023	-	8	0	1	0	0	0	4	1	0
OG0002374	0.037	-	0	0	12	0	0	0	2	0	0	--	--	actin filament capping
OG0002671	0.039	-	10	0	2	0	0	0	1	0	0	--	PHO23	Chromatin modification-related protein
OG0003451	0.015	-	0	11	1	0	0	0	0	0	0	--	--	Alcohol dehydrogenase transcription factor Myb/SANT-like
OG0003533	0.008	-	0	0	1	2	1	0	8	0	0	K01395 meprin A [EC:3.4.24.18] | (RefSeq) high choriolytic enzyme 2-like	MALRD1	negative regulation of bile acid biosynthetic process
OG0003952	0.031	-	5	0	1	0	0	0	5	0	0	--	--	PiggyBac transposable element-derived protein
OG0004196	0.021	-	1	1	1	0	0	0	8	0	0	--	--	Protein of unknown function (DUF1759)
OG0004417	0.005	-	1	0	1	0	0	9	0	0	0
OG0004459	0.03	-	0	10	1	0	0	0	0	0	0	--	--	Reverse transcriptase (RNA-dependent DNA polymerase)
