# Supplementary material for: Genomic and single-cell analyses reveal genetic signatures of swimming pattern and diapause strategy in jellyfish
Source: Nat Commun. 2024 Jul 15;15:5936. doi: 10.1038/s41467-024-49848-z (PMC11250803; doi:10.1038/s41467-024-49848-z)
Supplement: Supplementary file 4 — Supplementary Data [file 41467_2024_49848_MOESM4_ESM.zip › Supplementary Data 11.xlsx]

## Sheet: Sheet1
Supplementary Data 11. GO enrichment of expanded/contracted gene families in T. rubra (P<0.05).
expanded gene families								contracted gene families
GO ID	Description	GO Class	P-value	Q-value				GO ID	Description	GO Class	P-value	Q-value
GO:0000788	nuclear nucleosome	Cellular Component	9.21825e-06	0.00112463				GO:0032221	Rpd3S complex	Cellular Component	0.00650426	0.323555
GO:0000786	nucleosome	Cellular Component	0.000138821	0.00846809				GO:0033698	Rpd3L complex	Cellular Component	0.00650426	0.323555
GO:0044815	DNA packaging complex	Cellular Component	0.000418061	0.0170012				GO:0070210	Rpd3L-Expanded complex	Cellular Component	0.00650426	0.323555
GO:0005887	integral component of plasma membrane	Cellular Component	0.000779813	0.0234803				GO:0045177	apical part of cell	Cellular Component	0.0110515	0.323555
GO:0031226	intrinsic component of plasma membrane	Cellular Component	0.000962306	0.0234803				GO:0019034	viral replication complex	Cellular Component	0.012967	0.323555
GO:0005911	cell-cell junction	Cellular Component	0.00369528	0.0679355				GO:0031225	anchored component of membrane	Cellular Component	0.0150722	0.323555
GO:0000939	condensed chromosome inner kinetochore	Cellular Component	0.00389794	0.0679355				GO:0042025	host cell nucleus	Cellular Component	0.0193884	0.323555
GO:0032993	protein-DNA complex	Cellular Component	0.00566412	0.0863779				GO:0042385	myosin III complex	Cellular Component	0.0193884	0.323555
GO:0005919	pleated septate junction	Cellular Component	0.00778206	0.095051				GO:0044094	host cell nuclear part	Cellular Component	0.0193884	0.323555
GO:0036057	slit diaphragm	Cellular Component	0.00907371	0.095051				GO:0005796	Golgi lumen	Cellular Component	0.022721	0.323555
GO:0000778	condensed nuclear chromosome kinetochore	Cellular Component	0.0103638	0.095051				GO:0001651	dense fibrillar component	Cellular Component	0.0257688	0.323555
GO:0005917	nephrocyte diaphragm	Cellular Component	0.0116524	0.095051				GO:0009534	chloroplast thylakoid	Cellular Component	0.0257688	0.323555
GO:0032059	bleb	Cellular Component	0.0116524	0.095051				GO:0009535	chloroplast thylakoid membrane	Cellular Component	0.0257688	0.323555
GO:0036056	filtration diaphragm	Cellular Component	0.0116524	0.095051				GO:0009579	thylakoid	Cellular Component	0.0257688	0.323555
GO:0031618	nuclear pericentric heterochromatin	Cellular Component	0.014225	0.095051				GO:0031976	plastid thylakoid	Cellular Component	0.0257688	0.323555
GO:0016021	integral component of membrane	Cellular Component	0.0144423	0.095051				GO:0034357	photosynthetic membrane	Cellular Component	0.0257688	0.323555
GO:0005639	integral component of nuclear inner membrane	Cellular Component	0.015509	0.095051				GO:0042651	thylakoid membrane	Cellular Component	0.0257688	0.323555
GO:0031229	intrinsic component of nuclear inner membrane	Cellular Component	0.015509	0.095051				GO:0044436	thylakoid part	Cellular Component	0.0257688	0.323555
GO:0030054	cell junction	Cellular Component	0.0158694	0.095051				GO:0055035	plastid thylakoid membrane	Cellular Component	0.0257688	0.323555
GO:0044459	plasma membrane part	Cellular Component	0.0160114	0.095051				GO:0070187	telosome	Cellular Component	0.0257688	0.323555
GO:0044453	nuclear membrane part	Cellular Component	0.0167915	0.095051				GO:0000922	spindle pole	Cellular Component	0.0270231	0.323555
GO:0031224	intrinsic component of membrane	Cellular Component	0.0171403	0.095051				GO:0001650	fibrillar center	Cellular Component	0.0298881	0.323555
GO:0000780	condensed nuclear chromosome, centromeric region	Cellular Component	0.019352	0.10265				GO:0035861	site of double-strand break	Cellular Component	0.0316413	0.323555
GO:0005918	septate junction	Cellular Component	0.0231813	0.117838				GO:0016324	apical plasma membrane	Cellular Component	0.0320707	0.323555
GO:0045121	membrane raft	Cellular Component	0.0278542	0.1307				GO:0070449	elongin complex	Cellular Component	0.0321085	0.323555
GO:0098857	membrane microdomain	Cellular Component	0.0278542	0.1307				GO:0072589	box H/ACA scaRNP complex	Cellular Component	0.0321085	0.323555
GO:0005721	pericentric heterochromatin	Cellular Component	0.0295332	0.133446				GO:0090661	box H/ACA telomerase RNP complex	Cellular Component	0.0321085	0.323555
GO:0000790	nuclear chromatin	Cellular Component	0.0317506	0.138342				GO:0005871	kinesin complex	Cellular Component	0.033012	0.323555
GO:0005886	plasma membrane	Cellular Component	0.0368818	0.155158				GO:0031429	box H/ACA snoRNP complex	Cellular Component	0.0384076	0.323555
GO:0000777	condensed chromosome kinetochore	Cellular Component	0.0383629	0.155825				GO:0033583	rhabdomere membrane	Cellular Component	0.0384076	0.323555
GO:0005637	nuclear inner membrane	Cellular Component	0.0396183	0.155825				GO:0033647	host intracellular organelle	Cellular Component	0.0384076	0.323555
GO:0005720	nuclear heterochromatin	Cellular Component	0.0408722	0.155825				GO:0033648	host intracellular membrane-bounded organelle	Cellular Component	0.0384076	0.323555
GO:0071944	cell periphery	Cellular Component	0.0487406	0.180193				GO:0072588	box H/ACA RNP complex	Cellular Component	0.0384076	0.323555
GO:0004796	thromboxane-A synthase activity	Molecular Function	0.00242522	0.123807				GO:0033646	host intracellular part	Cellular Component	0.0446665	0.352532
GO:0036134	12-hydroxyheptadecatrienoic acid synthase activity	Molecular Function	0.00242522	0.123807				GO:0043656	intracellular region of host	Cellular Component	0.0446665	0.352532
GO:0031492	nucleosomal DNA binding	Molecular Function	0.00605325	0.123807				GO:0019864	IgG binding	Molecular Function	0.000344663	0.0561801
GO:0019237	centromeric DNA binding	Molecular Function	0.00725999	0.123807				GO:0019865	immunoglobulin binding	Molecular Function	0.000344663	0.0561801
GO:0001614	purinergic nucleotide receptor activity	Molecular Function	0.00846542	0.123807				GO:0003697	single-stranded DNA binding	Molecular Function	0.00115492	0.125501
GO:0004931	extracellular ATP-gated cation channel activity	Molecular Function	0.00846542	0.123807				GO:0005216	ion channel activity	Molecular Function	0.00237046	0.132005
GO:0016502	nucleotide receptor activity	Molecular Function	0.00846542	0.123807				GO:0022838	substrate-specific channel activity	Molecular Function	0.00248322	0.132005
GO:0035381	ATP-gated ion channel activity	Molecular Function	0.00846542	0.123807				GO:0051880	G-quadruplex DNA binding	Molecular Function	0.00305195	0.132005
GO:0016628	oxidoreductase activity, acting on the CH-CH group of donors, NAD or NADP as acceptor	Molecular Function	0.0120739	0.148002				GO:0015267	channel activity	Molecular Function	0.0035418	0.132005
GO:0050839	cell adhesion molecule binding	Molecular Function	0.0126498	0.148002				GO:0022803	passive transmembrane transporter activity	Molecular Function	0.0035418	0.132005
GO:0001530	lipopolysaccharide binding	Molecular Function	0.0156707	0.16668				GO:0044736	acid-sensing ion channel activity	Molecular Function	0.00364432	0.132005
GO:0035586	purinergic receptor activity	Molecular Function	0.0228295	0.187341				GO:0003688	DNA replication origin binding	Molecular Function	0.00497545	0.1622
GO:0030507	spectrin binding	Molecular Function	0.0240181	0.187341				GO:0005261	cation channel activity	Molecular Function	0.00585039	0.163419
GO:0031491	nucleosome binding	Molecular Function	0.0240181	0.187341				GO:0015280	ligand-gated sodium channel activity	Molecular Function	0.00732684	0.163419
GO:0043539	protein serine/threonine kinase activator activity	Molecular Function	0.0240181	0.187341				GO:0001594	trace-amine receptor activity	Molecular Function	0.00768401	0.163419
GO:0005231	excitatory extracellular ligand-gated ion channel activity	Molecular Function	0.0346579	0.240553				GO:1990080	2-phenylethylamine receptor activity	Molecular Function	0.00768401	0.163419
GO:0016860	intramolecular oxidoreductase activity	Molecular Function	0.0370082	0.240553				GO:0004003	ATP-dependent DNA helicase activity	Molecular Function	0.00938623	0.163419
GO:0045296	cadherin binding	Molecular Function	0.0370082	0.240553				GO:0003823	antigen binding	Molecular Function	0.0121429	0.163419
GO:0004714	transmembrane receptor protein tyrosine kinase activity	Molecular Function	0.0416937	0.248644				GO:0022841	potassium ion leak channel activity	Molecular Function	0.0121429	0.163419
GO:0051393	alpha-actinin binding	Molecular Function	0.0451945	0.248644				GO:0003678	DNA helicase activity	Molecular Function	0.0151515	0.163419
GO:0042805	actinin binding	Molecular Function	0.047522	0.248644				GO:0046873	metal ion transmembrane transporter activity	Molecular Function	0.0152373	0.163419
GO:0005230	extracellular ligand-gated ion channel activity	Molecular Function	0.0486839	0.248644				GO:0004068	aspartate 1-decarboxylase activity	Molecular Function	0.01531	0.163419
GO:0016627	oxidoreductase activity, acting on the CH-CH group of donors	Molecular Function	0.0498445	0.248644				GO:0004351	glutamate decarboxylase activity	Molecular Function	0.01531	0.163419
GO:0090066	regulation of anatomical structure size	Biological Process	0.000760461	0.242178				GO:0004782	sulfinoalanine decarboxylase activity	Molecular Function	0.01531	0.163419
GO:0008039	synaptic target recognition	Biological Process	0.000991178	0.242178				GO:0004798	thymidylate kinase activity	Molecular Function	0.01531	0.163419
GO:0048680	positive regulation of axon regeneration	Biological Process	0.00120749	0.242178				GO:0008481	sphinganine kinase activity	Molecular Function	0.01531	0.163419
GO:0070572	positive regulation of neuron projection regeneration	Biological Process	0.00120749	0.242178				GO:0017050	D-erythro-sphingosine kinase activity	Molecular Function	0.01531	0.163419
GO:0007163	establishment or maintenance of cell polarity	Biological Process	0.00122418	0.242178				GO:0033862	UMP kinase activity	Molecular Function	0.01531	0.163419
GO:0007157	heterophilic cell-cell adhesion via plasma membrane cell adhesion molecules	Biological Process	0.00144444	0.242178				GO:0038036	sphingosine-1-phosphate receptor activity	Molecular Function	0.01531	0.163419
GO:0035150	regulation of tube size	Biological Process	0.00152842	0.242178				GO:0045125	bioactive lipid receptor activity	Molecular Function	0.01531	0.163419
GO:0035151	regulation of tube size, open tracheal system	Biological Process	0.00188469	0.242178				GO:0022840	leak channel activity	Molecular Function	0.0155398	0.163419
GO:0042067	establishment of ommatidial planar polarity	Biological Process	0.0024868	0.242178				GO:0022842	narrow pore channel activity	Molecular Function	0.0155398	0.163419
GO:0048679	regulation of axon regeneration	Biological Process	0.00341258	0.242178				GO:0043531	ADP binding	Molecular Function	0.0155398	0.163419
GO:0070570	regulation of neuron projection regeneration	Biological Process	0.00353804	0.242178				GO:0015103	inorganic anion transmembrane transporter activity	Molecular Function	0.0197525	0.183981
GO:0035152	regulation of tube architecture, open tracheal system	Biological Process	0.00433555	0.242178				GO:0015114	phosphate ion transmembrane transporter activity	Molecular Function	0.0197525	0.183981
GO:0072002	Malpighian tubule development	Biological Process	0.00433555	0.242178				GO:0015318	inorganic solute uptake transmembrane transporter activity	Molecular Function	0.0197525	0.183981
GO:0006333	chromatin assembly or disassembly	Biological Process	0.00682899	0.242178				GO:0015563	uptake transmembrane transporter activity	Molecular Function	0.0197525	0.183981
GO:0008045	motor neuron axon guidance	Biological Process	0.00682899	0.242178				GO:0000981	RNA polymerase II transcription factor activity, sequence-specific DNA binding	Molecular Function	0.022255	0.185206
GO:0031103	axon regeneration	Biological Process	0.00700214	0.242178				GO:0001018	mitochondrial RNA polymerase regulatory region DNA binding	Molecular Function	0.0228784	0.185206
GO:0007043	cell-cell junction assembly	Biological Process	0.00753356	0.242178				GO:0004430	1-phosphatidylinositol 4-kinase activity	Molecular Function	0.0228784	0.185206
GO:0031102	neuron projection regeneration	Biological Process	0.00753356	0.242178				GO:0009041	uridylate kinase activity	Molecular Function	0.0228784	0.185206
GO:0098742	cell-cell adhesion via plasma-membrane adhesion molecules	Biological Process	0.00808281	0.242178				GO:0043140	ATP-dependent 3'-5' DNA helicase activity	Molecular Function	0.0233904	0.185206
GO:0097105	presynaptic membrane assembly	Biological Process	0.00818518	0.242178				GO:0003677	DNA binding	Molecular Function	0.0251212	0.185206
GO:0016079	synaptic vesicle exocytosis	Biological Process	0.00903741	0.242178				GO:0043138	3'-5' DNA helicase activity	Molecular Function	0.0263016	0.185206
GO:0014054	positive regulation of gamma-aminobutyric acid secretion	Biological Process	0.00981473	0.242178				GO:0016887	ATPase activity	Molecular Function	0.0267488	0.185206
GO:0021682	nerve maturation	Biological Process	0.00981473	0.242178				GO:0005272	sodium channel activity	Molecular Function	0.0278096	0.185206
GO:0050703	interleukin-1 alpha secretion	Biological Process	0.00981473	0.242178				GO:0008509	anion transmembrane transporter activity	Molecular Function	0.0279272	0.185206
GO:0050705	regulation of interleukin-1 alpha secretion	Biological Process	0.00981473	0.242178				GO:0043565	sequence-specific DNA binding	Molecular Function	0.0279272	0.185206
GO:0050717	positive regulation of interleukin-1 alpha secretion	Biological Process	0.00981473	0.242178				GO:0099600	transmembrane receptor activity	Molecular Function	0.0291534	0.185206
GO:0008038	neuron recognition	Biological Process	0.010877	0.242178				GO:0052742	phosphatidylinositol kinase activity	Molecular Function	0.0293516	0.185206
GO:0014052	regulation of gamma-aminobutyric acid secretion	Biological Process	0.0114418	0.242178				GO:0001727	lipid kinase activity	Molecular Function	0.0303897	0.185206
GO:0019371	cyclooxygenase pathway	Biological Process	0.0114418	0.242178				GO:0004127	cytidylate kinase activity	Molecular Function	0.0303897	0.185206
GO:0030644	cellular chloride ion homeostasis	Biological Process	0.0114418	0.242178				GO:0004176	ATP-dependent peptidase activity	Molecular Function	0.0303897	0.185206
GO:0032610	interleukin-1 alpha production	Biological Process	0.0114418	0.242178				GO:0004767	sphingomyelin phosphodiesterase activity	Molecular Function	0.0303897	0.185206
GO:0032650	regulation of interleukin-1 alpha production	Biological Process	0.0114418	0.242178				GO:0060002	plus-end directed microfilament motor activity	Molecular Function	0.0303897	0.185206
GO:0032730	positive regulation of interleukin-1 alpha production	Biological Process	0.0114418	0.242178				GO:0003774	motor activity	Molecular Function	0.0306782	0.185206
GO:0035585	calcium-mediated signaling using extracellular calcium source	Biological Process	0.0114418	0.242178				GO:0015075	ion transmembrane transporter activity	Molecular Function	0.0317813	0.188377
GO:0035590	purinergic nucleotide receptor signaling pathway	Biological Process	0.0114418	0.242178				GO:0016301	kinase activity	Molecular Function	0.0327999	0.190942
GO:0043132	NAD transport	Biological Process	0.0114418	0.242178				GO:0022857	transmembrane transporter activity	Molecular Function	0.0349105	0.199663
GO:0055064	chloride ion homeostasis	Biological Process	0.0114418	0.242178				GO:0042623	ATPase activity, coupled	Molecular Function	0.0361007	0.200066
GO:0061321	garland nephrocyte differentiation	Biological Process	0.0114418	0.242178				GO:0022839	ion gated channel activity	Molecular Function	0.0374674	0.200066
GO:0061330	Malpighian tubule stellate cell differentiation	Biological Process	0.0114418	0.242178				GO:0015184	L-cystine transmembrane transporter activity	Molecular Function	0.0378442	0.200066
GO:1904170	regulation of bleb assembly	Biological Process	0.0114418	0.242178				GO:0045142	triplex DNA binding	Molecular Function	0.0378442	0.200066
GO:1904172	positive regulation of bleb assembly	Biological Process	0.0114418	0.242178				GO:0035091	phosphatidylinositol binding	Molecular Function	0.0388978	0.200066
GO:0048678	response to axon injury	Biological Process	0.0121883	0.242178				GO:0008094	DNA-dependent ATPase activity	Molecular Function	0.039161	0.200066
GO:1903036	positive regulation of response to wounding	Biological Process	0.0126402	0.242178				GO:0022836	gated channel activity	Molecular Function	0.0403594	0.200066
GO:0006649	phospholipid transfer to membrane	Biological Process	0.0130664	0.242178				GO:0043566	structure-specific DNA binding	Molecular Function	0.0411927	0.200066
GO:0045317	equator specification	Biological Process	0.0130664	0.242178				GO:0022891	substrate-specific transmembrane transporter activity	Molecular Function	0.043414	0.200066
GO:0061343	cell adhesion involved in heart morphogenesis	Biological Process	0.0130664	0.242178				GO:0005543	phospholipid binding	Molecular Function	0.0440545	0.200066
GO:0097090	presynaptic membrane organization	Biological Process	0.0130664	0.242178				GO:0000099	sulfur amino acid transmembrane transporter activity	Molecular Function	0.0452424	0.200066
GO:0007155	cell adhesion	Biological Process	0.0136094	0.242178				GO:0004803	transposase activity	Molecular Function	0.0452424	0.200066
GO:0022610	biological adhesion	Biological Process	0.0136876	0.242178				GO:0032422	purine-rich negative regulatory element binding	Molecular Function	0.0452424	0.200066
GO:0017156	calcium ion regulated exocytosis	Biological Process	0.0145209	0.242178				GO:0034513	box H/ACA snoRNA binding	Molecular Function	0.0452424	0.200066
GO:0036059	nephrocyte diaphragm assembly	Biological Process	0.0146885	0.242178				GO:0042605	peptide antigen binding	Molecular Function	0.0452424	0.200066
GO:0045779	negative regulation of bone resorption	Biological Process	0.0146885	0.242178				GO:0015276	ligand-gated ion channel activity	Molecular Function	0.0454137	0.200066
GO:0046851	negative regulation of bone remodeling	Biological Process	0.0146885	0.242178				GO:0022834	ligand-gated channel activity	Molecular Function	0.0454137	0.200066
GO:0050716	positive regulation of interleukin-1 secretion	Biological Process	0.0146885	0.242178				GO:0032266	phosphatidylinositol-3-phosphate binding	Molecular Function	0.0484018	0.210386
GO:0050718	positive regulation of interleukin-1 beta secretion	Biological Process	0.0146885	0.242178				GO:0072023	thick ascending limb development	Biological Process	0.000135856	0.122479
GO:0051901	positive regulation of mitochondrial depolarization	Biological Process	0.0146885	0.242178				GO:0072233	metanephric thick ascending limb development	Biological Process	0.000135856	0.122479
GO:0016336	establishment or maintenance of polarity of larval imaginal disc epithelium	Biological Process	0.0163081	0.242178				GO:0072025	distal convoluted tubule development	Biological Process	0.000270522	0.122479
GO:0032308	positive regulation of prostaglandin secretion	Biological Process	0.0163081	0.242178				GO:0072221	metanephric distal convoluted tubule development	Biological Process	0.000270522	0.122479
GO:0032731	positive regulation of interleukin-1 beta production	Biological Process	0.0163081	0.242178				GO:0072021	ascending thin limb development	Biological Process	0.000670401	0.202349
GO:0035209	pupal development	Biological Process	0.0163081	0.242178				GO:0072218	metanephric ascending thin limb development	Biological Process	0.000670401	0.202349
GO:0036058	filtration diaphragm assembly	Biological Process	0.0163081	0.242178				GO:0072235	metanephric distal tubule development	Biological Process	0.000934458	0.241758
GO:0042268	regulation of cytolysis	Biological Process	0.0163081	0.242178				GO:0072236	metanephric loop of Henle development	Biological Process	0.0012405	0.280818
GO:0045919	positive regulation of cytolysis	Biological Process	0.0163081	0.242178				GO:0072017	distal tubule development	Biological Process	0.00197629	0.341842
GO:0048105	establishment of body hair planar orientation	Biological Process	0.0163081	0.242178				GO:0072070	loop of Henle development	Biological Process	0.00197629	0.341842
GO:0051709	regulation of killing of cells of other organism	Biological Process	0.0163081	0.242178				GO:0032508	DNA duplex unwinding	Biological Process	0.00207635	0.341842
GO:0071709	membrane assembly	Biological Process	0.0163081	0.242178				GO:0032392	DNA geometric change	Biological Process	0.00237634	0.358629
GO:0090176	microtubule cytoskeleton organization involved in establishment of planar polarity	Biological Process	0.0163081	0.242178				GO:0006313	transposition, DNA-mediated	Biological Process	0.00287332	0.386449
GO:1904181	positive regulation of membrane depolarization	Biological Process	0.0163081	0.242178				GO:0072170	metanephric tubule development	Biological Process	0.0045117	0.386449
GO:0031346	positive regulation of cell projection organization	Biological Process	0.0164912	0.242178				GO:0072207	metanephric epithelium development	Biological Process	0.0045117	0.386449
GO:0001736	establishment of planar polarity	Biological Process	0.0167733	0.242178				GO:0072234	metanephric nephron tubule development	Biological Process	0.0045117	0.386449
GO:0007164	establishment of tissue polarity	Biological Process	0.0170323	0.242178				GO:0072243	metanephric nephron epithelium development	Biological Process	0.0045117	0.386449
GO:0001916	positive regulation of T cell mediated cytotoxicity	Biological Process	0.0179253	0.242178				GO:0046834	lipid phosphorylation	Biological Process	0.0057958	0.386449
GO:0016080	synaptic vesicle targeting	Biological Process	0.0179253	0.242178				GO:0031939	negative regulation of chromatin silencing at telomere	Biological Process	0.00680272	0.386449
GO:0032060	bleb assembly	Biological Process	0.0179253	0.242178				GO:0032258	CVT pathway	Biological Process	0.00680272	0.386449
GO:0032305	positive regulation of icosanoid secretion	Biological Process	0.0179253	0.242178				GO:0046786	viral replication complex formation and maintenance	Biological Process	0.00680272	0.386449
GO:0032306	regulation of prostaglandin secretion	Biological Process	0.0179253	0.242178				GO:0061186	negative regulation of chromatin silencing at silent mating-type cassette	Biological Process	0.00680272	0.386449
GO:0032732	positive regulation of interleukin-1 production	Biological Process	0.0179253	0.242178				GO:0070407	oxidation-dependent protein catabolic process	Biological Process	0.00680272	0.386449
GO:0032836	glomerular basement membrane development	Biological Process	0.0179253	0.242178				GO:0070786	positive regulation of growth of unicellular organism as a thread of attached cells	Biological Process	0.00680272	0.386449
GO:0034104	negative regulation of tissue remodeling	Biological Process	0.0179253	0.242178				GO:0090033	positive regulation of filamentous growth	Biological Process	0.00680272	0.386449
GO:0045794	negative regulation of cell volume	Biological Process	0.0179253	0.242178				GO:0090054	regulation of chromatin silencing at silent mating-type cassette	Biological Process	0.00680272	0.386449
GO:0060857	establishment of glial blood-brain barrier	Biological Process	0.0179253	0.242178				GO:1900430	positive regulation of filamentous growth of a population of unicellular organisms	Biological Process	0.00680272	0.386449
GO:0061326	renal tubule development	Biological Process	0.0180857	0.242178				GO:2000217	regulation of invasive growth in response to glucose limitation	Biological Process	0.00680272	0.386449
GO:0051239	regulation of multicellular organismal process	Biological Process	0.0195391	0.242178				GO:2000219	positive regulation of invasive growth in response to glucose limitation	Biological Process	0.00680272	0.386449
GO:0001914	regulation of T cell mediated cytotoxicity	Biological Process	0.0195399	0.242178				GO:2001159	regulation of CVT pathway	Biological Process	0.00680272	0.386449
GO:0017121	phospholipid scrambling	Biological Process	0.0195399	0.242178				GO:0030322	stabilization of membrane potential	Biological Process	0.00879053	0.386449
GO:0046957	negative phototaxis	Biological Process	0.0195399	0.242178				GO:0032196	transposition	Biological Process	0.00879053	0.386449
GO:0050704	regulation of interleukin-1 secretion	Biological Process	0.0195399	0.242178				GO:0006968	cellular defense response	Biological Process	0.00962761	0.386449
GO:0050706	regulation of interleukin-1 beta secretion	Biological Process	0.0195399	0.242178				GO:0061326	renal tubule development	Biological Process	0.0110087	0.386449
GO:0051382	kinetochore assembly	Biological Process	0.0195399	0.242178				GO:0060216	definitive hemopoiesis	Biological Process	0.0123414	0.386449
GO:0052129	negative energy taxis	Biological Process	0.0195399	0.242178				GO:0002386	immune response in mucosal-associated lymphoid tissue	Biological Process	0.01356	0.386449
GO:2000193	positive regulation of fatty acid transport	Biological Process	0.0195399	0.242178				GO:0002404	antigen sampling in mucosal-associated lymphoid tissue	Biological Process	0.01356	0.386449
GO:0007278	pole cell fate determination	Biological Process	0.0211522	0.242178				GO:0002406	antigen sampling by M cells in mucosal-associated lymphoid tissue	Biological Process	0.01356	0.386449
GO:0015732	prostaglandin transport	Biological Process	0.0211522	0.242178				GO:0002412	antigen transcytosis by M cells in mucosal-associated lymphoid tissue	Biological Process	0.01356	0.386449
GO:0032310	prostaglandin secretion	Biological Process	0.0211522	0.242178				GO:0006233	dTDP biosynthetic process	Biological Process	0.01356	0.386449
GO:0045571	negative regulation of imaginal disc growth	Biological Process	0.0211522	0.242178				GO:0006235	dTTP biosynthetic process	Biological Process	0.01356	0.386449
GO:0051182	coenzyme transport	Biological Process	0.0211522	0.242178				GO:0006668	sphinganine-1-phosphate metabolic process	Biological Process	0.01356	0.386449
GO:0072015	glomerular visceral epithelial cell development	Biological Process	0.0211522	0.242178				GO:0006669	sphinganine-1-phosphate biosynthetic process	Biological Process	0.01356	0.386449
GO:0001700	embryonic development via the syncytial blastoderm	Biological Process	0.0214088	0.242178				GO:0009212	pyrimidine deoxyribonucleoside triphosphate biosynthetic process	Biological Process	0.01356	0.386449
GO:0048640	negative regulation of developmental growth	Biological Process	0.0216966	0.242178				GO:0010570	regulation of filamentous growth	Biological Process	0.01356	0.386449
GO:0098609	cell-cell adhesion	Biological Process	0.0218554	0.242178				GO:0021519	spinal cord association neuron specification	Biological Process	0.01356	0.386449
GO:0006873	cellular ion homeostasis	Biological Process	0.0224704	0.242178				GO:0030466	chromatin silencing at silent mating-type cassette	Biological Process	0.01356	0.386449
GO:0001738	morphogenesis of a polarized epithelium	Biological Process	0.0225697	0.242178				GO:0046072	dTDP metabolic process	Biological Process	0.01356	0.386449
GO:0001516	prostaglandin biosynthetic process	Biological Process	0.0227619	0.242178				GO:0046075	dTTP metabolic process	Biological Process	0.01356	0.386449
GO:0016335	morphogenesis of larval imaginal disc epithelium	Biological Process	0.0227619	0.242178				GO:0046521	sphingoid catabolic process	Biological Process	0.01356	0.386449
GO:0030002	cellular anion homeostasis	Biological Process	0.0227619	0.242178				GO:0046594	maintenance of pole plasm mRNA location	Biological Process	0.01356	0.386449
GO:0030320	cellular monovalent inorganic anion homeostasis	Biological Process	0.0227619	0.242178				GO:0060382	regulation of DNA strand elongation	Biological Process	0.01356	0.386449
GO:0046457	prostanoid biosynthetic process	Biological Process	0.0227619	0.242178				GO:0060383	positive regulation of DNA strand elongation	Biological Process	0.01356	0.386449
GO:0048104	establishment of body hair or bristle planar orientation	Biological Process	0.0227619	0.242178				GO:0061193	taste bud development	Biological Process	0.01356	0.386449
GO:0072112	glomerular visceral epithelial cell differentiation	Biological Process	0.0227619	0.242178				GO:0061194	taste bud morphogenesis	Biological Process	0.01356	0.386449
GO:0072310	glomerular epithelial cell development	Biological Process	0.0227619	0.242178				GO:0061195	taste bud formation	Biological Process	0.01356	0.386449
GO:0034329	cell junction assembly	Biological Process	0.022864	0.242178				GO:0070784	regulation of growth of unicellular organism as a thread of attached cells	Biological Process	0.01356	0.386449
GO:0045216	cell-cell junction organization	Biological Process	0.0240572	0.242178				GO:0070858	negative regulation of bile acid biosynthetic process	Biological Process	0.01356	0.386449
GO:0006884	cell volume homeostasis	Biological Process	0.0243692	0.242178				GO:1900428	regulation of filamentous growth of a population of unicellular organisms	Biological Process	0.01356	0.386449
GO:0007523	larval visceral muscle development	Biological Process	0.0243692	0.242178				GO:1901692	regulation of compound eye retinal cell apoptotic process	Biological Process	0.01356	0.386449
GO:0014049	positive regulation of glutamate secretion	Biological Process	0.0243692	0.242178				GO:1901693	negative regulation of compound eye retinal cell apoptotic process	Biological Process	0.01356	0.386449
GO:0014051	gamma-aminobutyric acid secretion	Biological Process	0.0243692	0.242178				GO:1904252	negative regulation of bile acid metabolic process	Biological Process	0.01356	0.386449
GO:0019835	cytolysis	Biological Process	0.0243692	0.242178				GO:1990010	compound eye retinal cell apoptotic process	Biological Process	0.01356	0.386449
GO:0031640	killing of cells of other organism	Biological Process	0.0243692	0.242178				GO:0071103	DNA conformation change	Biological Process	0.0153776	0.386449
GO:0044364	disruption of cells of other organism	Biological Process	0.0243692	0.242178				GO:0001662	behavioral fear response	Biological Process	0.0164147	0.386449
GO:0071318	cellular response to ATP	Biological Process	0.0243692	0.242178				GO:0002209	behavioral defense response	Biological Process	0.0164147	0.386449
GO:0072010	glomerular epithelium development	Biological Process	0.0243692	0.242178				GO:0006259	DNA metabolic process	Biological Process	0.0186105	0.386449
GO:0072311	glomerular epithelial cell differentiation	Biological Process	0.0243692	0.242178				GO:0001403	invasive growth in response to glucose limitation	Biological Process	0.020272	0.386449
GO:0090251	protein localization involved in establishment of planar polarity	Biological Process	0.0243692	0.242178				GO:0002785	negative regulation of antimicrobial peptide production	Biological Process	0.020272	0.386449
GO:0008037	cell recognition	Biological Process	0.0255847	0.242178				GO:0006227	dUDP biosynthetic process	Biological Process	0.020272	0.386449
GO:0099504	synaptic vesicle cycle	Biological Process	0.025895	0.242178				GO:0009139	pyrimidine nucleoside diphosphate biosynthetic process	Biological Process	0.020272	0.386449
GO:0001913	T cell mediated cytotoxicity	Biological Process	0.0259741	0.242178				GO:0009196	pyrimidine deoxyribonucleoside diphosphate metabolic process	Biological Process	0.020272	0.386449
GO:0015812	gamma-aminobutyric acid transport	Biological Process	0.0259741	0.242178				GO:0009197	pyrimidine deoxyribonucleoside diphosphate biosynthetic process	Biological Process	0.020272	0.386449
GO:0019369	arachidonic acid metabolic process	Biological Process	0.0259741	0.242178				GO:0019452	L-cysteine catabolic process to taurine	Biological Process	0.020272	0.386449
GO:0061319	nephrocyte differentiation	Biological Process	0.0259741	0.242178				GO:0019483	beta-alanine biosynthetic process	Biological Process	0.020272	0.386449
GO:0097206	nephrocyte filtration	Biological Process	0.0259741	0.242178				GO:0021508	floor plate formation	Biological Process	0.020272	0.386449
GO:0030010	establishment of cell polarity	Biological Process	0.0271516	0.242178				GO:0021538	epithalamus development	Biological Process	0.020272	0.386449
GO:0051495	positive regulation of cytoskeleton organization	Biological Process	0.0274696	0.242178				GO:0021986	habenula development	Biological Process	0.020272	0.386449
GO:0001912	positive regulation of leukocyte mediated cytotoxicity	Biological Process	0.0275765	0.242178				GO:0031938	regulation of chromatin silencing at telomere	Biological Process	0.020272	0.386449
GO:0002121	inter-male aggressive behavior	Biological Process	0.0275765	0.242178				GO:0032202	telomere assembly	Biological Process	0.020272	0.386449
GO:0051882	mitochondrial depolarization	Biological Process	0.0275765	0.242178				GO:0033505	floor plate morphogenesis	Biological Process	0.020272	0.386449
GO:0051900	regulation of mitochondrial depolarization	Biological Process	0.0275765	0.242178				GO:0036267	invasive filamentous growth	Biological Process	0.020272	0.386449
GO:0070230	positive regulation of lymphocyte apoptotic process	Biological Process	0.0275765	0.242178				GO:0042412	taurine biosynthetic process	Biological Process	0.020272	0.386449
GO:0007522	visceral muscle development	Biological Process	0.0291764	0.242178				GO:0044182	filamentous growth of a population of unicellular organisms	Biological Process	0.020272	0.386449
GO:0035332	positive regulation of hippo signaling	Biological Process	0.0291764	0.242178				GO:0045805	positive regulation of eclosion	Biological Process	0.020272	0.386449
GO:0046931	pore complex assembly	Biological Process	0.0291764	0.242178				GO:0046077	dUDP metabolic process	Biological Process	0.020272	0.386449
GO:0050701	interleukin-1 secretion	Biological Process	0.0291764	0.242178				GO:0046305	alkanesulfonate biosynthetic process	Biological Process	0.020272	0.386449
GO:0050702	interleukin-1 beta secretion	Biological Process	0.0291764	0.242178				GO:0048899	anterior lateral line development	Biological Process	0.020272	0.386449
GO:0060856	establishment of blood-brain barrier	Biological Process	0.0291764	0.242178				GO:0051237	maintenance of RNA location	Biological Process	0.020272	0.386449
GO:0043065	positive regulation of apoptotic process	Biological Process	0.0300581	0.242178				GO:0061187	regulation of chromatin silencing at rDNA	Biological Process	0.020272	0.386449
GO:0003094	glomerular filtration	Biological Process	0.0307739	0.242178				GO:0061188	negative regulation of chromatin silencing at rDNA	Biological Process	0.020272	0.386449
GO:0006692	prostanoid metabolic process	Biological Process	0.0307739	0.242178				GO:0061408	positive regulation of transcription from RNA polymerase II promoter in response to heat stress	Biological Process	0.020272	0.386449
GO:0006693	prostaglandin metabolic process	Biological Process	0.0307739	0.242178				GO:0070783	growth of unicellular organism as a thread of attached cells	Biological Process	0.020272	0.386449
GO:0031343	positive regulation of cell killing	Biological Process	0.0307739	0.242178				GO:1990146	protein localization to rhabdomere	Biological Process	0.020272	0.386449
GO:0032303	regulation of icosanoid secretion	Biological Process	0.0307739	0.242178				GO:1990700	nucleolar chromatin organization	Biological Process	0.020272	0.386449
GO:0045332	phospholipid translocation	Biological Process	0.0307739	0.242178				GO:0042596	fear response	Biological Process	0.0209806	0.387713
GO:2000001	regulation of DNA damage checkpoint	Biological Process	0.0307739	0.242178				GO:0048859	formation of anatomical boundary	Biological Process	0.0209806	0.387713
GO:0098771	inorganic ion homeostasis	Biological Process	0.0311627	0.242178				GO:1990266	neutrophil migration	Biological Process	0.0209806	0.387713
GO:0034330	cell junction organization	Biological Process	0.0317423	0.242178				GO:0006356	regulation of transcription from RNA polymerase I promoter	Biological Process	0.0221957	0.397819
GO:0007269	neurotransmitter secretion	Biological Process	0.0320814	0.242178				GO:0001881	receptor recycling	Biological Process	0.0234394	0.397819
GO:0002118	aggressive behavior	Biological Process	0.032369	0.242178				GO:0007157	heterophilic cell-cell adhesion via plasma membrane cell adhesion molecules	Biological Process	0.0234394	0.397819
GO:0002711	positive regulation of T cell mediated immunity	Biological Process	0.032369	0.242178				GO:0003376	sphingosine-1-phosphate signaling pathway	Biological Process	0.0269392	0.397819
GO:0016081	synaptic vesicle docking	Biological Process	0.032369	0.242178				GO:0003408	optic cup formation involved in camera-type eye development	Biological Process	0.0269392	0.397819
GO:0034204	lipid translocation	Biological Process	0.032369	0.242178				GO:0007604	phototransduction, UV	Biological Process	0.0269392	0.397819
GO:0035587	purinergic receptor signaling pathway	Biological Process	0.032369	0.242178				GO:0009093	cysteine catabolic process	Biological Process	0.0269392	0.397819
GO:0045907	positive regulation of vasoconstriction	Biological Process	0.032369	0.242178				GO:0009189	deoxyribonucleoside diphosphate biosynthetic process	Biological Process	0.0269392	0.397819
GO:0051383	kinetochore organization	Biological Process	0.032369	0.242178				GO:0009211	pyrimidine deoxyribonucleoside triphosphate metabolic process	Biological Process	0.0269392	0.397819
GO:0055083	monovalent inorganic anion homeostasis	Biological Process	0.032369	0.242178				GO:0016062	adaptation of rhodopsin mediated signaling	Biological Process	0.0269392	0.397819
GO:0002009	morphogenesis of an epithelium	Biological Process	0.0325209	0.242178				GO:0019448	L-cysteine catabolic process	Biological Process	0.0269392	0.397819
GO:0048489	synaptic vesicle transport	Biological Process	0.0334526	0.242178				GO:0019482	beta-alanine metabolic process	Biological Process	0.0269392	0.397819
GO:0097480	establishment of synaptic vesicle localization	Biological Process	0.0334526	0.242178				GO:0021593	rhombomere morphogenesis	Biological Process	0.0269392	0.397819
GO:0007424	open tracheal system development	Biological Process	0.033799	0.242178				GO:0021594	rhombomere formation	Biological Process	0.0269392	0.397819
GO:0099531	presynaptic process involved in synaptic transmission	Biological Process	0.033799	0.242178				GO:0021654	rhombomere boundary formation	Biological Process	0.0269392	0.397819
GO:0043068	positive regulation of programmed cell death	Biological Process	0.0338253	0.242178				GO:0030447	filamentous growth	Biological Process	0.0269392	0.397819
GO:0019991	septate junction assembly	Biological Process	0.0339616	0.242178				GO:0036367	light adaption	Biological Process	0.0269392	0.397819
GO:0032651	regulation of interleukin-1 beta production	Biological Process	0.0339616	0.242178				GO:0045678	positive regulation of R7 cell differentiation	Biological Process	0.0269392	0.397819
GO:0034508	centromere complex assembly	Biological Process	0.0339616	0.242178				GO:0060035	notochord cell development	Biological Process	0.0269392	0.397819
GO:2000108	positive regulation of leukocyte apoptotic process	Biological Process	0.0339616	0.242178				GO:0072719	cellular response to cisplatin	Biological Process	0.0269392	0.397819
GO:0097479	synaptic vesicle localization	Biological Process	0.0344962	0.242178				GO:0090520	sphingolipid mediated signaling pathway	Biological Process	0.0269392	0.397819
GO:0032652	regulation of interleukin-1 production	Biological Process	0.0355518	0.242178				GO:1904975	response to bleomycin	Biological Process	0.0269392	0.397819
GO:0033198	response to ATP	Biological Process	0.0355518	0.242178				GO:1904976	cellular response to bleomycin	Biological Process	0.0269392	0.397819
GO:0043029	T cell homeostasis	Biological Process	0.0355518	0.242178				GO:1990009	retinal cell apoptotic process	Biological Process	0.0269392	0.397819
GO:0044091	membrane biogenesis	Biological Process	0.0355518	0.242178				GO:0072001	renal system development	Biological Process	0.0270192	0.397819
GO:0051957	positive regulation of amino acid transport	Biological Process	0.0355518	0.242178				GO:0006805	xenobiotic metabolic process	Biological Process	0.0273374	0.399258
GO:0055082	cellular chemical homeostasis	Biological Process	0.0362022	0.242178				GO:0006811	ion transport	Biological Process	0.0303801	0.431066
GO:0001737	establishment of imaginal disc-derived wing hair orientation	Biological Process	0.0371395	0.242178				GO:0097530	granulocyte migration	Biological Process	0.0314773	0.431066
GO:0001910	regulation of leukocyte mediated cytotoxicity	Biological Process	0.0371395	0.242178				GO:0072073	kidney epithelium development	Biological Process	0.0319233	0.431066
GO:0007362	terminal region determination	Biological Process	0.0371395	0.242178				GO:0000454	snoRNA guided rRNA pseudouridine synthesis	Biological Process	0.0335617	0.431066
GO:0032309	icosanoid secretion	Biological Process	0.0371395	0.242178				GO:0006212	uracil catabolic process	Biological Process	0.0335617	0.431066
GO:0045198	establishment of epithelial cell apical/basal polarity	Biological Process	0.0371395	0.242178				GO:0009138	pyrimidine nucleoside diphosphate metabolic process	Biological Process	0.0335617	0.431066
GO:0061318	renal filtration cell differentiation	Biological Process	0.0371395	0.242178				GO:0009202	deoxyribonucleoside triphosphate biosynthetic process	Biological Process	0.0335617	0.431066
GO:0071715	icosanoid transport	Biological Process	0.0371395	0.242178				GO:0009589	detection of UV	Biological Process	0.0335617	0.431066
GO:1901571	fatty acid derivative transport	Biological Process	0.0371395	0.242178				GO:0015811	L-cystine transport	Biological Process	0.0335617	0.431066
GO:0000904	cell morphogenesis involved in differentiation	Biological Process	0.0382496	0.242178				GO:0018293	protein-FAD linkage	Biological Process	0.0335617	0.431066
GO:0031099	regeneration	Biological Process	0.0384325	0.242178				GO:0019530	taurine metabolic process	Biological Process	0.0335617	0.431066
GO:0030182	neuron differentiation	Biological Process	0.0387018	0.242178				GO:0019694	alkanesulfonate metabolic process	Biological Process	0.0335617	0.431066
GO:0003254	regulation of membrane depolarization	Biological Process	0.0387249	0.242178				GO:0021521	ventral spinal cord interneuron specification	Biological Process	0.0335617	0.431066
GO:0014048	regulation of glutamate secretion	Biological Process	0.0387249	0.242178				GO:0021546	rhombomere development	Biological Process	0.0335617	0.431066
GO:0018149	peptide cross-linking	Biological Process	0.0387249	0.242178				GO:0031120	snRNA pseudouridine synthesis	Biological Process	0.0335617	0.431066
GO:0030813	positive regulation of nucleotide catabolic process	Biological Process	0.0387249	0.242178				GO:0039022	pronephric duct development	Biological Process	0.0335617	0.431066
GO:0045570	regulation of imaginal disc growth	Biological Process	0.0387249	0.242178				GO:0048898	anterior lateral line system development	Biological Process	0.0335617	0.431066
GO:0045821	positive regulation of glycolytic process	Biological Process	0.0387249	0.242178				GO:0001656	metanephros development	Biological Process	0.0373543	0.454335
GO:0051197	positive regulation of coenzyme metabolic process	Biological Process	0.0387249	0.242178				GO:0007443	Malpighian tubule morphogenesis	Biological Process	0.0373543	0.454335
GO:0050801	ion homeostasis	Biological Process	0.039507	0.244457				GO:0046854	phosphatidylinositol phosphorylation	Biological Process	0.0373543	0.454335
GO:0001845	phagolysosome assembly	Biological Process	0.0403078	0.244457				GO:0048619	embryonic hindgut morphogenesis	Biological Process	0.0388847	0.454335
GO:0007220	Notch receptor processing	Biological Process	0.0403078	0.244457				GO:0001655	urogenital system development	Biological Process	0.0394818	0.454335
GO:0031341	regulation of cell killing	Biological Process	0.0403078	0.244457				GO:0000101	sulfur amino acid transport	Biological Process	0.04014	0.454335
GO:0046456	icosanoid biosynthetic process	Biological Process	0.0403078	0.244457				GO:0000335	negative regulation of transposition, DNA-mediated	Biological Process	0.04014	0.454335
GO:0071459	protein localization to chromosome, centromeric region	Biological Process	0.0403078	0.244457				GO:0000337	regulation of transposition, DNA-mediated	Biological Process	0.04014	0.454335
GO:0002709	regulation of T cell mediated immunity	Biological Process	0.0418882	0.244457				GO:0006208	pyrimidine nucleobase catabolic process	Biological Process	0.04014	0.454335
GO:0035850	epithelial cell differentiation involved in kidney development	Biological Process	0.0418882	0.244457				GO:0007563	regulation of eclosion	Biological Process	0.04014	0.454335
GO:0048668	collateral sprouting	Biological Process	0.0418882	0.244457				GO:0016479	negative regulation of transcription from RNA polymerase I promoter	Biological Process	0.04014	0.454335
GO:0051656	establishment of organelle localization	Biological Process	0.0423058	0.244457				GO:0019860	uracil metabolic process	Biological Process	0.04014	0.454335
GO:0048729	tissue morphogenesis	Biological Process	0.0430834	0.244457				GO:0021520	spinal cord motor neuron cell fate specification	Biological Process	0.04014	0.454335
GO:0000902	cell morphogenesis	Biological Process	0.0433867	0.244457				GO:0040031	snRNA modification	Biological Process	0.04014	0.454335
GO:0006636	unsaturated fatty acid biosynthetic process	Biological Process	0.0434663	0.244457				GO:0045704	regulation of salivary gland boundary specification	Biological Process	0.04014	0.454335
GO:0030859	polarized epithelial cell differentiation	Biological Process	0.0434663	0.244457				GO:0045705	negative regulation of salivary gland boundary specification	Biological Process	0.04014	0.454335
GO:0044331	cell-cell adhesion mediated by cadherin	Biological Process	0.0434663	0.244457				GO:0051923	sulfation	Biological Process	0.04014	0.454335
GO:0045124	regulation of bone resorption	Biological Process	0.0434663	0.244457				GO:0060034	notochord cell differentiation	Biological Process	0.04014	0.454335
GO:0051194	positive regulation of cofactor metabolic process	Biological Process	0.0434663	0.244457				GO:0070086	ubiquitin-dependent endocytosis	Biological Process	0.04014	0.454335
GO:2001171	positive regulation of ATP biosynthetic process	Biological Process	0.0434663	0.244457				GO:0002072	optic cup morphogenesis involved in camera-type eye development	Biological Process	0.0466743	0.482429
GO:0010942	positive regulation of cell death	Biological Process	0.0445277	0.244457				GO:0009186	deoxyribonucleoside diphosphate metabolic process	Biological Process	0.0466743	0.482429
GO:0006862	nucleotide transport	Biological Process	0.045042	0.244457				GO:0009221	pyrimidine deoxyribonucleotide biosynthetic process	Biological Process	0.0466743	0.482429
GO:0008293	torso signaling pathway	Biological Process	0.045042	0.244457				GO:0019371	cyclooxygenase pathway	Biological Process	0.0466743	0.482429
GO:0009453	energy taxis	Biological Process	0.045042	0.244457				GO:0021514	ventral spinal cord interneuron differentiation	Biological Process	0.0466743	0.482429
GO:0032611	interleukin-1 beta production	Biological Process	0.045042	0.244457				GO:0032079	positive regulation of endodeoxyribonuclease activity	Biological Process	0.0466743	0.482429
GO:0032755	positive regulation of interleukin-6 production	Biological Process	0.045042	0.244457				GO:0034552	respiratory chain complex II assembly	Biological Process	0.0466743	0.482429
GO:0032892	positive regulation of organic acid transport	Biological Process	0.045042	0.244457				GO:0034553	mitochondrial respiratory chain complex II assembly	Biological Process	0.0466743	0.482429
GO:0042331	phototaxis	Biological Process	0.045042	0.244457				GO:0051096	positive regulation of helicase activity	Biological Process	0.0466743	0.482429
GO:0044062	regulation of excretion	Biological Process	0.045042	0.244457				GO:0060579	ventral spinal cord interneuron fate commitment	Biological Process	0.0466743	0.482429
GO:0048873	homeostasis of number of cells within a tissue	Biological Process	0.045042	0.244457				GO:0061551	trigeminal ganglion development	Biological Process	0.0466743	0.482429
GO:0097205	renal filtration	Biological Process	0.045042	0.244457				GO:0070857	regulation of bile acid biosynthetic process	Biological Process	0.0466743	0.482429
GO:2000191	regulation of fatty acid transport	Biological Process	0.045042	0.244457				GO:0097032	mitochondrial respiratory chain complex II biogenesis	Biological Process	0.0466743	0.482429
GO:0032612	interleukin-1 production	Biological Process	0.0466152	0.250786				GO:1903335	regulation of vacuolar transport	Biological Process	0.0466743	0.482429
GO:0035089	establishment of apical/basal cell polarity	Biological Process	0.0466152	0.250786				GO:1904251	regulation of bile acid metabolic process	Biological Process	0.0466743	0.482429
GO:0050793	regulation of developmental process	Biological Process	0.0476628	0.25396				GO:0071346	cellular response to interferon-gamma	Biological Process	0.0468843	0.482429
GO:0007277	pole cell development	Biological Process	0.048186	0.25396				GO:0048546	digestive tract morphogenesis	Biological Process	0.0479645	0.490755
GO:0010524	positive regulation of calcium ion transport into cytosol	Biological Process	0.048186	0.25396				GO:0030001	metal ion transport	Biological Process	0.0485912	0.494375
GO:0034405	response to fluid shear stress	Biological Process	0.048186	0.25396
GO:0048584	positive regulation of response to stimulus	Biological Process	0.0484228	0.25396
GO:0007409	axonogenesis	Biological Process	0.048442	0.25396
GO:0001745	compound eye morphogenesis	Biological Process	0.049192	0.255406
GO:0002931	response to ischemia	Biological Process	0.0497545	0.255406
GO:0038083	peptidyl-tyrosine autophosphorylation	Biological Process	0.0497545	0.255406
GO:0040015	negative regulation of multicellular organism growth	Biological Process	0.0497545	0.255406
GO:0097035	regulation of membrane lipid distribution	Biological Process	0.0497545	0.255406
