# Supplementary material for: Genomic and single-cell analyses reveal genetic signatures of swimming pattern and diapause strategy in jellyfish
Source: Nat Commun. 2024 Jul 15;15:5936. doi: 10.1038/s41467-024-49848-z (PMC11250803; doi:10.1038/s41467-024-49848-z)
Supplement: Supplementary file 4 — Supplementary Data [file 41467_2024_49848_MOESM4_ESM.zip › Supplementary Data 12.xlsx]

## Sheet: Sheet1
Supplementary Data 12. The list of of gene losses in T. rubra (P-value<0.05). The statistical tests were two-sided and the adjustments were made for multiple comparisons.
OG	pvalue	Aurelia_coerulea	Cassiopea_xamachana	Clytia_hemisphaerica	Morbakka_virulenta	Nemopilema_nomurai	Rhopilema_esculentum	Sanderia_malayensis	Turritopsis_rubra	seed_eggNOG_ortholog	seed_ortholog_evalue	seed_ortholog_score	best_tax_level	Preferred_name	GOs	EC	KEGG_ko	KEGG_Pathway	KEGG_Module	KEGG_Reaction	KEGG_rclass	BRITE	KEGG_TC	CAZy	BiGG_Reaction	taxonomic scope	eggNOG OGs	best eggNOG OG	COG Functional cat.	eggNOG free text desc.
OG0000003	0.004	37	56	12	13	50	8	22	0	67593.Physo132874	1.1e-270	940.3	Peronosporales													Eukaryota	3QH4V@4776,COG2801@1,KOG0017@2759	NA|NA|NA	L	GAG-pre-integrase domain
OG0000004	0.043	89	14	41	17	1	19	11	0	10224.XP_002737623.1	0	1090.5	Bilateria													Metazoa	38F42@33154,3BA5H@33208,3CWAK@33213,COG2801@1,KOG0017@2759	NA|NA|NA	E	K02A2.6-like
OG0000011	0.004	55	17	10	44	13	13	0	0	13735.ENSPSIP00000000229	1e-188	668.3	Testudines													Metazoa	39TZY@33154,3BHR3@33208,3CUIP@33213,48QQZ@7711,49MAN@7742,4CMNK@8459,KOG1075@1,KOG1075@2759	NA|NA|NA	S	Endonuclease-reverse transcriptase
OG0000012	0.002	43	31	25	16	22	9	6	0	7668.SPU_003372-tr	4.2e-231	808.5	Bilateria													Metazoa	38F42@33154,3BA5H@33208,3CWAK@33213,COG2801@1,KOG0017@2759	NA|NA|NA	E	K02A2.6-like
OG0000022	0.013	65	56	1	0	0	1	2	0	8128.ENSONIP00000026565	2.6e-100	373.2	Vertebrata													Metazoa	39Y6T@33154,3BEGN@33208,3CZ7K@33213,48DPU@7711,49A9G@7742,KOG1075@1,KOG1075@2759	NA|NA|NA	S	Reverse transcriptase (RNA-dependent DNA polymerase)
OG0000038	0.002	9	23	1	0	19	44	12	0	6087.XP_004213221.1	1.9e-156	559.7	Metazoa													Metazoa	2CNH6@1,2QW9Y@2759,39UZV@33154,3BFP8@33208	NA|NA|NA	S	Domain of unknown function (DUF4371)
OG0000041	0.013	59	7	3	33	3	0	0	0	7668.SPU_024592-tr	2.6e-98	367.9	Eukaryota													Eukaryota	KOG1075@1,KOG1075@2759	NA|NA|NA	E	Ribonuclease H protein
OG0000044	0.013	62	12	28	0	1	0	1	0	8128.ENSONIP00000026565	2.5e-104	387.1	Vertebrata													Metazoa	39Y6T@33154,3BEGN@33208,3CZ7K@33213,48DPU@7711,49A9G@7742,KOG1075@1,KOG1075@2759	NA|NA|NA	S	Reverse transcriptase (RNA-dependent DNA polymerase)
OG0000060	0	17	22	17	3	25	0	11	0	10224.NP_001161505.1	6.8e-31	141.4	Bilateria	SULT1B1	GO:0000103,GO:0000165,GO:0000166,GO:0000323,GO:0003008,GO:0003013,GO:0003674,GO:0003824,GO:0004027,GO:0004062,GO:0004304,GO:0005488,GO:0005515,GO:0005575,GO:0005622,GO:0005623,GO:0005737,GO:0005764,GO:0005773,GO:0005829,GO:0006066,GO:0006067,GO:0006068,GO:0006082,GO:0006139,GO:0006163,GO:0006464,GO:0006468,GO:0006575,GO:0006576,GO:0006584,GO:0006629,GO:0006725,GO:0006753,GO:0006790,GO:0006793,GO:…	2.8.2.1,2.8.2.4	ko:K01014,ko:K01016,ko:K01025	ko00140,ko05204,map00140,map05204		R01242,R02350	RC00007,RC00128	ko00000,ko00001,ko01000				Metazoa	38FPD@33154,3BEBC@33208,3CTZN@33213,KOG1584@1,KOG1584@2759	NA|NA|NA	L	Sulfotransferase
OG0000064	0.002	51	3	4	32	0	2	1	0	7719.XP_002121094.1	3.6e-211	742.3	Chordata													Metazoa	38F42@33154,3BA5H@33208,3CZSS@33213,48AQP@7711,COG2801@1,KOG0017@2759	NA|NA|NA	L	K02A2.6-like
OG0000065	0.002	42	10	13	2	1	22	3	0	400682.PAC_15706197	1.6e-175	624.4	Metazoa													Metazoa	2CMP4@1,2QR56@2759,39VQX@33154,3BR69@33208	NA|NA|NA	S	Pao retrotransposon peptidase
OG0000077	0.001	31	12	4	38	0	2	1	0	400682.PAC_15725332	1.2e-73	285.4	Metazoa													Metazoa	2B31K@1,2S0E1@2759,3A5SQ@33154,3BSWW@33208	NA|NA|NA
OG0000081	0.013	69	1	9	3	2	0	0	0	13735.ENSPSIP00000001111	5.1e-66	259.6	Testudines													Metazoa	29YJV@1,2RXU5@2759,3A0FB@33154,3BPYT@33208,3D6GB@33213,48G4U@7711,49D4K@7742,4CMFB@8459	NA|NA|NA	S	Reverse transcriptase (RNA-dependent DNA polymerase)
OG0000086	0.002	46	33	1	0	1	1	1	0	7668.SPU_024592-tr	4.7e-93	350.1	Eukaryota													Eukaryota	KOG1075@1,KOG1075@2759	NA|NA|NA	E	Ribonuclease H protein
OG0000097	0	10	30	4	1	19	10	4	0	8049.ENSGMOP00000013480	2.6e-198	699.1	Actinopterygii													Metazoa	2CMM3@1,2QQSX@2759,39DKY@33154,3BDYS@33208,3CVMR@33213,483GK@7711,48YAN@7742,4A1CW@7898	NA|NA|NA	S	THAP domain containing 9
OG0000101	0	8	31	1	4	15	8	10	0	45351.EDO46858	6.2e-96	359.4	Eukaryota				ko:K04307	ko04080,ko04926,map04080,map04926				ko00000,ko00001,ko04030				Eukaryota	COG4886@1,KOG4194@2759	NA|NA|NA	KLT	otolith morphogenesis
OG0000126	0.002	39	0	3	0	2	21	2	0	7739.XP_002592393.1	4.4e-72	280	Chordata													Metazoa	293FR@1,2RACQ@2759,39RD5@33154,3BAD5@33208,3CUAN@33213,48RQA@7711	NA|NA|NA
OG0000139	0.002	47	10	1	5	1	0	0	0	7897.ENSLACP00000014670	5e-105	389	Vertebrata													Metazoa	39X6K@33154,3BK4A@33208,3CYZ9@33213,48RT4@7711,49N6K@7742,KOG1075@1,KOG1075@2759	NA|NA|NA	S	Reverse transcriptase (RNA-dependent DNA polymerase)
OG0000146	0.001	34	5	10	0	10	0	3	0	8128.ENSONIP00000026565	6.2e-93	348.2	Vertebrata													Metazoa	39Y6T@33154,3BEGN@33208,3CZ7K@33213,48DPU@7711,49A9G@7742,KOG1075@1,KOG1075@2759	NA|NA|NA	S	Reverse transcriptase (RNA-dependent DNA polymerase)
OG0000153	0.013	0	0	61	0	0	0	0	0
OG0000154	0.002	46	3	7	0	3	0	1	0	6087.XP_004208112.1	8.3e-99	369	Metazoa				ko:K10577	ko03013,ko04064,ko04120,ko05206,map03013,map04064,map04120,map05206	M00427			ko00000,ko00001,ko00002,ko03019,ko04121				Metazoa	3AB3G@33154,3BQKC@33208,KOG1075@1,KOG1075@2759	NA|NA|NA	O	Reverse transcriptase (RNA-dependent DNA polymerase)
OG0000179	0.004	0	0	54	0	0	0	1	0
OG0000193	0.001	0	11	1	37	2	0	1	0	6087.XP_002170064.1	0	1170.6	Metazoa													Metazoa	39RZN@33154,3BK6W@33208,COG2801@1,KOG0017@2759	NA|NA|NA	L	transposition, RNA-mediated
OG0000194	0	13	11	3	1	0	18	5	0	6087.XP_002153934.1	1.9e-76	293.5	Metazoa	SLC7A9	GO:0000099,GO:0000101,GO:0002376,GO:0003333,GO:0003674,GO:0003823,GO:0005215,GO:0005342,GO:0005488,GO:0005575,GO:0005623,GO:0005886,GO:0005887,GO:0005903,GO:0006810,GO:0006811,GO:0006820,GO:0006865,GO:0006928,GO:0008150,GO:0008509,GO:0008514,GO:0009987,GO:0015075,GO:0015171,GO:0015175,GO:0015179,GO:0015184,GO:0015291,GO:0015297,GO:0015318,GO:0015711,GO:0015804,GO:0015807,GO:0015811,GO:0015849,GO:…		ko:K13868	ko04974,map04974				ko00000,ko00001,ko02000	2.A.3.8.15			Metazoa	38BBK@33154,3B9U2@33208,COG0531@1,KOG1287@2759	NA|NA|NA	E	L-alpha-amino acid transmembrane transport
OG0000196	0.002	0	0	1	50	0	0	0	0	7897.ENSLACP00000013610	2e-136	494.2	Metazoa													Metazoa	3A702@33154,3BTSP@33208,KOG1075@1,KOG1075@2759	NA|NA|NA	S	Ribonuclease H protein
OG0000206	0.002	41	2	1	0	1	1	2	0	45351.EDO44277	1.2e-30	141.7	Metazoa													Metazoa	2CNGZ@1,2QW8I@2759,39W5Y@33154,3BJC0@33208	NA|NA|NA	S	CUB and zona pellucida-like domain-containing protein
OG0000208	0	20	10	9	0	3	5	1	0	7668.SPU_003468-tr	5.3e-117	428.3	Eukaryota													Eukaryota	KOG1075@1,KOG1075@2759	NA|NA|NA	E	Ribonuclease H protein
OG0000211	0	2	17	1	25	0	3	0	0	121225.PHUM025600-PA	2.4e-136	492.7	Paraneoptera													Arthropoda	39X6K@33154,3BK4A@33208,3CYZ9@33213,3EDM0@33342,3SHIN@50557,41X3S@6656,KOG1075@1,KOG1075@2759	NA|NA|NA	S	reverse transcriptase
OG0000215	0	26	5	1	7	5	2	1	0	10224.XP_006826129.1	2.8e-305	1054.3	Bilateria													Metazoa	38F42@33154,3BA5H@33208,3CWAK@33213,COG2801@1,KOG0017@2759	NA|NA|NA	E	K02A2.6-like
OG0000225	0.001	1	2	2	0	1	3	37	0
OG0000226	0	17	1	14	0	0	0	14	0	400682.PAC_15725762	9.4e-59	235.7	Metazoa													Metazoa	2CC8B@1,2S3BW@2759,3A3QP@33154,3C1YH@33208	NA|NA|NA
OG0000227	0	14	2	3	9	18	0	0	0	7668.SPU_010000-tr	5.2e-236	825.1	Bilateria													Metazoa	2CMP4@1,2QR56@2759,39VQX@33154,3BR69@33208,3D755@33213	NA|NA|NA	S	Pao retrotransposon peptidase
OG0000228	0	27	4	11	0	1	1	2	0	400682.PAC_15708823	1.6e-107	397.5	Metazoa													Metazoa	3A0VV@33154,3BYF7@33208,COG2801@1,KOG0017@2759	NA|NA|NA	L	Reverse transcriptase (RNA-dependent DNA polymerase)
OG0000229	0	16	0	2	0	1	10	17	0	400682.PAC_15709636	5.4e-35	155.2	Metazoa			3.6.4.12	ko:K03654	ko03018,map03018				ko00000,ko00001,ko01000,ko03400				Metazoa	3A20T@33154,3BR6K@33208,COG0514@1,COG5245@1,KOG0351@2759,KOG3595@2759	NA|NA|NA	A	DEAD/DEAH box helicase
OG0000233	0	33	2	6	1	0	3	0	0	13735.ENSPSIP00000001958	3.3e-53	216.9	Testudines													Metazoa	29YJV@1,2RXU5@2759,3A0FB@33154,3BPYT@33208,3D6GB@33213,48G4U@7711,49D4K@7742,4CMFB@8459	NA|NA|NA	S	Reverse transcriptase (RNA-dependent DNA polymerase)
OG0000235	0	23	3	1	17	1	0	0	0	400682.PAC_15700797	8.1e-151	541.2	Metazoa													Metazoa	39X6K@33154,3BK4A@33208,KOG1075@1,KOG1075@2759	NA|NA|NA	S	reverse transcriptase
OG0000236	0	26	0	12	0	1	1	5	0	7668.SPU_013415-tr	3.6e-74	285.8	Bilateria													Metazoa	3AJAC@33154,3CQ0J@33208,3DED4@33213,COG0514@1,KOG0351@2759	NA|NA|NA	A	Helicase conserved C-terminal domain
OG0000237	0	0	5	14	22	4	0	0	0	10224.XP_006818597.1	3.5e-151	544.3	Bilateria													Metazoa	38F42@33154,3BA5H@33208,3CWAK@33213,COG2801@1,KOG0017@2759	NA|NA|NA	E	K02A2.6-like
OG0000240	0.003	11	15	2	2	2	8	4	0	7668.SPU_015555-tr	3.9e-161	576.2	Bilateria													Metazoa	39ZQV@33154,3BIZ8@33208,3D69X@33213,COG2801@1,KOG0017@2759	NA|NA|NA	L	protein heterodimerization activity
OG0000245	0	26	7	2	0	0	6	3	0	7668.SPU_024592-tr	6.7e-93	349.4	Eukaryota													Eukaryota	KOG1075@1,KOG1075@2759	NA|NA|NA	E	Ribonuclease H protein
OG0000246	0.014	7	17	1	0	6	10	3	0	6087.XP_002170048.2	3.7e-23	116.3	Metazoa				ko:K03440,ko:K04825	ko04742,ko04960,map04742,map04960				ko00000,ko00001,ko04040	1.A.6.1.1,1.A.6.1.4,1.A.6.2,1.A.6.4,1.A.6.5			Metazoa	38YI2@33154,3BE9T@33208,KOG4294@1,KOG4294@2759	NA|NA|NA	P	Belongs to the amiloride-sensitive sodium channel (TC 1.A.6) family
OG0000248	0	12	8	19	4	0	0	1	0	10224.XP_006818038.1	1.2e-108	399.8	Bilateria													Metazoa	3AHZQ@33154,3BXIP@33208,3DFD8@33213,COG2801@1,KOG0017@2759	NA|NA|NA	L	transposition, RNA-mediated
OG0000255	0	20	16	3	0	1	1	2	0	6500.XP_005104195.1	1.4e-94	354.8	Bilateria													Metazoa	38BYU@33154,3B953@33208,3CSWC@33213,KOG1327@1,KOG1327@2759	NA|NA|NA	T	cellular response to calcium ion
OG0000256	0	20	0	1	0	1	7	14	0	6087.XP_004206787.1	5.7e-20	105.9	Eukaryota													Eukaryota	KOG3544@1,KOG3544@2759	NA|NA|NA	D	structural constituent of cuticle
OG0000257	0.003	14	11	1	0	3	2	12	0	7739.XP_002604894.1	1.5e-43	185.3	Chordata													Metazoa	28XKR@1,2R4E0@2759,39TX3@33154,3BKT1@33208,3D3E1@33213,48JDM@7711	NA|NA|NA
OG0000269	0.011	10	5	8	0	3	2	14	0	7739.XP_002609506.1	1.1e-47	198.7	Metazoa													Metazoa	2E0UB@1,2RW48@2759,39ISU@33154,3C59P@33208	NA|NA|NA
OG0000270	0	2	11	13	0	1	2	13	0	7739.XP_002605708.1	1.9e-71	277.3	Chordata													Metazoa	2BVIV@1,2S2AH@2759,3A4IV@33154,3BS9H@33208,3DWFD@33213,48H3T@7711	NA|NA|NA
OG0000277	0	16	0	1	0	0	1	23	0	45351.EDO48695	7.4e-39	169.9	Metazoa	CTNNA1	GO:0000902,GO:0000904,GO:0001667,GO:0001669,GO:0001700,GO:0001755,GO:0001964,GO:0002009,GO:0002064,GO:0003008,GO:0003382,GO:0003383,GO:0003674,GO:0003779,GO:0005198,GO:0005200,GO:0005488,GO:0005515,GO:0005575,GO:0005622,GO:0005623,GO:0005737,GO:0005794,GO:0005829,GO:0005856,GO:0005886,GO:0005901,GO:0005911,GO:0005912,GO:0005913,GO:0005914,GO:0005915,GO:0006928,GO:0006996,GO:0007010,GO:0007016,GO:…		ko:K05691	ko04390,ko04520,ko04670,ko05100,ko05200,ko05213,ko05226,ko05412,map04390,map04520,map04670,map05100,map05200,map05213,map05226,map05412				ko00000,ko00001,ko04812				Metazoa	38Q4T@33154,3BF6N@33208,KOG3681@1,KOG3681@2759	NA|NA|NA	W	Catenin (Cadherin-associated protein), alpha
OG0000278	0	30	0	4	0	1	6	0	0	45351.EDO46004	2.2e-40	172.9	Metazoa													Metazoa	2BVSB@1,2SE17@2759,3AA5U@33154,3BW0G@33208	NA|NA|NA
OG0000283	0	4	1	18	0	7	2	9	0	45351.EDO36049	2.4e-47	197.2	Metazoa													Metazoa	2E1Z3@1,2S98E@2759,3AB2K@33154,3BU7X@33208	NA|NA|NA
OG0000298	0.002	0	0	40	0	0	0	0	0	6087.XP_002156949.2	5.9e-07	61.2	Metazoa	tor	GO:0000003,GO:0000578,GO:0001655,GO:0001709,GO:0002009,GO:0003002,GO:0003006,GO:0003674,GO:0003824,GO:0004672,GO:0004713,GO:0004714,GO:0004888,GO:0005575,GO:0005623,GO:0005886,GO:0005887,GO:0006355,GO:0006357,GO:0006464,GO:0006468,GO:0006793,GO:0006796,GO:0006807,GO:0006928,GO:0007154,GO:0007165,GO:0007166,GO:0007167,GO:0007169,GO:0007275,GO:0007276,GO:0007277,GO:0007278,GO:0007280,GO:0007350,GO:…	2.7.10.1	ko:K12378	ko04013,map04013				ko00000,ko00001,ko01000				Metazoa	3988Z@33154,3BJCE@33208,KOG0200@1,KOG0200@2759	NA|NA|NA	T	transmembrane receptor protein tyrosine kinase activity
OG0000301	0	31	1	5	0	1	0	1	0	7029.ACYPI30257-PA	1.8e-29	138.3	Insecta													Arthropoda	3AB6K@33154,3BUWN@33208,3DBXU@33213,3SQ1F@50557,421HC@6656,KOG1075@1,KOG1075@2759	NA|NA|NA	S	Ribonuclease H protein
OG0000303	0	20	0	2	0	5	7	5	0	7370.XP_005181879.1	8.1e-17	94.7	Diptera													Arthropoda	39THK@33154,3BGF1@33208,3D09T@33213,3SIRQ@50557,41Z3Y@6656,453W1@7147,KOG4585@1,KOG4585@2759	NA|NA|NA	L	DDE superfamily endonuclease
OG0000320	0.001	0	0	37	0	0	0	1	0	7029.ACYPI56749-PA	1.5e-13	84.7	Arthropoda													Arthropoda	2CMP4@1,2QR56@2759,39VQX@33154,3BR69@33208,3D755@33213,4230R@6656	NA|NA|NA	S	Pao retrotransposon peptidase
OG0000322	0.001	0	0	37	0	0	0	1	0	48698.ENSPFOP00000009627	9.1e-16	92	Actinopterygii				ko:K04622	ko04621,map04621				ko00000,ko00001,ko04030	9.A.14.7.3			Metazoa	38FZK@33154,3BCIM@33208,3CR7N@33213,485N9@7711,4921C@7742,49ZWQ@7898,KOG1056@1,KOG1056@2759	NA|NA|NA	T	receptor, family C, group 6, member
OG0000324	0.013	11	1	1	3	10	5	6	0	45351.EDO34420	2.9e-22	113.6	Metazoa		GO:0003674,GO:0004888,GO:0004930,GO:0005575,GO:0006950,GO:0007154,GO:0007165,GO:0007186,GO:0007275,GO:0007568,GO:0008150,GO:0008340,GO:0009605,GO:0009987,GO:0009991,GO:0010259,GO:0016020,GO:0016021,GO:0023052,GO:0031224,GO:0031667,GO:0032501,GO:0032502,GO:0038023,GO:0042594,GO:0044425,GO:0048856,GO:0050789,GO:0050794,GO:0050896,GO:0051716,GO:0060089,GO:0065007											Metazoa	28Z7Y@1,2R627@2759,39MTC@33154,3CPD4@33208	NA|NA|NA	S	G-protein coupled receptor activity
OG0000327	0	23	13	1	0	0	0	0	0	7668.SPU_024592-tr	5.7e-79	302	Eukaryota													Eukaryota	KOG1075@1,KOG1075@2759	NA|NA|NA	E	Ribonuclease H protein
OG0000330	0.014	5	3	4	0	10	14	1	0	8010.XP_010900481.1	1.8e-07	65.5	Actinopterygii													Metazoa	2EHJF@1,2SN74@2759,3AJN7@33154,3C00X@33208,3DG1V@33213,48JP8@7711,49GJG@7742,4A7E3@7898	NA|NA|NA	T	Epidermal growth factor-like domain.
OG0000333	0	3	0	26	0	1	0	7	0	400682.PAC_15725762	3.8e-51	209.1	Metazoa													Metazoa	2CC8B@1,2S3BW@2759,3A3QP@33154,3C1YH@33208	NA|NA|NA
OG0000347	0.001	13	0	1	0	4	5	13	0	7739.XP_002588041.1	5e-32	145.6	Metazoa													Metazoa	2D1YY@1,2SJUI@2759,3AI5P@33154,3BY8Q@33208	NA|NA|NA
OG0000349	0	15	0	6	0	0	3	12	0	7668.SPU_003399-tr	3.1e-56	227.3	Bilateria													Metazoa	2AENI@1,2RYW1@2759,39ZI9@33154,3BE6W@33208,3D71Y@33213	NA|NA|NA
OG0000351	0	13	8	3	11	0	0	1	0	400682.PAC_15700797	1.1e-156	560.5	Metazoa													Metazoa	39X6K@33154,3BK4A@33208,KOG1075@1,KOG1075@2759	NA|NA|NA	S	reverse transcriptase
OG0000353	0	1	0	33	0	0	0	2	0	7668.SPU_004772-tr	5.8e-197	695.3	Bilateria			3.6.4.12	ko:K15255					ko00000,ko01000,ko03029,ko03032				Metazoa	39RYU@33154,3BK87@33208,3D4JP@33213,COG0507@1,KOG0987@2759	NA|NA|NA	L	Belongs to the helicase family
OG0000356	0	7	0	10	0	0	0	19	0	6087.XP_004207916.1	2.1e-18	100.9	Metazoa				ko:K21595					ko00000,ko03000				Metazoa	28Q9Z@1,2QWYS@2759,39HNS@33154,3BBFD@33208	NA|NA|NA	K	Transcription factor
OG0000365	0	32	0	3	0	0	0	0	0	13735.ENSPSIP00000000422	3.4e-94	353.6	Testudines													Metazoa	29YJV@1,2RXU5@2759,3A0FB@33154,3BPYT@33208,3D6GB@33213,48G4U@7711,49D4K@7742,4CMFB@8459	NA|NA|NA	S	Reverse transcriptase (RNA-dependent DNA polymerase)
OG0000375	0.001	0	0	35	0	0	0	0	0	6087.XP_002156949.2	1.6e-18	101.3	Metazoa	tor	GO:0000003,GO:0000578,GO:0001655,GO:0001709,GO:0002009,GO:0003002,GO:0003006,GO:0003674,GO:0003824,GO:0004672,GO:0004713,GO:0004714,GO:0004888,GO:0005575,GO:0005623,GO:0005886,GO:0005887,GO:0006355,GO:0006357,GO:0006464,GO:0006468,GO:0006793,GO:0006796,GO:0006807,GO:0006928,GO:0007154,GO:0007165,GO:0007166,GO:0007167,GO:0007169,GO:0007275,GO:0007276,GO:0007277,GO:0007278,GO:0007280,GO:0007350,GO:…	2.7.10.1	ko:K12378	ko04013,map04013				ko00000,ko00001,ko01000				Metazoa	3988Z@33154,3BJCE@33208,KOG0200@1,KOG0200@2759	NA|NA|NA	T	transmembrane receptor protein tyrosine kinase activity
OG0000381	0	2	1	3	0	0	1	27	0	7739.XP_002599290.1	7.5e-13	80.1	Chordata													Metazoa	28XKR@1,2R4E0@2759,39TX3@33154,3BKT1@33208,3D3E1@33213,48JDM@7711	NA|NA|NA
OG0000385	0	28	0	1	0	0	3	2	0	7668.SPU_024724-tr	5.3e-13	82.4	Eukaryota													Eukaryota	2EWXP@1,2SYP4@2759	NA|NA|NA	F	Protein tyrosine kinase
OG0000396	0	24	7	2	0	0	0	0	0	8128.ENSONIP00000026565	1.3e-60	241.5	Vertebrata													Metazoa	39Y6T@33154,3BEGN@33208,3CZ7K@33213,48DPU@7711,49A9G@7742,KOG1075@1,KOG1075@2759	NA|NA|NA	S	Reverse transcriptase (RNA-dependent DNA polymerase)
OG0000398	0	6	14	1	0	2	10	0	0	10224.XP_006816658.1	6.6e-48	198.7	Metazoa													Metazoa	2CMP4@1,2QR56@2759,3AFGE@33154,3BZBX@33208	NA|NA|NA
OG0000400	0	27	5	1	0	0	0	0	0	7668.SPU_024592-tr	4.2e-86	326.6	Eukaryota													Eukaryota	KOG1075@1,KOG1075@2759	NA|NA|NA	E	Ribonuclease H protein
OG0000420	0	16	1	3	0	1	4	7	0	7739.XP_002603652.1	3.3e-42	180.3	Metazoa													Metazoa	28XKR@1,2R4E0@2759,39TX3@33154,3BKT1@33208	NA|NA|NA
OG0000422	0.001	16	0	2	0	3	5	6	0	7739.XP_002591963.1	3.4e-58	233	Metazoa													Metazoa	2D1YY@1,2SJUI@2759,3AI5P@33154,3BY8Q@33208	NA|NA|NA
OG0000424	0	25	0	1	1	2	0	3	0	7668.SPU_016462-tr	2.3e-49	204.9	Metazoa													Metazoa	39Y6T@33154,3BEGN@33208,KOG1075@1,KOG1075@2759	NA|NA|NA	G	mannose metabolic process
OG0000456	0	12	0	5	0	2	12	0	0	7739.XP_002588076.1	1.3e-55	224.9	Eukaryota				ko:K19613,ko:K22038	ko04014,map04014				ko00000,ko00001,ko02000	1.A.25.3			Eukaryota	COG0666@1,COG4886@1,KOG0505@2759,KOG0619@2759,KOG3700@1,KOG3700@2759	NA|NA|NA	V	transferase activity, transferring acyl groups
OG0000465	0.014	13	2	4	0	5	6	0	0	7668.SPU_015555-tr	2.8e-174	619.8	Bilateria													Metazoa	39ZQV@33154,3BIZ8@33208,3D69X@33213,COG2801@1,KOG0017@2759	NA|NA|NA	L	protein heterodimerization activity
OG0000490	0.01	0	0	30	0	0	0	0	0	45351.EDO45915	4.7e-21	109	Metazoa			2.3.2.27	ko:K03174,ko:K03175,ko:K09848	ko04010,ko04013,ko04064,ko04120,ko04140,ko04144,ko04214,ko04380,ko04620,ko04621,ko04622,ko04657,ko04668,ko04722,ko05133,ko05140,ko05142,ko05145,ko05152,ko05160,ko05162,ko05165,ko05167,ko05168,ko05169,ko05200,ko05203,ko05222,map04010,map04013,map04064,map04120,map04140,map04144,map04214,map04380,map04620,map04621,map04622,map04657,map04668,map04722,map05133,map05140,map05142,map05145,map05152,map0…	M00686			ko00000,ko00001,ko00002,ko01000,ko04121,ko04131				Metazoa	38D7Q@33154,3BFRP@33208,KOG0297@1,KOG0297@2759	NA|NA|NA	O	activation of NF-kappaB-inducing kinase activity
OG0000491	0.01	0	0	30	0	0	0	0	0	45351.EDO32927	1.5e-35	159.5	Opisthokonta													Opisthokonta	2CC8B@1,2S3BW@2759,3A3QP@33154	NA|NA|NA
OG0000492	0.01	0	0	30	0	0	0	0	0	6087.XP_004210178.1	5.5e-40	172.9	Metazoa													Metazoa	2D2TA@1,2SNY4@2759,3AMT6@33154,3C0CX@33208	NA|NA|NA	S	hAT family C-terminal dimerisation region
OG0000503	0	18	0	2	1	0	8	0	0	7668.SPU_010898-tr	1.2e-85	323.9	Eukaryota													Eukaryota	KOG1075@1,KOG1075@2759	NA|NA|NA	E	Ribonuclease H protein
OG0000511	0.011	0	4	1	22	1	1	0	0	13037.EHJ64905	6.6e-79	301.2	Lepidoptera													Arthropoda	39Y9N@33154,3BKRZ@33208,3CWQ0@33213,3T120@50557,424BC@6656,448ZK@7088,KOG1075@1,KOG1075@2759	NA|NA|NA	S	Ribonuclease H protein
OG0000524	0.003	13	0	6	0	2	1	6	0	400682.PAC_15705808	2.1e-43	186	Metazoa													Metazoa	2CNQC@1,2QXFF@2759,39Y03@33154,3BMKX@33208	NA|NA|NA
OG0000525	0	1	17	1	0	1	1	7	0	69293.ENSGACP00000014014	1e-26	128.3	Actinopterygii	DPH3	GO:0002791,GO:0002792,GO:0003674,GO:0005488,GO:0005575,GO:0005622,GO:0005623,GO:0005634,GO:0005654,GO:0005737,GO:0005829,GO:0006417,GO:0006448,GO:0006464,GO:0006807,GO:0008150,GO:0008152,GO:0009058,GO:0009889,GO:0009987,GO:0010468,GO:0010556,GO:0010608,GO:0017182,GO:0017183,GO:0018193,GO:0018202,GO:0019222,GO:0019538,GO:0031323,GO:0031326,GO:0031974,GO:0031981,GO:0032268,GO:0032879,GO:0032880,GO:…		ko:K15455					ko00000,ko03012,ko03016				Metazoa	3A895@33154,3BTW7@33208,3DAKC@33213,48FDZ@7711,49C4M@7742,4A4MY@7898,COG5216@1,KOG2923@2759	NA|NA|NA	S	Diphthamide biosynthesis 3
OG0000527	0	20	0	1	0	1	4	2	0	7994.ENSAMXP00000026444	2.7e-13	83.2	Actinopterygii													Metazoa	28N8N@1,2QUTZ@2759,39XUZ@33154,3BIC8@33208,3D1M8@33213,48DCS@7711,49178@7742,4A57R@7898	NA|NA|NA	S	Transposase
OG0000529	0	26	1	1	0	0	0	0	0	45351.EDO31540	1.6e-32	147.9	Metazoa													Metazoa	2D4FP@1,2SV05@2759,39MTM@33154,3C2AS@33208	NA|NA|NA
OG0000533	0	6	12	9	0	0	1	0	0	7668.SPU_016325-tr	5.6e-61	243	Bilateria				ko:K10577	ko03013,ko04064,ko04120,ko05206,map03013,map04064,map04120,map05206	M00427			ko00000,ko00001,ko00002,ko03019,ko04121				Metazoa	3AB3G@33154,3BQKC@33208,3D77Y@33213,KOG1075@1,KOG1075@2759	NA|NA|NA	O	Reverse transcriptase (RNA-dependent DNA polymerase)
OG0000537	0.047	1	10	1	0	7	8	1	0	6087.XP_004212151.1	9.2e-57	228	Metazoa													Metazoa	29QV0@1,2RX9E@2759,39YJ4@33154,3BIE9@33208	NA|NA|NA	S	Transposase protein
OG0000543	0	5	0	1	0	0	1	21	0
OG0000559	0.01	4	10	3	0	0	2	8	0	10224.XP_002735069.1	5.5e-17	94.4	Bilateria													Metazoa	28N67@1,2QURF@2759,39Z70@33154,3BNIP@33208,3E4WC@33213	NA|NA|NA
OG0000560	0.001	13	5	5	1	0	3	0	0	10224.XP_006817263.1	2.7e-140	506.5	Bilateria													Metazoa	2D1AE@1,2SHBM@2759,3AFP7@33154,3BY0Y@33208,3DET1@33213	NA|NA|NA
OG0000572	0.043	9	5	2	7	3	1	0	0	6087.XP_002163959.2	5.1e-27	128.6	Eukaryota													Eukaryota	KOG1217@1,KOG1217@2759	NA|NA|NA	O	calcium ion binding
OG0000575	0.016	1	0	24	2	0	0	0	0	7668.SPU_006771-tr	2e-40	172.6	Bilateria													Metazoa	39Y6T@33154,3BEGN@33208,3CZ7K@33213,KOG1075@1,KOG1075@2759	NA|NA|NA	G	positive regulation of TOR signaling
OG0000585	0.02	0	0	27	0	0	0	0	0	7739.XP_002605033.1	3.7e-20	108.6	Bilateria													Metazoa	2CZPF@1,2SB4G@2759,3AQEB@33154,3CPE5@33208,3E5J4@33213	NA|NA|NA
OG0000590	0.01	13	6	1	3	2	0	1	0	7955.ENSDARP00000105592	0	1087.8	Actinopterygii			2.7.1.147	ko:K08074	ko00010,ko01100,ko01110,ko01130,ko01200,map00010,map01100,map01110,map01130,map01200	M00001	R05804,R09085,R09086	RC00002,RC00017	ko00000,ko00001,ko00002,ko01000				Metazoa	3A08P@33154,3BPIW@33208,3CTR8@33213,488DM@7711,49866@7742,4A6EX@7898,COG2801@1,KOG0017@2759	NA|NA|NA	G	Reverse transcriptase (RNA-dependent DNA polymerase)
OG0000602	0	5	0	7	1	0	13	0	0	7668.SPU_028812-tr	2.9e-125	456.4	Bilateria													Metazoa	38F42@33154,3BA5H@33208,3CZSS@33213,COG2801@1,KOG0017@2759	NA|NA|NA	G	K02A2.6-like
OG0000603	0.023	14	1	1	1	3	4	2	0	6087.XP_004211395.1	1e-38	167.5	Eukaryota				ko:K04223,ko:K04233	ko04020,ko04080,map04020,map04080				ko00000,ko00001,ko04030				Eukaryota	KOG4219@1,KOG4219@2759	NA|NA|NA	S	tachykinin receptor activity
OG0000618	0.023	0	0	26	0	0	0	0	0
OG0000619	0.023	0	0	26	0	0	0	0	0
OG0000620	0.023	0	0	26	0	0	0	0	0
OG0000634	0.024	4	0	9	2	0	2	8	0
OG0000638	0.004	2	0	22	0	1	0	0	0	27923.ML056924a-PA	1.8e-44	185.7	Eukaryota													Eukaryota	KOG1075@1,KOG1075@2759	NA|NA|NA	E	Ribonuclease H protein
OG0000645	0.002	6	0	7	0	0	4	8	0	45351.EDO30873	1.6e-48	201.1	Metazoa	HMGXB3	GO:0000981,GO:0003674,GO:0003700,GO:0003824,GO:0006355,GO:0006357,GO:0006793,GO:0006796,GO:0008150,GO:0008152,GO:0009889,GO:0009987,GO:0010468,GO:0010556,GO:0016301,GO:0016310,GO:0016740,GO:0016772,GO:0019219,GO:0019222,GO:0031323,GO:0031326,GO:0044237,GO:0050789,GO:0050794,GO:0051171,GO:0051252,GO:0060255,GO:0065007,GO:0080090,GO:0140110,GO:1903506,GO:2000112,GO:2001141											Metazoa	28SRM@1,2QZFJ@2759,38H5C@33154,3BBDF@33208	NA|NA|NA	K	high mobility group
OG0000655	0.031	0	0	25	0	0	0	0	0
OG0000668	0.018	1	0	23	0	0	0	0	0	6412.HelroP79600	8.1e-12	78.2	Bilateria	TACR3	GO:0000003,GO:0000302,GO:0001101,GO:0001505,GO:0001653,GO:0001956,GO:0001976,GO:0001990,GO:0002016,GO:0002027,GO:0002035,GO:0002118,GO:0002526,GO:0002682,GO:0002684,GO:0002685,GO:0002687,GO:0002694,GO:0002696,GO:0002790,GO:0003008,GO:0003012,GO:0003013,GO:0003014,GO:0003018,GO:0003044,GO:0003051,GO:0003073,GO:0003081,GO:0003674,GO:0004888,GO:0004930,GO:0004995,GO:0005575,GO:0005622,GO:0005623,GO:…		ko:K04222,ko:K04223,ko:K04224,ko:K04225	ko04020,ko04080,ko05162,map04020,map04080,map05162				ko00000,ko00001,ko04030				Metazoa	38C5T@33154,3BE9X@33208,3D079@33213,KOG4219@1,KOG4219@2759	NA|NA|NA	T	Belongs to the G-protein coupled receptor 1 family
OG0000672	0.022	11	5	2	3	0	0	3	0	136037.KDR17276	5.4e-18	98.2	Insecta			2.4.2.29	ko:K15407			R03789,R10209	RC00063	ko00000,ko01000,ko03016				Arthropoda	39TZY@33154,3BI15@33208,3CYKV@33213,3SQX5@50557,420TT@6656,KOG1075@1,KOG1075@2759	NA|NA|NA	C	Reverse transcriptase (RNA-dependent DNA polymerase)
OG0000683	0.018	1	0	23	0	0	0	0	0	400682.PAC_15728804	4.5e-75	290	Metazoa													Metazoa	2D1GH@1,2SI1S@2759,3AJE8@33154,3BXSF@33208	NA|NA|NA
OG0000685	0.006	5	0	5	0	0	2	12	0	45351.EDO30873	1.7e-35	158.7	Metazoa	HMGXB3	GO:0000981,GO:0003674,GO:0003700,GO:0003824,GO:0006355,GO:0006357,GO:0006793,GO:0006796,GO:0008150,GO:0008152,GO:0009889,GO:0009987,GO:0010468,GO:0010556,GO:0016301,GO:0016310,GO:0016740,GO:0016772,GO:0019219,GO:0019222,GO:0031323,GO:0031326,GO:0044237,GO:0050789,GO:0050794,GO:0051171,GO:0051252,GO:0060255,GO:0065007,GO:0080090,GO:0140110,GO:1903506,GO:2000112,GO:2001141											Metazoa	28SRM@1,2QZFJ@2759,38H5C@33154,3BBDF@33208	NA|NA|NA	K	high mobility group
OG0000698	0.046	0	0	24	0	0	0	0	0	84751.XP_007881718.1	1.1e-55	225.7	Basidiomycota													Fungi	28MBU@1,2QTV7@2759,3A43I@33154,3Q5M2@4751,3VC4Q@5204	NA|NA|NA	S	2OG-Fe(II) oxygenase superfamily
OG0000700	0.046	0	0	24	0	0	0	0	0
OG0000702	0.046	0	0	24	0	0	0	0	0
OG0000703	0.046	0	0	24	0	0	0	0	0
OG0000704	0.046	0	0	24	0	0	0	0	0	181119.XP_005522454.1	2.7e-24	120.2	Aves	TRAF6	GO:0000122,GO:0000165,GO:0000187,GO:0000209,GO:0001503,GO:0001700,GO:0001773,GO:0001775,GO:0001817,GO:0001819,GO:0001838,GO:0001841,GO:0001843,GO:0001894,GO:0001932,GO:0001934,GO:0002009,GO:0002218,GO:0002220,GO:0002221,GO:0002223,GO:0002224,GO:0002237,GO:0002250,GO:0002253,GO:0002274,GO:0002376,GO:0002429,GO:0002460,GO:0002478,GO:0002495,GO:0002504,GO:0002520,GO:0002521,GO:0002573,GO:0002637,GO:…	2.3.2.27	ko:K03175	ko04010,ko04013,ko04064,ko04120,ko04140,ko04144,ko04214,ko04380,ko04620,ko04621,ko04622,ko04657,ko04722,ko05133,ko05140,ko05142,ko05145,ko05152,ko05160,ko05162,ko05168,ko05169,ko05200,ko05222,map04010,map04013,map04064,map04120,map04140,map04144,map04214,map04380,map04620,map04621,map04622,map04657,map04722,map05133,map05140,map05142,map05145,map05152,map05160,map05162,map05168,map05169,map05200,…	M00686			ko00000,ko00001,ko00002,ko01000,ko04121,ko04131				Metazoa	38EU7@33154,3BH0V@33208,3D0YQ@33213,484FF@7711,48XKU@7742,4GMNR@8782,KOG0297@1,KOG0297@2759	NA|NA|NA	O	TNF receptor-associated factor
OG0000710	0	19	0	2	0	1	1	0	0	45351.EDO30440	2.7e-15	90.5	Metazoa													Metazoa	39M9C@33154,3CNWJ@33208,COG5599@1,KOG1947@1,KOG1947@2759,KOG4228@2759	NA|NA|NA	T	Fibronectin type 3 domain
OG0000712	0.047	4	3	2	0	2	9	3	0	6087.XP_004209354.1	5.6e-14	85.5	Eukaryota													Eukaryota	KOG2526@1,KOG2526@2759	NA|NA|NA	S	negative regulation of nodal signaling pathway involved in determination of lateral mesoderm left/right asymmetry
OG0000716	0	17	5	1	0	0	0	0	0	8128.ENSONIP00000026565	9e-77	294.7	Vertebrata													Metazoa	39Y6T@33154,3BEGN@33208,3CZ7K@33213,48DPU@7711,49A9G@7742,KOG1075@1,KOG1075@2759	NA|NA|NA	S	Reverse transcriptase (RNA-dependent DNA polymerase)
OG0000722	0.02	3	13	1	0	2	1	3	0	6087.XP_004213089.1	3.2e-49	203.8	Metazoa													Metazoa	2CMP4@1,2QR56@2759,3AFGE@33154,3BZBX@33208	NA|NA|NA
OG0000731	0.041	2	7	2	0	8	2	2	0	1120963.KB894491_gene1084	4.7e-88	332.4	Gammaproteobacteria	pvcA												Bacteria	1RJYX@1224,1S7ZT@1236,COG3207@1,COG3207@2	NA|NA|NA	Q	Pyoverdine/dityrosine biosynthesis protein
OG0000733	0.001	9	0	4	0	1	7	2	0	7739.XP_002598975.1	8.7e-33	149.4	Metazoa													Metazoa	2D1YY@1,2SJUI@2759,3AI5P@33154,3BY8Q@33208	NA|NA|NA
OG0000783	0.023	2	0	20	0	0	0	0	0	13735.ENSPSIP00000000229	1.5e-49	204.9	Testudines													Metazoa	39TZY@33154,3BHR3@33208,3CUIP@33213,48QQZ@7711,49MAN@7742,4CMNK@8459,KOG1075@1,KOG1075@2759	NA|NA|NA	S	Endonuclease-reverse transcriptase
OG0000804	0.029	0	5	1	8	2	6	0	0
OG0000824	0.015	6	0	1	0	6	1	7	0	45351.EDO49452	5.2e-19	102.8	Metazoa	ASIC2	GO:0001976,GO:0003008,GO:0003013,GO:0003018,GO:0003025,GO:0003026,GO:0003073,GO:0003674,GO:0005215,GO:0005216,GO:0005248,GO:0005261,GO:0005272,GO:0005575,GO:0005623,GO:0005886,GO:0005887,GO:0006810,GO:0006811,GO:0006812,GO:0006814,GO:0007154,GO:0007165,GO:0007267,GO:0007268,GO:0007275,GO:0007399,GO:0007417,GO:0007422,GO:0007600,GO:0007602,GO:0007605,GO:0007606,GO:0008015,GO:0008104,GO:0008150,GO:…		ko:K03440,ko:K04828,ko:K04829	ko04742,ko04750,map04742,map04750				ko00000,ko00001,ko04040	1.A.6.1.10,1.A.6.1.2,1.A.6.1.4,1.A.6.1.5,1.A.6.1.8,1.A.6.1.9,1.A.6.2,1.A.6.4,1.A.6.5			Metazoa	38YI2@33154,3BCSQ@33208,KOG4294@1,KOG4294@2759	NA|NA|NA	PT	regulation of systemic arterial blood pressure by aortic arch baroreceptor feedback
OG0000892	0.006	13	4	1	0	2	0	0	0	7897.ENSLACP00000023583	1.7e-74	287.7	Vertebrata													Metazoa	39Y6T@33154,3BEGN@33208,3CZ7K@33213,48DPU@7711,49A9G@7742,KOG1075@1,KOG1075@2759	NA|NA|NA	S	Reverse transcriptase (RNA-dependent DNA polymerase)
OG0000941	0.035	0	1	19	0	0	0	0	0	6500.XP_005100548.1	4.2e-60	239.6	Bilateria													Metazoa	39TZY@33154,3BI15@33208,3E41I@33213,KOG1075@1,KOG1075@2759	NA|NA|NA	S	Reverse transcriptase (RNA-dependent DNA polymerase)
OG0000958	0.019	10	0	2	0	1	4	2	0	400682.PAC_15707368	1.2e-36	161	Metazoa			3.6.4.12	ko:K03654	ko03018,map03018				ko00000,ko00001,ko01000,ko03400				Metazoa	3A20T@33154,3BR6K@33208,COG0514@1,KOG0351@2759	NA|NA|NA	A	DEAD/DEAH box helicase
OG0000973	0.049	6	0	1	0	3	1	8	0	400682.PAC_15709952	1.4e-25	125.2	Metazoa			2.3.2.26	ko:K22371					ko00000,ko01000,ko04121				Metazoa	2EXY3@1,2SZI2@2759,3AV3S@33154,3C4BQ@33208	NA|NA|NA
OG0001009	0.031	7	0	3	0	0	0	9	0
OG0001020	0.048	5	0	7	0	0	1	6	0	400682.PAC_15708087	4.8e-27	129.8	Metazoa			2.3.2.26	ko:K22371					ko00000,ko01000,ko04121				Metazoa	3AE58@33154,3BWAR@33208,COG2940@1,KOG1084@2759	NA|NA|NA	H	DNA binding
OG0001053	0.043	4	9	1	0	0	1	3	0	51511.ENSCSAVP00000009856	6.1e-09	70.1	Chordata													Metazoa	39TZY@33154,3BI15@33208,3CYKV@33213,487I3@7711,KOG1075@1,KOG1075@2759	NA|NA|NA	S	Reverse transcriptase (RNA-dependent DNA polymerase)
OG0001060	0.045	9	1	6	0	0	0	2	0	7029.ACYPI38608-PA	4.3e-27	130.6	Paraneoptera													Arthropoda	39TZY@33154,3BI15@33208,3CYKV@33213,3EDFZ@33342,3SQX5@50557,420TT@6656,KOG1075@1,KOG1075@2759	NA|NA|NA	S	Reverse transcriptase (RNA-dependent DNA polymerase)
OG0001065	0.023	10	5	1	1	1	0	0	0	7955.ENSDARP00000105592	2.5e-158	565.8	Actinopterygii			2.7.1.147	ko:K08074	ko00010,ko01100,ko01110,ko01130,ko01200,map00010,map01100,map01110,map01130,map01200	M00001	R05804,R09085,R09086	RC00002,RC00017	ko00000,ko00001,ko00002,ko01000				Metazoa	3A08P@33154,3BPIW@33208,3CTR8@33213,488DM@7711,49866@7742,4A6EX@7898,COG2801@1,KOG0017@2759	NA|NA|NA	G	Reverse transcriptase (RNA-dependent DNA polymerase)
OG0001066	0.041	10	2	4	0	0	0	2	0	8081.XP_008401733.1	6.6e-90	338.2	Actinopterygii													Metazoa	2CSP2@1,2RCKR@2759,39V1G@33154,3BJ72@33208,3D8D1@33213,48FEM@7711,49CK8@7742,4A42C@7898	NA|NA|NA
OG0001082	0.001	16	0	2	0	0	0	0	0	7668.SPU_001136-tr	1.7e-100	373.6	Bilateria	pgbd4												Metazoa	28PUT@1,2QWHD@2759,38EA4@33154,3BMU4@33208,3CZSB@33213	NA|NA|NA	S	Transposase IS4
OG0001086	0.042	5	0	2	0	0	0	11	0	400682.PAC_15707919	3e-19	104	Metazoa													Metazoa	2E3PW@1,2SAQV@2759,3A9YK@33154,3BU80@33208	NA|NA|NA
OG0001094	0.045	2	0	15	0	0	1	0	0	7668.SPU_010493-tr	1.1e-54	221.1	Eukaryota													Eukaryota	KOG1075@1,KOG1075@2759	NA|NA|NA	E	Ribonuclease H protein
OG0001136	0.014	13	2	2	0	0	0	0	0	7668.SPU_016462-tr	6.4e-49	202.2	Metazoa													Metazoa	39Y6T@33154,3BEGN@33208,KOG1075@1,KOG1075@2759	NA|NA|NA	G	mannose metabolic process
OG0001139	0.016	4	2	1	0	1	9	0	0	10224.XP_002734892.1	1.2e-229	804.3	Bilateria													Metazoa	2CMP4@1,2QR56@2759,3AFGE@33154,3BZBX@33208,3E445@33213	NA|NA|NA	S	Protein of unknown function (DUF1759)
OG0001184	0.023	4	7	6	0	0	0	0	0	8083.ENSXMAP00000019836	2.1e-57	230.3	Vertebrata													Metazoa	38DPC@33154,3BGB6@33208,3E4E9@33213,48KK2@7711,49MPT@7742,COG2801@1,KOG0017@2759	NA|NA|NA	L	Reverse transcriptase (RNA-dependent DNA polymerase)
OG0001232	0.047	1	5	1	0	7	1	2	0	45351.EDO38847	1.9e-23	117.1	Opisthokonta													Opisthokonta	2CMQV@1,2QRH7@2759,3ACSA@33154	NA|NA|NA
OG0001257	0	0	0	1	0	0	13	3	0	6087.XP_002155626.1	1.3e-32	147.1	Metazoa		GO:0003674,GO:0005215,GO:0005575,GO:0006810,GO:0006811,GO:0006820,GO:0008150,GO:0016020,GO:0016021,GO:0022857,GO:0031224,GO:0044425,GO:0051179,GO:0051234,GO:0055085		ko:K08193,ko:K12301	ko04142,map04142				ko00000,ko00001,ko02000	2.A.1.14,2.A.1.14.10			Metazoa	38CXA@33154,3BBSD@33208,KOG2532@1,KOG2532@2759	NA|NA|NA	G	transmembrane transport
OG0001268	0.011	13	0	3	0	0	0	0	0	7668.SPU_024592-tr	3e-84	320.9	Eukaryota													Eukaryota	KOG1075@1,KOG1075@2759	NA|NA|NA	E	Ribonuclease H protein
OG0001458	0.018	9	0	4	0	0	2	0	0	13037.EHJ70865	1.2e-30	141	Lepidoptera			2.4.2.29	ko:K15407			R03789,R10209	RC00063	ko00000,ko01000,ko03016				Arthropoda	39TZY@33154,3BI15@33208,3CYKV@33213,3SQX5@50557,420TT@6656,449FF@7088,KOG1075@1,KOG1075@2759	NA|NA|NA	J	Reverse transcriptase (RNA-dependent DNA polymerase)
OG0001477	0.02	12	1	2	0	0	0	0	0	6087.XP_002154514.2	1.2e-62	246.5	Metazoa													Metazoa	2CY83@1,2S2N2@2759,3AM2X@33154,3C0TW@33208	NA|NA|NA
OG0001505	0.033	9	0	6	0	0	0	0	0	10224.XP_006825930.1	9.4e-98	364	Bilateria													Metazoa	39Y6T@33154,3BEGN@33208,3CZ7K@33213,KOG1075@1,KOG1075@2759	NA|NA|NA	G	positive regulation of TOR signaling
OG0001624	0.018	0	7	5	0	3	0	0	0	6087.XP_004208611.1	1.8e-56	225.7	Metazoa													Metazoa	2AHQR@1,2RZ2Y@2759,3A29J@33154,3CNFJ@33208	NA|NA|NA	S	DDE superfamily endonuclease
OG0001855	0.047	0	1	1	0	0	3	9	0	6087.XP_002158419.1	1.1e-72	281.2	Opisthokonta													Opisthokonta	2E0E4@1,2S7UT@2759,3ADT8@33154	NA|NA|NA	S	MAC/Perforin domain
OG0002084	0.023	7	0	1	0	0	4	1	0	7739.XP_002592393.1	2.2e-51	210.7	Chordata													Metazoa	293FR@1,2RACQ@2759,39RD5@33154,3BAD5@33208,3CUAN@33213,48RQA@7711	NA|NA|NA
OG0002242	0.047	10	0	2	0	0	0	0	0
OG0002260	0.033	11	0	1	0	0	0	0	0	7739.XP_002587794.1	2.9e-96	360.5	Chordata	EP300	GO:0000075,GO:0000077,GO:0000122,GO:0000123,GO:0000228,GO:0000278,GO:0000775,GO:0000776,GO:0000777,GO:0000779,GO:0000785,GO:0000790,GO:0000793,GO:0000902,GO:0000904,GO:0000940,GO:0000976,GO:0000977,GO:0000978,GO:0000981,GO:0000982,GO:0000987,GO:0000988,GO:0000989,GO:0001012,GO:0001047,GO:0001067,GO:0001076,GO:0001078,GO:0001085,GO:0001091,GO:0001093,GO:0001098,GO:0001099,GO:0001102,GO:0001191,GO:…	2.3.1.48	ko:K04498	ko04024,ko04066,ko04068,ko04110,ko04310,ko04330,ko04350,ko04520,ko04630,ko04720,ko04916,ko04919,ko04922,ko05016,ko05152,ko05161,ko05164,ko05165,ko05166,ko05167,ko05168,ko05169,ko05200,ko05203,ko05206,ko05211,ko05215,map04024,map04066,map04068,map04110,map04310,map04330,map04350,map04520,map04630,map04720,map04916,map04919,map04922,map05016,map05152,map05161,map05164,map05165,map05166,map05167,map…				ko00000,ko00001,ko01000,ko03000,ko03029,ko03036				Metazoa	38G23@33154,3BAGN@33208,3CRQD@33213,483FJ@7711,COG5076@1,KOG1778@2759	NA|NA|NA	K	protein propionyltransferase activity
OG0002506	0.047	10	0	2	0	0	0	0	0	7668.SPU_017246-tr	7.5e-11	73.9	Eukaryota				ko:K18626,ko:K19198					ko00000,ko03036,ko04812				Eukaryota	COG5034@1,KOG1973@2759	NA|NA|NA	B	methylated histone binding
OG0002629	0.013	0	11	1	0	0	0	0	0	7029.ACYPI41765-PA	8.9e-14	83.6	Paraneoptera													Arthropoda	3A6AU@33154,3BYXD@33208,3DEY3@33213,3EDXU@33342,3SQQG@50557,4222N@6656,KOG4585@1,KOG4585@2759	NA|NA|NA	L	DDE superfamily endonuclease
OG0002636	0.047	0	8	1	3	0	0	0	0	7029.ACYPI36391-PA	2.5e-37	161.8	Insecta													Arthropoda	3A0JU@33154,3BQ32@33208,3D6S0@33213,3SPCT@50557,4219Z@6656,KOG1075@1,KOG1075@2759	NA|NA|NA	S	Ribonuclease H protein
OG0003158	0.045	1	9	1	0	0	0	0	0	132908.ENSPVAP00000010691	1.8e-17	98.6	Chiroptera	MIB1	GO:0001568,GO:0001701,GO:0001756,GO:0001838,GO:0001841,GO:0001944,GO:0001947,GO:0002009,GO:0003002,GO:0003007,GO:0003143,GO:0003674,GO:0003824,GO:0004842,GO:0005575,GO:0005622,GO:0005623,GO:0005737,GO:0005813,GO:0005815,GO:0005829,GO:0005856,GO:0005886,GO:0006464,GO:0006807,GO:0006810,GO:0006897,GO:0007154,GO:0007165,GO:0007166,GO:0007219,GO:0007275,GO:0007368,GO:0007389,GO:0007399,GO:0007507,GO:…	2.3.2.27	ko:K10645					ko00000,ko01000,ko04121				Mammalia	38F7S@33154,3BDUD@33208,3CT54@33213,3JD63@40674,48168@7711,48XGR@7742,4M220@9397,COG0666@1,KOG0504@2759,KOG4582@1,KOG4582@2759	NA|NA|NA	O	E3 ubiquitin-protein ligase MIB1
OG0003243	0.002	1	0	1	0	9	0	0	0
OG0003280	0.019	0	10	1	0	0	0	0	0	7668.SPU_016325-tr	5.1e-79	302.4	Bilateria				ko:K10577	ko03013,ko04064,ko04120,ko05206,map03013,map04064,map04120,map05206	M00427			ko00000,ko00001,ko00002,ko03019,ko04121				Metazoa	3AB3G@33154,3BQKC@33208,3D77Y@33213,KOG1075@1,KOG1075@2759	NA|NA|NA	O	Reverse transcriptase (RNA-dependent DNA polymerase)
OG0003305	0.038	0	3	3	0	0	5	0	0	8128.ENSONIP00000026676	4.8e-76	291.6	Vertebrata													Metazoa	38DPC@33154,3BI7U@33208,3CTS1@33213,48JS3@7711,49GTT@7742,COG2801@1,KOG0017@2759	NA|NA|NA	L	Pfam:UBN2_2
OG0010955	0.033	0	0	1	0	0	6	0	0	400682.PAC_15703732	4.3e-53	215.7	Metazoa													Metazoa	2CMP4@1,2QR56@2759,38VE4@33154,3BR0W@33208	NA|NA|NA	S	Putative peptidase (DUF1758)
Manually searched gene losses in T. rubra
Gene	Aurelia_coerulea	Cassiopea_xamachana	Clytia_hemisphaerica	Hydra_vulgaris	Morbakka_virulenta	Nemopilema_nomurai	Rhopilema_esculentum	Sanderia_malayensis	Turritopsis_rubra
OMs	8	36	1	0	4	15	8	10	0
BCO2	2	2	1	0	2	2	1	1	0
PINK1	1	1	1	0	1	2	1	2	0
SOCS6	1	1	1	0	3	1	1	1	0
CEP97	2	1	1	0	1	1	1	1	0
KLHDC9	1	1	1	0	1	2	1	1	0
MAOA	1	1	1	0	2	1	1	1	0
SPATA48	1	2	1	0	1	1	1	1	0
CREG2	1	1	1	0	1	2	1	1	0
SPIDR	1	1	1	0	1	2	1	1	0
KCNK1	1	1	2	0	1	1	1	1	0
ANKAR	1	1	1	0	1	1	2	1	0
ZNRF3	1	1	1	0	1	1	2	1	0
EFCAB11	1	1	1	0	1	1	1	1	0
ackA	1	1	1	0	1	1	1	1	0
phnZ	1	1	1	0	1	1	1	1	0
SPATA1	1	1	1	0	1	1	1	1	0
NSMF	1	1	1	0	1	1	1	1	0
CFAP141	1	1	1	0	1	1	1	1	0
HACL1	1	1	1	0	1	1	1	1	0
