# Supplementary material for: Genomic and single-cell analyses reveal genetic signatures of swimming pattern and diapause strategy in jellyfish
Source: Nat Commun. 2024 Jul 15;15:5936. doi: 10.1038/s41467-024-49848-z (PMC11250803; doi:10.1038/s41467-024-49848-z)
Supplement: Supplementary file 4 — Supplementary Data [file 41467_2024_49848_MOESM4_ESM.zip › Supplementary Data 13.xlsx]

## Sheet: Sheet1
Supplementary Data 13. GO enrichment of lost gene families in T. rubra (P<0.05). The statistical tests were two-sided and the adjustments were made for multiple comparisons.
GO ID	Description	GO Class	P-value	Q-value
GO:0016021	integral component of membrane	Cellular Component	7.95631e-05	0.00637935
GO:0031224	intrinsic component of membrane	Cellular Component	0.000106678	0.00637935
GO:0005887	integral component of plasma membrane	Cellular Component	0.000125299	0.00637935
GO:0031226	intrinsic component of plasma membrane	Cellular Component	0.000166781	0.00637935
GO:0044459	plasma membrane part	Cellular Component	0.000827703	0.0253277
GO:0044425	membrane part	Cellular Component	0.00149467	0.0381141
GO:0005886	plasma membrane	Cellular Component	0.00425681	0.0930416
GO:0071944	cell periphery	Cellular Component	0.00660618	0.113369
GO:0098794	postsynapse	Cellular Component	0.00666877	0.113369
GO:0016020	membrane	Cellular Component	0.0105923	0.162063
GO:0097223	sperm part	Cellular Component	0.0139401	0.16538
GO:0005914	spot adherens junction	Cellular Component	0.0140519	0.16538
GO:0016600	flotillin complex	Cellular Component	0.0140519	0.16538
GO:0016342	catenin complex	Cellular Component	0.0157955	0.17221
GO:0000940	condensed chromosome outer kinetochore	Cellular Component	0.0175363	0.17221
GO:0014069	postsynaptic density	Cellular Component	0.0197541	0.17221
GO:0099572	postsynaptic specialization	Cellular Component	0.0200528	0.17221
GO:0035631	CD40 receptor complex	Cellular Component	0.0210093	0.17221
GO:0060076	excitatory synapse	Cellular Component	0.0221972	0.17221
GO:0032279	asymmetric synapse	Cellular Component	0.0225111	0.17221
GO:0005915	zonula adherens	Cellular Component	0.0261976	0.190868
GO:0032590	dendrite membrane	Cellular Component	0.0279214	0.194181
GO:0097225	sperm midpiece	Cellular Component	0.0296424	0.197186
GO:0044456	synapse part	Cellular Component	0.0383087	0.244218
GO:0031253	cell projection membrane	Cellular Component	0.0408732	0.244862
GO:0000777	condensed chromosome kinetochore	Cellular Component	0.0416106	0.244862
GO:0099600	transmembrane receptor activity	Molecular Function	0.000350026	0.0406082
GO:0003823	antigen binding	Molecular Function	0.000586396	0.0406082
GO:0004872	receptor activity	Molecular Function	0.00110323	0.0406082
GO:0060089	molecular transducer activity	Molecular Function	0.0011722	0.0406082
GO:0004714	transmembrane receptor protein tyrosine kinase activity	Molecular Function	0.00169022	0.0406082
GO:0004888	transmembrane signaling receptor activity	Molecular Function	0.00224871	0.0406082
GO:0004062	aryl sulfotransferase activity	Molecular Function	0.00230947	0.0406082
GO:0004304	estrone sulfotransferase activity	Molecular Function	0.00230947	0.0406082
GO:0016496	substance P receptor activity	Molecular Function	0.00230947	0.0406082
GO:0016497	substance K receptor activity	Molecular Function	0.00230947	0.0406082
GO:0047685	amine sulfotransferase activity	Molecular Function	0.00230947	0.0406082
GO:0047894	flavonol 3-sulfotransferase activity	Molecular Function	0.00230947	0.0406082
GO:0019199	transmembrane receptor protein kinase activity	Molecular Function	0.00283478	0.0460106
GO:0016740	transferase activity	Molecular Function	0.0033453	0.0504185
GO:0008013	beta-catenin binding	Molecular Function	0.00369149	0.0512392
GO:0001093	TFIIB-class transcription factor binding	Molecular Function	0.00461396	0.0512392
GO:0004027	alcohol sulfotransferase activity	Molecular Function	0.00461396	0.0512392
GO:0043426	MRF binding	Molecular Function	0.00461396	0.0512392
GO:0050294	steroid sulfotransferase activity	Molecular Function	0.00461396	0.0512392
GO:0038023	signaling receptor activity	Molecular Function	0.00535426	0.0564874
GO:0004995	tachykinin receptor activity	Molecular Function	0.00691348	0.0634237
GO:0043199	sulfate binding	Molecular Function	0.00691348	0.0634237
GO:0050656	3'-phosphoadenosine 5'-phosphosulfate binding	Molecular Function	0.00691348	0.0634237
GO:0004468	lysine N-acetyltransferase activity, acting on acetyl phosphate as donor	Molecular Function	0.0114977	0.086643
GO:0008140	cAMP response element binding protein binding	Molecular Function	0.0114977	0.086643
GO:0015184	L-cystine transmembrane transporter activity	Molecular Function	0.0114977	0.086643
GO:0045295	gamma-catenin binding	Molecular Function	0.0114977	0.086643
GO:0097677	STAT family protein binding	Molecular Function	0.0114977	0.086643
GO:0042605	peptide antigen binding	Molecular Function	0.0137823	0.0968314
GO:0044736	acid-sensing ion channel activity	Molecular Function	0.0137823	0.0968314
GO:0004713	protein tyrosine kinase activity	Molecular Function	0.0155595	0.0968314
GO:0004871	signal transducer activity	Molecular Function	0.0160596	0.0968314
GO:0000099	sulfur amino acid transmembrane transporter activity	Molecular Function	0.0160621	0.0968314
GO:0042975	peroxisome proliferator activated receptor binding	Molecular Function	0.0160621	0.0968314
GO:1990405	protein antigen binding	Molecular Function	0.0160621	0.0968314
GO:0016301	kinase activity	Molecular Function	0.0182352	0.106879
GO:0005248	voltage-gated sodium channel activity	Molecular Function	0.0206068	0.108701
GO:0015280	ligand-gated sodium channel activity	Molecular Function	0.0206068	0.108701
GO:0017166	vinculin binding	Molecular Function	0.0206068	0.108701
GO:0035259	glucocorticoid receptor binding	Molecular Function	0.0206068	0.108701
GO:0097157	pre-mRNA intronic binding	Molecular Function	0.0228718	0.117706
GO:0008146	sulfotransferase activity	Molecular Function	0.025132	0.123322
GO:0031996	thioesterase binding	Molecular Function	0.025132	0.123322
GO:0043422	protein kinase B binding	Molecular Function	0.0273872	0.131334
GO:0005164	tumor necrosis factor receptor binding	Molecular Function	0.0318831	0.146246
GO:0072349	modified amino acid transmembrane transporter activity	Molecular Function	0.0318831	0.146246
GO:0001091	RNA polymerase II basal transcription factor binding	Molecular Function	0.0341238	0.153194
GO:0016772	transferase activity, transferring phosphorus-containing groups	Molecular Function	0.0358518	0.156569
GO:0004402	histone acetyltransferase activity	Molecular Function	0.0363596	0.156569
GO:0004930	G-protein coupled receptor activity	Molecular Function	0.0372193	0.156588
GO:0015175	neutral amino acid transmembrane transporter activity	Molecular Function	0.0385906	0.156588
GO:0043425	bHLH transcription factor binding	Molecular Function	0.0385906	0.156588
GO:0001191	transcriptional repressor activity, RNA polymerase II transcription factor binding	Molecular Function	0.0408168	0.156588
GO:0051059	NF-kappaB binding	Molecular Function	0.0408168	0.156588
GO:0061733	peptide-lysine-N-acetyltransferase activity	Molecular Function	0.0408168	0.156588
GO:0005272	sodium channel activity	Molecular Function	0.0452547	0.167522
GO:0032813	tumor necrosis factor receptor superfamily binding	Molecular Function	0.0452547	0.167522
GO:0031435	mitogen-activated protein kinase kinase kinase binding	Molecular Function	0.0474664	0.169753
GO:0031624	ubiquitin conjugating enzyme binding	Molecular Function	0.0474664	0.169753
GO:0034212	peptide N-acetyltransferase activity	Molecular Function	0.0496734	0.174685
GO:0046957	negative phototaxis	Biological Process	5.63169e-05	0.0423424
GO:0052129	negative energy taxis	Biological Process	5.63169e-05	0.0423424
GO:0007278	pole cell fate determination	Biological Process	7.87521e-05	0.0423424
GO:0001976	neurological system process involved in regulation of systemic arterial blood pressure	Biological Process	0.000246073	0.0846249
GO:0007362	terminal region determination	Biological Process	0.000390117	0.0846249
GO:0008217	regulation of blood pressure	Biological Process	0.000423073	0.0846249
GO:0048598	embryonic morphogenesis	Biological Process	0.000443275	0.0846249
GO:0009453	energy taxis	Biological Process	0.000504122	0.0846249
GO:0042331	phototaxis	Biological Process	0.000504122	0.0846249
GO:0008293	torso signaling pathway	Biological Process	0.000566479	0.0846249
GO:0002223	stimulatory C-type lectin receptor signaling pathway	Biological Process	0.000774816	0.0846249
GO:0002220	innate immune response activating cell surface receptor signaling pathway	Biological Process	0.000851308	0.0846249
GO:0051241	negative regulation of multicellular organismal process	Biological Process	0.000991203	0.0846249
GO:0035282	segmentation	Biological Process	0.000995199	0.0846249
GO:0007354	zygotic determination of anterior/posterior axis, embryo	Biological Process	0.00101479	0.0846249
GO:0007280	pole cell migration	Biological Process	0.00110175	0.0846249
GO:0032946	positive regulation of mononuclear cell proliferation	Biological Process	0.00110175	0.0846249
GO:0038083	peptidyl-tyrosine autophosphorylation	Biological Process	0.00110175	0.0846249
GO:0040015	negative regulation of multicellular organism growth	Biological Process	0.00110175	0.0846249
GO:0050671	positive regulation of lymphocyte proliferation	Biological Process	0.00110175	0.0846249
GO:0070665	positive regulation of leukocyte proliferation	Biological Process	0.00110175	0.0846249
GO:1901224	positive regulation of NIK/NF-kappaB signaling	Biological Process	0.00119218	0.0869502
GO:0007277	pole cell development	Biological Process	0.00128606	0.0869502
GO:0009952	anterior/posterior pattern specification	Biological Process	0.00143017	0.0869502
GO:0042035	regulation of cytokine biosynthetic process	Biological Process	0.00148413	0.0869502
GO:0042417	dopamine metabolic process	Biological Process	0.00148413	0.0869502
GO:0043388	positive regulation of DNA binding	Biological Process	0.00148413	0.0869502
GO:0042089	cytokine biosynthetic process	Biological Process	0.00158829	0.0869502
GO:0042107	cytokine metabolic process	Biological Process	0.00158829	0.0869502
GO:0007166	cell surface receptor signaling pathway	Biological Process	0.00161718	0.0869502
GO:0051099	positive regulation of binding	Biological Process	0.00168058	0.0874443
GO:0003051	angiotensin-mediated drinking behavior	Biological Process	0.00201018	0.0926408
GO:0006068	ethanol catabolic process	Biological Process	0.00201018	0.0926408
GO:0018960	4-nitrophenol metabolic process	Biological Process	0.00201018	0.0926408
GO:0045358	negative regulation of interferon-beta biosynthetic process	Biological Process	0.00201018	0.0926408
GO:0006584	catecholamine metabolic process	Biological Process	0.00215991	0.0941606
GO:0009712	catechol-containing compound metabolic process	Biological Process	0.00215991	0.0941606
GO:0007443	Malpighian tubule morphogenesis	Biological Process	0.00228432	0.0942626
GO:0009410	response to xenobiotic stimulus	Biological Process	0.00239252	0.0942626
GO:0048619	embryonic hindgut morphogenesis	Biological Process	0.00241205	0.0942626
GO:0009416	response to light stimulus	Biological Process	0.00258064	0.0942626
GO:0009306	protein secretion	Biological Process	0.00273903	0.0942626
GO:1901222	regulation of NIK/NF-kappaB signaling	Biological Process	0.0028151	0.0942626
GO:0019229	regulation of vasoconstriction	Biological Process	0.00310024	0.0942626
GO:0060429	epithelium development	Biological Process	0.00312233	0.0942626
GO:0008354	germ cell migration	Biological Process	0.0032477	0.0942626
GO:0002790	peptide secretion	Biological Process	0.00340271	0.0942626
GO:0009605	response to external stimulus	Biological Process	0.00344557	0.0942626
GO:0038061	NIK/NF-kappaB signaling	Biological Process	0.00355235	0.0942626
GO:0007442	hindgut morphogenesis	Biological Process	0.00370951	0.0942626
GO:0042310	vasoconstriction	Biological Process	0.00370951	0.0942626
GO:0072002	Malpighian tubule development	Biological Process	0.00386989	0.0942626
GO:0003026	regulation of systemic arterial blood pressure by aortic arch baroreceptor feedback	Biological Process	0.0040166	0.0942626
GO:0010193	response to ozone	Biological Process	0.0040166	0.0942626
GO:0014735	regulation of muscle atrophy	Biological Process	0.0040166	0.0942626
GO:0014737	positive regulation of muscle atrophy	Biological Process	0.0040166	0.0942626
GO:0033685	negative regulation of luteinizing hormone secretion	Biological Process	0.0040166	0.0942626
GO:0034310	primary alcohol catabolic process	Biological Process	0.0040166	0.0942626
GO:0042756	drinking behavior	Biological Process	0.0040166	0.0942626
GO:0043969	histone H2B acetylation	Biological Process	0.0040166	0.0942626
GO:0045410	positive regulation of interleukin-6 biosynthetic process	Biological Process	0.0040166	0.0942626
GO:0060355	positive regulation of cell adhesion molecule production	Biological Process	0.0040166	0.0942626
GO:0070474	positive regulation of uterine smooth muscle contraction	Biological Process	0.0040166	0.0942626
GO:1902093	positive regulation of sperm motility	Biological Process	0.0040166	0.0942626
GO:0061525	hindgut development	Biological Process	0.00420022	0.0942626
GO:0016310	phosphorylation	Biological Process	0.00432689	0.0942626
GO:0001756	somitogenesis	Biological Process	0.00471951	0.0942626
GO:0003073	regulation of systemic arterial blood pressure	Biological Process	0.00471951	0.0942626
GO:0060548	negative regulation of cell death	Biological Process	0.00477884	0.0942626
GO:0032944	regulation of mononuclear cell proliferation	Biological Process	0.00489891	0.0942626
GO:0050670	regulation of lymphocyte proliferation	Biological Process	0.00489891	0.0942626
GO:1903530	regulation of secretion by cell	Biological Process	0.00509846	0.0942626
GO:0070663	regulation of leukocyte proliferation	Biological Process	0.00526707	0.0942626
GO:0051049	regulation of transport	Biological Process	0.00528081	0.0942626
GO:0051149	positive regulation of muscle cell differentiation	Biological Process	0.00545582	0.0942626
GO:0000103	sulfate assimilation	Biological Process	0.00601925	0.0942626
GO:0002035	brain renin-angiotensin system	Biological Process	0.00601925	0.0942626
GO:0007217	tachykinin receptor signaling pathway	Biological Process	0.00601925	0.0942626
GO:0014744	positive regulation of muscle adaptation	Biological Process	0.00601925	0.0942626
GO:0014827	intestine smooth muscle contraction	Biological Process	0.00601925	0.0942626
GO:0016264	gap junction assembly	Biological Process	0.00601925	0.0942626
GO:0018076	N-terminal peptidyl-lysine acetylation	Biological Process	0.00601925	0.0942626
GO:0032275	luteinizing hormone secretion	Biological Process	0.00601925	0.0942626
GO:0032277	negative regulation of gonadotropin secretion	Biological Process	0.00601925	0.0942626
GO:0033684	regulation of luteinizing hormone secretion	Biological Process	0.00601925	0.0942626
GO:0045350	interferon-beta biosynthetic process	Biological Process	0.00601925	0.0942626
GO:0045351	type I interferon biosynthetic process	Biological Process	0.00601925	0.0942626
GO:0045357	regulation of interferon-beta biosynthetic process	Biological Process	0.00601925	0.0942626
GO:0045760	positive regulation of action potential	Biological Process	0.00601925	0.0942626
GO:0046878	positive regulation of saliva secretion	Biological Process	0.00601925	0.0942626
GO:0050915	sensory perception of sour taste	Biological Process	0.00601925	0.0942626
GO:0060083	smooth muscle contraction involved in micturition	Biological Process	0.00601925	0.0942626
GO:0060353	regulation of cell adhesion molecule production	Biological Process	0.00601925	0.0942626
GO:0061554	ganglion formation	Biological Process	0.00601925	0.0942626
GO:0061556	trigeminal ganglion morphogenesis	Biological Process	0.00601925	0.0942626
GO:0061559	cranial ganglion morphogenesis	Biological Process	0.00601925	0.0942626
GO:0061560	cranial ganglion formation	Biological Process	0.00601925	0.0942626
GO:0061561	trigeminal ganglion formation	Biological Process	0.00601925	0.0942626
GO:0070459	prolactin secretion	Biological Process	0.00601925	0.0942626
GO:0070471	uterine smooth muscle contraction	Biological Process	0.00601925	0.0942626
GO:0070472	regulation of uterine smooth muscle contraction	Biological Process	0.00601925	0.0942626
GO:2000629	negative regulation of miRNA metabolic process	Biological Process	0.00601925	0.0942626
GO:2001045	negative regulation of integrin-mediated signaling pathway	Biological Process	0.00601925	0.0942626
GO:0007219	Notch signaling pathway	Biological Process	0.00616116	0.0955572
GO:0007606	sensory perception of chemical stimulus	Biological Process	0.00686305	0.102645
GO:0070555	response to interleukin-1	Biological Process	0.00686305	0.102645
GO:0007165	signal transduction	Biological Process	0.00690646	0.102645
GO:0051046	regulation of secretion	Biological Process	0.00692316	0.102645
GO:0051239	regulation of multicellular organismal process	Biological Process	0.00716584	0.102645
GO:0042493	response to drug	Biological Process	0.00722226	0.102645
GO:0009314	response to radiation	Biological Process	0.00761787	0.102645
GO:0051101	regulation of DNA binding	Biological Process	0.00795888	0.102645
GO:0016331	morphogenesis of embryonic epithelium	Biological Process	0.007991	0.102645
GO:0003025	regulation of systemic arterial blood pressure by baroreceptor feedback	Biological Process	0.00801813	0.102645
GO:0014831	gastro-intestinal system smooth muscle contraction	Biological Process	0.00801813	0.102645
GO:0014832	urinary bladder smooth muscle contraction	Biological Process	0.00801813	0.102645
GO:0014848	urinary tract smooth muscle contraction	Biological Process	0.00801813	0.102645
GO:0021636	trigeminal nerve morphogenesis	Biological Process	0.00801813	0.102645
GO:0021942	radial glia guided migration of Purkinje cell	Biological Process	0.00801813	0.102645
GO:0043117	positive regulation of vascular permeability	Biological Process	0.00801813	0.102645
GO:0045084	positive regulation of interleukin-12 biosynthetic process	Biological Process	0.00801813	0.102645
GO:0045408	regulation of interleukin-6 biosynthetic process	Biological Process	0.00801813	0.102645
GO:0060073	micturition	Biological Process	0.00801813	0.102645
GO:0060352	cell adhesion molecule production	Biological Process	0.00801813	0.102645
GO:1901317	regulation of sperm motility	Biological Process	0.00801813	0.102645
GO:1904058	positive regulation of sensory perception of pain	Biological Process	0.00801813	0.102645
GO:0002009	morphogenesis of an epithelium	Biological Process	0.00810376	0.102924
GO:0050708	regulation of protein secretion	Biological Process	0.00852083	0.107307
GO:0018958	phenol-containing compound metabolic process	Biological Process	0.00888887	0.107307
GO:0035690	cellular response to drug	Biological Process	0.00907117	0.107307
GO:0051251	positive regulation of lymphocyte activation	Biological Process	0.00912868	0.107307
GO:0048660	regulation of smooth muscle cell proliferation	Biological Process	0.00937139	0.107307
GO:0061053	somite development	Biological Process	0.00937139	0.107307
GO:0008015	blood circulation	Biological Process	0.00941132	0.107307
GO:0003013	circulatory system process	Biological Process	0.00975896	0.107307
GO:0048659	smooth muscle cell proliferation	Biological Process	0.00986548	0.107307
GO:0002016	regulation of blood volume by renin-angiotensin	Biological Process	0.0100133	0.107307
GO:0006990	positive regulation of transcription from RNA polymerase II promoter involved in unfolded protein response	Biological Process	0.0100133	0.107307
GO:0015811	L-cystine transport	Biological Process	0.0100133	0.107307
GO:0019614	catechol-containing compound catabolic process	Biological Process	0.0100133	0.107307
GO:0035106	operant conditioning	Biological Process	0.0100133	0.107307
GO:0035815	positive regulation of renal sodium excretion	Biological Process	0.0100133	0.107307
GO:0042226	interleukin-6 biosynthetic process	Biological Process	0.0100133	0.107307
GO:0042420	dopamine catabolic process	Biological Process	0.0100133	0.107307
GO:0042424	catecholamine catabolic process	Biological Process	0.0100133	0.107307
GO:0042713	sperm ejaculation	Biological Process	0.0100133	0.107307
GO:0046877	regulation of saliva secretion	Biological Process	0.0100133	0.107307
GO:0051923	sulfation	Biological Process	0.0100133	0.107307
GO:0071680	response to indole-3-methanol	Biological Process	0.0100133	0.107307
GO:0071681	cellular response to indole-3-methanol	Biological Process	0.0100133	0.107307
GO:0032879	regulation of localization	Biological Process	0.0100454	0.107307
GO:0050906	detection of stimulus involved in sensory perception	Biological Process	0.0101168	0.107358
GO:0061333	renal tubule morphogenesis	Biological Process	0.0106281	0.112047
GO:0002791	regulation of peptide secretion	Biological Process	0.010723	0.112313
GO:0030968	endoplasmic reticulum unfolded protein response	Biological Process	0.010888	0.113305
GO:0051098	regulation of binding	Biological Process	0.0110984	0.113415
GO:0000101	sulfur amino acid transport	Biological Process	0.0120047	0.113415
GO:0032793	positive regulation of CREB transcription factor activity	Biological Process	0.0120047	0.113415
GO:0042036	negative regulation of cytokine biosynthetic process	Biological Process	0.0120047	0.113415
GO:0042090	interleukin-12 biosynthetic process	Biological Process	0.0120047	0.113415
GO:0042403	thyroid hormone metabolic process	Biological Process	0.0120047	0.113415
GO:0043114	regulation of vascular permeability	Biological Process	0.0120047	0.113415
GO:0045075	regulation of interleukin-12 biosynthetic process	Biological Process	0.0120047	0.113415
GO:0050911	detection of chemical stimulus involved in sensory perception of smell	Biological Process	0.0120047	0.113415
GO:0061552	ganglion morphogenesis	Biological Process	0.0120047	0.113415
GO:0090042	tubulin deacetylation	Biological Process	0.0120047	0.113415
GO:0090043	regulation of tubulin deacetylation	Biological Process	0.0120047	0.113415
GO:0033993	response to lipid	Biological Process	0.0120628	0.113415
GO:0046649	lymphocyte activation	Biological Process	0.012271	0.113415
GO:1903531	negative regulation of secretion by cell	Biological Process	0.0125064	0.113415
GO:0048729	tissue morphogenesis	Biological Process	0.0126154	0.113415
GO:0032943	mononuclear cell proliferation	Biological Process	0.0127858	0.113415
GO:0046651	lymphocyte proliferation	Biological Process	0.0127858	0.113415
GO:0050880	regulation of blood vessel size	Biological Process	0.0127858	0.113415
GO:0001841	neural tube formation	Biological Process	0.013068	0.113415
GO:0006357	regulation of transcription from RNA polymerase II promoter	Biological Process	0.0133047	0.113415
GO:0007391	dorsal closure	Biological Process	0.013353	0.113415
GO:0051384	response to glucocorticoid	Biological Process	0.013353	0.113415
GO:0070661	leukocyte proliferation	Biological Process	0.013353	0.113415
GO:0016477	cell migration	Biological Process	0.0133999	0.113415
GO:0008589	regulation of smoothened signaling pathway	Biological Process	0.0136407	0.113415
GO:0097327	response to antineoplastic agent	Biological Process	0.0136407	0.113415
GO:0002696	positive regulation of leukocyte activation	Biological Process	0.0139311	0.113415
GO:0003018	vascular process in circulatory system	Biological Process	0.0139311	0.113415
GO:0006067	ethanol metabolic process	Biological Process	0.0139923	0.113415
GO:0007250	activation of NF-kappaB-inducing kinase activity	Biological Process	0.0139923	0.113415
GO:0008210	estrogen metabolic process	Biological Process	0.0139923	0.113415
GO:0009812	flavonoid metabolic process	Biological Process	0.0139923	0.113415
GO:0014821	phasic smooth muscle contraction	Biological Process	0.0139923	0.113415
GO:0019336	phenol-containing compound catabolic process	Biological Process	0.0139923	0.113415
GO:0031666	positive regulation of lipopolysaccharide-mediated signaling pathway	Biological Process	0.0139923	0.113415
GO:0032274	gonadotropin secretion	Biological Process	0.0139923	0.113415
GO:0032276	regulation of gonadotropin secretion	Biological Process	0.0139923	0.113415
GO:0042088	T-helper 1 type immune response	Biological Process	0.0139923	0.113415
GO:0043011	myeloid dendritic cell differentiation	Biological Process	0.0139923	0.113415
GO:0048305	immunoglobulin secretion	Biological Process	0.0139923	0.113415
GO:0050427	3'-phosphoadenosine 5'-phosphosulfate metabolic process	Biological Process	0.0139923	0.113415
GO:0051023	regulation of immunoglobulin secretion	Biological Process	0.0139923	0.113415
GO:0060456	positive regulation of digestive system process	Biological Process	0.0139923	0.113415
GO:0002758	innate immune response-activating signal transduction	Biological Process	0.0142242	0.114718
GO:0044700	single organism signaling	Biological Process	0.0144932	0.115219
GO:0034620	cellular response to unfolded protein	Biological Process	0.01452	0.115219
GO:0050867	positive regulation of cell activation	Biological Process	0.01452	0.115219
GO:0048519	negative regulation of biological process	Biological Process	0.0145769	0.115219
GO:0060562	epithelial tube morphogenesis	Biological Process	0.0147144	0.115219
GO:0023052	signaling	Biological Process	0.0147876	0.115219
GO:0035296	regulation of tube diameter	Biological Process	0.0148185	0.115219
GO:0009888	tissue development	Biological Process	0.0148578	0.115219
GO:0003002	regionalization	Biological Process	0.0150192	0.115914
GO:0051048	negative regulation of secretion	Biological Process	0.0154235	0.117135
GO:0097305	response to alcohol	Biological Process	0.0154329	0.117135
GO:0014889	muscle atrophy	Biological Process	0.0159762	0.117135
GO:0017182	peptidyl-diphthamide metabolic process	Biological Process	0.0159762	0.117135
GO:0017183	peptidyl-diphthamide biosynthetic process from peptidyl-histidine	Biological Process	0.0159762	0.117135
GO:0032688	negative regulation of interferon-beta production	Biological Process	0.0159762	0.117135
GO:0032735	positive regulation of interleukin-12 production	Biological Process	0.0159762	0.117135
GO:0034035	purine ribonucleoside bisphosphate metabolic process	Biological Process	0.0159762	0.117135
GO:0046541	saliva secretion	Biological Process	0.0159762	0.117135
GO:0048266	behavioral response to pain	Biological Process	0.0159762	0.117135
GO:2001044	regulation of integrin-mediated signaling pathway	Biological Process	0.0159762	0.117135
GO:0009790	embryo development	Biological Process	0.0161294	0.117226
GO:0051050	positive regulation of transport	Biological Process	0.0161718	0.117226
GO:0048545	response to steroid hormone	Biological Process	0.0162109	0.117226
GO:0043066	negative regulation of apoptotic process	Biological Process	0.0162794	0.117226
GO:0006986	response to unfolded protein	Biological Process	0.0166653	0.118219
GO:0043627	response to estrogen	Biological Process	0.0166653	0.118219
GO:0031960	response to corticosteroid	Biological Process	0.0169823	0.118219
GO:0043069	negative regulation of programmed cell death	Biological Process	0.0170452	0.118219
GO:0001838	embryonic epithelial tube formation	Biological Process	0.0173019	0.118219
GO:0061326	renal tubule development	Biological Process	0.0176241	0.118219
GO:0002218	activation of innate immune response	Biological Process	0.0179489	0.118219
GO:0048546	digestive tract morphogenesis	Biological Process	0.0179489	0.118219
GO:0001773	myeloid dendritic cell activation	Biological Process	0.0179564	0.118219
GO:0002726	positive regulation of T cell cytokine production	Biological Process	0.0179564	0.118219
GO:0010714	positive regulation of collagen metabolic process	Biological Process	0.0179564	0.118219
GO:0014057	positive regulation of acetylcholine secretion, neurotransmission	Biological Process	0.0179564	0.118219
GO:0018202	peptidyl-histidine modification	Biological Process	0.0179564	0.118219
GO:0021559	trigeminal nerve development	Biological Process	0.0179564	0.118219
GO:0032967	positive regulation of collagen biosynthetic process	Biological Process	0.0179564	0.118219
GO:0034162	toll-like receptor 9 signaling pathway	Biological Process	0.0179564	0.118219
GO:0044253	positive regulation of multicellular organismal metabolic process	Biological Process	0.0179564	0.118219
GO:0060134	prepulse inhibition	Biological Process	0.0179564	0.118219
GO:0071468	cellular response to acidic pH	Biological Process	0.0179564	0.118219
GO:1900247	regulation of cytoplasmic translational elongation	Biological Process	0.0179564	0.118219
GO:2001241	positive regulation of extrinsic apoptotic signaling pathway in absence of ligand	Biological Process	0.0179564	0.118219
GO:0007154	cell communication	Biological Process	0.0181066	0.118723
GO:0060359	response to ammonium ion	Biological Process	0.0182763	0.119351
GO:0035967	cellular response to topologically incorrect protein	Biological Process	0.0192738	0.1219
GO:0006366	transcription from RNA polymerase II promoter	Biological Process	0.0192874	0.1219
GO:0044106	cellular amine metabolic process	Biological Process	0.0196113	0.1219
GO:1902905	positive regulation of fibril organization	Biological Process	0.0196113	0.1219
GO:0007186	G-protein coupled receptor signaling pathway	Biological Process	0.0198989	0.1219
GO:0002182	cytoplasmic translational elongation	Biological Process	0.0199329	0.1219
GO:0002724	regulation of T cell cytokine production	Biological Process	0.0199329	0.1219
GO:0010460	positive regulation of heart rate	Biological Process	0.0199329	0.1219
GO:0014055	acetylcholine secretion, neurotransmission	Biological Process	0.0199329	0.1219
GO:0014056	regulation of acetylcholine secretion, neurotransmission	Biological Process	0.0199329	0.1219
GO:0021932	hindbrain radial glia guided cell migration	Biological Process	0.0199329	0.1219
GO:0032230	positive regulation of synaptic transmission, GABAergic	Biological Process	0.0199329	0.1219
GO:0042538	hyperosmotic salinity response	Biological Process	0.0199329	0.1219
GO:0061551	trigeminal ganglion development	Biological Process	0.0199329	0.1219
GO:0097028	dendritic cell differentiation	Biological Process	0.0199329	0.1219
GO:0009308	amine metabolic process	Biological Process	0.0199514	0.1219
GO:0033002	muscle cell proliferation	Biological Process	0.0199514	0.1219
GO:0002429	immune response-activating cell surface receptor signaling pathway	Biological Process	0.020294	0.123356
GO:0050793	regulation of developmental process	Biological Process	0.0205807	0.123356
GO:0072175	epithelial tube formation	Biological Process	0.0206391	0.123356
GO:0044057	regulation of system process	Biological Process	0.0207977	0.123356
GO:0007351	tripartite regional subdivision	Biological Process	0.0209867	0.123356
GO:0008595	anterior/posterior axis specification, embryo	Biological Process	0.0209867	0.123356
GO:0050900	leukocyte migration	Biological Process	0.0209867	0.123356
GO:0051147	regulation of muscle cell differentiation	Biological Process	0.0209867	0.123356
GO:0035295	tube development	Biological Process	0.0210401	0.123356
GO:0097164	ammonium ion metabolic process	Biological Process	0.0213368	0.123356
GO:0048870	cell motility	Biological Process	0.0215417	0.123356
GO:0008063	Toll signaling pathway	Biological Process	0.0219057	0.123356
GO:0030220	platelet formation	Biological Process	0.0219057	0.123356
GO:0033160	positive regulation of protein import into nucleus, translocation	Biological Process	0.0219057	0.123356
GO:0035812	renal sodium excretion	Biological Process	0.0219057	0.123356
GO:0035813	regulation of renal sodium excretion	Biological Process	0.0219057	0.123356
GO:0036344	platelet morphogenesis	Biological Process	0.0219057	0.123356
GO:0043923	positive regulation by host of viral transcription	Biological Process	0.0219057	0.123356
GO:0050907	detection of chemical stimulus involved in sensory perception	Biological Process	0.0219057	0.123356
GO:1901099	negative regulation of signal transduction in absence of ligand	Biological Process	0.0219057	0.123356
GO:2000628	regulation of miRNA metabolic process	Biological Process	0.0219057	0.123356
GO:2001240	negative regulation of extrinsic apoptotic signaling pathway in absence of ligand	Biological Process	0.0219057	0.123356
GO:0051674	localization of cell	Biological Process	0.0219487	0.123356
GO:0035966	response to topologically incorrect protein	Biological Process	0.0220444	0.123464
GO:0045637	regulation of myeloid cell differentiation	Biological Process	0.0224018	0.124994
GO:0006820	anion transport	Biological Process	0.0224726	0.124994
GO:1903055	positive regulation of extracellular matrix organization	Biological Process	0.0227618	0.126167
GO:0051179	localization	Biological Process	0.0231848	0.127516
GO:0002768	immune response-regulating cell surface receptor signaling pathway	Biological Process	0.0234889	0.127516
GO:0040014	regulation of multicellular organism growth	Biological Process	0.0234889	0.127516
GO:1903522	regulation of blood circulation	Biological Process	0.0238561	0.127516
GO:0002369	T cell cytokine production	Biological Process	0.0238747	0.127516
GO:0006474	N-terminal protein amino acid acetylation	Biological Process	0.0238747	0.127516
GO:0032743	positive regulation of interleukin-2 production	Biological Process	0.0238747	0.127516
GO:0035729	cellular response to hepatocyte growth factor stimulus	Biological Process	0.0238747	0.127516
GO:0035872	nucleotide-binding domain, leucine rich repeat containing receptor signaling pathway	Biological Process	0.0238747	0.127516
GO:0070423	nucleotide-binding oligomerization domain containing signaling pathway	Biological Process	0.0238747	0.127516
GO:2000679	positive regulation of transcription regulatory region DNA binding	Biological Process	0.0238747	0.127516
GO:0045089	positive regulation of innate immune response	Biological Process	0.0242257	0.128964
GO:0051091	positive regulation of sequence-specific DNA binding transcription factor activity	Biological Process	0.0245977	0.130513
GO:0014070	response to organic cyclic compound	Biological Process	0.0248538	0.13144
GO:0007320	insemination	Biological Process	0.0258401	0.131899
GO:0010560	positive regulation of glycoprotein biosynthetic process	Biological Process	0.0258401	0.131899
GO:0031664	regulation of lipopolysaccharide-mediated signaling pathway	Biological Process	0.0258401	0.131899
GO:0032460	negative regulation of protein oligomerization	Biological Process	0.0258401	0.131899
GO:0035728	response to hepatocyte growth factor	Biological Process	0.0258401	0.131899
GO:0046664	dorsal closure, amnioserosa morphology change	Biological Process	0.0258401	0.131899
GO:0048265	response to pain	Biological Process	0.0258401	0.131899
GO:0051823	regulation of synapse structural plasticity	Biological Process	0.0258401	0.131899
GO:0061526	acetylcholine secretion	Biological Process	0.0258401	0.131899
GO:0061550	cranial ganglion development	Biological Process	0.0258401	0.131899
GO:1903020	positive regulation of glycoprotein metabolic process	Biological Process	0.0258401	0.131899
GO:0001709	cell fate determination	Biological Process	0.0261093	0.132435
GO:0035150	regulation of tube size	Biological Process	0.0261093	0.132435
GO:0051093	negative regulation of developmental process	Biological Process	0.0264382	0.133542
GO:0001819	positive regulation of cytokine production	Biological Process	0.0264932	0.133542
GO:0035148	tube formation	Biological Process	0.0272678	0.135471
GO:0051249	regulation of lymphocyte activation	Biological Process	0.0272678	0.135471
GO:0002720	positive regulation of cytokine production involved in immune response	Biological Process	0.0278017	0.135471
GO:0007221	positive regulation of transcription of Notch receptor target	Biological Process	0.0278017	0.135471
GO:0009309	amine biosynthetic process	Biological Process	0.0278017	0.135471
GO:0021535	cell migration in hindbrain	Biological Process	0.0278017	0.135471
GO:0031293	membrane protein intracellular domain proteolysis	Biological Process	0.0278017	0.135471
GO:0032965	regulation of collagen biosynthetic process	Biological Process	0.0278017	0.135471
GO:0042102	positive regulation of T cell proliferation	Biological Process	0.0278017	0.135471
GO:0045907	positive regulation of vasoconstriction	Biological Process	0.0278017	0.135471
GO:1901700	response to oxygen-containing compound	Biological Process	0.0278441	0.135471
GO:0001700	embryonic development via the syncytial blastoderm	Biological Process	0.0280517	0.135471
GO:0007224	smoothened signaling pathway	Biological Process	0.0280517	0.135471
GO:0021915	neural tube development	Biological Process	0.0280517	0.135471
GO:0006468	protein phosphorylation	Biological Process	0.0283278	0.135984
GO:0007389	pattern specification process	Biological Process	0.0283904	0.135984
GO:0008593	regulation of Notch signaling pathway	Biological Process	0.0284471	0.135984
GO:0009615	response to virus	Biological Process	0.0288448	0.135984
GO:0043270	positive regulation of ion transport	Biological Process	0.0288448	0.135984
GO:0048640	negative regulation of developmental growth	Biological Process	0.0288448	0.135984
GO:0071407	cellular response to organic cyclic compound	Biological Process	0.0292442	0.135984
GO:0000578	embryonic axis specification	Biological Process	0.0292447	0.135984
GO:0009628	response to abiotic stimulus	Biological Process	0.0295617	0.135984
GO:0009582	detection of abiotic stimulus	Biological Process	0.029647	0.135984
GO:0002118	aggressive behavior	Biological Process	0.0297597	0.135984
GO:0002755	MyD88-dependent toll-like receptor signaling pathway	Biological Process	0.0297597	0.135984
GO:0003383	apical constriction	Biological Process	0.0297597	0.135984
GO:0007620	copulation	Biological Process	0.0297597	0.135984
GO:0035855	megakaryocyte development	Biological Process	0.0297597	0.135984
GO:0045672	positive regulation of osteoclast differentiation	Biological Process	0.0297597	0.135984
GO:0060177	regulation of angiotensin metabolic process	Biological Process	0.0297597	0.135984
GO:0071467	cellular response to pH	Biological Process	0.0297597	0.135984
GO:0090136	epithelial cell-cell adhesion	Biological Process	0.0297597	0.135984
GO:0030522	intracellular receptor signaling pathway	Biological Process	0.0300515	0.136544
GO:1901654	response to ketone	Biological Process	0.0300515	0.136544
GO:0090257	regulation of muscle system process	Biological Process	0.0312784	0.139386
GO:0010447	response to acidic pH	Biological Process	0.031714	0.139386
GO:0035235	ionotropic glutamate receptor signaling pathway	Biological Process	0.031714	0.139386
GO:0042053	regulation of dopamine metabolic process	Biological Process	0.031714	0.139386
GO:0043921	modulation by host of viral transcription	Biological Process	0.031714	0.139386
GO:0045987	positive regulation of smooth muscle contraction	Biological Process	0.031714	0.139386
GO:0052312	modulation of transcription in other organism involved in symbiotic interaction	Biological Process	0.031714	0.139386
GO:0052472	modulation by host of symbiont transcription	Biological Process	0.031714	0.139386
GO:0060298	positive regulation of sarcomere organization	Biological Process	0.031714	0.139386
GO:0061418	regulation of transcription from RNA polymerase II promoter in response to hypoxia	Biological Process	0.031714	0.139386
GO:0098801	regulation of renal system process	Biological Process	0.031714	0.139386
GO:1904837	beta-catenin-TCF complex assembly	Biological Process	0.031714	0.139386
GO:0002684	positive regulation of immune system process	Biological Process	0.0326505	0.141409
GO:0003008	system process	Biological Process	0.0326676	0.141409
GO:0035239	tube morphogenesis	Biological Process	0.032725	0.141409
GO:0006796	phosphate-containing compound metabolic process	Biological Process	0.0332263	0.141409
GO:0051495	positive regulation of cytoskeleton organization	Biological Process	0.0333677	0.141409
GO:0002711	positive regulation of T cell mediated immunity	Biological Process	0.0336646	0.141409
GO:0002718	regulation of cytokine production involved in immune response	Biological Process	0.0336646	0.141409
GO:0015870	acetylcholine transport	Biological Process	0.0336646	0.141409
GO:0017001	antibiotic catabolic process	Biological Process	0.0336646	0.141409
GO:0032224	positive regulation of synaptic transmission, cholinergic	Biological Process	0.0336646	0.141409
GO:0032655	regulation of interleukin-12 production	Biological Process	0.0336646	0.141409
GO:0033158	regulation of protein import into nucleus, translocation	Biological Process	0.0336646	0.141409
GO:0042069	regulation of catecholamine metabolic process	Biological Process	0.0336646	0.141409
GO:0050434	positive regulation of viral transcription	Biological Process	0.0336646	0.141409
GO:0070498	interleukin-1-mediated signaling pathway	Biological Process	0.0336646	0.141409
GO:1901374	acetate ester transport	Biological Process	0.0336646	0.141409
GO:1901522	positive regulation of transcription from RNA polymerase II promoter involved in cellular response to chemical stimulus	Biological Process	0.0336646	0.141409
GO:0031032	actomyosin structure organization	Biological Process	0.0346475	0.144783
GO:0043902	positive regulation of multi-organism process	Biological Process	0.0346475	0.144783
GO:0006793	phosphorus metabolic process	Biological Process	0.034879	0.145374
GO:0010941	regulation of cell death	Biological Process	0.0351333	0.146057
GO:0032663	regulation of interleukin-2 production	Biological Process	0.0356116	0.146534
GO:0042108	positive regulation of cytokine biosynthetic process	Biological Process	0.0356116	0.146534
GO:0055078	sodium ion homeostasis	Biological Process	0.0356116	0.146534
GO:0060297	regulation of sarcomere organization	Biological Process	0.0356116	0.146534
GO:0031349	positive regulation of defense response	Biological Process	0.0359466	0.147441
GO:0044089	positive regulation of cellular component biogenesis	Biological Process	0.0360148	0.147441
GO:0050794	regulation of cellular process	Biological Process	0.0361567	0.147648
GO:0051223	regulation of protein transport	Biological Process	0.0362619	0.147703
GO:0046777	protein autophosphorylation	Biological Process	0.0368233	0.149202
GO:0007016	cytoskeletal anchoring at plasma membrane	Biological Process	0.0375548	0.149202
GO:0014072	response to isoquinoline alkaloid	Biological Process	0.0375548	0.149202
GO:0015804	neutral amino acid transport	Biological Process	0.0375548	0.149202
GO:0032480	negative regulation of type I interferon production	Biological Process	0.0375548	0.149202
GO:0032615	interleukin-12 production	Biological Process	0.0375548	0.149202
GO:0032964	collagen biosynthetic process	Biological Process	0.0375548	0.149202
GO:0043278	response to morphine	Biological Process	0.0375548	0.149202
GO:0061548	ganglion development	Biological Process	0.0375548	0.149202
GO:2001238	positive regulation of extrinsic apoptotic signaling pathway	Biological Process	0.0375548	0.149202
GO:0009408	response to heat	Biological Process	0.0386019	0.15204
GO:0090087	regulation of peptide transport	Biological Process	0.038783	0.15204
GO:0001503	ossification	Biological Process	0.0390517	0.15204
GO:0002694	regulation of leukocyte activation	Biological Process	0.0390517	0.15204
GO:0009948	anterior/posterior axis specification	Biological Process	0.0390517	0.15204
GO:0045088	regulation of innate immune response	Biological Process	0.0390517	0.15204
GO:0051960	regulation of nervous system development	Biological Process	0.0391034	0.15204
GO:0031365	N-terminal protein amino acid modification	Biological Process	0.0394945	0.15204
GO:0031663	lipopolysaccharide-mediated signaling pathway	Biological Process	0.0394945	0.15204
GO:0060765	regulation of androgen receptor signaling pathway	Biological Process	0.0394945	0.15204
GO:0072337	modified amino acid transport	Biological Process	0.0394945	0.15204
GO:0098900	regulation of action potential	Biological Process	0.0394945	0.15204
GO:2001239	regulation of extrinsic apoptotic signaling pathway in absence of ligand	Biological Process	0.0394945	0.15204
GO:0018193	peptidyl-amino acid modification	Biological Process	0.0396662	0.152337
GO:2000112	regulation of cellular macromolecule biosynthetic process	Biological Process	0.0398418	0.152648
GO:0007350	blastoderm segmentation	Biological Process	0.0413316	0.153626
GO:0002367	cytokine production involved in immune response	Biological Process	0.0414305	0.153626
GO:0002763	positive regulation of myeloid leukocyte differentiation	Biological Process	0.0414305	0.153626
GO:0010742	macrophage derived foam cell differentiation	Biological Process	0.0414305	0.153626
GO:0010996	response to auditory stimulus	Biological Process	0.0414305	0.153626
GO:0032222	regulation of synaptic transmission, cholinergic	Biological Process	0.0414305	0.153626
GO:0032623	interleukin-2 production	Biological Process	0.0414305	0.153626
GO:0035066	positive regulation of histone acetylation	Biological Process	0.0414305	0.153626
GO:0045777	positive regulation of blood pressure	Biological Process	0.0414305	0.153626
GO:0045823	positive regulation of heart contraction	Biological Process	0.0414305	0.153626
GO:0048525	negative regulation of viral process	Biological Process	0.0414305	0.153626
GO:1903350	response to dopamine	Biological Process	0.0414305	0.153626
GO:1903351	cellular response to dopamine	Biological Process	0.0414305	0.153626
GO:2000765	regulation of cytoplasmic translation	Biological Process	0.0414305	0.153626
GO:0070201	regulation of establishment of protein localization	Biological Process	0.0416606	0.154125
GO:0006448	regulation of translational elongation	Biological Process	0.0433628	0.159326
GO:0044058	regulation of digestive system process	Biological Process	0.0433628	0.159326
GO:2000758	positive regulation of peptidyl-lysine acetylation	Biological Process	0.0433628	0.159326
GO:0009792	embryo development ending in birth or egg hatching	Biological Process	0.0437422	0.160355
GO:0050865	regulation of cell activation	Biological Process	0.0450838	0.160561
GO:0048638	regulation of developmental growth	Biological Process	0.0452019	0.160561
GO:0001956	positive regulation of neurotransmitter secretion	Biological Process	0.0452915	0.160561
GO:0002753	cytoplasmic pattern recognition receptor signaling pathway	Biological Process	0.0452915	0.160561
GO:0003081	regulation of systemic arterial blood pressure by renin-angiotensin	Biological Process	0.0452915	0.160561
GO:0006972	hyperosmotic response	Biological Process	0.0452915	0.160561
GO:0010712	regulation of collagen metabolic process	Biological Process	0.0452915	0.160561
GO:0017085	response to insecticide	Biological Process	0.0452915	0.160561
GO:0032459	regulation of protein oligomerization	Biological Process	0.0452915	0.160561
GO:0044246	regulation of multicellular organismal metabolic process	Biological Process	0.0452915	0.160561
GO:0046782	regulation of viral transcription	Biological Process	0.0452915	0.160561
GO:0050909	sensory perception of taste	Biological Process	0.0452915	0.160561
GO:0090077	foam cell differentiation	Biological Process	0.0452915	0.160561
GO:0098751	bone cell development	Biological Process	0.0452915	0.160561
GO:1900034	regulation of cellular response to heat	Biological Process	0.0452915	0.160561
GO:0010556	regulation of macromolecule biosynthetic process	Biological Process	0.0464344	0.162736
GO:0018108	peptidyl-tyrosine phosphorylation	Biological Process	0.0465232	0.162736
GO:0018212	peptidyl-tyrosine modification	Biological Process	0.0465232	0.162736
GO:0009612	response to mechanical stimulus	Biological Process	0.0470068	0.162736
GO:0001990	regulation of systemic arterial blood pressure by hormone	Biological Process	0.0472166	0.162736
GO:0002709	regulation of T cell mediated immunity	Biological Process	0.0472166	0.162736
GO:0032570	response to progesterone	Biological Process	0.0472166	0.162736
GO:0032755	positive regulation of interleukin-6 production	Biological Process	0.0472166	0.162736
GO:0034308	primary alcohol metabolic process	Biological Process	0.0472166	0.162736
GO:0035094	response to nicotine	Biological Process	0.0472166	0.162736
GO:0044060	regulation of endocrine process	Biological Process	0.0472166	0.162736
GO:0045933	positive regulation of muscle contraction	Biological Process	0.0472166	0.162736
GO:2001025	positive regulation of response to drug	Biological Process	0.0472166	0.162736
GO:1903706	regulation of hemopoiesis	Biological Process	0.0484693	0.165124
GO:0090066	regulation of anatomical structure size	Biological Process	0.0486048	0.165124
GO:0006355	regulation of transcription, DNA-templated	Biological Process	0.0488864	0.165124
GO:0002757	immune response-activating signal transduction	Biological Process	0.0489605	0.165124
GO:0001964	startle response	Biological Process	0.049138	0.165124
GO:0010586	miRNA metabolic process	Biological Process	0.049138	0.165124
GO:0019083	viral transcription	Biological Process	0.049138	0.165124
GO:0045652	regulation of megakaryocyte differentiation	Biological Process	0.049138	0.165124
GO:0051930	regulation of sensory perception of pain	Biological Process	0.049138	0.165124
GO:0060986	endocrine hormone secretion	Biological Process	0.049138	0.165124
GO:0070534	protein K63-linked ubiquitination	Biological Process	0.049138	0.165124
GO:0090311	regulation of protein deacetylation	Biological Process	0.049138	0.165124
