# Supplementary material for: Genomic and single-cell analyses reveal genetic signatures of swimming pattern and diapause strategy in jellyfish
Source: Nat Commun. 2024 Jul 15;15:5936. doi: 10.1038/s41467-024-49848-z (PMC11250803; doi:10.1038/s41467-024-49848-z)
Supplement: Supplementary file 4 — Supplementary Data [file 41467_2024_49848_MOESM4_ESM.zip › Supplementary Data 14.xlsx]

## Sheet: Sheet1
Supplementary Data 14. The relative expression of target genes in the si-OM and si-LRR groups.
Sample	Target name	Cт		Target name	Cт		△t	average control	△△t	2-△△t	(2-△△t) Mean	(2-△△t) SE
C1	actin	20.2563		OM	29.3553		9.09896	9.04478	0.0541763	0.963144	1.00334	0.101865
C2	actin	19.6626		OM	28.8156		9.15304		0.108255	0.927709
C3	actin	19.8745		OM	28.7569		8.88235		-0.162432	1.11917
NC1	actin	20.6173		OM	29.6683		9.05099		0.00620842	0.995706	0.924337	0.145732
NC2	actin	20.1636		OM	29.1789		9.01532		-0.029459	1.02063
NC3	actin	19.4561		OM	28.9031		9.44703		0.40225	0.756677
Si-OM1	actin	19.95		OM	30.5816		10.6316		1.58681	0.332906	0.332372	0.0427938
Si-OM2	actin	20.3811		OM	31.2151		10.8341		1.7893	0.289313
Si-OM3	actin	18.9572		OM	29.4174		10.4602		1.41544	0.374895
C1	actin	20.2563		LRR	30.8697		10.6134	10.8956	-0.282217	1.21606	1.00992	0.178634
C2	actin	19.6626		LRR	30.7091		11.0465		0.150932	0.900668
C3	actin	19.8745		LRR	30.9014		11.0269		0.131285	0.913018
NC1	actin	20.6173		LRR	31.0497		10.4324		-0.463245	1.37864	1.20304	0.152791
NC2	actin	20.1636		LRR	30.9211		10.7575		-0.138096	1.10045
NC3	actin	19.4561		LRR	30.1754		10.7192		-0.176361	1.13003
Si-LRR1	actin	19.6771		LRR	31.6837		12.0066		1.111	0.462974	0.443309	0.024575
Si-LRR2	actin	19.6486		LRR	31.8104		12.1618		1.26618	0.415759
Si-LRR3	actin	19.8808		LRR	31.9246		12.0438		1.14819	0.451192
