# Supplementary material for: Genomic and single-cell analyses reveal genetic signatures of swimming pattern and diapause strategy in jellyfish
Source: Nat Commun. 2024 Jul 15;15:5936. doi: 10.1038/s41467-024-49848-z (PMC11250803; doi:10.1038/s41467-024-49848-z)
Supplement: Supplementary file 4 — Supplementary Data [file 41467_2024_49848_MOESM4_ESM.zip › Supplementary Data 15.xlsx]

## Sheet: Sheet1
Supplementary Data 15. Cell atlas marker of medusa. The “gene” column represents the gene IDs of A. coerulea.
gene	p_val	avg_log2FC	pct.1	pct.2	p_val_adj	cluster	gene	description
gene-Aco31745	0	2.13125	0.698	0.17	0	0	gene-Aco31745	histone H2B, gonadal-like [Hydra vulgaris]	PREDICTED: histone H2B, gonadal-like [Hydra vulgaris]
gene-Aco07960	0	1.6547	0.926	0.739	0	0	gene-Aco07960	RGG repeats nuclear RNA binding protein A isoform X1 [Hydra vulgaris]	plasminogen activator inhibitor 1 RNA-binding protein-like isoform X1 [Orbicella faveolata]
gene-Aco13912	0	1.64371	0.747	0.434	0	0	gene-Aco13912	uncharacterized protein LOC101234523 isoform X1 [Hydra vulgaris]	PREDICTED: FYVE, RhoGEF and PH domain-containing protein 6-like [Hydra vulgaris]
gene-Aco08928	0	1.59626	0.999	0.974	0	0	gene-Aco08928	60S acidic ribosomal protein P1 [Hydra vulgaris]	PREDICTED: 60S acidic ribosomal protein P1-like [Hydra vulgaris]
gene-Aco19720	0	1.56888	0.705	0.238	0	0	gene-Aco19720	predicted protein [Nematostella vectensis]	barrier-to-autointegration factor [Nematostella vectensis]
gene-Aco17894	0	1.55005	0.999	0.973	0	0	gene-Aco17894	ribosomal protein rps12 [Eurythoe complanata]	ribosomal protein rps12 [Eurythoe complanata]
gene-Aco00450	0	1.52018	0.731	0.371	0	0	gene-Aco00450	ATPase family protein 2 homolog [Actinia tenebrosa]	ATPase family protein 2 homolog [Actinia tenebrosa]
gene-Aco12194	0	1.50086	0.713	0.181	0	0	gene-Aco12194	proliferating cell nuclear antigen-like [Xenia sp. Carnegie-2017]	proliferating cell nuclear antigen-like [Dendronephthya gigantea]
gene-Aco20858	0	1.49962	0.999	0.962	0	0	gene-Aco20858	ubiquitin-40S ribosomal protein S27a [Nematostella vectensis]	ubiquitin-40S ribosomal protein S27a [Nematostella vectensis]
gene-Aco06333	0	1.4949	0.802	0.404	0	0	gene-Aco06333	RNA-binding protein with serine-rich domain 1-like [Actinia tenebrosa]	RNA-binding protein with serine-rich domain 1-like [Actinia tenebrosa]
gene-Aco00298	0	1.4886	0.997	0.932	0	0	gene-Aco00298	40S ribosomal protein S23 [Xenia sp. Carnegie-2017]	40S ribosomal protein S23 [Dendronephthya gigantea]
gene-Aco19713	0	1.47201	0.597	0.242	0	0	gene-Aco19713	L-asparaginase isoform X2 [Hydra vulgaris]	PREDICTED: L-asparaginase-like isoform X1 [Hydra vulgaris]
gene-Aco25269	0	1.47129	0.808	0.458	0	0	gene-Aco25269	small nuclear ribonucleoprotein Sm D1 [Hydra vulgaris]	PREDICTED: small nuclear ribonucleoprotein Sm D1-like [Hydra vulgaris]
gene-Aco29165	0	1.46528	0.996	0.939	0	0	gene-Aco29165	PREDICTED: 40S ribosomal protein S17 [Branchiostoma belcheri]	40S ribosomal protein S17-like [Pocillopora damicornis]
gene-Aco16165	0	1.45389	0.976	0.796	0	0	gene-Aco16165	Nuclear localization sequence-binding protein [Trichoplax sp. H2]	Nuclear localization sequence-binding protein [Trichoplax sp. H2]
gene-Aco26425	0	1.43935	0.713	0.28	0	0	gene-Aco26425	PREDICTED: GTP-binding nuclear protein Ran [Amphimedon queenslandica]	PREDICTED: GTP-binding nuclear protein Ran [Amphimedon queenslandica]
gene-Aco29107	0	1.43524	0.729	0.333	0	0	gene-Aco29107	histone H2A-like [Pecten maximus]	histone H2A-like [Pecten maximus]
gene-Aco00762	0	1.42218	0.999	0.959	0	0	gene-Aco00762	60S ribosomal protein L31-like [Xenia sp. Carnegie-2017]	60S ribosomal protein L31-like [Stylophora pistillata]
gene-Aco10588	0	1.4119	0.999	0.966	0	0	gene-Aco10588	40S ribosomal protein S26 [Orchesella cincta]	40S ribosomal protein S26 [Orchesella cincta]
gene-Aco06415	0	1.3975	0.714	0.278	0	0	gene-Aco06415	acyl carrier protein 2, mitochondrial [Hydra vulgaris]	PREDICTED: acyl carrier protein 2, mitochondrial-like [Hydra vulgaris]
gene-Aco00087	0	1.3971	0.908	0.58	0	0	gene-Aco00087	high mobility group protein B2-like [Girardinichthys multiradiatus]	non-histone chromosomal protein 6 [Nematostella vectensis]
gene-Aco13025	0	1.38759	0.999	0.945	0	0	gene-Aco13025	putative ribosomal protein S24 [Barentsia benedeni]	putative ribosomal protein S24 [Barentsia benedeni]
gene-Aco01339	0	1.38677	0.704	0.25	0	0	gene-Aco01339	uncharacterized protein LOC125484857 [Rhincodon typus]	hypothetical protein AC249_AIPGENE24817, partial [Exaiptasia diaphana]
gene-Aco18096	0	1.38454	0.996	0.92	0	0	gene-Aco18096	40S ribosomal protein S7-like [Actinia tenebrosa]	40S ribosomal protein S7-like [Actinia tenebrosa]
gene-Aco14607	0	1.38451	0.991	0.886	0	0	gene-Aco14607	60S ribosomal protein L27 [Hydra vulgaris]	PREDICTED: 60S ribosomal protein L27-like [Hydra vulgaris]
gene-Aco22407	0	1.37551	0.992	0.896	0	0	gene-Aco22407	60S ribosomal protein L35a-like [Hydra vulgaris]	60S ribosomal protein L35a-like [Hydra vulgaris]
gene-Aco17890	0	1.35866	0.823	0.491	0	0	gene-Aco17890	peptidyl-prolyl cis-trans isomerase FKBP1B [Pieris rapae]	peptidyl-prolyl cis-trans isomerase FKBP1B-like [Pieris rapae]
gene-Aco15782	0	1.33837	0.997	0.947	0	0	gene-Aco15782	60S ribosomal protein l23 [Plakobranchus ocellatus]	PREDICTED: 60S ribosomal protein L23-like [Hydra vulgaris]
gene-Aco13086	0	1.33037	0.662	0.242	0	0	gene-Aco13086	small nuclear ribonucleoprotein F [Rhipicephalus microplus]	small nuclear ribonucleoprotein F [Ixodes scapularis]
gene-Aco14424	0	1.32055	0.798	0.456	0	0	gene-Aco14424	prostaglandin E synthase 3-like [Actinia tenebrosa]	prostaglandin E synthase 3-like [Actinia tenebrosa]
gene-Aco09912	0	1.31479	0.734	0.45	0	0	gene-Aco09912	PREDICTED: RB-associated KRAB zinc finger protein-like [Acropora digitifera]	zinc finger protein sens-like [Orbicella faveolata]
gene-Aco06067	0	1.31168	0.996	0.919	0	0	gene-Aco06067	60S ribosomal protein L28 [Nematostella vectensis]	60S ribosomal protein L28 [Nematostella vectensis]
gene-Aco16806	0	1.29499	0.775	0.515	0	0	gene-Aco16806	Hypp9585 [Branchiostoma lanceolatum]	PREDICTED: RNA-directed DNA polymerase from mobile element jockey-like [Hyalella azteca]
gene-Aco02416	0	1.2802	0.822	0.502	0	0	gene-Aco02416	T-complex protein 1 subunit eta [Hydra vulgaris]	PREDICTED: T-complex protein 1 subunit eta-like [Hydra vulgaris]
gene-Aco27950	0	1.28011	0.982	0.849	0	0	gene-Aco27950	S15 [Suberites domuncula]	S15 [Suberites domuncula]
gene-Aco11905	0	1.27829	0.718	0.237	0	0	gene-Aco11905	general transcription factor IIH subunit 1 isoform X1 [Hydra vulgaris]	PREDICTED: general transcription factor IIH subunit 1-like [Hydra vulgaris]
gene-Aco11841	0	1.26754	0.998	0.952	0	0	gene-Aco11841	60S ribosomal protein L27a-like [Dendronephthya gigantea]	60S ribosomal protein L27a-like [Dendronephthya gigantea]
gene-Aco12821	0	1.24485	0.987	0.899	0	0	gene-Aco12821	60S ribosomal protein L32 [Exaiptasia diaphana]	60S ribosomal protein L32 [Exaiptasia diaphana]
gene-Aco26558	0	1.24293	0.999	0.97	0	0	gene-Aco26558	RPLP2 [Bugula neritina]	RPLP2 [Bugula neritina]
gene-Aco21258	0	1.23968	0.967	0.814	0	0	gene-Aco21258	40S ribosomal protein S25-like [Dendronephthya gigantea]	40S ribosomal protein S25-like [Dendronephthya gigantea]
gene-Aco24634	0	1.23503	0.671	0.271	0	0	gene-Aco24634	transmembrane and TPR repeat-containing protein 2-like [Stylophora pistillata]	transmembrane and TPR repeat-containing protein 2-like [Stylophora pistillata]
gene-Aco07393	0	1.22516	0.742	0.359	0	0	gene-Aco07393	NHP2-like protein 1 [Nematostella vectensis]	NHP2-like protein 1 isoform X1 [Nematostella vectensis]
gene-Aco02184	0	1.2095	0.997	0.925	0	0	gene-Aco02184	60S ribosomal protein L21 [Hydra vulgaris]	PREDICTED: 60S ribosomal protein L21-like [Hydra vulgaris]
gene-Aco16554	0	1.19355	0.994	0.895	0	0	gene-Aco16554	60S ribosomal protein L22-like [Pocillopora damicornis]	60S ribosomal protein L22-like [Pocillopora damicornis]
gene-Aco27670	0	1.19222	0.938	0.668	0	0	gene-Aco27670	nucleoplasmin-like protein ANO39 [Hydra vulgaris]	nucleoplasmin-like protein ANO39 isoform X2 [Stylophora pistillata]
gene-Aco10546	0	1.16749	0.636	0.266	0	0	gene-Aco10546	receptor-type tyrosine-protein phosphatase delta-like isoform X4 [Acropora millepora]	phosphatidylinositol phosphatase PTPRQ isoform X1 [Nematostella vectensis]
gene-Aco09458	0	1.16391	0.666	0.274	0	0	gene-Aco09458	T-complex protein 1 subunit alpha-like [Orbicella faveolata]	T-complex protein 1 subunit alpha-like [Orbicella faveolata]
gene-Aco03558	0	1.16279	0.978	0.864	0	0	gene-Aco03558	60S ribosomal protein L26 [Nematostella vectensis]	60S ribosomal protein L26 [Nematostella vectensis]
gene-Aco13002	0	1.16217	0.994	0.906	0	0	gene-Aco13002	predicted protein [Nematostella vectensis]	40S ribosomal protein S11 [Nematostella vectensis]
gene-Aco24934	0	1.15584	0.994	0.907	0	0	gene-Aco24934	60S ribosomal protein L14-like [Dendronephthya gigantea]	60S ribosomal protein L14-like [Dendronephthya gigantea]
gene-Aco17800	0	1.14943	0.67	0.298	0	0	gene-Aco17800	RNA exonuclease 4-like [Stylophora pistillata]	RNA exonuclease 4-like [Stylophora pistillata]
gene-Aco22718	0	1.14423	0.997	0.957	0	0	gene-Aco22718	hypothetical protein AALO_G00132720 [Alosa alosa]	Ubiquitin-60S ribosomal protein L40 [Trichoplax sp. H2]
gene-Aco31035	0	1.13732	0.645	0.205	0	0	gene-Aco31035	acidic leucine-rich nuclear phosphoprotein 32 family member B-like [Mercenaria mercenaria]	PREDICTED: acidic leucine-rich nuclear phosphoprotein 32 family member B-like [Hydra vulgaris]
gene-Aco07886	0	1.13212	0.627	0.187	0	0	gene-Aco07886	NASP [Mytilus coruscus]	NASP [Mytilus coruscus]
gene-Aco27886	0	1.12762	0.969	0.839	0	0	gene-Aco27886	RecName: Full=60S ribosomal protein L17 [Podocoryna carnea]	RecName: Full=60S ribosomal protein L17 [Podocoryna carnea]
gene-Aco02229	0	1.12276	0.635	0.204	0	0	gene-Aco02229	protein SGT1 homolog [Lingula anatina]	protein SGT1 homolog [Lingula anatina]
gene-Aco14425	0	1.11696	0.747	0.41	0	0	gene-Aco14425	acyl-CoA-binding protein [Exaiptasia diaphana]	acyl-CoA-binding protein [Exaiptasia diaphana]
gene-Aco26384	0	1.10689	0.995	0.91	0	0	gene-Aco26384	60S ribosomal protein L13 [Hydra vulgaris]	PREDICTED: 60S ribosomal protein L13-like [Hydra vulgaris]
gene-Aco26588	0	1.09267	0.604	0.182	0	0	gene-Aco26588	macrophage migration inhibitory factor [Pantherophis guttatus]	PREDICTED: macrophage migration inhibitory factor homolog [Branchiostoma belcheri]
gene-Aco17685	0	1.09122	0.996	0.93	0	0	gene-Aco17685	40S ribosomal protein S18 [Folsomia candida]	40S ribosomal protein S18 [Folsomia candida]
gene-Aco27801	0	1.08553	0.765	0.419	0	0	gene-Aco27801	T-complex protein 1 subunit zeta isoform X2 [Nematostella vectensis]	PREDICTED: T-complex protein 1 subunit zeta-like [Acropora digitifera]
gene-Aco26673	0	1.07244	0.993	0.918	0	0	gene-Aco26673	PREDICTED: 60S ribosomal protein L23a [Sinocyclocheilus grahami]	hypothetical protein pdam_00014180, partial [Pocillopora damicornis]
gene-Aco00011	0	1.07082	0.99	0.888	0	0	gene-Aco00011	60S ribosomal protein L9-like [Xenia sp. Carnegie-2017]	60S ribosomal protein L9-like [Dendronephthya gigantea]
gene-Aco21042	0	1.06931	1	0.995	0	0	gene-Aco21042	40S ribosomal protein S20 [Haliotis rubra]	PREDICTED: 40S ribosomal protein S20-like [Acropora digitifera]
gene-Aco16968	0	1.06562	0.987	0.876	0	0	gene-Aco16968	eukaryotic translation initiation factor 5A-1-like isoform X2 [Orbicella faveolata]	eukaryotic translation initiation factor 5A-1-like isoform X2 [Orbicella faveolata]
gene-Aco12000	0	1.06552	0.978	0.823	0	0	gene-Aco12000	uncharacterized protein LOC100198049 [Hydra vulgaris]	uncharacterized protein LOC100198049 [Hydra vulgaris]
gene-Aco09638	0	1.05851	0.999	0.942	0	0	gene-Aco09638	60S ribosomal protein L34-like [Dendronephthya gigantea]	60S ribosomal protein L34-like [Dendronephthya gigantea]
gene-Aco03897	0	1.05385	0.615	0.213	0	0	gene-Aco03897	HIV Tat-specific factor 1 homolog [Hydra vulgaris]	PREDICTED: HIV Tat-specific factor 1 homolog [Hydra vulgaris]
gene-Aco17877	0	1.04851	0.631	0.174	0	0	gene-Aco17877	probable protein phosphatase 2C 21 isoform X1 [Stylophora pistillata]	probable protein phosphatase 2C 21 isoform X1 [Stylophora pistillata]
gene-Aco22783	0	1.04621	0.698	0.24	0	0	gene-Aco22783	radial spoke head 1 homolog [Actinia tenebrosa]	PREDICTED: radial spoke head 1 homolog [Hydra vulgaris]
gene-Aco00735	0	1.03929	0.68	0.246	0	0	gene-Aco00735	ruvB-like 1 [Xenia sp. Carnegie-2017]	ruvB-like 1 [Dendronephthya gigantea]
gene-Aco07327	0	1.03869	0.996	0.912	0	0	gene-Aco07327	60S ribosomal protein L18 [Hydra vulgaris]	PREDICTED: 60S ribosomal protein L18-like [Hydra vulgaris]
gene-Aco03639	0	1.03416	0.988	0.878	0	0	gene-Aco03639	60S ribosomal protein L13a-like [Dendronephthya gigantea]	60S ribosomal protein L13a-like [Dendronephthya gigantea]
gene-Aco00055	0	1.02825	0.631	0.191	0	0	gene-Aco00055	structural maintenance of chromosomes protein 1A-like [Actinia tenebrosa]	structural maintenance of chromosomes protein 1A-like [Actinia tenebrosa]
gene-Aco20109	0	1.02253	0.575	0.165	0	0	gene-Aco20109	small nuclear ribonucleoprotein Sm D2 [Rhipicephalus microplus]	small nuclear ribonucleoprotein Sm D2 [Pocillopora damicornis]
gene-Aco24730	0	1.01426	0.663	0.254	0	0	gene-Aco24730	CDGSH iron-sulfur domain-containing protein 1 [Hydra vulgaris]	PREDICTED: CDGSH iron-sulfur domain-containing protein 1-like [Hydra vulgaris]
gene-Aco21425	0	1.00929	0.995	0.917	0	0	gene-Aco21425	60S ribosomal protein L8-like [Orbicella faveolata]	60S ribosomal protein L8-like [Orbicella faveolata]
gene-Aco05876	0	1.00712	0.871	0.597	0	0	gene-Aco05876	protein PRRC2C [Nematostella vectensis]	PREDICTED: protein PRRC2C-like [Hydra vulgaris]
gene-Aco26661	0	0.9973	0.588	0.18	0	0	gene-Aco26661	uncharacterized protein LOC100200187 [Hydra vulgaris]	PREDICTED: uncharacterized protein LOC100200187 [Hydra vulgaris]
gene-Aco15759	0	0.985378	0.663	0.218	0	0	gene-Aco15759	chromobox protein homolog 1-like [Danaus plexippus plexippus]	chromobox protein homolog 1 [Folsomia candida]
gene-Aco01565	0	0.982759	0.991	0.886	0	0	gene-Aco01565	PREDICTED: 40S ribosomal protein S3 [Acropora digitifera]	PREDICTED: 40S ribosomal protein S3 [Acropora digitifera]
gene-Aco08056	0	0.9778	0.784	0.529	0	0	gene-Aco08056	ATP synthase subunit delta, mitochondrial-like [Centruroides sculpturatus]	ATP synthase subunit delta, mitochondrial-like [Centruroides sculpturatus]
gene-Aco10723	0	0.957199	0.495	0.12	0	0	gene-Aco10723	unnamed protein product [Brugia pahangi]	unnamed protein product [Brugia pahangi]
gene-Aco26688	0	0.955108	0.775	0.456	0	0	gene-Aco26688	hypothetical protein evm_005124 [Chilo suppressalis]	hypothetical protein evm_005124 [Chilo suppressalis]
gene-Aco17834	0	0.9518	0.58	0.159	0	0	gene-Aco17834	RNA-binding protein 8A-like [Pocillopora damicornis]	RNA-binding protein 8A-like [Pocillopora damicornis]
gene-Aco15373	0	0.947776	0.999	0.951	0	0	gene-Aco15373	heat shock cognate 71 kDa protein [Styela clava]	heat shock cognate protein 70 [Urechis unicinctus]
gene-Aco09692	0	0.944508	0.981	0.861	0	0	gene-Aco09692	60S ribosomal protein L19 [Hydra vulgaris]	PREDICTED: 60S ribosomal protein L19-like [Hydra vulgaris]
gene-Aco21068	0	0.939296	0.78	0.452	0	0	gene-Aco21068	T-complex protein 1 subunit delta-like [Stylophora pistillata]	T-complex protein 1 subunit delta-like [Stylophora pistillata]
gene-Aco10516	0	0.938395	0.99	0.884	0	0	gene-Aco10516	putative ribosomal protein L11, partial [Barentsia elongata]	putative ribosomal protein L11, partial [Barentsia elongata]
gene-Aco08803	0	0.935274	0.97	0.803	0	0	gene-Aco08803	peptidyl-prolyl cis-trans isomerase [Lytechinus variegatus]	cyclophilin A [Azumapecten farreri]
gene-Aco15427	0	0.935245	0.75	0.504	0	0	gene-Aco15427	cytochrome c oxidase subunit NDUFA4-like [Stylophora pistillata]	cytochrome c oxidase subunit NDUFA4-like [Stylophora pistillata]
gene-Aco24765	0	0.932956	0.809	0.521	0	0	gene-Aco24765	T-complex protein 1 subunit beta isoform X2 [Nematostella vectensis]	T-complex protein 1 subunit beta [Nematostella vectensis]
gene-Aco16851	0	0.930275	0.67	0.304	0	0	gene-Aco16851	eukaryotic translation initiation factor 4 gamma 1-like isoform X2 [Nematostella vectensis]	eukaryotic translation initiation factor 4 gamma 1-like [Actinia tenebrosa]
gene-Aco04996	0	0.929931	0.991	0.885	0	0	gene-Aco04996	40S ribosomal protein S4 [Hydra vulgaris]	PREDICTED: 40S ribosomal protein S4-like [Hydra vulgaris]
gene-Aco24596	0	0.923873	0.701	0.362	0	0	gene-Aco24596	pre-mRNA-processing factor 40 homolog B isoform X3 [Hydra vulgaris]	PREDICTED: pre-mRNA-processing factor 40 homolog B-like [Hydra vulgaris]
gene-Aco05813	0	0.923761	0.999	0.953	0	0	gene-Aco05813	60S ribosomal protein L35 [Hydra vulgaris]	PREDICTED: 60S ribosomal protein L35-like [Hydra vulgaris]
gene-Aco28211	0	0.923507	1	0.964	0	0	gene-Aco28211	elongation factor 1 [Aurelia aurita]	elongation factor 1 [Aurelia aurita]
gene-Aco05476	0	0.922387	0.506	0.106	0	0	gene-Aco05476	DNA polymerase epsilon subunit 3 [Crotalus tigris]	DNA polymerase epsilon subunit 3-like [Centruroides sculpturatus]
gene-Aco05238	0	0.921886	0.975	0.854	0	0	gene-Aco05238	40S ribosomal protein S5 [Orbicella faveolata]	40S ribosomal protein S5 [Orbicella faveolata]
gene-Aco04008	0	0.917373	0.75	0.43	0	0	gene-Aco04008	serine and arginine rich splicing factor 6 [Homo sapiens]	serine/arginine-rich splicing factor 6 isoform X3 [Strongylocentrotus purpuratus]
gene-Aco08675	0	0.900863	0.993	0.922	0	0	gene-Aco08675	60S acidic ribosomal protein P0-like [Xenia sp. Carnegie-2017]	PREDICTED: 60S acidic ribosomal protein P0-like [Hydra vulgaris]
gene-Aco14186	0	0.900313	0.99	0.931	0	0	gene-Aco14186	ATP synthase H+ transporting-like protein [Carukia barnesi]	ATP synthase H+ transporting-like protein [Carukia barnesi]
gene-Aco31025	0	0.898931	0.549	0.155	0	0	gene-Aco31025	mago nashi 2 [Macrobrachium nipponense]	mago nashi 2 [Macrobrachium nipponense]
gene-Aco28345	0	0.897323	0.981	0.851	0	0	gene-Aco28345	activated protein kinase c1 receptor [Nemopilema nomurai]	activated C kinase receptor [Cassiopea xamachana]
gene-Aco22709	0	0.892918	0.675	0.342	0	0	gene-Aco22709	uncharacterized protein DDB_G0283697 isoform X3 [Hydra vulgaris]	PREDICTED: uncharacterized protein DDB_G0283697-like isoform X2 [Hydra vulgaris]
gene-Aco26131	0	0.888633	0.9	0.754	0	0	gene-Aco26131	cytochrome c oxidase subunit 4 isoform 2, mitochondrial [Nematostella vectensis]	cytochrome c oxidase subunit 4 isoform 2, mitochondrial [Nematostella vectensis]
gene-Aco11842	0	0.887872	0.972	0.831	0	0	gene-Aco11842	PREDICTED: 40S ribosomal protein S16 isoform X1 [Latimeria chalumnae]	40S ribosomal protein S16-like [Pocillopora damicornis]
gene-Aco06373	0	0.88527	0.996	0.923	0	0	gene-Aco06373	60S ribosomal protein L10-like [Anneissia japonica]	60S ribosomal protein L10-like [Anneissia japonica]
gene-Aco04919	0	0.884793	0.747	0.428	0	0	gene-Aco04919	T-complex protein 1 subunit theta [Hydra vulgaris]	PREDICTED: T-complex protein 1 subunit theta-like [Hydra vulgaris]
gene-Aco15442	0	0.881581	0.946	0.755	0	0	gene-Aco15442	nascent polypeptide-associated complex subunit alpha isoform X2 [Hydra vulgaris]	PREDICTED: nascent polypeptide-associated complex subunit alpha-like [Hydra vulgaris]
gene-Aco20034	0	0.878704	0.719	0.396	0	0	gene-Aco20034	protein phosphatase 1A [Hydra vulgaris]	PREDICTED: protein phosphatase 1A-like [Hydra vulgaris]
gene-Aco24896	0	0.876722	0.771	0.499	0	0	gene-Aco24896	PREDICTED: dnaJ homolog subfamily A member 2-like [Hippocampus comes]	dnaJ homolog subfamily A member 2-like [Stylophora pistillata]
gene-Aco27727	0	0.873076	0.859	0.757	0	0	gene-Aco27727	dynein light chain 2, cytoplasmic-like [Boleophthalmus pectinirostris]	PREDICTED: dynein light chain 1, cytoplasmic [Priapulus caudatus]
gene-Aco07931	0	0.863817	0.525	0.14	0	0	gene-Aco07931	PREDICTED: calcyphosin-like protein [Branchiostoma belcheri]	PREDICTED: calcyphosin-like protein [Branchiostoma belcheri]
gene-Aco02121	0	0.861458	0.859	0.62	0	0	gene-Aco02121	copper transport protein ATOX1-like [Dendronephthya gigantea]	copper transport protein ATOX1-like [Dendronephthya gigantea]
gene-Aco12077	0	0.859169	0.99	0.886	0	0	gene-Aco12077	60S ribosomal protein L15-like [Actinia tenebrosa]	60S ribosomal protein L15-like [Actinia tenebrosa]
gene-Aco21254	0	0.856067	0.612	0.218	0	0	gene-Aco21254	structural maintenance of chromosomes protein 4-like [Actinia tenebrosa]	structural maintenance of chromosomes protein 4-like [Actinia tenebrosa]
gene-Aco24976	0	0.853089	0.544	0.145	0	0	gene-Aco24976	prefoldin subunit 2 [Hydra vulgaris]	PREDICTED: prefoldin subunit 2-like [Hydra vulgaris]
gene-Aco24986	0	0.849118	0.548	0.155	0	0	gene-Aco24986	FACT complex subunit SPT16 [Hydra vulgaris]	PREDICTED: FACT complex subunit SPT16-like [Hydra vulgaris]
gene-Aco05775	0	0.848484	0.425	0.079	0	0	gene-Aco05775	tetratricopeptide repeat protein 16-like [Acropora millepora]	tetratricopeptide repeat protein 16-like [Stylophora pistillata]
gene-Aco03621	0	0.841137	0.603	0.23	0	0	gene-Aco03621	zinc finger CCHC-type and RNA-binding motif-containing protein 1-like [Dendronephthya gigantea]	zinc finger CCHC-type and RNA-binding motif-containing protein 1-like [Dendronephthya gigantea]
gene-Aco22637	0	0.832754	0.963	0.805	0	0	gene-Aco22637	3'-5' ssDNA/RNA exonuclease TatD [Hydra vulgaris]	PREDICTED: putative deoxyribonuclease TATDN1 [Hydra vulgaris]
gene-Aco15929	0	0.831565	0.717	0.391	0	0	gene-Aco15929	aspartate--tRNA ligase, cytoplasmic-like [Dendronephthya gigantea]	aspartate--tRNA ligase, cytoplasmic-like [Dendronephthya gigantea]
gene-Aco14828	0	0.829444	0.984	0.871	0	0	gene-Aco14828	40S ribosomal protein S13 [Actinia tenebrosa]	40S ribosomal protein S13 [Actinia tenebrosa]
gene-Aco18105	0	0.826473	0.531	0.131	0	0	gene-Aco18105	protein DEK [Hydra vulgaris]	PREDICTED: protein DEK-like [Hydra vulgaris]
gene-Aco27808	0	0.825357	0.643	0.284	0	0	gene-Aco27808	RNA-binding protein cabeza isoform X2 [Hydra vulgaris]	PREDICTED: RNA-binding protein cabeza-like [Hydra vulgaris]
gene-Aco08513	0	0.82254	0.468	0.127	0	0	gene-Aco08513	probable rRNA-processing protein EBP2 [Hydra vulgaris]	PREDICTED: probable rRNA-processing protein EBP2 [Hydra vulgaris]
gene-Aco16932	0	0.818948	0.652	0.292	0	0	gene-Aco16932	chromodomain-helicase-DNA-binding protein 3 isoform X3 [Hydra vulgaris]	PREDICTED: chromodomain-helicase-DNA-binding protein 3 [Hydra vulgaris]
gene-Aco06245	0	0.813429	0.775	0.467	0	0	gene-Aco06245	spliceosome RNA helicase DDX39B [Hydra vulgaris]	PREDICTED: spliceosome RNA helicase DDX39B-like [Hydra vulgaris]
gene-Aco31000	0	0.807476	0.597	0.246	0	0	gene-Aco31000	myb-like protein X, partial [Exaiptasia diaphana]	PREDICTED: hepatoma-derived growth factor-related protein 2-like [Hydra vulgaris]
gene-Aco08040	0	0.806142	0.567	0.238	0	0	gene-Aco08040	cytoplasmic dynein 1 heavy chain 1-like isoform X1 [Stylophora pistillata]	cytoplasmic dynein 1 heavy chain 1-like isoform X1 [Stylophora pistillata]
gene-Aco06762	0	0.80404	0.995	0.924	0	0	gene-Aco06762	40S ribosomal protein S9 [Nematostella vectensis]	40S ribosomal protein S9 [Nematostella vectensis]
gene-Aco20737	0	0.802306	0.606	0.262	0	0	gene-Aco20737	splicing factor 3B subunit 2 [Hydra vulgaris]	splicing factor 3B subunit 2-like [Acropora millepora]
gene-Aco18067	0	0.801765	0.507	0.127	0	0	gene-Aco18067	PREDICTED: LOW QUALITY PROTEIN: uncharacterized protein LOC109488015 [Branchiostoma belcheri]	PREDICTED: LOW QUALITY PROTEIN: uncharacterized protein LOC109488015 [Branchiostoma belcheri]
gene-Aco13065	0	0.80087	0.567	0.181	0	0	gene-Aco13065	cAMP-dependent protein kinase type II regulatory subunit isoform X1 [Hydra vulgaris]	PREDICTED: cAMP-dependent protein kinase type II regulatory subunit-like isoform X1 [Hydra vulgaris]
gene-Aco26389	0	0.788952	0.51	0.141	0	0	gene-Aco26389	DNA replication factor Cdt1 isoform X3 [Hydra vulgaris]	PREDICTED: DNA replication factor Cdt1-like isoform X2 [Hydra vulgaris]
gene-Aco26485	0	0.781396	0.843	0.617	0	0	gene-Aco26485	DnaJ-like protein subfamily A member 1 [Lamellibrachia satsuma]	dnaJ homolog subfamily A member 1-like [Orbicella faveolata]
gene-Aco15706	0	0.772124	0.518	0.143	0	0	gene-Aco15706	condensin complex subunit 1 [Nematostella vectensis]	condensin complex subunit 1 [Nematostella vectensis]
gene-Aco02180	0	0.771608	0.685	0.384	0	0	gene-Aco02180	proteasome maturation protein [Crassostrea gigas]	proteasome maturation protein [Crassostrea gigas]
gene-Aco10475	0	0.771128	0.557	0.186	0	0	gene-Aco10475	myosin-9-like [Orbicella faveolata]	myosin-9-like [Orbicella faveolata]
gene-Aco11851	0	0.769395	0.99	0.885	0	0	gene-Aco11851	40S ribosomal protein S10-like [Dendronephthya gigantea]	40S ribosomal protein S10-like [Dendronephthya gigantea]
gene-Aco00035	0	0.768639	0.718	0.41	0	0	gene-Aco00035	eukaryotic translation initiation factor 5B isoform X2 [Hydra vulgaris]	eukaryotic translation initiation factor 5B-like [Orbicella faveolata]
gene-Aco21498	0	0.765498	0.55	0.195	0	0	gene-Aco21498	uncharacterized protein LOC114527747 [Dendronephthya gigantea]	uncharacterized protein LOC114961668 [Acropora millepora]
gene-Aco06266	0	0.763427	0.524	0.174	0	0	gene-Aco06266	DNA ligase 1 isoform X3 [Hydra vulgaris]	PREDICTED: DNA ligase 1-like [Hydra vulgaris]
gene-Aco27892	0	0.751678	0.83	0.68	0	0	gene-Aco27892	cytochrome b-c1 complex subunit 7-like [Dendronephthya gigantea]	cytochrome b-c1 complex subunit 7-like [Dendronephthya gigantea]
gene-Aco10731	0	0.746764	0.584	0.212	0	0	gene-Aco10731	DNA topoisomerase 2-alpha-like isoform X2 [Actinia tenebrosa]	DNA topoisomerase 2-alpha-like isoform X2 [Actinia tenebrosa]
gene-Aco27830	0	0.746552	0.895	0.741	0	0	gene-Aco27830	malate dehydrogenase, mitochondrial-like [Dendronephthya gigantea]	malate dehydrogenase, mitochondrial-like [Dendronephthya gigantea]
gene-Aco00123	0	0.746503	0.532	0.176	0	0	gene-Aco00123	ran GTPase-activating protein 1 isoform X2 [Hydra vulgaris]	PREDICTED: ran GTPase-activating protein 1-like [Hydra vulgaris]
gene-Aco04511	0	0.744229	0.667	0.367	0	0	gene-Aco04511	uncharacterized protein LOC114537394 [Dendronephthya gigantea]	--
gene-Aco05729	0	0.744144	0.442	0.071	0	0	gene-Aco05729	DNA (cytosine-5)-methyltransferase 1 [Tyto alba]	DNA (cytosine-5)-methyltransferase 1-like [Stylophora pistillata]
gene-Aco19715	0	0.74211	0.617	0.262	0	0	gene-Aco19715	bromodomain adjacent to zinc finger domain protein 1A [Hydra vulgaris]	PREDICTED: bromodomain adjacent to zinc finger domain protein 1A-like [Hydra vulgaris]
gene-Aco09456	0	0.739112	0.997	0.964	0	0	gene-Aco09456	60S ribosomal protein L30 [Exaiptasia diaphana]	60S ribosomal protein L30 [Exaiptasia diaphana]
gene-Aco31021	0	0.735835	0.455	0.082	0	0	gene-Aco31021	PCNA-associated factor-like [Actinia tenebrosa]	PCNA-associated factor-like [Actinia tenebrosa]
gene-Aco09779	0	0.73043	0.466	0.092	0	0	gene-Aco09779	DNA primase small subunit-like [Actinia tenebrosa]	DNA primase small subunit-like [Actinia tenebrosa]
gene-Aco12134	0	0.726066	0.483	0.123	0	0	gene-Aco12134	serine/threonine-protein kinase PLK1 [Hydra vulgaris]	PREDICTED: serine/threonine-protein kinase PLK1-like [Hydra vulgaris]
gene-Aco15754	0	0.724387	0.722	0.424	0	0	gene-Aco15754	T-complex protein 1 subunit epsilon [Hydra vulgaris]	PREDICTED: T-complex protein 1 subunit epsilon [Hydra vulgaris]
gene-Aco17974	0	0.720976	0.645	0.34	0	0	gene-Aco17974	proteasome subunit beta type-3 [Branchiostoma floridae]	PREDICTED: proteasome subunit beta type-3 [Branchiostoma belcheri]
gene-Aco29071	0	0.712075	0.693	0.43	0	0	gene-Aco29071	NADH dehydrogenase [ubiquinone] 1 alpha subcomplex subunit 6 [Nematostella vectensis]	NADH dehydrogenase [ubiquinone] 1 alpha subcomplex subunit 6 [Nematostella vectensis]
gene-Aco24992	0	0.71176	0.486	0.128	0	0	gene-Aco24992	importin-4-like [Orbicella faveolata]	importin-4-like [Orbicella faveolata]
gene-Aco12015	0	0.711076	0.687	0.369	0	0	gene-Aco12015	26S proteasome non-ATPase regulatory subunit 2 [Hydra vulgaris]	PREDICTED: 26S proteasome non-ATPase regulatory subunit 2 [Hydra vulgaris]
gene-Aco28100	0	0.710074	0.431	0.081	0	0	gene-Aco28100	unnamed protein product [Timema poppensis]	activated RNA polymerase II transcriptional coactivator p15-like [Anneissia japonica]
gene-Aco06389	0	0.700422	0.48	0.128	0	0	gene-Aco06389	chromobox protein homolog 2-like [Hydra vulgaris]	chromatin modulator polycomb protein [Podocoryna carnea]
gene-Aco05119	0	0.697663	0.986	0.889	0	0	gene-Aco05119	hypothetical protein HPB48_009510 [Haemaphysalis longicornis]	60S ribosomal protein L5-like [Crassostrea virginica]
gene-Aco27873	0	0.695396	0.462	0.096	0	0	gene-Aco27873	DNA polymerase alpha catalytic subunit [Hydra vulgaris]	PREDICTED: DNA polymerase alpha catalytic subunit [Hydra vulgaris]
gene-Aco24454	0	0.694682	0.975	0.858	0	0	gene-Aco24454	60S ribosomal protein L10a-like [Pocillopora damicornis]	60S ribosomal protein L10a-like [Pocillopora damicornis]
gene-Aco12925	0	0.692676	0.497	0.151	0	0	gene-Aco12925	U1 small nuclear ribonucleoprotein A-like isoform X1 [Actinia tenebrosa]	U1 small nuclear ribonucleoprotein A-like isoform X1 [Actinia tenebrosa]
gene-Aco05987	0	0.692501	0.969	0.838	0	0	gene-Aco05987	60S ribosomal protein L7a [Hydra vulgaris]	PREDICTED: 60S ribosomal protein L7a-like [Hydra vulgaris]
gene-Aco13023	0	0.69165	0.989	0.898	0	0	gene-Aco13023	hypothetical protein GDO78_006534 [Eleutherodactylus coqui]	RecName: Full=40S ribosomal protein S14 [Podocoryna carnea]
gene-Aco07048	0	0.691329	0.987	0.88	0	0	gene-Aco07048	60S ribosomal protein L3 [Exaiptasia diaphana]	60S ribosomal protein L3-like [Actinia tenebrosa]
gene-Aco03427	0	0.689283	0.478	0.146	0	0	gene-Aco03427	hypothetical protein pdam_00004987 [Pocillopora damicornis]	hypothetical protein pdam_00004987 [Pocillopora damicornis]
gene-Aco04137	0	0.688848	0.685	0.343	0	0	gene-Aco04137	S-adenosylmethionine decarboxylase proenzyme isoform X3 [Exaiptasia diaphana]	S-adenosylmethionine decarboxylase proenzyme isoform X3 [Exaiptasia diaphana]
gene-Aco11857	0	0.687918	0.464	0.116	0	0	gene-Aco11857	geminin [Exaiptasia diaphana]	geminin-like [Nematostella vectensis]
gene-Aco07948	0	0.686946	0.496	0.177	0	0	gene-Aco07948	very low-density lipoprotein receptor-like isoform X1 [Orbicella faveolata]	very low-density lipoprotein receptor-like isoform X1 [Orbicella faveolata]
gene-Aco05179	0	0.685171	0.704	0.45	0	0	gene-Aco05179	Heterogeneous nuclear ribonucleoprotein A1-like 2 [Thelohanellus kitauei]	Heterogeneous nuclear ribonucleoprotein A1-like 2 [Thelohanellus kitauei]
gene-Aco27584	0	0.684333	0.45	0.089	0	0	gene-Aco27584	DNA replication licensing factor mcm7-like [Pocillopora damicornis]	hypothetical protein pdam_00001246 [Pocillopora damicornis]
gene-Aco03345	0	0.680616	0.514	0.195	0	0	gene-Aco03345	serine/arginine-rich splicing factor 10 [Exaiptasia diaphana]	serine/arginine-rich splicing factor 10 [Exaiptasia diaphana]
gene-Aco01865	0	0.68007	0.468	0.125	0	0	gene-Aco01865	huntingtin-interacting protein K-like [Orbicella faveolata]	huntingtin-interacting protein K-like [Orbicella faveolata]
gene-Aco29023	0	0.67754	0.529	0.218	0	0	gene-Aco29023	chromatin assembly factor 1 subunit A-B [Exaiptasia diaphana]	uncharacterized protein LOC116303626 [Actinia tenebrosa]
gene-Aco14191	0	0.677356	0.446	0.121	0	0	gene-Aco14191	coiled-coil domain-containing protein 12-like [Actinia tenebrosa]	coiled-coil domain-containing protein 12-like [Actinia tenebrosa]
gene-Aco07630	0	0.676764	0.423	0.085	0	0	gene-Aco07630	putative E3 ubiquitin-protein ligase UBR7 [Actinia tenebrosa]	putative E3 ubiquitin-protein ligase UBR7 [Actinia tenebrosa]
gene-Aco01993	0	0.676571	0.455	0.111	0	0	gene-Aco01993	importin-9 [Hydra vulgaris]	PREDICTED: importin-9-like [Hydra vulgaris]
gene-Aco27854	0	0.673498	0.665	0.363	0	0	gene-Aco27854	proteasome subunit alpha type-1 [Hydra vulgaris]	PREDICTED: proteasome subunit alpha type-1-like [Hydra vulgaris]
gene-Aco13156	0	0.668695	0.503	0.2	0	0	gene-Aco13156	glutamine--tRNA ligase [Hydra vulgaris]	PREDICTED: glutamine--tRNA ligase-like [Hydra vulgaris]
gene-Aco21399	0	0.668115	0.448	0.138	0	0	gene-Aco21399	U2 small nuclear ribonucleoprotein auxiliary factor 35 kDa subunit-related protein 1-like [Acropora millepora]	U2 small nuclear ribonucleoprotein auxiliary factor 35 kDa subunit-related protein 2-like [Actinia tenebrosa]
gene-Aco25062	0	0.668043	0.576	0.27	0	0	gene-Aco25062	DNA topoisomerase I, mitochondrial-like [Pocillopora damicornis]	DNA topoisomerase I, mitochondrial-like [Pocillopora damicornis]
gene-Aco07975	0	0.66749	0.403	0.062	0	0	gene-Aco07975	heat shock transcription factor-like [Hydra vulgaris]	PREDICTED: heat shock factor protein 2-like [Hydra vulgaris]
gene-Aco28012	0	0.666292	0.543	0.204	0	0	gene-Aco28012	isocitrate dehydrogenase [NAD] subunit alpha, mitochondrial [Hydra vulgaris]	PREDICTED: isocitrate dehydrogenase [NAD] subunit alpha, mitochondrial-like [Hydra vulgaris]
gene-Aco14600	0	0.664708	0.624	0.294	0	0	gene-Aco14600	ADP-ribosylation factor 1 [Orbicella faveolata]	ADP-ribosylation factor 1 [Orbicella faveolata]
gene-Aco19946	0	0.663633	0.966	0.839	0	0	gene-Aco19946	elongation factor 1-gamma-like [Orbicella faveolata]	elongation factor 1-gamma-like [Orbicella faveolata]
gene-Aco07562	0	0.662696	0.527	0.181	0	0	gene-Aco07562	cAMP-dependent protein kinase catalytic subunit alpha isoform X1 [Hydra vulgaris]	PREDICTED: cAMP-dependent protein kinase catalytic subunit alpha [Hydra vulgaris]
gene-Aco11819	0	0.660219	0.36	0.069	0	0	gene-Aco11819	RRP15-like protein [Nematostella vectensis]	RRP15-like protein [Actinia tenebrosa]
gene-Aco07361	0	0.659492	0.842	0.7	0	0	gene-Aco07361	PREDICTED: cytochrome c oxidase subunit 6B1-like [Priapulus caudatus]	PREDICTED: cytochrome c oxidase subunit 6B1-like [Priapulus caudatus]
gene-Aco14279	0	0.65764	0.436	0.091	0	0	gene-Aco14279	hypothetical protein pdam_00005548 [Pocillopora damicornis]	hypothetical protein pdam_00005548 [Pocillopora damicornis]
gene-Aco19599	0	0.651474	0.612	0.335	0	0	gene-Aco19599	PREDICTED: stress-induced-phosphoprotein 1 [Galeopterus variegatus]	stress-induced-phosphoprotein 1-like [Actinia tenebrosa]
gene-Aco07215	0	0.651252	0.426	0.107	0	0	gene-Aco07215	coiled-coil domain-containing protein 57-like isoform X2 [Stylophora pistillata]	coiled-coil domain-containing protein 57-like [Nematostella vectensis]
gene-Aco16050	0	0.649538	0.547	0.211	0	0	gene-Aco16050	glyceraldehyde 3-phosphate dehydrogenase [Aurelia sp. SETO]	glyceraldehyde 3-phosphate dehydrogenase [Aurelia sp. SETO]
gene-Aco05746	0	0.644686	0.689	0.42	0	0	gene-Aco05746	aminoacyl tRNA synthase complex-interacting multifunctional protein 1-like [Pomacea canaliculata]	aminoacyl tRNA synthase complex-interacting multifunctional protein 1-like [Pomacea canaliculata]
gene-Aco31029	0	0.644117	0.993	0.937	0	0	gene-Aco31029	60S ribosomal protein L4-B-like [Xenia sp. Carnegie-2017]	60S ribosomal protein L4-A [Nematostella vectensis]
gene-Aco26233	0	0.642396	0.61	0.248	0	0	gene-Aco26233	dynein axonemal heavy chain 8 [Nematostella vectensis]	dynein heavy chain 8, axonemal-like [Acropora millepora]
gene-Aco24661	0	0.640932	0.54	0.237	0	0	gene-Aco24661	uncharacterized protein LOC115918721 [Strongylocentrotus purpuratus]	uncharacterized protein LOC115918721 [Strongylocentrotus purpuratus]
gene-Aco21579	0	0.640752	0.57	0.24	0	0	gene-Aco21579	cyclin-dependent kinases regulatory subunit [Teleopsis dalmanni]	cyclin-dependent kinases regulatory subunit [Sipha flava]
gene-Aco09669	0	0.639258	0.394	0.061	0	0	gene-Aco09669	DNA replication licensing factor MCM3-like [Orbicella faveolata]	DNA replication licensing factor MCM3-like [Orbicella faveolata]
gene-Aco07221	0	0.638943	0.392	0.096	0	0	gene-Aco07221	eukaryotic peptide chain release factor GTP-binding subunit ERF3A [Hydra vulgaris]	PREDICTED: eukaryotic peptide chain release factor GTP-binding subunit ERF3A-like [Hydra vulgaris]
gene-Aco24483	0	0.63479	0.605	0.316	0	0	gene-Aco24483	NADH dehydrogenase [ubiquinone] 1 beta subcomplex subunit 8, mitochondrial [Hydra vulgaris]	PREDICTED: NADH dehydrogenase [ubiquinone] 1 beta subcomplex subunit 8, mitochondrial-like [Hydra vulgaris]
gene-Aco00630	0	0.633594	0.907	0.734	0	0	gene-Aco00630	PREDICTED: LOW QUALITY PROTEIN: 97 kDa heat shock protein-like [Saccoglossus kowalevskii]	PREDICTED: LOW QUALITY PROTEIN: 97 kDa heat shock protein-like [Saccoglossus kowalevskii]
gene-Aco15619	0	0.631091	0.439	0.099	0	0	gene-Aco15619	DNA-directed RNA polymerase I subunit RPA2 isoform X2 [Hydra vulgaris]	PREDICTED: DNA-directed RNA polymerase I subunit RPA2 [Hydra vulgaris]
gene-Aco09653	0	0.630348	0.979	0.878	0	0	gene-Aco09653	60S ribosomal protein L7 [Hydra vulgaris]	PREDICTED: 60S ribosomal protein L7-like [Hydra vulgaris]
gene-Aco07561	0	0.623825	0.687	0.425	0	0	gene-Aco07561	predicted protein [Nematostella vectensis]	NADH dehydrogenase [ubiquinone] 1 beta subcomplex subunit 7 [Nematostella vectensis]
gene-Aco07565	0	0.623408	0.401	0.096	0	0	gene-Aco07565	uncharacterized protein LOC100204258 isoform X2 [Hydra vulgaris]	PREDICTED: uncharacterized protein LOC100204258 [Hydra vulgaris]
gene-Aco21280	0	0.62272	0.683	0.442	0	0	gene-Aco21280	hypothetical protein pdam_00001035, partial [Pocillopora damicornis]	--
gene-Aco28102	0	0.621716	0.405	0.095	0	0	gene-Aco28102	survival motor neuron protein-like isoform X2 [Stylophora pistillata]	survival motor neuron protein-like isoform X2 [Stylophora pistillata]
gene-Aco26684	0	0.619698	0.368	0.082	0	0	gene-Aco26684	coiled-coil domain-containing protein 86-like [Pocillopora damicornis]	coiled-coil domain-containing protein 86-like [Pocillopora damicornis]
gene-Aco19955	0	0.617272	0.621	0.314	0	0	gene-Aco19955	proteasome subunit alpha type-6 [Pocillopora damicornis]	proteasome subunit alpha type-6 [Pocillopora damicornis]
gene-Aco08292	0	0.613252	0.397	0.109	0	0	gene-Aco08292	PREDICTED: protein SREK1IP1-like [Branchiostoma belcheri]	PREDICTED: protein SREK1IP1-like [Branchiostoma belcheri]
gene-Aco04948	0	0.613087	0.583	0.261	0	0	gene-Aco04948	coiled-coil domain-containing protein 83-like [Acanthaster planci]	coiled-coil domain-containing protein 83-like [Acanthaster planci]
gene-Aco10610	0	0.611512	0.388	0.08	0	0	gene-Aco10610	conserved hypothetical protein [Trichoplax adhaerens]	U6 snRNA-associated Sm-like protein LSm5 [Trichoplax sp. H2]
gene-Aco14018	0	0.610913	0.377	0.071	0	0	gene-Aco14018	hypothetical protein pdam_00012208 [Pocillopora damicornis]	protein MCM10 homolog isoform X2 [Nematostella vectensis]
gene-Aco00431	0	0.610165	0.456	0.142	0	0	gene-Aco00431	centrosomal protein of 135 kDa-like isoform X2 [Actinia tenebrosa]	centrosomal protein of 135 kDa-like isoform X2 [Actinia tenebrosa]
gene-Aco26243	0	0.609707	0.444	0.139	0	0	gene-Aco26243	kinesin-like protein KIF15 isoform X4 [Stylophora pistillata]	kinesin-like protein KIF15 isoform X1 [Stylophora pistillata]
gene-Aco29149	0	0.609567	0.912	0.782	0	0	gene-Aco29149	ATP synthase subunit alpha, mitochondrial-like [Nematostella vectensis]	LOW QUALITY PROTEIN: ATP synthase subunit alpha, mitochondrial-like [Nematostella vectensis]
gene-Aco08653	0	0.608683	0.993	0.9	0	0	gene-Aco08653	40S ribosomal protein S8-like [Dendronephthya gigantea]	40S ribosomal protein S8-like [Dendronephthya gigantea]
gene-Aco13203	0	0.60695	0.751	0.533	0	0	gene-Aco13203	mitochondrial-processing peptidase subunit beta-like [Acropora millepora]	mitochondrial-processing peptidase subunit beta-like [Stylophora pistillata]
gene-Aco13209	0	0.605895	0.593	0.305	0	0	gene-Aco13209	proteasome subunit alpha type-5 [Hydra vulgaris]	PREDICTED: proteasome subunit alpha type-5-like [Hydra vulgaris]
gene-Aco24672	0	0.604373	0.457	0.148	0	0	gene-Aco24672	histone acetyltransferase KAT6A isoform X1 [Hydra vulgaris]	PREDICTED: histone acetyltransferase KAT6A-like [Hydra vulgaris]
gene-Aco15653	0	0.601374	0.433	0.142	0	0	gene-Aco15653	ATP-dependent RNA helicase DHX8 isoform X2 [Hydra vulgaris]	PREDICTED: ATP-dependent RNA helicase DHX8-like [Hydra vulgaris]
gene-Aco26669	0	0.599595	0.4	0.094	0	0	gene-Aco26669	E3 ubiquitin-protein ligase RNF185-like [Actinia tenebrosa]	E3 ubiquitin-protein ligase RNF185-like [Actinia tenebrosa]
gene-Aco08545	0	0.599155	0.434	0.151	0	0	gene-Aco08545	uncharacterized protein LOC100200373 [Hydra vulgaris]	general transcription factor 3C polypeptide 2-like [Pocillopora damicornis]
gene-Aco25892	0	0.599093	0.389	0.066	0	0	gene-Aco25892	DNA replication licensing factor mcm4-A [Nematostella vectensis]	DNA replication licensing factor mcm4-A-like [Nematostella vectensis]
gene-Aco28891	0	0.596333	0.987	0.862	0	0	gene-Aco28891	40S ribosomal protein S6 [Hydra vulgaris]	PREDICTED: 40S ribosomal protein S6-like [Hydra vulgaris]
gene-Aco15998	0	0.596128	0.487	0.205	0	0	gene-Aco15998	probable ATP-dependent RNA helicase DDX23 isoform X2 [Nematostella vectensis]	probable ATP-dependent RNA helicase DDX23 isoform X2 [Nematostella vectensis]
gene-Aco05109	0	0.596059	0.465	0.171	0	0	gene-Aco05109	centrosome-associated protein 350-like isoform X3 [Orbicella faveolata]	centrosome-associated protein 350-like isoform X1 [Orbicella faveolata]
gene-Aco06312	0	0.59248	0.555	0.279	0	0	gene-Aco06312	putative pyridoxal-dependent decarboxylase domain-containing protein 2 [Hydra vulgaris]	PREDICTED: putative pyridoxal-dependent decarboxylase domain-containing protein 2 [Hydra vulgaris]
gene-Aco13975	0	0.59075	0.499	0.187	0	0	gene-Aco13975	E3 ubiquitin-protein ligase HUWE1 [Hydra vulgaris]	PREDICTED: E3 ubiquitin-protein ligase HUWE1-like [Hydra vulgaris]
gene-Aco03021	0	0.589309	0.674	0.408	0	0	gene-Aco03021	succinate--CoA ligase [ADP/GDP-forming] subunit alpha, mitochondrial-like [Actinia tenebrosa]	succinate--CoA ligase [ADP/GDP-forming] subunit alpha, mitochondrial-like [Actinia tenebrosa]
gene-Aco27971	0	0.589245	0.414	0.107	0	0	gene-Aco27971	nuclear lamin protein [Hydra vulgaris]	nuclear lamin protein [Hydra vulgaris]
gene-Aco08571	0	0.585617	0.894	0.744	0	0	gene-Aco08571	elongation factor 1-delta-like isoform X1 [Acropora millepora]	elongation factor 1-delta-like [Dendronephthya gigantea]
gene-Aco03758	0	0.585043	0.48	0.184	0	0	gene-Aco03758	histone deacetylase complex subunit SAP18-like [Pocillopora damicornis]	histone deacetylase complex subunit SAP18-like [Pocillopora damicornis]
gene-Aco05770	0	0.58263	0.529	0.223	0	0	gene-Aco05770	calcyclin-binding protein-like isoform X1 [Anneissia japonica]	calcyclin-binding protein-like isoform X1 [Anneissia japonica]
gene-Aco10735	0	0.580502	0.554	0.3	0	0	gene-Aco10735	nesprin-1-like isoform X1 [Actinia tenebrosa]	LOW QUALITY PROTEIN: nesprin-1 [Nematostella vectensis]
gene-Aco21211	0	0.579096	0.508	0.229	0	0	gene-Aco21211	unnamed protein product [Owenia fusiformis]	PREDICTED: thimet oligopeptidase-like isoform X1 [Biomphalaria glabrata]
gene-Aco02617	0	0.579065	0.482	0.146	0	0	gene-Aco02617	polycystic kidney disease protein 1-like 2 isoform X2 [Orbicella faveolata]	polycystic kidney disease protein 1-like 2 isoform X2 [Orbicella faveolata]
gene-Aco02456	0	0.578118	0.627	0.321	0	0	gene-Aco02456	nucleolar protein 56 [Exaiptasia diaphana]	nucleolar protein 56 [Exaiptasia diaphana]
gene-Aco17997	0	0.578047	0.541	0.248	0	0	gene-Aco17997	proteasome subunit beta type-2 [Nematostella vectensis]	proteasome subunit beta type-2 [Nematostella vectensis]
gene-Aco13484	0	0.577518	0.453	0.138	0	0	gene-Aco13484	sarcolemmal membrane-associated protein isoform X2 [Hydra vulgaris]	PREDICTED: sarcolemmal membrane-associated protein-like isoform X2 [Hydra vulgaris]
gene-Aco11867	0	0.576947	0.559	0.281	0	0	gene-Aco11867	PREDICTED: U1 small nuclear ribonucleoprotein 70 kDa [Bos mutus]	PREDICTED: LOW QUALITY PROTEIN: U1 small nuclear ribonucleoprotein 70 kDa-like [Branchiostoma belcheri]
gene-Aco04923	0	0.576122	0.458	0.145	0	0	gene-Aco04923	kinesin-like protein KIF20B [Pocillopora damicornis]	kinesin-like protein KIF20B [Actinia tenebrosa]
gene-Aco16139	0	0.575368	0.594	0.312	0	0	gene-Aco16139	proteasome subunit beta type-6 [Hydra vulgaris]	PREDICTED: proteasome subunit beta type-6-like [Hydra vulgaris]
gene-Aco04289	0	0.573635	0.404	0.095	0	0	gene-Aco04289	hypothetical protein cypCar_00043165, partial [Cyprinus carpio]	PREDICTED: FACT complex subunit SSRP1-like [Branchiostoma belcheri]
gene-Aco16840	0	0.572781	0.435	0.118	0	0	gene-Aco16840	hypothetical protein pdam_00002843 [Pocillopora damicornis]	hypothetical protein pdam_00002843 [Pocillopora damicornis]
gene-Aco13051	0	0.570356	0.449	0.165	0	0	gene-Aco13051	dnaJ homolog subfamily C member 2-like [Lytechinus variegatus]	dnaJ homolog subfamily C member 2 [Strongylocentrotus purpuratus]
gene-Aco26256	0	0.56963	0.508	0.217	0	0	gene-Aco26256	proteasome subunit alpha type-7-like [Hydra vulgaris]	PREDICTED: proteasome subunit alpha type-7-like [Hydra vulgaris]
gene-Aco10339	0	0.568428	0.722	0.456	0	0	gene-Aco10339	heterogeneous nuclear ribonucleoprotein U-like protein 1 isoform X1 [Orbicella faveolata]	heterogeneous nuclear ribonucleoprotein U-like protein 1 isoform X2 [Acropora millepora]
gene-Aco09796	0	0.562633	0.433	0.176	0	0	gene-Aco09796	serine/threonine-protein kinase MRCK alpha-like isoform X1 [Actinia tenebrosa]	serine/threonine-protein kinase MRCK alpha-like isoform X1 [Actinia tenebrosa]
gene-Aco14443	0	0.562449	0.582	0.307	0	0	gene-Aco14443	NADH dehydrogenase [ubiquinone] 1 alpha subcomplex subunit 8 [Nematostella vectensis]	NADH dehydrogenase [ubiquinone] 1 alpha subcomplex subunit 8 [Nematostella vectensis]
gene-Aco04086	0	0.56186	0.418	0.145	0	0	gene-Aco04086	cysteine and histidine-rich domain-containing protein 1 [Hydra vulgaris]	PREDICTED: cysteine and histidine-rich domain-containing protein 1-like [Hydra vulgaris]
gene-Aco27680	0	0.559148	0.579	0.279	0	0	gene-Aco27680	dynein heavy chain 10, axonemal-like [Pocillopora damicornis]	dynein heavy chain 10, axonemal-like [Pocillopora damicornis]
gene-Aco21238	0	0.558883	0.801	0.589	0	0	gene-Aco21238	PREDICTED: cytochrome b-c1 complex subunit 6, mitochondrial-like [Acropora digitifera]	PREDICTED: cytochrome b-c1 complex subunit 6, mitochondrial-like [Acropora digitifera]
gene-Aco01788	0	0.558521	0.46	0.168	0	0	gene-Aco01788	PREDICTED: sterol regulatory element-binding protein 1-like [Branchiostoma belcheri]	PREDICTED: sterol regulatory element-binding protein 1-like [Branchiostoma belcheri]
gene-Aco07722	0	0.556088	0.436	0.142	0	0	gene-Aco07722	splicing regulatory glutamine/lysine-rich protein 1-like isoform X3 [Leptotrombidium deliense]	splicing regulatory glutamine/lysine-rich protein 1-like isoform X3 [Leptotrombidium deliense]
gene-Aco14000	0	0.555695	0.997	0.965	0	0	gene-Aco14000	unnamed protein product [Dimorphilus gyrociliatus]	ADP,ATP carrier protein 1, mitochondrial [Exaiptasia diaphana]
gene-Aco13155	0	0.554237	0.48	0.183	0	0	gene-Aco13155	ras-related protein Rap-1A [Actinia tenebrosa]	ras-related protein Rap-1A [Actinia tenebrosa]
gene-Aco12865	0	0.554047	0.509	0.242	0	0	gene-Aco12865	transcriptional activator protein Pur-alpha [Hydra vulgaris]	PREDICTED: transcriptional activator protein Pur-alpha-like [Hydra vulgaris]
gene-Aco26569	0	0.553888	0.52	0.242	0	0	gene-Aco26569	helicase domino isoform X3 [Hydra vulgaris]	PREDICTED: helicase domino-like [Hydra vulgaris]
gene-Aco04540	0	0.551618	0.453	0.163	0	0	gene-Aco04540	transcription initiation factor TFIID subunit 12 [Hydra vulgaris]	PREDICTED: transcription initiation factor TFIID subunit 12-like [Hydra vulgaris]
gene-Aco10769	0	0.549983	0.391	0.1	0	0	gene-Aco10769	homeodomain-interacting protein kinase 2 [Hydra vulgaris]	PREDICTED: homeodomain-interacting protein kinase 2-like [Hydra vulgaris]
gene-Aco00496	0	0.549103	0.513	0.25	0	0	gene-Aco00496	leucine--tRNA ligase, cytoplasmic-like [Hydra vulgaris]	leucine--tRNA ligase, cytoplasmic-like isoform X2 [Orbicella faveolata]
gene-Aco26674	0	0.548113	0.517	0.263	0	0	gene-Aco26674	tropomyosin-2 [Aurelia sp. 2017-HT]	tropomyosin-2 [Aurelia sp. 2017-HT]
gene-Aco26666	0	0.547132	0.408	0.119	0	0	gene-Aco26666	INO80 complex subunit B isoform X2 [Nematostella vectensis]	INO80 complex subunit B isoform X1 [Nematostella vectensis]
gene-Aco07724	0	0.546782	0.803	0.564	0	0	gene-Aco07724	transitional endoplasmic reticulum ATPase [Orbicella faveolata]	transitional endoplasmic reticulum ATPase [Orbicella faveolata]
gene-Aco07696	0	0.546085	0.64	0.389	0	0	gene-Aco07696	uncharacterized protein LOC111336352 [Stylophora pistillata]	uncharacterized protein LOC111336352 [Stylophora pistillata]
gene-Aco13110	0	0.545207	0.533	0.263	0	0	gene-Aco13110	uncharacterized protein LOC114956964 [Acropora millepora]	uncharacterized protein LOC114956964 [Acropora millepora]
gene-Aco06428	0	0.544988	0.687	0.42	0	0	gene-Aco06428	myosin-10 [Hydra vulgaris]	PREDICTED: myosin-10-like [Hydra vulgaris]
gene-Aco19605	0	0.544672	0.5	0.218	0	0	gene-Aco19605	proteasome subunit alpha type-3 [Hydra vulgaris]	PREDICTED: proteasome subunit alpha type-3-like [Hydra vulgaris]
gene-Aco10736	0	0.544406	0.464	0.197	0	0	gene-Aco10736	nesprin-1-like [Pocillopora damicornis]	nesprin-1-like [Dendronephthya gigantea]
gene-Aco10591	0	0.543935	0.393	0.11	0	0	gene-Aco10591	signal recognition particle 14 kDa protein [Nematostella vectensis]	signal recognition particle 14 kDa protein [Nematostella vectensis]
gene-Aco25093	0	0.543858	0.683	0.47	0	0	gene-Aco25093	Zinc finger, CHCC-type,NADH dehydrogenase [ubiquinone] iron-sulfur protein 6, mitochondrial [Cinara cedri]	Zinc finger, CHCC-type,NADH dehydrogenase [ubiquinone] iron-sulfur protein 6, mitochondrial [Cinara cedri]
gene-Aco03410	0	0.543545	0.504	0.211	0	0	gene-Aco03410	serine/arginine-rich splicing factor 10-like [Stylophora pistillata]	serine/arginine-rich splicing factor 10-like [Pocillopora damicornis]
gene-Aco00202	0	0.542288	0.386	0.118	0	0	gene-Aco00202	transcription initiation factor TFIID subunit 1 [Hydra vulgaris]	PREDICTED: transcription initiation factor TFIID subunit 1 [Hydra vulgaris]
gene-Aco12079	0	0.541847	0.399	0.107	0	0	gene-Aco12079	39S ribosomal protein L13, mitochondrial [Nematostella vectensis]	39S ribosomal protein L13, mitochondrial [Nematostella vectensis]
gene-Aco25069	0	0.541602	0.469	0.193	0	0	gene-Aco25069	programmed cell death protein 5 [Hydra vulgaris]	PREDICTED: programmed cell death protein 5-like [Hydra vulgaris]
gene-Aco03779	0	0.539478	0.356	0.071	0	0	gene-Aco03779	structural maintenance of chromosomes protein 6-like [Pocillopora damicornis]	structural maintenance of chromosomes protein 6-like [Pocillopora damicornis]
gene-Aco02460	0	0.538271	0.351	0.076	0	0	gene-Aco02460	U5 small nuclear ribonucleoprotein 200 kDa helicase [Hydra vulgaris]	PREDICTED: U5 small nuclear ribonucleoprotein 200 kDa helicase [Hydra vulgaris]
gene-Aco09519	0	0.538259	0.437	0.16	0	0	gene-Aco09519	thioredoxin reductase 2, tandem duplicate 2 [Toxotes jaculatrix]	thioredoxin reductase 2, mitochondrial-like [Orbicella faveolata]
gene-Aco03344	0	0.535803	0.426	0.119	0	0	gene-Aco03344	histone RNA hairpin-binding protein-like isoform X1 [Pocillopora damicornis]	histone RNA hairpin-binding protein-like isoform X1 [Pocillopora damicornis]
gene-Aco28256	0	0.535175	0.609	0.371	0	0	gene-Aco28256	uncharacterized protein LOC111322935 [Stylophora pistillata]	uncharacterized protein LOC111322935 [Stylophora pistillata]
gene-Aco09569	0	0.534506	0.663	0.413	0	0	gene-Aco09569	ATPase inhibitor A, mitochondrial [Hydra vulgaris]	PREDICTED: ATPase inhibitor A, mitochondrial-like [Hydra vulgaris]
gene-Aco20986	0	0.533937	0.404	0.116	0	0	gene-Aco20986	kinetochore-associated protein 1-like [Hydra vulgaris]	kinetochore-associated protein 1-like [Stylophora pistillata]
gene-Aco06451	0	0.533582	0.458	0.181	0	0	gene-Aco06451	28 kDa heat- and acid-stable phosphoprotein [Hydra vulgaris]	PREDICTED: 28 kDa heat- and acid-stable phosphoprotein-like [Hydra vulgaris]
gene-Aco29045	0	0.533092	0.422	0.137	0	0	gene-Aco29045	heterogeneous nuclear ribonucleoprotein K isoform X2 [Hydra vulgaris]	PREDICTED: heterogeneous nuclear ribonucleoprotein K-like isoform X2 [Hydra vulgaris]
gene-Aco25077	0	0.533043	0.351	0.052	0	0	gene-Aco25077	chromodomain Y-like protein 2 [Hydra vulgaris]	PREDICTED: chromodomain Y-like protein 2 [Hydra vulgaris]
gene-Aco07513	0	0.532666	0.669	0.436	0	0	gene-Aco07513	NADH dehydrogenase [ubiquinone] 1 alpha subcomplex subunit 7-like [Stylophora pistillata]	expressed hypothetical protein [Trichoplax adhaerens]
gene-Aco13124	0	0.530424	0.417	0.142	0	0	gene-Aco13124	activating signal cointegrator 1 [Protopterus annectens]	activating signal cointegrator 1-like [Dendronephthya gigantea]
gene-Aco13944	0	0.528092	0.49	0.197	0	0	gene-Aco13944	glutamate receptor-interacting protein 2 isoform X2 [Balaenoptera musculus]	PREDICTED: glutamate receptor-interacting protein 1-like [Branchiostoma belcheri]
gene-Aco21033	0	0.527313	0.503	0.251	0	0	gene-Aco21033	NADH dehydrogenase [ubiquinone] 1 alpha subcomplex subunit 12-like [Pocillopora damicornis]	NADH dehydrogenase [ubiquinone] 1 alpha subcomplex subunit 12-like [Pocillopora damicornis]
gene-Aco27800	0	0.527078	0.669	0.422	0	0	gene-Aco27800	serine/arginine repetitive matrix protein 2-like [Rhincodon typus]	serine/arginine repetitive matrix protein 1 [Nematostella vectensis]
gene-Aco09491	3.11936e-239	0.526742	0.908	0.799	5.87938e-235	0	gene-Aco09491	dnaJ homolog subfamily B member 4 [Nematostella vectensis]	dnaJ homolog subfamily B member 4 [Nematostella vectensis]
gene-Aco03996	0	0.52612	0.32	0.052	0	0	gene-Aco03996	ribosomal oxygenase 2 [Hydra vulgaris]	PREDICTED: bifunctional lysine-specific demethylase and histidyl-hydroxylase MINA-like [Hydra vulgaris]
gene-Aco03293	0	0.525954	0.471	0.204	0	0	gene-Aco03293	hypothetical protein Btru_013363 [Bulinus truncatus]	PREDICTED: protein BUD31 homolog [Saccoglossus kowalevskii]
gene-Aco11693	0	0.523956	0.488	0.217	0	0	gene-Aco11693	cytoskeleton-associated protein 5 [Hydra vulgaris]	PREDICTED: cytoskeleton-associated protein 5-like [Hydra vulgaris]
gene-Aco07063	0	0.52374	0.39	0.102	0	0	gene-Aco07063	SUMO-conjugating enzyme UBC9-A [Stylophora pistillata]	SUMO-conjugating enzyme UBC9-A [Stylophora pistillata]
gene-Aco10760	0	0.523432	0.366	0.075	0	0	gene-Aco10760	thymidylate synthase-like [Lytechinus variegatus]	PREDICTED: thymidylate synthase-like [Branchiostoma belcheri]
gene-Aco10541	0	0.522852	0.407	0.115	0	0	gene-Aco10541	centrosomal protein of 152 kDa-like isoform X2 [Ostrea edulis]	centrosomal protein of 152 kDa-like [Dendronephthya gigantea]
gene-Aco05197	0	0.522777	0.609	0.38	0	0	gene-Aco05197	mitochondrial-processing peptidase subunit alpha isoform X2 [Hydra vulgaris]	mitochondrial-processing peptidase subunit alpha [Nematostella vectensis]
gene-Aco07416	0	0.522522	0.448	0.183	0	0	gene-Aco07416	CCR4-NOT transcription complex subunit 3-like isoform X1 [Acropora millepora]	CCR4-NOT transcription complex subunit 3-like isoform X3 [Acropora millepora]
gene-Aco26951	0	0.521298	0.817	0.655	0	0	gene-Aco26951	PREDICTED: cytochrome c oxidase subunit 6A, mitochondrial-like [Acropora digitifera]	PREDICTED: cytochrome c oxidase subunit 6A, mitochondrial-like [Acropora digitifera]
gene-Aco25219	0	0.519911	0.403	0.121	0	0	gene-Aco25219	protein phosphatase 1 regulatory inhibitor subunit 16B [Hydra vulgaris]	PREDICTED: protein phosphatase 1 regulatory inhibitor subunit 16B-like [Hydra vulgaris]
gene-Aco24914	0	0.519262	0.587	0.271	0	0	gene-Aco24914	uncharacterized protein RAB5IF homolog [Pecten maximus]	uncharacterized protein RAB5IF homolog [Pecten maximus]
gene-Aco17945	0	0.518599	0.365	0.069	0	0	gene-Aco17945	replication protein A 32 kDa subunit [Hydra vulgaris]	PREDICTED: replication protein A 32 kDa subunit-like [Hydra vulgaris]
gene-Aco22606	0	0.518574	0.393	0.131	0	0	gene-Aco22606	RNA-binding motif protein, X-linked 2 [Hydra vulgaris]	PREDICTED: RNA-binding motif protein, X-linked 2-like [Hydra vulgaris]
gene-Aco09533	0	0.517616	0.506	0.243	0	0	gene-Aco09533	mitochondrial import inner membrane translocase subunit Tim23-like [Actinia tenebrosa]	mitochondrial import inner membrane translocase subunit Tim23-like [Actinia tenebrosa]
gene-Aco22771	0	0.517283	0.851	0.705	0	0	gene-Aco22771	ATP synthase subunit g, mitochondrial-like [Orbicella faveolata]	ATP synthase subunit g, mitochondrial-like [Orbicella faveolata]
gene-Aco02508	0	0.517083	0.452	0.155	0	0	gene-Aco02508	structural maintenance of chromosomes protein 3 [Hydra vulgaris]	PREDICTED: structural maintenance of chromosomes protein 3-like [Hydra vulgaris]
gene-Aco09585	0	0.516238	0.556	0.302	0	0	gene-Aco09585	inorganic pyrophosphatase-like [Limulus polyphemus]	inorganic pyrophosphatase-like [Limulus polyphemus]
gene-Aco11813	0	0.51476	0.666	0.416	0	0	gene-Aco11813	eukaryotic translation initiation factor 3 subunit M [Hydra vulgaris]	PREDICTED: eukaryotic translation initiation factor 3 subunit M-like [Hydra vulgaris]
gene-Aco10010	0	0.513529	0.422	0.168	0	0	gene-Aco10010	quenching protein QQ1, partial [Aurelia aurita]	quenching protein QQ1, partial [Aurelia aurita]
gene-Aco21490	0	0.512038	0.382	0.1	0	0	gene-Aco21490	DNA polymerase delta subunit 3-like [Stylophora pistillata]	DNA polymerase delta subunit 3-like [Stylophora pistillata]
gene-Aco08844	0	0.511425	0.524	0.241	0	0	gene-Aco08844	splicing factor 1-like [Xenia sp. Carnegie-2017]	splicing factor 1-like isoform X1 [Stylophora pistillata]
gene-Aco15693	0	0.510797	0.323	0.042	0	0	gene-Aco15693	zygotic DNA replication licensing factor mcm6-B [Hydra vulgaris]	PREDICTED: zygotic DNA replication licensing factor mcm6-B-like isoform X1 [Hydra vulgaris]
gene-Aco03762	0	0.508566	0.447	0.179	0	0	gene-Aco03762	SH3 domain-binding glutamic acid-rich-like protein 3 [Ciona intestinalis]	SH3 domain-binding glutamic acid-rich-like protein 3 [Ciona intestinalis]
gene-Aco03651	0	0.50741	0.372	0.104	0	0	gene-Aco03651	protein FAM76A-like isoform X1 [Pocillopora damicornis]	protein FAM76A-like isoform X1 [Pocillopora damicornis]
gene-Aco16791	0	0.50606	0.552	0.278	0	0	gene-Aco16791	profilin isoform X1 [Orbicella faveolata]	profilin isoform X1 [Orbicella faveolata]
gene-Aco04968	0	0.505903	0.356	0.087	0	0	gene-Aco04968	peptidyl-prolyl cis-trans isomerase-like 4 isoform X1 [Orbicella faveolata]	peptidyl-prolyl cis-trans isomerase-like 4 isoform X1 [Orbicella faveolata]
gene-Aco02205	0	0.505746	0.462	0.194	0	0	gene-Aco02205	arginine--tRNA ligase, cytoplasmic-like [Actinia tenebrosa]	arginine--tRNA ligase, cytoplasmic-like [Actinia tenebrosa]
gene-Aco12069	0	0.502806	0.499	0.238	0	0	gene-Aco12069	kinesin-like protein KIF21A isoform X1 [Hydra vulgaris]	PREDICTED: kinesin-like protein KIF21A isoform X1 [Hydra vulgaris]
gene-Aco16001	0	0.501755	0.392	0.121	0	0	gene-Aco16001	dnaJ homolog subfamily C member 9 [Equus quagga]	dnaJ homolog subfamily C member 9-like [Actinia tenebrosa]
gene-Aco08583	0	0.501184	0.544	0.304	0	0	gene-Aco08583	uncharacterized protein LOC101236069 [Hydra vulgaris]	PREDICTED: uncharacterized protein LOC105845268 [Hydra vulgaris]
gene-Aco03611	0	0.50096	0.368	0.113	0	0	gene-Aco03611	pre-mRNA-splicing factor syf2-like isoform X2 [Acropora millepora]	pre-mRNA-splicing factor SYF2-like isoform X1 [Acropora millepora]
gene-Aco15738	0	0.497621	0.358	0.095	0	0	gene-Aco15738	solute carrier family 49 member A3 isoform X2 [Hydra vulgaris]	PREDICTED: major facilitator superfamily domain-containing protein 7-like [Hydra vulgaris]
gene-Aco05156	0	0.497356	0.55	0.281	0	0	gene-Aco05156	proteasome subunit beta type-1-B-like [Stylophora pistillata]	proteasome subunit beta type-1-B-like [Stylophora pistillata]
gene-Aco25427	0	0.49679	0.441	0.169	0	0	gene-Aco25427	nuclear pore complex protein Nup93 [Hydra vulgaris]	PREDICTED: nuclear pore complex protein Nup93-like [Hydra vulgaris]
gene-Aco26772	0	0.496497	0.384	0.115	0	0	gene-Aco26772	protein HIRA isoform X1 [Nematostella vectensis]	protein HIRA [Nematostella vectensis]
gene-Aco03576	0	0.495812	0.361	0.075	0	0	gene-Aco03576	condensin complex subunit 2-like isoform X1 [Acropora millepora]	condensin complex subunit 2-like isoform X1 [Stylophora pistillata]
gene-Aco21249	0	0.495158	0.36	0.086	0	0	gene-Aco21249	transcription factor Dp-1 isoform X1 [Exaiptasia diaphana]	transcription factor Dp-1 isoform X1 [Exaiptasia diaphana]
gene-Aco25076	0	0.494766	0.346	0.092	0	0	gene-Aco25076	neuroguidin-A-like [Dendronephthya gigantea]	neuroguidin-A-like [Dendronephthya gigantea]
gene-Aco17888	0	0.494525	0.568	0.294	0	0	gene-Aco17888	hypothetical protein CAPTEDRAFT_162548 [Capitella teleta]	hypothetical protein CAPTEDRAFT_162548 [Capitella teleta]
gene-Aco07061	0	0.493461	0.68	0.455	0	0	gene-Aco07061	ATP-dependent RNA helicase dbp2 isoform X3 [Hydra vulgaris]	PREDICTED: ATP-dependent RNA helicase dbp2-like isoform X1 [Hydra vulgaris]
gene-Aco25588	0	0.493028	0.445	0.168	0	0	gene-Aco25588	predicted protein, partial [Nematostella vectensis]	NADH dehydrogenase [ubiquinone] flavoprotein 2, mitochondrial-like, partial [Limulus polyphemus]
gene-Aco24484	0	0.492976	0.405	0.187	0	0	gene-Aco24484	nuclear factor NF-kappa-B p105 subunit-like [Dendronephthya gigantea]	nuclear factor NF-kappa-B p105 subunit-like [Acropora millepora]
gene-Aco04925	0	0.491729	0.736	0.513	0	0	gene-Aco04925	eukaryotic translation initiation factor 2 subunit 3, Y-linked [Hydra vulgaris]	PREDICTED: eukaryotic translation initiation factor 2 subunit 3, Y-linked isoform X1 [Hydra vulgaris]
gene-Aco07530	9.90186e-210	0.491618	0.294	0.149	1.8663e-205	0	gene-Aco07530	MAP kinase-interacting serine/threonine-protein kinase 2 [Rhinatrema bivittatum]	hypothetical protein pdam_00010796 [Pocillopora damicornis]
gene-Aco15930	0	0.488935	0.562	0.288	0	0	gene-Aco15930	SWI/SNF complex subunit SMARCC2 [Hydra vulgaris]	PREDICTED: SWI/SNF complex subunit SMARCC2-like [Hydra vulgaris]
gene-Aco29177	0	0.48704	0.389	0.115	0	0	gene-Aco29177	hypothetical protein GDO86_002337 [Hymenochirus boettgeri]	PREDICTED: tubulin-specific chaperone A-like [Saccoglossus kowalevskii]
gene-Aco02238	1.32071e-307	0.486891	0.983	0.877	2.48928e-303	0	gene-Aco02238	40S ribosomal protein S3a [Actinia tenebrosa]	40S ribosomal protein S3a [Actinia tenebrosa]
gene-Aco07238	0	0.485927	0.403	0.153	0	0	gene-Aco07238	ribosome biogenesis regulatory protein homolog [Hydra vulgaris]	PREDICTED: ribosome biogenesis regulatory protein homolog [Hydra vulgaris]
gene-Aco27912	0	0.484617	0.336	0.069	0	0	gene-Aco27912	uncharacterized protein LOC117110476 [Anneissia japonica]	uncharacterized protein LOC117110476 [Anneissia japonica]
gene-Aco15900	0	0.484486	0.722	0.488	0	0	gene-Aco15900	serine/arginine-rich splicing factor 7 isoform X2 [Hydra vulgaris]	PREDICTED: serine/arginine-rich splicing factor 7-like isoform X2 [Hydra vulgaris]
gene-Aco13186	0	0.483813	0.32	0.047	0	0	gene-Aco13186	DNA replication licensing factor mcm2-like [Hydra vulgaris]	PREDICTED: LOW QUALITY PROTEIN: DNA replication licensing factor mcm2-like [Hydra vulgaris]
gene-Aco15689	0	0.48296	0.385	0.124	0	0	gene-Aco15689	hypothetical protein LOTGIDRAFT_239238 [Lottia gigantea]	hypothetical protein LOTGIDRAFT_239238 [Lottia gigantea]
gene-Aco03422	0	0.48137	0.348	0.071	0	0	gene-Aco03422	condensin complex subunit 3-like [Stylophora pistillata]	condensin complex subunit 3-like [Stylophora pistillata]
gene-Aco09899	0	0.481096	0.422	0.16	0	0	gene-Aco09899	myosin-2 essential light chain [Hydra vulgaris]	PREDICTED: myosin-2 essential light chain-like [Hydra vulgaris]
gene-Aco17927	0	0.479473	0.582	0.343	0	0	gene-Aco17927	eukaryotic translation initiation factor 2 subunit 1-like [Hydra vulgaris]	PREDICTED: eukaryotic translation initiation factor 2 subunit 1-like [Hydra vulgaris]
gene-Aco02503	0	0.478657	0.358	0.087	0	0	gene-Aco02503	M-phase inducer phosphatase 1 [Nematostella vectensis]	M-phase inducer phosphatase [Nematostella vectensis]
gene-Aco03300	0	0.478242	0.366	0.11	0	0	gene-Aco03300	Nanos2 [Hydractinia echinata]	Nanos2 [Hydractinia echinata]
gene-Aco17884	0	0.47769	0.366	0.097	0	0	gene-Aco17884	N-alpha-acetyltransferase 35, NatC auxiliary subunit [Hydra vulgaris]	PREDICTED: N-alpha-acetyltransferase 35, NatC auxiliary subunit-like [Hydra vulgaris]
gene-Aco03894	0	0.477258	0.454	0.204	0	0	gene-Aco03894	prefoldin subunit 3 [Megalops cyprinoides]	prefoldin subunit 3-like [Dendronephthya gigantea]
gene-Aco09532	0	0.476356	0.339	0.084	0	0	gene-Aco09532	TTDA [Hydra vulgaris]	TTDA [Hydra vulgaris]
gene-Aco29225	0	0.47624	0.622	0.38	0	0	gene-Aco29225	T-complex protein 1 subunit gamma [Hydra vulgaris]	PREDICTED: T-complex protein 1 subunit gamma-like [Hydra vulgaris]
gene-Aco31129	0	0.474206	0.411	0.15	0	0	gene-Aco31129	interleukin enhancer-binding factor 2 homolog [Actinia tenebrosa]	interleukin enhancer-binding factor 2 homolog [Actinia tenebrosa]
gene-Aco31003	0	0.472775	0.369	0.099	0	0	gene-Aco31003	Chromatin target of PRMT1 protein, partial [Merops nubicus]	chromatin target of PRMT1 protein-like [Orbicella faveolata]
gene-Aco03398	0	0.472295	0.669	0.455	0	0	gene-Aco03398	26S proteasome non-ATPase regulatory subunit 4 [Hydra vulgaris]	PREDICTED: 26S proteasome non-ATPase regulatory subunit 4-like [Hydra vulgaris]
gene-Aco09649	0	0.469608	0.461	0.219	0	0	gene-Aco09649	E3 ubiquitin-protein ligase UBR5-like [Hydra vulgaris]	LOW QUALITY PROTEIN: E3 ubiquitin-protein ligase UBR5-like [Nematostella vectensis]
gene-Aco09770	0	0.468943	0.376	0.121	0	0	gene-Aco09770	transmembrane protein 50A [Hydra vulgaris]	PREDICTED: transmembrane protein 50A-like [Hydra vulgaris]
gene-Aco07284	6.50921e-271	0.46598	0.6	0.405	1.22686e-266	0	gene-Aco07284	E3 ubiquitin-protein ligase RBBP6 isoform X2 [Hydra vulgaris]	PREDICTED: uncharacterized protein PFB0765w-like [Hydra vulgaris]
gene-Aco19650	0	0.465905	0.407	0.153	0	0	gene-Aco19650	PREDICTED: uncharacterized protein C19orf47 homolog [Acropora digitifera]	hypothetical protein C0J52_00380 [Blattella germanica]
gene-Aco00092	0	0.465055	0.387	0.13	0	0	gene-Aco00092	39S ribosomal protein L22, mitochondrial [Nematostella vectensis]	39S ribosomal protein L22, mitochondrial [Nematostella vectensis]
gene-Aco19113	0	0.464798	0.371	0.12	0	0	gene-Aco19113	RNA-directed DNA polymerase from mobile element jockey [Stylophora pistillata]	RNA-directed DNA polymerase from mobile element jockey [Stylophora pistillata]
gene-Aco29103	0	0.463397	0.996	0.913	0	0	gene-Aco29103	elongation factor 2-like [Patiria miniata]	elongation factor 2-like [Acanthaster planci]
gene-Aco00885	0	0.463181	0.331	0.077	0	0	gene-Aco00885	DNA-directed RNA polymerase III subunit RPC9-like [Stylophora pistillata]	DNA-directed RNA polymerase III subunit RPC9-like [Stylophora pistillata]
gene-Aco13059	0	0.462553	0.375	0.133	0	0	gene-Aco13059	bis(5'-adenosyl)-triphosphatase-like [Dendronephthya gigantea]	bis(5'-adenosyl)-triphosphatase-like [Dendronephthya gigantea]
gene-Aco10564	0	0.462516	0.35	0.108	0	0	gene-Aco10564	spore wall protein 2-like isoform X3 [Pocillopora damicornis]	hypothetical protein pdam_00009243 [Pocillopora damicornis]
gene-Aco27890	0	0.462437	0.475	0.231	0	0	gene-Aco27890	PREDICTED: alpha-endosulfine-like [Acropora digitifera]	PREDICTED: alpha-endosulfine-like [Acropora digitifera]
gene-Aco10722	0	0.462226	0.38	0.117	0	0	gene-Aco10722	histone-lysine N-methyltransferase EZH2-like isoform X1 [Hydra vulgaris]	histone-lysine N-methyltransferase EZH2 isoform X1 [Nematostella vectensis]
gene-Aco21165	0	0.462042	0.343	0.089	0	0	gene-Aco21165	E3 SUMO-protein ligase RanBP2-like isoform X2 [Dendronephthya gigantea]	E3 SUMO-protein ligase RanBP2-like isoform X2 [Dendronephthya gigantea]
gene-Aco11796	0	0.46184	0.439	0.177	0	0	gene-Aco11796	apoptosis inhibitor 5 [Nematostella vectensis]	apoptosis inhibitor 5 [Nematostella vectensis]
gene-Aco09764	0	0.461697	0.604	0.369	0	0	gene-Aco09764	eukaryotic translation initiation factor 3 subunit K [Hydra vulgaris]	PREDICTED: eukaryotic translation initiation factor 3 subunit K-like [Hydra vulgaris]
gene-Aco05219	0	0.461437	0.381	0.147	0	0	gene-Aco05219	vacuolar protein sorting-associated protein 13A [Hydra vulgaris]	PREDICTED: vacuolar protein sorting-associated protein 13A-like [Hydra vulgaris]
gene-Aco25186	0	0.461281	0.623	0.387	0	0	gene-Aco25186	hypothetical protein pdam_00011365 [Pocillopora damicornis]	NADH dehydrogenase [ubiquinone] 1 beta subcomplex subunit 9-like [Pocillopora damicornis]
gene-Aco07293	0	0.46097	0.402	0.159	0	0	gene-Aco07293	eukaryotic translation initiation factor 3 subunit B-like [Pocillopora damicornis]	eukaryotic translation initiation factor 3 subunit B-like [Pocillopora damicornis]
gene-Aco06015	0	0.460373	0.371	0.117	0	0	gene-Aco06015	hydroxyacyl-coenzyme A dehydrogenase, mitochondrial [Hydra vulgaris]	PREDICTED: hydroxyacyl-coenzyme A dehydrogenase, mitochondrial-like [Hydra vulgaris]
gene-Aco15786	0	0.460227	0.483	0.227	0	0	gene-Aco15786	glycine--tRNA ligase [Hydra vulgaris]	PREDICTED: glycine--tRNA ligase-like [Hydra vulgaris]
gene-Aco07419	0	0.459269	0.331	0.068	0	0	gene-Aco07419	COP9 signalosome complex subunit 1 isoform X4 [Electrophorus electricus]	COP9 signalosome complex subunit 1 [Nematostella vectensis]
gene-Aco10616	6.35323e-293	0.458671	0.651	0.452	1.19746e-288	0	gene-Aco10616	PRELI domain-containing protein 1, mitochondrial [Nematostella vectensis]	PRELI domain-containing protein 1, mitochondrial [Nematostella vectensis]
gene-Aco22703	0	0.458456	0.623	0.378	0	0	gene-Aco22703	26S proteasome non-ATPase regulatory subunit 1 [Hydra vulgaris]	PREDICTED: 26S proteasome non-ATPase regulatory subunit 1-like [Hydra vulgaris]
gene-Aco21782	0	0.457481	0.394	0.136	0	0	gene-Aco21782	RNA-directed DNA polymerase from mobile element jockey [Stylophora pistillata]	RNA-directed DNA polymerase from mobile element jockey [Stylophora pistillata]
gene-Aco07528	0	0.453787	0.33	0.07	0	0	gene-Aco07528	calcium homeostasis endoplasmic reticulum protein [Hydra vulgaris]	PREDICTED: RNA-directed DNA polymerase from mobile element jockey-like [Saccoglossus kowalevskii]
gene-Aco05905	0	0.451935	0.324	0.073	0	0	gene-Aco05905	peptidyl-prolyl cis-trans isomerase-like 3 [Boleophthalmus pectinirostris]	peptidyl-prolyl cis-trans isomerase-like 3 [Exaiptasia diaphana]
gene-Aco04814	0	0.450268	0.553	0.262	0	0	gene-Aco04814	sperm-associated antigen 17 isoform X1 [Nematostella vectensis]	sperm-associated antigen 17 [Nematostella vectensis]
gene-Aco22738	0	0.45026	0.35	0.104	0	0	gene-Aco22738	probable ATP-dependent RNA helicase DDX6 [Hydra vulgaris]	PREDICTED: probable ATP-dependent RNA helicase DDX6 [Hydra vulgaris]
gene-Aco11704	0	0.449861	0.422	0.192	0	0	gene-Aco11704	dentin sialophosphoprotein [Hydra vulgaris]	PREDICTED: dentin sialophosphoprotein-like [Hydra vulgaris]
gene-Aco07340	0	0.449335	0.335	0.079	0	0	gene-Aco07340	mitochondrial import receptor subunit TOM22 homolog [Exaiptasia diaphana]	mitochondrial import receptor subunit TOM22 homolog [Exaiptasia diaphana]
gene-Aco25329	0	0.449209	0.408	0.161	0	0	gene-Aco25329	alanine--tRNA ligase, cytoplasmic [Hydra vulgaris]	PREDICTED: alanine--tRNA ligase, cytoplasmic [Hydra vulgaris]
gene-Aco15563	0	0.448021	0.573	0.332	0	0	gene-Aco15563	26S proteasome non-ATPase regulatory subunit 3 [Hydra vulgaris]	26S proteasome non-ATPase regulatory subunit 3-like [Pocillopora damicornis]
gene-Aco10430	0	0.447339	0.34	0.087	0	0	gene-Aco10430	superoxide dismutase [Mn] [Nematostella vectensis]	superoxide dismutase [Mn] [Nematostella vectensis]
gene-Aco27132	0	0.447217	0.33	0.099	0	0	gene-Aco27132	probable RNA-binding protein 19 isoform X2 [Pocillopora damicornis]	probable RNA-binding protein 19 isoform X2 [Pocillopora damicornis]
gene-Aco17026	0	0.446338	0.548	0.285	0	0	gene-Aco17026	microtubule-associated protein RP/EB family member 1 [Hydra vulgaris]	PREDICTED: microtubule-associated protein RP/EB family member 1-like [Hydra vulgaris]
gene-Aco10749	0	0.446302	0.419	0.186	0	0	gene-Aco10749	tubulin-specific chaperone D-like isoform X1 [Stylophora pistillata]	tubulin-specific chaperone D-like isoform X1 [Stylophora pistillata]
gene-Aco12031	0	0.442759	0.415	0.174	0	0	gene-Aco12031	prefoldin subunit 1 [Exaiptasia diaphana]	prefoldin subunit 1-like [Orbicella faveolata]
gene-Aco06232	0	0.442493	0.567	0.321	0	0	gene-Aco06232	endothelial differentiation-related factor 1 homolog [Branchiostoma floridae]	PREDICTED: endothelial differentiation-related factor 1 homolog [Branchiostoma belcheri]
gene-Aco14004	0	0.442096	0.479	0.231	0	0	gene-Aco14004	regulator of nonsense transcripts 2 [Hydra vulgaris]	regulator of nonsense transcripts 2-like isoform X2 [Pocillopora damicornis]
gene-Aco05034	0	0.441986	0.501	0.259	0	0	gene-Aco05034	prefoldin subunit 6-like [Pocillopora damicornis]	prefoldin subunit 6-like [Pocillopora damicornis]
gene-Aco14221	0	0.44104	0.506	0.264	0	0	gene-Aco14221	uncharacterized protein PF3D7_1120600 [Hydra vulgaris]	PREDICTED: uncharacterized protein PF11_0213-like [Hydra vulgaris]
gene-Aco03963	0	0.441037	0.259	0.061	0	0	gene-Aco03963	ribosomal RNA-processing protein 14-C-like [Stylophora pistillata]	ribosomal RNA-processing protein 14-C-like [Stylophora pistillata]
gene-Aco05009	0	0.440236	0.308	0.062	0	0	gene-Aco05009	apurinic/apyrimidinic endonuclease 1 [Hydra vulgaris]	apurinic/apyrimidinic endonuclease 1 [Hydra vulgaris]
gene-Aco09193	0	0.440205	0.346	0.115	0	0	gene-Aco09193	putative RNA-directed DNA polymerase from transposon X-element [Stylophora pistillata]	putative RNA-directed DNA polymerase from transposon X-element [Stylophora pistillata]
gene-Aco03847	0	0.440009	0.72	0.481	0	0	gene-Aco03847	heterogeneous nuclear ribonucleoprotein Q [Hydra vulgaris]	PREDICTED: heterogeneous nuclear ribonucleoprotein Q-like [Hydra vulgaris]
gene-Aco20869	0	0.439969	0.51	0.272	0	0	gene-Aco20869	RNA-binding protein 25 [Hydra vulgaris]	PREDICTED: RNA-binding protein 25-like isoform X1 [Hydra vulgaris]
gene-Aco09510	0	0.439867	0.34	0.098	0	0	gene-Aco09510	COX assembly mitochondrial protein homolog [Actinia tenebrosa]	COX assembly mitochondrial protein homolog [Actinia tenebrosa]
gene-Aco26789	0	0.438751	0.402	0.161	0	0	gene-Aco26789	piwi [Nanomia bijuga]	piwi [Nanomia bijuga]
gene-Aco09736	0	0.438006	0.435	0.202	0	0	gene-Aco09736	nucleolar protein 58 [Lingula anatina]	nucleolar protein 58 [Lingula anatina]
gene-Aco16859	0	0.437725	0.373	0.131	0	0	gene-Aco16859	protein ELYS-like [Dendronephthya gigantea]	hypothetical protein pdam_00000467 [Pocillopora damicornis]
gene-Aco09728	0	0.437359	0.396	0.16	0	0	gene-Aco09728	coiled-coil domain-containing protein 6-like [Hydra vulgaris]	PREDICTED: coiled-coil domain-containing protein 6-like [Hydra vulgaris]
gene-Aco12818	0	0.437315	0.509	0.267	0	0	gene-Aco12818	26S proteasome regulatory subunit 6A-B [Hydra vulgaris]	26S proteasome regulatory subunit 6A-B isoform X1 [Nematostella vectensis]
gene-Aco26538	0	0.437237	0.307	0.061	0	0	gene-Aco26538	PREDICTED: dCTP pyrophosphatase 1-like [Acropora digitifera]	dCTP pyrophosphatase 1-like [Orbicella faveolata]
gene-Aco07437	0	0.436724	0.446	0.193	0	0	gene-Aco07437	splicing factor U2AF 65 kDa subunit isoform X3 [Hydra vulgaris]	hypothetical protein pdam_00004227 [Pocillopora damicornis]
gene-Aco03271	0	0.436651	0.317	0.065	0	0	gene-Aco03271	predicted protein [Nematostella vectensis]	QWRF motif-containing protein 9 isoform X1 [Nematostella vectensis]
gene-Aco14761	3.99976e-237	0.435595	0.978	0.864	7.53874e-233	0	gene-Aco14761	60S ribosomal protein L37a [Hydra vulgaris]	PREDICTED: 60S ribosomal protein L37a-like [Hydra vulgaris]
gene-Aco26639	0	0.435454	0.343	0.091	0	0	gene-Aco26639	replication protein A 70 kDa DNA-binding subunit-like [Acropora millepora]	PREDICTED: replication protein A 70 kDa DNA-binding subunit-like isoform X2 [Hydra vulgaris]
gene-Aco07666	0	0.435096	0.397	0.162	0	0	gene-Aco07666	SAP30-binding protein-like [Ostrea edulis]	PREDICTED: SAP30-binding protein-like [Hydra vulgaris]
gene-Aco14319	0	0.434574	0.972	0.916	0	0	gene-Aco14319	ATP synthase subunit beta, mitochondrial [Nematostella vectensis]	ATP synthase subunit beta, mitochondrial [Nematostella vectensis]
gene-Aco15383	0	0.434482	0.329	0.095	0	0	gene-Aco15383	ATP-dependent RNA helicase DDX42 [Hydra vulgaris]	PREDICTED: ATP-dependent RNA helicase DDX42-like [Hydra vulgaris]
gene-Aco03280	0	0.434188	0.297	0.053	0	0	gene-Aco03280	small nuclear ribonucleoprotein G-like [Marmota flaviventris]	membrane-associated protein, putative [Pediculus humanus corporis]
gene-Aco12917	0	0.433531	0.333	0.096	0	0	gene-Aco12917	predicted protein [Nematostella vectensis]	eukaryotic translation initiation factor 4E [Nematostella vectensis]
gene-Aco08278	0	0.432837	0.362	0.123	0	0	gene-Aco08278	afadin- and alpha-actinin-binding protein A-like [Acropora millepora]	afadin- and alpha-actinin-binding protein A-like [Acropora millepora]
gene-Aco10328	0	0.432049	0.372	0.13	0	0	gene-Aco10328	U4/U6.U5 tri-snRNP-associated protein 1 [Hydra vulgaris]	PREDICTED: U4/U6.U5 tri-snRNP-associated protein 1-like [Hydra vulgaris]
gene-Aco15933	0	0.431493	0.315	0.093	0	0	gene-Aco15933	PREDICTED: peptidyl-prolyl cis-trans isomerase G-like, partial [Pelecanus crispus]	PREDICTED: peptidyl-prolyl cis-trans isomerase G-like [Hydra vulgaris]
gene-Aco06064	0	0.431242	0.461	0.221	0	0	gene-Aco06064	signal peptidase complex subunit 2 [Nematostella vectensis]	probable signal peptidase complex subunit 2 [Nematostella vectensis]
gene-Aco06436	0	0.430935	0.361	0.115	0	0	gene-Aco06436	uncharacterized protein LOC100207471 [Hydra vulgaris]	PREDICTED: uncharacterized protein LOC100207471 [Hydra vulgaris]
gene-Aco08227	0	0.430227	0.513	0.273	0	0	gene-Aco08227	kinesin-like protein KIF2A [Hydra vulgaris]	PREDICTED: kinesin-like protein KIF2A [Hydra vulgaris]
gene-Aco09681	0	0.428787	0.312	0.068	0	0	gene-Aco09681	CDH23 [Branchiostoma lanceolatum]	PREDICTED: LOW QUALITY PROTEIN: cadherin-23 [Saccoglossus kowalevskii]
gene-Aco00111	5.60008e-281	0.428787	0.578	0.377	1.0555e-276	0	gene-Aco00111	NADH dehydrogenase [ubiquinone] 1 alpha subcomplex subunit 5 [Nematostella vectensis]	NADH dehydrogenase [ubiquinone] 1 alpha subcomplex subunit 5 [Nematostella vectensis]
gene-Aco07180	9.44602e-296	0.427674	0.964	0.886	1.78039e-291	0	gene-Aco07180	40S ribosomal protein SA isoform X1 [Xenopus laevis]	PREDICTED: 40S ribosomal protein SA-like [Saccoglossus kowalevskii]
gene-Aco16984	0	0.426664	0.558	0.305	0	0	gene-Aco16984	signal peptidase complex subunit 1 [Hydra vulgaris]	PREDICTED: signal peptidase complex subunit 1-like [Hydra vulgaris]
gene-Aco03513	0	0.426126	0.305	0.058	0	0	gene-Aco03513	DNA replication complex GINS protein SLD5-like [Orbicella faveolata]	DNA replication complex GINS protein SLD5-like [Orbicella faveolata]
gene-Aco03361	0	0.425216	0.299	0.057	0	0	gene-Aco03361	dynein assembly factor 4, axonemal-like [Stylophora pistillata]	dynein assembly factor 4, axonemal-like [Stylophora pistillata]
gene-Aco25058	0	0.423035	0.339	0.104	0	0	gene-Aco25058	DNA replication complex GINS protein PSF2-like [Actinia tenebrosa]	DNA replication complex GINS protein PSF2-like [Actinia tenebrosa]
gene-Aco26582	0	0.42281	0.461	0.232	0	0	gene-Aco26582	NADH:ubiquinone oxidoreductase core subunit S8b isoform X4 [Oryzias melastigma]	PREDICTED: NADH-ubiquinone oxidoreductase subunit 8-like [Hydra vulgaris]
gene-Aco04949	0	0.422517	0.295	0.058	0	0	gene-Aco04949	GATA-type zinc finger protein 1 [Stylophora pistillata]	GATA-type zinc finger protein 1 [Stylophora pistillata]
gene-Aco20905	0	0.421612	0.453	0.219	0	0	gene-Aco20905	enhancer of rudimentary homolog [Hydra vulgaris]	PREDICTED: enhancer of rudimentary homolog [Hydra vulgaris]
gene-Aco20071	0	0.421539	0.288	0.054	0	0	gene-Aco20071	LOW QUALITY PROTEIN: intron-binding protein aquarius-like [Octodon degus]	hypothetical protein OCBIM_22036688mg [Octopus bimaculoides]
gene-Aco27843	0	0.421258	0.454	0.229	0	0	gene-Aco27843	probable ATP-dependent RNA helicase DDX46 isoform X1 [Dendronephthya gigantea]	probable ATP-dependent RNA helicase DDX46 isoform X1 [Dendronephthya gigantea]
gene-Aco02122	0	0.419615	0.296	0.05	0	0	gene-Aco02122	replication factor C subunit 3 [Hydra vulgaris]	PREDICTED: replication factor C subunit 3 [Hydra vulgaris]
gene-Aco25375	0	0.419383	0.529	0.302	0	0	gene-Aco25375	polyadenylate-binding protein 2-B-like isoform X2 [Stylophora pistillata]	polyadenylate-binding protein 2-B-like isoform X2 [Stylophora pistillata]
gene-Aco15523	0	0.418854	0.414	0.177	0	0	gene-Aco15523	cullin-1 [Puma concolor]	cullin-1-like [Actinia tenebrosa]
gene-Aco17736	0	0.418178	0.295	0.055	0	0	gene-Aco17736	exportin-2-like [Empidonax traillii]	PREDICTED: exportin-2-like [Hydra vulgaris]
gene-Aco19680	0	0.417636	0.323	0.081	0	0	gene-Aco19680	uncharacterized protein LOC116301113 [Actinia tenebrosa]	uncharacterized protein LOC116301113 [Actinia tenebrosa]
gene-Aco25025	0	0.417022	0.296	0.061	0	0	gene-Aco25025	ATPase WRNIP1-like isoform X2 [Dendronephthya gigantea]	ATPase WRNIP1-like isoform X2 [Dendronephthya gigantea]
gene-Aco24601	0	0.415672	0.521	0.278	0	0	gene-Aco24601	26S proteasome non-ATPase regulatory subunit 13 [Hydra vulgaris]	PREDICTED: 26S proteasome non-ATPase regulatory subunit 13-like [Hydra vulgaris]
gene-Aco15740	0	0.415168	0.286	0.041	0	0	gene-Aco15740	histone acetyltransferase type B catalytic subunit [Hydra vulgaris]	PREDICTED: histone acetyltransferase type B catalytic subunit-like [Hydra vulgaris]
gene-Aco03848	0	0.415139	0.39	0.161	0	0	gene-Aco03848	PAX3- and PAX7-binding protein 1 [Hydra vulgaris]	PREDICTED: PAX3- and PAX7-binding protein 1-like [Hydra vulgaris]
gene-Aco15429	0	0.414857	0.345	0.107	0	0	gene-Aco15429	E3 ubiquitin-protein ligase ZSWIM2-like isoform X2 [Actinia tenebrosa]	E3 ubiquitin-protein ligase ZSWIM2-like isoform X1 [Actinia tenebrosa]
gene-Aco10335	0	0.412977	0.61	0.391	0	0	gene-Aco10335	60S ribosomal export protein NMD3 [Hydra vulgaris]	60S ribosomal export protein NMD3 [Nematostella vectensis]
gene-Aco06504	0	0.412673	0.586	0.367	0	0	gene-Aco06504	26S proteasome non-ATPase regulatory subunit 12-like [Stylophora pistillata]	26S proteasome non-ATPase regulatory subunit 12-like [Stylophora pistillata]
gene-Aco21016	0	0.412131	0.522	0.289	0	0	gene-Aco21016	ATPase of 26S proteasome regulatory subunit 4 [Bulinus truncatus]	26S proteasome regulatory subunit 4 isoform X1 [Pocillopora damicornis]
gene-Aco19496	0	0.411931	0.341	0.106	0	0	gene-Aco19496	30S ribosomal protein S14-like [Hydra vulgaris]	28S ribosomal protein S14, mitochondrial-like [Orbicella faveolata]
gene-Aco13167	1.84245e-298	0.411821	0.579	0.359	3.47266e-294	0	gene-Aco13167	trichohyalin [Nematostella vectensis]	trichohyalin [Nematostella vectensis]
gene-Aco07841	0	0.410595	0.336	0.107	0	0	gene-Aco07841	PREDICTED: U2 small nuclear ribonucleoprotein A' [Pseudopodoces humilis]	U2 small nuclear ribonucleoprotein A' [Crassostrea gigas]
gene-Aco21113	0	0.410328	0.354	0.127	0	0	gene-Aco21113	eukaryotic initiation factor 4A-III [Lytechinus variegatus]	predicted protein [Nematostella vectensis]
gene-Aco14461	0	0.408237	0.38	0.156	0	0	gene-Aco14461	cytoplasmic dynein 2 intermediate chain 1 isoform X2 [Nematostella vectensis]	WD repeat-containing protein 60-like isoform X1 [Pocillopora damicornis]
gene-Aco31110	0	0.408173	0.282	0.057	0	0	gene-Aco31110	uncharacterized protein LOC113670849 [Pocillopora damicornis]	uncharacterized protein LOC113670849 [Pocillopora damicornis]
gene-Aco25050	0	0.404998	0.538	0.323	0	0	gene-Aco25050	NADH dehydrogenase [ubiquinone] iron-sulfur protein 3, mitochondrial [Hydra vulgaris]	PREDICTED: NADH dehydrogenase [ubiquinone] iron-sulfur protein 3, mitochondrial-like [Hydra vulgaris]
gene-Aco24632	0	0.404933	0.37	0.136	0	0	gene-Aco24632	hsp90 co-chaperone Cdc37 [Hydra vulgaris]	PREDICTED: hsp90 co-chaperone Cdc37-like [Hydra vulgaris]
gene-Aco27809	0	0.404233	0.351	0.127	0	0	gene-Aco27809	histone-lysine N-methyltransferase SETD1B-like [Stylophora pistillata]	histone-lysine N-methyltransferase SETD1B-like [Stylophora pistillata]
gene-Aco15612	0	0.403466	0.34	0.117	0	0	gene-Aco15612	serine/threonine-protein kinase tousled-like 2 [Hydra vulgaris]	PREDICTED: serine/threonine-protein kinase tousled-like 2 [Hydra vulgaris]
gene-Aco22757	0	0.403243	0.311	0.081	0	0	gene-Aco22757	0	--
gene-Aco27902	0	0.402042	0.323	0.1	0	0	gene-Aco27902	cactin isoform X2 [Hydra vulgaris]	PREDICTED: cactin-like [Hydra vulgaris]
gene-Aco19803	0	0.401931	0.315	0.11	0	0	gene-Aco19803	serum response factor homolog [Hydra vulgaris]	PREDICTED: serum response factor homolog [Hydra vulgaris]
gene-Aco27471	0	0.401055	0.295	0.065	0	0	gene-Aco27471	centromere protein J, isoform CRA_a [Mus musculus]	centromere protein J-like [Dendronephthya gigantea]
gene-Aco00848	0	0.400937	0.329	0.093	0	0	gene-Aco00848	membrane-associated progesterone receptor component 2 [Nematostella vectensis]	membrane-associated progesterone receptor component 2 [Nematostella vectensis]
gene-Aco22635	0	0.400921	0.488	0.241	0	0	gene-Aco22635	regulator of nonsense transcripts 3B-like isoform X1 [Orbicella faveolata]	regulator of nonsense transcripts 3B-like isoform X1 [Orbicella faveolata]
gene-Aco20261	0	0.400835	0.362	0.136	0	0	gene-Aco20261	ubiquitin carboxyl-terminal hydrolase 34 [Hydra vulgaris]	PREDICTED: ubiquitin carboxyl-terminal hydrolase 34 [Hydra vulgaris]
gene-Aco09745	0	0.400719	0.374	0.149	0	0	gene-Aco09745	LOW QUALITY PROTEIN: importin subunit beta-1 [Rhinatrema bivittatum]	PREDICTED: importin subunit beta-1-like isoform X2 [Branchiostoma belcheri]
gene-Aco14392	0	0.400577	0.296	0.066	0	0	gene-Aco14392	protein CLP1 homolog [Hydra vulgaris]	PREDICTED: protein CLP1 homolog [Hydra vulgaris]
gene-Aco20956	0	0.399933	0.273	0.055	0	0	gene-Aco20956	spermatogenesis-defective protein 39 homolog isoform X2 [Actinia tenebrosa]	spermatogenesis-defective protein 39 homolog isoform X1 [Actinia tenebrosa]
gene-Aco21487	0	0.398274	0.293	0.09	0	0	gene-Aco21487	protein arginine N-methyltransferase 1 [Nematostella vectensis]	protein arginine N-methyltransferase 1 [Nematostella vectensis]
gene-Aco26004	0	0.39754	0.282	0.051	0	0	gene-Aco26004	hypothetical protein pdam_00003598 [Pocillopora damicornis]	poly [ADP-ribose] polymerase 2 [Lingula anatina]
gene-Aco27819	0	0.397312	0.446	0.23	0	0	gene-Aco27819	transcription elongation factor SPT6-like [Hydra vulgaris]	PREDICTED: transcription elongation factor SPT6 [Hydra vulgaris]
gene-Aco26148	0	0.397087	0.282	0.053	0	0	gene-Aco26148	anamorsin homolog [Exaiptasia diaphana]	anamorsin homolog [Exaiptasia diaphana]
gene-Aco12138	0	0.397078	0.376	0.142	0	0	gene-Aco12138	splicing factor 3A subunit 2 [Exaiptasia diaphana]	PREDICTED: splicing factor 3A subunit 2-like [Hydra vulgaris]
gene-Aco15690	0	0.396214	0.479	0.22	0	0	gene-Aco15690	dnaJ homolog subfamily B member 6-like isoform X2 [Pocillopora damicornis]	dnaJ homolog subfamily B member 6-like isoform X2 [Pocillopora damicornis]
gene-Aco04904	0	0.396189	0.441	0.223	0	0	gene-Aco04904	non-POU domain-containing octamer-binding protein isoform X2 [Hydra vulgaris]	PREDICTED: non-POU domain-containing octamer-binding protein-like isoform X1 [Hydra vulgaris]
gene-Aco00375	0	0.395954	0.381	0.148	0	0	gene-Aco00375	LOW QUALITY PROTEIN: cytoplasmic dynein 2 heavy chain 1-like [Acropora millepora]	cytoplasmic dynein 2 heavy chain 1-like [Acropora millepora]
gene-Aco06405	0	0.395727	0.305	0.07	0	0	gene-Aco06405	polycomb protein suz12-like [Pocillopora damicornis]	polycomb protein suz12-like [Pocillopora damicornis]
gene-Aco26262	0	0.395171	0.521	0.267	0	0	gene-Aco26262	mitochondrial translation release factor in rescue [Protopterus annectens]	probable peptide chain release factor C12orf65 homolog, mitochondrial [Actinia tenebrosa]
gene-Aco07281	6.29268e-235	0.395157	0.991	0.903	1.18605e-230	0	gene-Aco07281	40S ribosomal protein S2 [Strongylocentrotus purpuratus]	40S ribosomal protein S2 [Strongylocentrotus purpuratus]
gene-Aco14222	0	0.394673	0.383	0.181	0	0	gene-Aco14222	splicing factor 3B subunit 1 isoform X1 [Hydra vulgaris]	splicing factor 3B subunit 1-like, partial [Orbicella faveolata]
gene-Aco15840	0	0.393801	0.395	0.165	0	0	gene-Aco15840	endoplasmic reticulum junction formation protein lunapark-B-like [Haliotis rufescens]	endoplasmic reticulum junction formation protein lunapark-B-like [Nematostella vectensis]
gene-Aco07812	0	0.393774	0.306	0.093	0	0	gene-Aco07812	vasa-2 [Nanomia bijuga]	vasa-2 [Nanomia bijuga]
gene-Aco28162	1.63427e-273	0.392971	0.73	0.528	3.08028e-269	0	gene-Aco28162	asparagine--tRNA ligase, cytoplasmic-like isoform X4 [Actinia tenebrosa]	asparagine--tRNA ligase, cytoplasmic-like isoform X4 [Actinia tenebrosa]
gene-Aco19641	0	0.392905	0.335	0.108	0	0	gene-Aco19641	PREDICTED: zinc finger matrin-type protein 5-like [Branchiostoma belcheri]	PREDICTED: zinc finger matrin-type protein 5-like [Branchiostoma belcheri]
gene-Aco03244	0	0.392496	0.345	0.124	0	0	gene-Aco03244	protein Dr1 isoform X1 [Hydra vulgaris]	PREDICTED: protein Dr1-like [Hydra vulgaris]
gene-Aco07461	0	0.391616	0.313	0.084	0	0	gene-Aco07461	50S ribosomal protein L27, chloroplastic-like [Xenia sp. Carnegie-2017]	uncharacterized protein LOC116288708 [Actinia tenebrosa]
gene-Aco26334	0	0.390825	0.37	0.136	0	0	gene-Aco26334	cleavage and polyadenylation specificity factor subunit 5 [Syngnathus acus]	cleavage and polyadenylation specificity factor subunit 5-like [Acropora millepora]
gene-Aco15986	0	0.390431	0.305	0.075	0	0	gene-Aco15986	TIMELESS [Mytilus edulis]	protein timeless homolog [Pocillopora damicornis]
gene-Aco05767	2.94089e-256	0.389601	0.617	0.424	5.54298e-252	0	gene-Aco05767	eukaryotic translation initiation factor 3 subunit G [Hydra vulgaris]	PREDICTED: eukaryotic translation initiation factor 3 subunit G-like [Hydra vulgaris]
gene-Aco05147	0	0.388995	0.323	0.1	0	0	gene-Aco05147	protein SET [Hydra vulgaris]	PREDICTED: protein SET [Hydra vulgaris]
gene-Aco04188	0	0.388556	0.328	0.111	0	0	gene-Aco04188	uncharacterized protein LOC122962879 [Acropora millepora]	PREDICTED: 28S ribosomal protein S15, mitochondrial-like [Hydra vulgaris]
gene-Aco15920	0	0.388137	0.315	0.097	0	0	gene-Aco15920	aladin-like [Acropora millepora]	aladin-like [Acropora millepora]
gene-Aco26453	0	0.387858	0.354	0.133	0	0	gene-Aco26453	mitochondrial import inner membrane translocase subunit Tim22 [Hydra vulgaris]	PREDICTED: mitochondrial import inner membrane translocase subunit Tim22-like [Hydra vulgaris]
gene-Aco14098	0	0.387636	0.355	0.143	0	0	gene-Aco14098	selenocysteine insertion sequence-binding protein 2 isoform X3 [Dasypus novemcinctus]	selenocysteine insertion sequence-binding protein 2-like isoform X1 [Orbicella faveolata]
gene-Aco15899	0	0.387474	0.271	0.071	0	0	gene-Aco15899	exocyst complex component 3 [Hydra vulgaris]	PREDICTED: exocyst complex component 3-like [Hydra vulgaris]
gene-Aco13874	0	0.386507	0.272	0.054	0	0	gene-Aco13874	PREDICTED: DNA repair protein complementing XP-C cells homolog [Acropora digitifera]	DNA repair protein complementing XP-C cells homolog [Pocillopora damicornis]
gene-Aco11805	1.01341e-243	0.385828	0.611	0.411	1.91008e-239	0	gene-Aco11805	NADH dehydrogenase [ubiquinone] iron-sulfur protein 5 [Exaiptasia diaphana]	NADH dehydrogenase [ubiquinone] iron-sulfur protein 5 [Exaiptasia diaphana]
gene-Aco09823	0	0.385726	0.512	0.293	0	0	gene-Aco09823	puromycin-sensitive aminopeptidase-like [Dendronephthya gigantea]	puromycin-sensitive aminopeptidase-like [Dendronephthya gigantea]
gene-Aco21816	1.43819e-289	0.385058	0.475	0.274	2.7107e-285	0	gene-Aco21816	NADH-ubiquinone oxidoreductase 49 kDa subunit [Hydra vulgaris]	PREDICTED: NADH-ubiquinone oxidoreductase 49 kDa subunit-like [Hydra vulgaris]
gene-Aco17917	0	0.38418	0.401	0.192	0	0	gene-Aco17917	Nucleolar GTP-binding protein 2 [Stylophora pistillata]	nucleolar GTP-binding protein 2 isoform X2 [Nematostella vectensis]
gene-Aco13152	0	0.383711	0.275	0.058	0	0	gene-Aco13152	28S ribosomal protein S25, mitochondrial [Nematostella vectensis]	28S ribosomal protein S25, mitochondrial [Nematostella vectensis]
gene-Aco09925	0	0.383594	0.313	0.12	0	0	gene-Aco09925	ESF1 homolog [Pocillopora damicornis]	ESF1 homolog [Pocillopora damicornis]
gene-Aco02485	0	0.383386	0.34	0.119	0	0	gene-Aco02485	rhotekin isoform X3 [Exaiptasia diaphana]	rhotekin isoform X1 [Exaiptasia diaphana]
gene-Aco25819	0	0.383218	0.355	0.132	0	0	gene-Aco25819	casein kinase II subunit alpha-like [Hydra vulgaris]	casein kinase II subunit alpha'-like [Dendronephthya gigantea]
gene-Aco02471	0	0.378605	0.296	0.101	0	0	gene-Aco02471	zinc finger matrin-type protein 2-like [Actinia tenebrosa]	zinc finger matrin-type protein 2-like [Actinia tenebrosa]
gene-Aco06459	3.45263e-281	0.378172	0.896	0.708	6.50752e-277	0	gene-Aco06459	cyclic AMP-dependent transcription factor ATF-4-like [Pocillopora damicornis]	cyclic AMP-dependent transcription factor ATF-4-like [Pocillopora damicornis]
gene-Aco24916	0	0.376985	0.343	0.128	0	0	gene-Aco24916	apoptotic chromatin condensation inducer in the nucleus isoform X2 [Exaiptasia diaphana]	apoptotic chromatin condensation inducer in the nucleus isoform X2 [Exaiptasia diaphana]
gene-Aco19887	0	0.375825	0.281	0.065	0	0	gene-Aco19887	protein FRG1 [Hydra vulgaris]	PREDICTED: protein FRG1-like [Hydra vulgaris]
gene-Aco29114	0	0.375301	0.347	0.15	0	0	gene-Aco29114	H/ACA ribonucleoprotein complex subunit 4-like [Stylophora pistillata]	H/ACA ribonucleoprotein complex subunit 4-like [Orbicella faveolata]
gene-Aco03477	0	0.375167	0.267	0.054	0	0	gene-Aco03477	protein farnesyltransferase/geranylgeranyltransferase type-1 subunit alpha-like [Haliotis rufescens]	protein farnesyltransferase/geranylgeranyltransferase type-1 subunit alpha-like [Acropora millepora]
gene-Aco14093	0	0.374948	0.279	0.056	0	0	gene-Aco14093	kinetochore protein NDC80 homolog [Hydra vulgaris]	PREDICTED: kinetochore protein NDC80 homolog [Hydra vulgaris]
gene-Aco22600	0	0.374927	0.309	0.086	0	0	gene-Aco22600	dual specificity tyrosine-phosphorylation-regulated kinase 1A-like [Hydra vulgaris]	PREDICTED: dual specificity tyrosine-phosphorylation-regulated kinase 1A-like [Hydra vulgaris]
gene-Aco20419	0	0.374646	0.44	0.219	0	0	gene-Aco20419	claspin [Hydra vulgaris]	claspin-like [Pocillopora damicornis]
gene-Aco16872	0	0.372927	0.279	0.058	0	0	gene-Aco16872	dnaJ homolog subfamily C member 11 [Exaiptasia diaphana]	dnaJ homolog subfamily C member 11 [Exaiptasia diaphana]
gene-Aco05285	0	0.372602	0.34	0.127	0	0	gene-Aco05285	transcription initiation factor IIB isoform X1 [Hydra vulgaris]	PREDICTED: transcription initiation factor IIB-like [Hydra vulgaris]
gene-Aco10408	0	0.372279	0.552	0.301	0	0	gene-Aco10408	alsin [Hydra vulgaris]	PREDICTED: alsin-like [Hydra vulgaris]
gene-Aco01252	0	0.370981	0.323	0.115	0	0	gene-Aco01252	nuclear pore complex protein Nup98-Nup96 isoform X2 [Hydra vulgaris]	PREDICTED: nuclear pore complex protein Nup98-Nup96-like [Hydra vulgaris]
gene-Aco21096	0	0.369804	0.286	0.062	0	0	gene-Aco21096	anaphase-promoting complex subunit 1-like isoform X1 [Acropora millepora]	anaphase-promoting complex subunit 1-like [Acropora millepora]
gene-Aco12042	0	0.369269	0.331	0.116	0	0	gene-Aco12042	splicing factor 3A subunit 1 isoform X1 [Nematostella vectensis]	splicing factor 3A subunit 1 [Nematostella vectensis]
gene-Aco10606	0	0.369066	0.322	0.113	0	0	gene-Aco10606	predicted protein [Nematostella vectensis]	N-alpha-acetyltransferase daf-31-like [Acropora millepora]
gene-Aco08033	0	0.36715	0.324	0.111	0	0	gene-Aco08033	zinc finger Ran-binding domain-containing protein 2-like [Dendronephthya gigantea]	zinc finger Ran-binding domain-containing protein 2-like [Dendronephthya gigantea]
gene-Aco02125	0	0.366601	0.297	0.084	0	0	gene-Aco02125	adenylate cyclase type 9-like [Hydra vulgaris]	PREDICTED: adenylate cyclase type 9-like [Hydra vulgaris]
gene-Aco14244	0	0.365543	0.279	0.057	0	0	gene-Aco14244	Cyclin-dependent kinase 2 [Lamellibrachia satsuma]	CDK2 [Mytilus coruscus]
gene-Aco26227	0	0.3649	0.44	0.225	0	0	gene-Aco26227	GMP reductase 2-like [Dendronephthya gigantea]	GMP reductase 2-like [Dendronephthya gigantea]
gene-Aco10614	0	0.364581	0.286	0.076	0	0	gene-Aco10614	PHD finger protein 14 isoform X2 [Nematostella vectensis]	PHD finger protein 14 isoform X3 [Nematostella vectensis]
gene-Aco07839	0	0.364416	0.324	0.109	0	0	gene-Aco07839	phenylalanine--tRNA ligase alpha subunit [Nematostella vectensis]	phenylalanine--tRNA ligase alpha subunit [Nematostella vectensis]
gene-Aco20677	0	0.363243	0.443	0.234	0	0	gene-Aco20677	26S proteasome non-ATPase regulatory subunit 8 [Hydra vulgaris]	PREDICTED: 26S proteasome non-ATPase regulatory subunit 8-like [Hydra vulgaris]
gene-Aco19466	0	0.362666	0.295	0.095	0	0	gene-Aco19466	uncharacterized protein LOC114961005 isoform X3 [Acropora millepora]	uncharacterized protein LOC114961005 isoform X3 [Acropora millepora]
gene-Aco21309	0	0.362594	0.433	0.221	0	0	gene-Aco21309	cystathionine beta-synthase-like protein [Hydra vulgaris]	PREDICTED: cystathionine beta-synthase [Hydra vulgaris]
gene-Aco27832	0	0.361896	0.322	0.13	0	0	gene-Aco27832	mediator of RNA polymerase II transcription subunit 19-like isoform X2 [Hydra vulgaris]	PREDICTED: mediator of RNA polymerase II transcription subunit 19-like [Hydra vulgaris]
gene-Aco03213	0	0.361771	0.365	0.142	0	0	gene-Aco03213	kinesin-like protein KIF11-B [Hydra vulgaris]	PREDICTED: kinesin-like protein KIF11, partial [Hydra vulgaris]
gene-Aco15748	0	0.361383	0.267	0.049	0	0	gene-Aco15748	transcription termination factor 2 [Hydra vulgaris]	PREDICTED: transcription termination factor 2-like [Hydra vulgaris]
gene-Aco19662	0	0.360895	0.448	0.169	0	0	gene-Aco19662	PREDICTED: delta(14)-sterol reductase [Gekko japonicus]	delta(14)-sterol reductase-like [Pocillopora damicornis]
gene-Aco03799	9.88768e-219	0.360594	0.558	0.363	1.86363e-214	0	gene-Aco03799	cilia- and flagella-associated protein 47-like isoform X1 [Nematostella vectensis]	cilia- and flagella-associated protein 47-like [Pocillopora damicornis]
gene-Aco27996	6.4703e-211	0.35901	0.51	0.335	1.21952e-206	0	gene-Aco27996	hypothetical protein JTE90_015659 [Oedothorax gibbosus]	eukaryotic translation initiation factor 3 subunit J [Exaiptasia diaphana]
gene-Aco17422	5.52092e-210	0.358966	0.853	0.736	1.04058e-205	0	gene-Aco17422	cytochrome c oxidase subunit 5B, mitochondrial [Hydra vulgaris]	PREDICTED: cytochrome c oxidase subunit 5B, mitochondrial-like [Hydra vulgaris]
gene-Aco21051	0	0.358085	0.428	0.199	0	0	gene-Aco21051	dynein axonemal light chain 1 [Nematostella vectensis]	dynein light chain 1, axonemal [Nematostella vectensis]
gene-Aco09477	0	0.357728	0.315	0.105	0	0	gene-Aco09477	leucine-rich repeat-containing protein 9-like isoform X2 [Acropora millepora]	leucine-rich repeat-containing protein 9-like isoform X3 [Acropora millepora]
gene-Aco00260	1.08486e-288	0.357662	0.46	0.245	2.04475e-284	0	gene-Aco00260	RNA-binding protein 26 [Hydra vulgaris]	PREDICTED: RNA-binding protein 26-like [Hydra vulgaris]
gene-Aco22014	0	0.357655	0.283	0.068	0	0	gene-Aco22014	retinoblastoma-binding protein 5 homolog [Hydra vulgaris]	PREDICTED: retinoblastoma-binding protein 5 homolog [Hydra vulgaris]
gene-Aco05756	0	0.357277	0.352	0.155	0	0	gene-Aco05756	EH domain-binding protein 1 isoform X2 [Hydra vulgaris]	PREDICTED: EH domain-binding protein 1-like [Hydra vulgaris]
gene-Aco07378	0	0.355583	0.333	0.116	0	0	gene-Aco07378	cAMP-dependent protein kinase type I-alpha regulatory subunit-like [Actinia tenebrosa]	PREDICTED: cAMP-dependent protein kinase type I-beta regulatory subunit-like [Hydra vulgaris]
gene-Aco06068	6.80178e-222	0.355217	0.682	0.5	1.282e-217	0	gene-Aco06068	bromodomain-containing protein 3 isoform X3 [Hydra vulgaris]	PREDICTED: bromodomain-containing protein 3-like isoform X2 [Hydra vulgaris]
gene-Aco05095	0	0.354856	0.328	0.132	0	0	gene-Aco05095	negative elongation factor B [Hydra vulgaris]	PREDICTED: negative elongation factor B-like [Hydra vulgaris]
gene-Aco19861	0	0.354665	0.263	0.06	0	0	gene-Aco19861	abscission/NoCut checkpoint regulator-like isoform X1 [Orbicella faveolata]	abscission/NoCut checkpoint regulator-like isoform X1 [Orbicella faveolata]
gene-Aco02350	0	0.353956	0.309	0.093	0	0	gene-Aco02350	ER membrane protein complex subunit 5-like [Hydra vulgaris]	PREDICTED: membrane magnesium transporter 1-like [Hydra vulgaris]
gene-Aco20108	0	0.353906	0.253	0.048	0	0	gene-Aco20108	U4/U6 small nuclear ribonucleoprotein Prp31 [Hydra vulgaris]	PREDICTED: U4/U6 small nuclear ribonucleoprotein Prp31-like [Hydra vulgaris]
gene-Aco03356	0	0.35299	0.463	0.247	0	0	gene-Aco03356	dihydropteridine reductase-like [Stylophora pistillata]	dihydropteridine reductase-like [Stylophora pistillata]
gene-Aco05237	0	0.352443	0.372	0.171	0	0	gene-Aco05237	unnamed protein product [Owenia fusiformis]	flotillin-1-like [Dendronephthya gigantea]
gene-Aco09712	0	0.352438	0.307	0.098	0	0	gene-Aco09712	cullin-associated NEDD8-dissociated protein 1-like [Acropora millepora]	cullin-associated NEDD8-dissociated protein 1-like [Acropora millepora]
gene-Aco02494	0	0.351402	0.248	0.044	0	0	gene-Aco02494	TELO2-interacting protein 1 homolog isoform X1 [Pocillopora damicornis]	TELO2-interacting protein 1 homolog isoform X1 [Pocillopora damicornis]
gene-Aco01905	0	0.351264	0.312	0.11	0	0	gene-Aco01905	THO complex subunit 2 isoform X2 [Hydra vulgaris]	THO complex subunit 2-like [Acropora millepora]
gene-Aco05048	0	0.351143	0.277	0.061	0	0	gene-Aco05048	mitotic checkpoint protein BUB3-like [Actinia tenebrosa]	mitotic checkpoint protein BUB3-like [Actinia tenebrosa]
gene-Aco27882	0	0.350558	0.265	0.061	0	0	gene-Aco27882	PREDICTED: U6 snRNA-associated Sm-like protein LSm6 [Priapulus caudatus]	PREDICTED: U6 snRNA-associated Sm-like protein LSm6 [Priapulus caudatus]
gene-Aco00112	0	0.350169	0.35	0.149	0	0	gene-Aco00112	isoleucine--tRNA ligase, cytoplasmic [Hydra vulgaris]	PREDICTED: isoleucine--tRNA ligase, cytoplasmic [Hydra vulgaris]
gene-Aco31073	0	0.349821	0.386	0.182	0	0	gene-Aco31073	uncharacterized protein LOC100203938 [Hydra vulgaris]	PREDICTED: uncharacterized protein LOC100203938 isoform X1 [Hydra vulgaris]
gene-Aco14276	0	0.349394	0.346	0.148	0	0	gene-Aco14276	PREDICTED: KAT8 regulatory NSL complex subunit 1-like protein isoform X2 [Alligator mississippiensis]	KAT8 regulatory NSL complex subunit 1 isoform X1 [Nematostella vectensis]
gene-Aco11772	7.09806e-189	0.349327	0.706	0.533	1.33784e-184	0	gene-Aco11772	Caprin-1 like protein [Argiope bruennichi]	Caprin-1 [Araneus ventricosus]
gene-Aco31103	9.48613e-24	0.348994	0.107	0.072	1.78795e-19	0	gene-Aco31103	resistin-like isoform X2 [Rana temporaria]	--
gene-Aco07961	0	0.348964	0.248	0.043	0	0	gene-Aco07961	metallophosphoesterase domain-containing protein 1 [Hydra vulgaris]	metallophosphoesterase MPPED2-like [Orbicella faveolata]
gene-Aco21036	0	0.348825	0.3	0.102	0	0	gene-Aco21036	uncharacterized protein LOC116288385 isoform X1 [Actinia tenebrosa]	uncharacterized protein LOC114956753 [Acropora millepora]
gene-Aco09471	0	-0.505992	0.144	0.379	0	0	gene-Aco09471	tribbles homolog 2 [Nematostella vectensis]	tribbles homolog 2 [Nematostella vectensis]
gene-Aco09446	0	-0.566023	0.246	0.542	0	0	gene-Aco09446	polyadenylate-binding protein 4-like [Hydra vulgaris]	PREDICTED: polyadenylate-binding protein 4-like [Hydra vulgaris]
gene-Aco24960	0	-0.583362	0.096	0.323	0	0	gene-Aco24960	tumor protein p53-inducible nuclear protein 2 [Exaiptasia diaphana]	tumor protein p53-inducible nuclear protein 2 [Exaiptasia diaphana]
gene-Aco22787	0	-0.772884	0.41	0.638	0	0	gene-Aco22787	protein BTG1-like [Actinia tenebrosa]	protein BTG2-like [Orbicella faveolata]
gene-Aco19731	0	-0.817027	0.025	0.233	0	0	gene-Aco19731	uncharacterized protein LOC114526835, partial [Dendronephthya gigantea]	uncharacterized protein LOC114526835, partial [Dendronephthya gigantea]
gene-Aco27903	0	-0.819978	0.074	0.303	0	0	gene-Aco27903	outer dense fiber protein 3-like [Actinia tenebrosa]	outer dense fiber protein 3-like [Actinia tenebrosa]
gene-Aco16781	0	-0.847493	0.061	0.275	0	0	gene-Aco16781	Calmodulin [Mizuhopecten yessoensis]	Calmodulin [Mizuhopecten yessoensis]
gene-Aco22689	0	-0.891836	0.166	0.412	0	0	gene-Aco22689	uncharacterized protein C17orf105 homolog [Stylophora pistillata]	uncharacterized protein C17orf105 homolog [Stylophora pistillata]
gene-Aco16852	0	-1.02983	0.221	0.458	0	0	gene-Aco16852	unnamed protein product [Rotaria sp. Silwood1]	calmodulin isoform X1 [Strongylocentrotus purpuratus]
gene-Aco28004	0	-1.05337	0.033	0.243	0	0	gene-Aco28004	uncharacterized protein LOC114964826 [Acropora millepora]	uncharacterized protein LOC114964826 [Acropora millepora]
gene-Aco25018	0	-1.05428	0.068	0.277	0	0	gene-Aco25018	kelch-like protein 12 [Hydra vulgaris]	PREDICTED: kelch-like protein 12 isoform X1 [Hydra vulgaris]
gene-Aco03716	0	-1.51888	0.087	0.305	0	0	gene-Aco03716	parkin coregulated gene protein homolog [Hydra vulgaris]	PREDICTED: parkin coregulated gene protein homolog [Hydra vulgaris]
gene-Aco07303	0	-1.55883	0.251	0.499	0	0	gene-Aco07303	beta-actin [Aurelia sp. SETO]	beta-actin [Aurelia sp. SETO]
gene-Aco24671	0	-1.77977	0.138	0.372	0	0	gene-Aco24671	uncharacterized protein LOC100198893 isoform X1 [Hydra vulgaris]	PREDICTED: uncharacterized protein LOC100198893 [Hydra vulgaris]
gene-Aco26362	0	-1.86313	0.137	0.358	0	0	gene-Aco26362	nematogalectin-related [Aurelia aurita]	nematogalectin-related [Aurelia aurita]
gene-Aco05040	0	0.348131	0.244	0.049	0	0	gene-Aco05040	DNA repair protein RAD50 isoform X3 [Nematostella vectensis]	DNA repair protein RAD50-like [Acropora millepora]
gene-Aco18045	0	0.348109	0.295	0.093	0	0	gene-Aco18045	HBS1-like protein isoform X1 [Exaiptasia diaphana]	HBS1-like protein isoform X1 [Exaiptasia diaphana]
gene-Aco28177	0	0.347827	0.279	0.081	0	0	gene-Aco28177	DNA-directed RNA polymerase II subunit RPB11-a-like [Orbicella faveolata]	DNA-directed RNA polymerase II subunit RPB11-a-like [Orbicella faveolata]
gene-Aco06226	8.51836e-303	-0.540744	0.026	0.213	1.60554e-298	0	gene-Aco06226	coiled-coil domain-containing protein 105 [Exaiptasia diaphana]	coiled-coil domain-containing protein 105 [Exaiptasia diaphana]
gene-Aco22681	0	0.347658	0.236	0.038	0	0	gene-Aco22681	predicted protein [Nematostella vectensis]	replication factor C subunit 4 [Nematostella vectensis]
gene-Aco00819	2.63189e-301	-0.71006	0.515	0.676	4.9606e-297	0	gene-Aco00819	putative cyclin I, partial [Aurelia aurita]	putative cyclin I, partial [Aurelia aurita]
gene-Aco26187	0	0.346485	0.358	0.153	0	0	gene-Aco26187	protein LSM14 homolog [Hydra vulgaris]	PREDICTED: protein LSM14 homolog [Hydra vulgaris]
gene-Aco10751	0	0.34639	0.347	0.142	0	0	gene-Aco10751	28S ribosomal protein S5, mitochondrial-like [Actinia tenebrosa]	28S ribosomal protein S5, mitochondrial-like [Actinia tenebrosa]
gene-Aco07454	0	0.345752	0.265	0.064	0	0	gene-Aco07454	chromosome transmission fidelity protein 18 homolog isoform X2 [Acropora millepora]	LOW QUALITY PROTEIN: chromosome transmission fidelity protein 18 homolog [Acropora millepora]
gene-Aco22788	1.1403e-302	0.345445	0.419	0.217	2.14923e-298	0	gene-Aco22788	ubiquitin-fold modifier-conjugating enzyme 1 [Ooceraea biroi]	ubiquitin-fold modifier-conjugating enzyme 1 [Ooceraea biroi]
gene-Aco31017	0	0.345271	0.362	0.159	0	0	gene-Aco31017	pyruvate kinase PKM-like [Acropora millepora]	pyruvate kinase PKM-like [Acropora millepora]
gene-Aco02177	0	0.345206	0.371	0.173	0	0	gene-Aco02177	ubiquitin-like modifier-activating enzyme 1 [Hydra vulgaris]	ubiquitin-like modifier-activating enzyme 1 [Nematostella vectensis]
gene-Aco08589	3.09936e-295	-0.639742	0.092	0.295	5.84167e-291	0	gene-Aco08589	spermatogenesis-associated protein 6-like [Pocillopora damicornis]	spermatogenesis-associated protein 6-like [Pocillopora damicornis]
gene-Aco20745	0	0.344474	0.266	0.092	0	0	gene-Aco20745	predicted protein [Nematostella vectensis]	uncharacterized protein LOC110056336 [Orbicella faveolata]
gene-Aco17902	0	0.344269	0.253	0.057	0	0	gene-Aco17902	non-structural maintenance of chromosomes element 1 homolog [Orbicella faveolata]	non-structural maintenance of chromosomes element 1 homolog [Orbicella faveolata]
gene-Aco10386	6.36238e-301	0.343641	0.426	0.219	1.19918e-296	0	gene-Aco10386	E3 ubiquitin-protein ligase NRDP1 [Hydra vulgaris]	PREDICTED: E3 ubiquitin-protein ligase NRDP1-like [Hydra vulgaris]
gene-Aco07475	0	0.343396	0.301	0.117	0	0	gene-Aco07475	lysine-rich nucleolar protein 1-like [Stylophora pistillata]	lysine-rich nucleolar protein 1-like [Stylophora pistillata]
gene-Aco07746	0	0.343381	0.289	0.083	0	0	gene-Aco07746	protein FADD [Solea senegalensis]	uncharacterized protein LOC116302408 [Actinia tenebrosa]
gene-Aco09594	0	0.343306	0.258	0.065	0	0	gene-Aco09594	hypothetical protein CAPTEDRAFT_214436 [Capitella teleta]	hypothetical protein CAPTEDRAFT_214436 [Capitella teleta]
gene-Aco17750	0	0.343077	0.286	0.097	0	0	gene-Aco17750	coiled-coil domain-containing protein 25-like isoform X2 [Orbicella faveolata]	coiled-coil domain-containing protein 25-like isoform X2 [Orbicella faveolata]
gene-Aco06391	0	0.341936	0.813	0.602	0	0	gene-Aco06391	histone H1-delta [Exaiptasia diaphana]	PREDICTED: histone H1-delta-like [Acropora digitifera]
gene-Aco16816	1.13748e-285	-0.521973	0.034	0.216	2.14392e-281	0	gene-Aco16816	uncharacterized protein C1orf158 homolog isoform X1 [Branchiostoma floridae]	hypothetical protein BSL78_26763 [Apostichopus japonicus]
gene-Aco29222	0	0.340985	0.302	0.11	0	0	gene-Aco29222	probable E3 ubiquitin-protein ligase HERC1 isoform X3 [Lytechinus variegatus]	probable E3 ubiquitin-protein ligase HERC1 [Nematostella vectensis]
gene-Aco14777	8.00634e-285	-1.1788	0.032	0.211	1.50903e-280	0	gene-Aco14777	uncharacterized protein LOC117100346 [Anneissia japonica]	uncharacterized protein LOC117100346 [Anneissia japonica]
gene-Aco27868	0	0.340249	0.319	0.12	0	0	gene-Aco27868	myb-binding protein 1A-like protein [Hydra vulgaris]	myb-binding protein 1A-like protein isoform X1 [Nematostella vectensis]
gene-Aco05011	0	0.339324	0.327	0.118	0	0	gene-Aco05011	vesicle transport protein SFT2A-like isoform X1 [Acropora millepora]	vesicle transport protein SFT2A-like isoform X1 [Acropora millepora]
gene-Aco09850	0	0.339111	0.376	0.175	0	0	gene-Aco09850	leucine-rich PPR motif-containing protein, mitochondrial-like [Acropora millepora]	leucine-rich PPR motif-containing protein, mitochondrial-like [Acropora millepora]
gene-Aco13855	2.36289e-278	0.339057	0.385	0.198	4.45357e-274	0	gene-Aco13855	LOC496495 protein, partial [Xenopus tropicalis]	succinate--CoA ligase [GDP-forming] subunit beta, mitochondrial-like [Acanthaster planci]
gene-Aco20873	0	0.339015	0.32	0.119	0	0	gene-Aco20873	uridine diphosphate glucose pyrophosphatase-like isoform X1 [Pocillopora damicornis]	uridine diphosphate glucose pyrophosphatase-like isoform X1 [Pocillopora damicornis]
gene-Aco20913	0	0.338143	0.269	0.077	0	0	gene-Aco20913	spastin-like [Pocillopora damicornis]	spastin-like [Pocillopora damicornis]
gene-Aco04046	0	0.337818	0.235	0.038	0	0	gene-Aco04046	predicted protein [Nematostella vectensis]	DNA mismatch repair protein Msh2 [Nematostella vectensis]
gene-Aco26365	2.74826e-280	-1.73858	0.142	0.346	5.17992e-276	0	gene-Aco26365	nematogalectin [Hydra vulgaris]	nematogalectin [Hydra vulgaris]
gene-Aco02363	6.56994e-280	-0.442111	0.044	0.228	1.2383e-275	0	gene-Aco02363	stabilizer of axonemal microtubules 1 [Hydra vulgaris]	PREDICTED: protein FAM154A-like [Hydra vulgaris]
gene-Aco18030	1.77791e-279	-1.06209	0.112	0.31	3.35101e-275	0	gene-Aco18030	UPF0573 protein C2orf70 homolog A [Exaiptasia diaphana]	UPF0573 protein C2orf70 homolog A [Exaiptasia diaphana]
gene-Aco28135	0	0.337641	0.244	0.063	0	0	gene-Aco28135	U3 small nucleolar ribonucleoprotein protein MPP10-like [Acropora millepora]	PREDICTED: U3 small nucleolar ribonucleoprotein protein MPP10-like [Hydra vulgaris]
gene-Aco06332	3.32496e-244	0.337121	0.527	0.332	6.26688e-240	0	gene-Aco06332	aly/REF export factor 2 isoform X2 [Nematostella vectensis]	THO complex subunit 4-like [Dendronephthya gigantea]
gene-Aco20860	1.74682e-278	-0.915618	0.196	0.415	3.29241e-274	0	gene-Aco20860	Fos2, partial [Aurelia aurita]	Fos2, partial [Aurelia aurita]
gene-Aco31022	0	0.33707	0.218	0.041	0	0	gene-Aco31022	ribosomal RNA-processing protein 7 homolog A [Nematostella vectensis]	ribosomal RNA-processing protein 7 homolog A [Nematostella vectensis]
gene-Aco14346	0	0.336642	0.255	0.057	0	0	gene-Aco14346	hypothetical protein LSAT2_003510 [Lamellibrachia satsuma]	PREDICTED: DNA mismatch repair protein Msh6-like [Hydra vulgaris]
gene-Aco26616	3.66221e-277	0.33634	0.425	0.229	6.90253e-273	0	gene-Aco26616	fructose-biphosphate aldolase [Aurelia sp. 1 GW-2014]	fructose-biphosphate aldolase [Aurelia sp. 1 GW-2014]
gene-Aco26426	0	0.336019	0.266	0.073	0	0	gene-Aco26426	THO complex subunit 5 homolog isoform X4 [Carcharodon carcharias]	THO complex subunit 5 homolog [Exaiptasia diaphana]
gene-Aco26512	0	0.33579	0.391	0.185	0	0	gene-Aco26512	clustered mitochondria protein homolog [Acropora millepora]	clustered mitochondria protein homolog [Acropora millepora]
gene-Aco16953	0	0.334857	0.312	0.112	0	0	gene-Aco16953	polyadenylate-binding protein 1-like protein 2 [Leptotrombidium deliense]	splicing factor 3B subunit 4 [Trichogramma pretiosum]
gene-Aco03486	0	0.334629	0.415	0.165	0	0	gene-Aco03486	protein regulator of cytokinesis 1 [Hydra vulgaris]	PREDICTED: protein regulator of cytokinesis 1-like [Hydra vulgaris]
gene-Aco05788	0	0.33461	0.24	0.048	0	0	gene-Aco05788	exosome complex component CSL4-like [Acropora millepora]	exosome complex component CSL4-like [Acropora millepora]
gene-Aco24809	7.7153e-272	-1.2443	0.116	0.314	1.45418e-267	0	gene-Aco24809	dickkopf-related protein 3 [Hydra vulgaris]	PREDICTED: dickkopf-related protein 3-like [Hydra vulgaris]
gene-Aco22591	2.00673e-275	0.334161	0.391	0.204	3.78228e-271	0	gene-Aco22591	N-alpha-acetyltransferase 50 isoform X2 [Calypte anna]	N-alpha-acetyltransferase 50-like [Centruroides sculpturatus]
gene-Aco24823	0	0.333987	0.299	0.12	0	0	gene-Aco24823	periodic tryptophan protein 1 homolog [Stylophora pistillata]	periodic tryptophan protein 1 homolog [Stylophora pistillata]
gene-Aco20147	0	0.333851	0.272	0.091	0	0	gene-Aco20147	Zinc finger protein 318 [Stylophora pistillata]	uncharacterized protein LOC113668386 [Pocillopora damicornis]
gene-Aco09496	0	0.333511	0.319	0.133	0	0	gene-Aco09496	serine/threonine-protein phosphatase 2B catalytic subunit beta isoform [Nematostella vectensis]	serine/threonine-protein phosphatase 2B catalytic subunit beta isoform [Nematostella vectensis]
gene-Aco28073	1.31854e-263	-0.809147	0.02	0.184	2.48519e-259	0	gene-Aco28073	0	#N/A
gene-Aco13764	3.20998e-262	-0.574936	0.041	0.214	6.05016e-258	0	gene-Aco13764	protein ATP6V1FNB-like [Nematostella vectensis]	protein ATP6V1FNB-like [Nematostella vectensis]
gene-Aco11973	1.27507e-261	-2.00316	0.099	0.289	2.40325e-257	0	gene-Aco11973	uncharacterized protein PF3D7_1120600-like isoform X5 [Hydra vulgaris]	PREDICTED: uncharacterized protein LOC107341697 [Acropora digitifera]
gene-Aco15893	0	0.33263	0.297	0.103	0	0	gene-Aco15893	bromodomain adjacent to zinc finger domain protein 2B isoform X2 [Hydra vulgaris]	PREDICTED: bromodomain adjacent to zinc finger domain protein 2B-like [Hydra vulgaris]
gene-Aco05957	1.06949e-260	-0.721344	0.075	0.255	2.01578e-256	0	gene-Aco05957	cilia- and flagella-associated protein 77-like [Orbicella faveolata]	cilia- and flagella-associated protein 77-like [Anneissia japonica]
gene-Aco15465	3.87092e-260	-0.700886	0.024	0.188	7.2959e-256	0	gene-Aco15465	PREDICTED: nicotinate-nucleotide pyrophosphorylase [carboxylating]-like isoform X1 [Saccoglossus kowalevskii]	PREDICTED: nicotinate-nucleotide pyrophosphorylase [carboxylating]-like isoform X1 [Saccoglossus kowalevskii]
gene-Aco26490	3.91949e-260	-0.637919	0.075	0.259	7.38745e-256	0	gene-Aco26490	glutathione hydrolase 1 proenzyme isoform X1 [Hydra vulgaris]	PREDICTED: gamma-glutamyltranspeptidase 1-like [Hydra vulgaris]
gene-Aco11832	0	0.332174	0.289	0.086	0	0	gene-Aco11832	uncharacterized protein LOC111329952 [Stylophora pistillata]	uncharacterized protein LOC113673111 [Pocillopora damicornis]
gene-Aco06248	7.14431e-260	-0.395751	0.074	0.26	1.34656e-255	0	gene-Aco06248	adenylate kinase isoenzyme 5-like [Acropora millepora]	adenylate kinase isoenzyme 5-like [Acropora millepora]
gene-Aco13046	1.64992e-203	0.332102	0.77	0.62	3.10977e-199	0	gene-Aco13046	LOW QUALITY PROTEIN: ATP synthase subunit gamma, mitochondrial-like [Xenia sp. Carnegie-2017]	ATP synthase subunit gamma, mitochondrial-like [Dendronephthya gigantea]
gene-Aco18716	0	0.33204	0.268	0.073	0	0	gene-Aco18716	zinc finger protein 227-like isoform X1 [Folsomia candida]	--
gene-Aco26065	1.02544e-256	-0.698053	0.035	0.202	1.93275e-252	0	gene-Aco26065	uncharacterized protein C5orf49 homolog, partial [Anneissia japonica]	uncharacterized protein C5orf49 homolog [Dendronephthya gigantea]
gene-Aco06286	0	0.331833	0.237	0.045	0	0	gene-Aco06286	39S ribosomal protein L12, mitochondrial [Hydra vulgaris]	PREDICTED: 39S ribosomal protein L12, mitochondrial-like, partial [Hydra vulgaris]
gene-Aco31137	3.20727e-235	0.331568	0.55	0.356	6.04506e-231	0	gene-Aco31137	proteasome subunit beta type-4 isoform X2 [Chelonia mydas]	PREDICTED: proteasome subunit beta type-4-like [Hydra vulgaris]
gene-Aco19778	0	0.330242	0.257	0.063	0	0	gene-Aco19778	DNA replication complex GINS protein PSF1-like [Mercenaria mercenaria]	DNA replication complex GINS protein PSF1-like isoform X1 [Stylophora pistillata]
gene-Aco27953	5.50484e-255	-0.786045	0.048	0.222	1.03755e-250	0	gene-Aco27953	protein disulfide-isomerase A3 isoform X2 [Hydra vulgaris]	PREDICTED: protein disulfide-isomerase A3-like isoform X2 [Hydra vulgaris]
gene-Aco22360	0	0.330103	0.242	0.055	0	0	gene-Aco22360	NF-kappa-B-activating protein [Hydra vulgaris]	PREDICTED: NF-kappa-B-activating protein-like [Hydra vulgaris]
gene-Aco26736	0	0.330051	0.262	0.071	0	0	gene-Aco26736	complement component 1 Q subcomponent-binding protein, mitochondrial [Hydra vulgaris]	PREDICTED: complement component 1 Q subcomponent-binding protein, mitochondrial-like [Hydra vulgaris]
gene-Aco05906	5.24591e-254	-0.60106	0.025	0.186	9.88748e-250	0	gene-Aco05906	protein FAM166B-like isoform X2 [Dendronephthya gigantea]	protein FAM166B-like isoform X2 [Dendronephthya gigantea]
gene-Aco08711	9.89539e-254	-0.572928	0.016	0.173	1.86508e-249	0	gene-Aco08711	putative RNA-directed DNA polymerase from transposon BS [Stylophora pistillata]	uncharacterized protein LOC114961668 [Acropora millepora]
gene-Aco21708	1.24528e-252	-0.841083	0.269	0.503	2.34711e-248	0	gene-Aco21708	ferritin, partial [Conus araneosus]	ferritin, partial [Conus araneosus]
gene-Aco04972	1.26756e-251	-0.823731	0.099	0.279	2.38911e-247	0	gene-Aco04972	coiled-coil domain-containing protein 81-like [Pocillopora damicornis]	coiled-coil domain-containing protein 81-like [Pocillopora damicornis]
gene-Aco02563	0	0.329477	0.293	0.112	0	0	gene-Aco02563	eukaryotic translation initiation factor 2-alpha kinase 3 [Hydra vulgaris]	eukaryotic translation initiation factor 2-alpha kinase 3-like [Pocillopora damicornis]
gene-Aco19515	4.3727e-250	-0.588896	0.033	0.197	8.24167e-246	0	gene-Aco19515	uncharacterized protein LOC110043180 [Orbicella faveolata]	uncharacterized protein LOC110043180 [Orbicella faveolata]
gene-Aco26432	1.61291e-248	-0.52846	0.016	0.171	3.04002e-244	0	gene-Aco26432	creatine kinase B-type-like [Actinia tenebrosa]	creatine kinase B-type-like [Actinia tenebrosa]
gene-Aco19543	0	0.328954	0.241	0.046	0	0	gene-Aco19543	DNA polymerase alpha subunit B [Hydra vulgaris]	PREDICTED: DNA polymerase alpha subunit B-like [Hydra vulgaris]
gene-Aco06523	1.01116e-249	0.328836	0.462	0.27	1.90584e-245	0	gene-Aco06523	eukaryotic translation initiation factor 3 subunit L [Nematostella vectensis]	eukaryotic translation initiation factor 3 subunit L [Nematostella vectensis]
gene-Aco21595	0	0.32868	0.279	0.08	0	0	gene-Aco21595	activating signal cointegrator 1 complex subunit 1-like [Orbicella faveolata]	activating signal cointegrator 1 complex subunit 1-like [Orbicella faveolata]
gene-Aco03314	0	0.328614	0.216	0.022	0	0	gene-Aco03314	cation channel sperm-associated auxiliary subunit beta [Nematostella vectensis]	cation channel sperm-associated protein subunit beta [Nematostella vectensis]
gene-Aco24797	1.32043e-246	-0.783659	0.074	0.251	2.48875e-242	0	gene-Aco24797	uncharacterized protein LOC100198078 [Hydra vulgaris]	PREDICTED: uncharacterized protein LOC100198078 [Hydra vulgaris]
gene-Aco09901	7.72981e-246	-0.40758	0.016	0.169	1.45691e-241	0	gene-Aco09901	uncharacterized protein LOC100207358 isoform X5 [Hydra vulgaris]	uncharacterized protein LOC106167598 isoform X4 [Lingula anatina]
gene-Aco31138	1.11274e-245	-1.02561	0.058	0.229	2.09729e-241	0	gene-Aco31138	putative uncharacterized protein DDB_G0282133 isoform X2 [Hydra vulgaris]	dentin sialophosphoprotein-like [Orbicella faveolata]
gene-Aco24918	3.17202e-244	-0.37121	0.015	0.168	5.97861e-240	0	gene-Aco24918	radial spoke head protein 4 homolog A-like [Actinia tenebrosa]	radial spoke head protein 4 homolog A-like [Actinia tenebrosa]
gene-Aco19646	7.81291e-287	0.328596	0.39	0.199	1.47258e-282	0	gene-Aco19646	serine/threonine-protein phosphatase 2A 56 kDa regulatory subunit epsilon isoform [Hydra vulgaris]	PREDICTED: serine/threonine-protein phosphatase 2A 56 kDa regulatory subunit epsilon isoform-like [Hydra vulgaris]
gene-Aco06344	0	0.328362	0.318	0.125	0	0	gene-Aco06344	aminoacyl tRNA synthase complex-interacting multifunctional protein 2-like [Branchiostoma floridae]	aminoacyl tRNA synthase complex-interacting multifunctional protein 2-like [Asterias rubens]
gene-Aco21497	1.43237e-242	-0.551825	0.02	0.174	2.69972e-238	0	gene-Aco21497	uncharacterized protein LOC114543461 [Dendronephthya gigantea]	PREDICTED: uncharacterized protein LOC107354959 [Acropora digitifera]
gene-Aco28011	1.91032e-242	-0.488395	0.051	0.22	3.60058e-238	0	gene-Aco28011	neuroendocrine convertase 1 [Hydra vulgaris]	PREDICTED: neuroendocrine convertase 1-like [Hydra vulgaris]
gene-Aco21017	6.53514e-242	-0.795225	0.053	0.219	1.23174e-237	0	gene-Aco21017	receptor expression-enhancing protein 5 [Aplysia californica]	receptor expression-enhancing protein 5 [Aplysia californica]
gene-Aco21149	8.81561e-241	-0.974575	0.188	0.36	1.66157e-236	0	gene-Aco21149	protein Flattop homolog isoform X2 [Hydra vulgaris]	PREDICTED: protein Flattop homolog isoform X2 [Hydra vulgaris]
gene-Aco10297	2.48262e-240	-0.620229	0.064	0.235	4.67923e-236	0	gene-Aco10297	testis-expressed protein 43-like [Pocillopora damicornis]	hypothetical protein pdam_00000628 [Pocillopora damicornis]
gene-Aco22641	4.07657e-240	-0.622866	0.207	0.416	7.68351e-236	0	gene-Aco22641	DgyrCDS4673 [Dimorphilus gyrociliatus]	Actophorin, putative [Perkinsus marinus ATCC 50983]
gene-Aco03530	5.24612e-240	-0.67604	0.087	0.258	9.88788e-236	0	gene-Aco03530	THEGL [Branchiostoma lanceolatum]	PREDICTED: testicular haploid expressed gene protein-like isoform X2 [Branchiostoma belcheri]
gene-Aco24727	7.8266e-240	-0.799995	0.114	0.287	1.47516e-235	0	gene-Aco24727	uncharacterized protein C4orf45 homolog isoform X2 [Stylophora pistillata]	uncharacterized protein C4orf45-like isoform X1 [Stylophora pistillata]
gene-Aco02200	3.04896e-239	-1.23278	0.127	0.303	5.74668e-235	0	gene-Aco02200	capping protein inhibiting regulator of actin dynamics-like isoform X3 [Acropora millepora]	uncharacterized protein KIAA1211 homolog isoform X1 [Acropora millepora]
gene-Aco14314	0	0.328276	0.329	0.14	0	0	gene-Aco14314	protein AF-17 [Hydra vulgaris]	PREDICTED: protein AF-17-like [Hydra vulgaris]
gene-Aco11747	2.23209e-237	-1.60077	0.065	0.235	4.20705e-233	0	gene-Aco11747	uncharacterized protein LOC116616115 isoform X1 [Nematostella vectensis]	uncharacterized protein LOC114957155 [Acropora millepora]
gene-Aco14283	8.42087e-255	0.328233	0.403	0.219	1.58717e-250	0	gene-Aco14283	vacuolar-sorting protein SNF8 [Hydra vulgaris]	PREDICTED: vacuolar-sorting protein SNF8-like [Hydra vulgaris]
gene-Aco22499	0	0.327816	0.221	0.048	0	0	gene-Aco22499	ribosome biogenesis protein BMS1 homolog [Orbicella faveolata]	predicted protein [Nematostella vectensis]
gene-Aco08703	1.24183e-235	-0.589831	0.241	0.439	2.34061e-231	0	gene-Aco08703	alpha tubulin a1 [Mesenchytraeus solifugus]	alpha tubulin a1 [Mesenchytraeus solifugus]
gene-Aco19482	0	0.327733	0.328	0.145	0	0	gene-Aco19482	predicted protein, partial [Nematostella vectensis]	RNA polymerase-associated protein RTF1 homolog [Nematostella vectensis]
gene-Aco11577	0	0.32606	0.249	0.066	0	0	gene-Aco11577	cysteine--tRNA ligase, cytoplasmic-like isoform X1 [Acropora millepora]	cysteine--tRNA ligase, cytoplasmic-like [Pocillopora damicornis]
gene-Aco27877	3.15209e-234	-0.84383	0.234	0.435	5.94105e-230	0	gene-Aco27877	betaine--homocysteine S-methyltransferase 1 [Acanthopagrus latus]	betaine--homocysteine S-methyltransferase 1 [Nematostella vectensis]
gene-Aco29137	0	0.325643	0.234	0.052	0	0	gene-Aco29137	partner of Y14 and mago-like [Actinia tenebrosa]	partner of Y14 and mago-like [Actinia tenebrosa]
gene-Aco07864	8.3858e-234	-0.579269	0.034	0.19	1.58055e-229	0	gene-Aco07864	radial spoke head 1 homolog [Exaiptasia diaphana]	radial spoke head 1 homolog isoform X1 [Acropora millepora]
gene-Aco00393	0	0.324463	0.308	0.118	0	0	gene-Aco00393	sodium channel and clathrin linker 1-like [Actinia tenebrosa]	sodium channel and clathrin linker 1-like [Actinia tenebrosa]
gene-Aco17999	0	0.324173	0.271	0.081	0	0	gene-Aco17999	transcription elongation factor A protein 1 [Hydra vulgaris]	PREDICTED: transcription elongation factor A protein 1-like [Hydra vulgaris]
gene-Aco20865	0	0.323792	0.267	0.09	0	0	gene-Aco20865	putative RNA-directed DNA polymerase from transposon BS [Stylophora pistillata]	putative RNA-directed DNA polymerase from transposon BS [Stylophora pistillata]
gene-Aco10569	6.43324e-231	-1.21581	0.056	0.219	1.21254e-226	0	gene-Aco10569	uncharacterized protein LOC100197733 isoform X2 [Hydra vulgaris]	PREDICTED: uncharacterized protein LOC100197733 [Hydra vulgaris]
gene-Aco07313	4.21622e-254	0.323753	0.402	0.217	7.94672e-250	0	gene-Aco07313	ribosomal L1 domain-containing protein 1 [Nematostella vectensis]	ribosomal L1 domain-containing protein 1 [Nematostella vectensis]
gene-Aco19478	1.87323e-229	-0.610972	0.205	0.416	3.53066e-225	0	gene-Aco19478	b(0,+)-type amino acid transporter 1-like [Stylophora pistillata]	b(0,+)-type amino acid transporter 1-like [Stylophora pistillata]
gene-Aco16127	9.85516e-229	-0.501209	0.187	0.386	1.8575e-224	0	gene-Aco16127	protein gustavus [Hydra vulgaris]	PREDICTED: SPRY domain-containing SOCS box protein 1-like [Hydra vulgaris]
gene-Aco08515	7.8423e-228	-0.512441	0.069	0.235	1.47812e-223	0	gene-Aco08515	protein FAM183B-like [Actinia tenebrosa]	protein FAM183B-like [Actinia tenebrosa]
gene-Aco06412	0	0.323434	0.276	0.095	0	0	gene-Aco06412	30S ribosomal protein S7 isoform X1 [Nematostella vectensis]	30S ribosomal protein S7 [Nematostella vectensis]
gene-Aco20224	1.23402e-302	0.323429	0.359	0.17	2.32588e-298	0	gene-Aco20224	disheveled-associated activator of morphogenesis 2-like isoform X2 [Hydra vulgaris]	disheveled-associated activator of morphogenesis 1-A [Nematostella vectensis]
gene-Aco27933	3.63803e-227	-0.631488	0.142	0.326	6.85695e-223	0	gene-Aco27933	tropomyosin-1 [Aurelia sp. 2017-HT]	tropomyosin-1 [Aurelia sp. 2017-HT]
gene-Aco03529	1.55373e-226	-0.472221	0.011	0.152	2.92848e-222	0	gene-Aco03529	protein DBF4 homolog B [Nematostella vectensis]	predicted protein [Nematostella vectensis]
gene-Aco28088	3.7344e-226	-0.40851	0.008	0.146	7.03861e-222	0	gene-Aco28088	leucine-rich repeat-containing protein 74B-like [Stylophora pistillata]	leucine-rich repeat-containing protein 74B-like [Stylophora pistillata]
gene-Aco24725	6.4495e-225	-0.350602	0.012	0.152	1.2156e-220	0	gene-Aco24725	protein phosphatase 1 regulatory subunit 32-like isoform X2 [Orbicella faveolata]	protein phosphatase 1 regulatory subunit 32-like isoform X2 [Orbicella faveolata]
gene-Aco10416	2.4811e-224	-0.404569	0.015	0.156	4.67637e-220	0	gene-Aco10416	band 3 anion transport protein-like [Hydra vulgaris]	PREDICTED: band 3 anion transport protein [Hydra vulgaris]
gene-Aco07625	4.19173e-223	-1.00495	0.212	0.414	7.90058e-219	0	gene-Aco07625	uncharacterized protein LOC100199505 [Hydra vulgaris]	PREDICTED: apolipophorins-like, partial [Hydra vulgaris]
gene-Aco09511	1.8578e-271	0.321818	0.391	0.203	3.50158e-267	0	gene-Aco09511	26S proteasome non-ATPase regulatory subunit 14 [Strongylocentrotus purpuratus]	26S proteasome non-ATPase regulatory subunit 14 [Strongylocentrotus purpuratus]
gene-Aco27726	0	0.321697	0.301	0.107	0	0	gene-Aco27726	hypothetical protein LSTR_LSTR003521 [Laodelphax striatellus]	hypothetical protein LSTR_LSTR003521 [Laodelphax striatellus]
gene-Aco22363	0	0.321276	0.3	0.119	0	0	gene-Aco22363	dnaJ homolog subfamily C member 21-like [Orbicella faveolata]	dnaJ homolog subfamily C member 21-like [Orbicella faveolata]
gene-Aco03936	2.93451e-222	0.321194	0.485	0.298	5.53097e-218	0	gene-Aco03936	mitochondrial import inner membrane translocase subunit Tim13-like [Lytechinus variegatus]	mitochondrial import inner membrane translocase subunit Tim13-A-like [Actinia tenebrosa]
gene-Aco14290	3.01578e-220	-1.97474	0.071	0.234	5.68414e-216	0	gene-Aco14290	minicollagen 1 [Aurelia aurita]	minicollagen 1 [Aurelia aurita]
gene-Aco02802	0	0.321064	0.249	0.062	0	0	gene-Aco02802	uncharacterized protein LOC110064258 [Orbicella faveolata]	uncharacterized protein LOC110064258 [Orbicella faveolata]
gene-Aco13101	5.02923e-219	-0.352763	0.008	0.143	9.4791e-215	0	gene-Aco13101	voltage-gated calcium channel alpha-1 subunit [Cyanea capillata]	voltage-gated calcium channel alpha-1 subunit [Cyanea capillata]
gene-Aco10357	6.05995e-219	-0.651597	0.044	0.196	1.14218e-214	0	gene-Aco10357	uncharacterized protein LOC5517849 [Nematostella vectensis]	uncharacterized protein LOC5517849 [Nematostella vectensis]
gene-Aco27997	0	0.319859	0.335	0.148	0	0	gene-Aco27997	transcriptional repressor p66-beta isoform X2 [Hydra vulgaris]	PREDICTED: transcriptional repressor p66-beta-like [Hydra vulgaris]
gene-Aco06443	1.45698e-218	-0.742593	0.065	0.227	2.74612e-214	0	gene-Aco06443	N-acetylated-alpha-linked acidic dipeptidase 2-like [Hydra vulgaris]	PREDICTED: N-acetylated-alpha-linked acidic dipeptidase 2-like [Hydra vulgaris]
gene-Aco02495	1.83792e-218	-0.542313	0.044	0.195	3.46411e-214	0	gene-Aco02495	uncharacterized protein C6orf163 homolog isoform X1 [Nematostella vectensis]	uncharacterized protein C6orf163 homolog [Nematostella vectensis]
gene-Aco03249	2.00401e-185	0.319708	0.507	0.338	3.77715e-181	0	gene-Aco03249	eukaryotic peptide chain release factor subunit 1 [Hydra vulgaris]	PREDICTED: eukaryotic peptide chain release factor subunit 1-like [Hydra vulgaris]
gene-Aco17702	2.50181e-217	-0.790951	0.117	0.291	4.7154e-213	0	gene-Aco17702	endoplasmic reticulum aminopeptidase 1 isoform X1 [Hydra vulgaris]	PREDICTED: endoplasmic reticulum aminopeptidase 1-like [Hydra vulgaris]
gene-Aco26687	5.59587e-287	0.319307	0.289	0.122	1.05471e-282	0	gene-Aco26687	mediator of RNA polymerase II transcription subunit 31-like [Pocillopora damicornis]	mediator of RNA polymerase II transcription subunit 31-like [Pocillopora damicornis]
gene-Aco12034	0	0.318413	0.332	0.142	0	0	gene-Aco12034	PREDICTED: tyrosine-protein kinase BAZ1B-like [Saccoglossus kowalevskii]	PREDICTED: tyrosine-protein kinase BAZ1B-like [Saccoglossus kowalevskii]
gene-Aco26189	2.01303e-215	-0.486065	0.072	0.231	3.79415e-211	0	gene-Aco26189	unnamed protein product [Owenia fusiformis]	testis, prostate and placenta expressed [Saccoglossus kowalevskii]
gene-Aco07660	6.32e-215	-0.99659	0.075	0.237	1.19119e-210	0	gene-Aco07660	glutathione hydrolase 1 proenzyme [Hydra vulgaris]	PREDICTED: uncharacterized protein LOC100205136 [Hydra vulgaris]
gene-Aco07382	5.35751e-214	-0.406926	0.264	0.475	1.00978e-209	0	gene-Aco07382	hypothetical protein KM043_016940 [Ampulex compressa]	histone H3.3 [Nematostella vectensis]
gene-Aco03878	6.41335e-214	-0.526794	0.255	0.499	1.20879e-209	0	gene-Aco03878	60S ribosomal protein L24 [Nematostella vectensis]	60S ribosomal protein L24 [Nematostella vectensis]
gene-Aco26366	1.5698e-211	-1.04835	0.069	0.226	2.95876e-207	0	gene-Aco26366	adhesion G protein-coupled receptor L2-like [Dendronephthya gigantea]	PREDICTED: uncharacterized protein LOC100210142 [Hydra vulgaris]
gene-Aco22752	3.84218e-211	-0.467334	0.252	0.487	7.24174e-207	0	gene-Aco22752	unnamed protein product [Brassicogethes aeneus]	translationally controlled tumor protein [Culex quinquefasciatus]
gene-Aco06484	4.29177e-211	-0.406874	0.014	0.148	8.08914e-207	0	gene-Aco06484	AGAP003895-PA-like protein [Anopheles sinensis]	kelch-like protein 10 [Centruroides sculpturatus]
gene-Aco31094	4.6234e-211	-0.494881	0.112	0.277	8.71418e-207	0	gene-Aco31094	ZFAND6 [Branchiostoma lanceolatum]	PREDICTED: AN1-type zinc finger protein 6-like [Branchiostoma belcheri]
gene-Aco09573	0	0.318243	0.355	0.157	0	0	gene-Aco09573	serrate RNA effector molecule homolog isoform X2 [Exaiptasia diaphana]	serrate RNA effector molecule homolog isoform X2 [Exaiptasia diaphana]
gene-Aco22715	0	0.318135	0.298	0.111	0	0	gene-Aco22715	uncharacterized protein LOC114517034 [Dendronephthya gigantea]	uncharacterized protein LOC114517034 [Dendronephthya gigantea]
gene-Aco26444	0	0.317694	0.263	0.075	0	0	gene-Aco26444	squamous cell carcinoma antigen recognized by T-cells 3 [Exaiptasia diaphana]	Squamous cell carcinoma antigen recognized by T-cells 3 [Exaiptasia diaphana]
gene-Aco28905	0	0.317005	0.304	0.108	0	0	gene-Aco28905	long-chain-fatty-acid--CoA ligase ACSBG2 [Hydra vulgaris]	PREDICTED: long-chain-fatty-acid--CoA ligase ACSBG2-like [Hydra vulgaris]
gene-Aco26461	2.57026e-209	-0.413108	0.02	0.156	4.84442e-205	0	gene-Aco26461	sterile alpha motif domain-containing protein 15-like [Chiloscyllium plagiosum]	PREDICTED: sterile alpha motif domain-containing protein 15-like [Hydra vulgaris]
gene-Aco25067	6.63263e-209	-0.891976	0.24	0.396	1.25012e-204	0	gene-Aco25067	cilia- and flagella-associated protein 20 isoform X2 [Plutella xylostella]	PREDICTED: cilia- and flagella-associated protein 20 isoform X2 [Plutella xylostella]
gene-Aco26213	6.40972e-208	-0.359335	0.01	0.139	1.2081e-203	0	gene-Aco26213	uncharacterized protein LOC5510818 isoform X1 [Nematostella vectensis]	uncharacterized protein LOC5510818 [Nematostella vectensis]
gene-Aco26744	8.23242e-207	-0.573992	0.048	0.198	1.55165e-202	0	gene-Aco26744	uncharacterized protein LOC100205211 isoform X2 [Hydra vulgaris]	PREDICTED: uncharacterized protein LOC100205211 [Hydra vulgaris]
gene-Aco22705	4.17604e-206	-0.650188	0.251	0.44	7.871e-202	0	gene-Aco22705	sodium/potassium-transporting ATPase subunit alpha-like [Hydra vulgaris]	PREDICTED: sodium/potassium-transporting ATPase subunit alpha-like [Hydra vulgaris]
gene-Aco21218	1.11416e-215	0.316747	0.573	0.385	2.09996e-211	0	gene-Aco21218	electron transfer flavoprotein subunit beta [Exaiptasia diaphana]	electron transfer flavoprotein subunit beta [Exaiptasia diaphana]
gene-Aco27430	0	0.31641	0.266	0.079	0	0	gene-Aco27430	transcription initiation factor TFIID subunit 2 isoform X1 [Nematostella vectensis]	transcription initiation factor TFIID subunit 2 isoform X1 [Nematostella vectensis]
gene-Aco07095	1.82915e-203	-1.33693	0.092	0.256	3.44757e-199	0	gene-Aco07095	myosin heavy chain [Aurelia sp. 2017-HT]	myosin heavy chain [Aurelia sp. 2017-HT]
gene-Aco27683	1.93971e-202	-0.48475	0.255	0.499	3.65597e-198	0	gene-Aco27683	60S ribosomal protein L6-like [Stylophora pistillata]	60S ribosomal protein L6-like [Stylophora pistillata]
gene-Aco21197	2.6213e-201	-0.341736	0.01	0.137	4.94062e-197	0	gene-Aco21197	regulator of G-protein signaling protein-like isoform X1 [Hydra vulgaris]	regulator of G-protein signaling protein-like isoform X2 [Acropora millepora]
gene-Aco26368	5.47169e-201	-0.946407	0.043	0.187	1.0313e-196	0	gene-Aco26368	probable serine/threonine-protein kinase DDB_G0282963 [Hydra vulgaris]	PREDICTED: stress response protein NST1-like [Hydra vulgaris]
gene-Aco03303	7.08924e-201	-0.458012	0.191	0.381	1.33618e-196	0	gene-Aco03303	profilin-like [Lytechinus variegatus]	RecName: Full=Profilin [Clypeaster japonicus]
gene-Aco08693	1.03432e-200	-0.534481	0.037	0.178	1.94949e-196	0	gene-Aco08693	uncharacterized protein LOC100209524 isoform X2 [Hydra vulgaris]	PREDICTED: uncharacterized protein LOC100209524 [Hydra vulgaris]
gene-Aco19659	0	0.315902	0.252	0.075	0	0	gene-Aco19659	kanadaptin isoform X2 [Nematostella vectensis]	PREDICTED: kanadaptin-like [Hydra vulgaris]
gene-Aco04853	5.93683e-200	-0.458246	0.098	0.256	1.11897e-195	0	gene-Aco04853	PREDICTED: uncharacterized protein C9orf135-like [Acropora digitifera]	PREDICTED: uncharacterized protein C9orf135-like [Acropora digitifera]
gene-Aco00213	5.97854e-200	-0.416755	0.028	0.165	1.12684e-195	0	gene-Aco00213	kinesin-like protein KIF9 [Orbicella faveolata]	kinesin-like protein KIF9 [Orbicella faveolata]
gene-Aco22710	2.10215e-199	-0.473181	0.006	0.128	3.96213e-195	0	gene-Aco22710	testis-specific serine/threonine-protein kinase 3-like [Hydra vulgaris]	PREDICTED: testis-specific serine/threonine-protein kinase 3-like [Hydra vulgaris]
gene-Aco12875	6.28544e-199	-0.759018	0.038	0.178	1.18468e-194	0	gene-Aco12875	predicted protein [Nematostella vectensis]	uncharacterized protein LOC114955126 isoform X2 [Acropora millepora]
gene-Aco03754	6.70439e-199	-0.484785	0.229	0.436	1.26364e-194	0	gene-Aco03754	hypothetical protein HELRODRAFT_193870 [Helobdella robusta]	hypothetical protein HELRODRAFT_193870 [Helobdella robusta]
gene-Aco02472	0	0.315699	0.235	0.052	0	0	gene-Aco02472	stress response protein NST1-like [Hydra vulgaris]	PREDICTED: uncharacterized protein LOC100199075, partial [Hydra vulgaris]
gene-Aco16776	2.53392e-196	-0.346074	0.008	0.131	4.77594e-192	0	gene-Aco16776	uncharacterized protein LOC100214193 [Hydra vulgaris]	uncharacterized protein LOC110057041 [Orbicella faveolata]
gene-Aco17904	2.92243e-196	-0.58519	0.042	0.182	5.50819e-192	0	gene-Aco17904	uncharacterized protein LOC100207983 precursor [Hydra vulgaris]	uncharacterized protein LOC100207983 precursor [Hydra vulgaris]
gene-Aco21347	5.0961e-196	-0.443723	0.254	0.496	9.60513e-192	0	gene-Aco21347	40S ribosomal protein S19 isoform X2 [Hydra vulgaris]	PREDICTED: 40S ribosomal protein S19-like [Hydra vulgaris]
gene-Aco21728	1.04937e-194	-0.461722	0.134	0.295	1.97786e-190	0	gene-Aco21728	dynein regulatory complex protein 9-like [Actinia tenebrosa]	dynein regulatory complex protein 9-like [Pocillopora damicornis]
gene-Aco09691	3.10159e-194	-0.513643	0.031	0.165	5.84588e-190	0	gene-Aco09691	centromere protein F [Hydra vulgaris]	PREDICTED: centromere protein F-like [Hydra vulgaris]
gene-Aco13183	4.9141e-194	-0.403137	0.253	0.486	9.2621e-190	0	gene-Aco13183	hypothetical protein GDO81_010359 [Engystomops pustulosus]	60S ribosomal protein L18a-like [Orbicella faveolata]
gene-Aco09739	6.46527e-194	-0.986656	0.058	0.203	1.21857e-189	0	gene-Aco09739	kinesin-related protein 4 isoform X2 [Hydra vulgaris]	PREDICTED: axoneme-associated protein mst101(2)-like isoform X2 [Hydra vulgaris]
gene-Aco22112	7.0393e-194	-0.52566	0.038	0.175	1.32677e-189	0	gene-Aco22112	UPF0686 protein C11orf1 homolog [Acropora millepora]	hypothetical protein pdam_00008018 [Pocillopora damicornis]
gene-Aco28061	4.71734e-193	-0.292416	0.09	0.251	8.89125e-189	0	gene-Aco28061	ERK3 [Aurelia aurita]	ERK3 [Aurelia aurita]
gene-Aco03622	1.33e-192	-0.382886	0.091	0.25	2.50679e-188	0	gene-Aco03622	PREDICTED: uncharacterized protein LOC109480757 [Branchiostoma belcheri]	uncharacterized protein LOC113675763 [Pocillopora damicornis]
gene-Aco27698	1.85293e-192	-0.532653	0.25	0.443	3.49239e-188	0	gene-Aco27698	uncharacterized protein LOC100210912 [Hydra vulgaris]	PREDICTED: uncharacterized protein LOC100210912 [Hydra vulgaris]
gene-Aco11901	4.14049e-192	-0.31603	0.009	0.129	7.804e-188	0	gene-Aco11901	sodium/hydrogen exchanger 10-like [Pocillopora damicornis]	sodium/hydrogen exchanger 10-like [Pocillopora damicornis]
gene-Aco17946	1.09337e-191	-0.392724	0.249	0.472	2.06078e-187	0	gene-Aco17946	40S ribosomal protein S21 [Hydra vulgaris]	PREDICTED: 40S ribosomal protein S21-like isoform X2 [Hydra vulgaris]
gene-Aco14312	1.98503e-191	-0.457807	0.035	0.171	3.74139e-187	0	gene-Aco14312	major facilitator superfamily domain-containing protein 6-A [Hydra vulgaris]	PREDICTED: major facilitator superfamily domain-containing protein 6-A-like [Hydra vulgaris]
gene-Aco11949	9.88421e-191	-0.908402	0.089	0.244	1.86298e-186	0	gene-Aco11949	hypothetical protein AC249_AIPGENE11684 [Exaiptasia diaphana]	trichohyalin isoform X32 [Nematostella vectensis]
gene-Aco00416	2.73213e-190	-0.396347	0.189	0.367	5.14952e-186	0	gene-Aco00416	LOW QUALITY PROTEIN: uncharacterized protein LOC114968873 [Acropora millepora]	uncharacterized protein LOC114968873 [Acropora millepora]
gene-Aco11879	4.33221e-190	-0.334956	0.01	0.13	8.16535e-186	0	gene-Aco11879	probable serine/threonine-protein kinase fhkD [Exaiptasia diaphana]	serine/threonine-protein kinase par-1-like [Pocillopora damicornis]
gene-Aco29078	1.82639e-189	-0.477963	0.255	0.501	3.44238e-185	0	gene-Aco29078	60S ribosomal protein L36 [Nematostella vectensis]	60S ribosomal protein L36 [Nematostella vectensis]
gene-Aco13964	0	0.315437	0.248	0.07	0	0	gene-Aco13964	guanine nucleotide-binding protein-like 3 homolog [Actinia tenebrosa]	guanine nucleotide-binding protein-like 3 homolog [Actinia tenebrosa]
gene-Aco26099	2.10595e-188	-0.400073	0.249	0.469	3.96929e-184	0	gene-Aco26099	putative 40S ribosomal protein RPS30 [Flustra foliacea]	putative 40S ribosomal protein RPS30 [Flustra foliacea]
gene-Aco26656	0	0.314196	0.252	0.068	0	0	gene-Aco26656	peroxisomal sarcosine oxidase-like [Lingula anatina]	peroxisomal sarcosine oxidase-like [Lingula anatina]
gene-Aco26738	7.00851e-186	-0.725104	0.034	0.166	1.32096e-181	0	gene-Aco26738	uncharacterized protein LOC100201718 isoform X1 [Hydra vulgaris]	PREDICTED: uncharacterized protein LOC100201718 [Hydra vulgaris]
gene-Aco28530	7.83687e-186	-0.326267	0.034	0.166	1.47709e-181	0	gene-Aco28530	PREDICTED: vasohibin-1-like [Acropora digitifera]	tubulinyl-Tyr carboxypeptidase 1-like [Acropora millepora]
gene-Aco24753	9.99851e-186	-0.455309	0.351	0.534	1.88452e-181	0	gene-Aco24753	Oligosaccharyltransferase complex subunit ostc-B [Exaiptasia diaphana]	Oligosaccharyltransferase complex subunit ostc-B [Exaiptasia diaphana]
gene-Aco22660	1.83517e-283	0.313696	0.353	0.169	3.45893e-279	0	gene-Aco22660	E3 ubiquitin-protein ligase TRIP12 isoform X1 [Hydra vulgaris]	PREDICTED: E3 ubiquitin-protein ligase TRIP12-like [Hydra vulgaris]
gene-Aco06021	1.77255e-184	-1.05047	0.049	0.186	3.3409e-180	0	gene-Aco06021	uncharacterized protein LOC100213554 isoform X3 [Hydra vulgaris]	PREDICTED: uncharacterized protein LOC100213554, partial [Hydra vulgaris]
gene-Aco09803	1.09273e-183	-1.33729	0.19	0.355	2.05957e-179	0	gene-Aco09803	Ser-Thr kinase [Aurelia sp. 2017-HT]	Ser-Thr kinase [Aurelia sp. 2017-HT]
gene-Aco07654	1.04194e-181	-0.369845	0.252	0.477	1.96385e-177	0	gene-Aco07654	probable 60S ribosomal protein L37-A [Pocillopora damicornis]	probable 60S ribosomal protein L37-A [Pocillopora damicornis]
gene-Aco12090	6.44597e-181	-1.875	0.13	0.29	1.21494e-176	0	gene-Aco12090	0	#N/A
gene-Aco06137	1.35179e-180	-0.811319	0.111	0.265	2.54785e-176	0	gene-Aco06137	glutamate--cysteine ligase regulatory subunit [Hydra vulgaris]	PREDICTED: glutamate--cysteine ligase regulatory subunit-like [Hydra vulgaris]
gene-Aco15824	8.30564e-180	-0.398015	0.187	0.366	1.56545e-175	0	gene-Aco15824	unnamed protein product [Rotaria sp. Silwood2]	predicted protein [Nematostella vectensis]
gene-Aco24509	9.91064e-180	-0.798676	0.078	0.221	1.86796e-175	0	gene-Aco24509	deoxyribose-phosphate aldolase [Hydra vulgaris]	PREDICTED: deoxyribose-phosphate aldolase-like [Hydra vulgaris]
gene-Aco02811	3.90973e-179	-0.781938	0.019	0.14	7.36905e-175	0	gene-Aco02811	hypothetical protein pdam_00006253 [Pocillopora damicornis]	transcription factor Sox-11-A-like [Pocillopora damicornis]
gene-Aco24994	7.60426e-179	-0.323885	0.138	0.305	1.43325e-174	0	gene-Aco24994	cytochrome b-c1 complex subunit Rieske, mitochondrial-like [Orbicella faveolata]	cytochrome b-c1 complex subunit Rieske, mitochondrial-like [Orbicella faveolata]
gene-Aco26743	6.01353e-178	-0.656567	0.058	0.195	1.13343e-173	0	gene-Aco26743	uncharacterized protein LOC101236314 isoform X2 [Hydra vulgaris]	uncharacterized protein LOC5522255 isoform X2 [Nematostella vectensis]
gene-Aco01886	0	0.313229	0.233	0.055	0	0	gene-Aco01886	nucleolar transcription factor 1 isoform X2 [Parambassis ranga]	high mobility group B protein 6-like [Pocillopora damicornis]
gene-Aco09751	1.20161e-177	-0.252189	0.014	0.131	2.2648e-173	0	gene-Aco09751	equilibrative nucleoside transporter 1-like [Pocillopora damicornis]	equilibrative nucleoside transporter 1-like [Pocillopora damicornis]
gene-Aco08707	1.4568e-177	-0.326937	0.103	0.261	2.74577e-173	0	gene-Aco08707	tubulin alpha-1A chain isoform X2 [Orbicella faveolata]	alpha tubulin [Saccoglossus kowalevskii]
gene-Aco08702	6.35262e-177	-0.704969	0.732	0.771	1.19734e-172	0	gene-Aco08702	tubulin alpha-1A chain-like [Pocillopora damicornis]	tubulin alpha-1A chain-like [Pocillopora damicornis]
gene-Aco03988	9.67744e-177	-0.304995	0.006	0.117	1.824e-172	0	gene-Aco03988	transient receptor potential cation channel subfamily A member 1-like [Acropora millepora]	serine/threonine-protein phosphatase 6 regulatory ankyrin repeat subunit B-like [Orbicella faveolata]
gene-Aco26696	6.40987e-176	-0.480741	0.122	0.271	1.20813e-171	0	gene-Aco26696	ubiquitin-conjugating enzyme E2 G1-like [Pocillopora damicornis]	ubiquitin-conjugating enzyme E2 G1-like [Pocillopora damicornis]
gene-Aco10201	1.49239e-175	-0.442693	0.165	0.33	2.81286e-171	0	gene-Aco10201	beta-catenin [Podocoryna carnea]	beta-catenin [Podocoryna carnea]
gene-Aco03832	3.39527e-173	-0.407936	0.033	0.158	6.39941e-169	0	gene-Aco03832	PC3-like endoprotease variant B [Hydra vulgaris]	PREDICTED: PC3-like endoprotease variant B [Hydra vulgaris]
gene-Aco10429	5.14496e-173	-1.40723	0.14	0.301	9.69722e-169	0	gene-Aco10429	FK506-binding protein 2 [Hydra vulgaris]	PREDICTED: FK506-binding protein 2-like [Hydra vulgaris]
gene-Aco07909	5.72448e-171	-0.414157	0.064	0.198	1.07895e-166	0	gene-Aco07909	serine/threonine-protein kinase NIM1 isoform X2 [Hydra vulgaris]	PREDICTED: serine/threonine-protein kinase NIM1-like [Hydra vulgaris]
gene-Aco05825	1.20148e-266	0.313121	0.392	0.199	2.26455e-262	0	gene-Aco05825	meiosis inhibitor protein 1-like [Stylophora pistillata]	meiosis inhibitor protein 1-like [Stylophora pistillata]
gene-Aco01039	1.08455e-170	-0.2799	0.014	0.126	2.04416e-166	0	gene-Aco01039	hypothetical protein pdam_00019067, partial [Pocillopora damicornis]	PREDICTED: uncharacterized protein LOC100211324 [Hydra vulgaris]
gene-Aco06243	4.30196e-170	-1.00167	0.302	0.42	8.10834e-166	0	gene-Aco06243	cilia- and flagella-associated protein 157 [Exaiptasia diaphana]	cilia- and flagella-associated protein 157 [Exaiptasia diaphana]
gene-Aco02468	3.03481e-169	-1.40284	0.19	0.345	5.72001e-165	0	gene-Aco02468	myosin essential light chain [Aurelia sp. 2017-HT]	myosin essential light chain [Aurelia sp. 2017-HT]
gene-Aco18039	3.09933e-169	-0.760936	0.036	0.16	5.84161e-165	0	gene-Aco18039	collagen alpha-1(VI) chain-like [Orbicella faveolata]	Collagen alpha-1(XII) chain [Exaiptasia diaphana]
gene-Aco20540	6.48436e-169	-0.537619	0.11	0.252	1.22217e-164	0	gene-Aco20540	testis-expressed protein 49-like [Dendronephthya gigantea]	testis-expressed protein 49-like [Dendronephthya gigantea]
gene-Aco15785	5.0995e-168	-0.287425	0.01	0.118	9.61154e-164	0	gene-Aco15785	cAMP-dependent protein kinase regulatory subunit-like [Stylophora pistillata]	cAMP-dependent protein kinase regulatory subunit-like [Stylophora pistillata]
gene-Aco18055	4.19971e-167	-0.385756	0.066	0.199	7.91561e-163	0	gene-Aco18055	serine/threonine-protein kinase dyf-5 [Hydra vulgaris]	PREDICTED: serine/threonine-protein kinase ICK-like [Hydra vulgaris]
gene-Aco24746	2.42348e-166	-0.319022	0.055	0.185	4.56778e-162	0	gene-Aco24746	AN1-type zinc finger protein 4-like [Stylophora pistillata]	AN1-type zinc finger protein 4-like [Stylophora pistillata]
gene-Aco07628	2.29613e-164	-0.389042	0.196	0.38	4.32775e-160	0	gene-Aco07628	uncharacterized protein LOC124433313 [Xenia sp. Carnegie-2017]	uncharacterized protein LOC114540703 [Dendronephthya gigantea]
gene-Aco17005	0	0.312841	0.432	0.157	0	0	gene-Aco17005	synaptonemal complex protein 2 isoform X5 [Zootoca vivipara]	PREDICTED: synaptonemal complex protein 2-like [Hydra vulgaris]
gene-Aco08625	4.27303e-162	-0.568962	0.037	0.159	8.05381e-158	0	gene-Aco08625	uncharacterized protein LOC100214834 isoform X3 [Hydra vulgaris]	PREDICTED: uncharacterized protein LOC100214834 [Hydra vulgaris]
gene-Aco21427	6.77595e-161	-0.526437	0.117	0.254	1.27713e-156	0	gene-Aco21427	NT5E [Branchiostoma lanceolatum]	5'-nucleotidase-like [Orbicella faveolata]
gene-Aco18090	0	0.312151	0.304	0.123	0	0	gene-Aco18090	KH domain-containing, RNA-binding, signal transduction-associated protein 3-like isoform X2 [Acropora millepora]	KH domain-containing, RNA-binding, signal transduction-associated protein 3-like isoform X2 [Acropora millepora]
gene-Aco12129	2.5075e-160	-0.315439	0.125	0.274	4.72614e-156	0	gene-Aco12129	beta-hexosaminidase subunit beta-like [Acropora millepora]	beta-hexosaminidase subunit beta-like [Acropora millepora]
gene-Aco12952	7.54544e-160	-0.439002	0.099	0.241	1.42217e-155	0	gene-Aco12952	muscle-specific protein 20 isoform X1 [Lingula anatina]	muscle-specific protein 20 isoform X1 [Lingula anatina]
gene-Aco07370	0	0.311754	0.337	0.133	0	0	gene-Aco07370	IQ domain-containing protein K [Exaiptasia diaphana]	IQ domain-containing protein K [Exaiptasia diaphana]
gene-Aco07588	2.43649e-158	-0.745074	0.088	0.225	4.59229e-154	0	gene-Aco07588	0	#N/A
gene-Aco03308	0	0.310376	0.237	0.063	0	0	gene-Aco03308	uncharacterized protein LOC100211039 isoform X1 [Hydra vulgaris]	PREDICTED: uncharacterized protein LOC100211039 [Hydra vulgaris]
gene-Aco03676	6.98579e-156	-0.33868	0.165	0.325	1.31668e-151	0	gene-Aco03676	mitochondrial ATP synthase subunit OSCP-like precursor [Enchytraeus cf. crypticus SL-2017]	mitochondrial ATP synthase subunit OSCP-like precursor [Enchytraeus cf. crypticus SL-2017]
gene-Aco16931	3.90649e-155	-0.353439	0.228	0.412	7.36295e-151	0	gene-Aco16931	translocon-associated protein subunit gamma [Hydra vulgaris]	PREDICTED: translocon-associated protein subunit gamma-like [Hydra vulgaris]
gene-Aco12893	4.725e-155	-0.397418	0.179	0.342	8.90568e-151	0	gene-Aco12893	S-adenosylmethionine synthase-like [Orbicella faveolata]	S-adenosylmethionine synthase-like [Orbicella faveolata]
gene-Aco06406	4.58181e-154	-0.448254	0.112	0.246	8.63579e-150	0	gene-Aco06406	uncharacterized protein LOC111340145 [Stylophora pistillata]	uncharacterized protein LOC111340145 [Stylophora pistillata]
gene-Aco26013	1.54289e-153	-0.285463	0.009	0.108	2.90804e-149	0	gene-Aco26013	dual specificity protein phosphatase CDC14A-like [Hydra vulgaris]	dual specificity protein phosphatase CDC14A-like [Dendronephthya gigantea]
gene-Aco24726	3.31704e-153	-0.443432	0.022	0.131	6.25196e-149	0	gene-Aco24726	keratin-associated protein 16-1 [Hydra vulgaris]	nascent polypeptide-associated complex subunit alpha, muscle-specific form-like [Nematostella vectensis]
gene-Aco00498	9.68271e-153	-0.251975	0.006	0.102	1.825e-148	0	gene-Aco00498	WD repeat-containing protein 64-like [Pocillopora damicornis]	WD repeat-containing protein 64-like [Pocillopora damicornis]
gene-Aco06269	1.11712e-151	-0.320207	0.131	0.28	2.10555e-147	0	gene-Aco06269	ras-related C3 botulinum toxin substrate 1 [Hydra vulgaris]	PREDICTED: ras-related C3 botulinum toxin substrate 1 [Hydra vulgaris]
gene-Aco10400	1.37143e-151	-0.486986	0.028	0.138	2.58487e-147	0	gene-Aco10400	Jun3 [Aurelia aurita]	Jun3 [Aurelia aurita]
gene-Aco24709	1.69304e-151	-1.36423	0.127	0.254	3.19104e-147	0	gene-Aco24709	PREDICTED: uncharacterized protein LOC106704584 [Latimeria chalumnae]	uncharacterized protein LOC114530965 [Dendronephthya gigantea]
gene-Aco02196	4.82641e-150	-0.398875	0.096	0.233	9.09681e-146	0	gene-Aco02196	cystatin C (amyloid angiopathy and cerebral hemorrhage) [Thalassophryne amazonica]	cystatin-1-like [Acanthaster planci]
gene-Aco25115	6.07115e-150	-1.70192	0.103	0.24	1.14429e-145	0	gene-Aco25115	rhamnospondin 1 [Hydractinia symbiolongicarpus]	rhamnospondin 1 [Hydractinia symbiolongicarpus]
gene-Aco08603	3.77407e-149	-0.34026	0.26	0.41	7.11337e-145	0	gene-Aco08603	hypothetical protein NFI96_016384 [Prochilodus magdalenae]	adenylyl cyclase-associated protein 1 [Nematostella vectensis]
gene-Aco25191	1.5331e-148	-0.479614	0.075	0.206	2.88959e-144	0	gene-Aco25191	calbindin-32 isoform X1 [Hydra vulgaris]	PREDICTED: calbindin-32-like [Hydra vulgaris]
gene-Aco16092	2.18236e-148	-1.4954	0.103	0.24	4.11331e-144	0	gene-Aco16092	zinc metalloproteinase nas-4 [Exaiptasia diaphana]	zinc metalloproteinase nas-4 [Exaiptasia diaphana]
gene-Aco04886	2.63877e-148	-0.730721	0.131	0.256	4.97355e-144	0	gene-Aco04886	protein FAM228B-like [Stylophora pistillata]	protein FAM228B-like [Stylophora pistillata]
gene-Aco00086	0	0.310217	0.247	0.063	0	0	gene-Aco00086	hypothetical protein pdam_00009550 [Pocillopora damicornis]	LOW QUALITY PROTEIN: histone deacetylase complex subunit SAP30L-like [Pocillopora damicornis]
gene-Aco18025	2.95793e-148	-0.281878	0.158	0.305	5.57511e-144	0	gene-Aco18025	lysosomal-associated transmembrane protein 4A-like [Pocillopora damicornis]	lysosomal-associated transmembrane protein 4A-like [Pocillopora damicornis]
gene-Aco00683	3.29197e-146	-0.615351	0.158	0.291	6.2047e-142	0	gene-Aco00683	ubiquitin-conjugating enzyme E2 A [Hydra vulgaris]	PREDICTED: ubiquitin-conjugating enzyme E2 A [Hydra vulgaris]
gene-Aco10359	6.81206e-146	-1.22203	0.074	0.2	1.28394e-141	0	gene-Aco10359	mucin-2 isoform X2 [Hydra vulgaris]	PREDICTED: mucin-2-like isoform X2 [Hydra vulgaris]
gene-Aco07520	1.03213e-145	-0.426883	0.072	0.194	1.94536e-141	0	gene-Aco07520	dual specificity protein phosphatase CDC14A-like [Orbicella faveolata]	dual specificity protein phosphatase CDC14AB-like isoform X4 [Crassostrea virginica]
gene-Aco12805	1.76294e-145	-0.411802	0.026	0.132	3.32279e-141	0	gene-Aco12805	uncharacterized protein LOC100212597 isoform X1 [Hydra vulgaris]	PREDICTED: uncharacterized protein LOC100212597 [Hydra vulgaris]
gene-Aco15809	3.93453e-145	-0.474791	0.745	0.782	7.4158e-141	0	gene-Aco15809	ATP-binding cassette sub-family F member 2-like [Pocillopora damicornis]	ATP-binding cassette sub-family F member 2-like [Pocillopora damicornis]
gene-Aco24902	0	0.310209	0.277	0.089	0	0	gene-Aco24902	G1/S-specific cyclin-E1 [Hydra vulgaris]	PREDICTED: G1/S-specific cyclin-E1-like [Hydra vulgaris]
gene-Aco22365	2.69545e-141	-0.307915	0.149	0.296	5.08039e-137	0	gene-Aco22365	ATP synthase-coupling factor 6, mitochondrial-like [Nomia melanderi]	ATP synthase-coupling factor 6, mitochondrial-like [Nomia melanderi]
gene-Aco14192	5.56432e-141	-0.381884	0.025	0.128	1.04876e-136	0	gene-Aco14192	uncharacterized protein PF3D7_1120600 isoform X3 [Hydra vulgaris]	#N/A
gene-Aco09558	6.96644e-139	-0.347711	0.024	0.126	1.31303e-134	0	gene-Aco09558	uncharacterized protein LOC100211267 isoform X2 [Hydra vulgaris]	PREDICTED: fibropellin-1-like, partial [Hydra vulgaris]
gene-Aco07665	1.39642e-138	-0.277927	0.222	0.405	2.63197e-134	0	gene-Aco07665	calreticulin isoform X2 [Hydra vulgaris]	PREDICTED: calreticulin-like [Hydra vulgaris]
gene-Aco09762	3.27222e-138	-0.259364	0.065	0.186	6.16748e-134	0	gene-Aco09762	uncharacterized protein LOC111325214 isoform X2 [Stylophora pistillata]	uncharacterized protein LOC111325214 isoform X2 [Stylophora pistillata]
gene-Aco24953	4.81441e-138	-1.55849	0.098	0.23	9.0742e-134	0	gene-Aco24953	mesoglein, partial [Aurelia sp. 1 LSA-2014]	mesoglein, partial [Aurelia sp. 1 LSA-2014]
gene-Aco03641	6.1778e-138	-0.720918	0.257	0.368	1.16439e-133	0	gene-Aco03641	radial spoke head protein 3 homolog [Nematostella vectensis]	radial spoke head protein 3 homolog [Nematostella vectensis]
gene-Aco21802	8.57788e-138	-0.287172	0.05	0.162	1.61676e-133	0	gene-Aco21802	CAP-Gly domain-containing linker protein 2 isoform X2 [Lingula anatina]	CAP-Gly domain-containing linker protein 4 [Nematostella vectensis]
gene-Aco16633	1.3621e-137	-0.303438	0.114	0.249	2.56728e-133	0	gene-Aco16633	Claudin-like 12 [Hydra vulgaris]	PREDICTED: uncharacterized protein LOC100204029 [Hydra vulgaris]
gene-Aco11904	1.26131e-306	0.309577	0.35	0.159	2.37732e-302	0	gene-Aco11904	protein CASC1-like isoform X3 [Actinia tenebrosa]	protein CASC1-like isoform X3 [Actinia tenebrosa]
gene-Aco25303	8.73141e-137	-0.29471	0.147	0.291	1.6457e-132	0	gene-Aco25303	L-rhamnose-binding lectin CSL3-like [Pecten maximus]	L-rhamnose-binding lectin CSL3-like [Pecten maximus]
gene-Aco08184	0	0.309522	0.277	0.098	0	0	gene-Aco08184	lysine-specific demethylase 4A isoform X2 [Hydra vulgaris]	PREDICTED: lysine-specific demethylase 4B-like [Branchiostoma belcheri]
gene-Aco15237	2.34546e-134	-1.05921	0.1	0.227	4.42072e-130	0	gene-Aco15237	predicted protein [Nematostella vectensis]	collagen alpha-2(I) chain-like, partial [Stylophora pistillata]
gene-Aco27682	1.02689e-133	-0.548623	0.186	0.307	1.93548e-129	0	gene-Aco27682	uncharacterized protein LOC110040776 [Orbicella faveolata]	uncharacterized protein LOC110040776 [Orbicella faveolata]
gene-Aco21546	8.47343e-133	-0.274331	0.029	0.13	1.59707e-128	0	gene-Aco21546	uncharacterized protein LOC100208040 [Hydra vulgaris]	PREDICTED: uncharacterized protein LOC100208040 [Hydra vulgaris]
gene-Aco16013	1.10982e-132	-0.449302	0.044	0.151	2.09178e-128	0	gene-Aco16013	zinc metalloproteinase nas-8 [Hydra vulgaris]	PREDICTED: zinc metalloproteinase nas-8-like [Hydra vulgaris]
gene-Aco29199	2.51796e-132	-0.398712	0.578	0.67	4.74586e-128	0	gene-Aco29199	receptor expression-enhancing protein 5 [Hydra vulgaris]	PREDICTED: receptor expression-enhancing protein 5-like [Hydra vulgaris]
gene-Aco24687	5.89751e-132	-0.273026	0.324	0.501	1.11156e-127	0	gene-Aco24687	tyrosine-protein phosphatase non-receptor type 13-like isoform X2 [Stylophora pistillata]	tyrosine-protein phosphatase non-receptor type 13-like isoform X2 [Stylophora pistillata]
gene-Aco15361	5.98961e-131	-0.285868	0.034	0.138	1.12892e-126	0	gene-Aco15361	polypeptide N-acetylgalactosaminyltransferase 13 isoform X1 [Hydra vulgaris]	PREDICTED: polypeptide N-acetylgalactosaminyltransferase 13-like [Hydra vulgaris]
gene-Aco14246	7.5123e-131	-1.00303	0.084	0.206	1.41592e-126	0	gene-Aco14246	collagen alpha-1(I) chain-like precursor [Hydra vulgaris]	collagen alpha-1(I) chain-like precursor [Hydra vulgaris]
gene-Aco07807	1.53605e-130	-0.312475	0.233	0.406	2.89514e-126	0	gene-Aco07807	BTF3 [Branchiostoma lanceolatum]	transcription factor BTF3 homolog 4 [Lingula anatina]
gene-Aco29143	8.49305e-130	-0.345007	0.18	0.332	1.60077e-125	0	gene-Aco29143	unnamed protein product [Timema douglasi]	--
gene-Aco07477	5.04694e-129	-0.287269	0.177	0.321	9.51247e-125	0	gene-Aco07477	ATP synthase subunit d, mitochondrial [Exaiptasia diaphana]	ATP synthase subunit d, mitochondrial [Nematostella vectensis]
gene-Aco03515	9.17658e-129	-0.354503	0.234	0.371	1.7296e-124	0	gene-Aco03515	zinc transporter ZIP13-like [Pocillopora damicornis]	zinc transporter ZIP13-like [Pocillopora damicornis]
gene-Aco07950	1.80113e-127	-0.463336	0.034	0.134	3.39477e-123	0	gene-Aco07950	NADH dehydrogenase [ubiquinone] 1 alpha subcomplex assembly factor 2-like isoform X2 [Dendronephthya gigantea]	NADH dehydrogenase [ubiquinone] 1 alpha subcomplex assembly factor 2-like isoform X2 [Dendronephthya gigantea]
gene-Aco24678	3.07474e-126	-0.275111	0.167	0.31	5.79528e-122	0	gene-Aco24678	ATP synthase F(0) complex subunit B1, mitochondrial [Nematostella vectensis]	ATP synthase F(0) complex subunit B1, mitochondrial [Nematostella vectensis]
gene-Aco27913	1.31663e-125	-0.255491	0.089	0.21	2.48158e-121	0	gene-Aco27913	uncharacterized protein LOC100215682 [Hydra vulgaris]	uncharacterized protein LOC100215682 [Hydra vulgaris]
gene-Aco10622	1.17247e-124	-0.283028	0.157	0.297	2.20988e-120	0	gene-Aco10622	protein transport protein Sec61 subunit beta [Tribolium madens]	PREDICTED: protein transport protein Sec61 subunit beta-like [Hydra vulgaris]
gene-Aco02406	1.22327e-124	-0.81833	0.147	0.277	2.30562e-120	0	gene-Aco02406	uncharacterized protein LOC100202087 isoform X2 [Hydra vulgaris]	PREDICTED: uncharacterized protein LOC100202087 [Hydra vulgaris]
gene-Aco15685	2.87986e-124	-1.20313	0.074	0.189	5.42796e-120	0	gene-Aco15685	rhamnospondin-2, partial [Hydractinia symbiolongicarpus]	rhamnospondin-2, partial [Hydractinia symbiolongicarpus]
gene-Aco21545	1.12353e-123	-0.38009	0.044	0.147	2.11764e-119	0	gene-Aco21545	anthrax toxin receptor 1-like, partial [Hydra vulgaris]	PREDICTED: uncharacterized protein LOC100208971 isoform X2 [Hydra vulgaris]
gene-Aco17749	1.54066e-122	-1.39029	0.381	0.447	2.90384e-118	0	gene-Aco17749	tektin-2-like [Actinia tenebrosa]	tektin-2-like [Actinia tenebrosa]
gene-Aco08544	5.02111e-122	-0.26378	0.071	0.185	9.46379e-118	0	gene-Aco08544	syndecan-like [Belonocnema kinseyi]	PREDICTED: syndecan [Polistes dominula]
gene-Aco02144	2.67086e-121	-0.274214	0.154	0.288	5.03404e-117	0	gene-Aco02144	nuclear factor interleukin-3-regulated protein isoform X2 [Nematostella vectensis]	hepatic leukemia factor isoform X2 [Nematostella vectensis]
gene-Aco29253	1.2367e-120	-0.914018	0.052	0.157	2.33093e-116	0	gene-Aco29253	MAC/Perforin domain containing protein [Rhopilema esculentum]	MAC/Perforin domain containing protein [Rhopilema esculentum]
gene-Aco05868	3.80434e-120	-0.99605	0.061	0.168	7.17041e-116	0	gene-Aco05868	uncharacterized protein LOC105844785 [Hydra vulgaris]	PREDICTED: uncharacterized protein LOC100215884 [Hydra vulgaris]
gene-Aco21057	1.44656e-119	-0.56245	0.809	0.808	2.72647e-115	0	gene-Aco21057	bzip transcription factor C/EBP [Podocoryna carnea]	bzip transcription factor C/EBP [Podocoryna carnea]
gene-Aco02789	3.41648e-119	-0.457743	0.054	0.159	6.43938e-115	0	gene-Aco02789	serine protease 27-like [Orbicella faveolata]	testisin-like [Orbicella faveolata]
gene-Aco09733	7.24268e-118	-0.408741	0.134	0.249	1.3651e-113	0	gene-Aco09733	PREDICTED: testicular haploid expressed gene protein-like [Acropora digitifera]	PREDICTED: testicular haploid expressed gene protein-like [Acropora digitifera]
gene-Aco17741	7.43618e-118	-0.281967	0.155	0.291	1.40157e-113	0	gene-Aco17741	neurocalcin homolog [Hydra vulgaris]	PREDICTED: neurocalcin homolog [Hydra vulgaris]
gene-Aco15560	1.82737e-117	-0.323099	0.02	0.107	3.44422e-113	0	gene-Aco15560	0	--
gene-Aco26398	2.33872e-117	-0.265997	0.227	0.392	4.40801e-113	0	gene-Aco26398	adenosylhomocysteinase B-like [Mizuhopecten yessoensis]	adenosylhomocysteinase B-like [Pecten maximus]
gene-Aco26396	5.32958e-117	-0.309518	0.049	0.149	1.00452e-112	0	gene-Aco26396	fibroin heavy chain isoform X4 [Hydra vulgaris]	PREDICTED: LOW QUALITY PROTEIN: fibroin heavy chain-like [Hydra vulgaris]
gene-Aco03393	3.69825e-116	-0.354346	0.076	0.187	6.97047e-112	0	gene-Aco03393	uncharacterized protein LOC124150929 isoform X2 [Haliotis rufescens]	PREDICTED: histone acetyltransferase p300-like isoform X1 [Branchiostoma belcheri]
gene-Aco15558	8.01649e-116	-0.335285	0.031	0.123	1.51095e-111	0	gene-Aco15558	uncharacterized protein LOC100215668 [Hydra vulgaris]	PREDICTED: uncharacterized protein LOC100215668 [Hydra vulgaris]
gene-Aco06515	1.12821e-115	-0.293942	0.141	0.271	2.12645e-111	0	gene-Aco06515	retinol dehydrogenase 8-like [Dendronephthya gigantea]	retinol dehydrogenase 8-like [Dendronephthya gigantea]
gene-Aco15634	1.17495e-114	-0.807415	0.087	0.199	2.21454e-110	0	gene-Aco15634	collagen alpha-1(I) chain-like [Hydra vulgaris]	PREDICTED: collagen alpha-1(I) chain-like [Hydra vulgaris]
gene-Aco27748	1.93456e-114	-0.357301	0.081	0.187	3.64627e-110	0	gene-Aco27748	coiled-coil domain-containing protein 74B-like [Ciona intestinalis]	uncharacterized protein LOC114520418 [Dendronephthya gigantea]
gene-Aco06285	2.03188e-114	-0.783856	0.056	0.158	3.82968e-110	0	gene-Aco06285	hypothetical protein, partial [Aurelia aurita]	hypothetical protein, partial [Aurelia aurita]
gene-Aco04066	1.19993e-113	-0.949093	0.069	0.176	2.26163e-109	0	gene-Aco04066	SCO-spondin [Exaiptasia diaphana]	coadhesin-like [Orbicella faveolata]
gene-Aco29188	2.39539e-112	-1.32124	0.083	0.194	4.51484e-108	0	gene-Aco29188	ganglioside GM2 activator-like [Branchiostoma floridae]	ganglioside GM2 activator-like [Nematostella vectensis]
gene-Aco00379	3.19729e-112	-0.409675	0.031	0.121	6.02626e-108	0	gene-Aco00379	tubulin alpha-1C chain-like [Pungitius pungitius]	Tubulin alpha-3 chain [Trichoplax sp. H2]
gene-Aco13150	4.59367e-112	-0.253379	0.094	0.205	8.65815e-108	0	gene-Aco13150	OTU domain-containing protein 5 [Hydra vulgaris]	PREDICTED: OTU domain-containing protein 5-like [Hydra vulgaris]
gene-Aco01897	3.92599e-111	-0.292556	0.318	0.445	7.39971e-107	0	gene-Aco01897	V-type proton ATPase 16 kDa proteolipid subunit c [Hydra vulgaris]	PREDICTED: V-type proton ATPase 16 kDa proteolipid subunit [Hydra vulgaris]
gene-Aco14401	5.93921e-111	-0.261467	0.148	0.274	1.11942e-106	0	gene-Aco14401	poly(rC)-binding protein 4 isoform X3 [Hydra vulgaris]	PREDICTED: poly(rC)-binding protein 4-like [Hydra vulgaris]
gene-Aco04985	1.05149e-107	-0.251229	0.117	0.237	1.98185e-103	0	gene-Aco04985	uncharacterized protein LOC116611527 [Nematostella vectensis]	uncharacterized protein LOC116611527 [Nematostella vectensis]
gene-Aco29098	2.62818e-107	-1.29509	0.106	0.223	4.9536e-103	0	gene-Aco29098	RecName: Full=Antimicrobial peptide aurelin; Flags: Precursor [Aurelia aurita]	--
gene-Aco26023	0	0.309246	0.272	0.091	0	0	gene-Aco26023	HAUS augmin-like complex subunit 4 [Actinia tenebrosa]	HAUS augmin-like complex subunit 4 [Nematostella vectensis]
gene-Aco06586	7.91822e-107	-1.22572	0.071	0.175	1.49243e-102	0	gene-Aco06586	MAC/Perforin domain containing protein [Rhopilema esculentum]	MAC/Perforin domain containing protein [Rhopilema esculentum]
gene-Aco06464	4.77933e-106	-0.599854	0.231	0.331	9.00809e-102	0	gene-Aco06464	dynein regulatory complex protein 10 [Exaiptasia diaphana]	dynein regulatory complex protein 10 [Exaiptasia diaphana]
gene-Aco22577	4.16982e-103	-0.400702	0.093	0.2	7.85929e-99	0	gene-Aco22577	E26 transcription factor, partial [Aurelia aurita]	E26 transcription factor, partial [Aurelia aurita]
gene-Aco20799	4.2311e-103	-0.284993	0.227	0.349	7.97478e-99	0	gene-Aco20799	E3 ubiquitin-protein ligase RNF8-like [Orbicella faveolata]	E3 ubiquitin-protein ligase RNF8-like [Orbicella faveolata]
gene-Aco14419	5.18458e-103	-1.10748	0.452	0.499	9.77191e-99	0	gene-Aco14419	coiled-coil domain-containing protein 173-like [Acropora millepora]	coiled-coil domain-containing protein 173-like [Acropora millepora]
gene-Aco09702	7.31859e-103	-0.312623	0.123	0.237	1.37941e-98	0	gene-Aco09702	S-phase kinase-associated protein 1 [Rhipicephalus microplus]	hypothetical protein B4U80_08069 [Leptotrombidium deliense]
gene-Aco25114	5.01883e-102	-0.317476	0.031	0.115	9.45948e-98	0	gene-Aco25114	coadhesin-like [Actinia tenebrosa]	coadhesin-like [Actinia tenebrosa]
gene-Aco08006	9.60802e-102	-0.54446	0.026	0.108	1.81092e-97	0	gene-Aco08006	carboxypeptidase D [Hydra vulgaris]	PREDICTED: carboxypeptidase D-like [Hydra vulgaris]
gene-Aco21207	2.61791e-101	-0.468643	0.288	0.388	4.93424e-97	0	gene-Aco21207	EF-hand domain-containing family member C2-like isoform X1 [Orbicella faveolata]	EF-hand domain-containing family member C2-like isoform X1 [Orbicella faveolata]
gene-Aco21072	3.26675e-100	-0.419915	0.029	0.11	6.15716e-96	0	gene-Aco21072	PREDICTED: arf-GAP with coiled-coil, ANK repeat and PH domain-containing protein 2-like isoform X5 [Sinocyclocheilus grahami]	centaurin-gamma-1A [Tetranychus urticae]
gene-Aco03457	8.3848e-100	-0.333816	0.036	0.12	1.58037e-95	0	gene-Aco03457	uncharacterized protein LOC100204716 [Hydra vulgaris]	PREDICTED: uncharacterized protein LOC100204716 [Hydra vulgaris]
gene-Aco22501	9.82388e-99	-0.45056	0.16	0.262	1.8516e-94	0	gene-Aco22501	ankyrin repeat and MYND domain-containing protein 1-like isoform X2 [Actinia tenebrosa]	ankyrin repeat and MYND domain-containing protein 1-like isoform X1 [Actinia tenebrosa]
gene-Aco17797	1.00461e-98	-0.425216	0.101	0.198	1.89349e-94	0	gene-Aco17797	unnamed protein product [Mytilus coruscus]	unnamed protein product [Mytilus coruscus]
gene-Aco03909	1.33522e-98	-0.733905	0.238	0.33	2.51662e-94	0	gene-Aco03909	trichohyalin [Exaiptasia diaphana]	Lebercilin [Exaiptasia diaphana]
gene-Aco27844	3.19746e-97	-0.361032	0.134	0.237	6.02658e-93	0	gene-Aco27844	E3 ubiquitin-protein ligase arih1 [Hydra vulgaris]	PREDICTED: E3 ubiquitin-protein ligase arih1-like [Hydra vulgaris]
gene-Aco15723	4.91006e-97	-1.08766	0.081	0.182	9.25448e-93	0	gene-Aco15723	ectin-like [Stylophora pistillata]	uncharacterized protein LOC110065511 [Orbicella faveolata]
gene-Aco18068	6.23646e-97	-1.31142	0.097	0.204	1.17545e-92	0	gene-Aco18068	POT1 [Sepia pharaonis]	protection of telomeres protein 1-like isoform X2 [Mizuhopecten yessoensis]
gene-Aco14309	1.61996e-95	-0.281802	0.089	0.191	3.05331e-91	0	gene-Aco14309	golgin subfamily A member 4 isoform X2 [Nematostella vectensis]	golgin subfamily A member 4-like isoform X2 [Nematostella vectensis]
gene-Aco05892	1.34712e-94	-0.476491	0.065	0.158	2.53905e-90	0	gene-Aco05892	trypsin-3 isoform X2 [Hydra vulgaris]	PREDICTED: trypsin-3-like isoform X1 [Hydra vulgaris]
gene-Aco19499	1.68421e-94	-0.289315	0.024	0.1	3.1744e-90	0	gene-Aco19499	Fos1, partial [Aurelia aurita]	Fos1, partial [Aurelia aurita]
gene-Aco25287	1.19159e-93	-0.642822	0.049	0.136	2.24591e-89	0	gene-Aco25287	0	#N/A
gene-Aco09578	9.43557e-91	-0.429082	0.06	0.146	1.77842e-86	0	gene-Aco09578	fibrillin-1 [Hydra vulgaris]	PREDICTED: fibrillin-1-like [Hydra vulgaris]
gene-Aco27596	1.0163e-87	-0.604094	0.035	0.111	1.91552e-83	0	gene-Aco27596	hypothetical protein LOTGIDRAFT_161029 [Lottia gigantea]	hypothetical protein LOTGIDRAFT_161029 [Lottia gigantea]
gene-Aco11894	5.0151e-87	-0.29898	0.076	0.167	9.45246e-83	0	gene-Aco11894	arylsulfatase I [Hydra vulgaris]	PREDICTED: arylsulfatase I-like [Hydra vulgaris]
gene-Aco19491	5.82005e-87	-0.48495	0.032	0.108	1.09696e-82	0	gene-Aco19491	0	#N/A
gene-Aco21272	9.44814e-87	-0.500348	0.119	0.218	1.78078e-82	0	gene-Aco21272	follistatin-related protein 1 [Rhinatrema bivittatum]	follistatin-related protein 1 [Nematostella vectensis]
gene-Aco14393	7.79756e-85	-0.449173	0.06	0.145	1.46968e-80	0	gene-Aco14393	uncharacterized protein LOC100210120 isoform X4 [Hydra vulgaris]	PREDICTED: uncharacterized protein LOC100210120, partial [Hydra vulgaris]
gene-Aco07263	8.72677e-84	-0.252589	0.099	0.194	1.64482e-79	0	gene-Aco07263	0	#N/A
gene-Aco06383	9.92669e-84	-0.401702	0.03	0.102	1.87098e-79	0	gene-Aco06383	0	#N/A
gene-Aco26149	9.68562e-82	-0.254672	0.233	0.342	1.82555e-77	0	gene-Aco26149	hypothetical protein pdam_00016705, partial [Pocillopora damicornis]	hypothetical protein pdam_00016705, partial [Pocillopora damicornis]
gene-Aco24762	1.82953e-80	-0.257181	0.321	0.439	3.44829e-76	0	gene-Aco24762	staphylococcal nuclease domain-containing protein 1 [Hydra vulgaris]	PREDICTED: staphylococcal nuclease domain-containing protein 1-like [Hydra vulgaris]
gene-Aco13121	2.97174e-78	-1.16381	0.091	0.18	5.60114e-74	0	gene-Aco13121	trypsin-3 [Hydra vulgaris]	PREDICTED: transmembrane protease serine 9-like [Hydra vulgaris]
gene-Aco18083	4.75221e-78	-0.254155	0.164	0.264	8.95696e-74	0	gene-Aco18083	Cathepsin B [Lamellibrachia satsuma]	PREDICTED: cathepsin B-like isoform X1 [Branchiostoma belcheri]
gene-Aco06337	1.82898e-77	-0.292637	0.077	0.163	3.44726e-73	0	gene-Aco06337	hypothetical protein Btru_008134, partial [Bulinus truncatus]	#N/A
gene-Aco29074	5.60331e-77	-0.293087	0.372	0.475	1.05611e-72	0	gene-Aco29074	isocitrate dehydrogenase [NADP] [Hydra vulgaris]	PREDICTED: isocitrate dehydrogenase [NADP]-like [Hydra vulgaris]
gene-Aco03792	5.20799e-75	-0.292446	0.04	0.111	9.81601e-71	0	gene-Aco03792	uncharacterized protein LOC100202203 isoform X1 [Hydra vulgaris]	PREDICTED: uncharacterized protein LOC100202203 [Hydra vulgaris]
gene-Aco16985	6.14378e-75	-1.81587	0.232	0.328	1.15798e-70	0	gene-Aco16985	rootletin-like [Dendronephthya gigantea]	rootletin-like [Dendronephthya gigantea]
gene-Aco15646	3.61407e-74	-0.654698	0.078	0.163	6.81181e-70	0	gene-Aco15646	0	protein kinase C-binding protein NELL1 isoform X3 [Solenopsis invicta]
gene-Aco29100	5.74843e-74	-0.346053	0.098	0.188	1.08346e-69	0	gene-Aco29100	peptidyl-prolyl cis-trans isomerase 6-like [Orbicella faveolata]	peptidyl-prolyl cis-trans isomerase 6-like [Orbicella faveolata]
gene-Aco16040	9.95281e-74	-0.339164	0.045	0.116	1.87591e-69	0	gene-Aco16040	Calmodulin [Mizuhopecten yessoensis]	Calmodulin [Mizuhopecten yessoensis]
gene-Aco09727	3.44396e-72	-0.292158	0.038	0.106	6.49117e-68	0	gene-Aco09727	uncharacterized protein LOC100214198 [Hydra vulgaris]	PREDICTED: uncharacterized protein LOC100214198 [Hydra vulgaris]
gene-Aco12086	1.37007e-70	-0.376686	0.046	0.115	2.58231e-66	0	gene-Aco12086	uncharacterized protein LOC105845537 isoform X9 [Hydra vulgaris]	PREDICTED: collagen alpha-3(VI) chain-like [Hydra vulgaris]
gene-Aco09697	3.81701e-69	-0.364721	0.119	0.202	7.1943e-65	0	gene-Aco09697	peptidyl-prolyl cis-trans isomerase FKBP14 [Hydra vulgaris]	PREDICTED: peptidyl-prolyl cis-trans isomerase FKBP14-like [Hydra vulgaris]
gene-Aco08543	1.51564e-66	-0.278083	0.354	0.451	2.85668e-62	0	gene-Aco08543	dolichyl-diphosphooligosaccharide--protein glycosyltransferase subunit STT3A [Nematostella vectensis]	dolichyl-diphosphooligosaccharide--protein glycosyltransferase subunit STT3A [Nematostella vectensis]
gene-Aco06113	3.27271e-66	-0.288701	0.091	0.168	6.1684e-62	0	gene-Aco06113	WD repeat-containing protein 47 [Hydra vulgaris]	PREDICTED: WD repeat-containing protein 47-like [Hydra vulgaris]
gene-Aco09814	5.93645e-66	-0.317675	0.499	0.576	1.1189e-61	0	gene-Aco09814	23 kDa integral membrane protein [Hydra vulgaris]	PREDICTED: 23 kDa integral membrane protein-like [Hydra vulgaris]
gene-Aco01454	1.98031e-64	-0.294045	0.157	0.244	3.73248e-60	0	gene-Aco01454	serine/threonine-protein kinase DCLK1-like isoform X4 [Acropora millepora]	serine/threonine-protein kinase DCLK1-like isoform X1 [Pocillopora damicornis]
gene-Aco07661	2.22347e-64	-0.315063	0.132	0.214	4.19079e-60	0	gene-Aco07661	glutathione hydrolase 1 proenzyme [Hydra vulgaris]	PREDICTED: uncharacterized protein LOC100205136 [Hydra vulgaris]
gene-Aco26720	4.88254e-64	-0.521264	0.205	0.28	9.20261e-60	0	gene-Aco26720	MORN repeat-containing protein 3 [Mytilus edulis]	hypothetical protein CAPTEDRAFT_167723 [Capitella teleta]
gene-Aco11974	3.89356e-63	-0.281259	0.085	0.161	7.33858e-59	0	gene-Aco11974	microtubule-associated proteins 1A/1B light chain 3A [Hydra vulgaris]	PREDICTED: microtubule-associated proteins 1A/1B light chain 3A-like [Hydra vulgaris]
gene-Aco13258	2.21666e-62	-0.254564	0.123	0.201	4.17795e-58	0	gene-Aco13258	uncharacterized protein LOC114969506 isoform X1 [Acropora millepora]	uncharacterized protein LOC114969506 isoform X1 [Acropora millepora]
gene-Aco13996	3.03331e-62	-0.277028	0.231	0.328	5.71718e-58	0	gene-Aco13996	hypothetical protein HPB47_025614 [Ixodes persulcatus]	transketolase-like protein 2 isoform X1 [Ixodes scapularis]
gene-Aco03378	8.02894e-58	-0.398274	0.211	0.282	1.51329e-53	0	gene-Aco03378	mitochondrial proton/calcium exchanger protein [Exaiptasia diaphana]	mitochondrial proton/calcium exchanger protein [Exaiptasia diaphana]
gene-Aco17836	2.34771e-55	-0.581211	0.052	0.114	4.42496e-51	0	gene-Aco17836	0	#N/A
gene-Aco20829	1.01847e-54	-0.314233	0.056	0.12	1.91962e-50	0	gene-Aco20829	L-rhamnose-binding lectin CSL3 isoform X4 [Crassostrea gigas]	adhesion G-protein coupled receptor G6-like [Anneissia japonica]
gene-Aco25358	1.54701e-54	-0.319056	0.22	0.314	2.91581e-50	0	gene-Aco25358	oxidative stress protein [Aurelia aurita]	oxidative stress protein [Aurelia aurita]
gene-Aco01276	1.87214e-54	-0.260135	0.198	0.28	3.52861e-50	0	gene-Aco01276	testican-2 isoform X1 [Hydra vulgaris]	PREDICTED: testican-2-like [Hydra vulgaris]
gene-Aco19702	2.07035e-54	-0.610631	0.052	0.113	3.9022e-50	0	gene-Aco19702	serine protease 1, partial [Aurelia aurita]	serine protease 1, partial [Aurelia aurita]
gene-Aco00502	1.19007e-53	-0.690006	0.044	0.102	2.24305e-49	0	gene-Aco00502	hatching enzyme 1.2 [Hydra vulgaris]	zinc metalloproteinase nas-4 [Exaiptasia diaphana]
gene-Aco09772	2.87719e-53	-0.282721	0.262	0.343	5.42292e-49	0	gene-Aco09772	cathepsin L1 [Exaiptasia diaphana]	cathepsin L1 [Exaiptasia diaphana]
gene-Aco17957	1.78183e-50	-0.372659	0.171	0.245	3.3584e-46	0	gene-Aco17957	uncharacterized protein LOC100209298 isoform X6 [Hydra vulgaris]	nesprin-1-like isoform X2 [Orbicella faveolata]
gene-Aco02174	1.55283e-47	-0.580074	0.332	0.372	2.92677e-43	0	gene-Aco02174	predicted protein, partial [Nematostella vectensis]	IQ and ubiquitin-like domain-containing protein [Orbicella faveolata]
gene-Aco24340	3.77312e-44	-0.484407	0.669	0.478	7.11158e-40	0	gene-Aco24340	meiosis-specific nuclear structural protein 1-like [Orbicella faveolata]	meiosis-specific nuclear structural protein 1-like [Orbicella faveolata]
gene-Aco09410	1.48458e-43	-0.58254	0.318	0.35	2.79813e-39	0	gene-Aco09410	UPF0602 protein C4orf47 homolog [Exaiptasia diaphana]	UPF0602 protein C4orf47 homolog [Exaiptasia diaphana]
gene-Aco05068	5.97463e-43	-0.754641	0.395	0.407	1.1261e-38	0	gene-Aco05068	coiled-coil domain-containing protein 151-like [Stylophora pistillata]	coiled-coil domain-containing protein 151-like [Stylophora pistillata]
gene-Aco29207	1.7739e-41	-0.28391	0.308	0.376	3.34344e-37	0	gene-Aco29207	PREDICTED: la-related protein 6-like [Acropora digitifera]	PREDICTED: la-related protein 6-like [Acropora digitifera]
gene-Aco11944	6.87384e-41	-0.321767	0.57	0.606	1.29558e-36	0	gene-Aco11944	nucleobindin-2 isoform X2 [Hydra vulgaris]	PREDICTED: nucleobindin-2-like isoform X2 [Hydra vulgaris]
gene-Aco18104	1.48785e-40	-0.339166	0.225	0.283	2.8043e-36	0	gene-Aco18104	armadillo repeat-containing protein 3-like [Orbicella faveolata]	armadillo repeat-containing protein 3-like [Orbicella faveolata]
gene-Aco21421	7.48122e-40	-0.292569	0.392	0.448	1.41006e-35	0	gene-Aco21421	very long-chain specific acyl-CoA dehydrogenase, mitochondrial-like [Acropora millepora]	very long-chain specific acyl-CoA dehydrogenase, mitochondrial-like [Acropora millepora]
gene-Aco00808	1.19668e-39	-0.580075	0.6	0.604	2.25551e-35	0	gene-Aco00808	dynein heavy chain 12, axonemal-like [Orbicella faveolata]	dynein heavy chain 12, axonemal-like [Orbicella faveolata]
gene-Aco29212	2.69236e-39	-0.435683	0.506	0.54	5.07456e-35	0	gene-Aco29212	PREDICTED: cyclic AMP-dependent transcription factor ATF-7-like [Amphimedon queenslandica]	PREDICTED: cyclic AMP-dependent transcription factor ATF-7-like [Amphimedon queenslandica]
gene-Aco02521	2.9045e-38	-0.470929	0.21	0.26	5.4744e-34	0	gene-Aco02521	hypothetical protein GWI33_018914 [Rhynchophorus ferrugineus]	PREDICTED: F-box/WD repeat-containing protein 11 [Bactrocera latifrons]
gene-Aco13130	1.06416e-37	-0.436001	0.058	0.107	2.00573e-33	0	gene-Aco13130	general transcriptional corepressor trfA isoform X3 [Hydra vulgaris]	PREDICTED: histone-lysine N-methyltransferase, H3 lysine-79 specific-like [Hydra vulgaris]
gene-Aco13910	6.68956e-36	-0.376591	0.457	0.341	1.26085e-31	0	gene-Aco13910	RNA-directed DNA polymerase from mobile element jockey [Exaiptasia diaphana]	uncharacterized protein LOC114961668 [Acropora millepora]
gene-Aco03596	2.42174e-34	-1.04187	0.514	0.492	4.5645e-30	0	gene-Aco03596	cilia- and flagella-associated protein 58-like [Anneissia japonica]	cilia- and flagella-associated protein 58-like [Anneissia japonica]
gene-Aco25040	4.02517e-33	-0.269238	0.06	0.105	7.58664e-29	0	gene-Aco25040	uncharacterized protein LOC100202739 isoform X7 [Hydra vulgaris]	PREDICTED: uncharacterized protein LOC100202739 isoform X2 [Hydra vulgaris]
gene-Aco14613	4.29615e-33	-0.407108	0.436	0.469	8.09738e-29	0	gene-Aco14613	kinesin heavy chain [Hydra vulgaris]	kinesin heavy chain-like isoform X2 [Pocillopora damicornis]
gene-Aco22713	4.55689e-33	-0.485191	0.058	0.103	8.58882e-29	0	gene-Aco22713	zinc metalloproteinase nas-4 [Exaiptasia diaphana]	zinc metalloproteinase nas-4 [Exaiptasia diaphana]
gene-Aco13509	3.02393e-32	-0.383053	0.565	0.401	5.6995e-28	0	gene-Aco13509	unnamed protein product [Brachionus calyciflorus]	hypothetical protein BpHYR1_027339 [Brachionus plicatilis]
gene-Aco09417	3.37449e-32	-0.302758	0.501	0.526	6.36023e-28	0	gene-Aco09417	translocating chain-associated membrane protein 1-like 1 [Hydra vulgaris]	PREDICTED: translocating chain-associated membrane protein 1-like 1 [Hydra vulgaris]
gene-Aco12091	1.24369e-29	-0.743858	0.147	0.2	2.34411e-25	0	gene-Aco12091	uncharacterized protein LOC112556193 [Pomacea canaliculata]	uncharacterized protein LOC110252603 isoform X1 [Exaiptasia diaphana]
gene-Aco15550	1.32847e-29	-1.9377	0.374	0.284	2.50391e-25	0	gene-Aco15550	activin receptor type-2A isoform X2 [Fundulus heteroclitus]	activin receptor type-2A-like isoform X2 [Orbicella faveolata]
gene-Aco02526	3.92535e-25	-0.325644	0.418	0.445	7.3985e-21	0	gene-Aco02526	gelsolin-like protein 1 [Lytechinus variegatus]	gelsolin-like protein 2 [Mizuhopecten yessoensis]
gene-Aco22711	1.55743e-24	-0.375478	0.421	0.446	2.93545e-20	0	gene-Aco22711	amyloid-beta-like protein [Hydra vulgaris]	PREDICTED: beta-amyloid-like protein [Hydra vulgaris]
gene-Aco14595	7.37537e-24	-0.264836	0.106	0.149	1.39011e-19	0	gene-Aco14595	putative RNA-directed DNA polymerase from transposon BS [Exaiptasia diaphana]	putative RNA-directed DNA polymerase from transposon BS [Exaiptasia diaphana]
gene-Aco15616	0	0.30914	0.231	0.052	0	0	gene-Aco15616	glycylpeptide N-tetradecanoyltransferase 1 isoform X2 [Crotalus tigris]	PREDICTED: glycylpeptide N-tetradecanoyltransferase 1 [Tribolium castaneum]
gene-Aco26328	8.16974e-23	-0.580125	0.384	0.388	1.53983e-18	0	gene-Aco26328	Dynein regulatory complex subunit 4 [Lamellibrachia satsuma]	GAS8 [Bugula neritina]
gene-Aco02425	1.25759e-20	-0.462089	0.087	0.122	2.3703e-16	0	gene-Aco02425	uncharacterized protein LOC100207796 [Hydra vulgaris]	PREDICTED: uncharacterized protein LOC100207796 [Hydra vulgaris]
gene-Aco03693	2.01694e-19	-0.309463	0.292	0.327	3.80153e-15	0	gene-Aco03693	CAP-Gly domain-containing linker protein 1 [Hydra vulgaris]	PREDICTED: probable serine/threonine-protein kinase DDB_G0271682 [Hydra vulgaris]
gene-Aco11893	3.06695e-19	-0.284476	0.114	0.151	5.78059e-15	0	gene-Aco11893	lamin-B2 [Exaiptasia diaphana]	lamin-B2 [Exaiptasia diaphana]
gene-Aco21403	1.48375e-17	-0.306281	0.394	0.294	2.79657e-13	0	gene-Aco21403	cyclic nucleotide-gated olfactory channel-like isoform X2 [Acropora millepora]	PREDICTED: cyclic nucleotide-gated cation channel alpha-3-like isoform X1 [Acropora digitifera]
gene-Aco10221	9.40927e-16	-0.397294	0.278	0.294	1.77346e-11	0	gene-Aco10221	predicted protein, partial [Nematostella vectensis]	tetratricopeptide repeat protein 25 [Nematostella vectensis]
gene-Aco15562	1.00416e-15	-0.569081	0.591	0.431	1.89264e-11	0	gene-Aco15562	enkurin-like [Stylophora pistillata]	enkurin-like [Stylophora pistillata]
gene-Aco08610	9.30095e-14	-0.75317	0.469	0.415	1.75304e-09	0	gene-Aco08610	doublecortin domain-containing protein 2-like isoform X2 [Actinia tenebrosa]	doublecortin domain-containing protein 2-like isoform X1 [Actinia tenebrosa]
gene-Aco24761	1.12587e-13	-1.01731	0.273	0.285	2.12205e-09	0	gene-Aco24761	uncharacterized protein LOC100203426 isoform X3 [Hydra vulgaris]	PREDICTED: uncharacterized protein LOC100203426 isoform X2 [Hydra vulgaris]
gene-Aco00520	1.65685e-13	-0.266154	0.18	0.208	3.12283e-09	0	gene-Aco00520	coiled-coil domain-containing protein 146 [Nematostella vectensis]	coiled-coil domain-containing protein 146 [Nematostella vectensis]
gene-Aco03366	4.2792e-13	-0.29505	0.924	0.893	8.06543e-09	0	gene-Aco03366	early growth response protein 1-B isoform X2 [Nematostella vectensis]	early growth response protein 1-B isoform X1 [Nematostella vectensis]
gene-Aco07633	1.24706e-12	-0.377659	0.363	0.363	2.35045e-08	0	gene-Aco07633	cilia- and flagella-associated protein 57 [Nematostella vectensis]	cilia- and flagella-associated protein 57 [Exaiptasia diaphana]
gene-Aco21292	5.66071e-12	-1.04147	0.585	0.382	1.06693e-07	0	gene-Aco21292	uncharacterized protein LOC100197876 isoform X1 [Hydra vulgaris]	PREDICTED: uncharacterized protein LOC100197876 isoform X2 [Hydra vulgaris]
gene-Aco26579	6.61052e-11	-0.504638	0.355	0.337	1.24595e-06	0	gene-Aco26579	tektin-1-like [Acropora millepora]	tektin-1-like [Acropora millepora]
gene-Aco29131	3.75404e-10	-0.33487	0.329	0.331	7.07562e-06	0	gene-Aco29131	cilia- and flagella-associated protein 161-like [Actinia tenebrosa]	cilia- and flagella-associated protein 161-like [Actinia tenebrosa]
gene-Aco03311	3.04398e-08	-0.312998	0.096	0.116	0.000573729	0	gene-Aco03311	transgelin [Plakobranchus ocellatus]	muscle-specific protein 20 isoform X1 [Lingula anatina]
gene-Aco25008	5.3691e-07	-0.341108	0.655	0.527	0.0101197	0	gene-Aco25008	gamma-aminobutyric acid receptor-associated protein-like 2 [Exaiptasia diaphana]	gamma-aminobutyric acid receptor-associated protein-like 2 [Exaiptasia diaphana]
gene-Aco13104	6.54523e-07	-0.470982	0.237	0.237	0.0123364	0	gene-Aco13104	tubulin glycylase 3C-like [Dendronephthya gigantea]	tubulin glycylase 3C-like [Dendronephthya gigantea]
gene-Aco10462	7.56258e-07	-0.492801	0.521	0.514	0.0142539	0	gene-Aco10462	myosin regulatory light chain [Aurelia sp. 2017-HT]	myosin regulatory light chain [Aurelia sp. 2017-HT]
gene-Aco08023	3.32088e-06	-0.334222	0.459	0.356	0.062592	0	gene-Aco08023	hypothetical protein pdam_00023067 [Pocillopora damicornis]	hypothetical protein pdam_00023067 [Pocillopora damicornis]
gene-Aco14352	5.41492e-06	-0.317002	0.332	0.321	0.10206	0	gene-Aco14352	cilia- and flagella-associated protein 69-like [Actinia tenebrosa]	cilia- and flagella-associated protein 69-like [Actinia tenebrosa]
gene-Aco29140	8.23215e-06	-1.18751	0.574	0.39	0.15516	0	gene-Aco29140	atrial natriuretic peptide receptor 1-like isoform X1 [Hydra vulgaris]	PREDICTED: atrial natriuretic peptide receptor 1-like isoform X1 [Hydra vulgaris]
gene-Aco10662	1.27991e-05	-0.343037	0.519	0.414	0.241237	0	gene-Aco10662	outer dynein arm-docking complex subunit 2 [Nematostella vectensis]	armadillo repeat-containing protein 4-like [Dendronephthya gigantea]
gene-Aco09613	5.02073e-05	-0.257263	0.301	0.296	0.946308	0	gene-Aco09613	uncharacterized protein LOC114972205 isoform X2 [Acropora millepora]	uncharacterized protein LOC114972205 isoform X2 [Acropora millepora]
gene-Aco22780	0.000116755	-0.718335	0.538	0.454	1	0	gene-Aco22780	cilia- and flagella-associated protein 91 [Nematostella vectensis]	cilia- and flagella-associated protein 91 [Nematostella vectensis]
gene-Aco28331	0.000249433	-0.658468	0.598	0.461	1	0	gene-Aco28331	cilia- and flagella-associated protein 53-like [Orbicella faveolata]	cilia- and flagella-associated protein 53-like [Orbicella faveolata]
gene-Aco11890	0.000786774	-0.477462	0.27	0.266	1	0	gene-Aco11890	uncharacterized protein LOC100203116 isoform X9 [Hydra vulgaris]	PREDICTED: uncharacterized protein LOC100203116 [Hydra vulgaris]
gene-Aco22649	2.86882e-247	0.308547	0.31	0.148	5.40715e-243	0	gene-Aco22649	WASH complex subunit 2-like isoform X2 [Acropora millepora]	WASH complex subunit 2-like isoform X3 [Acropora millepora]
gene-Aco07181	0	0.307974	0.232	0.052	0	0	gene-Aco07181	evolutionarily conserved signaling intermediate in Toll pathway, mitochondrial-like [Stylophora pistillata]	evolutionarily conserved signaling intermediate in Toll pathway, mitochondrial-like [Stylophora pistillata]
gene-Aco10694	5.91826e-217	0.307668	0.493	0.309	1.11547e-212	0	gene-Aco10694	obg-like ATPase 1 [Stylophora pistillata]	obg-like ATPase 1 [Stylophora pistillata]
gene-Aco19503	1.07419e-232	0.307536	0.378	0.204	2.02464e-228	0	gene-Aco19503	SNW domain-containing protein 1-like [Acropora millepora]	SNW domain-containing protein 1-like [Acropora millepora]
gene-Aco27931	0	0.30709	0.247	0.062	0	0	gene-Aco27931	microcephalin-like isoform X2 [Acropora millepora]	microcephalin-like isoform X2 [Acropora millepora]
gene-Aco14446	0	0.306995	0.27	0.087	0	0	gene-Aco14446	PREDICTED: STE20-related kinase adapter protein alpha-like isoform X2 [Acropora digitifera]	PREDICTED: STE20-related kinase adapter protein alpha-like isoform X2 [Acropora digitifera]
gene-Aco27390	0	0.306714	0.251	0.062	0	0	gene-Aco27390	microprocessor complex subunit DGCR8-like isoform X2 [Acropora millepora]	microprocessor complex subunit DGCR8-like isoform X1 [Acropora millepora]
gene-Aco10745	4.20446e-248	0.306203	0.429	0.24	7.92457e-244	0	gene-Aco10745	26S proteasome non-ATPase regulatory subunit 7-like [Haliotis rubra]	PREDICTED: 26S proteasome non-ATPase regulatory subunit 7-like [Saccoglossus kowalevskii]
gene-Aco26494	0	0.306051	0.282	0.096	0	0	gene-Aco26494	protein moonraker-like isoform X2 [Acropora millepora]	protein moonraker-like isoform X2 [Acropora millepora]
gene-Aco09612	5.77961e-300	0.30604	0.279	0.114	1.08934e-295	0	gene-Aco09612	leucine-rich melanocyte differentiation-associated protein [Nematostella vectensis]	leucine-rich melanocyte differentiation-associated protein [Nematostella vectensis]
gene-Aco22747	0	0.305232	0.315	0.129	0	0	gene-Aco22747	ATP-binding cassette sub-family G member 4 [Hydra vulgaris]	PREDICTED: ATP-binding cassette sub-family G member 4-like [Hydra vulgaris]
gene-Aco26627	0	0.304617	0.241	0.069	0	0	gene-Aco26627	meiotic nuclear division protein 1 homolog [Bufo bufo]	meiotic nuclear division protein 1 homolog [Orbicella faveolata]
gene-Aco14227	1.25086e-264	0.304506	0.41	0.217	2.35761e-260	0	gene-Aco14227	26S proteasome non-ATPase regulatory subunit 11-like [Stylophora pistillata]	26S proteasome non-ATPase regulatory subunit 11-like [Stylophora pistillata]
gene-Aco01890	0	0.304234	0.254	0.067	0	0	gene-Aco01890	uncharacterized protein LOC100215426 [Hydra vulgaris]	PREDICTED: uncharacterized protein LOC100215426 [Hydra vulgaris]
gene-Aco24723	0	0.304017	0.247	0.066	0	0	gene-Aco24723	cleavage stimulation factor subunit 3-like isoform X2 [Dendronephthya gigantea]	cleavage stimulation factor subunit 3-like isoform X1 [Dendronephthya gigantea]
gene-Aco28223	0	0.303942	0.228	0.043	0	0	gene-Aco28223	uncharacterized protein LOC110046016 isoform X2 [Orbicella faveolata]	uncharacterized protein LOC110046016 isoform X2 [Orbicella faveolata]
gene-Aco15769	9.62379e-231	0.303434	0.403	0.226	1.81389e-226	0	gene-Aco15769	26S protease regulatory subunit 8 [Orbicella faveolata]	26S protease regulatory subunit 8 [Orbicella faveolata]
gene-Aco15553	0	0.303423	0.277	0.089	0	0	gene-Aco15553	insulin-like growth factor 2 mRNA-binding protein 2 [Hydra vulgaris]	PREDICTED: insulin-like growth factor 2 mRNA-binding protein 2 [Hydra vulgaris]
gene-Aco11884	0	0.30193	0.282	0.104	0	0	gene-Aco11884	elongation of very long chain fatty acids protein 4-like [Pecten maximus]	PREDICTED: elongation of very long chain fatty acids protein AAEL008004-like [Hydra vulgaris]
gene-Aco12991	0	0.301212	0.231	0.052	0	0	gene-Aco12991	predicted protein [Nematostella vectensis]	glyoxylate reductase/hydroxypyruvate reductase [Nematostella vectensis]
gene-Aco26536	0	0.301068	0.24	0.057	0	0	gene-Aco26536	PREDICTED: protein unc-119 homolog B-like [Acropora digitifera]	PREDICTED: protein unc-119 homolog B-like [Acropora digitifera]
gene-Aco08582	3.60905e-237	0.300953	0.367	0.192	6.80234e-233	0	gene-Aco08582	serine/threonine-protein kinase RIO3-like [Stylophora pistillata]	serine/threonine-protein kinase RIO3-like [Stylophora pistillata]
gene-Aco27856	1.67446e-251	0.300882	0.355	0.179	3.15602e-247	0	gene-Aco27856	S phase cyclin A-associated protein in the endoplasmic reticulum-like [Hydra vulgaris]	S phase cyclin A-associated protein in the endoplasmic reticulum-like [Stylophora pistillata]
gene-Aco16200	0	0.300764	0.217	0.047	0	0	gene-Aco16200	hypothetical protein pdam_00000457, partial [Pocillopora damicornis]	probable 28S rRNA (cytosine-C(5))-methyltransferase isoform X2 [Orbicella faveolata]
gene-Aco26440	0	0.300757	0.225	0.051	0	0	gene-Aco26440	CD2 antigen cytoplasmic tail-binding protein 2 [Nematostella vectensis]	CD2 antigen cytoplasmic tail-binding protein 2 [Nematostella vectensis]
gene-Aco04020	4.6204e-223	0.300754	0.398	0.217	8.70853e-219	0	gene-Aco04020	X-linked retinitis pigmentosa GTPase regulator [Stylophora pistillata]	X-linked retinitis pigmentosa GTPase regulator [Stylophora pistillata]
gene-Aco02368	3.51207e-182	0.300736	0.37	0.215	6.61955e-178	0	gene-Aco02368	uncharacterized protein LOC110239832 [Exaiptasia diaphana]	Lysine-specific demethylase 3B [Exaiptasia diaphana]
gene-Aco21318	0	0.299764	0.291	0.117	0	0	gene-Aco21318	ankyrin repeat protein 17-like protein [Hydractinia symbiolongicarpus]	ankyrin repeat protein 17-like protein [Hydractinia symbiolongicarpus]
gene-Aco20903	0	0.299447	0.237	0.069	0	0	gene-Aco20903	uncharacterized protein LOC100200040 isoform X1 [Hydra vulgaris]	28S ribosomal protein S10, mitochondrial-like isoform X2 [Pocillopora damicornis]
gene-Aco20962	0	0.29928	0.257	0.087	0	0	gene-Aco20962	breast cancer metastasis-suppressor 1-like protein-A isoform X2 [Hydra vulgaris]	PREDICTED: breast cancer metastasis-suppressor 1-like protein-A isoform X2 [Hydra vulgaris]
gene-Aco15779	0	0.299103	0.226	0.048	0	0	gene-Aco15779	uncharacterized protein LOC101239166 [Hydra vulgaris]	uncharacterized protein LOC116288580 [Actinia tenebrosa]
gene-Aco07451	0	0.298859	0.283	0.105	0	0	gene-Aco07451	caskin-1 [Hydra vulgaris]	PREDICTED: caskin-1-like [Hydra vulgaris]
gene-Aco01286	0	0.298692	0.218	0.05	0	0	gene-Aco01286	nucleolar protein 8-like [Orbicella faveolata]	nucleolar protein 8-like [Actinia tenebrosa]
gene-Aco09847	0	0.29847	0.269	0.1	0	0	gene-Aco09847	YLP motif-containing protein 1-like isoform X2 [Orbicella faveolata]	YLP motif-containing protein 1-like isoform X2 [Orbicella faveolata]
gene-Aco16862	0	0.298408	0.227	0.054	0	0	gene-Aco16862	YEATS domain-containing protein 4-like [Xenia sp. Carnegie-2017]	YEATS domain-containing protein 4-like [Dendronephthya gigantea]
gene-Aco08158	3.09659e-292	0.29815	0.355	0.164	5.83645e-288	0	gene-Aco08158	intraflagellar transport protein 74 homolog [Hydra vulgaris]	PREDICTED: intraflagellar transport protein 74 homolog [Hydra vulgaris]
gene-Aco05163	0	0.297881	0.248	0.069	0	0	gene-Aco05163	nucleoprotein TPR-like [Actinia tenebrosa]	nucleoprotein TPR-like [Actinia tenebrosa]
gene-Aco03733	0	0.297772	0.241	0.063	0	0	gene-Aco03733	predicted protein [Nematostella vectensis]	acetyl-CoA acetyltransferase, mitochondrial [Nematostella vectensis]
gene-Aco26446	0	0.297719	0.249	0.067	0	0	gene-Aco26446	short/branched chain acyl-CoA dehydrogenase isoform 6 [Potamotrygon motoro]	short/branched chain specific acyl-CoA dehydrogenase, mitochondrial-like [Lingula anatina]
gene-Aco08658	0	0.297495	0.224	0.046	0	0	gene-Aco08658	schlafen-like protein 1 [Actinia tenebrosa]	uncharacterized protein LOC110980450 isoform X1 [Acanthaster planci]
gene-Aco14199	0	0.297458	0.264	0.089	0	0	gene-Aco14199	transformation/transcription domain-associated protein isoform X1 [Hydra vulgaris]	PREDICTED: transformation/transcription domain-associated protein [Hydra vulgaris]
gene-Aco06485	1.16615e-227	0.297401	0.375	0.203	2.19796e-223	0	gene-Aco06485	PREDICTED: probable cytosolic oligopeptidase A [Branchiostoma belcheri]	PREDICTED: probable cytosolic oligopeptidase A [Branchiostoma belcheri]
gene-Aco27668	0	0.297216	0.245	0.074	0	0	gene-Aco27668	hypothetical protein ILUMI_02217 [Ignelater luminosus]	hypothetical protein ILUMI_02217 [Ignelater luminosus]
gene-Aco16870	0	0.296826	0.243	0.068	0	0	gene-Aco16870	sperm-associated antigen 7 homolog [Acropora millepora]	sperm-associated antigen 7 homolog [Acropora millepora]
gene-Aco05745	0	0.296313	0.252	0.078	0	0	gene-Aco05745	grpE protein homolog 1, mitochondrial [Exaiptasia diaphana]	grpE protein homolog 1, mitochondrial [Exaiptasia diaphana]
gene-Aco03939	0	0.295174	0.299	0.119	0	0	gene-Aco03939	cell division cycle 5-related protein [Hydra vulgaris]	PREDICTED: cell division cycle 5-related protein-like [Hydra vulgaris]
gene-Aco24924	0	0.294641	0.268	0.089	0	0	gene-Aco24924	leucine-rich repeat and coiled-coil domain-containing protein 1-like isoform X1 [Stylophora pistillata]	leucine-rich repeat and coiled-coil domain-containing protein 1-like isoform X2 [Acropora millepora]
gene-Aco20886	7.96431e-291	0.293998	0.305	0.132	1.50111e-286	0	gene-Aco20886	chromatin-remodeling ATPase INO80-like [Acropora millepora]	chromatin-remodeling ATPase INO80-like [Acropora millepora]
gene-Aco26608	0	0.293815	0.234	0.06	0	0	gene-Aco26608	glycolipid transfer protein-like [Dendronephthya gigantea]	PREDICTED: glycolipid transfer protein-like [Hydra vulgaris]
gene-Aco27934	1.35904e-157	0.293553	0.669	0.515	2.56151e-153	0	gene-Aco27934	large subunit GTPase 1 homolog [Hydra vulgaris]	large subunit GTPase 1 homolog [Lingula anatina]
gene-Aco25057	0	0.293355	0.286	0.109	0	0	gene-Aco25057	U4/U6 small nuclear ribonucleoprotein Prp3 isoform X1 [Nematostella vectensis]	U4/U6 small nuclear ribonucleoprotein Prp3 isoform X1 [Nematostella vectensis]
gene-Aco02855	0	0.292853	0.284	0.109	0	0	gene-Aco02855	PREDICTED: uncharacterized protein LOC107341697 [Acropora digitifera]	PREDICTED: uncharacterized protein LOC107341697 [Acropora digitifera]
gene-Aco26249	0	0.292509	0.195	0.04	0	0	gene-Aco26249	LYR motif-containing protein 4 [Ochotona curzoniae]	hypothetical protein TRIADDRAFT_30723 [Trichoplax adhaerens]
gene-Aco06042	0	0.292448	0.25	0.08	0	0	gene-Aco06042	ubiquitin carboxyl-terminal hydrolase isozyme L5 [Hydra vulgaris]	PREDICTED: ubiquitin carboxyl-terminal hydrolase isozyme L5-like [Hydra vulgaris]
gene-Aco20789	0	0.292306	0.229	0.05	0	0	gene-Aco20789	PREDICTED: pterin-4-alpha-carbinolamine dehydratase-like, partial [Biomphalaria glabrata]	PREDICTED: pterin-4-alpha-carbinolamine dehydratase-like, partial [Biomphalaria glabrata]
gene-Aco27737	3.60734e-218	0.292258	0.396	0.225	6.79911e-214	0	gene-Aco27737	lissencephaly-1 homolog [Actinia tenebrosa]	lissencephaly-1 homolog [Actinia tenebrosa]
gene-Aco28285	3.32747e-274	0.292155	0.377	0.181	6.27161e-270	0	gene-Aco28285	Coiled-coil domain-containing protein 171 [Stylophora pistillata]	coiled-coil domain-containing protein 171-like [Stylophora pistillata]
gene-Aco24884	0	0.291387	0.275	0.106	0	0	gene-Aco24884	beta-catenin-like protein 1 [Hydra vulgaris]	PREDICTED: beta-catenin-like protein 1 [Hydra vulgaris]
gene-Aco24818	0	0.291083	0.272	0.096	0	0	gene-Aco24818	G1/S-specific cyclin-D2 [Hydra vulgaris]	PREDICTED: G1/S-specific cyclin-D2-like [Hydra vulgaris]
gene-Aco09966	0	0.291051	0.259	0.084	0	0	gene-Aco09966	la-related protein 7-like [Acropora millepora]	La-related protein 7 [Stylophora pistillata]
gene-Aco07811	5.01551e-247	0.290453	0.354	0.176	9.45324e-243	0	gene-Aco07811	WD repeat-containing protein 63-like [Pocillopora damicornis]	WD repeat-containing protein 63-like [Pocillopora damicornis]
gene-Aco15919	0	0.290308	0.224	0.044	0	0	gene-Aco15919	tubulin gamma-1 chain [Hydra vulgaris]	PREDICTED: tubulin gamma-1 chain [Hydra vulgaris]
gene-Aco14457	0	0.28987	0.215	0.046	0	0	gene-Aco14457	immunoglobulin-binding protein 1-like [Acropora millepora]	immunoglobulin-binding protein 1 [Exaiptasia diaphana]
gene-Aco09833	3.45839e-261	0.289733	0.311	0.143	6.51838e-257	0	gene-Aco09833	inhibitor of growth protein 1-like [Pocillopora damicornis]	inhibitor of growth protein 1-like [Pocillopora damicornis]
gene-Aco16989	0	0.289554	0.301	0.123	0	0	gene-Aco16989	cytosolic acyl coenzyme A thioester hydrolase isoform X2 [Corvus hawaiiensis]	cytosolic acyl coenzyme A thioester hydrolase-like [Acropora millepora]
gene-Aco05791	5.74717e-204	0.289349	0.491	0.308	1.08323e-199	0	gene-Aco05791	F-actin-methionine sulfoxide oxidase MICAL2-like, partial [Stylophora pistillata]	PREDICTED: uncharacterized protein LOC101241235 [Hydra vulgaris]
gene-Aco03343	0	0.289298	0.234	0.063	0	0	gene-Aco03343	pre-mRNA-splicing factor ATP-dependent RNA helicase DHX16 [Hydra vulgaris]	PREDICTED: putative pre-mRNA-splicing factor ATP-dependent RNA helicase DHX16 [Hydra vulgaris]
gene-Aco03958	0	0.28787	0.232	0.062	0	0	gene-Aco03958	pre-mRNA-processing factor 17 [Nematostella vectensis]	pre-mRNA-processing factor 17-like [Dendronephthya gigantea]
gene-Aco15576	0	0.287361	0.249	0.079	0	0	gene-Aco15576	cyclin-dependent kinase 6-like [Orbicella faveolata]	cyclin-dependent kinase 6-like [Orbicella faveolata]
gene-Aco29189	0	0.287292	0.26	0.088	0	0	gene-Aco29189	sorting nexin-27 [Hydra vulgaris]	PREDICTED: sorting nexin-27-like [Hydra vulgaris]
gene-Aco05207	0	0.2872	0.25	0.078	0	0	gene-Aco05207	dnaJ homolog subfamily C member 15 [Hydra vulgaris]	PREDICTED: dnaJ homolog subfamily C member 15-like [Hydra vulgaris]
gene-Aco19623	0	0.287196	0.224	0.068	0	0	gene-Aco19623	transcriptional repressor protein YY1-like isoform X1 [Orbicella faveolata]	transcriptional repressor protein YY1-like isoform X1 [Orbicella faveolata]
gene-Aco04529	0	0.286988	0.24	0.068	0	0	gene-Aco04529	uncharacterized protein LOC122962655 [Acropora millepora]	PREDICTED: uncharacterized protein LOC107341697 [Acropora digitifera]
gene-Aco02262	0	0.28697	0.293	0.114	0	0	gene-Aco02262	LOW QUALITY PROTEIN: MYCBP-associated protein-like [Stylophora pistillata]	LOW QUALITY PROTEIN: MYCBP-associated protein-like [Stylophora pistillata]
gene-Aco21046	0	0.286333	0.256	0.08	0	0	gene-Aco21046	uncharacterized protein LOC113664535 isoform X2 [Pocillopora damicornis]	uncharacterized protein LOC113664535 isoform X2 [Pocillopora damicornis]
gene-Aco24842	0	0.28628	0.246	0.074	0	0	gene-Aco24842	serine-threonine kinase receptor-associated protein-like [Anneissia japonica]	PREDICTED: serine-threonine kinase receptor-associated protein-like [Hydra vulgaris]
gene-Aco08860	0	0.286106	0.234	0.068	0	0	gene-Aco08860	predicted protein [Nematostella vectensis]	predicted protein [Nematostella vectensis]
gene-Aco24614	0	0.285582	0.246	0.069	0	0	gene-Aco24614	zinc finger HIT domain-containing protein 1 [Hydra vulgaris]	PREDICTED: zinc finger HIT domain-containing protein 1-like [Hydra vulgaris]
gene-Aco21170	0	0.285578	0.219	0.047	0	0	gene-Aco21170	lys-63-specific deubiquitinase BRCC36-like [Xenia sp. Carnegie-2017]	lys-63-specific deubiquitinase BRCC36-like [Dendronephthya gigantea]
gene-Aco12998	3.45496e-288	0.284842	0.31	0.137	6.51191e-284	0	gene-Aco12998	U1 small nuclear ribonucleoprotein C isoform X2 [Hydra vulgaris]	PREDICTED: U1 small nuclear ribonucleoprotein C-like isoform X2 [Hydra vulgaris]
gene-Aco06339	0	0.28473	0.233	0.061	0	0	gene-Aco06339	hypothetical protein GDO86_007251 [Hymenochirus boettgeri]	PREDICTED: sulfatase-modifying factor 1 [Fopius arisanus]
gene-Aco10413	0	0.284212	0.2	0.029	0	0	gene-Aco10413	serine-protein kinase ATM-like [Orbicella faveolata]	serine-protein kinase ATM-like [Orbicella faveolata]
gene-Aco11699	0	0.28377	0.22	0.052	0	0	gene-Aco11699	protein lin-9 homolog isoform X2 [Orbicella faveolata]	protein lin-9 homolog isoform X2 [Orbicella faveolata]
gene-Aco16636	0	0.282935	0.245	0.076	0	0	gene-Aco16636	nucleolar complex protein 2 homolog [Pocillopora damicornis]	nucleolar complex protein 2 homolog [Pocillopora damicornis]
gene-Aco07678	0	0.282723	0.215	0.042	0	0	gene-Aco07678	WD repeat-containing protein 18-like [Pocillopora damicornis]	WD repeat-containing protein 18-like [Pocillopora damicornis]
gene-Aco08107	0	0.282626	0.235	0.063	0	0	gene-Aco08107	DNA polymerase delta catalytic subunit-like [Orbicella faveolata]	DNA polymerase delta catalytic subunit-like [Actinia tenebrosa]
gene-Aco26011	6.78844e-288	0.282619	0.293	0.124	1.27949e-283	0	gene-Aco26011	hypothetical protein pdam_00006686, partial [Pocillopora damicornis]	hypothetical protein pdam_00006686, partial [Pocillopora damicornis]
gene-Aco21779	0	0.282518	0.226	0.044	0	0	gene-Aco21779	atrial natriuretic peptide receptor 1-like isoform X3 [Hydra vulgaris]	PREDICTED: uncharacterized protein LOC100197876 isoform X2 [Hydra vulgaris]
gene-Aco03367	0	0.282408	0.235	0.072	0	0	gene-Aco03367	ubiquitin-like domain-containing CTD phosphatase 1 [Nematostella vectensis]	ubiquitin-like domain-containing CTD phosphatase 1 [Nematostella vectensis]
gene-Aco27666	0	0.282313	0.209	0.034	0	0	gene-Aco27666	replication factor C subunit 5-like [Pocillopora damicornis]	replication factor C subunit 5-like [Pocillopora damicornis]
gene-Aco21256	0	0.281958	0.249	0.093	0	0	gene-Aco21256	predicted protein, partial [Nematostella vectensis]	predicted protein, partial [Nematostella vectensis]
gene-Aco18040	3.40115e-188	0.281037	0.397	0.237	6.41048e-184	0	gene-Aco18040	ubiquitin carboxyl-terminal hydrolase 14-like [Gigantopelta aegis]	ubiquitin carboxyl-terminal hydrolase 14-like isoform X1 [Acanthaster planci]
gene-Aco14105	5.15672e-137	0.280549	0.837	0.732	9.71938e-133	0	gene-Aco14105	phosphate carrier protein, mitochondrial-like [Acropora millepora]	phosphate carrier protein, mitochondrial-like [Acropora millepora]
gene-Aco03572	0	0.280479	0.265	0.097	0	0	gene-Aco03572	nucleolar protein 14 [Exaiptasia diaphana]	nucleolar protein 14 [Exaiptasia diaphana]
gene-Aco13058	0	0.279769	0.22	0.06	0	0	gene-Aco13058	U6 snRNA-associated Sm-like protein LSm3 isoform X2 [Arvicola amphibius]	PREDICTED: U6 snRNA-associated Sm-like protein LSm3-like [Saccoglossus kowalevskii]
gene-Aco27928	0	0.27913	0.247	0.079	0	0	gene-Aco27928	adenylate kinase isoenzyme 6 [Exaiptasia diaphana]	adenylate kinase isoenzyme 6 [Exaiptasia diaphana]
gene-Aco16939	2.76206e-231	0.278778	0.329	0.166	5.20592e-227	0	gene-Aco16939	cyclin-L1 [Hydra vulgaris]	PREDICTED: cyclin-L1-like [Hydra vulgaris]
gene-Aco13965	8.85325e-284	0.278729	0.353	0.164	1.66866e-279	0	gene-Aco13965	Hypothetical predicted protein [Mytilus galloprovincialis]	PREDICTED: LIM and SH3 domain protein 1-like [Hydra vulgaris]
gene-Aco31081	0	0.27872	0.263	0.099	0	0	gene-Aco31081	paired amphipathic helix protein Sin3a-like [Hydra vulgaris]	PREDICTED: paired amphipathic helix protein Sin3a-like [Hydra vulgaris]
gene-Aco14596	0	0.278304	0.201	0.031	0	0	gene-Aco14596	checkpoint protein HUS1-like [Stylophora pistillata]	checkpoint protein HUS1-like [Stylophora pistillata]
gene-Aco14571	2.1554e-256	0.277893	0.301	0.139	4.06251e-252	0	gene-Aco14571	methionine--tRNA ligase, cytoplasmic [Hydra vulgaris]	PREDICTED: methionine--tRNA ligase, cytoplasmic-like [Hydra vulgaris]
gene-Aco19532	0	0.277417	0.22	0.051	0	0	gene-Aco19532	rRNA-processing protein FCF1 homolog [Pocillopora damicornis]	rRNA-processing protein FCF1 homolog [Pocillopora damicornis]
gene-Aco24755	1.38838e-163	0.277082	0.496	0.333	2.61682e-159	0	gene-Aco24755	Glutamate dehydrogenase, mitochondrial [Exaiptasia diaphana]	Glutamate dehydrogenase, mitochondrial [Exaiptasia diaphana]
gene-Aco10657	0	0.277068	0.205	0.035	0	0	gene-Aco10657	WD repeat and HMG-box DNA-binding protein 1-like [Pocillopora damicornis]	WD repeat and HMG-box DNA-binding protein 1-like [Pocillopora damicornis]
gene-Aco24734	0	0.276895	0.21	0.039	0	0	gene-Aco24734	nuclear pore complex protein Nup205 [Hydra vulgaris]	nuclear pore complex protein Nup205-like [Acropora millepora]
gene-Aco14605	1.48733e-255	0.27649	0.321	0.152	2.80332e-251	0	gene-Aco14605	14-3-3 protein zeta isoform X2 [Dendroctonus ponderosae]	PREDICTED: 14-3-3 protein zeta isoform X3 [Dendroctonus ponderosae]
gene-Aco24729	0	0.275999	0.262	0.095	0	0	gene-Aco24729	serine/threonine-protein kinase 33-like [Stylophora pistillata]	serine/threonine-protein kinase 33-like [Stylophora pistillata]
gene-Aco26759	9.10372e-197	0.275881	0.374	0.21	1.71587e-192	0	gene-Aco26759	pre-rRNA 2'-O-ribose RNA methyltransferase FTSJ3 [Hydra vulgaris]	PREDICTED: pre-rRNA processing protein FTSJ3-like [Hydra vulgaris]
gene-Aco09718	1.36489e-282	0.275807	0.273	0.112	2.57255e-278	0	gene-Aco09718	ras association domain-containing protein 4 [Hydra vulgaris]	ras association domain-containing protein 4-like [Pocillopora damicornis]
gene-Aco02433	1.00732e-277	0.275716	0.366	0.177	1.89859e-273	0	gene-Aco02433	failed axon connections homolog [Hydra vulgaris]	PREDICTED: failed axon connections homolog [Hydra vulgaris]
gene-Aco01988	1.73145e-254	0.275537	0.297	0.134	3.26344e-250	0	gene-Aco01988	putative Yemanuclein alpha [Daphnia magna]	ubinuclein-1-like isoform X3 [Daphnia magna]
gene-Aco18080	2.83363e-279	0.27548	0.309	0.136	5.34082e-275	0	gene-Aco18080	Krueppel-like factor 11 [Nematostella vectensis]	Krueppel-like factor 11 [Nematostella vectensis]
gene-Aco25132	0	0.27517	0.288	0.114	0	0	gene-Aco25132	biogenesis of lysosome-related organelles complex 1 subunit 4 [Hydra vulgaris]	PREDICTED: biogenesis of lysosome-related organelles complex 1 subunit 4-like [Hydra vulgaris]
gene-Aco17003	0	0.275129	0.28	0.108	0	0	gene-Aco17003	cytosolic carboxypeptidase-like protein 5 [Dendronephthya gigantea]	cytosolic carboxypeptidase-like protein 5 [Dendronephthya gigantea]
gene-Aco07899	1.8314e-200	0.275112	0.401	0.229	3.45183e-196	0	gene-Aco07899	epidermal growth factor receptor substrate 15-like 1 [Acropora millepora]	epidermal growth factor receptor substrate 15-like 1 [Acropora millepora]
gene-Aco11863	0	0.27457	0.23	0.06	0	0	gene-Aco11863	importin-7 [Hydra vulgaris]	PREDICTED: importin-7-like [Hydra vulgaris]
gene-Aco00849	2.97694e-277	0.274305	0.303	0.132	5.61094e-273	0	gene-Aco00849	UDP-N-acetylglucosamine--peptide N-acetylglucosaminyltransferase 110 kDa subunit isoform X2 [Hydra vulgaris]	PREDICTED: UDP-N-acetylglucosamine--peptide N-acetylglucosaminyltransferase 110 kDa subunit-like isoform X2 [Hydra vulgaris]
gene-Aco21296	0	0.272895	0.223	0.057	0	0	gene-Aco21296	predicted protein, partial [Nematostella vectensis]	DNA polymerase epsilon catalytic subunit A [Exaiptasia diaphana]
gene-Aco05965	0	0.2728	0.201	0.041	0	0	gene-Aco05965	hypothetical protein pdam_00007829, partial [Pocillopora damicornis]	hypothetical protein pdam_00007829, partial [Pocillopora damicornis]
gene-Aco05050	0	0.271853	0.304	0.121	0	0	gene-Aco05050	outer dense fiber protein 2-like isoform X1 [Orbicella faveolata]	outer dense fiber protein 2-like isoform X1 [Orbicella faveolata]
gene-Aco22704	0	0.27109	0.239	0.073	0	0	gene-Aco22704	nuclear cap-binding protein subunit 2-like [Hydra vulgaris]	PREDICTED: nuclear cap-binding protein subunit 2-like [Hydra vulgaris]
gene-Aco09767	4.15871e-219	0.271085	0.383	0.21	7.83835e-215	0	gene-Aco09767	proliferation-associated protein 2G4 [Hydra vulgaris]	PREDICTED: proliferation-associated protein 2G4-like [Hydra vulgaris]
gene-Aco06552	0	0.270975	0.246	0.08	0	0	gene-Aco06552	centrosomal protein of 131 kDa [Hydra vulgaris]	centrosomal protein of 131 kDa-like [Dendronephthya gigantea]
gene-Aco16678	0	0.26901	0.204	0.047	0	0	gene-Aco16678	60S ribosome subunit biogenesis protein NIP7 homolog [Hydra vulgaris]	PREDICTED: 60S ribosome subunit biogenesis protein NIP7 homolog [Hydra vulgaris]
gene-Aco03417	0	0.26867	0.161	0.012	0	0	gene-Aco03417	Transcription factor collier [Lamellibrachia satsuma]	EBF [Mytilus coruscus]
gene-Aco07017	0	0.268635	0.239	0.081	0	0	gene-Aco07017	serine/threonine-protein kinase SMG1 [Hydra vulgaris]	serine/threonine-protein kinase SMG1-like [Pocillopora damicornis]
gene-Aco11821	4.13675e-285	0.268471	0.28	0.116	7.79694e-281	0	gene-Aco11821	leucine-rich repeat and IQ domain-containing protein 1-like [Actinia tenebrosa]	leucine-rich repeat and IQ domain-containing protein 1-like [Actinia tenebrosa]
gene-Aco11762	0	0.268444	0.247	0.085	0	0	gene-Aco11762	protein SPT2 homolog [Exaiptasia diaphana]	protein SPT2 homolog isoform X1 [Pocillopora damicornis]
gene-Aco03448	1.77131e-257	0.268227	0.288	0.128	3.33856e-253	0	gene-Aco03448	poly(U)-binding-splicing factor PUF60 isoform X4 [Hydra vulgaris]	PREDICTED: poly(U)-binding-splicing factor PUF60-like isoform X1 [Hydra vulgaris]
gene-Aco14180	0	0.268122	0.202	0.049	0	0	gene-Aco14180	small subunit processome component 20 homolog [Stylophora pistillata]	small subunit processome component 20 homolog [Stylophora pistillata]
gene-Aco00658	0	0.267557	0.205	0.043	0	0	gene-Aco00658	breast cancer type 2 susceptibility protein homolog isoform X1 [Acropora millepora]	LOW QUALITY PROTEIN: breast cancer type 2 susceptibility protein homolog [Acropora millepora]
gene-Aco14264	2.25999e-274	0.267434	0.279	0.119	4.25962e-270	0	gene-Aco14264	dynactin subunit 2 [Nematostella vectensis]	dynactin subunit 2 [Nematostella vectensis]
gene-Aco07895	0	0.266684	0.207	0.05	0	0	gene-Aco07895	predicted protein, partial [Nematostella vectensis]	PREDICTED: ran-binding protein 3-like [Hydra vulgaris]
gene-Aco10463	3.40646e-227	0.265971	0.301	0.145	6.4205e-223	0	gene-Aco10463	WD repeat-containing protein 43 [Nematostella vectensis]	WD repeat-containing protein 43 [Nematostella vectensis]
gene-Aco05044	0	0.26548	0.182	0.029	0	0	gene-Aco05044	ZZ-type zinc finger-containing protein 3 isoform X2 [Hydra vulgaris]	PREDICTED: ZZ-type zinc finger-containing protein 3-like [Hydra vulgaris]
gene-Aco02263	5.28833e-231	0.265231	0.2	0.077	9.96744e-227	0	gene-Aco02263	ELKS/Rab6-interacting/CAST family member 1 isoform X2 [Hydra vulgaris]	PREDICTED: ELKS/Rab6-interacting/CAST family member 1-like isoform X2 [Hydra vulgaris]
gene-Aco24609	8.58806e-307	0.265091	0.241	0.087	1.61868e-302	0	gene-Aco24609	uncharacterized protein LOC114977646 isoform X2 [Acropora millepora]	uncharacterized protein LOC114977646 isoform X1 [Acropora millepora]
gene-Aco24989	0	0.264923	0.203	0.046	0	0	gene-Aco24989	OTU domain-containing protein 6B-like isoform X1 [Orbicella faveolata]	OTU domain-containing protein 6B-like isoform X1 [Orbicella faveolata]
gene-Aco15775	0	0.26459	0.219	0.06	0	0	gene-Aco15775	predicted protein [Nematostella vectensis]	3-hydroxyisobutyrate dehydrogenase, mitochondrial [Nematostella vectensis]
gene-Aco21911	2.60955e-297	0.264169	0.398	0.187	4.91847e-293	0	gene-Aco21911	predicted protein [Nematostella vectensis]	dynein beta chain, ciliary-like [Actinia tenebrosa]
gene-Aco01597	4.27395e-279	0.263578	0.255	0.1	8.05554e-275	0	gene-Aco01597	putative RNA-directed DNA polymerase from transposon BS [Exaiptasia diaphana]	putative RNA-directed DNA polymerase from transposon X-element [Exaiptasia diaphana]
gene-Aco25408	0	0.263441	0.228	0.066	0	0	gene-Aco25408	Hypothetical predicted protein [Mytilus galloprovincialis]	RNA-directed DNA polymerase from mobile element jockey [Exaiptasia diaphana]
gene-Aco00642	0	0.263173	0.221	0.066	0	0	gene-Aco00642	ATP-dependent DNA helicase Q5-like [Orbicella faveolata]	ATP-dependent DNA helicase Q5-like [Orbicella faveolata]
gene-Aco01311	2.90675e-285	0.262578	0.264	0.106	5.47864e-281	0	gene-Aco01311	malignant T-cell-amplified sequence 1 [Hydra vulgaris]	PREDICTED: malignant T-cell-amplified sequence 1-like [Hydra vulgaris]
gene-Aco09709	0	0.262559	0.234	0.081	0	0	gene-Aco09709	splicing factor 3B subunit 6 [Hydra vulgaris]	PREDICTED: splicing factor 3B subunit 6-like [Hydra vulgaris]
gene-Aco05952	5.69704e-298	0.262514	0.917	0.733	1.07378e-293	0	gene-Aco05952	78 kDa glucose-regulated protein-like [Orbicella faveolata]	78 kDa glucose-regulated protein-like [Orbicella faveolata]
gene-Aco16815	9.00217e-171	0.262286	0.444	0.282	1.69673e-166	0	gene-Aco16815	unnamed protein product [Owenia fusiformis]	26S proteasome regulatory subunit 7 [Exaiptasia diaphana]
gene-Aco27750	0	0.262263	0.21	0.057	0	0	gene-Aco27750	protein BOLA2-like [Actinia tenebrosa]	protein BOLA2-like [Actinia tenebrosa]
gene-Aco19658	1.72032e-248	0.262074	0.409	0.214	3.24247e-244	0	gene-Aco19658	PREDICTED: sphingolipid delta(4)-desaturase DES1-like isoform X1 [Acropora digitifera]	PREDICTED: sphingolipid delta(4)-desaturase DES1-like isoform X1 [Acropora digitifera]
gene-Aco20628	0	0.26187	0.249	0.09	0	0	gene-Aco20628	rho-associated protein kinase 2 isoform X3 [Hydra vulgaris]	PREDICTED: rho-associated protein kinase 2-like [Hydra vulgaris]
gene-Aco16105	2.79646e-148	0.261722	0.407	0.263	5.27076e-144	0	gene-Aco16105	ATP-binding cassette sub-family F member 3 isoform X1 [Hydra vulgaris]	PREDICTED: ATP-binding cassette sub-family F member 3-like [Hydra vulgaris]
gene-Aco15724	6.73011e-219	0.261586	0.324	0.165	1.26849e-214	0	gene-Aco15724	hypothetical protein TRIADDRAFT_22387, partial [Trichoplax adhaerens]	hypothetical protein TRIADDRAFT_22387, partial [Trichoplax adhaerens]
gene-Aco21216	8.76429e-210	0.261356	0.346	0.182	1.65189e-205	0	gene-Aco21216	disks large homolog 1 [Hydra vulgaris]	PREDICTED: disks large homolog 1-like [Hydra vulgaris]
gene-Aco26413	1.15146e-183	0.260739	0.325	0.177	2.17026e-179	0	gene-Aco26413	hypothetical protein H4Q32_020361 [Labeo rohita]	serine/threonine-protein kinase PRP4 homolog [Limulus polyphemus]
gene-Aco24998	0	0.260645	0.228	0.07	0	0	gene-Aco24998	mitochondrial import inner membrane translocase subunit Tim21 [Hydra vulgaris]	PREDICTED: mitochondrial import inner membrane translocase subunit Tim21-like [Hydra vulgaris]
gene-Aco19596	1.5153e-256	0.260178	0.289	0.128	2.85603e-252	0	gene-Aco19596	unnamed protein product, partial [Brenthis ino]	COA8 family protein CG14806, mitochondrial [Aphantopus hyperantus]
gene-Aco27791	2.34027e-281	0.260116	0.251	0.097	4.41093e-277	0	gene-Aco27791	RWD domain-containing protein 4-like [Stylophora pistillata]	RWD domain-containing protein 4-like [Stylophora pistillata]
gene-Aco03413	4.99095e-234	0.259216	0.262	0.116	9.40695e-230	0	gene-Aco03413	RRP12-like protein isoform X2 [Hydra vulgaris]	PREDICTED: RRP12-like protein [Hydra vulgaris]
gene-Aco08568	5.79549e-259	0.259064	0.27	0.115	1.09233e-254	0	gene-Aco08568	sperm-associated antigen 1 [Lingula anatina]	sperm-associated antigen 1 [Lingula anatina]
gene-Aco28006	1.39628e-222	0.258505	0.383	0.204	2.6317e-218	0	gene-Aco28006	PREDICTED: RNA-directed DNA polymerase from mobile element jockey-like [Acropora digitifera]	PREDICTED: RNA-directed DNA polymerase from mobile element jockey-like [Acropora digitifera]
gene-Aco14452	0	0.25847	0.239	0.078	0	0	gene-Aco14452	coiled-coil domain-containing protein 177-like [Pocillopora damicornis]	coiled-coil domain-containing protein 177-like isoform X3 [Orbicella faveolata]
gene-Aco28047	0	0.258379	0.204	0.046	0	0	gene-Aco28047	unnamed protein product, partial [Daphnia galeata]	metaxin-1-like isoform X1 [Stegodyphus dumicola]
gene-Aco24883	2.66481e-141	0.258268	0.714	0.562	5.02263e-137	0	gene-Aco24883	cytochrome c1, heme protein, mitochondrial [Hydra vulgaris]	PREDICTED: cytochrome c1, heme protein, mitochondrial-like [Hydra vulgaris]
gene-Aco28164	9.58522e-161	0.258267	0.352	0.206	1.80662e-156	0	gene-Aco28164	chromodomain-helicase-DNA-binding protein 1-like isoform X3 [Nematostella vectensis]	LOW QUALITY PROTEIN: chromodomain-helicase-DNA-binding protein 1 [Nematostella vectensis]
gene-Aco09599	0	0.258166	0.212	0.059	0	0	gene-Aco09599	wings apart-like protein homolog [Orbicella faveolata]	wings apart-like protein homolog [Orbicella faveolata]
gene-Aco03784	0	0.257598	0.203	0.042	0	0	gene-Aco03784	testis-expressed protein 11-like [Acropora millepora]	testis-expressed protein 11-like [Actinia tenebrosa]
gene-Aco31053	3.38181e-261	0.256674	0.26	0.107	6.37404e-257	0	gene-Aco31053	thioredoxin domain-containing protein [Hydra vulgaris]	PREDICTED: thioredoxin domain-containing protein-like [Hydra vulgaris]
gene-Aco15830	0	0.256459	0.196	0.038	0	0	gene-Aco15830	LOW QUALITY PROTEIN: male-specific lethal 1-like 1 [Acropora millepora]	PREDICTED: male-specific lethal 1-like 1 [Acropora digitifera]
gene-Aco14577	0	0.255576	0.212	0.064	0	0	gene-Aco14577	transcriptional repressor NF-X1 [Hydra vulgaris]	PREDICTED: transcriptional repressor NF-X1-like [Hydra vulgaris]
gene-Aco07551	0	0.255122	0.178	0.034	0	0	gene-Aco07551	pumilio homolog 3 [Nematostella vectensis]	pumilio homolog 3 [Nematostella vectensis]
gene-Aco22719	0	0.255012	0.216	0.063	0	0	gene-Aco22719	lethal(3)malignant brain tumor-like protein 3 isoform X3 [Hydra vulgaris]	lethal(3)malignant brain tumor-like protein 3 isoform X1 [Acropora millepora]
gene-Aco09588	0	0.254823	0.178	0.03	0	0	gene-Aco09588	Transducin beta-like protein 3 [Ophiophagus hannah]	transducin beta-like protein 3 [Pocillopora damicornis]
gene-Aco15529	3.16054e-159	0.254317	0.408	0.256	5.95698e-155	0	gene-Aco15529	eukaryotic translation initiation factor 4B isoform X2 [Nematostella vectensis]	eukaryotic translation initiation factor 4B isoform X1 [Nematostella vectensis]
gene-Aco17831	8.12651e-271	0.254131	0.281	0.118	1.53168e-266	0	gene-Aco17831	mitochondrial fission regulator 2 [Hydra vulgaris]	PREDICTED: mitochondrial fission regulator 2-like [Hydra vulgaris]
gene-Aco05834	0	0.254123	0.232	0.073	0	0	gene-Aco05834	pre-mRNA-splicing factor SYF1-like isoform X2 [Xenia sp. Carnegie-2017]	pre-mRNA-splicing factor SYF1-like [Dendronephthya gigantea]
gene-Aco20397	9.86613e-299	0.253837	0.257	0.098	1.85957e-294	0	gene-Aco20397	poly(A) polymerase type 3 isoform X5 [Hydra vulgaris]	PREDICTED: poly(A) polymerase type 3-like isoform X4 [Hydra vulgaris]
gene-Aco06197	0	0.253817	0.218	0.057	0	0	gene-Aco06197	anaphase-promoting complex subunit 2 isoform X2 [Hydra vulgaris]	PREDICTED: anaphase-promoting complex subunit 2-like [Hydra vulgaris]
gene-Aco03490	3.5157e-107	0.253607	0.675	0.532	6.62639e-103	0	gene-Aco03490	eukaryotic translation initiation factor 3 subunit A-like [Pocillopora damicornis]	eukaryotic translation initiation factor 3 subunit A-like [Pocillopora damicornis]
gene-Aco25168	1.04503e-177	0.253284	0.295	0.155	1.96968e-173	0	gene-Aco25168	craniofacial development protein 1-like isoform X2 [Dendronephthya gigantea]	craniofacial development protein 1-like isoform X2 [Dendronephthya gigantea]
gene-Aco19718	0	0.253094	0.237	0.08	0	0	gene-Aco19718	CCR4-NOT transcription complex subunit 9 [Hydra vulgaris]	PREDICTED: cell differentiation protein RCD1 homolog [Hydra vulgaris]
gene-Aco13076	5.40397e-260	0.252815	0.251	0.102	1.01854e-255	0	gene-Aco13076	predicted protein [Nematostella vectensis]	predicted protein [Nematostella vectensis]
gene-Aco27673	1.00613e-250	0.25278	0.259	0.11	1.89635e-246	0	gene-Aco27673	clathrin heavy chain 1 [Hydra vulgaris]	PREDICTED: clathrin heavy chain 1-like [Hydra vulgaris]
gene-Aco08509	1.00731e-134	0.252725	0.525	0.375	1.89858e-130	0	gene-Aco08509	YTH domain-containing protein 1-like [Hydra vulgaris]	YTH domain-containing protein 1-like [Orbicella faveolata]
gene-Aco08059	0	0.252607	0.188	0.039	0	0	gene-Aco08059	HEAT repeat-containing protein 1 [Exaiptasia diaphana]	HEAT repeat-containing protein 1-like [Actinia tenebrosa]
gene-Aco26731	7.75807e-298	0.252394	0.285	0.113	1.46224e-293	0	gene-Aco26731	EFCAB5 [Branchiostoma lanceolatum]	EF-hand calcium-binding domain-containing protein 5-like [Orbicella faveolata]
gene-Aco03890	1.10504e-284	0.251983	0.241	0.091	2.08279e-280	0	gene-Aco03890	tetratricopeptide repeat protein 28-like [Actinia tenebrosa]	Tetratricopeptide repeat protein 28 [Exaiptasia diaphana]
gene-Aco22480	1.24619e-187	0.251872	0.355	0.197	2.34882e-183	0	gene-Aco22480	probable ubiquitin carboxyl-terminal hydrolase FAF-X [Hydra vulgaris]	PREDICTED: probable ubiquitin carboxyl-terminal hydrolase FAF-X [Hydra vulgaris]
gene-Aco03342	0	0.25186	0.181	0.037	0	0	gene-Aco03342	protein MAK16 homolog [Hydra vulgaris]	PREDICTED: protein MAK16 homolog [Hydra vulgaris]
gene-Aco04523	0	0.251555	0.202	0.058	0	0	gene-Aco04523	protein SON [Hydra vulgaris]	PREDICTED: protein SON-like [Hydra vulgaris]
gene-Aco08858	0	0.251429	0.207	0.052	0	0	gene-Aco08858	uncharacterized protein C7orf26 homolog [Hydra vulgaris]	PREDICTED: uncharacterized protein C7orf26 homolog [Hydra vulgaris]
gene-Aco26477	3.70944e-236	0.251099	0.274	0.124	6.99155e-232	0	gene-Aco26477	PHD finger protein 12 [Hydra vulgaris]	PREDICTED: PHD finger protein 12-like [Hydra vulgaris]
gene-Aco21034	0	0.251075	0.236	0.082	0	0	gene-Aco21034	splicing factor 3A subunit 3 [Hydra vulgaris]	PREDICTED: splicing factor 3A subunit 3-like [Hydra vulgaris]
gene-Aco10342	0	0.250753	0.203	0.053	0	0	gene-Aco10342	39S ribosomal protein L10, mitochondrial-like [Acropora millepora]	39S ribosomal protein L10, mitochondrial-like [Acropora millepora]
gene-Aco21836	0	0.250749	0.191	0.045	0	0	gene-Aco21836	RNA-binding protein 42 [Oryzias melastigma]	RNA-binding protein 42 [Crassostrea gigas]
gene-Aco09394	0	0.25069	0.201	0.046	0	0	gene-Aco09394	U5 small nuclear ribonucleoprotein 40 kDa protein-like [Acropora millepora]	PREDICTED: U5 small nuclear ribonucleoprotein 40 kDa protein-like [Acropora digitifera]
gene-Aco00762.1	5.43252e-06	-0.31425	0.996	0.96	0.102392	1	gene-Aco00762	60S ribosomal protein L31-like [Xenia sp. Carnegie-2017]	60S ribosomal protein L31-like [Stylophora pistillata]
gene-Aco17894.1	0.00121385	-0.386999	0.994	0.974	1	1	gene-Aco17894	ribosomal protein rps12 [Eurythoe complanata]	ribosomal protein rps12 [Eurythoe complanata]
gene-Aco08928.1	7.23394e-05	-0.428324	0.991	0.976	1	1	gene-Aco08928	60S acidic ribosomal protein P1 [Hydra vulgaris]	PREDICTED: 60S acidic ribosomal protein P1-like [Hydra vulgaris]
gene-Aco08653.1	3.63974e-191	0.307033	0.988	0.903	6.86018e-187	1	gene-Aco08653	40S ribosomal protein S8-like [Dendronephthya gigantea]	40S ribosomal protein S8-like [Dendronephthya gigantea]
gene-Aco07281.1	1.26611e-199	0.32965	0.986	0.906	2.38637e-195	1	gene-Aco07281	40S ribosomal protein S2 [Strongylocentrotus purpuratus]	40S ribosomal protein S2 [Strongylocentrotus purpuratus]
gene-Aco29165.1	1.11194e-08	-0.447227	0.982	0.943	0.000209578	1	gene-Aco29165	PREDICTED: 40S ribosomal protein S17 [Branchiostoma belcheri]	40S ribosomal protein S17-like [Pocillopora damicornis]
gene-Aco28891.1	1.08297e-191	0.309371	0.979	0.866	2.04118e-187	1	gene-Aco28891	40S ribosomal protein S6 [Hydra vulgaris]	PREDICTED: 40S ribosomal protein S6-like [Hydra vulgaris]
gene-Aco02238.1	2.64129e-181	0.303223	0.976	0.881	4.97831e-177	1	gene-Aco02238	40S ribosomal protein S3a [Actinia tenebrosa]	40S ribosomal protein S3a [Actinia tenebrosa]
gene-Aco24454.1	1.42198e-168	0.267482	0.974	0.861	2.68015e-164	1	gene-Aco24454	60S ribosomal protein L10a-like [Pocillopora damicornis]	60S ribosomal protein L10a-like [Pocillopora damicornis]
gene-Aco14761.1	9.57265e-239	0.376761	0.97	0.868	1.80425e-234	1	gene-Aco14761	60S ribosomal protein L37a [Hydra vulgaris]	PREDICTED: 60S ribosomal protein L37a-like [Hydra vulgaris]
gene-Aco22684	9.80228e-190	0.351662	0.957	0.844	1.84753e-185	1	gene-Aco22684	eukaryotic initiation factor 4A-II isoform X2 [Orcinus orca]	eukaryotic initiation factor 4A-I-like [Acropora millepora]
gene-Aco31106	2.49758e-271	0.447067	0.95	0.806	4.70743e-267	1	gene-Aco31106	heat shock protein HSP 90-alpha [Hydra vulgaris]	PREDICTED: heat shock protein HSP 90-alpha-like [Hydra vulgaris]
gene-Aco26370	8.97438e-152	-0.638686	0.941	0.936	1.69149e-147	1	gene-Aco26370	tubulin beta-4B chain [Lingula anatina]	tubulin beta-4B chain [Lingula anatina]
gene-Aco21057.1	0	0.52479	0.917	0.788	0	1	gene-Aco21057	bzip transcription factor C/EBP [Podocoryna carnea]	bzip transcription factor C/EBP [Podocoryna carnea]
gene-Aco00236	2.89578e-239	0.398146	0.914	0.762	5.45796e-235	1	gene-Aco00236	Nucleoside diphosphate kinase B [Exaiptasia diaphana]	Nucleoside diphosphate kinase B [Exaiptasia diaphana]
gene-Aco04889	5.47779e-109	0.258839	0.89	0.791	1.03245e-104	1	gene-Aco04889	hypothetical protein HELRODRAFT_193870 [Helobdella robusta]	hypothetical protein HELRODRAFT_193870 [Helobdella robusta]
gene-Aco14429	2.05549e-292	0.469133	0.888	0.713	3.8742e-288	1	gene-Aco14429	elongation factor 1-beta [Peromyscus maniculatus bairdii]	Elongation factor 1-beta [Trichoplax sp. H2]
gene-Aco00819.1	1.98651e-217	0.38575	0.801	0.622	3.74417e-213	1	gene-Aco00819	putative cyclin I, partial [Aurelia aurita]	putative cyclin I, partial [Aurelia aurita]
gene-Aco22787.1	0	0.655707	0.788	0.566	0	1	gene-Aco22787	protein BTG1-like [Actinia tenebrosa]	protein BTG2-like [Orbicella faveolata]
gene-Aco24882	1.06414e-217	0.393137	0.788	0.568	2.0057e-213	1	gene-Aco24882	eukaryotic translation initiation factor 2 subunit 2-like [Actinia tenebrosa]	eukaryotic translation initiation factor 2 subunit 2-like [Actinia tenebrosa]
gene-Aco21708.1	0	1.01239	0.759	0.411	0	1	gene-Aco21708	ferritin, partial [Conus araneosus]	ferritin, partial [Conus araneosus]
gene-Aco29078.1	0	0.844374	0.757	0.406	0	1	gene-Aco29078	60S ribosomal protein L36 [Nematostella vectensis]	60S ribosomal protein L36 [Nematostella vectensis]
gene-Aco07303.1	0	0.631745	0.756	0.404	0	1	gene-Aco07303	beta-actin [Aurelia sp. SETO]	beta-actin [Aurelia sp. SETO]
gene-Aco27683.1	0	0.731646	0.755	0.405	0	1	gene-Aco27683	60S ribosomal protein L6-like [Stylophora pistillata]	60S ribosomal protein L6-like [Stylophora pistillata]
gene-Aco03878.1	0	0.760522	0.754	0.404	0	1	gene-Aco03878	60S ribosomal protein L24 [Nematostella vectensis]	60S ribosomal protein L24 [Nematostella vectensis]
gene-Aco21347.1	0	0.764345	0.752	0.402	0	1	gene-Aco21347	40S ribosomal protein S19 isoform X2 [Hydra vulgaris]	PREDICTED: 40S ribosomal protein S19-like [Hydra vulgaris]
gene-Aco29149.1	7.84256e-120	-0.399932	0.752	0.814	1.47817e-115	1	gene-Aco29149	ATP synthase subunit alpha, mitochondrial-like [Nematostella vectensis]	LOW QUALITY PROTEIN: ATP synthase subunit alpha, mitochondrial-like [Nematostella vectensis]
gene-Aco07264	6.52952e-151	0.294745	0.75	0.577	1.23068e-146	1	gene-Aco07264	eukaryotic translation initiation factor 3 subunit D-like [Hydra vulgaris]	eukaryotic translation initiation factor 3 subunit D-like [Pocillopora damicornis]
gene-Aco22752.1	0	0.668193	0.741	0.395	0	1	gene-Aco22752	unnamed protein product [Brassicogethes aeneus]	translationally controlled tumor protein [Culex quinquefasciatus]
gene-Aco13183.1	0	0.656627	0.738	0.394	0	1	gene-Aco13183	hypothetical protein GDO81_010359 [Engystomops pustulosus]	60S ribosomal protein L18a-like [Orbicella faveolata]
gene-Aco07654.1	0	0.746254	0.737	0.386	0	1	gene-Aco07654	probable 60S ribosomal protein L37-A [Pocillopora damicornis]	probable 60S ribosomal protein L37-A [Pocillopora damicornis]
gene-Aco09814.1	3.4879e-185	0.29761	0.736	0.532	6.57399e-181	1	gene-Aco09814	23 kDa integral membrane protein [Hydra vulgaris]	PREDICTED: 23 kDa integral membrane protein-like [Hydra vulgaris]
gene-Aco24753.1	0	0.5395	0.73	0.463	0	1	gene-Aco24753	Oligosaccharyltransferase complex subunit ostc-B [Exaiptasia diaphana]	Oligosaccharyltransferase complex subunit ostc-B [Exaiptasia diaphana]
gene-Aco29212.1	1.07196e-263	0.481339	0.726	0.5	2.02043e-259	1	gene-Aco29212	PREDICTED: cyclic AMP-dependent transcription factor ATF-7-like [Amphimedon queenslandica]	PREDICTED: cyclic AMP-dependent transcription factor ATF-7-like [Amphimedon queenslandica]
gene-Aco16852.1	0	0.727435	0.721	0.364	0	1	gene-Aco16852	unnamed protein product [Rotaria sp. Silwood1]	calmodulin isoform X1 [Strongylocentrotus purpuratus]
gene-Aco26131.1	2.84981e-109	-0.436798	0.721	0.789	5.37133e-105	1	gene-Aco26131	cytochrome c oxidase subunit 4 isoform 2, mitochondrial [Nematostella vectensis]	cytochrome c oxidase subunit 4 isoform 2, mitochondrial [Nematostella vectensis]
gene-Aco26099.1	0	0.669128	0.72	0.38	0	1	gene-Aco26099	putative 40S ribosomal protein RPS30 [Flustra foliacea]	putative 40S ribosomal protein RPS30 [Flustra foliacea]
gene-Aco17946.1	0	0.659094	0.72	0.383	0	1	gene-Aco17946	40S ribosomal protein S21 [Hydra vulgaris]	PREDICTED: 40S ribosomal protein S21-like isoform X2 [Hydra vulgaris]
gene-Aco07960.1	7.40048e-111	-0.547295	0.715	0.78	1.39484e-106	1	gene-Aco07960	RGG repeats nuclear RNA binding protein A isoform X1 [Hydra vulgaris]	plasminogen activator inhibitor 1 RNA-binding protein-like isoform X1 [Orbicella faveolata]
gene-Aco09417.1	9.53146e-227	0.3407	0.713	0.487	1.79649e-222	1	gene-Aco09417	translocating chain-associated membrane protein 1-like 1 [Hydra vulgaris]	PREDICTED: translocating chain-associated membrane protein 1-like 1 [Hydra vulgaris]
gene-Aco24687.1	0	0.549879	0.711	0.428	0	1	gene-Aco24687	tyrosine-protein phosphatase non-receptor type 13-like isoform X2 [Stylophora pistillata]	tyrosine-protein phosphatase non-receptor type 13-like isoform X2 [Stylophora pistillata]
gene-Aco05125	7.14782e-232	0.406352	0.709	0.51	1.34722e-227	1	gene-Aco05125	hypothetical protein TCAL_09184 [Tigriopus californicus]	hypothetical protein TCAL_09184 [Tigriopus californicus]
gene-Aco13001	4.60255e-168	0.339267	0.702	0.521	8.67489e-164	1	gene-Aco13001	uncharacterized protein LOC100213905 [Hydra vulgaris]	PREDICTED: uncharacterized protein LOC100213905 [Hydra vulgaris]
gene-Aco09446.1	1.43502e-215	0.346521	0.693	0.456	2.70473e-211	1	gene-Aco09446	polyadenylate-binding protein 4-like [Hydra vulgaris]	PREDICTED: polyadenylate-binding protein 4-like [Hydra vulgaris]
gene-Aco27877.1	0	0.478153	0.673	0.353	0	1	gene-Aco27877	betaine--homocysteine S-methyltransferase 1 [Acanthopagrus latus]	betaine--homocysteine S-methyltransferase 1 [Nematostella vectensis]
gene-Aco26485.1	4.34556e-09	-0.291239	0.67	0.653	8.19052e-05	1	gene-Aco26485	DnaJ-like protein subfamily A member 1 [Lamellibrachia satsuma]	dnaJ homolog subfamily A member 1-like [Orbicella faveolata]
gene-Aco03754.1	0	0.515798	0.667	0.353	0	1	gene-Aco03754	hypothetical protein HELRODRAFT_193870 [Helobdella robusta]	hypothetical protein HELRODRAFT_193870 [Helobdella robusta]
gene-Aco07625.1	0	0.50373	0.667	0.329	0	1	gene-Aco07625	uncharacterized protein LOC100199505 [Hydra vulgaris]	PREDICTED: apolipophorins-like, partial [Hydra vulgaris]
gene-Aco27727.1	6.07576e-273	-0.924531	0.663	0.794	1.14516e-268	1	gene-Aco27727	dynein light chain 2, cytoplasmic-like [Boleophthalmus pectinirostris]	PREDICTED: dynein light chain 1, cytoplasmic [Priapulus caudatus]
gene-Aco20909	2.59443e-256	0.42908	0.662	0.449	4.88999e-252	1	gene-Aco20909	PREDICTED: malate dehydrogenase, cytoplasmic [Gavialis gangeticus]	malate dehydrogenase, cytoplasmic-like [Orbicella faveolata]
gene-Aco22641.1	0	0.619012	0.661	0.331	0	1	gene-Aco22641	DgyrCDS4673 [Dimorphilus gyrociliatus]	Actophorin, putative [Perkinsus marinus ATCC 50983]
gene-Aco20860.1	0	0.783868	0.659	0.328	0	1	gene-Aco20860	Fos2, partial [Aurelia aurita]	Fos2, partial [Aurelia aurita]
gene-Aco08703.1	0	0.586863	0.659	0.361	0	1	gene-Aco08703	alpha tubulin a1 [Mesenchytraeus solifugus]	alpha tubulin a1 [Mesenchytraeus solifugus]
gene-Aco22705.1	0	0.356642	0.659	0.364	0	1	gene-Aco22705	sodium/potassium-transporting ATPase subunit alpha-like [Hydra vulgaris]	PREDICTED: sodium/potassium-transporting ATPase subunit alpha-like [Hydra vulgaris]
gene-Aco28167	2.92173e-123	0.363951	0.657	0.52	5.50688e-119	1	gene-Aco28167	cyclic AMP-responsive element-binding protein 3-like protein 3 [Pocillopora damicornis]	cyclic AMP-responsive element-binding protein 3-like protein 3 [Pocillopora damicornis]
gene-Aco16931.1	0	0.521441	0.648	0.334	0	1	gene-Aco16931	translocon-associated protein subunit gamma [Hydra vulgaris]	PREDICTED: translocon-associated protein subunit gamma-like [Hydra vulgaris]
gene-Aco29039	7.06928e-158	0.281825	0.647	0.462	1.33242e-153	1	gene-Aco29039	translocon-associated protein subunit beta [Hydra vulgaris]	PREDICTED: translocon-associated protein subunit beta-like [Hydra vulgaris]
gene-Aco07807.1	0	0.555634	0.646	0.329	0	1	gene-Aco07807	BTF3 [Branchiostoma lanceolatum]	transcription factor BTF3 homolog 4 [Lingula anatina]
gene-Aco00087.1	1.25637e-08	-0.438842	0.646	0.634	0.000236801	1	gene-Aco00087	high mobility group protein B2-like [Girardinichthys multiradiatus]	non-histone chromosomal protein 6 [Nematostella vectensis]
gene-Aco16969	5.52865e-270	0.386586	0.644	0.398	1.04204e-265	1	gene-Aco16969	dolichyl-diphosphooligosaccharide--protein glycosyltransferase 48 kDa subunit [Hydra vulgaris]	PREDICTED: dolichyl-diphosphooligosaccharide--protein glycosyltransferase 48 kDa subunit-like [Hydra vulgaris]
gene-Aco10596	9.0933e-157	0.310196	0.637	0.469	1.71391e-152	1	gene-Aco10596	eukaryotic translation initiation factor 1b-like [Gadus morhua]	eukaryotic translation initiation factor 1 [Parasteatoda tepidariorum]
gene-Aco07382.1	1.18383e-260	0.419402	0.634	0.404	2.23128e-256	1	gene-Aco07382	hypothetical protein KM043_016940 [Ampulex compressa]	histone H3.3 [Nematostella vectensis]
gene-Aco27698.1	1.02747e-304	0.418876	0.634	0.37	1.93658e-300	1	gene-Aco27698	uncharacterized protein LOC100210912 [Hydra vulgaris]	PREDICTED: uncharacterized protein LOC100210912 [Hydra vulgaris]
gene-Aco07665.1	0	0.416312	0.626	0.329	0	1	gene-Aco07665	calreticulin isoform X2 [Hydra vulgaris]	PREDICTED: calreticulin-like [Hydra vulgaris]
gene-Aco08543.1	1.39181e-210	0.317558	0.624	0.401	2.62329e-206	1	gene-Aco08543	dolichyl-diphosphooligosaccharide--protein glycosyltransferase subunit STT3A [Nematostella vectensis]	dolichyl-diphosphooligosaccharide--protein glycosyltransferase subunit STT3A [Nematostella vectensis]
gene-Aco27892.1	1.20983e-117	-0.407726	0.621	0.72	2.28029e-113	1	gene-Aco27892	cytochrome b-c1 complex subunit 7-like [Dendronephthya gigantea]	cytochrome b-c1 complex subunit 7-like [Dendronephthya gigantea]
gene-Aco26398.1	0	0.536221	0.619	0.319	0	1	gene-Aco26398	adenosylhomocysteinase B-like [Mizuhopecten yessoensis]	adenosylhomocysteinase B-like [Pecten maximus]
gene-Aco05876.1	1.3375e-35	-0.29384	0.614	0.649	2.52092e-31	1	gene-Aco05876	protein PRRC2C [Nematostella vectensis]	PREDICTED: protein PRRC2C-like [Hydra vulgaris]
gene-Aco26134	2.66766e-213	0.302218	0.602	0.374	5.02801e-209	1	gene-Aco26134	translocon-associated protein subunit alpha [Hydra vulgaris]	PREDICTED: translocon-associated protein subunit alpha-like [Hydra vulgaris]
gene-Aco03701	2.0031e-212	0.384424	0.6	0.397	3.77543e-208	1	gene-Aco03701	glycine-rich RNA-binding, abscisic acid-inducible protein-like [Scyliorhinus canicula]	glycine-rich RNA-binding protein 1-like [Dendronephthya gigantea]
gene-Aco22771.1	3.99027e-264	-0.681793	0.597	0.753	7.52087e-260	1	gene-Aco22771	ATP synthase subunit g, mitochondrial-like [Orbicella faveolata]	ATP synthase subunit g, mitochondrial-like [Orbicella faveolata]
gene-Aco00808.1	3.13115e-29	-0.468066	0.596	0.605	5.90158e-25	1	gene-Aco00808	dynein heavy chain 12, axonemal-like [Orbicella faveolata]	dynein heavy chain 12, axonemal-like [Orbicella faveolata]
gene-Aco07361.1	7.44665e-251	-0.643942	0.592	0.748	1.40354e-246	1	gene-Aco07361	PREDICTED: cytochrome c oxidase subunit 6B1-like [Priapulus caudatus]	PREDICTED: cytochrome c oxidase subunit 6B1-like [Priapulus caudatus]
gene-Aco03303.1	0	0.448507	0.587	0.307	0	1	gene-Aco03303	profilin-like [Lytechinus variegatus]	RecName: Full=Profilin [Clypeaster japonicus]
gene-Aco07628.1	0	0.452674	0.584	0.307	0	1	gene-Aco07628	uncharacterized protein LOC124433313 [Xenia sp. Carnegie-2017]	uncharacterized protein LOC114540703 [Dendronephthya gigantea]
gene-Aco24559	5.2929e-286	0.391459	0.579	0.337	9.97607e-282	1	gene-Aco24559	nucleolar protein 6-like [Stylophora pistillata]	nucleolar protein 6-like [Stylophora pistillata]
gene-Aco13046.1	4.10843e-71	-0.285434	0.573	0.658	7.74357e-67	1	gene-Aco13046	LOW QUALITY PROTEIN: ATP synthase subunit gamma, mitochondrial-like [Xenia sp. Carnegie-2017]	ATP synthase subunit gamma, mitochondrial-like [Dendronephthya gigantea]
gene-Aco21238.1	1.12115e-59	-0.332323	0.573	0.635	2.11314e-55	1	gene-Aco21238	PREDICTED: cytochrome b-c1 complex subunit 6, mitochondrial-like [Acropora digitifera]	PREDICTED: cytochrome b-c1 complex subunit 6, mitochondrial-like [Acropora digitifera]
gene-Aco15824.1	0	0.436878	0.569	0.294	0	1	gene-Aco15824	unnamed protein product [Rotaria sp. Silwood2]	predicted protein [Nematostella vectensis]
gene-Aco24876	1.99735e-167	0.291516	0.563	0.375	3.7646e-163	1	gene-Aco24876	protein disulfide isomerase-like 2-2 [Actinia tenebrosa]	protein disulfide isomerase-like 2-2 [Actinia tenebrosa]
gene-Aco10429.1	0	1.28089	0.562	0.222	0	1	gene-Aco10429	FK506-binding protein 2 [Hydra vulgaris]	PREDICTED: FK506-binding protein 2-like [Hydra vulgaris]
gene-Aco00416.1	0	0.418244	0.554	0.298	0	1	gene-Aco00416	LOW QUALITY PROTEIN: uncharacterized protein LOC114968873 [Acropora millepora]	uncharacterized protein LOC114968873 [Acropora millepora]
gene-Aco26951.1	5.07105e-225	-0.640007	0.548	0.706	9.55791e-221	1	gene-Aco26951	PREDICTED: cytochrome c oxidase subunit 6A, mitochondrial-like [Acropora digitifera]	PREDICTED: cytochrome c oxidase subunit 6A, mitochondrial-like [Acropora digitifera]
gene-Aco13996.1	0	0.501018	0.542	0.27	0	1	gene-Aco13996	hypothetical protein HPB47_025614 [Ixodes persulcatus]	transketolase-like protein 2 isoform X1 [Ixodes scapularis]
gene-Aco28208	5.48853e-18	-0.360954	0.521	0.433	1.03448e-13	1	gene-Aco28208	PREDICTED: heat shock cognate 71 kDa protein isoform X2 [Branchiostoma belcheri]	PREDICTED: heat shock cognate 71 kDa protein isoform X2 [Branchiostoma belcheri]
gene-Aco12893.1	3.75584e-267	0.321219	0.515	0.279	7.07901e-263	1	gene-Aco12893	S-adenosylmethionine synthase-like [Orbicella faveolata]	S-adenosylmethionine synthase-like [Orbicella faveolata]
gene-Aco10201.1	1.56476e-287	0.334749	0.508	0.266	2.94925e-283	1	gene-Aco10201	beta-catenin [Podocoryna carnea]	beta-catenin [Podocoryna carnea]
gene-Aco24671.1	7.66122e-146	-0.281593	0.506	0.301	1.44399e-141	1	gene-Aco24671	uncharacterized protein LOC100198893 isoform X1 [Hydra vulgaris]	PREDICTED: uncharacterized protein LOC100198893 [Hydra vulgaris]
gene-Aco07508	1.50146e-210	0.327201	0.504	0.307	2.82995e-206	1	gene-Aco07508	thioredoxin 1 [Mytilus galloprovincialis]	thioredoxin [Cyanea capillata]
gene-Aco03676.1	1.71076e-296	0.346829	0.502	0.261	3.22445e-292	1	gene-Aco03676	mitochondrial ATP synthase subunit OSCP-like precursor [Enchytraeus cf. crypticus SL-2017]	mitochondrial ATP synthase subunit OSCP-like precursor [Enchytraeus cf. crypticus SL-2017]
gene-Aco06391.1	6.41602e-188	-0.816288	0.499	0.663	1.20929e-183	1	gene-Aco06391	histone H1-delta [Exaiptasia diaphana]	PREDICTED: histone H1-delta-like [Acropora digitifera]
gene-Aco03515.1	1.59159e-150	0.268904	0.497	0.321	2.99982e-146	1	gene-Aco03515	zinc transporter ZIP13-like [Pocillopora damicornis]	zinc transporter ZIP13-like [Pocillopora damicornis]
gene-Aco07724.1	2.21283e-158	-0.618624	0.496	0.624	4.17075e-154	1	gene-Aco07724	transitional endoplasmic reticulum ATPase [Orbicella faveolata]	transitional endoplasmic reticulum ATPase [Orbicella faveolata]
gene-Aco03693.1	1.69779e-225	0.364319	0.493	0.29	3.2e-221	1	gene-Aco03693	CAP-Gly domain-containing linker protein 1 [Hydra vulgaris]	PREDICTED: probable serine/threonine-protein kinase DDB_G0271682 [Hydra vulgaris]
gene-Aco14419.1	1.48941e-17	-0.590015	0.49	0.491	2.80724e-13	1	gene-Aco14419	coiled-coil domain-containing protein 173-like [Acropora millepora]	coiled-coil domain-containing protein 173-like [Acropora millepora]
gene-Aco09711	6.16319e-191	0.287126	0.479	0.284	1.16164e-186	1	gene-Aco09711	nucleolar RNA helicase 2 [Nematostella vectensis]	PREDICTED: nucleolar RNA helicase 2-like [Hydra vulgaris]
gene-Aco16742	0	0.466886	0.473	0.219	0	1	gene-Aco16742	uncharacterized protein LOC5513622 [Nematostella vectensis]	uncharacterized protein LOC5513622 [Nematostella vectensis]
gene-Aco07477.1	6.6551e-227	0.293578	0.473	0.265	1.25435e-222	1	gene-Aco07477	ATP synthase subunit d, mitochondrial [Exaiptasia diaphana]	ATP synthase subunit d, mitochondrial [Nematostella vectensis]
gene-Aco08734	1.02585e-162	0.277257	0.473	0.298	1.93353e-158	1	gene-Aco08734	YTH domain-containing family protein 2 [Hydra vulgaris]	PREDICTED: YTH domain-containing family protein 2-like [Hydra vulgaris]
gene-Aco25358.1	9.75413e-240	0.504703	0.472	0.267	1.83846e-235	1	gene-Aco25358	oxidative stress protein [Aurelia aurita]	oxidative stress protein [Aurelia aurita]
gene-Aco25115.1	0	2.60244	0.468	0.172	0	1	gene-Aco25115	rhamnospondin 1 [Hydractinia symbiolongicarpus]	rhamnospondin 1 [Hydractinia symbiolongicarpus]
gene-Aco24678.1	1.03776e-246	0.311331	0.468	0.253	1.95598e-242	1	gene-Aco24678	ATP synthase F(0) complex subunit B1, mitochondrial [Nematostella vectensis]	ATP synthase F(0) complex subunit B1, mitochondrial [Nematostella vectensis]
gene-Aco08142	9.85446e-160	0.261525	0.467	0.292	1.85737e-155	1	gene-Aco08142	hydroxysteroid dehydrogenase-like protein 2 [Stylophora pistillata]	hydroxysteroid dehydrogenase-like protein 2 [Stylophora pistillata]
gene-Aco17741.1	9.79767e-306	0.357967	0.466	0.232	1.84666e-301	1	gene-Aco17741	neurocalcin homolog [Hydra vulgaris]	PREDICTED: neurocalcin homolog [Hydra vulgaris]
gene-Aco12090.1	7.24163e-297	-0.355343	0.463	0.227	1.3649e-292	1	gene-Aco12090	0	#N/A
gene-Aco24896.1	4.28564e-83	-0.374462	0.46	0.56	8.07757e-79	1	gene-Aco24896	PREDICTED: dnaJ homolog subfamily A member 2-like [Hippocampus comes]	dnaJ homolog subfamily A member 2-like [Stylophora pistillata]
gene-Aco06515.1	0	0.464051	0.459	0.212	0	1	gene-Aco06515	retinol dehydrogenase 8-like [Dendronephthya gigantea]	retinol dehydrogenase 8-like [Dendronephthya gigantea]
gene-Aco10622.1	2.07052e-263	0.342762	0.458	0.24	3.90252e-259	1	gene-Aco10622	protein transport protein Sec61 subunit beta [Tribolium madens]	PREDICTED: protein transport protein Sec61 subunit beta-like [Hydra vulgaris]
gene-Aco22365.1	2.68956e-269	0.322099	0.458	0.238	5.06928e-265	1	gene-Aco22365	ATP synthase-coupling factor 6, mitochondrial-like [Nomia melanderi]	ATP synthase-coupling factor 6, mitochondrial-like [Nomia melanderi]
gene-Aco02416.1	5.38834e-101	-0.438135	0.455	0.575	1.01559e-96	1	gene-Aco02416	T-complex protein 1 subunit eta [Hydra vulgaris]	PREDICTED: T-complex protein 1 subunit eta-like [Hydra vulgaris]
gene-Aco06269.1	0	0.37793	0.453	0.219	0	1	gene-Aco06269	ras-related C3 botulinum toxin substrate 1 [Hydra vulgaris]	PREDICTED: ras-related C3 botulinum toxin substrate 1 [Hydra vulgaris]
gene-Aco14424.1	2.4074e-51	-0.362925	0.449	0.526	4.53747e-47	1	gene-Aco14424	prostaglandin E synthase 3-like [Actinia tenebrosa]	prostaglandin E synthase 3-like [Actinia tenebrosa]
gene-Aco24994.1	8.7694e-210	0.278884	0.444	0.247	1.65286e-205	1	gene-Aco24994	cytochrome b-c1 complex subunit Rieske, mitochondrial-like [Orbicella faveolata]	cytochrome b-c1 complex subunit Rieske, mitochondrial-like [Orbicella faveolata]
gene-Aco03596.1	2.38305e-55	-0.709654	0.444	0.505	4.49156e-51	1	gene-Aco03596	cilia- and flagella-associated protein 58-like [Anneissia japonica]	cilia- and flagella-associated protein 58-like [Anneissia japonica]
gene-Aco27926	1.61457e-217	0.316007	0.441	0.251	3.04315e-213	1	gene-Aco27926	peptidyl-prolyl cis-trans isomerase B-like [Dendronephthya gigantea]	peptidyl-prolyl cis-trans isomerase B-like [Stylophora pistillata]
gene-Aco25303.1	1.73517e-233	0.291462	0.441	0.235	3.27044e-229	1	gene-Aco25303	L-rhamnose-binding lectin CSL3-like [Pecten maximus]	L-rhamnose-binding lectin CSL3-like [Pecten maximus]
gene-Aco03622.1	0	0.431042	0.439	0.185	0	1	gene-Aco03622	PREDICTED: uncharacterized protein LOC109480757 [Branchiostoma belcheri]	uncharacterized protein LOC113675763 [Pocillopora damicornis]
gene-Aco08197	8.74982e-08	-0.674837	0.437	0.455	0.00164917	1	gene-Aco08197	uncharacterized protein LOC100199505 [Hydra vulgaris]	PREDICTED: apolipophorins-like, partial [Hydra vulgaris]
gene-Aco08056.1	1.47055e-146	-0.413911	0.435	0.596	2.77169e-142	1	gene-Aco08056	ATP synthase subunit delta, mitochondrial-like [Centruroides sculpturatus]	ATP synthase subunit delta, mitochondrial-like [Centruroides sculpturatus]
gene-Aco14599	2.17787e-252	0.324439	0.43	0.225	4.10486e-248	1	gene-Aco14599	hypothetical protein HAZT_HAZT000573 [Hyalella azteca]	hypothetical protein HAZT_HAZT000573 [Hyalella azteca]
gene-Aco11973.1	1.42041e-213	-0.365233	0.43	0.226	2.67718e-209	1	gene-Aco11973	uncharacterized protein PF3D7_1120600-like isoform X5 [Hydra vulgaris]	PREDICTED: uncharacterized protein LOC107341697 [Acropora digitifera]
gene-Aco21396	3.49015e-244	0.329068	0.425	0.224	6.57824e-240	1	gene-Aco21396	serine/arginine-rich splicing factor 5 [Hydra vulgaris]	PREDICTED: serine/arginine-rich splicing factor 5-like [Hydra vulgaris]
gene-Aco22711.1	7.16867e-12	-0.290726	0.425	0.444	1.35115e-07	1	gene-Aco22711	amyloid-beta-like protein [Hydra vulgaris]	PREDICTED: beta-amyloid-like protein [Hydra vulgaris]
gene-Aco27883	4.1538e-241	0.323013	0.424	0.223	7.82909e-237	1	gene-Aco27883	serine/threonine-protein kinase rio2-like [Acropora millepora]	serine/threonine-protein kinase rio2-like [Acropora millepora]
gene-Aco04975	3.72316e-216	0.297455	0.422	0.227	7.01741e-212	1	gene-Aco04975	glycine-rich RNA-binding protein-like [Dendronephthya gigantea]	glycine-rich RNA-binding protein-like [Dendronephthya gigantea]
gene-Aco16633.1	0	0.393643	0.42	0.192	0	1	gene-Aco16633	Claudin-like 12 [Hydra vulgaris]	PREDICTED: uncharacterized protein LOC100204029 [Hydra vulgaris]
gene-Aco03398.1	1.27719e-57	-0.260783	0.416	0.505	2.40725e-53	1	gene-Aco03398	26S proteasome non-ATPase regulatory subunit 4 [Hydra vulgaris]	PREDICTED: 26S proteasome non-ATPase regulatory subunit 4-like [Hydra vulgaris]
gene-Aco04008.1	6.08598e-48	-0.252796	0.413	0.498	1.14709e-43	1	gene-Aco04008	serine and arginine rich splicing factor 6 [Homo sapiens]	serine/arginine-rich splicing factor 6 isoform X3 [Strongylocentrotus purpuratus]
gene-Aco15685.1	0	2.20275	0.411	0.126	0	1	gene-Aco15685	rhamnospondin-2, partial [Hydractinia symbiolongicarpus]	rhamnospondin-2, partial [Hydractinia symbiolongicarpus]
gene-Aco10359.1	0	1.0873	0.408	0.138	0	1	gene-Aco10359	mucin-2 isoform X2 [Hydra vulgaris]	PREDICTED: mucin-2-like isoform X2 [Hydra vulgaris]
gene-Aco13050	2.82596e-291	0.357343	0.408	0.199	5.32637e-287	1	gene-Aco13050	glutathione S-transferase Mu 1-like [Orbicella faveolata]	glutathione S-transferase Mu 1-like [Orbicella faveolata]
gene-Aco14425.1	2.18415e-50	-0.334328	0.404	0.479	4.11669e-46	1	gene-Aco14425	acyl-CoA-binding protein [Exaiptasia diaphana]	acyl-CoA-binding protein [Exaiptasia diaphana]
gene-Aco03677	2.08729e-207	0.267525	0.398	0.21	3.93412e-203	1	gene-Aco03677	peroxiredoxin 4 [Cyanea capillata]	peroxiredoxin 4 [Cyanea capillata]
gene-Aco09589	2.42429e-262	0.326372	0.397	0.197	4.5693e-258	1	gene-Aco09589	alcohol dehydrogenase class-3 chain L-like [Haliotis rufescens]	alcohol dehydrogenase class-3-like protein [Saccoglossus kowalevskii]
gene-Aco25269.1	2.90109e-98	-0.343519	0.396	0.538	5.46797e-94	1	gene-Aco25269	small nuclear ribonucleoprotein Sm D1 [Hydra vulgaris]	PREDICTED: small nuclear ribonucleoprotein Sm D1-like [Hydra vulgaris]
gene-Aco24340.1	1.56847e-140	-0.815385	0.396	0.531	2.95625e-136	1	gene-Aco24340	meiosis-specific nuclear structural protein 1-like [Orbicella faveolata]	meiosis-specific nuclear structural protein 1-like [Orbicella faveolata]
gene-Aco27801.1	1.45729e-63	-0.323593	0.395	0.492	2.7467e-59	1	gene-Aco27801	T-complex protein 1 subunit zeta isoform X2 [Nematostella vectensis]	PREDICTED: T-complex protein 1 subunit zeta-like [Acropora digitifera]
gene-Aco12952.1	2.14144e-275	0.289073	0.394	0.186	4.03618e-271	1	gene-Aco12952	muscle-specific protein 20 isoform X1 [Lingula anatina]	muscle-specific protein 20 isoform X1 [Lingula anatina]
gene-Aco24715	1.43349e-179	0.262359	0.394	0.226	2.70184e-175	1	gene-Aco24715	zinc finger protein 593-like [Orbicella faveolata]	zinc finger protein 593-like [Orbicella faveolata]
gene-Aco03811	5.92036e-187	0.288667	0.391	0.216	1.11587e-182	1	gene-Aco03811	unnamed protein product [Euphydryas editha]	coiled-coil-helix-coiled-coil-helix domain-containing protein 10, mitochondrial [Bicyclus anynana]
gene-Aco18083.1	1.53899e-177	0.25985	0.39	0.221	2.90068e-173	1	gene-Aco18083	Cathepsin B [Lamellibrachia satsuma]	PREDICTED: cathepsin B-like isoform X1 [Branchiostoma belcheri]
gene-Aco07061.1	3.00902e-101	-0.355281	0.389	0.511	5.67141e-97	1	gene-Aco07061	ATP-dependent RNA helicase dbp2 isoform X3 [Hydra vulgaris]	PREDICTED: ATP-dependent RNA helicase dbp2-like isoform X1 [Hydra vulgaris]
gene-Aco16985.1	1.44567e-46	-1.32026	0.389	0.298	2.72481e-42	1	gene-Aco16985	rootletin-like [Dendronephthya gigantea]	rootletin-like [Dendronephthya gigantea]
gene-Aco02196.1	0	0.418087	0.388	0.178	0	1	gene-Aco02196	cystatin C (amyloid angiopathy and cerebral hemorrhage) [Thalassophryne amazonica]	cystatin-1-like [Acanthaster planci]
gene-Aco06333.1	1.10743e-68	-0.429548	0.386	0.487	2.08728e-64	1	gene-Aco06333	RNA-binding protein with serine-rich domain 1-like [Actinia tenebrosa]	RNA-binding protein with serine-rich domain 1-like [Actinia tenebrosa]
gene-Aco18024	8.47341e-197	0.270047	0.384	0.208	1.59707e-192	1	gene-Aco18024	eukaryotic translation initiation factor 3 subunit E [Hydra vulgaris]	PREDICTED: eukaryotic translation initiation factor 3 subunit E-like [Hydra vulgaris]
gene-Aco29098.1	0	0.688652	0.382	0.171	0	1	gene-Aco29098	RecName: Full=Antimicrobial peptide aurelin; Flags: Precursor [Aurelia aurita]	--
gene-Aco07588.1	4.20142e-300	0.286214	0.382	0.169	7.91884e-296	1	gene-Aco07588	0	#N/A
gene-Aco29188.1	0	2.6764	0.38	0.139	0	1	gene-Aco29188	ganglioside GM2 activator-like [Branchiostoma floridae]	ganglioside GM2 activator-like [Nematostella vectensis]
gene-Aco07095.1	1.24659e-197	-0.351573	0.379	0.202	2.34956e-193	1	gene-Aco07095	myosin heavy chain [Aurelia sp. 2017-HT]	myosin heavy chain [Aurelia sp. 2017-HT]
gene-Aco17749.1	9.17598e-56	-0.815129	0.378	0.446	1.72949e-51	1	gene-Aco17749	tektin-2-like [Actinia tenebrosa]	tektin-2-like [Actinia tenebrosa]
gene-Aco20879	3.18937e-237	0.311927	0.377	0.19	6.01133e-233	1	gene-Aco20879	NPC intracellular cholesterol transporter 2 [Astyanax mexicanus]	PREDICTED: epididymal secretory protein E1-like [Saccoglossus kowalevskii]
gene-Aco10616.1	2.59699e-100	-0.309996	0.376	0.505	4.89481e-96	1	gene-Aco10616	PRELI domain-containing protein 1, mitochondrial [Nematostella vectensis]	PRELI domain-containing protein 1, mitochondrial [Nematostella vectensis]
gene-Aco17991	1.7746e-197	0.270018	0.374	0.2	3.34477e-193	1	gene-Aco17991	eukaryotic translation initiation factor 3 subunit I-like [Acropora millepora]	eukaryotic translation initiation factor 3 subunit I-like [Acropora millepora]
gene-Aco07561.1	4.40234e-84	-0.341163	0.374	0.486	8.29753e-80	1	gene-Aco07561	predicted protein [Nematostella vectensis]	NADH dehydrogenase [ubiquinone] 1 beta subcomplex subunit 7 [Nematostella vectensis]
gene-Aco28331.1	1.24318e-121	-0.688649	0.372	0.505	2.34315e-117	1	gene-Aco28331	cilia- and flagella-associated protein 53-like [Orbicella faveolata]	cilia- and flagella-associated protein 53-like [Orbicella faveolata]
gene-Aco25095	7.26253e-22	-0.277487	0.371	0.41	1.36884e-17	1	gene-Aco25095	Coiled-coil domain-containing protein 37 [Exaiptasia diaphana]	Coiled-coil domain-containing protein 37 [Exaiptasia diaphana]
gene-Aco06428.1	3.26729e-92	-0.552181	0.368	0.483	6.15818e-88	1	gene-Aco06428	myosin-10 [Hydra vulgaris]	PREDICTED: myosin-10-like [Hydra vulgaris]
gene-Aco09487	0	0.367758	0.366	0.152	0	1	gene-Aco09487	PREDICTED: hematopoietic prostaglandin D synthase-like [Saccoglossus kowalevskii]	PREDICTED: hematopoietic prostaglandin D synthase-like [Saccoglossus kowalevskii]
gene-Aco05746.1	6.28474e-92	-0.354205	0.366	0.484	1.18455e-87	1	gene-Aco05746	aminoacyl tRNA synthase complex-interacting multifunctional protein 1-like [Pomacea canaliculata]	aminoacyl tRNA synthase complex-interacting multifunctional protein 1-like [Pomacea canaliculata]
gene-Aco21321	6.10695e-104	-0.625503	0.366	0.487	1.15104e-99	1	gene-Aco21321	cilia- and flagella-associated protein 45-like [Actinia tenebrosa]	cilia- and flagella-associated protein 45-like [Actinia tenebrosa]
gene-Aco29115	3.38568e-200	0.268989	0.365	0.192	6.38133e-196	1	gene-Aco29115	putative RNA-directed DNA polymerase from transposon BS [Exaiptasia diaphana]	putative RNA-directed DNA polymerase from transposon BS [Exaiptasia diaphana]
gene-Aco24953.1	1.09232e-215	-0.50911	0.36	0.18	2.05881e-211	1	gene-Aco24953	mesoglein, partial [Aurelia sp. 1 LSA-2014]	mesoglein, partial [Aurelia sp. 1 LSA-2014]
gene-Aco15237.1	5.13146e-204	-0.340376	0.359	0.178	9.67177e-200	1	gene-Aco15237	predicted protein [Nematostella vectensis]	collagen alpha-2(I) chain-like, partial [Stylophora pistillata]
gene-Aco29071.1	1.57416e-96	-0.287434	0.357	0.495	2.96697e-92	1	gene-Aco29071	NADH dehydrogenase [ubiquinone] 1 alpha subcomplex subunit 6 [Nematostella vectensis]	NADH dehydrogenase [ubiquinone] 1 alpha subcomplex subunit 6 [Nematostella vectensis]
gene-Aco03393.1	0	0.546996	0.356	0.135	0	1	gene-Aco03393	uncharacterized protein LOC124150929 isoform X2 [Haliotis rufescens]	PREDICTED: histone acetyltransferase p300-like isoform X1 [Branchiostoma belcheri]
gene-Aco21280.1	1.45501e-125	-0.352224	0.355	0.506	2.74241e-121	1	gene-Aco21280	hypothetical protein pdam_00001035, partial [Pocillopora damicornis]	--
gene-Aco25191.1	2.13787e-297	0.330326	0.354	0.153	4.02947e-293	1	gene-Aco25191	calbindin-32 isoform X1 [Hydra vulgaris]	PREDICTED: calbindin-32-like [Hydra vulgaris]
gene-Aco13121.1	0	2.73539	0.352	0.132	0	1	gene-Aco13121	trypsin-3 [Hydra vulgaris]	PREDICTED: transmembrane protease serine 9-like [Hydra vulgaris]
gene-Aco04922	2.77157e-186	0.277097	0.351	0.186	5.22385e-182	1	gene-Aco04922	glycine-rich RNA-binding protein-like [Dendronephthya gigantea]	glycine-rich RNA-binding protein-like [Dendronephthya gigantea]
gene-Aco02180.1	1.16423e-64	-0.277475	0.35	0.451	2.19434e-60	1	gene-Aco02180	proteasome maturation protein [Crassostrea gigas]	proteasome maturation protein [Crassostrea gigas]
gene-Aco27944	5.72986e-81	-0.367049	0.348	0.461	1.07996e-76	1	gene-Aco27944	dynein intermediate chain 2, ciliary-like [Actinia tenebrosa]	dynein intermediate chain 2, ciliary-like [Actinia tenebrosa]
gene-Aco18068.1	3.64582e-288	0.816316	0.346	0.157	6.87164e-284	1	gene-Aco18068	POT1 [Sepia pharaonis]	protection of telomeres protein 1-like isoform X2 [Mizuhopecten yessoensis]
gene-Aco15723.1	0	0.571561	0.343	0.133	0	1	gene-Aco15723	ectin-like [Stylophora pistillata]	uncharacterized protein LOC110065511 [Orbicella faveolata]
gene-Aco12015.1	1.14871e-66	-0.311378	0.341	0.438	2.16509e-62	1	gene-Aco12015	26S proteasome non-ATPase regulatory subunit 2 [Hydra vulgaris]	PREDICTED: 26S proteasome non-ATPase regulatory subunit 2 [Hydra vulgaris]
gene-Aco07513.1	3.23599e-124	-0.33676	0.341	0.499	6.0992e-120	1	gene-Aco07513	NADH dehydrogenase [ubiquinone] 1 alpha subcomplex subunit 7-like [Stylophora pistillata]	expressed hypothetical protein [Trichoplax adhaerens]
gene-Aco07393.1	1.64368e-69	-0.478169	0.341	0.439	3.09801e-65	1	gene-Aco07393	NHP2-like protein 1 [Nematostella vectensis]	NHP2-like protein 1 isoform X1 [Nematostella vectensis]
gene-Aco04899	1.3055e-94	-0.527676	0.339	0.457	2.4606e-90	1	gene-Aco04899	androglobin-like isoform X5 [Actinia tenebrosa]	androglobin-like isoform X5 [Actinia tenebrosa]
gene-Aco05892.1	0	0.954203	0.337	0.108	0	1	gene-Aco05892	trypsin-3 isoform X2 [Hydra vulgaris]	PREDICTED: trypsin-3-like isoform X1 [Hydra vulgaris]
gene-Aco25008.1	7.98068e-289	-0.732667	0.333	0.587	1.5042e-284	1	gene-Aco25008	gamma-aminobutyric acid receptor-associated protein-like 2 [Exaiptasia diaphana]	gamma-aminobutyric acid receptor-associated protein-like 2 [Exaiptasia diaphana]
gene-Aco08610.1	3.61101e-75	-0.497132	0.33	0.441	6.80603e-71	1	gene-Aco08610	doublecortin domain-containing protein 2-like isoform X2 [Actinia tenebrosa]	doublecortin domain-containing protein 2-like isoform X1 [Actinia tenebrosa]
gene-Aco22780.1	1.33968e-117	-0.512146	0.33	0.493	2.52503e-113	1	gene-Aco22780	cilia- and flagella-associated protein 91 [Nematostella vectensis]	cilia- and flagella-associated protein 91 [Nematostella vectensis]
gene-Aco25186.1	1.19641e-83	-0.300088	0.325	0.445	2.255e-79	1	gene-Aco25186	hypothetical protein pdam_00011365 [Pocillopora damicornis]	NADH dehydrogenase [ubiquinone] 1 beta subcomplex subunit 9-like [Pocillopora damicornis]
gene-Aco05068.1	7.05039e-74	-0.557991	0.321	0.42	1.32886e-69	1	gene-Aco05068	coiled-coil domain-containing protein 151-like [Stylophora pistillata]	coiled-coil domain-containing protein 151-like [Stylophora pistillata]
gene-Aco15562.1	7.18876e-155	-0.748312	0.321	0.482	1.35494e-150	1	gene-Aco15562	enkurin-like [Stylophora pistillata]	enkurin-like [Stylophora pistillata]
gene-Aco14246.1	8.89919e-164	-0.374003	0.318	0.161	1.67732e-159	1	gene-Aco14246	collagen alpha-1(I) chain-like precursor [Hydra vulgaris]	collagen alpha-1(I) chain-like precursor [Hydra vulgaris]
gene-Aco10569.1	5.85122e-122	-0.255067	0.317	0.169	1.10284e-117	1	gene-Aco10569	uncharacterized protein LOC100197733 isoform X2 [Hydra vulgaris]	PREDICTED: uncharacterized protein LOC100197733 [Hydra vulgaris]
gene-Aco24620	2.95662e-214	0.279164	0.315	0.152	5.57263e-210	1	gene-Aco24620	adenosine kinase isoform X2 [Nematostella vectensis]	adenosine kinase isoform X1 [Nematostella vectensis]
gene-Aco15646.1	0	0.617213	0.314	0.119	0	1	gene-Aco15646	0	protein kinase C-binding protein NELL1 isoform X3 [Solenopsis invicta]
gene-Aco10662.1	4.30794e-105	-0.474877	0.314	0.452	8.11961e-101	1	gene-Aco10662	outer dynein arm-docking complex subunit 2 [Nematostella vectensis]	armadillo repeat-containing protein 4-like [Dendronephthya gigantea]
gene-Aco13167.1	3.08426e-73	-0.410997	0.311	0.412	5.81321e-69	1	gene-Aco13167	trichohyalin [Nematostella vectensis]	trichohyalin [Nematostella vectensis]
gene-Aco15427.1	0	-0.640041	0.309	0.588	0	1	gene-Aco15427	cytochrome c oxidase subunit NDUFA4-like [Stylophora pistillata]	cytochrome c oxidase subunit NDUFA4-like [Stylophora pistillata]
gene-Aco22577.1	4.00351e-173	0.367957	0.308	0.159	7.54582e-169	1	gene-Aco22577	E26 transcription factor, partial [Aurelia aurita]	E26 transcription factor, partial [Aurelia aurita]
gene-Aco16806.1	0	-0.660058	0.308	0.604	0	1	gene-Aco16806	Hypp9585 [Branchiostoma lanceolatum]	PREDICTED: RNA-directed DNA polymerase from mobile element jockey-like [Hyalella azteca]
gene-Aco03607	1.7122e-250	0.275771	0.303	0.134	3.22715e-246	1	gene-Aco03607	expressed hypothetical protein [Trichoplax adhaerens]	expressed hypothetical protein [Trichoplax adhaerens]
gene-Aco03641.1	8.51725e-30	-0.340277	0.302	0.358	1.60533e-25	1	gene-Aco03641	radial spoke head protein 3 homolog [Nematostella vectensis]	radial spoke head protein 3 homolog [Nematostella vectensis]
gene-Aco16851.1	1.8092e-45	-0.289287	0.3	0.378	3.40998e-41	1	gene-Aco16851	eukaryotic translation initiation factor 4 gamma 1-like isoform X2 [Nematostella vectensis]	eukaryotic translation initiation factor 4 gamma 1-like [Actinia tenebrosa]
gene-Aco11805.1	2.01956e-146	-0.382711	0.3	0.47	3.80647e-142	1	gene-Aco11805	NADH dehydrogenase [ubiquinone] iron-sulfur protein 5 [Exaiptasia diaphana]	NADH dehydrogenase [ubiquinone] iron-sulfur protein 5 [Exaiptasia diaphana]
gene-Aco24914.1	1.17932e-14	-0.270624	0.299	0.33	2.22279e-10	1	gene-Aco24914	uncharacterized protein RAB5IF homolog [Pecten maximus]	uncharacterized protein RAB5IF homolog [Pecten maximus]
gene-Aco10443	2.35316e-197	0.258509	0.297	0.144	4.43524e-193	1	gene-Aco10443	peroxiredoxin-5, mitochondrial isoform X1 [Nematostella vectensis]	peroxiredoxin-5, mitochondrial isoform X1 [Nematostella vectensis]
gene-Aco31138.1	1.10986e-65	-0.259635	0.297	0.183	2.09186e-61	1	gene-Aco31138	putative uncharacterized protein DDB_G0282133 isoform X2 [Hydra vulgaris]	dentin sialophosphoprotein-like [Orbicella faveolata]
gene-Aco21149.1	3.60722e-16	-0.291433	0.294	0.337	6.79889e-12	1	gene-Aco21149	protein Flattop homolog isoform X2 [Hydra vulgaris]	PREDICTED: protein Flattop homolog isoform X2 [Hydra vulgaris]
gene-Aco03864	2.09901e-148	-0.54551	0.294	0.461	3.95621e-144	1	gene-Aco03864	adenylate kinase 9-like [Actinia tenebrosa]	adenylate kinase 9-like [Actinia tenebrosa]
gene-Aco25449	1.69379e-92	-0.425893	0.293	0.415	3.19246e-88	1	gene-Aco25449	hydrocephalus-inducing protein-like [Stylophora pistillata]	hydrocephalus-inducing protein-like [Stylophora pistillata]
gene-Aco10573	8.10764e-16	-0.265714	0.292	0.332	1.52813e-11	1	gene-Aco10573	protein PF3D7_1417600 [Hydra vulgaris]	PREDICTED: protein PF14_0175-like [Hydra vulgaris]
gene-Aco04066.1	1.58386e-180	-0.323325	0.286	0.136	2.98525e-176	1	gene-Aco04066	SCO-spondin [Exaiptasia diaphana]	coadhesin-like [Orbicella faveolata]
gene-Aco19620	1.14154e-17	-0.255495	0.281	0.322	2.15157e-13	1	gene-Aco19620	hypothetical protein LOTGIDRAFT_124038 [Lottia gigantea]	hypothetical protein LOTGIDRAFT_124038 [Lottia gigantea]
gene-Aco12989	6.54461e-66	-0.336001	0.278	0.375	1.23353e-61	1	gene-Aco12989	phosphonopyruvate decarboxylase isoform X1 [Hydra vulgaris]	PREDICTED: uncharacterized protein LOC100197891 isoform X1 [Hydra vulgaris]
gene-Aco07633.1	2.35033e-67	-0.373816	0.277	0.379	4.42991e-63	1	gene-Aco07633	cilia- and flagella-associated protein 57 [Nematostella vectensis]	cilia- and flagella-associated protein 57 [Exaiptasia diaphana]
gene-Aco19491.1	0	1.08387	0.275	0.063	0	1	gene-Aco19491	0	#N/A
gene-Aco13509.1	2.36468e-177	-0.67978	0.273	0.457	4.45694e-173	1	gene-Aco13509	unnamed protein product [Brachionus calyciflorus]	hypothetical protein BpHYR1_027339 [Brachionus plicatilis]
gene-Aco04511.1	1.8464e-143	-0.368311	0.272	0.444	3.4801e-139	1	gene-Aco04511	uncharacterized protein LOC114537394 [Dendronephthya gigantea]	--
gene-Aco28207	3.69585e-192	0.252215	0.271	0.125	6.96594e-188	1	gene-Aco28207	PREDICTED: heat shock cognate 71 kDa protein isoform X2 [Branchiostoma belcheri]	PREDICTED: heat shock cognate 71 kDa protein isoform X2 [Branchiostoma belcheri]
gene-Aco16984.1	8.26823e-61	-0.325142	0.27	0.362	1.5584e-56	1	gene-Aco16984	signal peptidase complex subunit 1 [Hydra vulgaris]	PREDICTED: signal peptidase complex subunit 1-like [Hydra vulgaris]
gene-Aco31064	1.73306e-221	-0.460886	0.27	0.48	3.26647e-217	1	gene-Aco31064	cold shock domain-containing protein E1 [Hydra vulgaris]	PREDICTED: cold shock domain-containing protein E1-like [Hydra vulgaris]
gene-Aco02174.1	1.87578e-87	-0.497487	0.27	0.382	3.53546e-83	1	gene-Aco02174	predicted protein, partial [Nematostella vectensis]	IQ and ubiquitin-like domain-containing protein [Orbicella faveolata]
gene-Aco28761	1.41602e-107	-0.365244	0.265	0.401	2.66892e-103	1	gene-Aco28761	NADH dehydrogenase [ubiquinone] iron-sulfur protein 4, mitochondrial-like [Acropora millepora]	NADH dehydrogenase [ubiquinone] iron-sulfur protein 4, mitochondrial-like [Acropora millepora]
gene-Aco09772.1	3.6589e-41	-0.256824	0.264	0.341	6.8963e-37	1	gene-Aco09772	cathepsin L1 [Exaiptasia diaphana]	cathepsin L1 [Exaiptasia diaphana]
gene-Aco04814.1	4.88424e-27	-0.273485	0.264	0.319	9.20581e-23	1	gene-Aco04814	sperm-associated antigen 17 isoform X1 [Nematostella vectensis]	sperm-associated antigen 17 [Nematostella vectensis]
gene-Aco13912.1	8.64529e-278	-0.900655	0.264	0.527	1.62946e-273	1	gene-Aco13912	uncharacterized protein LOC101234523 isoform X1 [Hydra vulgaris]	PREDICTED: FYVE, RhoGEF and PH domain-containing protein 6-like [Hydra vulgaris]
gene-Aco09739.1	2.10974e-62	-0.25951	0.263	0.164	3.97643e-58	1	gene-Aco09739	kinesin-related protein 4 isoform X2 [Hydra vulgaris]	PREDICTED: axoneme-associated protein mst101(2)-like isoform X2 [Hydra vulgaris]
gene-Aco26328.1	2.01648e-129	-0.597319	0.263	0.41	3.80066e-125	1	gene-Aco26328	Dynein regulatory complex subunit 4 [Lamellibrachia satsuma]	GAS8 [Bugula neritina]
gene-Aco15677	0	1.12045	0.262	0.051	0	1	gene-Aco15677	cnidarian egg lectin isoform c [Hydractinia echinata]	cnidarian egg lectin isoform c [Hydractinia echinata]
gene-Aco22762	1.37765e-35	-0.334577	0.262	0.329	2.5966e-31	1	gene-Aco22762	cilia- and flagella-associated protein 44-like [Pocillopora damicornis]	cilia- and flagella-associated protein 44-like [Pocillopora damicornis]
gene-Aco09560	1.13816e-68	-0.403456	0.259	0.357	2.14521e-64	1	gene-Aco09560	uncharacterized protein LOC100203132 isoform X1 [Hydra vulgaris]	PREDICTED: uncharacterized protein LOC100203132 [Hydra vulgaris]
gene-Aco24483.1	3.95383e-93	-0.262579	0.253	0.385	7.45218e-89	1	gene-Aco24483	NADH dehydrogenase [ubiquinone] 1 beta subcomplex subunit 8, mitochondrial [Hydra vulgaris]	PREDICTED: NADH dehydrogenase [ubiquinone] 1 beta subcomplex subunit 8, mitochondrial-like [Hydra vulgaris]
gene-Aco11747.1	7.45585e-12	-1.06974	0.253	0.198	1.40528e-07	1	gene-Aco11747	uncharacterized protein LOC116616115 isoform X1 [Nematostella vectensis]	uncharacterized protein LOC114957155 [Acropora millepora]
gene-Aco29140.1	2.07639e-181	-0.941904	0.252	0.451	3.91358e-177	1	gene-Aco29140	atrial natriuretic peptide receptor 1-like isoform X1 [Hydra vulgaris]	PREDICTED: atrial natriuretic peptide receptor 1-like isoform X1 [Hydra vulgaris]
gene-Aco19702.1	0	1.73341	0.248	0.077	0	1	gene-Aco19702	serine protease 1, partial [Aurelia aurita]	serine protease 1, partial [Aurelia aurita]
gene-Aco29131.1	5.66636e-67	-0.37213	0.248	0.346	1.068e-62	1	gene-Aco29131	cilia- and flagella-associated protein 161-like [Actinia tenebrosa]	cilia- and flagella-associated protein 161-like [Actinia tenebrosa]
gene-Aco09631	5.75521e-247	0.29045	0.247	0.097	1.08474e-242	1	gene-Aco09631	unnamed protein product [Mytilus edulis]	A disintegrin and metalloproteinase with thrombospondin motifs 18-like [Acropora millepora]
gene-Aco03799.1	1.42905e-152	-0.382741	0.246	0.423	2.69348e-148	1	gene-Aco03799	cilia- and flagella-associated protein 47-like isoform X1 [Nematostella vectensis]	cilia- and flagella-associated protein 47-like [Pocillopora damicornis]
gene-Aco15841	7.45384e-70	-0.294611	0.245	0.35	1.4049e-65	1	gene-Aco15841	sperm-associated antigen 16 protein-like [Pocillopora damicornis]	sperm-associated antigen 16 protein-like [Pocillopora damicornis]
gene-Aco27680.1	2.72405e-64	-0.335219	0.244	0.346	5.13429e-60	1	gene-Aco27680	dynein heavy chain 10, axonemal-like [Pocillopora damicornis]	dynein heavy chain 10, axonemal-like [Pocillopora damicornis]
gene-Aco06021.1	3.26669e-65	-0.283938	0.243	0.149	6.15706e-61	1	gene-Aco06021	uncharacterized protein LOC100213554 isoform X3 [Hydra vulgaris]	PREDICTED: uncharacterized protein LOC100213554, partial [Hydra vulgaris]
gene-Aco13910.1	5.333e-124	-0.760663	0.241	0.382	1.00516e-119	1	gene-Aco13910	RNA-directed DNA polymerase from mobile element jockey [Exaiptasia diaphana]	uncharacterized protein LOC114961668 [Acropora millepora]
gene-Aco26425.1	1.38752e-87	-0.332982	0.24	0.374	2.6152e-83	1	gene-Aco26425	PREDICTED: GTP-binding nuclear protein Ran [Amphimedon queenslandica]	PREDICTED: GTP-binding nuclear protein Ran [Amphimedon queenslandica]
gene-Aco20857	6.60209e-34	-0.341585	0.24	0.304	1.24436e-29	1	gene-Aco20857	adenylate kinase 7-like [Acropora millepora]	adenylate kinase 7-like [Pocillopora damicornis]
gene-Aco03716.1	5.72675e-18	-0.606517	0.24	0.273	1.07938e-13	1	gene-Aco03716	parkin coregulated gene protein homolog [Hydra vulgaris]	PREDICTED: parkin coregulated gene protein homolog [Hydra vulgaris]
gene-Aco09912.1	0	-0.839919	0.239	0.545	0	1	gene-Aco09912	PREDICTED: RB-associated KRAB zinc finger protein-like [Acropora digitifera]	zinc finger protein sens-like [Orbicella faveolata]
gene-Aco06415.1	4.43826e-89	-0.325316	0.238	0.373	8.36524e-85	1	gene-Aco06415	acyl carrier protein 2, mitochondrial [Hydra vulgaris]	PREDICTED: acyl carrier protein 2, mitochondrial-like [Hydra vulgaris]
gene-Aco09410.1	9.29366e-92	-0.421277	0.238	0.363	1.75167e-87	1	gene-Aco09410	UPF0602 protein C4orf47 homolog [Exaiptasia diaphana]	UPF0602 protein C4orf47 homolog [Exaiptasia diaphana]
gene-Aco09727.1	0	0.393084	0.237	0.069	0	1	gene-Aco09727	uncharacterized protein LOC100214198 [Hydra vulgaris]	PREDICTED: uncharacterized protein LOC100214198 [Hydra vulgaris]
gene-Aco14290.1	0.000486295	-1.60997	0.237	0.201	1	1	gene-Aco14290	minicollagen 1 [Aurelia aurita]	minicollagen 1 [Aurelia aurita]
gene-Aco21292.1	5.55344e-196	-0.860861	0.234	0.449	1.04671e-191	1	gene-Aco21292	uncharacterized protein LOC100197876 isoform X1 [Hydra vulgaris]	PREDICTED: uncharacterized protein LOC100197876 isoform X2 [Hydra vulgaris]
gene-Aco20829.1	3.13862e-251	0.452985	0.232	0.087	5.91567e-247	1	gene-Aco20829	L-rhamnose-binding lectin CSL3 isoform X4 [Crassostrea gigas]	adhesion G-protein coupled receptor G6-like [Anneissia japonica]
gene-Aco12877	7.53109e-231	0.25813	0.231	0.09	1.41946e-226	1	gene-Aco12877	0	--
gene-Aco19741	8.7313e-45	-0.285277	0.231	0.307	1.64568e-40	1	gene-Aco19741	radial spoke head protein 9 homolog [Pocillopora damicornis]	#N/A
gene-Aco01339.1	5.59917e-73	-0.338155	0.23	0.344	1.05533e-68	1	gene-Aco01339	uncharacterized protein LOC125484857 [Rhincodon typus]	hypothetical protein AC249_AIPGENE24817, partial [Exaiptasia diaphana]
gene-Aco06464.1	4.03895e-71	-0.42231	0.23	0.33	7.61262e-67	1	gene-Aco06464	dynein regulatory complex protein 10 [Exaiptasia diaphana]	dynein regulatory complex protein 10 [Exaiptasia diaphana]
gene-Aco27808.1	2.19608e-101	-0.305033	0.229	0.365	4.13918e-97	1	gene-Aco27808	RNA-binding protein cabeza isoform X2 [Hydra vulgaris]	PREDICTED: RNA-binding protein cabeza-like [Hydra vulgaris]
gene-Aco06232.1	1.52188e-138	-0.376843	0.229	0.387	2.86844e-134	1	gene-Aco06232	endothelial differentiation-related factor 1 homolog [Branchiostoma floridae]	PREDICTED: endothelial differentiation-related factor 1 homolog [Branchiostoma belcheri]
gene-Aco08023.1	2.37454e-137	-0.460935	0.228	0.399	4.47554e-133	1	gene-Aco08023	hypothetical protein pdam_00023067 [Pocillopora damicornis]	hypothetical protein pdam_00023067 [Pocillopora damicornis]
gene-Aco11905.1	2.4359e-62	-0.376946	0.227	0.335	4.59118e-58	1	gene-Aco11905	general transcription factor IIH subunit 1 isoform X1 [Hydra vulgaris]	PREDICTED: general transcription factor IIH subunit 1-like [Hydra vulgaris]
gene-Aco00450.1	1.61821e-248	-0.751351	0.226	0.469	3.05e-244	1	gene-Aco00450	ATPase family protein 2 homolog [Actinia tenebrosa]	ATPase family protein 2 homolog [Actinia tenebrosa]
gene-Aco04137.1	4.63866e-211	-0.679527	0.225	0.432	8.74295e-207	1	gene-Aco04137	S-adenosylmethionine decarboxylase proenzyme isoform X3 [Exaiptasia diaphana]	S-adenosylmethionine decarboxylase proenzyme isoform X3 [Exaiptasia diaphana]
gene-Aco25114.1	4.33369e-272	0.463951	0.224	0.079	8.16815e-268	1	gene-Aco25114	coadhesin-like [Actinia tenebrosa]	coadhesin-like [Actinia tenebrosa]
gene-Aco29107.1	2.45747e-168	-0.49504	0.224	0.432	4.63184e-164	1	gene-Aco29107	histone H2A-like [Pecten maximus]	histone H2A-like [Pecten maximus]
gene-Aco08040.1	9.56505e-54	-0.334566	0.221	0.307	1.80282e-49	1	gene-Aco08040	cytoplasmic dynein 1 heavy chain 1-like isoform X1 [Stylophora pistillata]	cytoplasmic dynein 1 heavy chain 1-like isoform X1 [Stylophora pistillata]
gene-Aco24709.1	0.00375829	-0.346061	0.221	0.234	1	1	gene-Aco24709	PREDICTED: uncharacterized protein LOC106704584 [Latimeria chalumnae]	uncharacterized protein LOC114530965 [Dendronephthya gigantea]
gene-Aco10395	5.83408e-104	-0.425697	0.218	0.362	1.09961e-99	1	gene-Aco10395	LOW QUALITY PROTEIN: dynein axonemal heavy chain 7 [Nematostella vectensis]	dynein heavy chain 7, axonemal-like [Pocillopora damicornis]
gene-Aco31077	3.28334e-283	-1.40733	0.217	0.457	6.18844e-279	1	gene-Aco31077	thioredoxin-like protein 1 [Hydra vulgaris]	PREDICTED: thioredoxin-like protein 1 [Hydra vulgaris]
gene-Aco19720.1	1.58734e-73	-0.339663	0.216	0.335	2.99181e-69	1	gene-Aco19720	predicted protein [Nematostella vectensis]	barrier-to-autointegration factor [Nematostella vectensis]
gene-Aco10578	3.76918e-121	-0.424026	0.216	0.369	7.10415e-117	1	gene-Aco10578	spermatogenesis-associated protein 17-like [Acropora millepora]	spermatogenesis-associated protein 17-like [Acropora millepora]
gene-Aco07230	1.27417e-179	-0.913238	0.216	0.399	2.40155e-175	1	gene-Aco07230	meiosis expressed gene 1 protein homolog [Hydra vulgaris]	PREDICTED: meiosis expressed gene 1 protein homolog [Hydra vulgaris]
gene-Aco13086.1	4.99161e-79	-0.378721	0.215	0.331	9.40818e-75	1	gene-Aco13086	small nuclear ribonucleoprotein F [Rhipicephalus microplus]	small nuclear ribonucleoprotein F [Ixodes scapularis]
gene-Aco06500	2.24823e-129	-0.494973	0.215	0.363	4.23746e-125	1	gene-Aco06500	dynein light chain 4, axonemal-like [Pocillopora damicornis]	dynein light chain 4, axonemal-like [Pocillopora damicornis]
gene-Aco25325	0	0.683983	0.212	0.046	0	1	gene-Aco25325	phospholipase A2 [Rhopilema esculentum]	phospholipase A2 [Rhopilema esculentum]
gene-Aco19757	0	0.32608	0.212	0.061	0	1	gene-Aco19757	Tyrosine-protein phosphatase Lar [Stylophora pistillata]	hypothetical protein pdam_00006100 [Pocillopora damicornis]
gene-Aco25018.1	2.3176e-15	-0.355764	0.211	0.247	4.36821e-11	1	gene-Aco25018	kelch-like protein 12 [Hydra vulgaris]	PREDICTED: kelch-like protein 12 isoform X1 [Hydra vulgaris]
gene-Aco14042	1.16217e-127	-0.421825	0.211	0.363	2.19046e-123	1	gene-Aco14042	dynein heavy chain 6, axonemal-like [Stylophora pistillata]	dynein heavy chain 6, axonemal-like [Stylophora pistillata]
gene-Aco08227.1	3.18623e-94	-0.335424	0.209	0.332	6.0054e-90	1	gene-Aco08227	kinesin-like protein KIF2A [Hydra vulgaris]	PREDICTED: kinesin-like protein KIF2A [Hydra vulgaris]
gene-Aco07453	3.38246e-223	-0.480145	0.208	0.427	6.37527e-219	1	gene-Aco07453	aconitate hydratase, mitochondrial-like [Pocillopora damicornis]	aconitate hydratase, mitochondrial-like [Pocillopora damicornis]
gene-Aco17836.1	2.77752e-183	0.380829	0.207	0.085	5.23508e-179	1	gene-Aco17836	0	#N/A
gene-Aco09458.1	1.85876e-126	-0.393712	0.207	0.364	3.50338e-122	1	gene-Aco09458	T-complex protein 1 subunit alpha-like [Orbicella faveolata]	T-complex protein 1 subunit alpha-like [Orbicella faveolata]
gene-Aco02152	2.55594e-121	-0.325043	0.205	0.35	4.81744e-117	1	gene-Aco02152	signal peptidase complex subunit 3 [Pseudodiaptomus poplesia]	signal peptidase complex subunit 3 [Pseudodiaptomus poplesia]
gene-Aco14352.1	2.1761e-111	-0.408267	0.205	0.344	4.10151e-107	1	gene-Aco14352	cilia- and flagella-associated protein 69-like [Actinia tenebrosa]	cilia- and flagella-associated protein 69-like [Actinia tenebrosa]
gene-Aco22783.1	3.07151e-97	-0.454657	0.204	0.338	5.78919e-93	1	gene-Aco22783	radial spoke head 1 homolog [Actinia tenebrosa]	PREDICTED: radial spoke head 1 homolog [Hydra vulgaris]
gene-Aco03375	1.99137e-157	-0.472936	0.204	0.38	3.75334e-153	1	gene-Aco03375	cGMP-specific 3',5'-cyclic phosphodiesterase-like [Orbicella faveolata]	cGMP-specific 3',5'-cyclic phosphodiesterase-like [Orbicella faveolata]
gene-Aco26579.1	2.452e-141	-0.528268	0.204	0.365	4.62154e-137	1	gene-Aco26579	tektin-1-like [Acropora millepora]	tektin-1-like [Acropora millepora]
gene-Aco05770.1	5.93484e-53	-0.302876	0.203	0.288	1.1186e-48	1	gene-Aco05770	calcyclin-binding protein-like isoform X1 [Anneissia japonica]	calcyclin-binding protein-like isoform X1 [Anneissia japonica]
gene-Aco24439	1.97315e-275	1.90073	0.202	0.067	3.71899e-271	1	gene-Aco24439	Chitinase enzyme, partial [Aurelia aurita]	Chitinase enzyme, partial [Aurelia aurita]
gene-Aco14427	0	0.38349	0.202	0.048	0	1	gene-Aco14427	Hlh-4 [Clytia hemisphaerica]	Hlh-4 [Clytia hemisphaerica]
gene-Aco04948.1	1.27272e-101	-0.370657	0.202	0.336	2.39881e-97	1	gene-Aco04948	coiled-coil domain-containing protein 83-like [Acanthaster planci]	coiled-coil domain-containing protein 83-like [Acanthaster planci]
gene-Aco21254.1	4.69033e-59	-0.261071	0.201	0.3	8.84033e-55	1	gene-Aco21254	structural maintenance of chromosomes protein 4-like [Actinia tenebrosa]	structural maintenance of chromosomes protein 4-like [Actinia tenebrosa]
gene-Aco27682.1	3.71804e-65	-0.309615	0.201	0.302	7.00777e-61	1	gene-Aco27682	uncharacterized protein LOC110040776 [Orbicella faveolata]	uncharacterized protein LOC110040776 [Orbicella faveolata]
gene-Aco28093	1.38982e-149	-0.481854	0.201	0.37	2.61954e-145	1	gene-Aco28093	tubulin polyglutamylase ttll6-like [Orbicella faveolata]	tubulin polyglutamylase ttll6-like [Orbicella faveolata]
gene-Aco00502.1	1.27933e-227	1.90593	0.199	0.074	2.41129e-223	1	gene-Aco00502	hatching enzyme 1.2 [Hydra vulgaris]	zinc metalloproteinase nas-4 [Exaiptasia diaphana]
gene-Aco21110	7.99683e-304	1.5925	0.198	0.061	1.50724e-299	1	gene-Aco21110	zinc metalloproteinase nas-15-like isoform X2 [Acropora millepora]	PREDICTED: zinc metalloproteinase nas-13-like [Hydra vulgaris]
gene-Aco13219	1.54137e-155	-0.928652	0.198	0.363	2.90516e-151	1	gene-Aco13219	glutaredoxin-1-like [Lytechinus variegatus]	glutaredoxin, putative [Perkinsus marinus ATCC 50983]
gene-Aco24727.1	1.90716e-36	-0.315912	0.197	0.268	3.59461e-32	1	gene-Aco24727	uncharacterized protein C4orf45 homolog isoform X2 [Stylophora pistillata]	uncharacterized protein C4orf45-like isoform X1 [Stylophora pistillata]
gene-Aco26674.1	7.68829e-106	-0.363433	0.193	0.326	1.44909e-101	1	gene-Aco26674	tropomyosin-2 [Aurelia sp. 2017-HT]	tropomyosin-2 [Aurelia sp. 2017-HT]
gene-Aco17800.1	3.39964e-183	-0.485108	0.193	0.391	6.40764e-179	1	gene-Aco17800	RNA exonuclease 4-like [Stylophora pistillata]	RNA exonuclease 4-like [Stylophora pistillata]
gene-Aco03909.1	5.76616e-128	-0.632587	0.193	0.336	1.08681e-123	1	gene-Aco03909	trichohyalin [Exaiptasia diaphana]	Lebercilin [Exaiptasia diaphana]
gene-Aco22635.1	1.4062e-74	-0.290476	0.191	0.299	2.6504e-70	1	gene-Aco22635	regulator of nonsense transcripts 3B-like isoform X1 [Orbicella faveolata]	regulator of nonsense transcripts 3B-like isoform X1 [Orbicella faveolata]
gene-Aco00602	1.89214e-104	-0.348733	0.191	0.325	3.5663e-100	1	gene-Aco00602	PREDICTED: short coiled-coil protein homolog isoform X3 [Priapulus caudatus]	PREDICTED: short coiled-coil protein homolog isoform X3 [Priapulus caudatus]
gene-Aco22692	2.24472e-129	-0.58536	0.191	0.338	4.23085e-125	1	gene-Aco22692	coiled-coil domain-containing protein 39 [Nematostella vectensis]	coiled-coil domain-containing protein 39 [Nematostella vectensis]
gene-Aco13104.1	7.17504e-22	-0.251695	0.19	0.246	1.35235e-17	1	gene-Aco13104	tubulin glycylase 3C-like [Dendronephthya gigantea]	tubulin glycylase 3C-like [Dendronephthya gigantea]
gene-Aco00823	4.85653e-96	-0.296948	0.19	0.321	9.15359e-92	1	gene-Aco00823	leucine-rich repeat-containing protein 51 [Hydra vulgaris]	PREDICTED: leucine-rich repeat-containing protein 51-like [Hydra vulgaris]
gene-Aco00784	0	1.22533	0.188	0.045	0	1	gene-Aco00784	sushi, von Willebrand factor type A, EGF and pentraxin domain-containing protein 1 isoform X1 [Hydra vulgaris]	PREDICTED: sushi, von Willebrand factor type A, EGF and pentraxin domain-containing protein 1-like [Hydra vulgaris]
gene-Aco21579.1	2.74199e-96	-0.337674	0.188	0.316	5.16809e-92	1	gene-Aco21579	cyclin-dependent kinases regulatory subunit [Teleopsis dalmanni]	cyclin-dependent kinases regulatory subunit [Sipha flava]
gene-Aco09613.1	2.40754e-101	-0.370835	0.188	0.316	4.53774e-97	1	gene-Aco09613	uncharacterized protein LOC114972205 isoform X2 [Acropora millepora]	uncharacterized protein LOC114972205 isoform X2 [Acropora millepora]
gene-Aco25116	0	0.60748	0.187	0.03	0	1	gene-Aco25116	rhamnospondin 1 [Hydractinia symbiolongicarpus]	thrombospondin type 1 repeat-containing protein 2 precursor [Hydra vulgaris]
gene-Aco03378.1	5.24754e-67	-0.327253	0.187	0.285	9.89056e-63	1	gene-Aco03378	mitochondrial proton/calcium exchanger protein [Exaiptasia diaphana]	mitochondrial proton/calcium exchanger protein [Exaiptasia diaphana]
gene-Aco17957.1	3.29964e-28	-0.325703	0.186	0.24	6.21917e-24	1	gene-Aco17957	uncharacterized protein LOC100209298 isoform X6 [Hydra vulgaris]	nesprin-1-like isoform X2 [Orbicella faveolata]
gene-Aco03621.1	4.1067e-96	-0.348	0.186	0.313	7.74031e-92	1	gene-Aco03621	zinc finger CCHC-type and RNA-binding motif-containing protein 1-like [Dendronephthya gigantea]	zinc finger CCHC-type and RNA-binding motif-containing protein 1-like [Dendronephthya gigantea]
gene-Aco03699	1.9945e-121	-0.404558	0.186	0.331	3.75922e-117	1	gene-Aco03699	dnaJ homolog subfamily B member 13-like [Actinia tenebrosa]	dnaJ homolog subfamily B member 13-like [Actinia tenebrosa]
gene-Aco03682	0	1.13827	0.185	0.051	0	1	gene-Aco03682	carboxypeptidase B-like [Orbicella faveolata]	carboxypeptidase B-like [Orbicella faveolata]
gene-Aco03897.1	6.95358e-75	-0.271148	0.185	0.299	1.31061e-70	1	gene-Aco03897	HIV Tat-specific factor 1 homolog [Hydra vulgaris]	PREDICTED: HIV Tat-specific factor 1 homolog [Hydra vulgaris]
gene-Aco17888.1	1.81735e-161	-0.377753	0.185	0.369	3.42534e-157	1	gene-Aco17888	hypothetical protein CAPTEDRAFT_162548 [Capitella teleta]	hypothetical protein CAPTEDRAFT_162548 [Capitella teleta]
gene-Aco10408.1	1.18121e-173	-0.424981	0.185	0.372	2.22635e-169	1	gene-Aco10408	alsin [Hydra vulgaris]	PREDICTED: alsin-like [Hydra vulgaris]
gene-Aco10546.1	3.94626e-154	-0.523577	0.185	0.355	7.43791e-150	1	gene-Aco10546	receptor-type tyrosine-protein phosphatase delta-like isoform X4 [Acropora millepora]	phosphatidylinositol phosphatase PTPRQ isoform X1 [Nematostella vectensis]
gene-Aco07213	9.6605e-45	-0.31294	0.184	0.258	1.82081e-40	1	gene-Aco07213	coiled-coil domain-containing protein 40-like [Stylophora pistillata]	coiled-coil domain-containing protein 40-like [Stylophora pistillata]
gene-Aco26233.1	7.02379e-118	-0.453983	0.184	0.332	1.32384e-113	1	gene-Aco26233	dynein axonemal heavy chain 8 [Nematostella vectensis]	dynein heavy chain 8, axonemal-like [Acropora millepora]
gene-Aco05076	2.27564e-72	-0.282967	0.183	0.287	4.28913e-68	1	gene-Aco05076	MORN repeat-containing protein 5 [Nematostella vectensis]	MORN repeat-containing protein 5 [Nematostella vectensis]
gene-Aco14600.1	2.58301e-204	-0.525776	0.181	0.38	4.86845e-200	1	gene-Aco14600	ADP-ribosylation factor 1 [Orbicella faveolata]	ADP-ribosylation factor 1 [Orbicella faveolata]
gene-Aco19713.1	1.96219e-113	-0.488017	0.176	0.325	3.69833e-109	1	gene-Aco19713	L-asparaginase isoform X2 [Hydra vulgaris]	PREDICTED: L-asparaginase-like isoform X1 [Hydra vulgaris]
gene-Aco14078	9.64612e-145	1.87037	0.173	0.075	1.8181e-140	1	gene-Aco14078	U9-ctenitoxin-Pr1a [Hydra vulgaris]	PREDICTED: U9-ctenitoxin-Pr1a-like [Hydra vulgaris]
gene-Aco21403.1	6.58584e-149	-0.576916	0.172	0.336	1.2413e-144	1	gene-Aco21403	cyclic nucleotide-gated olfactory channel-like isoform X2 [Acropora millepora]	PREDICTED: cyclic nucleotide-gated cation channel alpha-3-like isoform X1 [Acropora digitifera]
gene-Aco00520.1	2.14578e-19	-0.268504	0.169	0.21	4.04437e-15	1	gene-Aco00520	coiled-coil domain-containing protein 146 [Nematostella vectensis]	coiled-coil domain-containing protein 146 [Nematostella vectensis]
gene-Aco21075	2.88887e-274	1.23178	0.168	0.049	5.44494e-270	1	gene-Aco21075	ovochymase-2-like [Branchiostoma floridae]	uncharacterized protein LOC110251473 [Exaiptasia diaphana]
gene-Aco24661.1	1.57907e-112	-0.252169	0.166	0.31	2.97624e-108	1	gene-Aco24661	uncharacterized protein LOC115918721 [Strongylocentrotus purpuratus]	uncharacterized protein LOC115918721 [Strongylocentrotus purpuratus]
gene-Aco18104.1	3.80579e-103	-0.366167	0.166	0.292	7.17316e-99	1	gene-Aco18104	armadillo repeat-containing protein 3-like [Orbicella faveolata]	armadillo repeat-containing protein 3-like [Orbicella faveolata]
gene-Aco26262.1	3.67327e-154	-0.390354	0.166	0.336	6.92339e-150	1	gene-Aco26262	mitochondrial translation release factor in rescue [Protopterus annectens]	probable peptide chain release factor C12orf65 homolog, mitochondrial [Actinia tenebrosa]
gene-Aco06347	0	0.657847	0.165	0.04	0	1	gene-Aco06347	uridylate-specific endoribonuclease B [Hydra vulgaris]	PREDICTED: poly(U)-specific endoribonuclease-B-like [Hydra vulgaris]
gene-Aco28929	0	0.509734	0.165	0.028	0	1	gene-Aco28929	coadhesin isoform X2 [Hydra vulgaris]	uncharacterized protein LOC114961668 [Acropora millepora]
gene-Aco26452	9.51769e-117	-0.814189	0.165	0.301	1.79389e-112	1	gene-Aco26452	synaptonemal complex protein 1-like [Orbicella faveolata]	synaptonemal complex protein 1-like [Actinia tenebrosa]
gene-Aco22501.1	1.51034e-64	-0.292559	0.163	0.259	2.84668e-60	1	gene-Aco22501	ankyrin repeat and MYND domain-containing protein 1-like isoform X2 [Actinia tenebrosa]	ankyrin repeat and MYND domain-containing protein 1-like isoform X1 [Actinia tenebrosa]
gene-Aco07349	1.81233e-97	-0.25977	0.161	0.291	3.41589e-93	1	gene-Aco07349	dynein heavy chain 3, axonemal-like [Pocillopora damicornis]	dynein heavy chain 3, axonemal-like [Pocillopora damicornis]
gene-Aco02521.1	1.3116e-73	-0.340631	0.161	0.268	2.47211e-69	1	gene-Aco02521	hypothetical protein GWI33_018914 [Rhynchophorus ferrugineus]	PREDICTED: F-box/WD repeat-containing protein 11 [Bactrocera latifrons]
gene-Aco20970	6.68034e-88	-0.256936	0.16	0.28	1.25911e-83	1	gene-Aco20970	dynein regulatory complex subunit 7-like [Orbicella faveolata]	dynein regulatory complex subunit 7-like [Orbicella faveolata]
gene-Aco13110.1	1.01355e-162	-0.35657	0.16	0.335	1.91034e-158	1	gene-Aco13110	uncharacterized protein LOC114956964 [Acropora millepora]	uncharacterized protein LOC114956964 [Acropora millepora]
gene-Aco17862	0	0.727673	0.159	0.04	0	1	gene-Aco17862	phospholipase A2 PA3A/PA3B/PA5 [Nemopilema nomurai]	uncharacterized protein LOC111618372 [Centruroides sculpturatus]
gene-Aco28012.1	4.8399e-90	-0.267381	0.159	0.28	9.12224e-86	1	gene-Aco28012	isocitrate dehydrogenase [NAD] subunit alpha, mitochondrial [Hydra vulgaris]	PREDICTED: isocitrate dehydrogenase [NAD] subunit alpha, mitochondrial-like [Hydra vulgaris]
gene-Aco17968	3.11321e-109	-0.28315	0.158	0.293	5.86778e-105	1	gene-Aco17968	coiled-coil domain-containing protein 178-like [Orbicella faveolata]	coiled-coil domain-containing protein 178-like [Orbicella faveolata]
gene-Aco22713.1	8.95387e-75	0.906877	0.157	0.085	1.68762e-70	1	gene-Aco22713	zinc metalloproteinase nas-4 [Exaiptasia diaphana]	zinc metalloproteinase nas-4 [Exaiptasia diaphana]
gene-Aco10736.1	2.50153e-70	-0.26405	0.156	0.257	4.71489e-66	1	gene-Aco10736	nesprin-1-like [Pocillopora damicornis]	nesprin-1-like [Dendronephthya gigantea]
gene-Aco03530.1	2.45736e-57	-0.351286	0.156	0.242	4.63162e-53	1	gene-Aco03530	THEGL [Branchiostoma lanceolatum]	PREDICTED: testicular haploid expressed gene protein-like isoform X2 [Branchiostoma belcheri]
gene-Aco16791.1	8.04886e-210	-0.496183	0.155	0.355	1.51705e-205	1	gene-Aco16791	profilin isoform X1 [Orbicella faveolata]	profilin isoform X1 [Orbicella faveolata]
gene-Aco12091.1	9.16309e-20	-0.727616	0.155	0.197	1.72706e-15	1	gene-Aco12091	uncharacterized protein LOC112556193 [Pomacea canaliculata]	uncharacterized protein LOC110252603 isoform X1 [Exaiptasia diaphana]
gene-Aco05888	9.47786e-224	1.42056	0.151	0.047	1.78639e-219	1	gene-Aco05888	Trypsin-containing gene product, partial [Aurelia aurita]	Trypsin-containing gene product, partial [Aurelia aurita]
gene-Aco19605.1	2.57407e-108	-0.253103	0.15	0.286	4.85161e-104	1	gene-Aco19605	proteasome subunit alpha type-3 [Hydra vulgaris]	PREDICTED: proteasome subunit alpha type-3-like [Hydra vulgaris]
gene-Aco16050.1	7.74557e-114	-0.292779	0.15	0.289	1.45988e-109	1	gene-Aco16050	glyceraldehyde 3-phosphate dehydrogenase [Aurelia sp. SETO]	glyceraldehyde 3-phosphate dehydrogenase [Aurelia sp. SETO]
gene-Aco05994	2.85375e-213	0.263482	0.149	0.046	5.37874e-209	1	gene-Aco05994	uncharacterized protein LOC114535197 [Dendronephthya gigantea]	uncharacterized protein LOC114535197 [Dendronephthya gigantea]
gene-Aco00260.1	2.81451e-140	-0.33953	0.149	0.305	5.30478e-136	1	gene-Aco00260	RNA-binding protein 26 [Hydra vulgaris]	PREDICTED: RNA-binding protein 26-like [Hydra vulgaris]
gene-Aco22542	1.14608e-68	-0.364091	0.149	0.242	2.16013e-64	1	gene-Aco22542	intraflagellar transport protein 81 homolog [Hydra vulgaris]	PREDICTED: intraflagellar transport protein 81 homolog [Hydra vulgaris]
gene-Aco09533.1	1.36126e-153	-0.322474	0.147	0.313	2.5657e-149	1	gene-Aco09533	mitochondrial import inner membrane translocase subunit Tim23-like [Actinia tenebrosa]	mitochondrial import inner membrane translocase subunit Tim23-like [Actinia tenebrosa]
gene-Aco03238	3.90624e-125	0.539565	0.145	0.06	7.36249e-121	1	gene-Aco03238	0	#N/A
gene-Aco26740	0	0.581313	0.143	0.03	0	1	gene-Aco26740	putative RNA-directed DNA polymerase from transposon BS [Exaiptasia diaphana]	putative RNA-directed DNA polymerase from transposon BS [Exaiptasia diaphana]
gene-Aco17917.1	7.87808e-75	-0.275767	0.142	0.242	1.48486e-70	1	gene-Aco17917	Nucleolar GTP-binding protein 2 [Stylophora pistillata]	nucleolar GTP-binding protein 2 isoform X2 [Nematostella vectensis]
gene-Aco19589	7.96052e-124	-0.334907	0.142	0.285	1.5004e-119	1	gene-Aco19589	transmembrane protein 229B-like [Hydra vulgaris]	transmembrane protein 229b-like [Actinia tenebrosa]
gene-Aco21309.1	1.58854e-115	-0.266656	0.141	0.278	2.99408e-111	1	gene-Aco21309	cystathionine beta-synthase-like protein [Hydra vulgaris]	PREDICTED: cystathionine beta-synthase [Hydra vulgaris]
gene-Aco17005.1	6.19752e-44	-0.302219	0.14	0.215	1.16811e-39	1	gene-Aco17005	synaptonemal complex protein 2 isoform X5 [Zootoca vivipara]	PREDICTED: synaptonemal complex protein 2-like [Hydra vulgaris]
gene-Aco15690.1	8.21982e-132	-0.36739	0.14	0.286	1.54927e-127	1	gene-Aco15690	dnaJ homolog subfamily B member 6-like isoform X2 [Pocillopora damicornis]	dnaJ homolog subfamily B member 6-like isoform X2 [Pocillopora damicornis]
gene-Aco26532	5.70955e-98	-0.309765	0.139	0.26	1.07614e-93	1	gene-Aco26532	leucine-rich repeat-containing protein 43-like [Orbicella faveolata]	leucine-rich repeat-containing protein 43-like [Orbicella faveolata]
gene-Aco26120	1.53009e-93	-0.485394	0.139	0.253	2.88391e-89	1	gene-Aco26120	aurora kinase A-A-like isoform X3 [Lingula anatina]	aurora kinase A-A-like isoform X2 [Lingula anatina]
gene-Aco14378	5.16752e-109	-0.263473	0.138	0.268	9.73974e-105	1	gene-Aco14378	PRELI domain containing protein 3A [Hydra vulgaris]	PREDICTED: protein slowmo homolog 1-like [Hydra vulgaris]
gene-Aco19731.1	9.46547e-49	-0.439613	0.136	0.208	1.78405e-44	1	gene-Aco19731	uncharacterized protein LOC114526835, partial [Dendronephthya gigantea]	uncharacterized protein LOC114526835, partial [Dendronephthya gigantea]
gene-Aco15550.1	1.56704e-211	-2.34586	0.136	0.329	2.95355e-207	1	gene-Aco15550	activin receptor type-2A isoform X2 [Fundulus heteroclitus]	activin receptor type-2A-like isoform X2 [Orbicella faveolata]
gene-Aco28004.1	1.55301e-65	-0.669623	0.135	0.22	2.92712e-61	1	gene-Aco28004	uncharacterized protein LOC114964826 [Acropora millepora]	uncharacterized protein LOC114964826 [Acropora millepora]
gene-Aco00774	7.28401e-153	0.42207	0.134	0.048	1.37289e-148	1	gene-Aco00774	toxin TX1 [Aurelia aurita]	toxin TX1 [Aurelia aurita]
gene-Aco04886.1	4.91074e-101	-0.507363	0.134	0.253	9.25576e-97	1	gene-Aco04886	protein FAM228B-like [Stylophora pistillata]	protein FAM228B-like [Stylophora pistillata]
gene-Aco13120	7.86568e-93	1.03604	0.132	0.061	1.48252e-88	1	gene-Aco13120	chymotrypsin-like elastase family member 3B [Hydra vulgaris]	PREDICTED: chymotrypsin-like elastase family member 3B [Hydra vulgaris]
gene-Aco13944.1	2.02795e-119	-0.325023	0.131	0.267	3.82228e-115	1	gene-Aco13944	glutamate receptor-interacting protein 2 isoform X2 [Balaenoptera musculus]	PREDICTED: glutamate receptor-interacting protein 1-like [Branchiostoma belcheri]
gene-Aco04872	7.41929e-100	-0.398083	0.131	0.248	1.39839e-95	1	gene-Aco04872	PREDICTED: uncharacterized protein LOC107350975 [Acropora digitifera]	uncharacterized protein LOC114961959 isoform X2 [Acropora millepora]
gene-Aco10348	5.50832e-89	-0.250732	0.128	0.239	1.03821e-84	1	gene-Aco10348	cilia- and flagella-associated protein 65 [Exaiptasia diaphana]	cilia- and flagella-associated protein 65 [Exaiptasia diaphana]
gene-Aco03710	1.61002e-167	-0.418381	0.127	0.293	3.03457e-163	1	gene-Aco03710	protein O-GlcNAcase [Hydra vulgaris]	PREDICTED: protein O-GlcNAcase-like [Hydra vulgaris]
gene-Aco17762	6.92487e-306	0.848828	0.123	0.024	1.3052e-301	1	gene-Aco17762	unknown, partial [Carukia barnesi]	#N/A
gene-Aco00401	7.33809e-181	0.749981	0.123	0.038	1.38308e-176	1	gene-Aco00401	sushi, von Willebrand factor type A, EGF and pentraxin domain-containing protein 1 [Hydra vulgaris]	PREDICTED: sushi, von Willebrand factor type A, EGF and pentraxin domain-containing protein 1 [Hydra vulgaris]
gene-Aco29173	7.22324e-155	0.714686	0.122	0.042	1.36144e-150	1	gene-Aco29173	uncharacterized protein LOC101237974 [Hydra vulgaris]	PREDICTED: uncharacterized protein LOC100201520, partial [Hydra vulgaris]
gene-Aco19658.1	1.43661e-140	-0.344225	0.122	0.27	2.70772e-136	1	gene-Aco19658	PREDICTED: sphingolipid delta(4)-desaturase DES1-like isoform X1 [Acropora digitifera]	PREDICTED: sphingolipid delta(4)-desaturase DES1-like isoform X1 [Acropora digitifera]
gene-Aco03486.1	1.49272e-79	-0.298214	0.12	0.223	2.81348e-75	1	gene-Aco03486	protein regulator of cytokinesis 1 [Hydra vulgaris]	PREDICTED: protein regulator of cytokinesis 1-like [Hydra vulgaris]
gene-Aco21911.1	1.74421e-102	-0.315774	0.12	0.241	3.28748e-98	1	gene-Aco21911	predicted protein [Nematostella vectensis]	dynein beta chain, ciliary-like [Actinia tenebrosa]
gene-Aco27601	4.00782e-143	-0.349949	0.12	0.265	7.55395e-139	1	gene-Aco27601	ethanolamine-phosphate cytidylyltransferase [Hydra vulgaris]	PREDICTED: ethanolamine-phosphate cytidylyltransferase-like [Hydra vulgaris]
gene-Aco25378	9.67729e-121	1.00419	0.117	0.045	1.82398e-116	1	gene-Aco25378	uncharacterized protein LOC114534497 [Dendronephthya gigantea]	uncharacterized protein LOC114534497 [Dendronephthya gigantea]
gene-Aco28285.1	1.77897e-95	-0.258819	0.115	0.232	3.353e-91	1	gene-Aco28285	Coiled-coil domain-containing protein 171 [Stylophora pistillata]	coiled-coil domain-containing protein 171-like [Stylophora pistillata]
gene-Aco19662.1	7.3111e-104	-0.423161	0.115	0.234	1.378e-99	1	gene-Aco19662	PREDICTED: delta(14)-sterol reductase [Gekko japonicus]	delta(14)-sterol reductase-like [Pocillopora damicornis]
gene-Aco09519.1	2.24739e-88	-0.287511	0.114	0.224	4.23589e-84	1	gene-Aco09519	thioredoxin reductase 2, tandem duplicate 2 [Toxotes jaculatrix]	thioredoxin reductase 2, mitochondrial-like [Orbicella faveolata]
gene-Aco21274	4.17276e-194	0.399654	0.113	0.031	7.86481e-190	1	gene-Aco21274	uncharacterized protein LOC116292024 [Actinia tenebrosa]	uncharacterized protein LOC116292024 [Actinia tenebrosa]
gene-Aco03550	3.40947e-91	-0.469757	0.111	0.219	6.42616e-87	1	gene-Aco03550	proliferation marker protein Ki-67-like [Pocillopora damicornis]	proliferation marker protein Ki-67-like [Pocillopora damicornis]
gene-Aco20735	2.80651e-263	0.65057	0.109	0.022	5.28971e-259	1	gene-Aco20735	prostasin-like isoform X1 [Hydra vulgaris]	PREDICTED: serine protease 27-like [Hydra vulgaris]
gene-Aco24484.1	8.66425e-123	-0.362797	0.109	0.244	1.63304e-118	1	gene-Aco24484	nuclear factor NF-kappa-B p105 subunit-like [Dendronephthya gigantea]	nuclear factor NF-kappa-B p105 subunit-like [Acropora millepora]
gene-Aco16864	2.75252e-195	0.748534	0.106	0.027	5.18794e-191	1	gene-Aco16864	meprin A subunit beta-like precursor [Hydra vulgaris]	meprin A subunit beta-like precursor [Hydra vulgaris]
gene-Aco25861	5.09674e-83	-0.255119	0.104	0.205	9.60634e-79	1	gene-Aco25861	coiled-coil domain-containing protein 113-like [Dendronephthya gigantea]	coiled-coil domain-containing protein 113-like [Dendronephthya gigantea]
gene-Aco02425.1	6.73453e-06	-0.429301	0.104	0.119	0.126932	1	gene-Aco02425	uncharacterized protein LOC100207796 [Hydra vulgaris]	PREDICTED: uncharacterized protein LOC100207796 [Hydra vulgaris]
gene-Aco21074	6.47655e-94	0.272266	0.103	0.041	1.2207e-89	1	gene-Aco21074	PREDICTED: cubilin-like [Vollenhovia emeryi]	PREDICTED: cubilin-like [Vollenhovia emeryi]
gene-Aco07532	1.33778e-261	0.451854	0.101	0.019	2.52145e-257	1	gene-Aco07532	Pancreatic Triacylglyceride Lipase-like protein 1, partial [Aurelia aurita]	Pancreatic Triacylglyceride Lipase-like protein 1, partial [Aurelia aurita]
gene-Aco26218	1.97742e-58	-0.484263	0.099	0.177	3.72704e-54	1	gene-Aco26218	anillin [Hydra vulgaris]	PREDICTED: actin-binding protein anillin-like [Hydra vulgaris]
gene-Aco14777.1	2.33608e-83	-0.803803	0.099	0.196	4.40304e-79	1	gene-Aco14777	uncharacterized protein LOC117100346 [Anneissia japonica]	uncharacterized protein LOC117100346 [Anneissia japonica]
gene-Aco00028	4.61615e-90	-0.312131	0.098	0.203	8.70051e-86	1	gene-Aco00028	hypothetical protein ANANG_G00292180 [Anguilla anguilla]	--
gene-Aco31310	8.77436e-110	-0.28196	0.096	0.218	1.65379e-105	1	gene-Aco31310	0	--
gene-Aco27947	1.81827e-102	-0.535914	0.096	0.207	3.42707e-98	1	gene-Aco27947	RecName: Full=G2/mitotic-specific cyclin-B [Hydra viridissima]	RecName: Full=G2/mitotic-specific cyclin-B [Hydra viridissima]
gene-Aco14595.1	2.31272e-37	-0.296784	0.093	0.15	4.35902e-33	1	gene-Aco14595	putative RNA-directed DNA polymerase from transposon BS [Exaiptasia diaphana]	putative RNA-directed DNA polymerase from transposon BS [Exaiptasia diaphana]
gene-Aco08200	3.62892e-130	-0.337964	0.087	0.218	6.83979e-126	1	gene-Aco08200	predicted protein [Nematostella vectensis]	EF-hand calcium-binding domain-containing protein 7 [Nematostella vectensis]
gene-Aco05211	1.58257e-76	-0.255131	0.082	0.172	2.98282e-72	1	gene-Aco05211	PREDICTED: ankyrin repeat domain-containing protein 45-like [Acropora digitifera]	ankyrin repeat domain-containing protein 45-like isoform X1 [Acropora millepora]
gene-Aco12660	8.19591e-78	-0.546399	0.075	0.166	1.54477e-73	1	gene-Aco12660	ubiquitin-conjugating enzyme E2 D2-like [Orbicella faveolata]	ubiquitin-conjugating enzyme E2 D2-like [Orbicella faveolata]
gene-Aco07288	1.5724e-94	-0.269962	0.073	0.175	2.96366e-90	1	gene-Aco07288	protein FAM227B-like, partial [Orbicella faveolata]	protein FAM227B-like, partial [Orbicella faveolata]
gene-Aco03951	1.71092e-102	-0.259146	0.056	0.158	3.22474e-98	1	gene-Aco03951	ADP-ribosylation factor-like protein 6 [Hydra vulgaris]	PREDICTED: ADP-ribosylation factor-like protein 6 [Hydra vulgaris]
gene-Aco13130.1	2.53703e-39	-0.435638	0.054	0.107	4.7818e-35	1	gene-Aco13130	general transcriptional corepressor trfA isoform X3 [Hydra vulgaris]	PREDICTED: histone-lysine N-methyltransferase, H3 lysine-79 specific-like [Hydra vulgaris]
gene-Aco12082	4.34274e-69	-0.266222	0.053	0.13	8.1852e-65	1	gene-Aco12082	AN1-type zinc finger protein 2B-like [Pocillopora damicornis]	AN1-type zinc finger protein 2B-like [Pocillopora damicornis]
gene-Aco13247	6.56805e-111	-0.540436	0.051	0.154	1.23795e-106	1	gene-Aco13247	major antigen [Hydra vulgaris]	PREDICTED: major antigen-like [Hydra vulgaris]
gene-Aco02811.1	1.32858e-82	-0.692831	0.049	0.132	2.5041e-78	1	gene-Aco02811	hypothetical protein pdam_00006253 [Pocillopora damicornis]	transcription factor Sox-11-A-like [Pocillopora damicornis]
gene-Aco05736	4.07309e-72	-0.258362	0.04	0.114	7.67696e-68	1	gene-Aco05736	uncharacterized protein LOC100197130 isoform X4 [Hydra vulgaris]	PREDICTED: uncharacterized protein LOC100197130 [Hydra vulgaris]
gene-Aco03311.1	2.58598e-95	-0.415314	0.037	0.126	4.87406e-91	1	gene-Aco03311	transgelin [Plakobranchus ocellatus]	muscle-specific protein 20 isoform X1 [Lingula anatina]
gene-Aco11463	4.35342e-96	-0.852282	0.037	0.127	8.20533e-92	1	gene-Aco11463	putative RNA-directed DNA polymerase from transposon BS [Stylophora pistillata]	uncharacterized protein LOC114961668 [Acropora millepora]
gene-Aco24709.2	0	2.23086	0.907	0.163	0	2	gene-Aco24709	PREDICTED: uncharacterized protein LOC106704584 [Latimeria chalumnae]	uncharacterized protein LOC114530965 [Dendronephthya gigantea]
gene-Aco02200.1	0	2.09682	0.933	0.206	0	2	gene-Aco02200	capping protein inhibiting regulator of actin dynamics-like isoform X3 [Acropora millepora]	uncharacterized protein KIAA1211 homolog isoform X1 [Acropora millepora]
gene-Aco18030.1	0	1.93737	0.941	0.209	0	2	gene-Aco18030	UPF0573 protein C2orf70 homolog A [Exaiptasia diaphana]	UPF0573 protein C2orf70 homolog A [Exaiptasia diaphana]
gene-Aco03716.2	0	1.74949	0.933	0.2	0	2	gene-Aco03716	parkin coregulated gene protein homolog [Hydra vulgaris]	PREDICTED: parkin coregulated gene protein homolog [Hydra vulgaris]
gene-Aco21149.2	0	1.72428	0.933	0.269	0	2	gene-Aco21149	protein Flattop homolog isoform X2 [Hydra vulgaris]	PREDICTED: protein Flattop homolog isoform X2 [Hydra vulgaris]
gene-Aco21017.1	0	1.72241	0.886	0.12	0	2	gene-Aco21017	receptor expression-enhancing protein 5 [Aplysia californica]	receptor expression-enhancing protein 5 [Aplysia californica]
gene-Aco28073.1	0	1.69893	0.826	0.088	0	2	gene-Aco28073	0	#N/A
gene-Aco04972.1	0	1.66382	0.893	0.183	0	2	gene-Aco04972	coiled-coil domain-containing protein 81-like [Pocillopora damicornis]	coiled-coil domain-containing protein 81-like [Pocillopora damicornis]
gene-Aco16781.1	0	1.65222	0.901	0.171	0	2	gene-Aco16781	Calmodulin [Mizuhopecten yessoensis]	Calmodulin [Mizuhopecten yessoensis]
gene-Aco25018.2	0	1.64672	0.903	0.174	0	2	gene-Aco25018	kelch-like protein 12 [Hydra vulgaris]	PREDICTED: kelch-like protein 12 isoform X1 [Hydra vulgaris]
gene-Aco25067.1	0	1.63572	0.912	0.315	0	2	gene-Aco25067	cilia- and flagella-associated protein 20 isoform X2 [Plutella xylostella]	PREDICTED: cilia- and flagella-associated protein 20 isoform X2 [Plutella xylostella]
gene-Aco26065.1	0	1.59119	0.856	0.104	0	2	gene-Aco26065	uncharacterized protein C5orf49 homolog, partial [Anneissia japonica]	uncharacterized protein C5orf49 homolog [Dendronephthya gigantea]
gene-Aco15465.1	0	1.57915	0.849	0.09	0	2	gene-Aco15465	PREDICTED: nicotinate-nucleotide pyrophosphorylase [carboxylating]-like isoform X1 [Saccoglossus kowalevskii]	PREDICTED: nicotinate-nucleotide pyrophosphorylase [carboxylating]-like isoform X1 [Saccoglossus kowalevskii]
gene-Aco17749.2	0	1.57577	0.947	0.384	0	2	gene-Aco17749	tektin-2-like [Actinia tenebrosa]	tektin-2-like [Actinia tenebrosa]
gene-Aco27903.1	0	1.55813	0.906	0.199	0	2	gene-Aco27903	outer dense fiber protein 3-like [Actinia tenebrosa]	outer dense fiber protein 3-like [Actinia tenebrosa]
gene-Aco13104.2	0	1.55586	0.856	0.174	0	2	gene-Aco13104	tubulin glycylase 3C-like [Dendronephthya gigantea]	tubulin glycylase 3C-like [Dendronephthya gigantea]
gene-Aco06243.1	0	1.54601	0.941	0.345	0	2	gene-Aco06243	cilia- and flagella-associated protein 157 [Exaiptasia diaphana]	cilia- and flagella-associated protein 157 [Exaiptasia diaphana]
gene-Aco05957.1	0	1.5427	0.831	0.163	0	2	gene-Aco05957	cilia- and flagella-associated protein 77-like [Orbicella faveolata]	cilia- and flagella-associated protein 77-like [Anneissia japonica]
gene-Aco22780.2	0	1.54193	0.952	0.419	0	2	gene-Aco22780	cilia- and flagella-associated protein 91 [Nematostella vectensis]	cilia- and flagella-associated protein 91 [Nematostella vectensis]
gene-Aco03596.2	0	1.52764	0.941	0.45	0	2	gene-Aco03596	cilia- and flagella-associated protein 58-like [Anneissia japonica]	cilia- and flagella-associated protein 58-like [Anneissia japonica]
gene-Aco21292.2	0	1.51801	0.926	0.365	0	2	gene-Aco21292	uncharacterized protein LOC100197876 isoform X1 [Hydra vulgaris]	PREDICTED: uncharacterized protein LOC100197876 isoform X2 [Hydra vulgaris]
gene-Aco10357.1	0	1.4712	0.801	0.106	0	2	gene-Aco10357	uncharacterized protein LOC5517849 [Nematostella vectensis]	uncharacterized protein LOC5517849 [Nematostella vectensis]
gene-Aco05906.1	0	1.46871	0.828	0.091	0	2	gene-Aco05906	protein FAM166B-like isoform X2 [Dendronephthya gigantea]	protein FAM166B-like isoform X2 [Dendronephthya gigantea]
gene-Aco29140.2	0	1.46249	0.93	0.369	0	2	gene-Aco29140	atrial natriuretic peptide receptor 1-like isoform X1 [Hydra vulgaris]	PREDICTED: atrial natriuretic peptide receptor 1-like isoform X1 [Hydra vulgaris]
gene-Aco24727.2	0	1.46072	0.881	0.194	0	2	gene-Aco24727	uncharacterized protein C4orf45 homolog isoform X2 [Stylophora pistillata]	uncharacterized protein C4orf45-like isoform X1 [Stylophora pistillata]
gene-Aco14419.2	0	1.45275	0.956	0.444	0	2	gene-Aco14419	coiled-coil domain-containing protein 173-like [Acropora millepora]	coiled-coil domain-containing protein 173-like [Acropora millepora]
gene-Aco00683.1	0	1.4519	0.85	0.21	0	2	gene-Aco00683	ubiquitin-conjugating enzyme E2 A [Hydra vulgaris]	PREDICTED: ubiquitin-conjugating enzyme E2 A [Hydra vulgaris]
gene-Aco28331.2	0	1.43831	0.957	0.437	0	2	gene-Aco28331	cilia- and flagella-associated protein 53-like [Orbicella faveolata]	cilia- and flagella-associated protein 53-like [Orbicella faveolata]
gene-Aco26720.1	0	1.43596	0.866	0.206	0	2	gene-Aco26720	MORN repeat-containing protein 3 [Mytilus edulis]	hypothetical protein CAPTEDRAFT_167723 [Capitella teleta]
gene-Aco10297.1	0	1.4209	0.834	0.142	0	2	gene-Aco10297	testis-expressed protein 43-like [Pocillopora damicornis]	hypothetical protein pdam_00000628 [Pocillopora damicornis]
gene-Aco07864.1	0	1.41412	0.809	0.098	0	2	gene-Aco07864	radial spoke head 1 homolog [Exaiptasia diaphana]	radial spoke head 1 homolog isoform X1 [Acropora millepora]
gene-Aco08610.2	0	1.40529	0.939	0.372	0	2	gene-Aco08610	doublecortin domain-containing protein 2-like isoform X2 [Actinia tenebrosa]	doublecortin domain-containing protein 2-like isoform X1 [Actinia tenebrosa]
gene-Aco03641.2	0	1.40469	0.911	0.292	0	2	gene-Aco03641	radial spoke head protein 3 homolog [Nematostella vectensis]	radial spoke head protein 3 homolog [Nematostella vectensis]
gene-Aco08711.1	0	1.39759	0.789	0.081	0	2	gene-Aco08711	putative RNA-directed DNA polymerase from transposon BS [Stylophora pistillata]	uncharacterized protein LOC114961668 [Acropora millepora]
gene-Aco13764.1	0	1.38097	0.831	0.119	0	2	gene-Aco13764	protein ATP6V1FNB-like [Nematostella vectensis]	protein ATP6V1FNB-like [Nematostella vectensis]
gene-Aco19515.1	0	1.37381	0.788	0.106	0	2	gene-Aco19515	uncharacterized protein LOC110043180 [Orbicella faveolata]	uncharacterized protein LOC110043180 [Orbicella faveolata]
gene-Aco10221.1	0	1.37129	0.858	0.234	0	2	gene-Aco10221	predicted protein, partial [Nematostella vectensis]	tetratricopeptide repeat protein 25 [Nematostella vectensis]
gene-Aco15562.2	0	1.36459	0.91	0.412	0	2	gene-Aco15562	enkurin-like [Stylophora pistillata]	enkurin-like [Stylophora pistillata]
gene-Aco21497.1	0	1.36016	0.774	0.085	0	2	gene-Aco21497	uncharacterized protein LOC114543461 [Dendronephthya gigantea]	PREDICTED: uncharacterized protein LOC107354959 [Acropora digitifera]
gene-Aco21321.1	0	1.35704	0.942	0.421	0	2	gene-Aco21321	cilia- and flagella-associated protein 45-like [Actinia tenebrosa]	cilia- and flagella-associated protein 45-like [Actinia tenebrosa]
gene-Aco08589.1	0	1.34184	0.839	0.202	0	2	gene-Aco08589	spermatogenesis-associated protein 6-like [Pocillopora damicornis]	spermatogenesis-associated protein 6-like [Pocillopora damicornis]
gene-Aco26432.1	0	1.33596	0.78	0.08	0	2	gene-Aco26432	creatine kinase B-type-like [Actinia tenebrosa]	creatine kinase B-type-like [Actinia tenebrosa]
gene-Aco22112.1	0	1.32454	0.764	0.089	0	2	gene-Aco22112	UPF0686 protein C11orf1 homolog [Acropora millepora]	hypothetical protein pdam_00008018 [Pocillopora damicornis]
gene-Aco20540.1	0	1.31787	0.83	0.167	0	2	gene-Aco20540	testis-expressed protein 49-like [Dendronephthya gigantea]	testis-expressed protein 49-like [Dendronephthya gigantea]
gene-Aco09410.2	0	1.31192	0.889	0.289	0	2	gene-Aco09410	UPF0602 protein C4orf47 homolog [Exaiptasia diaphana]	UPF0602 protein C4orf47 homolog [Exaiptasia diaphana]
gene-Aco02495.1	0	1.31052	0.769	0.109	0	2	gene-Aco02495	uncharacterized protein C6orf163 homolog isoform X1 [Nematostella vectensis]	uncharacterized protein C6orf163 homolog [Nematostella vectensis]
gene-Aco02521.2	0	1.31032	0.748	0.201	0	2	gene-Aco02521	hypothetical protein GWI33_018914 [Rhynchophorus ferrugineus]	PREDICTED: F-box/WD repeat-containing protein 11 [Bactrocera latifrons]
gene-Aco03530.2	0	1.26526	0.8	0.171	0	2	gene-Aco03530	THEGL [Branchiostoma lanceolatum]	PREDICTED: testicular haploid expressed gene protein-like isoform X2 [Branchiostoma belcheri]
gene-Aco22689.1	0	1.26018	0.835	0.323	0	2	gene-Aco22689	uncharacterized protein C17orf105 homolog [Stylophora pistillata]	uncharacterized protein C17orf105 homolog [Stylophora pistillata]
gene-Aco17797.1	0	1.24986	0.761	0.123	0	2	gene-Aco17797	unnamed protein product [Mytilus coruscus]	unnamed protein product [Mytilus coruscus]
gene-Aco21427.1	0	1.24915	0.81	0.172	0	2	gene-Aco21427	NT5E [Branchiostoma lanceolatum]	5'-nucleotidase-like [Orbicella faveolata]
gene-Aco04886.2	0	1.24701	0.744	0.183	0	2	gene-Aco04886	protein FAM228B-like [Stylophora pistillata]	protein FAM228B-like [Stylophora pistillata]
gene-Aco06226.1	0	1.23143	0.783	0.12	0	2	gene-Aco06226	coiled-coil domain-containing protein 105 [Exaiptasia diaphana]	coiled-coil domain-containing protein 105 [Exaiptasia diaphana]
gene-Aco03529.1	0	1.23138	0.725	0.067	0	2	gene-Aco03529	protein DBF4 homolog B [Nematostella vectensis]	predicted protein [Nematostella vectensis]
gene-Aco22710.1	0	1.22747	0.618	0.056	0	2	gene-Aco22710	testis-specific serine/threonine-protein kinase 3-like [Hydra vulgaris]	PREDICTED: testis-specific serine/threonine-protein kinase 3-like [Hydra vulgaris]
gene-Aco07230.1	0	1.22329	0.807	0.327	0	2	gene-Aco07230	meiosis expressed gene 1 protein homolog [Hydra vulgaris]	PREDICTED: meiosis expressed gene 1 protein homolog [Hydra vulgaris]
gene-Aco07520.1	0	1.21514	0.762	0.113	0	2	gene-Aco07520	dual specificity protein phosphatase CDC14A-like [Orbicella faveolata]	dual specificity protein phosphatase CDC14AB-like isoform X4 [Crassostrea virginica]
gene-Aco19731.2	0	1.20438	0.803	0.136	0	2	gene-Aco19731	uncharacterized protein LOC114526835, partial [Dendronephthya gigantea]	uncharacterized protein LOC114526835, partial [Dendronephthya gigantea]
gene-Aco05068.2	0	1.20176	0.926	0.352	0	2	gene-Aco05068	coiled-coil domain-containing protein 151-like [Stylophora pistillata]	coiled-coil domain-containing protein 151-like [Stylophora pistillata]
gene-Aco08515.1	0	1.1868	0.754	0.151	0	2	gene-Aco08515	protein FAM183B-like [Actinia tenebrosa]	protein FAM183B-like [Actinia tenebrosa]
gene-Aco14613.1	0	1.18417	0.869	0.422	0	2	gene-Aco14613	kinesin heavy chain [Hydra vulgaris]	kinesin heavy chain-like isoform X2 [Pocillopora damicornis]
gene-Aco26696.1	0	1.18328	0.783	0.191	0	2	gene-Aco26696	ubiquitin-conjugating enzyme E2 G1-like [Pocillopora damicornis]	ubiquitin-conjugating enzyme E2 G1-like [Pocillopora damicornis]
gene-Aco31094.1	0	1.18156	0.788	0.195	0	2	gene-Aco31094	ZFAND6 [Branchiostoma lanceolatum]	PREDICTED: AN1-type zinc finger protein 6-like [Branchiostoma belcheri]
gene-Aco10395.1	0	1.17055	0.848	0.288	0	2	gene-Aco10395	LOW QUALITY PROTEIN: dynein axonemal heavy chain 7 [Nematostella vectensis]	dynein heavy chain 7, axonemal-like [Pocillopora damicornis]
gene-Aco16816.1	0	1.16976	0.741	0.128	0	2	gene-Aco16816	uncharacterized protein C1orf158 homolog isoform X1 [Branchiostoma floridae]	hypothetical protein BSL78_26763 [Apostichopus japonicus]
gene-Aco13509.2	0	1.16938	0.846	0.387	0	2	gene-Aco13509	unnamed protein product [Brachionus calyciflorus]	hypothetical protein BpHYR1_027339 [Brachionus plicatilis]
gene-Aco14777.2	0	1.16903	0.663	0.132	0	2	gene-Aco14777	uncharacterized protein LOC117100346 [Anneissia japonica]	uncharacterized protein LOC117100346 [Anneissia japonica]
gene-Aco00213.1	0	1.15059	0.718	0.083	0	2	gene-Aco00213	kinesin-like protein KIF9 [Orbicella faveolata]	kinesin-like protein KIF9 [Orbicella faveolata]
gene-Aco24340.2	0	1.14498	0.923	0.469	0	2	gene-Aco24340	meiosis-specific nuclear structural protein 1-like [Orbicella faveolata]	meiosis-specific nuclear structural protein 1-like [Orbicella faveolata]
gene-Aco26461.1	0	1.13214	0.697	0.076	0	2	gene-Aco26461	sterile alpha motif domain-containing protein 15-like [Chiloscyllium plagiosum]	PREDICTED: sterile alpha motif domain-containing protein 15-like [Hydra vulgaris]
gene-Aco06406.1	0	1.11979	0.76	0.169	0	2	gene-Aco06406	uncharacterized protein LOC111340145 [Stylophora pistillata]	uncharacterized protein LOC111340145 [Stylophora pistillata]
gene-Aco28088.1	0	1.10314	0.679	0.066	0	2	gene-Aco28088	leucine-rich repeat-containing protein 74B-like [Stylophora pistillata]	leucine-rich repeat-containing protein 74B-like [Stylophora pistillata]
gene-Aco07909.1	0	1.10293	0.727	0.119	0	2	gene-Aco07909	serine/threonine-protein kinase NIM1 isoform X2 [Hydra vulgaris]	PREDICTED: serine/threonine-protein kinase NIM1-like [Hydra vulgaris]
gene-Aco20817	0	1.10104	0.774	0.197	0	2	gene-Aco20817	radial spoke head protein 4 homolog A-like [Stylophora pistillata]	radial spoke head protein 4 homolog A-like [Stylophora pistillata]
gene-Aco27682.2	0	1.10004	0.819	0.232	0	2	gene-Aco27682	uncharacterized protein LOC110040776 [Orbicella faveolata]	uncharacterized protein LOC110040776 [Orbicella faveolata]
gene-Aco06484.1	0	1.09764	0.681	0.068	0	2	gene-Aco06484	AGAP003895-PA-like protein [Anopheles sinensis]	kelch-like protein 10 [Centruroides sculpturatus]
gene-Aco09733.1	0	1.09421	0.754	0.176	0	2	gene-Aco09733	PREDICTED: testicular haploid expressed gene protein-like [Acropora digitifera]	PREDICTED: testicular haploid expressed gene protein-like [Acropora digitifera]
gene-Aco26189.1	0	1.08991	0.749	0.149	0	2	gene-Aco26189	unnamed protein product [Owenia fusiformis]	testis, prostate and placenta expressed [Saccoglossus kowalevskii]
gene-Aco10416.1	0	1.08901	0.701	0.074	0	2	gene-Aco10416	band 3 anion transport protein-like [Hydra vulgaris]	PREDICTED: band 3 anion transport protein [Hydra vulgaris]
gene-Aco27748.1	0	1.08751	0.702	0.114	0	2	gene-Aco27748	coiled-coil domain-containing protein 74B-like [Ciona intestinalis]	uncharacterized protein LOC114520418 [Dendronephthya gigantea]
gene-Aco26579.2	0	1.08043	0.845	0.289	0	2	gene-Aco26579	tektin-1-like [Acropora millepora]	tektin-1-like [Acropora millepora]
gene-Aco28004.2	0	1.07873	0.793	0.148	0	2	gene-Aco28004	uncharacterized protein LOC114964826 [Acropora millepora]	uncharacterized protein LOC114964826 [Acropora millepora]
gene-Aco27844.1	0	1.04801	0.73	0.167	0	2	gene-Aco27844	E3 ubiquitin-protein ligase arih1 [Hydra vulgaris]	PREDICTED: E3 ubiquitin-protein ligase arih1-like [Hydra vulgaris]
gene-Aco22501.2	0	1.04536	0.757	0.192	0	2	gene-Aco22501	ankyrin repeat and MYND domain-containing protein 1-like isoform X2 [Actinia tenebrosa]	ankyrin repeat and MYND domain-containing protein 1-like isoform X1 [Actinia tenebrosa]
gene-Aco04853.1	0	1.03619	0.725	0.179	0	2	gene-Aco04853	PREDICTED: uncharacterized protein C9orf135-like [Acropora digitifera]	PREDICTED: uncharacterized protein C9orf135-like [Acropora digitifera]
gene-Aco21207.1	0	1.02623	0.843	0.323	0	2	gene-Aco21207	EF-hand domain-containing family member C2-like isoform X1 [Orbicella faveolata]	EF-hand domain-containing family member C2-like isoform X1 [Orbicella faveolata]
gene-Aco10578.1	0	1.00955	0.836	0.296	0	2	gene-Aco10578	spermatogenesis-associated protein 17-like [Acropora millepora]	spermatogenesis-associated protein 17-like [Acropora millepora]
gene-Aco09901.1	0	1.0084	0.65	0.091	0	2	gene-Aco09901	uncharacterized protein LOC100207358 isoform X5 [Hydra vulgaris]	uncharacterized protein LOC106167598 isoform X4 [Lingula anatina]
gene-Aco26213.1	0	1.00746	0.619	0.066	0	2	gene-Aco26213	uncharacterized protein LOC5510818 isoform X1 [Nematostella vectensis]	uncharacterized protein LOC5510818 [Nematostella vectensis]
gene-Aco21421.1	0	0.999314	0.843	0.397	0	2	gene-Aco21421	very long-chain specific acyl-CoA dehydrogenase, mitochondrial-like [Acropora millepora]	very long-chain specific acyl-CoA dehydrogenase, mitochondrial-like [Acropora millepora]
gene-Aco13101.1	0	0.991291	0.632	0.068	0	2	gene-Aco13101	voltage-gated calcium channel alpha-1 subunit [Cyanea capillata]	voltage-gated calcium channel alpha-1 subunit [Cyanea capillata]
gene-Aco02363.1	0	0.98334	0.687	0.147	0	2	gene-Aco02363	stabilizer of axonemal microtubules 1 [Hydra vulgaris]	PREDICTED: protein FAM154A-like [Hydra vulgaris]
gene-Aco16776.1	0	0.982839	0.623	0.058	0	2	gene-Aco16776	uncharacterized protein LOC100214193 [Hydra vulgaris]	uncharacterized protein LOC110057041 [Orbicella faveolata]
gene-Aco24725.1	0	0.979722	0.653	0.075	0	2	gene-Aco24725	protein phosphatase 1 regulatory subunit 32-like isoform X2 [Orbicella faveolata]	protein phosphatase 1 regulatory subunit 32-like isoform X2 [Orbicella faveolata]
gene-Aco18055.1	0	0.979626	0.662	0.127	0	2	gene-Aco18055	serine/threonine-protein kinase dyf-5 [Hydra vulgaris]	PREDICTED: serine/threonine-protein kinase ICK-like [Hydra vulgaris]
gene-Aco21197.1	0	0.977204	0.622	0.064	0	2	gene-Aco21197	regulator of G-protein signaling protein-like isoform X1 [Hydra vulgaris]	regulator of G-protein signaling protein-like isoform X2 [Acropora millepora]
gene-Aco11879.1	0	0.963019	0.611	0.058	0	2	gene-Aco11879	probable serine/threonine-protein kinase fhkD [Exaiptasia diaphana]	serine/threonine-protein kinase par-1-like [Pocillopora damicornis]
gene-Aco03988.1	0	0.957038	0.561	0.051	0	2	gene-Aco03988	transient receptor potential cation channel subfamily A member 1-like [Acropora millepora]	serine/threonine-protein phosphatase 6 regulatory ankyrin repeat subunit B-like [Orbicella faveolata]
gene-Aco04172	0	0.956976	0.712	0.185	0	2	gene-Aco04172	protein pitchfork-like [Orbicella faveolata]	protein pitchfork-like [Orbicella faveolata]
gene-Aco08023.2	0	0.947014	0.854	0.324	0	2	gene-Aco08023	hypothetical protein pdam_00023067 [Pocillopora damicornis]	hypothetical protein pdam_00023067 [Pocillopora damicornis]
gene-Aco03909.2	0	0.946185	0.786	0.266	0	2	gene-Aco03909	trichohyalin [Exaiptasia diaphana]	Lebercilin [Exaiptasia diaphana]
gene-Aco24918.1	0	0.937824	0.638	0.092	0	2	gene-Aco24918	radial spoke head protein 4 homolog A-like [Actinia tenebrosa]	radial spoke head protein 4 homolog A-like [Actinia tenebrosa]
gene-Aco07633.2	0	0.910289	0.819	0.317	0	2	gene-Aco07633	cilia- and flagella-associated protein 57 [Nematostella vectensis]	cilia- and flagella-associated protein 57 [Exaiptasia diaphana]
gene-Aco11901.1	0	0.909838	0.605	0.058	0	2	gene-Aco11901	sodium/hydrogen exchanger 10-like [Pocillopora damicornis]	sodium/hydrogen exchanger 10-like [Pocillopora damicornis]
gene-Aco10662.2	0	0.90716	0.894	0.384	0	2	gene-Aco10662	outer dynein arm-docking complex subunit 2 [Nematostella vectensis]	armadillo repeat-containing protein 4-like [Dendronephthya gigantea]
gene-Aco26013.1	0	0.898569	0.51	0.049	0	2	gene-Aco26013	dual specificity protein phosphatase CDC14A-like [Hydra vulgaris]	dual specificity protein phosphatase CDC14A-like [Dendronephthya gigantea]
gene-Aco25008.2	0	0.897689	0.921	0.511	0	2	gene-Aco25008	gamma-aminobutyric acid receptor-associated protein-like 2 [Exaiptasia diaphana]	gamma-aminobutyric acid receptor-associated protein-like 2 [Exaiptasia diaphana]
gene-Aco15785.1	0	0.897422	0.562	0.053	0	2	gene-Aco15785	cAMP-dependent protein kinase regulatory subunit-like [Stylophora pistillata]	cAMP-dependent protein kinase regulatory subunit-like [Stylophora pistillata]
gene-Aco02174.2	0	0.894167	0.826	0.318	0	2	gene-Aco02174	predicted protein, partial [Nematostella vectensis]	IQ and ubiquitin-like domain-containing protein [Orbicella faveolata]
gene-Aco06464.2	0	0.888275	0.788	0.266	0	2	gene-Aco06464	dynein regulatory complex protein 10 [Exaiptasia diaphana]	dynein regulatory complex protein 10 [Exaiptasia diaphana]
gene-Aco26328.2	0	0.876525	0.839	0.342	0	2	gene-Aco26328	Dynein regulatory complex subunit 4 [Lamellibrachia satsuma]	GAS8 [Bugula neritina]
gene-Aco01039.1	0	0.87195	0.583	0.059	0	2	gene-Aco01039	hypothetical protein pdam_00019067, partial [Pocillopora damicornis]	PREDICTED: uncharacterized protein LOC100211324 [Hydra vulgaris]
gene-Aco21802.1	0	0.871129	0.597	0.097	0	2	gene-Aco21802	CAP-Gly domain-containing linker protein 2 isoform X2 [Lingula anatina]	CAP-Gly domain-containing linker protein 4 [Nematostella vectensis]
gene-Aco26370.1	0	0.851334	0.998	0.931	0	2	gene-Aco26370	tubulin beta-4B chain [Lingula anatina]	tubulin beta-4B chain [Lingula anatina]
gene-Aco03378.2	0	0.841607	0.68	0.228	0	2	gene-Aco03378	mitochondrial proton/calcium exchanger protein [Exaiptasia diaphana]	mitochondrial proton/calcium exchanger protein [Exaiptasia diaphana]
gene-Aco00498.1	0	0.814619	0.503	0.043	0	2	gene-Aco00498	WD repeat-containing protein 64-like [Pocillopora damicornis]	WD repeat-containing protein 64-like [Pocillopora damicornis]
gene-Aco28530.1	0	0.807379	0.537	0.104	0	2	gene-Aco28530	PREDICTED: vasohibin-1-like [Acropora digitifera]	tubulinyl-Tyr carboxypeptidase 1-like [Acropora millepora]
gene-Aco21728.1	0	0.798711	0.673	0.227	0	2	gene-Aco21728	dynein regulatory complex protein 9-like [Actinia tenebrosa]	dynein regulatory complex protein 9-like [Pocillopora damicornis]
gene-Aco24746.1	0	0.780759	0.565	0.122	0	2	gene-Aco24746	AN1-type zinc finger protein 4-like [Stylophora pistillata]	AN1-type zinc finger protein 4-like [Stylophora pistillata]
gene-Aco06248.1	0	0.772529	0.651	0.186	0	2	gene-Aco06248	adenylate kinase isoenzyme 5-like [Acropora millepora]	adenylate kinase isoenzyme 5-like [Acropora millepora]
gene-Aco21403.2	0	0.752062	0.74	0.267	0	2	gene-Aco21403	cyclic nucleotide-gated olfactory channel-like isoform X2 [Acropora millepora]	PREDICTED: cyclic nucleotide-gated cation channel alpha-3-like isoform X1 [Acropora digitifera]
gene-Aco28093.1	0	0.743847	0.747	0.303	0	2	gene-Aco28093	tubulin polyglutamylase ttll6-like [Orbicella faveolata]	tubulin polyglutamylase ttll6-like [Orbicella faveolata]
gene-Aco29131.2	0	0.74236	0.742	0.289	0	2	gene-Aco29131	cilia- and flagella-associated protein 161-like [Actinia tenebrosa]	cilia- and flagella-associated protein 161-like [Actinia tenebrosa]
gene-Aco13150.1	0	0.739413	0.594	0.145	0	2	gene-Aco13150	OTU domain-containing protein 5 [Hydra vulgaris]	PREDICTED: OTU domain-containing protein 5-like [Hydra vulgaris]
gene-Aco03375.1	0	0.732568	0.785	0.31	0	2	gene-Aco03375	cGMP-specific 3',5'-cyclic phosphodiesterase-like [Orbicella faveolata]	cGMP-specific 3',5'-cyclic phosphodiesterase-like [Orbicella faveolata]
gene-Aco19589.1	0	0.708336	0.648	0.225	0	2	gene-Aco19589	transmembrane protein 229B-like [Hydra vulgaris]	transmembrane protein 229b-like [Actinia tenebrosa]
gene-Aco17885	0	0.708041	0.653	0.212	0	2	gene-Aco17885	O(6)-methylguanine-induced apoptosis 2-like [Mercenaria mercenaria]	O(6)-methylguanine-induced apoptosis 2-like [Actinia tenebrosa]
gene-Aco19781	0	0.705674	0.47	0.052	0	2	gene-Aco19781	uncharacterized protein LOC101241803 [Hydra vulgaris]	PREDICTED: uncharacterized protein LOC101241803 [Hydra vulgaris]
gene-Aco09613.2	0	0.702969	0.69	0.257	0	2	gene-Aco09613	uncharacterized protein LOC114972205 isoform X2 [Acropora millepora]	uncharacterized protein LOC114972205 isoform X2 [Acropora millepora]
gene-Aco14352.2	0	0.702121	0.751	0.28	0	2	gene-Aco14352	cilia- and flagella-associated protein 69-like [Actinia tenebrosa]	cilia- and flagella-associated protein 69-like [Actinia tenebrosa]
gene-Aco27425	0	0.688553	0.463	0.044	0	2	gene-Aco27425	uncharacterized protein LOC113666873 [Pocillopora damicornis]	inactive serine/threonine-protein kinase TEX14 [Exaiptasia diaphana]
gene-Aco00808.2	0	0.671542	0.873	0.576	0	2	gene-Aco00808	dynein heavy chain 12, axonemal-like [Orbicella faveolata]	dynein heavy chain 12, axonemal-like [Orbicella faveolata]
gene-Aco25253	0	0.667012	0.456	0.057	0	2	gene-Aco25253	CBY1-interacting BAR domain-containing protein 1 isoform X1 [Hydra vulgaris]	PREDICTED: protein FAM92A1-like isoform X1 [Hydra vulgaris]
gene-Aco10666	0	0.646832	0.524	0.17	0	2	gene-Aco10666	dynein light chain roadblock-type 2 isoform X2 [Mugil cephalus]	Dynein light chain roadblock-type 2 [Stylophora pistillata]
gene-Aco02300	0	0.64377	0.628	0.232	0	2	gene-Aco02300	protein FAM47E-like [Actinia tenebrosa]	protein FAM47E-like [Actinia tenebrosa]
gene-Aco13258.1	0	0.624427	0.532	0.153	0	2	gene-Aco13258	uncharacterized protein LOC114969506 isoform X1 [Acropora millepora]	uncharacterized protein LOC114969506 isoform X1 [Acropora millepora]
gene-Aco15805	0	0.623825	0.552	0.165	0	2	gene-Aco15805	LOW QUALITY PROTEIN: cilia- and flagella-associated protein 221-like [Acropora millepora]	LOW QUALITY PROTEIN: cilia- and flagella-associated protein 221-like [Acropora millepora]
gene-Aco27417	0	0.619992	0.431	0.044	0	2	gene-Aco27417	prominin-1-A isoform X3 [Exaiptasia diaphana]	--
gene-Aco24711	0	0.60742	0.477	0.116	0	2	gene-Aco24711	nucleoside diphosphate kinase homolog 5-like [Pocillopora damicornis]	nucleoside diphosphate kinase homolog 5-like [Pocillopora damicornis]
gene-Aco20863	0	0.607063	0.429	0.056	0	2	gene-Aco20863	predicted protein, partial [Nematostella vectensis]	predicted protein, partial [Nematostella vectensis]
gene-Aco18104.2	0	0.604978	0.65	0.234	0	2	gene-Aco18104	armadillo repeat-containing protein 3-like [Orbicella faveolata]	armadillo repeat-containing protein 3-like [Orbicella faveolata]
gene-Aco22128	0	0.590601	0.469	0.104	0	2	gene-Aco22128	cilia- and flagella-associated protein 91-like [Pocillopora damicornis]	cilia- and flagella-associated protein 91-like [Pocillopora damicornis]
gene-Aco09751.1	0	0.584401	0.443	0.077	0	2	gene-Aco09751	equilibrative nucleoside transporter 1-like [Pocillopora damicornis]	equilibrative nucleoside transporter 1-like [Pocillopora damicornis]
gene-Aco06500.1	0	0.579292	0.704	0.304	0	2	gene-Aco06500	dynein light chain 4, axonemal-like [Pocillopora damicornis]	dynein light chain 4, axonemal-like [Pocillopora damicornis]
gene-Aco07453.1	0	0.577027	0.736	0.359	0	2	gene-Aco07453	aconitate hydratase, mitochondrial-like [Pocillopora damicornis]	aconitate hydratase, mitochondrial-like [Pocillopora damicornis]
gene-Aco06224	0	0.576888	0.599	0.233	0	2	gene-Aco06224	axonemal dynein light chain domain-containing protein 1 [Nematostella vectensis]	axonemal dynein light chain domain-containing protein 1 [Nematostella vectensis]
gene-Aco10577	0	0.535068	0.381	0.09	0	2	gene-Aco10577	forkhead box protein N2 [Nematostella vectensis]	forkhead box protein N2 [Nematostella vectensis]
gene-Aco15841.1	0	0.534546	0.625	0.305	0	2	gene-Aco15841	sperm-associated antigen 16 protein-like [Pocillopora damicornis]	sperm-associated antigen 16 protein-like [Pocillopora damicornis]
gene-Aco14378.1	0	0.528395	0.493	0.224	0	2	gene-Aco14378	PRELI domain containing protein 3A [Hydra vulgaris]	PREDICTED: protein slowmo homolog 1-like [Hydra vulgaris]
gene-Aco08875	0	0.515455	0.582	0.25	0	2	gene-Aco08875	cilia- and flagella-associated protein 299-like [Xenia sp. Carnegie-2017]	uncharacterized protein C4orf22 homolog isoform X1 [Orbicella faveolata]
gene-Aco27944.1	0	0.511652	0.812	0.406	0	2	gene-Aco27944	dynein intermediate chain 2, ciliary-like [Actinia tenebrosa]	dynein intermediate chain 2, ciliary-like [Actinia tenebrosa]
gene-Aco20970.1	0	0.509741	0.557	0.232	0	2	gene-Aco20970	dynein regulatory complex subunit 7-like [Orbicella faveolata]	dynein regulatory complex subunit 7-like [Orbicella faveolata]
gene-Aco29200	0	0.476725	0.368	0.063	0	2	gene-Aco29200	probable serine incorporator [Acropora millepora]	probable serine incorporator [Acropora millepora]
gene-Aco29206	0	0.474284	0.341	0.046	0	2	gene-Aco29206	uncharacterized protein LOC100213518 [Hydra vulgaris]	uncharacterized protein LOC110059006 isoform X2 [Orbicella faveolata]
gene-Aco00823.1	0	0.471943	0.608	0.27	0	2	gene-Aco00823	leucine-rich repeat-containing protein 51 [Hydra vulgaris]	PREDICTED: leucine-rich repeat-containing protein 51-like [Hydra vulgaris]
gene-Aco22771.2	1.80725e-292	0.463912	0.941	0.708	3.4063e-288	2	gene-Aco22771	ATP synthase subunit g, mitochondrial-like [Orbicella faveolata]	ATP synthase subunit g, mitochondrial-like [Orbicella faveolata]
gene-Aco26951.2	2.44621e-267	0.461763	0.904	0.66	4.61061e-263	2	gene-Aco26951	PREDICTED: cytochrome c oxidase subunit 6A, mitochondrial-like [Acropora digitifera]	PREDICTED: cytochrome c oxidase subunit 6A, mitochondrial-like [Acropora digitifera]
gene-Aco15649	0	0.446936	0.414	0.158	0	2	gene-Aco15649	diacylglycerol kinase gamma isoform X1 [Hydra vulgaris]	diacylglycerol kinase beta-like isoform X1 [Actinia tenebrosa]
gene-Aco27782	0	0.442103	0.347	0.089	0	2	gene-Aco27782	serine/threonine-protein kinase NLK [Hydra vulgaris]	PREDICTED: serine/threonine-protein kinase NLK-like [Hydra vulgaris]
gene-Aco07229	0	0.437287	0.322	0.053	0	2	gene-Aco07229	palmitoyltransferase ZDHHC4-like isoform X1 [Hydra vulgaris]	probable palmitoyltransferase ZDHHC4 [Nematostella vectensis]
gene-Aco03864.1	0	0.430491	0.775	0.401	0	2	gene-Aco03864	adenylate kinase 9-like [Actinia tenebrosa]	adenylate kinase 9-like [Actinia tenebrosa]
gene-Aco10237	0	0.4217	0.482	0.198	0	2	gene-Aco10237	dynein regulatory complex subunit 5-like [Actinia tenebrosa]	dynein regulatory complex subunit 5-like [Actinia tenebrosa]
gene-Aco07094	0	0.409525	0.373	0.118	0	2	gene-Aco07094	telomere attrition and p53 response 1 protein [Hydra vulgaris]	PREDICTED: UPF0472 protein C16orf72-like [Hydra vulgaris]
gene-Aco03799.2	8.15158e-278	0.397024	0.689	0.366	1.53641e-273	2	gene-Aco03799	cilia- and flagella-associated protein 47-like isoform X1 [Nematostella vectensis]	cilia- and flagella-associated protein 47-like [Pocillopora damicornis]
gene-Aco16132	0	0.396697	0.382	0.133	0	2	gene-Aco16132	leucine-rich repeat-containing protein 34-like [Actinia tenebrosa]	leucine-rich repeat-containing protein 34-like [Actinia tenebrosa]
gene-Aco27585	4.88215e-284	0.391171	0.455	0.201	9.20189e-280	2	gene-Aco27585	dynein regulatory complex subunit 2-like [Patiria miniata]	coiled-coil domain-containing protein 65-like [Acanthaster planci]
gene-Aco21008	0	0.391058	0.335	0.094	0	2	gene-Aco21008	denticleless protein homolog isoform X2 [Hydra vulgaris]	PREDICTED: denticleless protein homolog [Hydra vulgaris]
gene-Aco08898	7.67846e-224	0.384035	0.44	0.213	1.44724e-219	2	gene-Aco08898	protein LKAAEAR1-like [Pocillopora damicornis]	protein LKAAEAR1-like [Actinia tenebrosa]
gene-Aco28997	4.06834e-239	0.382495	0.471	0.23	7.66801e-235	2	gene-Aco28997	uncharacterized protein LOC111325656 isoform X2 [Stylophora pistillata]	uncharacterized protein LOC111325656 isoform X2 [Stylophora pistillata]
gene-Aco00167	0	0.371562	0.31	0.066	0	2	gene-Aco00167	WD repeat-containing protein on Y chromosome isoform X2 [Nematostella vectensis]	WD repeat-containing protein on Y chromosome isoform X2 [Nematostella vectensis]
gene-Aco05076.1	5.20462e-296	0.364594	0.537	0.244	9.80967e-292	2	gene-Aco05076	MORN repeat-containing protein 5 [Nematostella vectensis]	MORN repeat-containing protein 5 [Nematostella vectensis]
gene-Aco08603.1	2.26224e-195	0.364594	0.595	0.363	4.26387e-191	2	gene-Aco08603	hypothetical protein NFI96_016384 [Prochilodus magdalenae]	adenylyl cyclase-associated protein 1 [Nematostella vectensis]
gene-Aco22616	3.6566e-274	0.357833	0.401	0.165	6.89196e-270	2	gene-Aco22616	X-ray radiation resistance-associated protein 1 [Exaiptasia diaphana]	X-ray radiation resistance-associated protein 1 [Exaiptasia diaphana]
gene-Aco20799.1	8.96445e-138	0.349631	0.495	0.311	1.68962e-133	2	gene-Aco20799	E3 ubiquitin-protein ligase RNF8-like [Orbicella faveolata]	E3 ubiquitin-protein ligase RNF8-like [Orbicella faveolata]
gene-Aco07349.1	1.11417e-237	0.346479	0.511	0.247	2.09999e-233	2	gene-Aco07349	dynein heavy chain 3, axonemal-like [Pocillopora damicornis]	dynein heavy chain 3, axonemal-like [Pocillopora damicornis]
gene-Aco11633	0	0.345903	0.263	0.044	0	2	gene-Aco11633	RNA-directed DNA polymerase from mobile element jockey [Stylophora pistillata]	RNA-directed DNA polymerase from mobile element jockey [Stylophora pistillata]
gene-Aco31064.1	3.46372e-134	0.338401	0.632	0.43	6.52841e-130	2	gene-Aco31064	cold shock domain-containing protein E1 [Hydra vulgaris]	PREDICTED: cold shock domain-containing protein E1-like [Hydra vulgaris]
gene-Aco14248	0	0.329379	0.226	0.037	0	2	gene-Aco14248	semaphorin-5B isoform X2 [Peromyscus maniculatus bairdii]	semaphorin-5A [Exaiptasia diaphana]
gene-Aco25206	1.98215e-249	0.326918	0.45	0.203	3.73595e-245	2	gene-Aco25206	PREDICTED: translin-associated factor X-interacting protein 1-like [Acropora digitifera]	PREDICTED: translin-associated factor X-interacting protein 1-like [Acropora digitifera]
gene-Aco00813	3.4005e-294	0.325662	0.329	0.116	6.40926e-290	2	gene-Aco00813	tetratricopeptide repeat protein 29-like [Actinia tenebrosa]	tetratricopeptide repeat protein 29-like [Actinia tenebrosa]
gene-Aco03650	8.17049e-256	0.314441	0.275	0.093	1.53997e-251	2	gene-Aco03650	uncharacterized protein LOC114964890 isoform X1 [Acropora millepora]	uncharacterized protein LOC110248432 [Exaiptasia diaphana]
gene-Aco21790	0	0.314376	0.268	0.072	0	2	gene-Aco21790	ras-related protein Rab6 [Dendronephthya gigantea]	ras-related protein Rab6 [Dendronephthya gigantea]
gene-Aco17968.1	1.21865e-181	0.309783	0.478	0.251	2.29691e-177	2	gene-Aco17968	coiled-coil domain-containing protein 178-like [Orbicella faveolata]	coiled-coil domain-containing protein 178-like [Orbicella faveolata]
gene-Aco21512	1.42509e-250	0.306993	0.314	0.119	2.68601e-246	2	gene-Aco21512	ankyrin repeat and SAM domain-containing protein 3-like [Acropora millepora]	ankyrin repeat and SAM domain-containing protein 3-like [Stylophora pistillata]
gene-Aco06069	0	0.303332	0.195	0.019	0	2	gene-Aco06069	PREDICTED: calcium-binding mitochondrial carrier protein SCaMC-1-like [Anolis carolinensis]	calcium-binding mitochondrial carrier protein SCaMC-2-like [Orbicella faveolata]
gene-Aco09716	0	0.302352	0.262	0.076	0	2	gene-Aco09716	uncharacterized protein LOC113671110 [Pocillopora damicornis]	uncharacterized protein LOC113671110 [Pocillopora damicornis]
gene-Aco03505	2.32361e-190	0.301709	0.334	0.148	4.37954e-186	2	gene-Aco03505	protein FRA10AC1 isoform X4 [Aquila chrysaetos chrysaetos]	PREDICTED: protein FRA10AC1 homolog [Branchiostoma belcheri]
gene-Aco10408.2	2.415e-212	0.296331	0.608	0.317	4.55179e-208	2	gene-Aco10408	alsin [Hydra vulgaris]	PREDICTED: alsin-like [Hydra vulgaris]
gene-Aco08752	1.65628e-171	0.295994	0.422	0.217	3.12175e-167	2	gene-Aco08752	DPY30 domain-containing protein 1 [Exaiptasia diaphana]	DPY30 domain-containing protein 1 [Exaiptasia diaphana]
gene-Aco04899.1	6.71328e-265	0.295575	0.751	0.408	1.26532e-260	2	gene-Aco04899	androglobin-like isoform X5 [Actinia tenebrosa]	androglobin-like isoform X5 [Actinia tenebrosa]
gene-Aco16118	0	0.292315	0.172	0.031	0	2	gene-Aco16118	uncharacterized protein LOC114544649 [Dendronephthya gigantea]	uncharacterized protein LOC114544649 [Dendronephthya gigantea]
gene-Aco21526	1.46378e-237	0.27091	0.223	0.069	2.75894e-233	2	gene-Aco21526	cilia- and flagella-associated protein 300-like isoform X1 [Pocillopora damicornis]	cilia- and flagella-associated protein 300-like isoform X1 [Pocillopora damicornis]
gene-Aco04020.1	5.53835e-117	0.267281	0.405	0.232	1.04387e-112	2	gene-Aco04020	X-linked retinitis pigmentosa GTPase regulator [Stylophora pistillata]	X-linked retinitis pigmentosa GTPase regulator [Stylophora pistillata]
gene-Aco03551	4.46098e-192	0.262527	0.281	0.112	8.40806e-188	2	gene-Aco03551	transmembrane protein 230-like isoform X1 [Stylophora pistillata]	transmembrane protein 230-like isoform X1 [Stylophora pistillata]
gene-Aco10348.1	2.2956e-173	0.261259	0.41	0.203	4.32675e-169	2	gene-Aco10348	cilia- and flagella-associated protein 65 [Exaiptasia diaphana]	cilia- and flagella-associated protein 65 [Exaiptasia diaphana]
gene-Aco00062	4.7052e-187	0.256532	0.248	0.094	8.86836e-183	2	gene-Aco00062	protein KIBRA [Nematostella vectensis]	protein KIBRA [Nematostella vectensis]
gene-Aco20386	0	0.25223	0.193	0.042	0	2	gene-Aco20386	PREDICTED: MAPK/MAK/MRK overlapping kinase-like [Saccoglossus kowalevskii]	PREDICTED: MAPK/MAK/MRK overlapping kinase-like [Saccoglossus kowalevskii]
gene-Aco19866	6.90796e-114	-0.250256	0.047	0.196	1.30201e-109	2	gene-Aco19866	thyroid receptor-interacting protein 11-like isoform X1 [Pocillopora damicornis]	thyroid receptor-interacting protein 11-like isoform X1 [Pocillopora damicornis]
gene-Aco12034.1	6.9174e-111	-0.250734	0.043	0.188	1.30379e-106	2	gene-Aco12034	PREDICTED: tyrosine-protein kinase BAZ1B-like [Saccoglossus kowalevskii]	PREDICTED: tyrosine-protein kinase BAZ1B-like [Saccoglossus kowalevskii]
gene-Aco08278.1	2.16467e-101	-0.250792	0.042	0.176	4.07997e-97	2	gene-Aco08278	afadin- and alpha-actinin-binding protein A-like [Acropora millepora]	afadin- and alpha-actinin-binding protein A-like [Acropora millepora]
gene-Aco27832.1	8.81575e-121	-0.250826	0.029	0.176	1.66159e-116	2	gene-Aco27832	mediator of RNA polymerase II transcription subunit 19-like isoform X2 [Hydra vulgaris]	PREDICTED: mediator of RNA polymerase II transcription subunit 19-like [Hydra vulgaris]
gene-Aco26772.1	3.77835e-101	-0.251318	0.041	0.173	7.12143e-97	2	gene-Aco26772	protein HIRA isoform X1 [Nematostella vectensis]	protein HIRA [Nematostella vectensis]
gene-Aco14450	5.21428e-129	-0.251636	0.018	0.165	9.82788e-125	2	gene-Aco14450	V-type proton ATPase subunit F [Exaiptasia diaphana]	V-type proton ATPase subunit F [Exaiptasia diaphana]
gene-Aco03244.1	4.50308e-88	-0.251777	0.049	0.173	8.48741e-84	2	gene-Aco03244	protein Dr1 isoform X1 [Hydra vulgaris]	PREDICTED: protein Dr1-like [Hydra vulgaris]
gene-Aco07378.1	1.1686e-97	-0.252693	0.037	0.165	2.20258e-93	2	gene-Aco07378	cAMP-dependent protein kinase type I-alpha regulatory subunit-like [Actinia tenebrosa]	PREDICTED: cAMP-dependent protein kinase type I-beta regulatory subunit-like [Hydra vulgaris]
gene-Aco09770.1	3.17711e-110	-0.252933	0.037	0.177	5.98821e-106	2	gene-Aco09770	transmembrane protein 50A [Hydra vulgaris]	PREDICTED: transmembrane protein 50A-like [Hydra vulgaris]
gene-Aco07561.2	2.16682e-11	-0.252988	0.444	0.472	4.08402e-07	2	gene-Aco07561	predicted protein [Nematostella vectensis]	NADH dehydrogenase [ubiquinone] 1 beta subcomplex subunit 7 [Nematostella vectensis]
gene-Aco10216	1.24305e-103	-0.253384	0.062	0.205	2.3429e-99	2	gene-Aco10216	endoplasmic reticulum resident protein 44 [Nematostella vectensis]	endoplasmic reticulum resident protein 44 [Nematostella vectensis]
gene-Aco14818	2.16574e-124	-0.253616	0.025	0.173	4.08199e-120	2	gene-Aco14818	PREDICTED: proteasome subunit alpha type-2-like, partial [Calidris pugnax]	hypothetical protein pdam_00004899 [Pocillopora damicornis]
gene-Aco09779.1	2.24985e-66	-0.253875	0.061	0.165	4.24053e-62	2	gene-Aco09779	DNA primase small subunit-like [Actinia tenebrosa]	DNA primase small subunit-like [Actinia tenebrosa]
gene-Aco20747	6.62754e-123	-0.254119	0.03	0.18	1.24916e-118	2	gene-Aco20747	serine/threonine-protein phosphatase PP1-beta catalytic subunit [Hydra vulgaris]	PREDICTED: serine/threonine-protein phosphatase PP1-beta catalytic subunit [Hydra vulgaris]
gene-Aco12076	2.44161e-63	-0.2543	0.074	0.179	4.60195e-59	2	gene-Aco12076	protein FAM199X-B-like [Actinia tenebrosa]	protein FAM199X-B-like [Actinia tenebrosa]
gene-Aco08158.1	1.82401e-76	-0.254435	0.084	0.207	3.43789e-72	2	gene-Aco08158	intraflagellar transport protein 74 homolog [Hydra vulgaris]	PREDICTED: intraflagellar transport protein 74 homolog [Hydra vulgaris]
gene-Aco14605.1	4.59273e-124	-0.254564	0.04	0.195	8.65638e-120	2	gene-Aco14605	14-3-3 protein zeta isoform X2 [Dendroctonus ponderosae]	PREDICTED: 14-3-3 protein zeta isoform X3 [Dendroctonus ponderosae]
gene-Aco07630.1	2.10491e-92	-0.254737	0.033	0.154	3.96733e-88	2	gene-Aco07630	putative E3 ubiquitin-protein ligase UBR7 [Actinia tenebrosa]	putative E3 ubiquitin-protein ligase UBR7 [Actinia tenebrosa]
gene-Aco25990	1.19828e-102	-0.254984	0.056	0.197	2.25852e-98	2	gene-Aco25990	predicted protein, partial [Nematostella vectensis]	predicted protein, partial [Nematostella vectensis]
gene-Aco06162	1.48832e-70	-0.255174	0.055	0.163	2.80518e-66	2	gene-Aco06162	kinesin-associated protein 3 [Hydra vulgaris]	PREDICTED: kinesin-associated protein 3-like [Hydra vulgaris]
gene-Aco11855	1.8427e-72	-0.255346	0.151	0.283	3.47312e-68	2	gene-Aco11855	lysosomal aspartic protease-like [Branchiostoma floridae]	cathepsin D [Pteria penguin]
gene-Aco14763	1.56889e-124	-0.25545	0.018	0.161	2.95705e-120	2	gene-Aco14763	tricarboxylate transport protein B, mitochondrial [Hydra vulgaris]	PREDICTED: tricarboxylate transport protein, mitochondrial-like [Hydra vulgaris]
gene-Aco00092.1	5.41659e-102	-0.255723	0.049	0.187	1.02092e-97	2	gene-Aco00092	39S ribosomal protein L22, mitochondrial [Nematostella vectensis]	39S ribosomal protein L22, mitochondrial [Nematostella vectensis]
gene-Aco26610	8.01394e-127	-0.256659	0.04	0.198	1.51047e-122	2	gene-Aco26610	eIF-2-alpha kinase activator GCN1 [Hydra vulgaris]	eIF-2-alpha kinase activator GCN1-like [Orbicella faveolata]
gene-Aco10328.1	7.6752e-110	-0.257099	0.042	0.184	1.44662e-105	2	gene-Aco10328	U4/U6.U5 tri-snRNP-associated protein 1 [Hydra vulgaris]	PREDICTED: U4/U6.U5 tri-snRNP-associated protein 1-like [Hydra vulgaris]
gene-Aco21102	4.34857e-80	-0.257117	0.134	0.275	8.19618e-76	2	gene-Aco21102	AT-rich interactive domain-containing protein 4B [Hydra vulgaris]	AT-rich interactive domain-containing protein 4A [Nematostella vectensis]
gene-Aco06288	5.37884e-123	-0.257291	0.033	0.185	1.0138e-118	2	gene-Aco06288	H(+)/Cl(-) exchange transporter 7 [Nematostella vectensis]	H(+)/Cl(-) exchange transporter 7 [Nematostella vectensis]
gene-Aco26120.1	1.21753e-11	-0.257329	0.2	0.24	2.29481e-07	2	gene-Aco26120	aurora kinase A-A-like isoform X3 [Lingula anatina]	aurora kinase A-A-like isoform X2 [Lingula anatina]
gene-Aco15724.1	1.01402e-111	-0.25767	0.056	0.206	1.91123e-107	2	gene-Aco15724	hypothetical protein TRIADDRAFT_22387, partial [Trichoplax adhaerens]	hypothetical protein TRIADDRAFT_22387, partial [Trichoplax adhaerens]
gene-Aco28164.1	1.03231e-79	-0.257799	0.109	0.244	1.94571e-75	2	gene-Aco28164	chromodomain-helicase-DNA-binding protein 1-like isoform X3 [Nematostella vectensis]	LOW QUALITY PROTEIN: chromodomain-helicase-DNA-binding protein 1 [Nematostella vectensis]
gene-Aco27971.1	5.57017e-98	-0.257944	0.041	0.171	1.04986e-93	2	gene-Aco27971	nuclear lamin protein [Hydra vulgaris]	nuclear lamin protein [Hydra vulgaris]
gene-Aco26334.1	2.64952e-127	-0.257969	0.035	0.19	4.99381e-123	2	gene-Aco26334	cleavage and polyadenylation specificity factor subunit 5 [Syngnathus acus]	cleavage and polyadenylation specificity factor subunit 5-like [Acropora millepora]
gene-Aco07899.1	7.57708e-72	-0.258283	0.139	0.27	1.42813e-67	2	gene-Aco07899	epidermal growth factor receptor substrate 15-like 1 [Acropora millepora]	epidermal growth factor receptor substrate 15-like 1 [Acropora millepora]
gene-Aco08628	8.73369e-127	-0.258847	0.019	0.166	1.64613e-122	2	gene-Aco08628	NADH dehydrogenase [ubiquinone] flavoprotein 1, mitochondrial [Strongylocentrotus purpuratus]	NADH dehydrogenase [ubiquinone] flavoprotein 1, mitochondrial [Strongylocentrotus purpuratus]
gene-Aco00064	4.68706e-131	-0.258884	0.044	0.207	8.83417e-127	2	gene-Aco00064	protein Red [Hydra vulgaris]	PREDICTED: protein Red-like [Saccoglossus kowalevskii]
gene-Aco10443.1	3.83789e-117	-0.259277	0.033	0.18	7.23366e-113	2	gene-Aco10443	peroxiredoxin-5, mitochondrial isoform X1 [Nematostella vectensis]	peroxiredoxin-5, mitochondrial isoform X1 [Nematostella vectensis]
gene-Aco25168.1	8.18144e-122	-0.259503	0.04	0.193	1.54204e-117	2	gene-Aco25168	craniofacial development protein 1-like isoform X2 [Dendronephthya gigantea]	craniofacial development protein 1-like isoform X2 [Dendronephthya gigantea]
gene-Aco07565.1	5.14277e-85	-0.259788	0.041	0.159	9.6931e-81	2	gene-Aco07565	uncharacterized protein LOC100204258 isoform X2 [Hydra vulgaris]	PREDICTED: uncharacterized protein LOC100204258 [Hydra vulgaris]
gene-Aco10757	5.05441e-109	-0.260023	0.031	0.167	9.52654e-105	2	gene-Aco10757	CD151 antigen [Hydra vulgaris]	PREDICTED: CD151 antigen-like [Hydra vulgaris]
gene-Aco20224.1	7.41248e-104	-0.260044	0.068	0.215	1.3971e-99	2	gene-Aco20224	disheveled-associated activator of morphogenesis 2-like isoform X2 [Hydra vulgaris]	disheveled-associated activator of morphogenesis 1-A [Nematostella vectensis]
gene-Aco13933	6.79801e-141	-0.260378	0.032	0.2	1.28129e-136	2	gene-Aco13933	protein lifeguard 4 [Hydra vulgaris]	PREDICTED: protein lifeguard 4-like [Hydra vulgaris]
gene-Aco19113.1	9.52623e-88	-0.26082	0.05	0.174	1.7955e-83	2	gene-Aco19113	RNA-directed DNA polymerase from mobile element jockey [Stylophora pistillata]	RNA-directed DNA polymerase from mobile element jockey [Stylophora pistillata]
gene-Aco29045.1	7.85606e-83	-0.262197	0.072	0.197	1.48071e-78	2	gene-Aco29045	heterogeneous nuclear ribonucleoprotein K isoform X2 [Hydra vulgaris]	PREDICTED: heterogeneous nuclear ribonucleoprotein K-like isoform X2 [Hydra vulgaris]
gene-Aco12020	7.76385e-121	-0.262234	0.063	0.224	1.46333e-116	2	gene-Aco12020	coatomer subunit beta [Hydra vulgaris]	PREDICTED: coatomer subunit beta [Hydra vulgaris]
gene-Aco25849	5.56922e-124	-0.262538	0.056	0.218	1.04969e-119	2	gene-Aco25849	actin-related protein 2/3 complex subunit 4 [Nematostella vectensis]	actin-related protein 2/3 complex subunit 4 [Nematostella vectensis]
gene-Aco20677.1	8.8544e-80	-0.262646	0.143	0.282	1.66888e-75	2	gene-Aco20677	26S proteasome non-ATPase regulatory subunit 8 [Hydra vulgaris]	PREDICTED: 26S proteasome non-ATPase regulatory subunit 8-like [Hydra vulgaris]
gene-Aco09850.1	4.29281e-104	-0.26266	0.075	0.223	8.09109e-100	2	gene-Aco09850	leucine-rich PPR motif-containing protein, mitochondrial-like [Acropora millepora]	leucine-rich PPR motif-containing protein, mitochondrial-like [Acropora millepora]
gene-Aco15619.1	1.62213e-87	-0.263699	0.046	0.168	3.05739e-83	2	gene-Aco15619	DNA-directed RNA polymerase I subunit RPA2 isoform X2 [Hydra vulgaris]	PREDICTED: DNA-directed RNA polymerase I subunit RPA2 [Hydra vulgaris]
gene-Aco05870	3.8944e-136	-0.263858	0.031	0.192	7.34017e-132	2	gene-Aco05870	kynurenine--oxoglutarate transaminase 3-like isoform X2 [Stylophora pistillata]	kynurenine--oxoglutarate transaminase 3-like isoform X2 [Orbicella faveolata]
gene-Aco26625	3.88197e-124	-0.263925	0.04	0.195	7.31674e-120	2	gene-Aco26625	4-hydroxyphenylpyruvate dioxygenase-like [Acropora millepora]	4-hydroxyphenylpyruvate dioxygenase-like [Acropora millepora]
gene-Aco22635.2	1.58419e-29	-0.263934	0.213	0.29	2.98588e-25	2	gene-Aco22635	regulator of nonsense transcripts 3B-like isoform X1 [Orbicella faveolata]	regulator of nonsense transcripts 3B-like isoform X1 [Orbicella faveolata]
gene-Aco15430	3.51548e-74	-0.264378	0.045	0.152	6.62597e-70	2	gene-Aco15430	uncharacterized protein LOC100215503 [Hydra vulgaris]	PREDICTED: uncharacterized protein LOC101239750, partial [Hydra vulgaris]
gene-Aco03894.1	5.23479e-90	-0.264473	0.115	0.26	9.86652e-86	2	gene-Aco03894	prefoldin subunit 3 [Megalops cyprinoides]	prefoldin subunit 3-like [Dendronephthya gigantea]
gene-Aco21189	9.35653e-129	-0.264718	0.052	0.217	1.76352e-124	2	gene-Aco21189	protein LTV1 homolog isoform X1 [Stylophora pistillata]	protein LTV1 homolog isoform X1 [Stylophora pistillata]
gene-Aco02177.1	1.45523e-91	-0.26492	0.082	0.219	2.74281e-87	2	gene-Aco02177	ubiquitin-like modifier-activating enzyme 1 [Hydra vulgaris]	ubiquitin-like modifier-activating enzyme 1 [Nematostella vectensis]
gene-Aco09487.1	1.36298e-114	-0.265019	0.045	0.198	2.56894e-110	2	gene-Aco09487	PREDICTED: hematopoietic prostaglandin D synthase-like [Saccoglossus kowalevskii]	PREDICTED: hematopoietic prostaglandin D synthase-like [Saccoglossus kowalevskii]
gene-Aco04923.1	5.85862e-60	-0.265113	0.1	0.208	1.10423e-55	2	gene-Aco04923	kinesin-like protein KIF20B [Pocillopora damicornis]	kinesin-like protein KIF20B [Actinia tenebrosa]
gene-Aco03458	1.96173e-100	-0.265141	0.009	0.124	3.69746e-96	2	gene-Aco03458	probable cyclin-dependent serine/threonine-protein kinase DDB_G0292550 [Hydra vulgaris]	PREDICTED: probable cyclin-dependent serine/threonine-protein kinase DDB_G0292550 [Hydra vulgaris]
gene-Aco08551	7.2698e-125	-0.265251	0.062	0.227	1.37021e-120	2	gene-Aco08551	heterogeneous nuclear ribonucleoprotein A/B-like isoform X8 [Actinia tenebrosa]	heterogeneous nuclear ribonucleoprotein D-like isoform X3 [Actinia tenebrosa]
gene-Aco28100.1	1.14059e-86	-0.265438	0.036	0.151	2.14979e-82	2	gene-Aco28100	unnamed protein product [Timema poppensis]	activated RNA polymerase II transcriptional coactivator p15-like [Anneissia japonica]
gene-Aco14279.1	7.09726e-93	-0.265692	0.038	0.161	1.33769e-88	2	gene-Aco14279	hypothetical protein pdam_00005548 [Pocillopora damicornis]	hypothetical protein pdam_00005548 [Pocillopora damicornis]
gene-Aco27584.1	1.96933e-88	-0.266333	0.041	0.161	3.71179e-84	2	gene-Aco27584	DNA replication licensing factor mcm7-like [Pocillopora damicornis]	hypothetical protein pdam_00001246 [Pocillopora damicornis]
gene-Aco26187.1	4.25345e-125	-0.266505	0.045	0.202	8.01691e-121	2	gene-Aco26187	protein LSM14 homolog [Hydra vulgaris]	PREDICTED: protein LSM14 homolog [Hydra vulgaris]
gene-Aco02519	2.54788e-117	-0.266657	0.053	0.208	4.80225e-113	2	gene-Aco02519	transforming acidic coiled-coil-containing protein 3 isoform X3 [Hydra vulgaris]	PREDICTED: transforming acidic coiled-coil-containing protein 3-like [Hydra vulgaris]
gene-Aco04872.1	1.27502e-30	-0.266777	0.159	0.237	2.40315e-26	2	gene-Aco04872	PREDICTED: uncharacterized protein LOC107350975 [Acropora digitifera]	uncharacterized protein LOC114961959 isoform X2 [Acropora millepora]
gene-Aco00123.1	6.0682e-43	-0.266988	0.154	0.245	1.14373e-38	2	gene-Aco00123	ran GTPase-activating protein 1 isoform X2 [Hydra vulgaris]	PREDICTED: ran GTPase-activating protein 1-like [Hydra vulgaris]
gene-Aco31140	6.48767e-125	-0.267027	0.035	0.19	1.2228e-120	2	gene-Aco31140	GTPase homolog [Strongylocentrotus purpuratus]	GTPase homolog [Strongylocentrotus purpuratus]
gene-Aco26666.1	7.96309e-97	-0.267488	0.048	0.18	1.50088e-92	2	gene-Aco26666	INO80 complex subunit B isoform X2 [Nematostella vectensis]	INO80 complex subunit B isoform X1 [Nematostella vectensis]
gene-Aco14283.1	1.12766e-93	-0.267551	0.115	0.264	2.12541e-89	2	gene-Aco14283	vacuolar-sorting protein SNF8 [Hydra vulgaris]	PREDICTED: vacuolar-sorting protein SNF8-like [Hydra vulgaris]
gene-Aco15734	4.50059e-113	-0.267622	0.033	0.176	8.48272e-109	2	gene-Aco15734	heat shock protein 60A-like [Pocillopora damicornis]	heat shock protein 60A-like [Pocillopora damicornis]
gene-Aco26389.1	5.75472e-36	-0.267689	0.132	0.211	1.08465e-31	2	gene-Aco26389	DNA replication factor Cdt1 isoform X3 [Hydra vulgaris]	PREDICTED: DNA replication factor Cdt1-like isoform X2 [Hydra vulgaris]
gene-Aco12935	6.03067e-92	-0.268092	0.026	0.143	1.13666e-87	2	gene-Aco12935	hypothetical protein TCAL_09319 [Tigriopus californicus]	hypothetical protein TCAL_09319 [Tigriopus californicus]
gene-Aco15689.1	7.11252e-109	-0.268222	0.041	0.181	1.34057e-104	2	gene-Aco15689	hypothetical protein LOTGIDRAFT_239238 [Lottia gigantea]	hypothetical protein LOTGIDRAFT_239238 [Lottia gigantea]
gene-Aco08292.1	6.92871e-81	-0.268504	0.052	0.168	1.30592e-76	2	gene-Aco08292	PREDICTED: protein SREK1IP1-like [Branchiostoma belcheri]	PREDICTED: protein SREK1IP1-like [Branchiostoma belcheri]
gene-Aco14227.1	9.78913e-92	-0.269711	0.117	0.263	1.84506e-87	2	gene-Aco14227	26S proteasome non-ATPase regulatory subunit 11-like [Stylophora pistillata]	26S proteasome non-ATPase regulatory subunit 11-like [Stylophora pistillata]
gene-Aco00431.1	4.31348e-49	-0.270197	0.109	0.204	8.13004e-45	2	gene-Aco00431	centrosomal protein of 135 kDa-like isoform X2 [Actinia tenebrosa]	centrosomal protein of 135 kDa-like isoform X2 [Actinia tenebrosa]
gene-Aco05476.1	5.64218e-45	-0.270555	0.095	0.182	1.06344e-40	2	gene-Aco05476	DNA polymerase epsilon subunit 3 [Crotalus tigris]	DNA polymerase epsilon subunit 3-like [Centruroides sculpturatus]
gene-Aco16022	1.08649e-124	-0.270737	0.031	0.182	2.04782e-120	2	gene-Aco16022	39S ribosomal protein L14, mitochondrial-like [Actinia tenebrosa]	39S ribosomal protein L14, mitochondrial-like [Actinia tenebrosa]
gene-Aco07517	4.84438e-135	-0.271601	0.023	0.18	9.13069e-131	2	gene-Aco07517	cytochrome c oxidase subunit 7C, mitochondrial-like [Xenia sp. Carnegie-2017]	cytochrome c oxidase subunit 7C, mitochondrial-like [Stylophora pistillata]
gene-Aco07722.1	1.88173e-74	-0.271911	0.084	0.203	3.54668e-70	2	gene-Aco07722	splicing regulatory glutamine/lysine-rich protein 1-like isoform X3 [Leptotrombidium deliense]	splicing regulatory glutamine/lysine-rich protein 1-like isoform X3 [Leptotrombidium deliense]
gene-Aco16105.1	8.81584e-89	-0.272021	0.152	0.301	1.66161e-84	2	gene-Aco16105	ATP-binding cassette sub-family F member 3 isoform X1 [Hydra vulgaris]	PREDICTED: ATP-binding cassette sub-family F member 3-like [Hydra vulgaris]
gene-Aco21546.1	1.00165e-84	-0.272427	0.018	0.122	1.8879e-80	2	gene-Aco21546	uncharacterized protein LOC100208040 [Hydra vulgaris]	PREDICTED: uncharacterized protein LOC100208040 [Hydra vulgaris]
gene-Aco24620.1	2.36256e-121	-0.272466	0.037	0.19	4.45295e-117	2	gene-Aco24620	adenosine kinase isoform X2 [Nematostella vectensis]	adenosine kinase isoform X1 [Nematostella vectensis]
gene-Aco07358	2.70667e-107	-0.272607	0.057	0.204	5.10153e-103	2	gene-Aco07358	leukocyte receptor cluster member 8 homolog [Orbicella faveolata]	leukocyte receptor cluster member 8 homolog [Dendronephthya gigantea]
gene-Aco07221.1	1.91888e-90	-0.273191	0.037	0.158	3.61671e-86	2	gene-Aco07221	eukaryotic peptide chain release factor GTP-binding subunit ERF3A [Hydra vulgaris]	PREDICTED: eukaryotic peptide chain release factor GTP-binding subunit ERF3A-like [Hydra vulgaris]
gene-Aco15995	2.91058e-140	-0.273218	0.037	0.205	5.48586e-136	2	gene-Aco15995	cytoplasmic dynein 1 intermediate chain 2 [Hydra vulgaris]	PREDICTED: cytoplasmic dynein 1 intermediate chain 2-like [Hydra vulgaris]
gene-Aco03762.1	6.58139e-54	-0.273263	0.131	0.234	1.24046e-49	2	gene-Aco03762	SH3 domain-binding glutamic acid-rich-like protein 3 [Ciona intestinalis]	SH3 domain-binding glutamic acid-rich-like protein 3 [Ciona intestinalis]
gene-Aco02508.1	1.59085e-73	-0.273633	0.095	0.217	2.99844e-69	2	gene-Aco02508	structural maintenance of chromosomes protein 3 [Hydra vulgaris]	PREDICTED: structural maintenance of chromosomes protein 3-like [Hydra vulgaris]
gene-Aco05729.1	6.46248e-85	-0.273821	0.032	0.144	1.21805e-80	2	gene-Aco05729	DNA (cytosine-5)-methyltransferase 1 [Tyto alba]	DNA (cytosine-5)-methyltransferase 1-like [Stylophora pistillata]
gene-Aco05219.1	6.02625e-99	-0.274553	0.061	0.2	1.13583e-94	2	gene-Aco05219	vacuolar protein sorting-associated protein 13A [Hydra vulgaris]	PREDICTED: vacuolar protein sorting-associated protein 13A-like [Hydra vulgaris]
gene-Aco10541.1	1.43795e-90	-0.274824	0.05	0.176	2.71024e-86	2	gene-Aco10541	centrosomal protein of 152 kDa-like isoform X2 [Ostrea edulis]	centrosomal protein of 152 kDa-like [Dendronephthya gigantea]
gene-Aco22655	5.98932e-133	-0.274831	0.018	0.169	1.12887e-128	2	gene-Aco22655	signal recognition particle receptor subunit alpha homolog [Hydra vulgaris]	PREDICTED: signal recognition particle receptor subunit alpha homolog isoform X2 [Hydra vulgaris]
gene-Aco21816.1	9.97597e-86	-0.274832	0.173	0.322	1.88027e-81	2	gene-Aco21816	NADH-ubiquinone oxidoreductase 49 kDa subunit [Hydra vulgaris]	PREDICTED: NADH-ubiquinone oxidoreductase 49 kDa subunit-like [Hydra vulgaris]
gene-Aco26413.1	1.3457e-127	-0.275076	0.053	0.218	2.53638e-123	2	gene-Aco26413	hypothetical protein H4Q32_020361 [Labeo rohita]	serine/threonine-protein kinase PRP4 homolog [Limulus polyphemus]
gene-Aco27913.1	2.20192e-96	-0.275536	0.064	0.202	4.15017e-92	2	gene-Aco27913	uncharacterized protein LOC100215682 [Hydra vulgaris]	uncharacterized protein LOC100215682 [Hydra vulgaris]
gene-Aco02138	3.25961e-141	-0.275792	0.028	0.193	6.14371e-137	2	gene-Aco02138	hypothetical protein JEQ12_001990, partial [Ovis aries]	tudor domain-containing protein 3-like [Pocillopora damicornis]
gene-Aco13155.1	4.58123e-50	-0.27601	0.144	0.243	8.63471e-46	2	gene-Aco13155	ras-related protein Rap-1A [Actinia tenebrosa]	ras-related protein Rap-1A [Actinia tenebrosa]
gene-Aco19523	2.53898e-121	-0.276353	0.058	0.219	4.78547e-117	2	gene-Aco19523	LOW QUALITY PROTEIN: kinesin-like protein KIF16B [Hydra vulgaris]	PREDICTED: kinesin-like protein KIF16B [Hydra vulgaris]
gene-Aco05197.1	8.35578e-28	-0.276507	0.361	0.424	1.5749e-23	2	gene-Aco05197	mitochondrial-processing peptidase subunit alpha isoform X2 [Hydra vulgaris]	mitochondrial-processing peptidase subunit alpha [Nematostella vectensis]
gene-Aco19514	5.21698e-117	-0.276618	0.084	0.249	9.83295e-113	2	gene-Aco19514	peptidyl-prolyl cis-trans isomerase FKBP2 [Gasterosteus aculeatus aculeatus]	hypothetical protein BSL78_20939 [Apostichopus japonicus]
gene-Aco31021.1	1.2765e-89	-0.276632	0.037	0.156	2.40594e-85	2	gene-Aco31021	PCNA-associated factor-like [Actinia tenebrosa]	PCNA-associated factor-like [Actinia tenebrosa]
gene-Aco16718	5.39292e-131	-0.276912	0.058	0.228	1.01646e-126	2	gene-Aco16718	AP-2 complex subunit mu [Hydra vulgaris]	PREDICTED: AP-2 complex subunit mu-like [Hydra vulgaris]
gene-Aco13124.1	1.8156e-106	-0.277111	0.056	0.202	3.42205e-102	2	gene-Aco13124	activating signal cointegrator 1 [Protopterus annectens]	activating signal cointegrator 1-like [Dendronephthya gigantea]
gene-Aco07666.1	2.26803e-109	-0.277197	0.065	0.216	4.27477e-105	2	gene-Aco07666	SAP30-binding protein-like [Ostrea edulis]	PREDICTED: SAP30-binding protein-like [Hydra vulgaris]
gene-Aco01346	6.77057e-149	-0.277376	0.034	0.209	1.27612e-144	2	gene-Aco01346	tumor suppressor candidate 3 [Hydra vulgaris]	PREDICTED: tumor suppressor candidate 3-like [Hydra vulgaris]
gene-Aco25114.2	2.02765e-66	-0.277622	0.02	0.109	3.82171e-62	2	gene-Aco25114	coadhesin-like [Actinia tenebrosa]	coadhesin-like [Actinia tenebrosa]
gene-Aco24641	6.5804e-139	-0.277916	0.046	0.218	1.24027e-134	2	gene-Aco24641	ubiquitin-conjugating enzyme E2-17 kDa isoform X4 [Mercenaria mercenaria]	ubiquitin-conjugating enzyme E2-17 kDa [Nilaparvata lugens]
gene-Aco07215.1	7.15632e-80	-0.278663	0.055	0.172	1.34882e-75	2	gene-Aco07215	coiled-coil domain-containing protein 57-like isoform X2 [Stylophora pistillata]	coiled-coil domain-containing protein 57-like [Nematostella vectensis]
gene-Aco25093.1	2.92867e-34	-0.279616	0.436	0.513	5.51996e-30	2	gene-Aco25093	Zinc finger, CHCC-type,NADH dehydrogenase [ubiquinone] iron-sulfur protein 6, mitochondrial [Cinara cedri]	Zinc finger, CHCC-type,NADH dehydrogenase [ubiquinone] iron-sulfur protein 6, mitochondrial [Cinara cedri]
gene-Aco19646.1	1.40067e-123	-0.28027	0.078	0.247	2.63998e-119	2	gene-Aco19646	serine/threonine-protein phosphatase 2A 56 kDa regulatory subunit epsilon isoform [Hydra vulgaris]	PREDICTED: serine/threonine-protein phosphatase 2A 56 kDa regulatory subunit epsilon isoform-like [Hydra vulgaris]
gene-Aco26764	8.1566e-71	-0.280581	0.306	0.452	1.53736e-66	2	gene-Aco26764	G patch domain-containing protein 4 [Hydra vulgaris]	PREDICTED: G patch domain-containing protein 4-like, partial [Hydra vulgaris]
gene-Aco14294	8.24039e-134	-0.280669	0.061	0.233	1.55315e-129	2	gene-Aco14294	cyclin-dependent kinase 13 [Hydra vulgaris]	cyclin-dependent kinase 12 [Nematostella vectensis]
gene-Aco08056.2	0.00269813	-0.281453	0.677	0.561	1	2	gene-Aco08056	ATP synthase subunit delta, mitochondrial-like [Centruroides sculpturatus]	ATP synthase subunit delta, mitochondrial-like [Centruroides sculpturatus]
gene-Aco31129.1	5.00784e-126	-0.281621	0.049	0.209	9.43878e-122	2	gene-Aco31129	interleukin enhancer-binding factor 2 homolog [Actinia tenebrosa]	interleukin enhancer-binding factor 2 homolog [Actinia tenebrosa]
gene-Aco05237.1	9.33428e-122	-0.281795	0.059	0.22	1.75933e-117	2	gene-Aco05237	unnamed protein product [Owenia fusiformis]	flotillin-1-like [Dendronephthya gigantea]
gene-Aco15840.1	1.76698e-130	-0.282188	0.053	0.219	3.33041e-126	2	gene-Aco15840	endoplasmic reticulum junction formation protein lunapark-B-like [Haliotis rufescens]	endoplasmic reticulum junction formation protein lunapark-B-like [Nematostella vectensis]
gene-Aco08582.1	3.28875e-81	-0.282916	0.101	0.234	6.19863e-77	2	gene-Aco08582	serine/threonine-protein kinase RIO3-like [Stylophora pistillata]	serine/threonine-protein kinase RIO3-like [Stylophora pistillata]
gene-Aco10745.1	3.4349e-99	-0.283781	0.129	0.286	6.47409e-95	2	gene-Aco10745	26S proteasome non-ATPase regulatory subunit 7-like [Haliotis rubra]	PREDICTED: 26S proteasome non-ATPase regulatory subunit 7-like [Saccoglossus kowalevskii]
gene-Aco22707	9.05965e-105	-0.284262	0.065	0.213	1.70756e-100	2	gene-Aco22707	centrosomal protein of 164 kDa-like isoform X4 [Hydra vulgaris]	PREDICTED: protein CASP-like [Hydra vulgaris]
gene-Aco09511.1	1.00115e-117	-0.2844	0.085	0.25	1.88696e-113	2	gene-Aco09511	26S proteasome non-ATPase regulatory subunit 14 [Strongylocentrotus purpuratus]	26S proteasome non-ATPase regulatory subunit 14 [Strongylocentrotus purpuratus]
gene-Aco22660.1	1.95112e-129	-0.284526	0.051	0.216	3.67747e-125	2	gene-Aco22660	E3 ubiquitin-protein ligase TRIP12 isoform X1 [Hydra vulgaris]	PREDICTED: E3 ubiquitin-protein ligase TRIP12-like [Hydra vulgaris]
gene-Aco09573.1	1.99852e-139	-0.284542	0.038	0.206	3.76682e-135	2	gene-Aco09573	serrate RNA effector molecule homolog isoform X2 [Exaiptasia diaphana]	serrate RNA effector molecule homolog isoform X2 [Exaiptasia diaphana]
gene-Aco14350	2.95973e-128	-0.284608	0.049	0.213	5.57851e-124	2	gene-Aco14350	PREDICTED: uncharacterized protein C2orf62 homolog isoform X1 [Saccoglossus kowalevskii]	PREDICTED: uncharacterized protein C2orf62 homolog isoform X1 [Saccoglossus kowalevskii]
gene-Aco10418	1.72964e-134	-0.284856	0.054	0.225	3.26002e-130	2	gene-Aco10418	PREDICTED: charged multivesicular body protein 2a [Poecilia formosa]	charged multivesicular body protein 2a-like [Octopus vulgaris]
gene-Aco27768	1.06648e-138	-0.284938	0.071	0.253	2.0101e-134	2	gene-Aco27768	AP-1 complex subunit beta-1-like [Acropora millepora]	AP-1 complex subunit beta-1-like [Stylophora pistillata]
gene-Aco10587	1.09046e-142	-0.284984	0.033	0.202	2.0553e-138	2	gene-Aco10587	prohibitin-like [Acropora millepora]	prohibitin-like [Acropora millepora]
gene-Aco04086.1	1.16627e-97	-0.285176	0.066	0.204	2.19819e-93	2	gene-Aco04086	cysteine and histidine-rich domain-containing protein 1 [Hydra vulgaris]	PREDICTED: cysteine and histidine-rich domain-containing protein 1-like [Hydra vulgaris]
gene-Aco02189	5.30001e-98	-0.285832	0.06	0.197	9.98947e-94	2	gene-Aco02189	hypothetical protein AV530_006693 [Patagioenas fasciata monilis]	PREDICTED: scaffold attachment factor B2-like isoform X3 [Priapulus caudatus]
gene-Aco22788.1	5.85407e-107	-0.285965	0.106	0.266	1.10338e-102	2	gene-Aco22788	ubiquitin-fold modifier-conjugating enzyme 1 [Ooceraea biroi]	ubiquitin-fold modifier-conjugating enzyme 1 [Ooceraea biroi]
gene-Aco00112.1	1.63109e-115	-0.285979	0.047	0.197	3.07428e-111	2	gene-Aco00112	isoleucine--tRNA ligase, cytoplasmic [Hydra vulgaris]	PREDICTED: isoleucine--tRNA ligase, cytoplasmic [Hydra vulgaris]
gene-Aco21782.1	3.39334e-86	-0.285986	0.065	0.192	6.39577e-82	2	gene-Aco21782	RNA-directed DNA polymerase from mobile element jockey [Stylophora pistillata]	RNA-directed DNA polymerase from mobile element jockey [Stylophora pistillata]
gene-Aco03345.1	2.6313e-44	-0.286093	0.164	0.258	4.95947e-40	2	gene-Aco03345	serine/arginine-rich splicing factor 10 [Exaiptasia diaphana]	serine/arginine-rich splicing factor 10 [Exaiptasia diaphana]
gene-Aco27137	7.66833e-147	-0.286268	0.021	0.187	1.44533e-142	2	gene-Aco27137	malectin-A [Hydra vulgaris]	PREDICTED: malectin-A-like [Hydra vulgaris]
gene-Aco31100	9.71592e-121	-0.286691	0.072	0.236	1.83126e-116	2	gene-Aco31100	colorectal mutant cancer protein isoform X2 [Hydra vulgaris]	PREDICTED: colorectal mutant cancer protein-like [Hydra vulgaris]
gene-Aco29114.1	1.56167e-128	-0.286991	0.04	0.198	2.94343e-124	2	gene-Aco29114	H/ACA ribonucleoprotein complex subunit 4-like [Stylophora pistillata]	H/ACA ribonucleoprotein complex subunit 4-like [Orbicella faveolata]
gene-Aco01865.1	6.63485e-82	-0.287245	0.071	0.194	1.25054e-77	2	gene-Aco01865	huntingtin-interacting protein K-like [Orbicella faveolata]	huntingtin-interacting protein K-like [Orbicella faveolata]
gene-Aco18040.1	1.28065e-121	-0.287256	0.105	0.28	2.41377e-117	2	gene-Aco18040	ubiquitin carboxyl-terminal hydrolase 14-like [Gigantopelta aegis]	ubiquitin carboxyl-terminal hydrolase 14-like isoform X1 [Acanthaster planci]
gene-Aco25851	1.74044e-146	-0.287926	0.046	0.223	3.28039e-142	2	gene-Aco25851	CCR4-NOT transcription complex subunit 1 isoform X2 [Hydra vulgaris]	PREDICTED: CCR4-NOT transcription complex subunit 1 isoform X2 [Hydra vulgaris]
gene-Aco05775.1	4.22564e-69	-0.288404	0.046	0.147	7.96448e-65	2	gene-Aco05775	tetratricopeptide repeat protein 16-like [Acropora millepora]	tetratricopeptide repeat protein 16-like [Stylophora pistillata]
gene-Aco17917.2	7.99513e-57	-0.290783	0.129	0.237	1.50692e-52	2	gene-Aco17917	Nucleolar GTP-binding protein 2 [Stylophora pistillata]	nucleolar GTP-binding protein 2 isoform X2 [Nematostella vectensis]
gene-Aco21399.1	1.29687e-80	-0.290826	0.077	0.202	2.44435e-76	2	gene-Aco21399	U2 small nuclear ribonucleoprotein auxiliary factor 35 kDa subunit-related protein 1-like [Acropora millepora]	U2 small nuclear ribonucleoprotein auxiliary factor 35 kDa subunit-related protein 2-like [Actinia tenebrosa]
gene-Aco00375.1	4.55599e-93	-0.290935	0.066	0.2	8.58713e-89	2	gene-Aco00375	LOW QUALITY PROTEIN: cytoplasmic dynein 2 heavy chain 1-like [Acropora millepora]	cytoplasmic dynein 2 heavy chain 1-like [Acropora millepora]
gene-Aco07213.1	3.25803e-45	-0.291176	0.157	0.256	6.14073e-41	2	gene-Aco07213	coiled-coil domain-containing protein 40-like [Stylophora pistillata]	coiled-coil domain-containing protein 40-like [Stylophora pistillata]
gene-Aco25183	4.88484e-146	-0.291477	0.032	0.204	9.20695e-142	2	gene-Aco25183	membrane-bound transcription factor site-1 protease-like isoform X2 [Nematostella vectensis]	LOW QUALITY PROTEIN: membrane-bound transcription factor site-1 protease-like [Nematostella vectensis]
gene-Aco08544.1	3.54501e-108	-0.291511	0.038	0.179	6.68164e-104	2	gene-Aco08544	syndecan-like [Belonocnema kinseyi]	PREDICTED: syndecan [Polistes dominula]
gene-Aco06266.1	2.37979e-35	-0.291533	0.162	0.24	4.48542e-31	2	gene-Aco06266	DNA ligase 1 isoform X3 [Hydra vulgaris]	PREDICTED: DNA ligase 1-like [Hydra vulgaris]
gene-Aco15735	1.30794e-137	-0.292065	0.022	0.181	2.4652e-133	2	gene-Aco15735	10 kDa heat shock protein, mitochondrial-like [Actinia tenebrosa]	10 kDa heat shock protein, mitochondrial-like [Actinia tenebrosa]
gene-Aco06318	3.05261e-83	-0.292219	0.061	0.185	5.75356e-79	2	gene-Aco06318	trichohyalin-like [Pocillopora damicornis]	#N/A
gene-Aco06118	4.49853e-132	-0.292295	0.042	0.205	8.47882e-128	2	gene-Aco06118	serine/threonine-protein phosphatase 1 regulatory subunit 10 isoform X2 [Hydra vulgaris]	PREDICTED: serine/threonine-protein phosphatase 1 regulatory subunit 10-like isoform X2 [Hydra vulgaris]
gene-Aco05748	1.85385e-61	-0.293366	0.982	0.982	3.49414e-57	2	gene-Aco05748	cytochrome c [Orbicella faveolata]	cytochrome c [Orbicella faveolata]
gene-Aco13035	9.84154e-86	-0.293792	0.009	0.109	1.85493e-81	2	gene-Aco13035	serine/threonine-protein phosphatase 6 regulatory ankyrin repeat subunit C-like [Stylophora pistillata]	unnamed protein product [Sparganum proliferum]
gene-Aco20879.1	9.52939e-87	-0.295132	0.092	0.231	1.7961e-82	2	gene-Aco20879	NPC intracellular cholesterol transporter 2 [Astyanax mexicanus]	PREDICTED: epididymal secretory protein E1-like [Saccoglossus kowalevskii]
gene-Aco14140	5.33293e-133	-0.295224	0.054	0.224	1.00515e-128	2	gene-Aco14140	actin-related protein 2/3 complex subunit 2 isoform X2 [Hydra vulgaris]	PREDICTED: actin-related protein 2/3 complex subunit 2-like isoform X2 [Hydra vulgaris]
gene-Aco13975.1	4.05051e-58	-0.29589	0.141	0.25	7.63439e-54	2	gene-Aco13975	E3 ubiquitin-protein ligase HUWE1 [Hydra vulgaris]	PREDICTED: E3 ubiquitin-protein ligase HUWE1-like [Hydra vulgaris]
gene-Aco11704.1	1.7787e-115	-0.295978	0.083	0.246	3.3525e-111	2	gene-Aco11704	dentin sialophosphoprotein [Hydra vulgaris]	PREDICTED: dentin sialophosphoprotein-like [Hydra vulgaris]
gene-Aco02143	5.32054e-126	-0.295991	0.087	0.261	1.00282e-121	2	gene-Aco02143	electron transfer flavoprotein-ubiquinone oxidoreductase, mitochondrial [Notolabrus celidotus]	electron transfer flavoprotein-ubiquinone oxidoreductase, mitochondrial isoform X3 [Ixodes scapularis]
gene-Aco19658.2	1.16096e-46	-0.296323	0.16	0.256	2.18818e-42	2	gene-Aco19658	PREDICTED: sphingolipid delta(4)-desaturase DES1-like isoform X1 [Acropora digitifera]	PREDICTED: sphingolipid delta(4)-desaturase DES1-like isoform X1 [Acropora digitifera]
gene-Aco14443.1	5.83361e-50	-0.296423	0.256	0.363	1.09952e-45	2	gene-Aco14443	NADH dehydrogenase [ubiquinone] 1 alpha subcomplex subunit 8 [Nematostella vectensis]	NADH dehydrogenase [ubiquinone] 1 alpha subcomplex subunit 8 [Nematostella vectensis]
gene-Aco25494	1.33092e-140	-0.296616	0.068	0.249	2.50851e-136	2	gene-Aco25494	Gs protein alpha subunit [Tripedalia cystophora]	Gs protein alpha subunit [Tripedalia cystophora]
gene-Aco20180	9.41454e-148	-0.29674	0.031	0.205	1.77445e-143	2	gene-Aco20180	exportin-1-like isoform X2 [Hydra vulgaris]	exportin-1-like isoform X2 [Actinia tenebrosa]
gene-Aco03848.1	6.02367e-113	-0.297644	0.061	0.214	1.13534e-108	2	gene-Aco03848	PAX3- and PAX7-binding protein 1 [Hydra vulgaris]	PREDICTED: PAX3- and PAX7-binding protein 1-like [Hydra vulgaris]
gene-Aco16791.2	7.43309e-09	-0.297747	0.313	0.326	0.000140099	2	gene-Aco16791	profilin isoform X1 [Orbicella faveolata]	profilin isoform X1 [Orbicella faveolata]
gene-Aco08641	3.30028e-141	-0.297962	0.031	0.198	6.22037e-137	2	gene-Aco08641	adenylate kinase 2, mitochondrial-like [Orbicella faveolata]	adenylate kinase 2, mitochondrial-like [Orbicella faveolata]
gene-Aco06416	7.26069e-143	-0.298729	0.066	0.248	1.3685e-138	2	gene-Aco06416	signal recognition particle subunit SRP68-like [Hydra vulgaris]	signal recognition particle subunit SRP68 isoform X1 [Nematostella vectensis]
gene-Aco02433.1	8.34614e-103	-0.298808	0.076	0.223	1.57308e-98	2	gene-Aco02433	failed axon connections homolog [Hydra vulgaris]	PREDICTED: failed axon connections homolog [Hydra vulgaris]
gene-Aco26789.1	1.53154e-138	-0.298922	0.047	0.218	2.88664e-134	2	gene-Aco26789	piwi [Nanomia bijuga]	piwi [Nanomia bijuga]
gene-Aco24601.1	5.72838e-75	-0.299565	0.196	0.332	1.07969e-70	2	gene-Aco24601	26S proteasome non-ATPase regulatory subunit 13 [Hydra vulgaris]	PREDICTED: 26S proteasome non-ATPase regulatory subunit 13-like [Hydra vulgaris]
gene-Aco16582	3.6327e-149	-0.299648	0.047	0.227	6.84691e-145	2	gene-Aco16582	uncharacterized protein LOC114952197 [Acropora millepora]	uncharacterized protein LOC117332884 [Pecten maximus]
gene-Aco06389.1	5.71202e-88	-0.300564	0.07	0.2	1.0766e-83	2	gene-Aco06389	chromobox protein homolog 2-like [Hydra vulgaris]	chromatin modulator polycomb protein [Podocoryna carnea]
gene-Aco15653.1	1.09131e-96	-0.301383	0.066	0.204	2.0569e-92	2	gene-Aco15653	ATP-dependent RNA helicase DHX8 isoform X2 [Hydra vulgaris]	PREDICTED: ATP-dependent RNA helicase DHX8-like [Hydra vulgaris]
gene-Aco27890.1	9.47894e-110	-0.301473	0.123	0.288	1.78659e-105	2	gene-Aco27890	PREDICTED: alpha-endosulfine-like [Acropora digitifera]	PREDICTED: alpha-endosulfine-like [Acropora digitifera]
gene-Aco24483.2	1.48794e-40	-0.301656	0.287	0.373	2.80446e-36	2	gene-Aco24483	NADH dehydrogenase [ubiquinone] 1 beta subcomplex subunit 8, mitochondrial [Hydra vulgaris]	PREDICTED: NADH dehydrogenase [ubiquinone] 1 beta subcomplex subunit 8, mitochondrial-like [Hydra vulgaris]
gene-Aco06287	5.01389e-137	-0.301811	0.023	0.181	9.45018e-133	2	gene-Aco06287	unnamed protein product [Owenia fusiformis]	protein disulfide-isomerase-like [Actinia tenebrosa]
gene-Aco07529	2.95243e-147	-0.302364	0.031	0.203	5.56473e-143	2	gene-Aco07529	PREDICTED: glutaryl-CoA dehydrogenase, mitochondrial-like [Acropora digitifera]	PREDICTED: glutaryl-CoA dehydrogenase, mitochondrial-like [Acropora digitifera]
gene-Aco24852	3.48201e-157	-0.302378	0.049	0.237	6.5629e-153	2	gene-Aco24852	ankyrin repeat domain-containing protein 17 [Hydra vulgaris]	PREDICTED: ankyrin repeat domain-containing protein 17-like [Hydra vulgaris]
gene-Aco28094	1.51127e-151	-0.302485	0.04	0.22	2.84844e-147	2	gene-Aco28094	tyrosine-protein kinase RYK-like [Orbicella faveolata]	tyrosine-protein kinase RYK-like [Orbicella faveolata]
gene-Aco00227	2.61398e-142	-0.303422	0.035	0.206	4.92684e-138	2	gene-Aco00227	high mobility group B protein 3 [Hydra vulgaris]	PREDICTED: high mobility group B protein 3-like [Hydra vulgaris]
gene-Aco09728.1	2.45412e-135	-0.303528	0.048	0.215	4.62552e-131	2	gene-Aco09728	coiled-coil domain-containing protein 6-like [Hydra vulgaris]	PREDICTED: coiled-coil domain-containing protein 6-like [Hydra vulgaris]
gene-Aco22610	9.00358e-162	-0.303905	0.046	0.237	1.69699e-157	2	gene-Aco22610	PSMB8 [Branchiostoma lanceolatum]	PREDICTED: proteasome subunit beta type-5-like isoform X1 [Acropora digitifera]
gene-Aco11796.1	7.81936e-146	-0.303928	0.057	0.238	1.47379e-141	2	gene-Aco11796	apoptosis inhibitor 5 [Nematostella vectensis]	apoptosis inhibitor 5 [Nematostella vectensis]
gene-Aco16840.1	1.08302e-88	-0.304063	0.057	0.183	2.04128e-84	2	gene-Aco16840	hypothetical protein pdam_00002843 [Pocillopora damicornis]	hypothetical protein pdam_00002843 [Pocillopora damicornis]
gene-Aco27601.1	6.56847e-77	-0.304922	0.124	0.256	1.23802e-72	2	gene-Aco27601	ethanolamine-phosphate cytidylyltransferase [Hydra vulgaris]	PREDICTED: ethanolamine-phosphate cytidylyltransferase-like [Hydra vulgaris]
gene-Aco10010.1	1.46922e-85	-0.305139	0.09	0.223	2.76919e-81	2	gene-Aco10010	quenching protein QQ1, partial [Aurelia aurita]	quenching protein QQ1, partial [Aurelia aurita]
gene-Aco07238.1	5.5848e-134	-0.306231	0.045	0.211	1.05262e-129	2	gene-Aco07238	ribosome biogenesis regulatory protein homolog [Hydra vulgaris]	PREDICTED: ribosome biogenesis regulatory protein homolog [Hydra vulgaris]
gene-Aco15408	9.12414e-58	-0.307759	0.206	0.327	1.71972e-53	2	gene-Aco15408	TRAF3-interacting protein 1 [Nematostella vectensis]	TRAF3-interacting protein 1-like isoform X5 [Strongylocentrotus purpuratus]
gene-Aco26572	2.61563e-129	-0.308456	0.068	0.24	4.92994e-125	2	gene-Aco26572	LOW QUALITY PROTEIN: coronin-6-like [Xenia sp. Carnegie-2017]	coronin-1C-A-like [Dendronephthya gigantea]
gene-Aco14191.1	2.23204e-93	-0.308757	0.057	0.188	4.20695e-89	2	gene-Aco14191	coiled-coil domain-containing protein 12-like [Actinia tenebrosa]	coiled-coil domain-containing protein 12-like [Actinia tenebrosa]
gene-Aco07293.1	1.09564e-114	-0.310339	0.061	0.214	2.06506e-110	2	gene-Aco07293	eukaryotic translation initiation factor 3 subunit B-like [Pocillopora damicornis]	eukaryotic translation initiation factor 3 subunit B-like [Pocillopora damicornis]
gene-Aco13855.1	3.80543e-141	-0.310398	0.067	0.246	7.17248e-137	2	gene-Aco13855	LOC496495 protein, partial [Xenopus tropicalis]	succinate--CoA ligase [GDP-forming] subunit beta, mitochondrial-like [Acanthaster planci]
gene-Aco27873.1	8.46837e-98	-0.310647	0.041	0.17	1.59612e-93	2	gene-Aco27873	DNA polymerase alpha catalytic subunit [Hydra vulgaris]	PREDICTED: DNA polymerase alpha catalytic subunit [Hydra vulgaris]
gene-Aco19650.1	1.23409e-141	-0.310896	0.041	0.212	2.32601e-137	2	gene-Aco19650	PREDICTED: uncharacterized protein C19orf47 homolog [Acropora digitifera]	hypothetical protein C0J52_00380 [Blattella germanica]
gene-Aco21078	1.16591e-62	-0.311074	0.097	0.207	2.1975e-58	2	gene-Aco21078	mRNA decay activator protein ZFP36L2-B [Hydra vulgaris]	PREDICTED: zinc finger protein 36, C3H1 type-like 2-B [Hydra vulgaris]
gene-Aco26243.1	1.85856e-94	-0.311989	0.067	0.203	3.50302e-90	2	gene-Aco26243	kinesin-like protein KIF15 isoform X4 [Stylophora pistillata]	kinesin-like protein KIF15 isoform X1 [Stylophora pistillata]
gene-Aco16670	3.65885e-148	-0.312287	0.036	0.213	6.8962e-144	2	gene-Aco16670	high affinity cGMP-specific 3',5'-cyclic phosphodiesterase 9A isoform X1 [Hydra vulgaris]	high affinity cGMP-specific 3',5'-cyclic phosphodiesterase 9A-like [Actinia tenebrosa]
[truncated: 13,762 more rows]
