# Supplementary material for: Genomic and single-cell analyses reveal genetic signatures of swimming pattern and diapause strategy in jellyfish
Source: Nat Commun. 2024 Jul 15;15:5936. doi: 10.1038/s41467-024-49848-z (PMC11250803; doi:10.1038/s41467-024-49848-z)
Supplement: Supplementary file 4 — Supplementary Data [file 41467_2024_49848_MOESM4_ESM.zip › Supplementary Data 16.xlsx]

## Sheet: sheet 1
Supplementary Data 16. The different expressed genes (DEGs) of hair cell between T. rubra and A. coerulea. The “gene” column represents the gene IDs of A. coerulea.
gene	p_val	avg_log2FC	pct.1	pct.2	p_val_adj	description
gene-Aco25324	0	22.0875	0.059	0	0	phospholipase A2 [Rhopilema esculentum]
gene-Aco21464	0	17.7821	0.179	0.04	0	G2/mitotic-specific cyclin-B3-like isoform X1 [Xenia sp. Carnegie-2017]
gene-Aco24754	0	6.37494	0.305	0.047	0	cyclin-dependent kinase 1 [Hydra vulgaris]
gene-Aco14432	1.65441e-297	6.59774	0.42	0.049	3.30882e-294	coiled-coil domain-containing protein 89-like isoform X3 [Acropora millepora]
gene-Aco25243	8.71597e-294	15.6309	0.65	0.045	1.74319e-290	predicted protein [Nematostella vectensis]
gene-Aco27724	4.38921e-290	13.8799	0.062	0	8.77842e-287	NACHT domain- and WD repeat-containing protein 1-like isoform X1 [Actinia tenebrosa]
gene-Aco21008	1.0672e-289	23.1338	0.465	0.081	2.13441e-286	denticleless protein homolog isoform X2 [Hydra vulgaris]
gene-Aco02419	1.43406e-285	25.5633	0.078	0.025	2.86812e-282	neuropeptide-like GPCR [Tripedalia cystophora]
gene-Aco24469	3.9443e-285	9.54297	0.598	0.027	7.88859e-282	mitochondrial uncoupling protein 3-like [Dendronephthya gigantea]
gene-Aco05941	1.74295e-283	-16.826	0.513	0.073	3.48589e-280	uncharacterized LOC100210581 [Hydra vulgaris]
gene-Aco13982	8.24559e-283	-1.36739	0.41	0.081	1.64912e-279	leucine-rich repeat and guanylate kinase domain-containing protein-like [Actinia tenebrosa]
gene-Aco08009	2.6299e-282	17.8225	0.3	0.078	5.2598e-279	DEP domain-containing protein 1B-like isoform X2 [Orbicella faveolata]
gene-Aco18106	4.03169e-281	-10.4226	0.058	0.001	8.06338e-278	hypothetical protein PoB_003022800 [Plakobranchus ocellatus]
gene-Aco26013	1.62687e-280	-11.8882	0.369	0.077	3.25373e-277	dual specificity protein phosphatase CDC14A-like [Hydra vulgaris]
gene-Aco28126	4.29341e-280	16.2309	0.635	0.028	8.58683e-277	importin-11 isoform X1 [Nematostella vectensis]
gene-Aco07229	6.51958e-280	21.6214	0.391	0.08	1.30392e-276	palmitoyltransferase ZDHHC4-like isoform X1 [Hydra vulgaris]
gene-Aco18097	1.58334e-276	18.9013	0.082	0.011	3.16667e-273	ribonucleoside-diphosphate reductase subunit M2 [Strongylocentrotus purpuratus]
gene-Aco26136	4.4558e-276	21.8631	0.442	0.036	8.9116e-273	F-box/WD repeat-containing protein 7 [Exaiptasia diaphana]
gene-Aco31075	1.57601e-274	20.6681	0.363	0.071	3.15203e-271	uncharacterized protein LOC110253892 [Exaiptasia diaphana]
gene-Aco04911	1.67703e-274	7.1941	0.451	0.027	3.35406e-271	kelch-like protein 17 [Hydra vulgaris]
gene-Aco14231	4.09403e-274	6.96301	0.493	0.066	8.18806e-271	dynein heavy chain domain-containing protein 1-like [Pocillopora damicornis]
gene-Aco15902	8.39395e-273	21.0382	0.059	0	1.67879e-269	uncharacterized protein LOC110041954 [Orbicella faveolata]
gene-Aco27589	2.92055e-272	-2.16453	0.265	0.046	5.8411e-269	poly(A)-specific ribonuclease PNLDC1 [Exaiptasia diaphana]
gene-Aco02811	1.06259e-271	3.09639	0.174	0.065	2.12517e-268	hypothetical protein pdam_00006253 [Pocillopora damicornis]
gene-Aco21530	1.74606e-270	14.4811	0.047	0.001	3.49213e-267	A disintegrin and metalloproteinase with thrombospondin motifs adt-1-like isoform X1 [Hydra vulgaris]
gene-Aco22710	2.19409e-269	12.6	0.38	0.087	4.38819e-266	testis-specific serine/threonine-protein kinase 3-like [Hydra vulgaris]
gene-Aco24555	2.62047e-268	-16.0493	0.037	0.001	5.24093e-265	unnamed protein product [Mytilus edulis]
gene-Aco24518	2.99311e-265	0.276428	0.347	0.02	5.98623e-262	A-kinase-interacting protein 1 [Nematostella vectensis]
gene-Aco15785	3.93612e-265	13.6676	0.396	0.086	7.87224e-262	cAMP-dependent protein kinase regulatory subunit-like [Stylophora pistillata]
gene-Aco18100	1.42673e-260	7.33533	0.176	0.092	2.85346e-257	putative IQ motif and ankyrin repeat domain-containing protein [Lingula anatina]
gene-Aco24766	1.64731e-258	21.7486	0.293	0.015	3.29462e-255	adhesion G protein-coupled receptor L3-like [Acropora millepora]
gene-Aco00174	5.17499e-258	-24.102	0.09	0.002	1.035e-254	dnaJ homolog subfamily A member 3, mitochondrial isoform X2 [Hydra vulgaris]
gene-Aco29097	6.2963e-258	11.7213	0.512	0.053	1.25926e-254	arf-GAP with coiled-coil, ANK repeat and PH domain-containing protein 2-like [Acropora millepora]
gene-Aco04871	6.44975e-258	21.1778	0.084	0.081	1.28995e-254	hexosaminidase D-like isoform X2 [Actinia tenebrosa]
gene-Aco21075	1.86648e-257	20.1054	0.101	0.001	3.73296e-254	ovochymase-2-like [Branchiostoma floridae]
gene-Aco14248	2.37416e-257	8.68739	0.479	0.04	4.74832e-254	semaphorin-5B isoform X2 [Peromyscus maniculatus bairdii]
gene-Aco10405	6.03338e-257	8.3257	0.24	0.078	1.20668e-253	protein ABHD18-like [Pocillopora damicornis]
gene-Aco14508	1.38203e-256	-25.439	0.747	0.129	2.76406e-253	ATP-dependent zinc metalloprotease FTSH 4, mitochondrial-like [Actinia tenebrosa]
gene-Aco14777	2.22684e-256	14.8692	0.302	0.086	4.45367e-253	uncharacterized protein LOC117100346 [Anneissia japonica]
gene-Aco02876	3.04769e-256	-1.74194	0.339	0.077	6.09538e-253	TBC1 domain family member 12-like [Pocillopora damicornis]
gene-Aco04858	3.65506e-256	10.0363	0.316	0.096	7.31011e-253	dynein gamma chain, flagellar outer arm-like isoform X2 [Stylophora pistillata]
gene-Aco01039	1.04133e-255	14.7024	0.401	0.102	2.08265e-252	hypothetical protein pdam_00019067, partial [Pocillopora damicornis]
gene-Aco06062	5.68775e-255	25.0334	0.387	0.095	1.13755e-251	unnamed protein product [Owenia fusiformis]
gene-Aco21047	1.45148e-254	-13.2011	0.049	0.003	2.90295e-251	periostin-like isoform X1 [Orbicella faveolata]
gene-Aco29200	2.08862e-252	16.6002	0.485	0.098	4.17723e-249	probable serine incorporator [Acropora millepora]
gene-Aco27923	7.52915e-252	13.0745	0.498	0.02	1.50583e-248	uncharacterized protein LOC100215248 isoform X1 [Hydra vulgaris]
gene-Aco03550	1.67612e-251	21.4058	0.252	0.093	3.35225e-248	proliferation marker protein Ki-67-like [Pocillopora damicornis]
gene-Aco10366	1.96562e-250	14.0136	0.385	0.083	3.93123e-247	uncharacterized protein C7orf57 homolog [Exaiptasia diaphana]
gene-Aco05208	1.20562e-249	-1.36584	0.099	0.005	2.41125e-246	four-domain proteases inhibitor-like [Dendronephthya gigantea]
gene-Aco15740	1.10784e-248	24.4921	0.154	0.058	2.21568e-245	histone acetyltransferase type B catalytic subunit [Hydra vulgaris]
gene-Aco00498	2.99441e-248	17.8885	0.287	0.061	5.98881e-245	WD repeat-containing protein 64-like [Pocillopora damicornis]
gene-Aco08587	5.64652e-248	20.9036	0.355	0.088	1.1293e-244	microsomal glutathione S-transferase 1-like [Mercenaria mercenaria]
gene-Aco06200	3.19797e-247	8.12715	0.047	0	6.39593e-244	A disintegrin and metalloproteinase with thrombospondin motifs 6 isoform X2 [Hydra vulgaris]
gene-Aco28227	3.32425e-247	9.96118	0.058	0	6.6485e-244	neuronal acetylcholine receptor subunit alpha-2 [Hydra vulgaris]
gene-Aco15360	1.43232e-246	8.60143	0.332	0.097	2.86465e-243	leucine-rich repeat-containing protein 45 [Exaiptasia diaphana]
gene-Aco16776	2.10504e-246	11.5732	0.38	0.104	4.21009e-243	uncharacterized protein LOC100214193 [Hydra vulgaris]
gene-Aco11879	8.97471e-245	-5.08826	0.339	0.103	1.79494e-241	probable serine/threonine-protein kinase fhkD [Exaiptasia diaphana]
gene-Aco26072	1.50009e-243	12.0317	0.081	0	3.00018e-240	adhesion G protein-coupled receptor L3-like isoform X5 [Actinia tenebrosa]
gene-Aco06484	2.59931e-243	12.5268	0.43	0.116	5.19861e-240	AGAP003895-PA-like protein [Anopheles sinensis]
gene-Aco16213	7.96882e-243	-12.7098	0.109	0.001	1.59376e-239	predicted protein, partial [Nematostella vectensis]
gene-Aco17005	1.70799e-242	-0.966962	0.47	0.119	3.41599e-239	synaptonemal complex protein 2 isoform X5 [Zootoca vivipara]
gene-Aco01325	1.85959e-242	19.9278	0.061	0	3.71918e-239	metalloproteinase inhibitor 3 isoform X1 [Hydra vulgaris]
gene-Aco11985	2.81178e-242	-24.423	0.058	0.001	5.62355e-239	tolloid-like protein 2 isoform X2 [Hydra vulgaris]
gene-Aco00028	1.70174e-241	-2.92472	0.465	0.119	3.40347e-238	hypothetical protein ANANG_G00292180 [Anguilla anguilla]
gene-Aco20735	1.72998e-240	1.25769	0.049	0.005	3.45997e-237	prostasin-like isoform X1 [Hydra vulgaris]
gene-Aco16654	1.42814e-238	6.85215	0.204	0.055	2.85627e-235	predicted protein [Nematostella vectensis]
gene-Aco03988	3.06761e-237	19.0817	0.431	0.088	6.13522e-234	transient receptor potential cation channel subfamily A member 1-like [Acropora millepora]
gene-Aco13083	6.27428e-237	17.3886	0.071	0.001	1.25486e-233	leucine-rich repeats and immunoglobulin-like domains protein 3 [Hydra vulgaris]
gene-Aco11937	8.33045e-237	2.51514	0.047	0	1.66609e-233	E3 ubiquitin-protein ligase TRIM71 [Hydra vulgaris]
gene-Aco20947	2.24903e-236	20.2427	0.36	0.047	4.49807e-233	protein jagged-1b isoform X2 [Nematostella vectensis]
gene-Aco14882	4.21731e-236	2.0961	0.101	0	8.43462e-233	protein canopy 4-like [Hydra vulgaris]
gene-Aco27656	5.95756e-236	3.56531	0.112	0.35	1.19151e-232	uncharacterized protein LOC110057126 [Orbicella faveolata]
gene-Aco11901	1.47401e-235	-2.69309	0.379	0.105	2.94803e-232	sodium/hydrogen exchanger 10-like [Pocillopora damicornis]
gene-Aco15398	8.89975e-235	-24.8191	0.077	0.002	1.77995e-231	PREDICTED: thrombospondin type-1 domain-containing protein 7A-like [Branchiostoma belcheri]
gene-Aco16095	1.88937e-234	23.803	0.089	0	3.77874e-231	putative metalloproteinase 1, partial [Aurelia aurita]
gene-Aco08642	2.82777e-234	5.85709	0.107	0	5.65555e-231	NACHT and WD repeat domain-containing protein 2-like [Stylophora pistillata]
gene-Aco06144	5.2445e-234	6.377	0.038	0.003	1.0489e-230	RNA-directed DNA polymerase from mobile element jockey [Exaiptasia diaphana]
gene-Aco15791	8.26835e-234	27.2649	0.092	0	1.65367e-230	fibropellin-1 isoform X2 [Nematostella vectensis]
gene-Aco27742	6.9322e-233	6.96915	0.498	0.049	1.38644e-229	protein phosphatase 1D [Exaiptasia diaphana]
gene-Aco03382	2.65354e-232	-5.00408	0.115	0.002	5.30707e-229	uncharacterized protein LOC110240675 isoform X2 [Exaiptasia diaphana]
gene-Aco15963	3.49043e-232	-4.0929	0.28	0.022	6.98086e-229	cyclic nucleotide-binding domain-containing protein 2 isoform X2 [Hydra vulgaris]
gene-Aco28004	1.54901e-231	1.00437	0.344	0.101	3.09802e-228	uncharacterized protein LOC114964826 [Acropora millepora]
gene-Aco21628	3.96403e-231	-21.9978	0.484	0.113	7.92805e-228	serine proteinase inhibitor [Cyanea capillata]
gene-Aco15625	1.81107e-230	26.1952	0.063	0	3.62214e-227	uncharacterized protein LOC116306284 isoform X1 [Actinia tenebrosa]
gene-Aco07915	1.87091e-230	-23.0134	0.08	0.002	3.74183e-227	endo-1,4-beta-xylanase 3-like isoform X1 [Acropora millepora]
gene-Aco09387	5.4168e-229	-15.8472	0.044	0.001	1.08336e-225	uncharacterized protein LOC111703215 [Eurytemora affinis]
gene-Aco02233	1.59783e-228	-16.2125	0.073	0.009	3.19566e-225	uncharacterized protein LOC105844922 [Hydra vulgaris]
gene-Aco05888	3.36322e-228	-7.59809	0.126	0.003	6.72644e-225	Trypsin-containing gene product, partial [Aurelia aurita]
gene-Aco08843	3.75419e-228	20.7904	0.118	0	7.50838e-225	shaker-related potassium channel tsha2-like [Pocillopora damicornis]
gene-Aco29163	1.2375e-227	-24.7845	0.842	0.056	2.475e-224	AT-rich interactive domain-containing protein 3C isoform X5 [Hydra vulgaris]
gene-Aco26452	2.94521e-227	20.0216	0.386	0.092	5.89041e-224	synaptonemal complex protein 1-like [Orbicella faveolata]
gene-Aco09557	3.98262e-227	0.98769	0.073	0	7.96523e-224	neurogenic locus notch homolog protein 2 isoform X3 [Hydra vulgaris]
gene-Aco26667	6.4305e-227	18.7033	0.339	0.106	1.2861e-223	arginine kinase [Clathria prolifera]
gene-Aco01845	6.82584e-227	17.797	0.077	0	1.36517e-223	piRNA biogenesis protein EXD1-like [Asterias rubens]
gene-Aco14444	9.56119e-227	9.77451	0.084	0.005	1.91224e-223	uncharacterized protein LOC101240371 [Hydra vulgaris]
gene-Aco10577	1.94355e-225	4.05977	0.267	0.104	3.88709e-222	forkhead box protein N2 [Nematostella vectensis]
gene-Aco24470	3.31899e-225	-25.9544	0.12	0.083	6.63798e-222	uncharacterized protein LOC118413644, partial [Branchiostoma floridae]
gene-Aco26432	1.00185e-224	18.7916	0.387	0.138	2.00371e-221	creatine kinase B-type-like [Actinia tenebrosa]
gene-Aco13005	1.60573e-224	-26.8297	0.235	0.048	3.21146e-221	aquaporin-7-like [Pocillopora damicornis]
gene-Aco11723	1.50859e-223	-4.95401	0.063	0.001	3.01718e-220	potassium voltage-gated channel protein Shaw-like [Actinia tenebrosa]
gene-Aco27425	3.63121e-223	17.752	0.392	0.068	7.26243e-220	uncharacterized protein LOC113666873 [Pocillopora damicornis]
gene-Aco03486	9.52084e-223	6.7677	0.167	0.115	1.90417e-219	protein regulator of cytokinesis 1 [Hydra vulgaris]
gene-Aco00458	2.40414e-222	-6.2727	0.831	0.078	4.80827e-219	neuronal acetylcholine receptor subunit alpha-10 [Exaiptasia diaphana]
gene-Aco02495	3.99362e-222	11.9344	0.36	0.131	7.98724e-219	uncharacterized protein C6orf163 homolog isoform X1 [Nematostella vectensis]
gene-Aco16132	8.61448e-222	4.80166	0.21	0.109	1.7229e-218	leucine-rich repeat-containing protein 34-like [Actinia tenebrosa]
gene-Aco03650	9.86461e-222	13.4849	0.433	0.124	1.97292e-218	uncharacterized protein LOC114964890 isoform X1 [Acropora millepora]
gene-Aco21497	1.0765e-220	16.3529	0.383	0.144	2.153e-217	uncharacterized protein LOC114543461 [Dendronephthya gigantea]
gene-Aco13224	1.88595e-219	6.85961	0.507	0.063	3.7719e-216	PREDICTED: synaptotagmin-2-like [Sinocyclocheilus rhinocerous]
gene-Aco15465	5.34296e-219	9.4314	0.401	0.146	1.06859e-215	PREDICTED: nicotinate-nucleotide pyrophosphorylase [carboxylating]-like isoform X1 [Saccoglossus kowalevskii]
gene-Aco22757	7.7155e-219	24.0137	0.212	0.113	1.5431e-215	0
gene-Aco13880	1.62671e-217	12.8152	0.056	0.001	3.25342e-214	ADAMTS9 [Branchiostoma lanceolatum]
gene-Aco05110	4.36143e-217	19.2702	0.512	0.133	8.72286e-214	tetratricopeptide repeat protein 23-like, partial [Actinia tenebrosa]
gene-Aco20722	6.97676e-215	7.3127	0.118	0.002	1.39535e-211	uncharacterized protein LOC101234683 [Hydra vulgaris]
gene-Aco26213	1.06261e-213	5.06742	0.325	0.106	2.12523e-210	uncharacterized protein LOC5510818 isoform X1 [Nematostella vectensis]
gene-Aco28074	2.1115e-213	-9.8527	0.092	0.006	4.22301e-210	transcription factor HES-2 [Hydra vulgaris]
gene-Aco19731	2.49215e-213	23.4969	0.369	0.136	4.9843e-210	uncharacterized protein LOC114526835, partial [Dendronephthya gigantea]
gene-Aco11936	4.59156e-213	-10.0873	0.066	0.001	9.18312e-210	E3 ubiquitin-protein ligase TRIM71 [Hydra vulgaris]
gene-Aco03327	1.26504e-212	11.9036	0.613	0.058	2.53009e-209	uncharacterized protein KIAA0825 isoform X1 [Nematostella vectensis]
gene-Aco20943	3.88462e-211	-16.8988	0.059	0.01	7.76923e-208	leucine-rich repeat serine/threonine-protein kinase 2-like [Actinia tenebrosa]
gene-Aco20863	2.45277e-210	9.60766	0.377	0.088	4.90553e-207	predicted protein, partial [Nematostella vectensis]
gene-Aco19611	3.8889e-210	-15.228	0.109	0.001	7.77779e-207	PREDICTED: synaptotagmin-16-like isoform X4 [Acropora digitifera]
gene-Aco07632	3.3114e-209	-18.621	0.383	0.069	6.62281e-206	uncharacterized protein LOC114524669 isoform X2 [Dendronephthya gigantea]
gene-Aco17749	3.31145e-209	3.02584	0.317	0.117	6.62291e-206	tektin-2-like [Actinia tenebrosa]
gene-Aco18020	3.98733e-209	10.8459	0.202	0.023	7.97466e-206	SoxF1 [Hydractinia echinata]
gene-Aco08206	6.76871e-209	6.37862	0.101	0	1.35374e-205	neuropeptide Y receptor type 6 [Hydra vulgaris]
gene-Aco06351	9.81095e-209	16.9742	0.6	0.029	1.96219e-205	hemicentin-1-like [Nymphalis io]
gene-Aco05170	1.26034e-208	-13.7411	0.145	0.195	2.52068e-205	spectrin alpha chain, non-erythrocytic 1 [Exaiptasia diaphana]
gene-Aco16118	3.86324e-208	-7.09032	0.24	0.022	7.72648e-205	uncharacterized protein LOC114544649 [Dendronephthya gigantea]
gene-Aco28929	6.9776e-208	22.1437	0.09	0	1.39552e-204	coadhesin isoform X2 [Hydra vulgaris]
gene-Aco10357	9.78257e-208	12.6184	0.465	0.16	1.95651e-204	uncharacterized protein LOC5517849 [Nematostella vectensis]
gene-Aco06086	1.0357e-207	2.56462	0.424	0.02	2.0714e-204	NADPH-dependent diflavin oxidoreductase 1-like [Pocillopora damicornis]
gene-Aco00906	6.78724e-207	15.0695	0.061	0.001	1.35745e-203	predicted protein, partial [Nematostella vectensis]
gene-Aco03213	3.11199e-206	3.57241	0.197	0.118	6.22399e-203	kinesin-like protein KIF11-B [Hydra vulgaris]
gene-Aco22759	3.45481e-206	-4.93533	0.115	0.004	6.90963e-203	endothelin-converting enzyme 2 [Hydra vulgaris]
gene-Aco27873	1.80827e-205	15.8179	0.383	0.106	3.61654e-202	DNA polymerase alpha catalytic subunit [Hydra vulgaris]
gene-Aco03311	1.16397e-204	16.174	0.053	0.123	2.32794e-201	transgelin [Plakobranchus ocellatus]
gene-Aco09640	2.09821e-204	6.37479	0.059	0	4.19642e-201	uncharacterized protein LOC5517507 isoform X2 [Nematostella vectensis]
gene-Aco07864	9.23082e-204	6.2052	0.456	0.16	1.84616e-200	radial spoke head 1 homolog [Exaiptasia diaphana]
gene-Aco28073	1.62916e-203	17.6594	0.353	0.133	3.25832e-200	0
gene-Aco07354	2.04522e-203	-4.8818	0.115	0.095	4.09045e-200	decapping and exoribonuclease protein-like [Stylophora pistillata]
gene-Aco21148	2.56741e-203	-18.8358	0.144	0.001	5.13482e-200	monocarboxylate transporter 14 isoform X1 [Hydra vulgaris]
gene-Aco10416	4.40586e-203	6.96425	0.329	0.115	8.81171e-200	band 3 anion transport protein-like [Hydra vulgaris]
gene-Aco26672	5.69224e-203	1.53085	0.229	0.08	1.13845e-199	proline-rich protein 11 [Lingula anatina]
gene-Aco07782	6.34296e-203	1.38444	0.437	0.019	1.26859e-199	alpha-1,3-mannosyl-glycoprotein 4-beta-N-acetylglucosaminyltransferase A [Hydra vulgaris]
gene-Aco13101	1.22147e-202	-5.35239	0.369	0.109	2.44294e-199	voltage-gated calcium channel alpha-1 subunit [Cyanea capillata]
gene-Aco21403	5.21857e-202	26.6692	0.382	0.12	1.04371e-198	cyclic nucleotide-gated olfactory channel-like isoform X2 [Acropora millepora]
gene-Aco27610	6.91405e-202	16.2416	0.51	0.044	1.38281e-198	kinesin-like protein KIF12 [Actinia tenebrosa]
gene-Aco12973	9.79324e-202	11.4907	0.428	0.113	1.95865e-198	uncharacterized protein LOC101237114 [Hydra vulgaris]
gene-Aco14344	1.36812e-201	20.0761	0.615	0.056	2.73624e-198	sorting nexin-7 isoform X2 [Hydra vulgaris]
gene-Aco31058	9.75172e-201	20.9788	0.359	0.087	1.95034e-197	CDC42 small effector protein 2-A [Hydra vulgaris]
gene-Aco05906	2.41716e-200	22.1942	0.444	0.164	4.83432e-197	protein FAM166B-like isoform X2 [Dendronephthya gigantea]
gene-Aco26494	3.28213e-200	17.8888	0.27	0.081	6.56427e-197	protein moonraker-like isoform X2 [Acropora millepora]
gene-Aco27947	8.52861e-200	7.62148	0.262	0.096	1.70572e-196	RecName: Full=G2/mitotic-specific cyclin-B [Hydra viridissima]
gene-Aco22112	1.13849e-199	20.5958	0.35	0.14	2.27698e-196	UPF0686 protein C11orf1 homolog [Acropora millepora]
gene-Aco21197	1.20399e-199	7.33463	0.312	0.111	2.40799e-196	regulator of G-protein signaling protein-like isoform X1 [Hydra vulgaris]
gene-Aco26065	9.6194e-199	16.7625	0.432	0.159	1.92388e-195	uncharacterized protein C5orf49 homolog, partial [Anneissia japonica]
gene-Aco22566	5.83346e-198	-17.9389	0.075	0.005	1.16669e-194	monocarboxylate transporter 10 [Hydra vulgaris]
gene-Aco00213	6.1584e-198	11.683	0.362	0.138	1.23168e-194	kinesin-like protein KIF9 [Orbicella faveolata]
gene-Aco26963	7.26737e-198	2.66652	0.054	0.012	1.45347e-194	ras-related protein RSR1 [Hydra vulgaris]
gene-Aco09688	1.75227e-197	3.48809	0.098	0	3.50453e-194	transcription factor Atoh7-a [Hydra vulgaris]
gene-Aco27471	5.92747e-197	19.998	0.142	0.087	1.18549e-193	centromere protein J, isoform CRA_a [Mus musculus]
gene-Aco02480	7.33614e-197	-9.15124	0.392	0.035	1.46723e-193	PREDICTED: ras-related and estrogen-regulated growth inhibitor-like [Branchiostoma belcheri]
gene-Aco11866	3.0782e-196	10.8568	0.143	0.001	6.1564e-193	uncharacterized protein LOC101236801 isoform X2 [Hydra vulgaris]
gene-Aco04886	5.2557e-196	6.04831	0.305	0.098	1.05114e-192	protein FAM228B-like [Stylophora pistillata]
gene-Aco14407	7.38382e-196	2.52782	0.024	0.003	1.47676e-192	hox1 [Podocoryna carnea]
gene-Aco09646	4.17489e-195	-12.4526	0.057	0.001	8.34978e-192	uncharacterized protein LOC111321672 [Stylophora pistillata]
gene-Aco29075	4.3468e-195	16.3465	0.218	0.03	8.69361e-192	synaptotagmin-7 isoform X2 [Hydra vulgaris]
gene-Aco15675	8.27586e-195	10.248	0.593	0.121	1.65517e-191	band 4.1-like protein 5 [Hydra vulgaris]
gene-Aco13258	3.67453e-194	12.6264	0.288	0.153	7.34905e-191	uncharacterized protein LOC114969506 isoform X1 [Acropora millepora]
gene-Aco03722	1.08552e-193	5.8491	0.246	0.011	2.17103e-190	uncharacterized protein LOC116613501 [Nematostella vectensis]
gene-Aco00126	1.48617e-193	-0.648498	0.414	0.081	2.97234e-190	E3 ubiquitin-protein ligase SH3RF1 isoform X2 [Hydra vulgaris]
gene-Aco26461	5.35702e-193	-1.58569	0.376	0.121	1.0714e-189	sterile alpha motif domain-containing protein 15-like [Chiloscyllium plagiosum]
gene-Aco07288	1.07857e-192	13.655	0.413	0.136	2.15713e-189	protein FAM227B-like, partial [Orbicella faveolata]
gene-Aco17926	1.41956e-192	26.6184	0.029	0	2.83913e-189	serine/threonine-protein phosphatase 6 regulatory ankyrin repeat subunit C-like isoform X2 [Orbicella faveolata]
gene-Aco16883	1.87934e-192	-5.62825	0.1	0.001	3.75869e-189	mRNA [Oulactis sp. MM-2018]
gene-Aco03716	5.30068e-192	-3.7202	0.446	0.158	1.06014e-188	parkin coregulated gene protein homolog [Hydra vulgaris]
gene-Aco00431	9.67088e-191	17.1068	0.249	0.119	1.93418e-187	centrosomal protein of 135 kDa-like isoform X2 [Actinia tenebrosa]
gene-Aco29140	9.68533e-191	1.95096	0.392	0.151	1.93707e-187	atrial natriuretic peptide receptor 1-like isoform X1 [Hydra vulgaris]
gene-Aco21282	1.20879e-190	-24.1168	0.151	0.004	2.41758e-187	astacin 3 [Hydractinia echinata]
gene-Aco29173	2.46657e-190	15.685	0.126	0.015	4.93314e-187	uncharacterized protein LOC101237974 [Hydra vulgaris]
gene-Aco00245	5.47934e-190	7.52212	0.111	0	1.09587e-186	Prdl-c, partial [Clytia hemisphaerica]
gene-Aco06565	1.27128e-189	0.870609	0.076	0	2.54255e-186	alpha-L-fucosidase-like [Stylophora pistillata]
gene-Aco07230	2.71398e-189	7.3887	0.332	0.127	5.42796e-186	meiosis expressed gene 1 protein homolog [Hydra vulgaris]
gene-Aco05018	4.2513e-189	-8.25523	0.227	0.039	8.5026e-186	predicted protein, partial [Nematostella vectensis]
gene-Aco25399	1.07989e-188	-2.53766	0.374	0.094	2.15978e-185	0
gene-Aco06069	1.29382e-188	12.7631	0.415	0.033	2.58764e-185	PREDICTED: calcium-binding mitochondrial carrier protein SCaMC-1-like [Anolis carolinensis]
gene-Aco15805	1.5684e-188	8.31284	0.346	0.143	3.1368e-185	LOW QUALITY PROTEIN: cilia- and flagella-associated protein 221-like [Acropora millepora]
gene-Aco29148	1.58227e-188	-11.4955	0.022	0.003	3.16454e-185	four-domain proteases inhibitor-like [Dendronephthya gigantea]
gene-Aco21526	2.41882e-188	1.36013	0.4	0.066	4.83764e-185	cilia- and flagella-associated protein 300-like isoform X1 [Pocillopora damicornis]
gene-Aco20779	3.26809e-188	25.2153	0.093	0	6.53619e-185	uncharacterized protein LOC114970861 [Acropora millepora]
gene-Aco03668	7.99674e-188	9.18841	0.162	0.029	1.59935e-184	putative serine/threonine-protein kinase YPL150W isoform X1 [Hydra vulgaris]
gene-Aco19530	8.02482e-187	-1.35808	0.129	0.007	1.60496e-183	PREDICTED: zinc finger protein 503-like [Acropora digitifera]
gene-Aco08032	2.96725e-186	15.4958	0.559	0.102	5.93449e-183	UDP-N-acetylglucosamine transporter-like isoform X2 [Lytechinus variegatus]
gene-Aco16106	3.59256e-186	3.03811	0.063	0	7.18511e-183	carbohydrate sulfotransferase 11 isoform X2 [Hydra vulgaris]
gene-Aco08178	5.27334e-186	24.1544	0.126	0.026	1.05467e-182	cell division cycle protein 20 homolog [Actinia tenebrosa]
gene-Aco07852	1.40693e-185	-3.08712	0.746	0.08	2.81386e-182	echinoderm microtubule-associated protein-like 6 [Hydra vulgaris]
gene-Aco26233	1.7815e-185	21.9896	0.236	0.128	3.56301e-182	dynein axonemal heavy chain 8 [Nematostella vectensis]
gene-Aco29022	1.98717e-185	-7.72107	0.129	0.002	3.97434e-182	protein PRRC1-B [Hydra vulgaris]
gene-Aco24510	2.10333e-185	0.596757	0.021	0	4.20666e-182	LOW QUALITY PROTEIN: synaptotagmin-6-like [Stylophora pistillata]
gene-Aco12846	2.65914e-185	20.6949	0.041	0	5.31827e-182	potassium channel subfamily K member 4-like [Actinia tenebrosa]
gene-Aco15562	8.14845e-184	5.58474	0.343	0.119	1.62969e-180	enkurin-like [Stylophora pistillata]
gene-Aco22415	2.72495e-183	4.49521	0.092	0.004	5.44989e-180	uncharacterized protein LOC100198647 isoform X2 [Hydra vulgaris]
gene-Aco07870	8.48684e-183	-5.07431	0.049	0.004	1.69737e-179	homeobox protein MOX-2-like [Orbicella faveolata]
gene-Aco15677	1.76369e-182	-0.83781	0.164	0.13	3.52737e-179	cnidarian egg lectin isoform c [Hydractinia echinata]
gene-Aco14078	2.11584e-182	20.0976	0.124	0.027	4.23168e-179	U9-ctenitoxin-Pr1a [Hydra vulgaris]
gene-Aco13274	4.56151e-182	20.505	0.331	0.02	9.12303e-179	uncharacterized protein LOC111332509 [Stylophora pistillata]
gene-Aco20923	8.96079e-182	-7.17084	0.767	0.102	1.79216e-178	uncharacterized protein LOC113671445 [Pocillopora damicornis]
gene-Aco24746	1.04257e-181	2.22181	0.318	0.145	2.08514e-178	AN1-type zinc finger protein 4-like [Stylophora pistillata]
gene-Aco26218	2.7104e-181	-3.39548	0.127	0.053	5.42079e-178	anillin [Hydra vulgaris]
gene-Aco26189	3.52762e-181	4.36356	0.36	0.163	7.05523e-178	unnamed protein product [Owenia fusiformis]
gene-Aco12082	8.59646e-181	6.33226	0.138	0.141	1.71929e-177	AN1-type zinc finger protein 2B-like [Pocillopora damicornis]
gene-Aco26172	2.08986e-180	-30.0309	0.731	0.083	4.17972e-177	beta tubulin [Hymenolepis microstoma]
gene-Aco27417	1.06709e-179	0.752539	0.305	0.055	2.13419e-176	prominin-1-A isoform X3 [Exaiptasia diaphana]
gene-Aco04951	2.28731e-179	24.0208	0.577	0.177	4.57463e-176	uncharacterized protein LOC5516669 [Nematostella vectensis]
gene-Aco20386	4.35055e-179	-1.36821	0.363	0.048	8.70111e-176	PREDICTED: MAPK/MAK/MRK overlapping kinase-like [Saccoglossus kowalevskii]
gene-Aco07802	5.5251e-179	-7.83304	0.057	0.001	1.10502e-175	proton channel OtopLc-like [Hydra vulgaris]
gene-Aco14427	1.07909e-178	-7.87568	0.119	0.002	2.15818e-175	Hlh-4 [Clytia hemisphaerica]
gene-Aco10424	1.09934e-178	0.421396	0.214	0.024	2.19867e-175	uncharacterized protein LOC100200048 isoform X2 [Hydra vulgaris]
gene-Aco13104	1.51857e-178	9.45032	0.35	0.15	3.03715e-175	tubulin glycylase 3C-like [Dendronephthya gigantea]
gene-Aco28335	1.97242e-178	-14.8165	0.787	0.163	3.94485e-175	hypothetical protein E1301_Tti000937 [Triplophysa tibetana]
gene-Aco22681	2.51097e-178	24.6017	0.127	0.049	5.02195e-175	predicted protein [Nematostella vectensis]
gene-Aco06193	7.87678e-178	13.3172	0.381	0.031	1.57536e-174	predicted protein [Nematostella vectensis]
gene-Aco00518	1.68588e-176	13.3593	0.472	0.166	3.37175e-173	PREDICTED: histone deacetylase 11-like isoform X2 [Saccoglossus kowalevskii]
gene-Aco08766	2.31421e-176	-7.00981	0.924	0.135	4.62843e-173	alpha-(1,3)-fucosyltransferase 6-like [Actinia tenebrosa]
gene-Aco25018	2.88407e-176	17.7209	0.45	0.174	5.76814e-173	kelch-like protein 12 [Hydra vulgaris]
gene-Aco11824	1.26288e-175	-6.69909	0.531	0.036	2.52575e-172	zinc finger protein 658B isoform X2 [Aedes aegypti]
gene-Aco24829	1.37301e-175	1.65836	0.163	0.145	2.74603e-172	ganglioside M2 activator-like protein [Aurelia aurita]
gene-Aco28088	1.95942e-175	10.5685	0.387	0.115	3.91883e-172	leucine-rich repeat-containing protein 74B-like [Stylophora pistillata]
gene-Aco07442	3.62769e-175	-1.62592	0.154	0.002	7.25539e-172	protein singed [Exaiptasia diaphana]
gene-Aco18067	6.17576e-175	18.2315	0.122	0.132	1.23515e-171	PREDICTED: LOW QUALITY PROTEIN: uncharacterized protein LOC109488015 [Branchiostoma belcheri]
gene-Aco16982	2.28278e-174	24.1048	0.173	0	4.56555e-171	uncharacterized protein LOC101240296 isoform X1 [Hydra vulgaris]
gene-Aco03530	2.34487e-174	24.5098	0.207	0.14	4.68975e-171	THEGL [Branchiostoma lanceolatum]
gene-Aco16013	2.48462e-174	1.10651	0.174	0.357	4.96923e-171	zinc metalloproteinase nas-8 [Hydra vulgaris]
gene-Aco03861	3.7205e-174	17.0236	0.024	0	7.44101e-171	frizzled receptor 3 [Clytia hemisphaerica]
gene-Aco31103	3.80013e-174	5.4598	0.439	0.155	7.60026e-171	resistin-like isoform X2 [Rana temporaria]
gene-Aco22783	7.93581e-174	26.3361	0.284	0.144	1.58716e-170	radial spoke head 1 homolog [Actinia tenebrosa]
gene-Aco00600	8.41991e-174	3.76415	0.426	0.115	1.68398e-170	protein PF3D7_1417600 [Hydra vulgaris]
gene-Aco15381	9.73569e-174	21.5403	0.224	0.009	1.94714e-170	probable transcriptional regulatory protein Nther_1800 [Hydra vulgaris]
gene-Aco00169	1.57864e-173	11.1134	0.055	0	3.15728e-170	hypothetical protein CAPTEDRAFT_126386, partial [Capitella teleta]
gene-Aco26609	3.35783e-173	-5.28798	0.082	0.011	6.71565e-170	B-cell lymphoma 6 protein isoform X1 [Hydra vulgaris]
gene-Aco18104	4.11793e-173	5.6926	0.427	0.163	8.23586e-170	armadillo repeat-containing protein 3-like [Orbicella faveolata]
gene-Aco26579	1.68907e-172	7.11229	0.299	0.118	3.37815e-169	tektin-1-like [Acropora millepora]
gene-Aco08515	3.47074e-172	-1.33217	0.361	0.144	6.94147e-169	protein FAM183B-like [Actinia tenebrosa]
gene-Aco05130	4.33813e-172	-7.63589	0.038	0.001	8.67626e-169	uncharacterized protein LOC100201507 [Hydra vulgaris]
gene-Aco03945	6.71947e-172	-21.8369	0.146	0.002	1.34389e-168	NFX1-type zinc finger-containing protein 1-like [Xenia sp. Carnegie-2017]
gene-Aco06095	7.14703e-172	-13.4421	0.017	0.003	1.42941e-168	331-2 propeptide [Malo kingi]
gene-Aco04678	4.92843e-171	-29.2801	0.127	0.008	9.85685e-168	tyrosine-protein kinase ABL1-like, partial [Stylophora pistillata]
gene-Aco05107	5.35231e-171	-11.5272	0.044	0.059	1.07046e-167	uncharacterized RING finger protein ECU07_0330-like [Dendronephthya gigantea]
gene-Aco20042	6.65683e-171	3.17623	0.371	0.138	1.33137e-167	LOW QUALITY PROTEIN: multidrug resistance-associated protein 7-like [Actinia tenebrosa]
gene-Aco06500	2.49529e-170	22.992	0.254	0.131	4.99059e-167	dynein light chain 4, axonemal-like [Pocillopora damicornis]
gene-Aco00240	7.10204e-170	11.1619	0.439	0.046	1.42041e-166	rho GTPase-activating protein 6-like isoform X3 [Acropora millepora]
gene-Aco07909	1.47985e-169	19.2131	0.373	0.18	2.95969e-166	serine/threonine-protein kinase NIM1 isoform X2 [Hydra vulgaris]
gene-Aco08610	2.6368e-169	7.77525	0.409	0.148	5.27361e-166	doublecortin domain-containing protein 2-like isoform X2 [Actinia tenebrosa]
gene-Aco10508	8.34877e-169	10.3455	0.621	0.051	1.66975e-165	gremlin-2b isoform X2 [Alosa sapidissima]
gene-Aco24977	8.63181e-169	25.187	0.166	0.353	1.72636e-165	uncharacterized protein LOC100205674 [Hydra vulgaris]
gene-Aco28998	1.2507e-168	16.4439	0.215	0.077	2.50139e-165	myogenesis-regulating glycosidase [Hydra vulgaris]
gene-Aco24709	1.81691e-168	9.06135	0.396	0.176	3.63382e-165	PREDICTED: uncharacterized protein LOC106704584 [Latimeria chalumnae]
gene-Aco09727	2.06144e-168	6.44988	0.155	0	4.12289e-165	uncharacterized protein LOC100214198 [Hydra vulgaris]
gene-Aco21017	2.56317e-168	19.9924	0.398	0.157	5.12634e-165	receptor expression-enhancing protein 5 [Aplysia californica]
gene-Aco03241	4.33542e-168	-19.1611	0.021	0.003	8.67083e-165	acid-sensing ion channel 1 [Hydra vulgaris]
gene-Aco07778	6.63455e-168	17.4412	0.404	0.016	1.32691e-164	chloride channel CLIC-like protein 1 [Nematostella vectensis]
gene-Aco25056	3.28607e-167	17.3834	0.371	0.07	6.57214e-164	endosome-associated-trafficking regulator 1-like isoform X3 [Actinia tenebrosa]
gene-Aco03375	4.15092e-167	8.44728	0.374	0.144	8.30183e-164	cGMP-specific 3',5'-cyclic phosphodiesterase-like [Orbicella faveolata]
gene-Aco10712	5.59467e-167	-10.4477	0.142	0.001	1.11893e-163	multidrug resistance protein 1-like [Stylophora pistillata]
gene-Aco27903	7.5921e-167	3.23773	0.334	0.13	1.51842e-163	outer dense fiber protein 3-like [Actinia tenebrosa]
gene-Aco29206	1.36326e-166	13.9024	0.425	0.109	2.72652e-163	uncharacterized protein LOC100213518 [Hydra vulgaris]
gene-Aco13764	2.15528e-166	1.6897	0.427	0.158	4.31056e-163	protein ATP6V1FNB-like [Nematostella vectensis]
gene-Aco00065	4.81416e-166	13.0216	0.254	0.02	9.62833e-163	deoxycytidylate deaminase [Crassostrea gigas]
gene-Aco10715	1.1197e-165	-13.8412	0.08	0.001	2.23941e-162	uncharacterized protein LOC105846371 [Hydra vulgaris]
gene-Aco27672	1.18633e-165	20.9861	0.226	0.058	2.37266e-162	putative phospholipase B-like 2 [Hydra vulgaris]
gene-Aco09751	2.75646e-165	13.5752	0.427	0.085	5.51293e-162	equilibrative nucleoside transporter 1-like [Pocillopora damicornis]
gene-Aco09622	3.76042e-165	-1.06498	0.119	0.005	7.52084e-162	galactosylgalactosylxylosylprotein 3-beta-glucuronosyltransferase 3 [Hydra vulgaris]
gene-Aco31015	5.72513e-165	-23.6421	0.517	0.136	1.14503e-161	uncharacterized protein LOC100200608 isoform X2 [Hydra vulgaris]
gene-Aco16985	4.97951e-164	-9.65671	0.996	0.971	9.95902e-161	rootletin-like [Dendronephthya gigantea]
gene-Aco28331	5.38521e-163	6.03138	0.39	0.139	1.07704e-159	cilia- and flagella-associated protein 53-like [Orbicella faveolata]
gene-Aco16816	7.59529e-163	10.7945	0.198	0.113	1.51906e-159	uncharacterized protein C1orf158 homolog isoform X1 [Branchiostoma floridae]
gene-Aco06243	1.13576e-162	-0.567509	0.383	0.166	2.27153e-159	cilia- and flagella-associated protein 157 [Exaiptasia diaphana]
gene-Aco12884	2.41318e-162	6.24697	0.024	0.002	4.82636e-159	acrosin [Exaiptasia diaphana]
gene-Aco21790	2.81471e-162	-2.2779	0.43	0.076	5.62942e-159	ras-related protein Rab6 [Dendronephthya gigantea]
gene-Aco13048	1.2284e-161	-1.57806	0.539	0.096	2.4568e-158	store-operated calcium entry regulator STIMATE-like isoform X2 [Pocillopora damicornis]
gene-Aco27658	1.49189e-161	-3.68616	0.104	0.005	2.98377e-158	agmatinase, mitochondrial-like [Crassostrea virginica]
gene-Aco02349	2.95813e-161	10.3625	0.013	0	5.91626e-158	uncharacterized protein LOC101234892 [Hydra vulgaris]
gene-Aco26532	7.04891e-161	6.56809	0.406	0.18	1.40978e-157	leucine-rich repeat-containing protein 43-like [Orbicella faveolata]
gene-Aco16003	1.40323e-160	0.541099	0.12	0.046	2.80645e-157	reversion-inducing cysteine-rich protein with Kazal motifs-like [Orbicella faveolata]
gene-Aco09733	2.53928e-160	4.61599	0.314	0.136	5.07856e-157	PREDICTED: testicular haploid expressed gene protein-like [Acropora digitifera]
gene-Aco18030	2.56694e-160	-9.00709	0.398	0.179	5.13388e-157	UPF0573 protein C2orf70 homolog A [Exaiptasia diaphana]
gene-Aco10395	4.44618e-160	7.61174	0.378	0.144	8.89236e-157	LOW QUALITY PROTEIN: dynein axonemal heavy chain 7 [Nematostella vectensis]
gene-Aco24449	6.64338e-160	25.1108	0.21	0.047	1.32868e-156	hypothetical protein JYU34_007944 [Plutella xylostella]
gene-Aco13030	1.39108e-159	1.57624	0.19	0.333	2.78217e-156	zinc finger CCHC domain-containing protein 24-like [Branchiostoma floridae]
gene-Aco03184	7.28993e-159	2.19125	0.033	0.002	1.45799e-155	acid-sensing ion channel 1-like [Hydra vulgaris]
gene-Aco24727	4.27228e-158	5.13645	0.39	0.158	8.54456e-155	uncharacterized protein C4orf45 homolog isoform X2 [Stylophora pistillata]
gene-Aco17797	4.85408e-158	4.20868	0.391	0.192	9.70815e-155	unnamed protein product [Mytilus coruscus]
gene-Aco12660	6.5497e-158	9.15072	0.039	0.17	1.30994e-154	ubiquitin-conjugating enzyme E2 D2-like [Orbicella faveolata]
gene-Aco22689	6.55855e-158	2.30699	0.374	0.14	1.31171e-154	uncharacterized protein C17orf105 homolog [Stylophora pistillata]
gene-Aco27840	2.13095e-157	8.47337	0.016	0.001	4.26189e-154	uncharacterized protein LOC113665255 isoform X2 [Pocillopora damicornis]
gene-Aco07295	3.11005e-157	8.30905	0.203	0.027	6.2201e-154	ubiquitin carboxyl-terminal hydrolase 31-like [Orbicella faveolata]
gene-Aco28530	3.13518e-157	0.629304	0.305	0.106	6.27035e-154	PREDICTED: vasohibin-1-like [Acropora digitifera]
gene-Aco02582	5.90836e-157	12.4206	0.289	0.067	1.18167e-153	hypothetical protein AC249_AIPGENE4557 [Exaiptasia diaphana]
gene-Aco02200	6.92904e-157	-5.96329	0.39	0.177	1.38581e-153	capping protein inhibiting regulator of actin dynamics-like isoform X3 [Acropora millepora]
gene-Aco12805	1.47772e-156	9.83193	0.115	0.001	2.95543e-153	uncharacterized protein LOC100212597 isoform X1 [Hydra vulgaris]
gene-Aco02842	1.9308e-156	22.8128	0.354	0.061	3.8616e-153	LOW QUALITY PROTEIN: protein broad-minded-like [Stylophora pistillata]
gene-Aco27727	3.87862e-156	-0.790575	0.53	0.172	7.75725e-153	dynein light chain 2, cytoplasmic-like [Boleophthalmus pectinirostris]
gene-Aco27833	1.95902e-155	-0.58988	0.126	0.004	3.91803e-152	major facilitator superfamily domain-containing protein 1 [Hydra vulgaris]
gene-Aco08668	2.66498e-155	-10.6122	0.023	0.001	5.32996e-152	extracellular sulfatase Sulf-2 isoform X2 [Hydra vulgaris]
gene-Aco00370	3.10608e-155	5.82552	0.275	0.106	6.21217e-152	krueppel-like factor 5, partial [Haliclona caerulea]
gene-Aco26662	3.8538e-155	-3.50877	0.064	0.013	7.7076e-152	RNA-editing ligase 2, mitochondrial [Hydra vulgaris]
gene-Aco09901	7.00454e-155	7.50808	0.408	0.101	1.40091e-151	uncharacterized protein LOC100207358 isoform X5 [Hydra vulgaris]
gene-Aco07764	9.21206e-155	9.63589	0.41	0.014	1.84241e-151	mutS protein homolog 5-like isoform X4 [Acropora millepora]
gene-Aco11905	1.04107e-154	10.0506	0.195	0.135	2.08215e-151	general transcription factor IIH subunit 1 isoform X1 [Hydra vulgaris]
gene-Aco17669	2.20553e-154	8.47665	0.112	0.101	4.41106e-151	uncharacterized protein LOC105846402 [Hydra vulgaris]
gene-Aco05957	2.75671e-154	14.1741	0.258	0.113	5.51342e-151	cilia- and flagella-associated protein 77-like [Orbicella faveolata]
gene-Aco08570	6.65248e-154	-6.37149	0.103	0.009	1.3305e-150	uncharacterized protein LOC100209737 [Hydra vulgaris]
gene-Aco00678	6.96845e-154	-31.0301	0.841	0.135	1.39369e-150	adenosine receptor A3-like [Acropora millepora]
gene-Aco21427	7.25127e-154	13.2248	0.382	0.189	1.45025e-150	NT5E [Branchiostoma lanceolatum]
gene-Aco10608	1.11552e-153	-21.1313	0.633	0.098	2.23104e-150	bursicon-like [Actinia tenebrosa]
gene-Aco07969	1.22392e-153	-3.23594	0.105	0.012	2.44784e-150	biogenic amine-like GPCR [Tripedalia cystophora]
gene-Aco08188	2.01373e-153	24.0815	0.174	0.007	4.02746e-150	tRNA-splicing endonuclease subunit Sen34-like [Orbicella faveolata]
gene-Aco03864	1.50784e-152	2.65708	0.256	0.132	3.01569e-149	adenylate kinase 9-like [Actinia tenebrosa]
gene-Aco05626	1.57495e-152	-5.17672	0.024	0.002	3.14991e-149	calumenin-A [Hydra vulgaris]
gene-Aco04887	2.37093e-152	4.43542	0.164	0.049	4.74186e-149	profilin-4 isoform X3 [Strongylocentrotus purpuratus]
gene-Aco19702	2.46338e-152	-1.98024	0.198	0.004	4.92676e-149	serine protease 1, partial [Aurelia aurita]
gene-Aco28093	2.5798e-152	11.0203	0.242	0.14	5.15959e-149	tubulin polyglutamylase ttll6-like [Orbicella faveolata]
gene-Aco13220	6.38891e-152	18.3379	0.025	0	1.27778e-148	carboxypeptidase B-like [Orbicella faveolata]
gene-Aco04853	1.33719e-151	3.69259	0.261	0.15	2.67438e-148	PREDICTED: uncharacterized protein C9orf135-like [Acropora digitifera]
gene-Aco22449	1.49541e-151	-14.7844	0.155	0.001	2.99082e-148	acidic skeletal organic matrix protein-like [Ostrea edulis]
gene-Aco26399	1.53933e-151	-0.531336	0.075	0.005	3.07865e-148	sodium-dependent neutral amino acid transporter B(0)AT3-like isoform X2 [Nematostella vectensis]
gene-Aco24340	2.62206e-151	2.17384	0.449	0.123	5.24412e-148	meiosis-specific nuclear structural protein 1-like [Orbicella faveolata]
gene-Aco16781	4.3373e-151	-4.82486	0.381	0.15	8.6746e-148	Calmodulin [Mizuhopecten yessoensis]
gene-Aco05063	4.70527e-151	9.13781	0.07	0.061	9.41053e-148	hypothetical protein pdam_00018604 [Pocillopora damicornis]
gene-Aco24725	4.71147e-151	-0.464263	0.387	0.108	9.42294e-148	protein phosphatase 1 regulatory subunit 32-like isoform X2 [Orbicella faveolata]
gene-Aco22692	7.5884e-151	9.71343	0.293	0.147	1.51768e-147	coiled-coil domain-containing protein 39 [Nematostella vectensis]
gene-Aco22501	9.89177e-151	5.08478	0.43	0.22	1.97835e-147	ankyrin repeat and MYND domain-containing protein 1-like isoform X2 [Actinia tenebrosa]
gene-Aco27758	1.06738e-150	-0.72153	0.818	0.103	2.13476e-147	hypothetical protein AWC38_SpisGene11333 [Stylophora pistillata]
gene-Aco01818	2.53245e-150	-2.92277	0.126	0.004	5.06491e-147	testin isoform X2 [Hydra vulgaris]
gene-Aco10568	3.13529e-150	4.47903	0.092	0.007	6.27059e-147	uncharacterized protein LOC101238859 isoform X1 [Hydra vulgaris]
gene-Aco05991	5.40538e-150	-28.3223	0.159	0.025	1.08108e-146	MAM and LDL-receptor class A domain-containing protein 2-like [Actinia tenebrosa]
gene-Aco24651	8.38968e-150	-3.58986	0.195	0.007	1.67794e-146	SH3 and multiple ankyrin repeat domains protein 3-like, partial [Actinia tenebrosa]
gene-Aco06406	1.91909e-149	4.42844	0.459	0.198	3.83818e-146	uncharacterized protein LOC111340145 [Stylophora pistillata]
gene-Aco02615	2.10557e-149	-13.7547	0.131	0.022	4.21115e-146	xaa-Pro aminopeptidase 1 isoform X1 [Nematostella vectensis]
gene-Aco29131	2.63245e-149	4.73028	0.246	0.148	5.26489e-146	cilia- and flagella-associated protein 161-like [Actinia tenebrosa]
gene-Aco21650	3.23128e-149	6.96322	0.193	0.096	6.46256e-146	quenching protein QQ1, partial [Aurelia aurita]
gene-Aco21468	1.61898e-148	13.2018	0.119	0.016	3.23795e-145	PREDICTED: RNA-directed DNA polymerase from mobile element jockey-like [Acropora digitifera]
gene-Aco05068	2.04126e-148	6.52569	0.259	0.127	4.08252e-145	coiled-coil domain-containing protein 151-like [Stylophora pistillata]
gene-Aco15884	2.12529e-148	1.83982	0.027	0.001	4.25059e-145	trihelix transcription factor ASIL2-like [Portunus trituberculatus]
gene-Aco22358	2.70388e-148	-7.30112	0.098	0.005	5.40776e-145	aristaless-related homeobox protein [Hydra vulgaris]
gene-Aco09722	2.01289e-147	-17.1684	0.057	0.008	4.02577e-144	RNA-binding protein 38-like [Hydra vulgaris]
gene-Aco02168	2.06849e-147	16.3267	0.315	0.099	4.13697e-144	hypothetical protein pdam_00008188 [Pocillopora damicornis]
gene-Aco06464	2.38885e-147	4.20908	0.246	0.145	4.77771e-144	dynein regulatory complex protein 10 [Exaiptasia diaphana]
gene-Aco21292	3.26526e-147	20.5008	0.387	0.149	6.53051e-144	uncharacterized protein LOC100197876 isoform X1 [Hydra vulgaris]
gene-Aco03596	4.90522e-147	6.52674	0.392	0.123	9.81045e-144	cilia- and flagella-associated protein 58-like [Anneissia japonica]
gene-Aco05211	5.89588e-147	12.1432	0.191	0.099	1.17918e-143	PREDICTED: ankyrin repeat domain-containing protein 45-like [Acropora digitifera]
gene-Aco29082	7.70852e-147	2.113	0.08	0	1.5417e-143	uncharacterized protein LOC124817516 isoform X2 [Hydra vulgaris]
gene-Aco19944	1.64979e-146	0.466634	0.035	0.002	3.29959e-143	TNF receptor-associated factor 3-like isoform X1 [Stylophora pistillata]
gene-Aco05763	2.01073e-146	26.1436	0.108	0.385	4.02147e-143	uncharacterized protein LOC114543462 [Dendronephthya gigantea]
gene-Aco03498	2.05542e-146	-2.72741	0.036	0.012	4.11084e-143	maltase-glucoamylase, intestinal [Exaiptasia diaphana]
gene-Aco19979	2.23274e-146	5.59917	0.446	0.177	4.46547e-143	microtubule-associated proteins 1A/1B light chain 3C-like [Stylophora pistillata]
gene-Aco27879	2.76348e-146	5.41837	0.589	0.156	5.52697e-143	centlein-like isoform X2 [Nematostella vectensis]
gene-Aco25297	4.22714e-146	-7.04505	0.047	0.002	8.45429e-143	solute carrier family 22 member 15-like [Hydra vulgaris]
gene-Aco10371	9.63107e-146	-4.54496	0.068	0.001	1.92621e-142	muscle M-line assembly protein unc-89-like, partial [Orbicella faveolata]
gene-Aco05062	4.42777e-145	2.6969	0.04	0	8.85554e-142	hypothetical protein pdam_00021219 [Pocillopora damicornis]
gene-Aco10744	5.95258e-145	4.18674	0.014	0.001	1.19052e-141	predicted protein, partial [Nematostella vectensis]
gene-Aco21291	1.40671e-144	-8.75008	0.122	0.006	2.81342e-141	Serpin B3 [Lamellibrachia satsuma]
gene-Aco14303	3.63726e-144	-1.4983	0.043	0.005	7.27451e-141	transcriptional activator GLI3-like [Orbicella faveolata]
gene-Aco14505	4.18306e-144	-1.58683	0.188	0.003	8.36612e-141	PREDICTED: cysteine-rich secretory protein LCCL domain-containing 2-like [Acropora digitifera]
gene-Aco24552	5.37143e-144	5.84592	0.382	0.065	1.07429e-140	bcl-2-like protein 1-like [Hydra vulgaris]
gene-Aco28040	2.4063e-143	9.592	0.339	0.043	4.81259e-140	alpha/beta hydrolase domain-containing protein 17B [Hydra vulgaris]
gene-Aco26696	7.74811e-143	1.68514	0.396	0.166	1.54962e-139	ubiquitin-conjugating enzyme E2 G1-like [Pocillopora damicornis]
gene-Aco28070	8.01982e-143	7.42926	0.355	0.042	1.60396e-139	putative insulin-like peptide receptor [Actinia tenebrosa]
gene-Aco09765	1.47789e-142	12.9713	0.387	0.039	2.95578e-139	acylphosphatase-1-like [Acropora millepora]
gene-Aco13018	1.87593e-142	-20.2743	0.072	0.005	3.75185e-139	synaptotagmin-C [Nematostella vectensis]
gene-Aco14312	3.08785e-142	-2.19904	0.197	0.001	6.1757e-139	major facilitator superfamily domain-containing protein 6-A [Hydra vulgaris]
gene-Aco15560	4.85934e-142	-14.8742	0.161	0.011	9.71868e-139	0
gene-Aco16965	7.0648e-142	4.59242	0.082	0.037	1.41296e-138	NAD kinase [Hydra vulgaris]
gene-Aco25064	7.95223e-142	-15.3919	0.724	0.092	1.59045e-138	PREDICTED: tetratricopeptide repeat protein 28-like [Acropora digitifera]
gene-Aco21802	8.47458e-142	9.74051	0.522	0.22	1.69492e-138	CAP-Gly domain-containing linker protein 2 isoform X2 [Lingula anatina]
gene-Aco24726	9.80941e-142	-2.20474	0.166	0.004	1.96188e-138	keratin-associated protein 16-1 [Hydra vulgaris]
gene-Aco28098	1.75371e-141	-2.05167	0.919	0.192	3.50743e-138	stabilizer of axonemal microtubules 2 [Exaiptasia diaphana]
gene-Aco24418	8.4396e-141	16.7756	0.177	0.069	1.68792e-137	0
gene-Aco27574	2.32184e-140	-15.4015	0.059	0.032	4.64367e-137	alpha carbonic anhydrase 6 [Corallium rubrum]
gene-Aco09970	4.2343e-140	-19.1197	0.722	0.058	8.46861e-137	D-aminoacyl-tRNA deacylase isoform X2 [Exaiptasia diaphana]
gene-Aco14589	5.00973e-140	-3.18089	0.682	0.135	1.00195e-136	neuropeptide-like GPCR [Tripedalia cystophora]
gene-Aco09492	2.94043e-139	1.6488	0.215	0.038	5.88085e-136	mitochondrial nicotinamide adenine dinucleotide transporter SLC25A51 [Nematostella vectensis]
gene-Aco26823	4.04975e-139	-5.42525	0.032	0.002	8.09949e-136	uncharacterized protein LOC100206109 [Hydra vulgaris]
gene-Aco09613	3.88104e-138	10.6066	0.183	0.148	7.76209e-135	uncharacterized protein LOC114972205 isoform X2 [Acropora millepora]
gene-Aco22433	7.63247e-138	10.0552	0.404	0.206	1.52649e-134	cyclin-dependent kinase inhibitor 1B-like [Hydra vulgaris]
gene-Aco10401	1.01581e-137	5.85298	0.332	0.07	2.03161e-134	predicted protein [Nematostella vectensis]
gene-Aco12667	2.16211e-137	-0.682078	0.101	0.006	4.32421e-134	group XIIA secretory phospholipase A2-like [Actinia tenebrosa]
gene-Aco03951	3.90301e-137	9.74035	0.381	0.199	7.80602e-134	ADP-ribosylation factor-like protein 6 [Hydra vulgaris]
gene-Aco00808	1.86489e-136	0.328131	0.414	0.131	3.72978e-133	dynein heavy chain 12, axonemal-like [Orbicella faveolata]
gene-Aco15875	3.16839e-136	18.6004	0.226	0.014	6.33677e-133	2-amino-3-carboxymuconate-6-semialdehyde decarboxylase-like isoform X1 [Anneissia japonica]
gene-Aco06226	7.89564e-136	7.15711	0.351	0.124	1.57913e-132	coiled-coil domain-containing protein 105 [Exaiptasia diaphana]
gene-Aco26055	3.497e-135	-13.8118	0.469	0.042	6.994e-132	ectonucleoside triphosphate diphosphohydrolase 3 [Hydra vulgaris]
gene-Aco29214	5.73123e-135	2.99273	0.217	0.065	1.14625e-131	Krueppel-like factor 14 [Stylophora pistillata]
gene-Aco26429	6.12075e-135	9.03847	0.354	0.099	1.22415e-131	coiled-coil domain-containing protein 157 [Exaiptasia diaphana]
gene-Aco10221	3.24375e-134	2.16258	0.457	0.203	6.4875e-131	predicted protein, partial [Nematostella vectensis]
gene-Aco00618	3.31677e-134	2.17994	0.291	0.133	6.63353e-131	insulin-degrading enzyme-like [Stylophora pistillata]
gene-Aco21149	4.26882e-134	-2.80234	0.311	0.184	8.53765e-131	protein Flattop homolog isoform X2 [Hydra vulgaris]
gene-Aco13509	5.70815e-134	2.97887	0.321	0.124	1.14163e-130	unnamed protein product [Brachionus calyciflorus]
gene-Aco14413	5.8149e-134	3.56148	0.052	0	1.16298e-130	low density lipoprotein receptor adapter protein 1 [Hydra vulgaris]
gene-Aco28212	8.11792e-134	1.25742	0.336	0.035	1.62358e-130	zinc finger protein 474 isoform X3 [Hydra vulgaris]
gene-Aco29130	1.44327e-133	5.30823	0.029	0	2.88654e-130	arachidonate 5-lipoxygenase-like [Stylophora pistillata]
gene-Aco04972	2.24479e-133	11.6439	0.293	0.165	4.48958e-130	coiled-coil domain-containing protein 81-like [Pocillopora damicornis]
gene-Aco19516	4.6624e-133	19.8646	0.032	0.001	9.32481e-130	uncharacterized protein LOC116298923 [Actinia tenebrosa]
gene-Aco26120	6.32005e-133	1.70202	0.131	0.146	1.26401e-129	aurora kinase A-A-like isoform X3 [Lingula anatina]
gene-Aco25253	8.37802e-133	15.3904	0.322	0.082	1.6756e-129	CBY1-interacting BAR domain-containing protein 1 isoform X1 [Hydra vulgaris]
gene-Aco07787	1.78937e-132	-18.3236	0.118	0.136	3.57874e-129	LOW QUALITY PROTEIN: selenoprotein Pa [Thalassophryne amazonica]
gene-Aco28037	1.81596e-132	-10.1762	0.425	0.166	3.63192e-129	GAS2-like protein 3 [Hydra vulgaris]
gene-Aco21285	2.72056e-132	-8.20124	0.17	0.007	5.44112e-129	thiosulfate sulfurtransferase/rhodanese-like domain-containing protein 3 [Pangasianodon hypophthalmus]
gene-Aco21305	4.97705e-132	6.67759	0.077	0.001	9.95409e-129	uncharacterized protein LOC114977646 isoform X2 [Acropora millepora]
gene-Aco10501	1.27461e-131	-17.2945	0.126	0.097	2.54923e-128	predicted protein [Nematostella vectensis]
gene-Aco02859	1.29507e-131	-20.9026	0.105	0.022	2.59014e-128	lysyl oxidase homolog 2A-like isoform X1 [Hydra vulgaris]
gene-Aco00729	2.47207e-131	3.12336	0.276	0.088	4.94413e-128	uncharacterized protein LOC110054049 [Orbicella faveolata]
gene-Aco20875	3.93976e-131	-1.45057	0.617	0.166	7.87952e-128	PREDICTED: son of sevenless homolog 2 [Saccoglossus kowalevskii]
gene-Aco21248	4.98207e-131	-17.9101	0.188	0.006	9.96414e-128	soma ferritin-like isoform X1 [Stylophora pistillata]
gene-Aco06294	1.0808e-130	27.293	0.025	0	2.16159e-127	trace amine-associated receptor 13c-like [Exaiptasia diaphana]
gene-Aco22128	1.13488e-130	11.2792	0.277	0.096	2.26977e-127	cilia- and flagella-associated protein 91-like [Pocillopora damicornis]
gene-Aco14419	1.45393e-130	6.07742	0.357	0.13	2.90786e-127	coiled-coil domain-containing protein 173-like [Acropora millepora]
gene-Aco26380	2.36814e-130	3.04605	0.576	0.077	4.73629e-127	1-phosphatidylinositol 4,5-bisphosphate phosphodiesterase gamma-1 [Hydra vulgaris]
gene-Aco29188	3.48913e-130	2.39299	0.213	0.003	6.97826e-127	ganglioside GM2 activator-like [Branchiostoma floridae]
gene-Aco24744	3.6102e-130	6.8315	0.036	0	7.22041e-127	synaptotagmin-1 [Hydra vulgaris]
gene-Aco03458	3.73093e-130	-13.7107	0.211	0.009	7.46185e-127	probable cyclin-dependent serine/threonine-protein kinase DDB_G0292550 [Hydra vulgaris]
gene-Aco03688	6.96745e-130	-6.67724	0.108	0.028	1.39349e-126	leishmanolysin-like peptidase [Hydra vulgaris]
gene-Aco06236	2.73817e-129	-3.3134	0.86	0.193	5.47633e-126	uncharacterized protein LOC124805807 isoform X1 [Hydra vulgaris]
gene-Aco05858	2.54247e-128	-16.4968	0.132	0.006	5.08494e-125	alpha-(1,3)-fucosyltransferase 7-like [Hydra vulgaris]
gene-Aco16702	3.19144e-128	16.4065	0.277	0.102	6.38288e-125	hypothetical protein pdam_00003349 [Pocillopora damicornis]
gene-Aco31130	3.1953e-128	14.8236	0.293	0.075	6.3906e-125	unnamed protein product [Owenia fusiformis]
gene-Aco19589	3.51978e-128	24.3735	0.34	0.207	7.03955e-125	transmembrane protein 229B-like [Hydra vulgaris]
gene-Aco21586	3.65413e-128	-3.10706	0.747	0.053	7.30826e-125	uncharacterized protein LOC5514666 [Nematostella vectensis]
gene-Aco03433	5.76944e-128	-4.24158	0.387	0.071	1.15389e-124	ubiquitin thioesterase ZRANB1 [Hydra vulgaris]
gene-Aco12091	7.65321e-128	-28.6209	0.102	0.154	1.53064e-124	uncharacterized protein LOC112556193 [Pomacea canaliculata]
gene-Aco00468	1.07428e-127	-3.36544	0.178	0.003	2.14856e-124	endothelin-converting enzyme homolog [Hydra vulgaris]
gene-Aco04899	1.4871e-126	9.84249	0.341	0.163	2.9742e-123	androglobin-like isoform X5 [Actinia tenebrosa]
gene-Aco14019	1.49066e-126	-7.05536	0.737	0.107	2.98133e-123	degenerin del-1 isoform X1 [Nematostella vectensis]
gene-Aco21321	6.55707e-126	4.5008	0.321	0.128	1.31141e-122	cilia- and flagella-associated protein 45-like [Actinia tenebrosa]
gene-Aco13999	7.48941e-126	-12.2886	0.648	0.127	1.49788e-122	target of rapamycin complex 2 subunit MAPKAP1 [Hydra vulgaris]
gene-Aco25861	1.34963e-125	13.1801	0.196	0.108	2.69925e-122	coiled-coil domain-containing protein 113-like [Dendronephthya gigantea]
gene-Aco03641	1.59378e-125	6.11034	0.355	0.148	3.18756e-122	radial spoke head protein 3 homolog [Nematostella vectensis]
gene-Aco26445	2.08578e-125	5.08959	0.215	0.004	4.17156e-122	proline dehydrogenase 1, mitochondrial [Hydra vulgaris]
gene-Aco19515	3.05013e-125	0.807866	0.299	0.155	6.10027e-122	uncharacterized protein LOC110043180 [Orbicella faveolata]
gene-Aco17906	1.90991e-124	-17.8755	0.79	0.146	3.81981e-121	uncharacterized protein LOC100206214 [Hydra vulgaris]
gene-Aco09749	2.09577e-124	20.8178	0.383	0.027	4.19155e-121	tubulin delta chain-like isoform X5 [Geotrypetes seraphini]
gene-Aco10690	3.9329e-124	-18.7024	0.855	0.169	7.86579e-121	beta-1,3-galactosyltransferase 6-like [Actinia tenebrosa]
gene-Aco16593	1.0722e-123	-3.41709	0.173	0.01	2.1444e-120	pleckstrin homology domain-containing family G member 5-like isoform X1 [Hydra vulgaris]
gene-Aco02789	1.80944e-123	-14.6202	0.223	0.003	3.61888e-120	serine protease 27-like [Orbicella faveolata]
gene-Aco15558	3.10686e-123	-9.42757	0.188	0.001	6.21371e-120	uncharacterized protein LOC100215668 [Hydra vulgaris]
gene-Aco28041	3.75531e-123	19.9062	0.57	0.067	7.51063e-120	putative inactive tRNA-specific adenosine deaminase-like protein 3-like [Apostichopus japonicus]
gene-Aco26395	4.42209e-123	4.77302	0.054	0.001	8.84419e-120	contactin-associated protein-like 2 isoform X2 [Nematostella vectensis]
gene-Aco12148	5.59693e-123	4.12053	0.108	0.001	1.11939e-119	neuronal acetylcholine receptor subunit alpha-9-like [Actinia tenebrosa]
gene-Aco19511	5.98049e-123	-4.88204	0.138	0.019	1.1961e-119	potassium voltage-gated channel subfamily H member 1-like isoform X2 [Orbicella faveolata]
gene-Aco09526	6.82001e-123	-1.06266	0.157	0.041	1.364e-119	rhamnosyl O-methyltransferase [Hydra vulgaris]
gene-Aco05863	8.11554e-123	-10.0992	0.508	0.154	1.62311e-119	uncharacterized protein LOC111334949 [Stylophora pistillata]
gene-Aco08693	1.56596e-122	-0.301341	0.148	0.001	3.13193e-119	uncharacterized protein LOC100209524 isoform X2 [Hydra vulgaris]
gene-Aco19713	3.17653e-122	5.94115	0.261	0.148	6.35306e-119	L-asparaginase isoform X2 [Hydra vulgaris]
gene-Aco09958	3.19909e-122	-15.4869	0.825	0.176	6.39818e-119	transcription factor Sp5 [Chelonoidis abingdonii]
gene-Aco24693	4.35252e-122	-0.372476	0.026	0.001	8.70504e-119	uncharacterized protein LOC100200237 isoform X2 [Hydra vulgaris]
gene-Aco14352	2.97989e-121	7.72139	0.361	0.167	5.95978e-118	cilia- and flagella-associated protein 69-like [Actinia tenebrosa]
gene-Aco25120	4.64571e-121	16.6257	0.091	0	9.29143e-118	PREDICTED: gamma-aminobutyric acid receptor alpha-like, partial [Acropora digitifera]
gene-Aco24554	6.10017e-121	1.04103	0.081	0.011	1.22003e-117	capsule biosynthesis protein CapA [Nematostella vectensis]
gene-Aco05779	7.16422e-121	-3.74259	0.864	0.198	1.43284e-117	uncharacterized protein LOC100203916 [Hydra vulgaris]
gene-Aco03457	2.35696e-120	-0.751102	0.182	0.008	4.71391e-117	uncharacterized protein LOC100204716 [Hydra vulgaris]
gene-Aco06123	4.1285e-120	10.2779	0.096	0.069	8.257e-117	protocadherin Fat 4-like isoform X3 [Nematostella vectensis]
gene-Aco03542	6.62871e-120	-5.18948	0.046	0.002	1.32574e-116	acid-sensing ion channel 1A [Hydra vulgaris]
gene-Aco13247	6.70664e-120	12.0554	0.13	0.068	1.34133e-116	major antigen [Hydra vulgaris]
gene-Aco02266	1.34522e-119	5.90284	0.497	0.226	2.69043e-116	predicted protein [Nematostella vectensis]
gene-Aco00660	2.37137e-119	0.898453	0.459	0.093	4.74275e-116	oocyte zinc finger protein XlCOF6-like [Parasteatoda tepidariorum]
gene-Aco14310	3.27501e-119	-4.15568	0.119	0.004	6.55001e-116	major facilitator superfamily domain-containing protein 6 [Hydra vulgaris]
gene-Aco00161	3.59075e-119	-4.71841	0.084	0.004	7.18151e-116	trehalase-like [Patiria miniata]
gene-Aco25197	5.32893e-119	-1.70597	0.08	0.001	1.06579e-115	glycine-rich protein DOT1-like [Orbicella faveolata]
gene-Aco24548	7.17015e-119	8.81033	0.446	0.034	1.43403e-115	predicted protein [Nematostella vectensis]
gene-Aco06029	7.59079e-119	-3.5958	0.311	0.068	1.51816e-115	suppressor of SWI4 1 homolog [Hydra vulgaris]
gene-Aco21546	7.79663e-119	-4.52402	0.182	0.006	1.55933e-115	uncharacterized protein LOC100208040 [Hydra vulgaris]
gene-Aco22702	9.05865e-119	-4.08181	0.753	0.127	1.81173e-115	chordin-like protein 1 isoform X1 [Hydra vulgaris]
gene-Aco24843	1.18638e-118	-5.87423	0.305	0.022	2.37275e-115	uncharacterized protein LOC111341327 isoform X3 [Stylophora pistillata]
gene-Aco09939	1.53735e-118	1.74677	0.041	0.001	3.0747e-115	uncharacterized protein LOC110244097 isoform X2 [Exaiptasia diaphana]
gene-Aco20618	1.53735e-118	-1.7549	0.414	0.025	3.0747e-115	carbohydrate sulfotransferase 5-like [Dendronephthya gigantea]
gene-Aco27757	2.07213e-118	1.78491	0.224	0.052	4.14427e-115	probable E3 ubiquitin-protein ligase RNF217 [Acropora millepora]
gene-Aco03832	7.56048e-118	-13.9709	0.205	0.005	1.5121e-114	PC3-like endoprotease variant B [Hydra vulgaris]
gene-Aco03549	1.43084e-117	2.69588	0.512	0.049	2.86168e-114	ATP-dependent DNA helicase PIF1 [Hydra vulgaris]
gene-Aco03287	1.56778e-117	19.3713	0.106	0.002	3.13555e-114	vesicular glutamate transporter 2-like [Pocillopora damicornis]
gene-Aco09410	2.59258e-117	7.68264	0.342	0.131	5.18517e-114	UPF0602 protein C4orf47 homolog [Exaiptasia diaphana]
gene-Aco19660	5.94073e-117	-6.60828	0.068	0.002	1.18815e-113	glutathione-specific gamma-glutamylcyclotransferase 1 [Hydra vulgaris]
gene-Aco28109	7.29506e-117	-26.6558	0.212	0.026	1.45901e-113	atrial natriuretic peptide receptor 1-like isoform X1 [Hydra vulgaris]
gene-Aco04104	8.22475e-117	13.8684	0.182	0.021	1.64495e-113	uncharacterized protein LOC106181976 isoform X1 [Lingula anatina]
gene-Aco20896	1.78627e-116	22.1679	0.079	0	3.57254e-113	uncharacterized protein LOC5519391 isoform X2 [Nematostella vectensis]
gene-Aco24860	2.87014e-116	10.4195	0.018	0.002	5.74028e-113	putative ammonium transporter 3 [Stylophora pistillata]
gene-Aco14169	4.16619e-116	-3.30282	0.055	0.003	8.33238e-113	hypothetical protein NFI96_002246 [Prochilodus magdalenae]
gene-Aco15402	5.69525e-116	-1.08521	0.137	0.021	1.13905e-112	low-density lipoprotein receptor-related protein 2 [Hydra vulgaris]
gene-Aco02388	7.05199e-116	-1.84145	0.097	0.003	1.4104e-112	sialin [Hydra vulgaris]
gene-Aco10297	9.49452e-116	2.5723	0.365	0.182	1.8989e-112	testis-expressed protein 43-like [Pocillopora damicornis]
gene-Aco03582	3.12866e-115	3.13904	0.313	0.047	6.25732e-112	39S ribosomal protein L43, mitochondrial [Exaiptasia diaphana]
gene-Aco15753	4.87272e-115	0.83533	0.152	0.002	9.74545e-112	gamma-aminobutyric acid receptor subunit beta-2-like [Actinia tenebrosa]
gene-Aco04952	5.63483e-115	3.00715	0.354	0.048	1.12697e-111	PREDICTED: parkin coregulated gene protein isoform X2 [Lepisosteus oculatus]
gene-Aco16880	6.06284e-115	17.3893	0.058	0.014	1.21257e-111	zinc metalloproteinase nas-15-like isoform X1 [Hydra vulgaris]
gene-Aco15361	6.12557e-115	-14.9546	0.214	0.005	1.22511e-111	polypeptide N-acetylgalactosaminyltransferase 13 isoform X1 [Hydra vulgaris]
gene-Aco07436	7.32199e-115	-7.59642	0.108	0.013	1.4644e-111	voltage-dependent T-type calcium channel subunit alpha-1H isoform X1 [Exaiptasia diaphana]
gene-Aco11991	1.04476e-114	0.252047	0.101	0.028	2.08952e-111	FK506-binding protein 2-like [Lepeophtheirus salmonis]
gene-Aco07634	1.19829e-114	-1.52059	0.062	0.006	2.39657e-111	predicted protein [Nematostella vectensis]
gene-Aco00401	2.89893e-114	16.3455	0.109	0.011	5.79785e-111	sushi, von Willebrand factor type A, EGF and pentraxin domain-containing protein 1 [Hydra vulgaris]
gene-Aco02206	1.00907e-113	16.109	0.145	0	2.01814e-110	transcription factor atoh8 [Nematostella vectensis]
gene-Aco13877	1.06813e-113	16.6298	0.277	0.02	2.13627e-110	uncharacterized protein C12orf56-like [Actinia tenebrosa]
gene-Aco07357	1.14619e-113	20.6654	0.376	0.157	2.29237e-110	zinc finger MYND domain-containing protein 11 [Hydra vulgaris]
gene-Aco27889	1.6567e-113	-2.83834	0.712	0.091	3.3134e-110	sodium/potassium/calcium exchanger 2-like isoform X3 [Tachysurus fulvidraco]
gene-Aco10760	1.98705e-113	11.4819	0.184	0.1	3.9741e-110	thymidylate synthase-like [Lytechinus variegatus]
gene-Aco16033	2.0443e-113	17.4273	0.506	0.058	4.0886e-110	lysine-specific demethylase 8 isoform X1 [Hydra vulgaris]
gene-Aco24924	4.24698e-113	-22.1189	0.13	0.097	8.49396e-110	leucine-rich repeat and coiled-coil domain-containing protein 1-like isoform X1 [Stylophora pistillata]
gene-Aco13375	6.60185e-113	16.1703	0.4	0.115	1.32037e-109	PREDICTED: RNA-directed DNA polymerase from mobile element jockey-like [Acropora digitifera]
gene-Aco15723	8.52893e-113	-1.22419	0.225	0.004	1.70579e-109	ectin-like [Stylophora pistillata]
gene-Aco21164	1.70926e-112	5.51902	0.363	0.029	3.41852e-109	alkaline ceramidase 3 [Hydra vulgaris]
gene-Aco07331	1.82932e-112	10.8429	0.364	0.047	3.65864e-109	rho GTPase-activating protein 44 isoform X2 [Nematostella vectensis]
gene-Aco03699	3.21967e-112	15.1455	0.195	0.147	6.43934e-109	dnaJ homolog subfamily B member 13-like [Actinia tenebrosa]
gene-Aco13310	4.46271e-112	4.17897	0.248	0.158	8.92541e-109	ras-related protein Rab-7a [Actinia tenebrosa]
gene-Aco07701	5.78595e-112	-0.2533	0.455	0.177	1.15719e-108	receptor-type tyrosine-protein phosphatase F isoform X3 [Nematostella vectensis]
gene-Aco15565	6.98592e-112	3.87597	0.564	0.155	1.39718e-108	cAMP-responsive element modulator-like isoform X1 [Crassostrea virginica]
gene-Aco17904	1.09932e-111	-6.24792	0.23	0.005	2.19864e-108	uncharacterized protein LOC100207983 precursor [Hydra vulgaris]
gene-Aco05050	1.30476e-111	22.4123	0.269	0.13	2.60951e-108	outer dense fiber protein 2-like isoform X1 [Orbicella faveolata]
gene-Aco08608	1.48026e-111	-3.10344	0.044	0.001	2.96051e-108	PREDICTED: uncharacterized protein LOC107352920 [Acropora digitifera]
gene-Aco18055	2.34888e-111	6.06305	0.309	0.166	4.69776e-108	serine/threonine-protein kinase dyf-5 [Hydra vulgaris]
gene-Aco26720	2.53573e-111	13.689	0.429	0.235	5.07146e-108	MORN repeat-containing protein 3 [Mytilus edulis]
gene-Aco17885	3.44357e-111	3.86609	0.418	0.239	6.88715e-108	O(6)-methylguanine-induced apoptosis 2-like [Mercenaria mercenaria]
gene-Aco22780	3.62645e-111	2.09919	0.443	0.189	7.25289e-108	cilia- and flagella-associated protein 91 [Nematostella vectensis]
gene-Aco27732	4.91262e-111	10.8013	0.15	0.045	9.82524e-108	uncharacterized protein LOC105851016 [Hydra vulgaris]
gene-Aco27337	7.27939e-111	-16.5204	0.202	0.002	1.45588e-107	sodium- and chloride-dependent GABA transporter 1-like isoform X2 [Actinia tenebrosa]
gene-Aco08023	7.37824e-111	18.3779	0.422	0.151	1.47565e-107	hypothetical protein pdam_00023067 [Pocillopora damicornis]
gene-Aco26507	8.64389e-111	-1.86509	0.039	0.003	1.72878e-107	unnamed protein product [Macaca fascicularis]
gene-Aco16130	5.69886e-110	12.1275	0.165	0.088	1.13977e-106	peroxisomal membrane protein PEX14-like isoform X2 [Pocillopora damicornis]
gene-Aco06387	7.37852e-110	-2.52759	0.121	0.025	1.4757e-106	N-acetylglucosamine-1-phosphotransferase subunit gamma-like isoform X1 [Stylophora pistillata]
gene-Aco17703	7.70732e-110	6.92065	0.145	0.006	1.54146e-106	uncharacterized protein LOC100214365 isoform X2 [Hydra vulgaris]
gene-Aco10599	8.75468e-110	12.3208	0.21	0.024	1.75094e-106	PREDICTED: hematopoietic prostaglandin D synthase-like [Saccoglossus kowalevskii]
gene-Aco01974	1.25589e-109	8.21884	0.376	0.05	2.51177e-106	uncharacterized protein LOC100204021 isoform X3 [Hydra vulgaris]
gene-Aco02597	1.88334e-109	-2.6307	0.07	0.009	3.76669e-106	uncharacterized protein LOC111326323 [Stylophora pistillata]
gene-Aco26951	1.1105e-108	-2.59623	0.453	0.192	2.22101e-105	PREDICTED: cytochrome c oxidase subunit 6A, mitochondrial-like [Acropora digitifera]
gene-Aco02359	1.31492e-108	-7.29047	0.753	0.202	2.62984e-105	uncharacterized protein LOC105848562 isoform X2 [Hydra vulgaris]
gene-Aco29046	1.32371e-108	10.0288	0.07	0.003	2.64742e-105	PREDICTED: uncharacterized protein LOC107328251 [Acropora digitifera]
gene-Aco16806	1.35048e-108	-1.27004	0.411	0.178	2.70096e-105	Hypp9585 [Branchiostoma lanceolatum]
gene-Aco04843	1.40559e-108	-29.0883	0.523	0.077	2.81118e-105	patched domain-containing protein 3-like isoform X2 [Pocillopora damicornis]
gene-Aco26496	1.94204e-108	-5.12677	0.063	0.007	3.88407e-105	uncharacterized protein LOC100207073 isoform X2 [Hydra vulgaris]
gene-Aco26681	5.16129e-108	1.43612	0.533	0.146	1.03226e-104	ABC transporter B family member 1-like [Acropora millepora]
gene-Aco26744	9.58663e-108	1.06851	0.205	0	1.91733e-104	uncharacterized protein LOC100205211 isoform X2 [Hydra vulgaris]
gene-Aco25150	1.45168e-107	-4.23494	0.145	0.027	2.90336e-104	ankyrin repeat domain-containing protein 50 [Nematostella vectensis]
gene-Aco09602	1.52407e-107	-2.81163	0.043	0.003	3.04814e-104	A disintegrin and metalloproteinase with thrombospondin motifs 6 [Hydra vulgaris]
gene-Aco17793	1.54102e-107	7.7747	0.075	0	3.08204e-104	uncharacterized protein LOC101239471 [Hydra vulgaris]
gene-Aco27927	2.8742e-107	19.1171	0.401	0.048	5.74839e-104	protein ABHD8 [Hydra vulgaris]
gene-Aco05892	7.19822e-107	-3.02283	0.239	0.001	1.43964e-103	trypsin-3 isoform X2 [Hydra vulgaris]
gene-Aco11736	7.24601e-107	-14.0685	0.522	0.124	1.4492e-103	uncharacterized protein LOC105850934 [Hydra vulgaris]
gene-Aco07786	1.19756e-106	17.2196	0.166	0.046	2.39513e-103	hypothetical protein pdam_00002268 [Pocillopora damicornis]
gene-Aco07700	1.49255e-106	10.0014	0.033	0.055	2.98511e-103	ammonium transporter Rh type A-like isoform X2 [Dendronephthya gigantea]
gene-Aco00470	2.41397e-106	-5.63002	0.187	0.024	4.82793e-103	neprilysin-4 [Hydra vulgaris]
gene-Aco22542	2.47853e-106	5.29598	0.273	0.127	4.95706e-103	intraflagellar transport protein 81 homolog [Hydra vulgaris]
gene-Aco14570	2.99444e-106	-26.7318	0.386	0.077	5.98888e-103	Fos3, partial [Aurelia aurita]
gene-Aco15559	8.28622e-106	-9.8855	0.186	0.021	1.65724e-102	uncharacterized protein LOC100212038 [Hydra vulgaris]
gene-Aco13116	8.97692e-106	-11.3621	0.276	0.025	1.79538e-102	uncharacterized protein DDB_G0290685-like isoform X2 [Dendronephthya gigantea]
gene-Aco00835	1.52753e-105	3.03947	0.244	0	3.05506e-102	adhesion G protein-coupled receptor E3-like isoform X3 [Xenia sp. Carnegie-2017]
gene-Aco12908	2.13324e-105	8.48283	0.168	0.024	4.26649e-102	probable RNA-binding protein 46 isoform X1 [Hydra vulgaris]
gene-Aco13120	2.50013e-105	18.455	0.115	0.039	5.00027e-102	chymotrypsin-like elastase family member 3B [Hydra vulgaris]
gene-Aco05901	1.42139e-104	-16.2594	0.55	0.105	2.84278e-101	gastrula zinc finger protein XlCGF57.1 isoform X2 [Hydra vulgaris]
gene-Aco08567	1.49286e-104	-24.8335	0.246	0.002	2.98572e-101	protein disulfide-isomerase A6 homolog [Exaiptasia diaphana]
gene-Aco06237	2.05895e-104	-17.3464	0.721	0.056	4.11791e-101	neuronal acetylcholine receptor subunit alpha-7-like isoform X2 [Acropora millepora]
gene-Aco00858	2.08148e-104	-7.38478	0.723	0.114	4.16296e-101	proline-rich transmembrane protein 1-like [Patiria miniata]
gene-Aco27992	2.67989e-104	8.7372	0.047	0.003	5.35978e-101	predicted protein [Nematostella vectensis]
gene-Aco05042	7.29768e-104	-17.3751	0.763	0.119	1.45954e-100	predicted protein [Nematostella vectensis]
gene-Aco21245	8.21512e-104	23.2525	0.163	0.011	1.64302e-100	vacuolar segregation protein PEP7 [Hydra vulgaris]
gene-Aco21545	1.18322e-103	-18.1613	0.204	0.003	2.36645e-100	anthrax toxin receptor 1-like, partial [Hydra vulgaris]
gene-Aco03628	1.19874e-103	15.7982	0.223	0.001	2.39747e-100	golgin subfamily A member 1-like isoform X2 [Orbicella faveolata]
gene-Aco14084	1.24515e-103	4.17296	0.382	0.022	2.4903e-100	uncharacterized protein LOC110045557 [Orbicella faveolata]
gene-Aco15641	1.46049e-103	5.2275	0.168	0.012	2.92098e-100	radial spoke head 1 homolog [Exaiptasia diaphana]
gene-Aco20540	3.63796e-103	10.7024	0.359	0.179	7.27592e-100	testis-expressed protein 49-like [Dendronephthya gigantea]
gene-Aco24711	6.06326e-103	9.75287	0.543	0.157	1.21265e-99	nucleoside diphosphate kinase homolog 5-like [Pocillopora damicornis]
gene-Aco08791	8.7099e-103	14.3325	0.124	0	1.74198e-99	neuronal acetylcholine receptor subunit alpha-9-like [Actinia tenebrosa]
gene-Aco12086	1.33169e-102	1.85823	0.141	0.012	2.66337e-99	uncharacterized protein LOC105845537 isoform X9 [Hydra vulgaris]
gene-Aco22653	1.49477e-102	-19.1668	0.046	0.002	2.98955e-99	serpin B6 isoform X3 [Peromyscus leucopus]
gene-Aco13308	3.50833e-102	-1.48378	0.658	0.185	7.01665e-99	protein phosphatase 1 regulatory subunit 3B [Hydra vulgaris]
gene-Aco06021	4.43706e-102	7.21123	0.22	0.005	8.87411e-99	uncharacterized protein LOC100213554 isoform X3 [Hydra vulgaris]
gene-Aco07094	5.03288e-102	9.19122	0.423	0.167	1.00658e-98	telomere attrition and p53 response 1 protein [Hydra vulgaris]
gene-Aco26738	1.40423e-101	-13.1423	0.235	0.011	2.80845e-98	uncharacterized protein LOC100201718 isoform X1 [Hydra vulgaris]
gene-Aco26316	1.53189e-101	-20.4829	0.112	0.004	3.06378e-98	uncharacterized protein LOC100206449 [Hydra vulgaris]
gene-Aco04124	1.63562e-101	-0.535518	0.048	0.006	3.27124e-98	gamma-glutamyl hydrolase [Xenopus tropicalis]
gene-Aco06276	2.72636e-101	-6.25905	0.193	0.003	5.45271e-98	neuronal acetylcholine receptor subunit beta-3-like isoform X1 [Acropora millepora]
gene-Aco20857	2.93268e-101	1.55071	0.251	0.146	5.86536e-98	adenylate kinase 7-like [Acropora millepora]
gene-Aco31005	3.93848e-101	-6.27733	0.021	0.001	7.87696e-98	sodium-dependent neutral amino acid transporter B(0)AT1-like isoform X1 [Orbicella faveolata]
gene-Aco14226	5.42018e-101	0.51467	0.174	0.085	1.08404e-97	gamma-aminobutyric acid receptor subunit beta-2 [Hydra vulgaris]
gene-Aco25151	9.71399e-101	2.49227	0.364	0.025	1.9428e-97	VPS9 domain-containing protein 1-like [Orbicella faveolata]
gene-Aco24769	5.16665e-100	-3.89739	0.527	0.051	1.03333e-96	SIN3-HDAC complex-associated factor [Hydra vulgaris]
gene-Aco26719	6.53867e-100	-18.0465	0.21	0.06	1.30773e-96	uncharacterized protein LOC101234493 isoform X1 [Hydra vulgaris]
gene-Aco24760	8.74503e-100	-19.4737	0.066	0.003	1.74901e-96	RASL11A [Mytilus coruscus]
gene-Aco21423	1.31875e-99	-20.6679	0.648	0.099	2.63751e-96	filamin-A isoform X1 [Hydra vulgaris]
gene-Aco02174	1.34282e-99	6.56928	0.241	0.137	2.68565e-96	predicted protein, partial [Nematostella vectensis]
gene-Aco06599	1.47456e-99	19.3662	0.06	0.001	2.94912e-96	hypothetical protein DNTS_028366 [Danionella translucida]
gene-Aco14563	4.70284e-99	23.8274	0.095	0	9.40568e-96	uncharacterized protein LOC100206447 [Hydra vulgaris]
gene-Aco09556	5.70405e-99	-8.01561	0.172	0.007	1.14081e-95	neurogenic locus notch homolog protein 2 isoform X1 [Hydra vulgaris]
gene-Aco11633	6.24857e-99	-6.71295	0.327	0.043	1.24971e-95	RNA-directed DNA polymerase from mobile element jockey [Stylophora pistillata]
gene-Aco14326	1.27728e-98	27.9224	0.038	0	2.55456e-95	hypothetical protein pdam_00011829 [Pocillopora damicornis]
gene-Aco17908	3.28331e-98	4.39487	0.05	0.005	6.56661e-95	probable 3',5'-cyclic phosphodiesterase pde-5 [Hydra vulgaris]
gene-Aco08171	3.43222e-98	10.2722	0.472	0.117	6.86445e-95	tetratricopeptide repeat protein 39B [Nematostella vectensis]
gene-Aco27682	3.75057e-98	12.3784	0.404	0.167	7.50115e-95	uncharacterized protein LOC110040776 [Orbicella faveolata]
gene-Aco26743	5.26849e-98	-3.85396	0.197	0.001	1.0537e-94	uncharacterized protein LOC101236314 isoform X2 [Hydra vulgaris]
gene-Aco03521	6.75752e-98	10.5757	0.039	0	1.3515e-94	trypsin-3 [Hydra vulgaris]
gene-Aco28024	7.01155e-98	9.39653	0.36	0.009	1.40231e-94	cyclin-dependent kinases regulatory subunit [Aedes aegypti]
gene-Aco04808	8.65707e-98	24.9881	0.267	0.121	1.73141e-94	terminal nucleotidyltransferase 5C [Hydra vulgaris]
gene-Aco09402	1.53526e-97	-1.3931	0.129	0.031	3.07052e-94	endoribonuclease ZC3H12A-like [Pocillopora damicornis]
gene-Aco03344	1.60296e-97	0.533652	0.268	0.117	3.20591e-94	histone RNA hairpin-binding protein-like isoform X1 [Pocillopora damicornis]
gene-Aco25067	2.00773e-97	-9.61262	0.39	0.12	4.01545e-94	cilia- and flagella-associated protein 20 isoform X2 [Plutella xylostella]
gene-Aco14031	2.87953e-97	-11.9467	0.719	0.107	5.75906e-94	gamma-aminobutyric acid receptor subunit beta-2-like [Hydra vulgaris]
gene-Aco02297	3.2222e-97	8.57231	0.09	0.008	6.44439e-94	putative Pdx/Xlox homeodomain transcription factor, partial [Turritopsis dohrnii]
gene-Aco06043	3.27682e-97	-4.01895	0.253	0.019	6.55364e-94	hypothetical protein AMELA_G00232010 [Ameiurus melas]
gene-Aco14595	3.83607e-97	-4.9056	0.073	0.149	7.67214e-94	putative RNA-directed DNA polymerase from transposon BS [Exaiptasia diaphana]
gene-Aco11918	4.66834e-97	-4.1988	0.077	0.002	9.33667e-94	uncharacterized protein LOC113683922 [Pocillopora damicornis]
gene-Aco17936	5.06134e-97	-1.22507	0.161	0.008	1.01227e-93	tRNA selenocysteine 1-associated protein 1-like [Actinia tenebrosa]
gene-Aco15335	5.60961e-97	0.689102	0.249	0.027	1.12192e-93	protein boule-like isoform X2 [Hydra vulgaris]
gene-Aco26307	8.20047e-97	-2.05437	0.123	0.001	1.64009e-93	uncharacterized protein LOC105846415 isoform X1 [Hydra vulgaris]
gene-Aco01900	1.2289e-96	3.25126	0.139	0.023	2.45781e-93	carboxypeptidase D [Hydra vulgaris]
gene-Aco31114	1.91162e-96	-4.61756	0.152	0.02	3.82324e-93	WD repeat-containing protein 19-like [Pocillopora damicornis]
gene-Aco00215	2.0143e-96	11.0065	0.268	0.02	4.02859e-93	uncharacterized protein LOC102079115 isoform X1 [Oreochromis niloticus]
gene-Aco11894	3.56881e-96	-0.313817	0.178	0.01	7.13762e-93	arylsulfatase I [Hydra vulgaris]
gene-Aco09806	6.49205e-96	12.4575	0.247	0.025	1.29841e-92	cell division control protein 6 homolog [Stylophora pistillata]
gene-Aco24712	1.19112e-95	25.1024	0.052	0	2.38224e-92	potassium voltage-gated channel subfamily A member 7 [Hydra vulgaris]
gene-Aco13052	1.52311e-95	7.67108	0.737	0.15	3.04622e-92	histidine ammonia-lyase [Nematostella vectensis]
gene-Aco21147	4.93843e-95	-12.069	0.201	0.017	9.87685e-92	monocarboxylate transporter 10 [Hydra vulgaris]
gene-Aco25174	6.14812e-95	-28.3392	0.821	0.226	1.22962e-91	uncharacterized protein LOC110046016 isoform X2 [Orbicella faveolata]
gene-Aco14240	8.87713e-95	-23.0172	0.717	0.147	1.77543e-91	asparagine synthetase [glutamine-hydrolyzing] [Hydra vulgaris]
gene-Aco17984	3.992e-94	-7.94914	0.132	0.022	7.98399e-91	LOW QUALITY PROTEIN: uncharacterized protein LOC111343929 [Stylophora pistillata]
gene-Aco21207	1.30958e-93	2.62112	0.33	0.13	2.61916e-90	EF-hand domain-containing family member C2-like isoform X1 [Orbicella faveolata]
gene-Aco07361	2.60024e-93	0.771728	0.456	0.201	5.20048e-90	PREDICTED: cytochrome c oxidase subunit 6B1-like [Priapulus caudatus]
gene-Aco26437	3.00307e-93	10.088	0.378	0.073	6.00613e-90	hypothetical protein CAPTEDRAFT_112987 [Capitella teleta]
gene-Aco05076	3.86356e-93	3.49024	0.201	0.167	7.72711e-90	MORN repeat-containing protein 5 [Nematostella vectensis]
gene-Aco12874	4.61542e-93	3.99705	0.186	0	9.23083e-90	PREDICTED: RNA-directed DNA polymerase from mobile element jockey-like [Acropora digitifera]
gene-Aco21317	4.98517e-93	-8.80414	0.156	0.016	9.97034e-90	beta-secretase 1 isoform X3 [Hydra vulgaris]
gene-Aco15853	5.69159e-93	-2.81778	0.4	0.101	1.13832e-89	contactin-associated protein-like 5 [Hydra vulgaris]
gene-Aco25378	6.57163e-93	3.97827	0.093	0.014	1.31433e-89	uncharacterized protein LOC114534497 [Dendronephthya gigantea]
gene-Aco06429	1.96069e-92	-1.98125	0.497	0.14	3.92138e-89	predicted protein [Nematostella vectensis]
gene-Aco14249	3.48848e-92	-3.16841	0.779	0.21	6.97696e-89	DCLK1_2 [Mytilus edulis]
gene-Aco03567	5.0455e-92	-13.5775	0.108	0.006	1.0091e-88	potassium voltage-gated channel subfamily A member 1-like [Hydra vulgaris]
gene-Aco26597	7.59913e-92	-0.580095	0.14	0.008	1.51983e-88	uncharacterized protein LOC124816442 [Hydra vulgaris]
gene-Aco00167	7.90775e-92	11.1669	0.214	0.073	1.58155e-88	WD repeat-containing protein on Y chromosome isoform X2 [Nematostella vectensis]
gene-Aco16979	8.13691e-92	-5.00332	0.945	0.259	1.62738e-88	hypothetical protein BOX15_Mlig033102g2 [Macrostomum lignano]
gene-Aco03917	1.40856e-91	-3.20262	0.499	0.01	2.81712e-88	CST complex subunit CTC1-like [Orbicella faveolata]
gene-Aco03613	5.27224e-91	5.84791	0.023	0	1.05445e-87	uncharacterized protein LOC105844769 [Hydra vulgaris]
gene-Aco07694	6.44677e-91	7.66335	0.045	0	1.28935e-87	tyrosine-protein kinase transmembrane receptor Ror isoform X2 [Hydra vulgaris]
gene-Aco01547	6.65294e-91	13.2115	0.116	0.004	1.33059e-87	uncharacterized protein LOC110049851 [Orbicella faveolata]
gene-Aco28208	7.98692e-91	-27.0523	0.342	0.173	1.59738e-87	PREDICTED: heat shock cognate 71 kDa protein isoform X2 [Branchiostoma belcheri]
gene-Aco03520	2.09881e-90	10.4681	0.104	0.011	4.19763e-87	fibroblast growth factor receptor 1-A [Hydra vulgaris]
gene-Aco19927	3.93824e-90	7.43894	0.096	0.002	7.87648e-87	synaptotagmin-16-like isoform X3 [Pocillopora damicornis]
gene-Aco07520	4.87943e-90	18.7162	0.388	0.23	9.75885e-87	dual specificity protein phosphatase CDC14A-like [Orbicella faveolata]
gene-Aco22708	6.07539e-90	19.5645	0.057	0	1.21508e-86	cAMP-dependent protein kinase catalytic subunit PRKX-like [Actinia tenebrosa]
gene-Aco31094	7.54844e-90	-3.17893	0.466	0.26	1.50969e-86	ZFAND6 [Branchiostoma lanceolatum]
gene-Aco05725	9.10685e-90	-7.2669	0.688	0.056	1.82137e-86	microfibril-associated glycoprotein 4-like [Lingula anatina]
gene-Aco31132	9.58791e-90	-16.126	0.119	0.015	1.91758e-86	tropomodulin-1 [Hydra vulgaris]
gene-Aco02535	1.07238e-89	8.13999	0.198	0.019	2.14477e-86	PREDICTED: coadhesin-like isoform X1 [Acropora digitifera]
gene-Aco00062	2.21312e-89	-2.66501	0.349	0.157	4.42625e-86	protein KIBRA [Nematostella vectensis]
gene-Aco24917	4.75322e-89	1.03618	0.258	0	9.50645e-86	probable ATP-dependent RNA helicase DHX35 [Acanthaster planci]
gene-Aco05965	4.82541e-89	11.6177	0.098	0.053	9.65082e-86	hypothetical protein pdam_00007829, partial [Pocillopora damicornis]
gene-Aco20809	8.47578e-89	15.1771	0.224	0.007	1.69516e-85	0
gene-Aco01426	8.73479e-89	19.3972	0.395	0.003	1.74696e-85	protein arginine N-methyltransferase 9 [Scleropages formosus]
gene-Aco09885	1.10234e-88	15.3912	0.055	0.013	2.20469e-85	gremlin-2-like [Aricia agestis]
gene-Aco13249	1.37712e-88	5.70647	0.561	0.228	2.75425e-85	RNA-binding protein 5-like isoform X2 [Acropora millepora]
gene-Aco10641	1.86741e-88	15.2093	0.387	0.133	3.73482e-85	neurobeachin-like protein 1 isoform X1 [Hydra vulgaris]
gene-Aco25919	3.61454e-88	15.3474	0.465	0.006	7.22907e-85	SAC3 domain-containing protein 1-like isoform X2 [Patiria miniata]
gene-Aco08931	3.64721e-88	24.9857	0.189	0.015	7.29442e-85	G2/M phase-specific E3 ubiquitin-protein ligase-like [Centruroides sculpturatus]
gene-Aco26251	9.22278e-88	22.19	0.421	0.036	1.84456e-84	uncharacterized protein LOC114532582 [Dendronephthya gigantea]
gene-Aco20817	1.08399e-87	11.4147	0.304	0.253	2.16799e-84	radial spoke head protein 4 homolog A-like [Stylophora pistillata]
gene-Aco12876	1.11024e-87	-10.0449	0.089	0.003	2.22047e-84	uncharacterized protein LOC101237076 [Hydra vulgaris]
gene-Aco02294	1.19762e-87	20.45	0.068	0	2.39524e-84	Scox-2 homeodomain protein, partial [Cassiopea xamachana]
gene-Aco09839	2.81417e-87	7.3972	0.372	0.031	5.62835e-84	kinesin-like protein KIF26B isoform X3 [Hydra vulgaris]
gene-Aco13291	5.48224e-87	7.29338	0.149	0.069	1.09645e-83	uncharacterized protein LOC110065606 isoform X1 [Orbicella faveolata]
gene-Aco13971	1.09789e-86	-1.04913	0.486	0.033	2.19579e-83	calcium/calmodulin-dependent protein kinase type 1D-like isoform X3 [Xenia sp. Carnegie-2017]
gene-Aco12178	1.27133e-86	-1.39485	0.102	0.002	2.54266e-83	Amiloride-sensitive sodium channel subunit beta [Lamellibrachia satsuma]
gene-Aco14059	2.34881e-86	8.79923	0.085	0.061	4.69762e-83	protein DD3-3-like isoform X1 [Acanthaster planci]
gene-Aco00252	2.49491e-86	-14.7606	0.74	0.215	4.98981e-83	uncharacterized protein LOC100201523 isoform X2 [Hydra vulgaris]
gene-Aco22616	2.5222e-86	24.7058	0.154	0.139	5.0444e-83	X-ray radiation resistance-associated protein 1 [Exaiptasia diaphana]
gene-Aco04172	1.19163e-85	8.87846	0.385	0.186	2.38327e-82	protein pitchfork-like [Orbicella faveolata]
gene-Aco21254	1.52881e-85	0.571617	0.224	0.166	3.05763e-82	structural maintenance of chromosomes protein 4-like [Actinia tenebrosa]
gene-Aco21095	1.73752e-85	-7.86492	0.233	0.034	3.47504e-82	PREDICTED: legumain-like [Branchiostoma belcheri]
gene-Aco25430	2.62639e-85	-2.08011	0.118	0.002	5.25277e-82	epithelial splicing regulatory protein 1 [Hydra vulgaris]
gene-Aco06533	3.46177e-85	11.6877	0.301	0.098	6.92354e-82	coiled-coil domain-containing protein 96-like [Orbicella faveolata]
gene-Aco00378	5.52967e-85	6.33103	0.42	0.038	1.10593e-81	probable dolichyl pyrophosphate Glc1Man9GlcNAc2 alpha-1,3-glucosyltransferase [Asterias rubens]
gene-Aco00599	5.96947e-85	-25.6927	0.256	0.076	1.19389e-81	ribonucleoside-diphosphate reductase large subunit [Hydra vulgaris]
gene-Aco20954	3.75133e-84	-4.16136	0.44	0.124	7.50266e-81	MEIS2 [Branchiostoma lanceolatum]
gene-Aco21284	5.65174e-84	8.23757	0.335	0.01	1.13035e-80	etoposide-induced protein 2.4 homolog [Hydra vulgaris]
gene-Aco04129	1.1136e-83	-8.96061	0.584	0.13	2.22719e-80	uncharacterized protein LOC100207643 [Hydra vulgaris]
gene-Aco24692	1.29368e-83	-1.46854	0.064	0.003	2.58737e-80	uncharacterized protein LOC100206998 isoform X2 [Hydra vulgaris]
gene-Aco12988	1.58849e-83	-3.79634	0.049	0.001	3.17697e-80	kinesin-like protein KIF17 [Hydra vulgaris]
gene-Aco00134	1.67414e-83	-17.4241	0.062	0.004	3.34829e-80	neuronal acetylcholine receptor subunit alpha-3 [Hydra vulgaris]
gene-Aco08789	2.12236e-83	-9.80234	0.753	0.19	4.24472e-80	calcium-activated potassium channel subunit alpha-1 isoform X4 [Hydra vulgaris]
gene-Aco03792	2.33441e-83	0.649248	0.135	0.005	4.66882e-80	uncharacterized protein LOC100202203 isoform X1 [Hydra vulgaris]
gene-Aco05810	3.04327e-83	-5.72598	0.277	0.001	6.08654e-80	neurogenic locus notch homolog protein 2-like isoform X2 [Actinia tenebrosa]
gene-Aco24918	3.75685e-83	1.69731	0.33	0.098	7.51369e-80	radial spoke head protein 4 homolog A-like [Actinia tenebrosa]
gene-Aco24670	4.4737e-83	-24.7521	0.007	0.001	8.94741e-80	achaete-scute-like protein [Hydra vulgaris]
gene-Aco31091	5.7565e-83	11.2593	0.331	0.02	1.1513e-79	hypothetical protein AWC38_SpisGene14469 [Stylophora pistillata]
gene-Aco09461	2.02346e-82	-3.04862	0.352	0.086	4.04692e-79	deoxynucleotidyltransferase terminal-interacting protein 1-like isoform X2 [Hydra vulgaris]
gene-Aco06178	2.14835e-82	16.5593	0.165	0.057	4.29671e-79	DENN domain-containing protein 1B [Hydra vulgaris]
gene-Aco03460	5.65897e-82	11.9169	0.12	0.141	1.13179e-78	hypothetical protein LOTGIDRAFT_130996 [Lottia gigantea]
gene-Aco07840	5.67532e-82	-2.58776	0.004	0.001	1.13506e-78	Receptor-type tyrosine-protein phosphatase delta [Exaiptasia diaphana]
gene-Aco21688	7.19261e-82	2.60031	0.229	0.154	1.43852e-78	A-kinase anchor protein 14-like [Orbicella faveolata]
gene-Aco24558	1.15806e-81	6.81417	0.221	0.043	2.31612e-78	centrosomal protein of 290 kDa-like [Orbicella faveolata]
gene-Aco00237	2.41478e-81	-0.711521	0.786	0.24	4.82957e-78	syntaxin-binding protein 4 [Exaiptasia diaphana]
gene-Aco06147	3.63346e-81	4.77428	0.024	0.002	7.26693e-78	uncharacterized protein LOC114529421 [Dendronephthya gigantea]
gene-Aco27620	3.76825e-81	10.8174	0.238	0.034	7.5365e-78	Fanconi anemia group J protein homolog isoform X2 [Pocillopora damicornis]
gene-Aco27829	4.71989e-81	-21.8572	0.057	0.01	9.43977e-78	vegetative incompatibility protein HET-E-1-like [Actinia tenebrosa]
gene-Aco21222	7.83152e-81	-7.5273	0.71	0.199	1.5663e-77	hemicentin-2-like [Hydra vulgaris]
gene-Aco31071	8.10593e-81	0.677258	0.156	0.002	1.62119e-77	uncharacterized protein LOC100198409 isoform X1 [Hydra vulgaris]
gene-Aco03629	1.36598e-80	-7.9676	0.212	0.01	2.73197e-77	predicted protein [Nematostella vectensis]
gene-Aco29120	1.49285e-80	2.05495	0.067	0.003	2.98571e-77	hemicentin-1 [Hydra vulgaris]
gene-Aco02395	2.08495e-80	-2.26175	0.077	0.008	4.1699e-77	muscle-specific protein 20-like [Lytechinus variegatus]
gene-Aco26290	2.28707e-80	4.59559	0.047	0.003	4.57414e-77	basic phospholipase A2 BFPA [Hydra vulgaris]
gene-Aco15351	2.29363e-80	-4.18251	0.227	0.099	4.58725e-77	EF-hand calcium-binding domain-containing protein 1 [Hydra vulgaris]
gene-Aco14559	4.68232e-80	-24.6783	0.224	0.139	9.36465e-77	receptor-type tyrosine-protein phosphatase N2 isoform X2 [Nematostella vectensis]
gene-Aco09697	5.2588e-80	-1.04066	0.178	0.033	1.05176e-76	peptidyl-prolyl cis-trans isomerase FKBP14 [Hydra vulgaris]
gene-Aco27772	6.78585e-80	-23.7475	0.752	0.244	1.35717e-76	transmembrane protein 180 [Hydra vulgaris]
gene-Aco07940	2.35769e-79	2.824	0.427	0.06	4.71537e-76	predicted protein [Nematostella vectensis]
gene-Aco03537	2.9261e-79	-14.5642	0.573	0.058	5.85221e-76	lipopolysaccharide-binding protein-like [Pocillopora damicornis]
gene-Aco10598	3.98773e-79	-3.10586	0.114	0.013	7.97546e-76	dnaJ homolog subfamily C member 22-like [Stylophora pistillata]
gene-Aco08006	4.32167e-79	-14.187	0.281	0.011	8.64334e-76	carboxypeptidase D [Hydra vulgaris]
gene-Aco09598	8.12563e-79	16.1507	0.104	0.022	1.62513e-75	uncharacterized protein LOC101239318 [Hydra vulgaris]
gene-Aco02782	9.69464e-79	-0.396497	0.17	0.1	1.93893e-75	nucleotide exchange factor SIL1-like [Orbicella faveolata]
gene-Aco11996	2.37168e-78	-12.7399	0.587	0.103	4.74337e-75	uncharacterized protein LOC105845537 isoform X9 [Hydra vulgaris]
gene-Aco26250	3.48826e-78	-13.0494	0.28	0.002	6.97652e-75	glutathione synthetase [Hydra vulgaris]
gene-Aco19685	3.91597e-78	7.60415	0.117	0.01	7.83194e-75	kinesin-related protein 5 isoform X3 [Hydra vulgaris]
gene-Aco02413	9.43063e-78	12.2823	0.239	0.086	1.88613e-74	cilia- and flagella-associated protein 43 [Nematostella vectensis]
gene-Aco24909	1.64852e-77	4.81417	0.022	0.007	3.29703e-74	transmembrane prolyl 4-hydroxylase [Hydra vulgaris]
gene-Aco10222	1.73076e-77	12.7769	0.234	0.01	3.46153e-74	uncharacterized protein LOC121431858 isoform X1 [Lytechinus variegatus]
gene-Aco19709	2.97766e-77	5.61281	0.12	0.002	5.95532e-74	UPF0764 protein C16orf89 [Exaiptasia diaphana]
gene-Aco22461	3.03365e-77	-6.9518	0.617	0.033	6.06731e-74	neuropeptide-like GPCR [Tripedalia cystophora]
gene-Aco01972	4.31878e-77	23.6809	0.206	0.099	8.63755e-74	putative methyltransferase NSUN7 [Orbicella faveolata]
gene-Aco03505	7.02251e-77	8.06067	0.287	0.176	1.4045e-73	protein FRA10AC1 isoform X4 [Aquila chrysaetos chrysaetos]
gene-Aco31018	8.75253e-77	-6.63597	0.792	0.788	1.75051e-73	coronin-2B isoform X2 [Labrus bergylta]
gene-Aco25249	1.16256e-76	-15.1272	0.066	0.001	2.32511e-73	snake venom 5'-nucleotidase-like [Anneissia japonica]
gene-Aco11803	2.21093e-76	-1.31795	0.285	0.008	4.42185e-73	oxysterol-binding protein-related protein 8-like isoform X2 [Hydra vulgaris]
gene-Aco02461	4.60356e-76	12.6584	0.046	0.002	9.20712e-73	fibroblast growth factor 18-like [Orbicella faveolata]
gene-Aco21388	4.81312e-76	-7.68432	0.65	0.18	9.62624e-73	phospholipid-transporting ATPase IF isoform X1 [Hydra vulgaris]
gene-Aco27813	5.05085e-76	11.1793	0.234	0.052	1.01017e-72	intraflagellar transport protein 22 homolog isoform X4 [Actinia tenebrosa]
gene-Aco04977	5.06023e-76	-3.5389	0.1	0.006	1.01205e-72	tctex1 domain-containing protein 1-B-like [Stylophora pistillata]
gene-Aco08127	5.84749e-76	9.50898	0.087	0.003	1.1695e-72	potassium voltage-gated channel protein Shaw-like [Pocillopora damicornis]
gene-Aco12066	7.7495e-76	6.83418	0.149	0.065	1.5499e-72	EF-hand calcium-binding domain-containing protein 4B isoform X5 [Hydra vulgaris]
gene-Aco10208	7.98255e-76	-10.1946	0.025	0.002	1.59651e-72	protein Wnt-1-like isoform X1 [Pocillopora damicornis]
gene-Aco06041	7.99738e-76	-19.9871	0.646	0.176	1.59948e-72	uncharacterized protein LOC114533594 [Dendronephthya gigantea]
gene-Aco27554	1.33274e-75	-10.4519	0.212	0.055	2.66549e-72	cytochrome P450 3A4-like isoform X1 [Actinia tenebrosa]
gene-Aco08670	2.23988e-75	-4.28563	0.182	0.012	4.47976e-72	ADAM 17-like protease [Orbicella faveolata]
gene-Aco08063	2.87892e-75	-12.3097	0.107	0.003	5.75784e-72	PHD finger protein 24-like isoform X2 [Acropora millepora]
gene-Aco29023	6.11171e-75	8.93541	0.139	0.178	1.22234e-71	chromatin assembly factor 1 subunit A-B [Exaiptasia diaphana]
gene-Aco25037	7.63556e-75	-15.904	0.739	0.251	1.52711e-71	myosin light chain kinase A-like [Hydra vulgaris]
gene-Aco24951	7.00755e-74	15.4741	0.133	0.255	1.40151e-70	uncharacterized protein LOC116601640 [Nematostella vectensis]
gene-Aco17918	1.03588e-73	-1.03448	0.155	0.02	2.07176e-70	matrix metalloproteinase-25-like [Stylophora pistillata]
gene-Aco07603	1.05398e-73	-31.3037	0.778	0.25	2.10796e-70	retinol dehydrogenase 13-like [Crassostrea virginica]
gene-Aco00663	1.60925e-73	14.173	0.095	0.015	3.21851e-70	uncharacterized protein LOC116305148 [Actinia tenebrosa]
gene-Aco10662	1.96825e-73	8.83258	0.301	0.165	3.9365e-70	outer dynein arm-docking complex subunit 2 [Nematostella vectensis]
gene-Aco26271	2.40045e-73	3.00821	0.452	0.174	4.80091e-70	kinesin-like protein KIF28P isoform X1 [Hydra vulgaris]
gene-Aco27748	2.61488e-73	12.2758	0.335	0.145	5.22977e-70	coiled-coil domain-containing protein 74B-like [Ciona intestinalis]
gene-Aco09816	3.41983e-73	13.5216	0.15	0.004	6.83966e-70	putative uncharacterized protein DDB_G0282133 [Hydra vulgaris]
gene-Aco31133	5.54068e-73	8.04671	0.053	0.032	1.10814e-69	neogenin [Hydra vulgaris]
gene-Aco21026	6.93953e-73	-5.57731	0.045	0.005	1.38791e-69	uncharacterized protein LOC101237664 [Hydra vulgaris]
gene-Aco27630	1.9564e-72	-5.08963	0.166	0.003	3.9128e-69	synaptic vesicle 2-related protein isoform X1 [Hydra vulgaris]
gene-Aco10661	2.02116e-72	2.01233	0.14	0.002	4.04231e-69	glycoprotein hormone-like secreted protein [Tripedalia cystophora]
gene-Aco12136	3.48864e-72	-12.006	0.737	0.083	6.97727e-69	uncharacterized protein LOC5515158 isoform X2 [Nematostella vectensis]
gene-Aco31138	3.94439e-72	-2.92687	0.236	0.014	7.88878e-69	putative uncharacterized protein DDB_G0282133 isoform X2 [Hydra vulgaris]
gene-Aco26338	4.32473e-72	26.3426	0.119	0	8.64945e-69	vesicular inhibitory amino acid transporter [Hydra vulgaris]
gene-Aco08068	4.56532e-72	21.2893	0.187	0.073	9.13064e-69	unnamed protein product [Meloidogyne enterolobii]
gene-Aco08694	6.09255e-72	1.6981	0.029	0.001	1.21851e-68	uncharacterized protein LOC100215004 [Hydra vulgaris]
gene-Aco19992	6.67319e-72	11.763	0.41	0.01	1.33464e-68	HHIP-like protein 2 [Hydra vulgaris]
gene-Aco04153	8.77525e-72	0.256334	0.087	0.011	1.75505e-68	DODE [Hydra vulgaris]
gene-Aco22372	1.0153e-71	-9.06259	0.071	0.009	2.0306e-68	zinc finger protein 26 [Hydra vulgaris]
gene-Aco00024	1.12701e-71	-10.6937	0.4	0.053	2.25402e-68	fibulin-2-like [Orbicella faveolata]
gene-Aco26650	1.70892e-71	-3.59644	0.632	0.062	3.41783e-68	uncharacterized protein LOC116291052 isoform X2 [Actinia tenebrosa]
gene-Aco26470	2.6918e-71	-15.929	0.375	0.146	5.38359e-68	beta-adrenergic receptor kinase 2 [Hydra vulgaris]
gene-Aco08686	2.92602e-71	21.7338	0.09	0.098	5.85204e-68	uncharacterized protein LOC100200555 [Hydra vulgaris]
gene-Aco24798	4.4076e-71	-3.82767	0.275	0.002	8.81521e-68	dickkopf3, partial [Saccoglossus kowalevskii]
gene-Aco22608	6.14989e-71	5.52292	0.051	0	1.22998e-67	protein disulfide isomerase-like 2-2 isoform X1 [Hydra vulgaris]
gene-Aco08246	8.35091e-71	-6.28338	0.268	0.02	1.67018e-67	guanosine-3',5'-bis(diphosphate) 3'-pyrophosphohydrolase MESH1 [Cheilinus undulatus]
gene-Aco11827	1.2585e-70	-15.7433	0.734	0.153	2.517e-67	uncharacterized protein LOC100206068 isoform X1 [Hydra vulgaris]
gene-Aco21201	1.32185e-70	-0.991961	0.023	0.001	2.6437e-67	transforming protein p68/c-ets-1 isoform X4 [Hydra vulgaris]
gene-Aco19661	1.37604e-70	15.5708	0.346	0.032	2.75207e-67	ubiquitin-protein ligase E3A-like [Pocillopora damicornis]
gene-Aco27844	1.70166e-70	0.572905	0.467	0.246	3.40333e-67	E3 ubiquitin-protein ligase arih1 [Hydra vulgaris]
gene-Aco00025	4.41383e-70	-12.8208	0.228	0.002	8.82765e-67	uncharacterized protein LOC100208756 [Hydra vulgaris]
gene-Aco15867	5.46864e-70	2.35758	0.652	0.234	1.09373e-66	unconventional myosin-Id [Hydra vulgaris]
gene-Aco03326	5.66654e-70	-6.15103	0.114	0.006	1.13331e-66	muscle-specific protein 20 isoform X1 [Lingula anatina]
gene-Aco19597	7.26045e-70	6.84319	0.256	0.146	1.45209e-66	uncharacterized protein LOC101240258 isoform X2 [Hydra vulgaris]
gene-Aco27421	1.95817e-69	7.73783	0.342	0.034	3.91634e-66	intraflagellar transport protein 20 homolog [Stylophora pistillata]
gene-Aco10578	2.18147e-69	10.4095	0.35	0.188	4.36294e-66	spermatogenesis-associated protein 17-like [Acropora millepora]
gene-Aco03872	2.55805e-69	-26.9426	0.373	0.162	5.1161e-66	BAG domain-containing protein Samui-like [Limulus polyphemus]
gene-Aco03578	6.31954e-69	22.351	0.073	0.015	1.26391e-65	probable ATP-dependent RNA helicase DHX34 isoform X1 [Nematostella vectensis]
gene-Aco16171	7.14986e-69	-5.4976	0.325	0.015	1.42997e-65	protein REDUCED WALL ACETYLATION 3 isoform X4 [Nematostella vectensis]
gene-Aco22483	7.78121e-69	-12.354	0.028	0.001	1.55624e-65	transcription factor RFX4-like [Pocillopora damicornis]
gene-Aco25115	1.07415e-68	10.6174	0.243	0.011	2.1483e-65	rhamnospondin 1 [Hydractinia symbiolongicarpus]
gene-Aco26340	1.36347e-68	-23.0897	0.86	0.258	2.72695e-65	alpha-1,6-mannosylglycoprotein 6-beta-N-acetylglucosaminyltransferase A [Hydra vulgaris]
gene-Aco12780	3.64972e-68	-5.53497	0.071	0.002	7.29945e-65	Sox22 [Hydractinia echinata]
gene-Aco00339	4.04755e-68	2.90328	0.094	0.033	8.09511e-65	advillin [Hydra vulgaris]
gene-Aco02367	4.14086e-68	1.18657	0.165	0.001	8.28173e-65	kinesin-like protein KIN-7O [Actinia tenebrosa]
gene-Aco09807	5.66147e-68	-2.3356	0.095	0.03	1.13229e-64	PREDICTED: collagen alpha-1(XVIII) chain-like [Lepisosteus oculatus]
gene-Aco00244	6.34395e-68	-3.79569	0.046	0.003	1.26879e-64	PaxC transcription factor [Acropora millepora]
gene-Aco04814	6.44471e-68	2.89992	0.234	0.144	1.28894e-64	sperm-associated antigen 17 isoform X1 [Nematostella vectensis]
gene-Aco07320	7.11463e-68	7.59506	0.219	0.042	1.42293e-64	fibrocystin-L-like [Actinia tenebrosa]
gene-Aco13032	7.20231e-68	-19.519	0.316	0.11	1.44046e-64	cadherin-related tumor suppressor-like [Acropora millepora]
gene-Aco04125	1.27798e-67	6.74558	0.068	0	2.55595e-64	gamma-glutamyl hydrolase-like [Stylophora pistillata]
gene-Aco03787	1.72709e-67	-14.249	0.105	0.031	3.45417e-64	GPN-loop GTPase 2 [Exaiptasia diaphana]
gene-Aco15874	6.40261e-67	13.9113	0.548	0.147	1.28052e-63	amyloid beta A4 precursor protein-binding family B member 1-interacting protein [Hydra vulgaris]
gene-Aco02424	7.46652e-67	-15.9343	0.29	0.002	1.4933e-63	predicted protein [Nematostella vectensis]
gene-Aco19836	9.8824e-67	-5.81174	0.021	0.001	1.97648e-63	adhesion G protein-coupled receptor E2-like [Ciona intestinalis]
gene-Aco03359	1.18051e-66	-4.02951	0.425	0.004	2.36103e-63	5-hydroxytryptamine receptor 1A [Hydra vulgaris]
gene-Aco21512	1.29637e-66	2.27657	0.461	0.183	2.59275e-63	ankyrin repeat and SAM domain-containing protein 3-like [Acropora millepora]
gene-Aco08656	2.23497e-66	-21.0727	0.812	0.267	4.46994e-63	voltage-dependent calcium channel subunit alpha-2/delta-3-like isoform X3 [Actinia tenebrosa]
gene-Aco24427	4.35511e-66	-3.50709	0.1	0.002	8.71022e-63	uncharacterized protein LOC100213236 [Hydra vulgaris]
gene-Aco16794	4.71909e-66	10.4881	0.066	0.001	9.43817e-63	uncharacterized protein LOC110060191 isoform X1 [Orbicella faveolata]
gene-Aco21086	5.40362e-66	7.36835	0.164	0.01	1.08072e-62	cadherin-23-like isoform X2 [Nematostella vectensis]
gene-Aco22577	5.69552e-66	-10.676	0.237	0.016	1.1391e-62	E26 transcription factor, partial [Aurelia aurita]
gene-Aco06890	6.43735e-66	-2.29939	0.026	0.003	1.28747e-62	inositol-tetrakisphosphate 1-kinase [Hydra vulgaris]
gene-Aco08075	7.42106e-66	-1.33026	0.068	0.009	1.48421e-62	uncharacterized protein LOC111337205 isoform X2 [Stylophora pistillata]
gene-Aco06465	8.33632e-66	-3.81978	0.271	0.014	1.66726e-62	uncharacterized protein C2orf73 homolog [Pocillopora damicornis]
gene-Aco21116	1.07375e-65	23.7349	0.202	0.132	2.14749e-62	PREDICTED: intracellular protein transport protein USO1-like [Acropora digitifera]
gene-Aco00825	1.14631e-65	-7.2864	0.289	0.076	2.29262e-62	GDP-mannose 4,6 dehydratase-like [Actinia tenebrosa]
gene-Aco31087	1.50039e-65	3.20158	0.11	0.045	3.00078e-62	methanethiol oxidase [Silurus meridionalis]
gene-Aco13121	3.13677e-65	13.9852	0.289	0.012	6.27354e-62	trypsin-3 [Hydra vulgaris]
gene-Aco07843	3.17465e-65	10.256	0.156	0.014	6.3493e-62	receptor-type tyrosine-protein phosphatase C [Hydra vulgaris]
gene-Aco07128	4.64431e-65	-6.50141	0.097	0.057	9.28862e-62	TATA-binding protein-associated factor 172 isoform X1 [Nematostella vectensis]
gene-Aco21383	5.3903e-65	1.23593	0.024	0	1.07806e-61	uncharacterized protein LOC100203833 isoform X2 [Hydra vulgaris]
gene-Aco09719	1.46098e-64	-1.68126	0.242	0.003	2.92196e-61	E4.1.3.4 [Mytilus coruscus]
gene-Aco02580	2.37675e-64	-0.910662	0.381	0.053	4.7535e-61	ectonucleoside triphosphate diphosphohydrolase 8 [Hydra vulgaris]
gene-Aco07735	2.38283e-64	4.55113	0.376	0.033	4.76566e-61	low-density lipoprotein receptor-related protein 4-like isoform X3 [Acropora millepora]
gene-Aco03553	3.57271e-64	7.50371	0.298	0.004	7.14542e-61	potassium channel subfamily K member 3 isoform X1 [Nematostella vectensis]
gene-Aco24985	7.57518e-64	26.6223	0.107	0	1.51504e-60	biogenic amine-like GPCR, partial [Tripedalia cystophora]
gene-Aco02161	1.2123e-63	-4.37303	0.769	0.228	2.42459e-60	ras-related protein Rab-30-like [Branchiostoma floridae]
gene-Aco03535	1.56549e-63	2.9317	0.027	0.003	3.13099e-60	vesicular glutamate transporter 2 isoform X1 [Hydra vulgaris]
gene-Aco07633	1.74745e-63	3.48507	0.318	0.175	3.49491e-60	cilia- and flagella-associated protein 57 [Nematostella vectensis]
gene-Aco02479	1.97536e-63	10.767	0.357	0.1	3.95071e-60	type I inositol 1,4,5-trisphosphate 5-phosphatase isoform X4 [Monopterus albus]
gene-Aco06605	4.38599e-63	13.2657	0.041	0.143	8.77197e-60	hypothetical protein AALO_G00082330 [Alosa alosa]
gene-Aco13990	5.16493e-63	-6.70937	0.157	0.013	1.03299e-59	uncharacterized protein LOC124806039 [Hydra vulgaris]
gene-Aco06162	5.88025e-63	8.04959	0.282	0.223	1.17605e-59	kinesin-associated protein 3 [Hydra vulgaris]
gene-Aco08575	7.1604e-63	6.72787	0.09	0.003	1.43208e-59	LOW QUALITY PROTEIN: adenylate cyclase type 3-like [Stylophora pistillata]
gene-Aco10570	7.32494e-63	-10.5717	0.654	0.1	1.46499e-59	nuclear receptor subfamily 2 group E member 1-like [Pocillopora damicornis]
gene-Aco07163	1.07749e-62	-3.23785	0.154	0.035	2.15498e-59	PREDICTED: formin-like protein CG32138 isoform X2 [Acropora digitifera]
gene-Aco09883	1.3909e-62	11.5685	0.022	0.005	2.7818e-59	outer dynein arm-docking complex subunit 2 isoform X2 [Hydra vulgaris]
gene-Aco13182	1.89722e-62	4.74172	0.368	0.132	3.79443e-59	Contactin 4, partial [Hydra vulgaris]
gene-Aco20995	2.55465e-62	-20.511	0.214	0.029	5.1093e-59	kinesin light chain 1-like isoform X1 [Actinia tenebrosa]
gene-Aco03909	4.26356e-62	10.3242	0.326	0.21	8.52712e-59	trichohyalin [Exaiptasia diaphana]
gene-Aco07853	5.16295e-62	-15.8163	0.262	0.033	1.03259e-58	uncharacterized protein LOC105843939 [Hydra vulgaris]
gene-Aco28176	5.26312e-62	19.0305	0.059	0.031	1.05262e-58	peptidyl-glycine alpha-amidating monooxygenase B-like isoform X2 [Actinia tenebrosa]
gene-Aco27789	5.86196e-62	11.5664	0.01	0	1.17239e-58	T-box transcription factor, partial [Aurelia aurita]
gene-Aco21393	6.63304e-62	11.517	0.123	0.021	1.32661e-58	zinc finger protein ZPR1 [Nannospalax galili]
gene-Aco27953	7.96317e-62	-17.8965	0.275	0.01	1.59263e-58	protein disulfide-isomerase A3 isoform X2 [Hydra vulgaris]
gene-Aco26247	8.91972e-62	20.747	0.021	0	1.78394e-58	5'-nucleotidase [Hydra vulgaris]
gene-Aco03540	1.02865e-61	21.5863	0.039	0	2.05729e-58	sialin [Hydra vulgaris]
gene-Aco28887	1.44856e-61	-30.5747	0.617	0.106	2.89712e-58	RNA-directed DNA polymerase from mobile element jockey [Exaiptasia diaphana]
gene-Aco09973	1.55481e-61	-3.18758	0.405	0.016	3.10961e-58	Egl nine like protein [Argiope bruennichi]
gene-Aco17933	2.12747e-61	8.5151	0.031	0.009	4.25494e-58	laminin subunit alpha-3 [Hydra vulgaris]
gene-Aco07557	5.14931e-61	9.55961	0.057	0	1.02986e-57	Coagulation factor XI, partial [Aptenodytes patagonicus]
gene-Aco28315	7.03051e-61	6.13334	0.121	0.005	1.4061e-57	ankyrin repeat domain-containing protein 24-like [Acropora millepora]
gene-Aco26141	1.01001e-60	-17.9008	0.316	0.033	2.02002e-57	uncharacterized protein LOC124814121 [Hydra vulgaris]
gene-Aco06443	1.89951e-60	-3.46976	0.238	0.007	3.79903e-57	N-acetylated-alpha-linked acidic dipeptidase 2-like [Hydra vulgaris]
gene-Aco03736	2.43846e-60	18.3579	0.159	0.022	4.87693e-57	WD and tetratricopeptide repeats protein 1 [Nematostella vectensis]
gene-Aco26328	2.48308e-60	8.50889	0.348	0.147	4.96616e-57	Dynein regulatory complex subunit 4 [Lamellibrachia satsuma]
gene-Aco14158	2.83053e-60	-7.34566	0.835	0.215	5.66106e-57	unnamed protein product, partial [Rotaria socialis]
gene-Aco00594	3.67135e-60	10.5978	0.324	0.042	7.3427e-57	zinc finger protein 473 [Orycteropus afer afer]
gene-Aco19666	4.83171e-60	-19.5573	0.186	0.001	9.66342e-57	uncharacterized protein LOC105843211 [Hydra vulgaris]
gene-Aco24484	5.10103e-60	19.7018	0.118	0.285	1.02021e-56	nuclear factor NF-kappa-B p105 subunit-like [Dendronephthya gigantea]
gene-Aco07767	5.21973e-60	-13.7819	0.165	0.01	1.04395e-56	alkaline phosphatase [Hydra vulgaris]
gene-Aco11939	6.56928e-60	-8.15872	0.281	0.041	1.31386e-56	uncharacterized protein LOC5519906 [Nematostella vectensis]
gene-Aco22601	7.28504e-60	6.30099	0.418	0.185	1.45701e-56	head-activator binding protein precursor [Hydra viridissima]
gene-Aco00402	8.58394e-60	0.981265	0.09	0.011	1.71679e-56	hypothetical protein cypCar_00010350 [Cyprinus carpio]
gene-Aco21272	1.67205e-59	-23.5122	0.246	0.045	3.34411e-56	follistatin-related protein 1 [Rhinatrema bivittatum]
gene-Aco15550	2.32268e-59	-10.9311	0.045	0.11	4.64535e-56	activin receptor type-2A isoform X2 [Fundulus heteroclitus]
gene-Aco13966	3.51938e-59	3.81744	0.247	0.019	7.03876e-56	importin subunit alpha-9-like [Haliotis rufescens]
gene-Aco11706	5.6098e-59	8.4653	0.396	0.149	1.12196e-55	uncharacterized protein LOC114531031 [Dendronephthya gigantea]
gene-Aco14378	7.10922e-59	0.361839	0.18	0.283	1.42184e-55	PRELI domain containing protein 3A [Hydra vulgaris]
gene-Aco00768	8.17678e-59	-7.20667	0.09	0.009	1.63536e-55	DNA damage-regulated autophagy modulator protein 1 isoform X1 [Hydra vulgaris]
gene-Aco16923	8.53689e-59	-2.96671	0.087	0.106	1.70738e-55	procollagen-lysine,2-oxoglutarate 5-dioxygenase 1 [Hydra vulgaris]
gene-Aco15860	1.0623e-58	13.2672	0.068	0.007	2.1246e-55	transcription factor Dll [Hydra vulgaris]
gene-Aco13029	1.22554e-58	-11.0899	0.205	0.003	2.45108e-55	LIM domain-binding protein 3 isoform X5 [Hydra vulgaris]
gene-Aco19507	1.46872e-58	2.03487	0.216	0.099	2.93744e-55	protein FAM161B-like [Orbicella faveolata]
gene-Aco31090	1.58511e-58	-1.5881	0.246	0.075	3.17021e-55	cathepsin Z-like [Pocillopora damicornis]
gene-Aco29224	3.08512e-58	19.9265	0.104	0	6.17024e-55	E3 ubiquitin-protein ligase Midline-1-like [Acropora millepora]
gene-Aco20839	3.23858e-58	9.44088	0.455	0.083	6.47716e-55	serine/threonine-protein kinase D1 isoform X1 [Hydra vulgaris]
gene-Aco21728	4.14439e-58	5.4314	0.251	0.159	8.28877e-55	dynein regulatory complex protein 9-like [Actinia tenebrosa]
gene-Aco10580	6.19615e-58	11.8003	0.063	0.009	1.23923e-54	A disintegrin and metalloproteinase with thrombospondin motifs gon-1 isoform X7 [Exaiptasia diaphana]
gene-Aco08118	7.33997e-58	-9.19988	0.058	0.002	1.46799e-54	uncharacterized protein LOC124813210 [Hydra vulgaris]
gene-Aco05804	8.41817e-58	15.1523	0.189	0.002	1.68363e-54	predicted protein, partial [Nematostella vectensis]
gene-Aco21093	1.32046e-57	-3.56436	0.717	0.149	2.64091e-54	neo-calmodulin-like [Teleopsis dalmanni]
gene-Aco29156	1.87942e-57	-0.340668	0.255	0.078	3.75883e-54	DNA-dependent protein kinase catalytic subunit isoform X3 [Nematostella vectensis]
gene-Aco21616	2.00257e-57	-5.05114	0.307	0.004	4.00514e-54	hemicentin-2-like [Hippoglossus hippoglossus]
gene-Aco15759	2.66086e-57	0.805456	0.158	0.217	5.32172e-54	chromobox protein homolog 1-like [Danaus plexippus plexippus]
gene-Aco27798	2.77868e-57	15.7069	0.093	0	5.55736e-54	transmembrane protein 134-like isoform X2 [Acropora millepora]
gene-Aco06323	4.39859e-57	-4.21886	0.575	0.229	8.79719e-54	sodium/calcium exchanger 3 [Exaiptasia diaphana]
gene-Aco19662	6.43797e-57	13.1754	0.229	0.289	1.28759e-53	PREDICTED: delta(14)-sterol reductase [Gekko japonicus]
gene-Aco23633	6.50002e-57	6.81081	0.073	0.001	1.3e-53	uncharacterized protein LOC122957752 [Acropora millepora]
gene-Aco13128	6.87423e-57	-15.6911	0.927	0.316	1.37485e-53	supervillin [Hydra vulgaris]
gene-Aco15524	9.96678e-57	4.97691	0.23	0.023	1.99336e-53	uncharacterized protein LOC100204111 [Hydra vulgaris]
gene-Aco02507	1.26523e-56	10.0219	0.238	0.03	2.53046e-53	uncharacterized protein PF3D7_1120600-like [Hydra vulgaris]
gene-Aco17789	1.89968e-56	-11.1601	0.1	0.001	3.79935e-53	zinc metalloproteinase nas-4-like [Pocillopora damicornis]
gene-Aco26799	2.12535e-56	6.31945	0.007	0	4.25069e-53	Pogo transposable element with KRAB domain [Stylophora pistillata]
gene-Aco29192	2.98018e-56	1.3253	0.617	0.198	5.96035e-53	hypothetical protein KOW79_018184 [Hemibagrus wyckioides]
gene-Aco11946	3.05938e-56	-5.61536	0.439	0.136	6.11875e-53	receptor-type tyrosine-protein phosphatase R [Nematostella vectensis]
gene-Aco21644	3.40582e-56	15.2579	0.529	0.201	6.81163e-53	putative RNA-directed DNA polymerase from transposon X-element [Stylophora pistillata]
gene-Aco12954	5.63311e-56	15.2326	0.443	0.117	1.12662e-52	kelch-like protein 2 [Hydra vulgaris]
gene-Aco03583	7.67892e-56	10.2966	0.009	0	1.53578e-52	homeoprotein, partial [Hydra vulgaris]
gene-Aco07512	8.0909e-56	8.64314	0.331	0.199	1.61818e-52	multiple PDZ domain protein isoform X2 [Hydra vulgaris]
gene-Aco22746	1.28618e-55	-3.61424	0.443	0.181	2.57236e-52	AMP deaminase 2 [Hydra vulgaris]
gene-Aco20872	1.91486e-55	12.4141	0.069	0.011	3.82972e-52	proline-rich protein 5-like isoform X2 [Pecten maximus]
gene-Aco07434	3.46344e-55	-10.7145	0.384	0.032	6.92688e-52	glutamine-rich protein 2-like isoform X7 [Stylophora pistillata]
gene-Aco07993	5.27931e-55	-1.86772	0.115	0.041	1.05586e-51	guanine nucleotide exchange factor subunit RIC1 isoform X1 [Hydra vulgaris]
gene-Aco04982	5.37559e-55	-3.67155	0.119	0.044	1.07512e-51	midasin-like [Acropora millepora]
gene-Aco24580	7.30171e-55	12.8143	0.037	0.103	1.46034e-51	tachykinin-like peptides receptor 86C [Hydra vulgaris]
gene-Aco06595	9.79832e-55	-2.98847	0.059	0.041	1.95966e-51	mitochondrial dicarboxylate carrier [Hydra vulgaris]
gene-Aco19703	1.20309e-54	5.71136	0.127	0.004	2.40619e-51	serine protease 1, partial [Aurelia aurita]
gene-Aco11890	2.78805e-54	-22.5758	0.459	0.181	5.57609e-51	uncharacterized protein LOC100203116 isoform X9 [Hydra vulgaris]
gene-Aco00788	2.89672e-54	2.35415	0.062	0	5.79344e-51	balbiani ring protein 3-like isoform X2 [Dendronephthya gigantea]
gene-Aco05736	3.11716e-54	11.9631	0.068	0.103	6.23432e-51	uncharacterized protein LOC100197130 isoform X4 [Hydra vulgaris]
gene-Aco06482	3.45248e-54	15.0405	0.094	0.015	6.90496e-51	unnamed protein product [Rotaria sp. Silwood1]
gene-Aco03765	4.22151e-54	-6.51976	0.94	0.31	8.44302e-51	protein kinase C and casein kinase substrate in neurons protein 1-like [Stylophora pistillata]
gene-Aco07256	4.27113e-54	-15.4555	0.047	0.006	8.54227e-51	glutamate receptor 2-like isoform X4 [Actinia tenebrosa]
gene-Aco26648	4.35853e-54	-3.17972	0.09	0.001	8.71706e-51	Insulin-like prepropeptide ILP1 [Aurelia aurita]
gene-Aco24707	4.57063e-54	3.63592	0.12	0.003	9.14126e-51	neuronal acetylcholine receptor subunit alpha-2-like isoform X3 [Pocillopora damicornis]
gene-Aco09864	5.14093e-54	5.62575	0.107	0.07	1.02819e-50	uncharacterized protein LOC113681916 isoform X2 [Pocillopora damicornis]
gene-Aco02407	7.43902e-54	-11.3031	0.295	0.031	1.4878e-50	4-hydroxy-2-oxoglutarate aldolase, mitochondrial [Hydra vulgaris]
gene-Aco19608	8.2107e-54	9.54574	0.284	0.005	1.64214e-50	PREDICTED: pancreatic secretory granule membrane major glycoprotein GP2-like isoform X2 [Acropora digitifera]
gene-Aco22732	1.42681e-53	-4.79916	0.418	0.085	2.85362e-50	transcriptional regulator ovo [Hydra vulgaris]
gene-Aco17898	2.28311e-53	-13.3583	0.57	0.128	4.56622e-50	uncharacterized protein LOC105846593 isoform X1 [Hydra vulgaris]
gene-Aco20970	2.30262e-53	14.424	0.196	0.158	4.60525e-50	dynein regulatory complex subunit 7-like [Orbicella faveolata]
gene-Aco04015	2.93771e-53	-11.0834	0.677	0.056	5.87541e-50	PREDICTED: ficolin-2-like [Acropora digitifera]
gene-Aco29168	3.35267e-53	-19.6435	0.1	0.031	6.70533e-50	GTP-binding protein Rit2 [Nematostella vectensis]
gene-Aco27952	4.01353e-53	-21.636	0.275	0.069	8.02706e-50	repulsive guidance molecule A [Hydra vulgaris]
gene-Aco16604	5.35165e-53	7.98293	0.101	0.047	1.07033e-49	uncharacterized protein LOC100208216 [Hydra vulgaris]
gene-Aco28011	9.06248e-53	-11.5466	0.308	0.032	1.8125e-49	neuroendocrine convertase 1 [Hydra vulgaris]
gene-Aco08716	1.25641e-52	1.21395	0.126	0.003	2.51282e-49	myosin light chain kinase, smooth muscle-like [Dendronephthya gigantea]
gene-Aco01273	1.80084e-52	25.5872	0.096	0	3.60168e-49	fibrillin-2 isoform X4 [Nematostella vectensis]
gene-Aco16078	2.05945e-52	4.37279	0.129	0.005	4.1189e-49	forkhead box protein L2-like [Orbicella faveolata]
gene-Aco16845	2.12846e-52	-13.3422	0.111	0.016	4.25692e-49	uncharacterized protein LOC100204026 isoform X5 [Hydra vulgaris]
gene-Aco09372	2.16632e-52	-18.9313	0.323	0.275	4.33264e-49	FK506-binding protein 2-like [Actinia tenebrosa]
gene-Aco13174	2.64985e-52	-28.1892	0.194	0.035	5.2997e-49	5-aminolevulinate synthase, nonspecific, mitochondrial-like [Orbicella faveolata]
gene-Aco06466	3.31599e-52	5.136	0.299	0.071	6.63199e-49	intraflagellar transport protein 27 homolog [Lingula anatina]
gene-Aco02841	5.84568e-52	5.67323	0.127	0.016	1.16914e-48	Mox homeodomain transcription factor protein [Clytia hemisphaerica]
gene-Aco14581	6.70618e-52	14.5308	0.207	0.014	1.34124e-48	unnamed protein product [Menidia menidia]
gene-Aco27680	8.38459e-52	6.39487	0.323	0.182	1.67692e-48	dynein heavy chain 10, axonemal-like [Pocillopora damicornis]
gene-Aco25207	8.48742e-52	15.5321	0.182	0.032	1.69748e-48	protein LCHN-like [Pocillopora damicornis]
gene-Aco16166	9.66816e-52	-4.32177	0.081	0.002	1.93363e-48	protein REDUCED WALL ACETYLATION 1-like [Stylophora pistillata]
gene-Aco18051	1.01355e-51	-3.27685	0.225	0.038	2.0271e-48	counting factor associated protein D-like [Actinia tenebrosa]
gene-Aco26292	3.47847e-51	-21.5323	0.186	0.079	6.95694e-48	0
gene-Aco27734	3.77772e-51	19.5166	0.069	0.004	7.55544e-48	SEC14-like protein 2 [Actinia tenebrosa]
gene-Aco22713	5.22207e-51	-8.25931	0.156	0.066	1.04441e-47	zinc metalloproteinase nas-4 [Exaiptasia diaphana]
gene-Aco01979	7.88741e-51	-2.44214	0.185	0.042	1.57748e-47	lysosomal Pro-X carboxypeptidase [Hydra vulgaris]
gene-Aco03625	1.0239e-50	17.039	0.095	0	2.0478e-47	D(2) dopamine receptor [Exaiptasia diaphana]
gene-Aco27480	1.66654e-50	9.43461	0.076	0	3.33308e-47	potassium channel homolog [Polyorchis penicillatus]
gene-Aco26309	1.77226e-50	-16.3675	0.816	0.262	3.54452e-47	uncharacterized protein LOC100206500 [Hydra vulgaris]
gene-Aco12837	1.94425e-50	-17.9397	0.082	0.012	3.8885e-47	N-acetyl-beta-glucosaminyl-glycoprotein 4-beta-N-acetylgalactosaminyltransferase 1-like [Pocillopora damicornis]
gene-Aco28110	2.20087e-50	-6.78711	0.207	0.006	4.40175e-47	hypothetical protein DAPPUDRAFT_305928 [Daphnia pulex]
gene-Aco24914	2.50997e-50	1.48166	0.203	0.114	5.01995e-47	uncharacterized protein RAB5IF homolog [Pecten maximus]
gene-Aco21572	2.83873e-50	-9.49597	0.069	0.001	5.67747e-47	uncharacterized protein LOC113667390 [Pocillopora damicornis]
gene-Aco09519	3.01434e-50	9.53086	0.443	0.335	6.02867e-47	thioredoxin reductase 2, tandem duplicate 2 [Toxotes jaculatrix]
gene-Aco03378	3.33301e-50	4.48893	0.34	0.216	6.66601e-47	mitochondrial proton/calcium exchanger protein [Exaiptasia diaphana]
gene-Aco27533	4.23942e-50	-1.65364	0.036	0.001	8.47883e-47	uncharacterized protein LOC122961265 [Acropora millepora]
gene-Aco16397	5.26341e-50	6.09308	0.261	0.002	1.05268e-46	uncharacterized protein LOC101235895 [Hydra vulgaris]
gene-Aco01937	5.39096e-50	22.3177	0.337	0.074	1.07819e-46	vesicle-associated membrane protein 7 [Nematostella vectensis]
gene-Aco03763	9.39975e-50	6.54513	0.239	0.005	1.87995e-46	zinc metalloproteinase nas-6-like [Stylophora pistillata]
gene-Aco00390	1.02879e-49	26.4984	0.004	0	2.05758e-46	biogenic amine-like GPCR [Tripedalia cystophora]
gene-Aco11769	1.17924e-49	-5.88053	0.802	0.261	2.35848e-46	harmonin-like isoform X2 [Acropora millepora]
gene-Aco15841	1.84367e-49	2.45321	0.225	0.18	3.68735e-46	sperm-associated antigen 16 protein-like [Pocillopora damicornis]
gene-Aco22772	3.46451e-49	10.1748	0.032	0	6.92903e-46	sialin [Hydra vulgaris]
gene-Aco24509	4.67101e-49	-10.0301	0.303	0.009	9.34201e-46	deoxyribose-phosphate aldolase [Hydra vulgaris]
gene-Aco09446	4.6953e-49	-3.94382	0.362	0.042	9.39059e-46	polyadenylate-binding protein 4-like [Hydra vulgaris]
gene-Aco08725	4.75482e-49	2.5322	0.183	0.143	9.50963e-46	33 kDa inner dynein arm light chain, axonemal [Exaiptasia diaphana]
gene-Aco03749	5.35701e-49	9.04977	0.149	0.021	1.0714e-45	mpv17-like protein 2 isoform X2 [Lingula anatina]
gene-Aco14265	5.79006e-49	-1.87308	0.101	0.001	1.15801e-45	tripartite motif-containing protein 2-like isoform X1 [Hydra vulgaris]
gene-Aco27845	8.58763e-49	-12.1064	0.151	0.004	1.71753e-45	A disintegrin and metalloproteinase with thrombospondin motifs 19-like [Pocillopora damicornis]
gene-Aco12883	1.72566e-48	-13.3834	0.609	0.206	3.45131e-45	protein bicaudal C homolog 1 isoform X5 [Hydra vulgaris]
gene-Aco16055	2.68336e-48	5.15666	0.311	0.04	5.36671e-45	Low choriolytic enzyme [Trachymyrmex septentrionalis]
gene-Aco07974	2.6972e-48	-0.423291	0.103	0.016	5.39439e-45	uncharacterized protein LOC100205557 isoform X1 [Hydra vulgaris]
gene-Aco25241	3.15644e-48	18.8348	0.113	0.005	6.31289e-45	uncharacterized protein LOC124818240 [Hydra vulgaris]
gene-Aco25449	4.03641e-48	7.97444	0.243	0.166	8.07282e-45	hydrocephalus-inducing protein-like [Stylophora pistillata]
gene-Aco14405	6.35342e-48	-17.6967	0.432	0.055	1.27068e-44	sodium-dependent phosphate transport protein 2B [Nematostella vectensis]
gene-Aco26366	1.41211e-47	-9.97826	0.311	0.008	2.82422e-44	adhesion G protein-coupled receptor L2-like [Dendronephthya gigantea]
gene-Aco15767	1.49913e-47	-6.74254	0.291	0.048	2.99826e-44	protein white isoform X3 [Exaiptasia diaphana]
gene-Aco16216	2.78769e-47	3.4969	0.092	0.021	5.57538e-44	0
gene-Aco15472	3.60798e-47	-3.4965	0.21	0.048	7.21597e-44	uncharacterized protein LOC124113583 [Haliotis rufescens]
gene-Aco28144	4.15962e-47	6.93954	0.062	0.001	8.31923e-44	protein ZINC INDUCED FACILITATOR-LIKE 1-like [Pocillopora damicornis]
gene-Aco01945	4.67835e-47	19.6987	0.146	0.01	9.35669e-44	sarcoplasmic calcium-binding protein-like [Pollicipes pollicipes]
gene-Aco10450	6.71138e-47	20.0264	0.151	0	1.34228e-43	mucin-5AC-like isoform X1 [Pocillopora damicornis]
gene-Aco24613	1.02685e-46	-17.141	0.467	0.14	2.05371e-43	low-density lipoprotein receptor 2 isoform X2 [Hydra vulgaris]
gene-Aco14245	3.09491e-46	-16.7387	0.053	0.008	6.18982e-43	collagen alpha-1(I) chain-like precursor [Hydra vulgaris]
gene-Aco03441	4.18753e-46	8.66799	0.006	0	8.37506e-43	unnamed protein product [Enterobius vermicularis]
gene-Aco21525	4.92104e-46	-5.84285	0.188	0.002	9.84207e-43	rhomboid-related protein 4-like [Orbicella faveolata]
gene-Aco19476	6.04927e-46	-2.5679	0.275	0.048	1.20985e-42	major facilitator superfamily domain-containing protein 10 [Hydra vulgaris]
gene-Aco24797	1.14904e-45	-17.5091	0.197	0.039	2.29809e-42	uncharacterized protein LOC100198078 [Hydra vulgaris]
gene-Aco04137	1.22882e-45	7.14396	0.052	0.167	2.45763e-42	S-adenosylmethionine decarboxylase proenzyme isoform X3 [Exaiptasia diaphana]
gene-Aco17883	1.57849e-45	11.9871	0.156	0.023	3.15698e-42	fibroblast growth factor receptor 1-like isoform X1 [Hydra vulgaris]
gene-Aco26685	1.72183e-45	-13.2815	0.706	0.181	3.44367e-42	probable glycosyltransferase STELLO2 isoform X2 [Hydra vulgaris]
gene-Aco31109	2.16121e-45	5.01454	0.277	0.043	4.32242e-42	PIH1 domain-containing protein 2 [Hydra vulgaris]
gene-Aco07620	2.52031e-45	1.69201	0.093	0.006	5.04063e-42	uncharacterized protein LOC105843252 [Hydra vulgaris]
gene-Aco00200	3.14848e-45	13.1319	0.096	0.002	6.29697e-42	adenosine receptor A3 isoform X2 [Hydra vulgaris]
gene-Aco00272	3.92113e-45	-18.6596	0.804	0.337	7.84225e-42	dual 3',5'-cyclic-AMP and -GMP phosphodiesterase 11-like isoform X2 [Hydra vulgaris]
gene-Aco15873	3.94065e-45	-9.42073	0.265	0.023	7.88129e-42	ceramide synthase 6-like [Dendronephthya gigantea]
gene-Aco06020	5.5979e-45	-3.92555	0.08	0.002	1.11958e-41	uncharacterized protein LOC116607198 isoform X6 [Nematostella vectensis]
gene-Aco04869	7.90802e-45	18.761	0.467	0.086	1.5816e-41	origin recognition complex subunit 3 [Exaiptasia diaphana]
gene-Aco22598	7.95289e-45	3.76188	0.121	0.079	1.59058e-41	predicted protein, partial [Nematostella vectensis]
gene-Aco00331	9.57132e-45	-7.11564	0.346	0.101	1.91426e-41	ras association domain-containing protein 1 isoform X1 [Hydra vulgaris]
gene-Aco17969	1.13958e-44	-5.09865	0.388	0.006	2.27915e-41	predicted protein, partial [Nematostella vectensis]
gene-Aco06287	1.18302e-44	-11.3136	0.284	0.001	2.36605e-41	unnamed protein product [Owenia fusiformis]
gene-Aco31079	2.1492e-44	-4.14242	0.145	0.034	4.29841e-41	transcription factor 12 isoform X2 [Hydra vulgaris]
gene-Aco17968	2.15831e-44	19.4975	0.178	0.221	4.31661e-41	coiled-coil domain-containing protein 178-like [Orbicella faveolata]
gene-Aco00882	2.54989e-44	23.4536	0.105	0	5.09978e-41	guanylate cyclase soluble subunit beta-1-like [Pocillopora damicornis]
gene-Aco00422	2.57874e-44	11.2443	0.089	0.001	5.15748e-41	steroid 17-alpha-hydroxylase/17,20 lyase [Nematostella vectensis]
gene-Aco11694	3.1462e-44	26.1729	0.035	0	6.2924e-41	uncharacterized protein LOC100204451 [Hydra vulgaris]
gene-Aco05855	4.69027e-44	9.67083	0.052	0.003	9.38053e-41	mesoglein, partial [Aurelia sp. 1 LSA-2014]
gene-Aco24922	6.96694e-44	17.9772	0.001	0	1.39339e-40	fork head related protein, partial [Mus musculus]
gene-Aco26301	7.02077e-44	2.08754	0.238	0.051	1.40415e-40	C-Maf-inducing protein-like [Nematostella vectensis]
gene-Aco15749	7.6035e-44	-1.54626	0.321	0.013	1.5207e-40	uncharacterized protein LOC122960477 [Acropora millepora]
gene-Aco20616	7.75927e-44	5.15051	0.186	0.069	1.55185e-40	echinoderm microtubule-associated protein-like 6 [Pocillopora damicornis]
gene-Aco16830	8.67751e-44	-2.13877	0.113	0.002	1.7355e-40	synaptotagmin-16 [Hydra vulgaris]
gene-Aco19470	1.14179e-43	-1.42712	0.174	0.06	2.28359e-40	protein O-mannosyl-transferase 2 isoform X2 [Hydra vulgaris]
gene-Aco08589	1.54533e-43	1.75508	0.448	0.217	3.09067e-40	spermatogenesis-associated protein 6-like [Pocillopora damicornis]
gene-Aco10655	1.58458e-43	14.7565	0.001	0	3.16916e-40	PREDICTED: gremlin-2-like [Sinocyclocheilus grahami]
gene-Aco24520	1.59344e-43	-19.2024	0.279	0.038	3.18687e-40	uncharacterized protein LOC100199856 [Hydra vulgaris]
gene-Aco03670	1.66376e-43	-3.0619	0.137	0.322	3.32752e-40	5-methylcytosine rRNA methyltransferase NSUN4-like [Pocillopora damicornis]
gene-Aco07772	1.85209e-43	-24.6107	0.387	0.068	3.70418e-40	F-box only protein 4-like [Stylophora pistillata]
gene-Aco15399	2.49956e-43	-14.5546	0.359	0.137	4.99911e-40	coiled-coil domain-containing protein 13 [Nematostella vectensis]
gene-Aco07397	2.85428e-43	14.8925	0.038	0	5.70857e-40	NK-like homeobox protein 6, partial [Capitella teleta]
gene-Aco13054	3.65439e-43	14.6769	0.212	0.005	7.30879e-40	TWiK family of potassium channels protein 7 [Hydra vulgaris]
gene-Aco09809	3.72865e-43	-8.48575	0.459	0.021	7.4573e-40	hypothetical protein FQN60_017316 [Etheostoma spectabile]
gene-Aco09491	3.78863e-43	-19.75	0.442	0.203	7.57726e-40	dnaJ homolog subfamily B member 4 [Nematostella vectensis]
gene-Aco19781	4.5212e-43	-2.33688	0.658	0.341	9.04239e-40	uncharacterized protein LOC101241803 [Hydra vulgaris]
gene-Aco03389	7.075e-43	6.83761	0.178	0.021	1.415e-39	RNA-directed DNA polymerase from mobile element jockey [Stylophora pistillata]
gene-Aco09661	9.01656e-43	-12.9776	0.702	0.327	1.80331e-39	glutamate--cysteine ligase catalytic subunit [Hydra vulgaris]
gene-Aco31041	9.13563e-43	-3.6662	0.869	0.323	1.82713e-39	uncharacterized protein LOC100207375 isoform X2 [Hydra vulgaris]
gene-Aco26318	1.17598e-42	8.80586	0.11	0.025	2.35196e-39	predicted protein, partial [Nematostella vectensis]
gene-Aco22467	1.5311e-42	-23.4404	0.054	0.004	3.0622e-39	neuropeptide-like GPCR [Tripedalia cystophora]
gene-Aco21421	1.58364e-42	-1.65186	0.427	0.276	3.16727e-39	very long-chain specific acyl-CoA dehydrogenase, mitochondrial-like [Acropora millepora]
gene-Aco11802	1.75102e-42	-4.65966	0.419	0.044	3.50204e-39	caspase-3 [Exaiptasia diaphana]
gene-Aco28210	1.97227e-42	8.08669	0.078	0.001	3.94455e-39	histone-lysine N-methyltransferase PRDM9 isoform X2 [Hydra vulgaris]
gene-Aco29243	2.30212e-42	-10.0634	0.152	0.011	4.60424e-39	glutamyl aminopeptidase-like [Pocillopora damicornis]
gene-Aco15551	3.41596e-42	0.300377	0.177	0.035	6.83192e-39	uncharacterized protein LOC110254666 [Exaiptasia diaphana]
gene-Aco10644	3.63832e-42	-8.24378	0.146	0.001	7.27664e-39	VWFA and cache domain-containing protein 1-like isoform X2 [Orbicella faveolata]
gene-Aco14080	3.88305e-42	3.1931	0.354	0.031	7.76609e-39	uncharacterized protein LOC101236078 [Hydra vulgaris]
gene-Aco02526	3.9664e-42	-9.161	0.379	0.107	7.93279e-39	gelsolin-like protein 1 [Lytechinus variegatus]
gene-Aco15703	5.38611e-42	13.3508	0.382	0.046	1.07722e-38	mediator of RNA polymerase II transcription subunit 1 [Nematostella vectensis]
gene-Aco19738	7.15234e-42	-1.33864	0.195	0.02	1.43047e-38	kinesin-like protein KIF16B isoform X2 [Nematostella vectensis]
gene-Aco07758	9.34594e-42	-13.0366	0.061	0.001	1.86919e-38	PREDICTED: tctex1 domain-containing protein 1-B-like [Acropora digitifera]
gene-Aco14391	1.03663e-41	21.1763	0.196	0.001	2.07327e-38	F-box/LRR-repeat protein 20-like [Hydra vulgaris]
gene-Aco01839	2.22956e-41	-1.38717	0.176	0.052	4.45912e-38	sacsin-like [Nematostella vectensis]
gene-Aco15843	2.64166e-41	4.96071	0.082	0.023	5.28332e-38	PREDICTED: coiled-coil domain-containing protein CG32809-like isoform X3 [Acropora digitifera]
gene-Aco03026	3.41056e-41	1.39178	0.123	0.182	6.82111e-38	myoferlin-like isoform X3 [Stylophora pistillata]
gene-Aco17732	3.75978e-41	-5.04308	0.274	0.03	7.51955e-38	uncharacterized protein LOC106167718 [Lingula anatina]
gene-Aco02604	4.04483e-41	2.32393	0.29	0.052	8.08966e-38	tropomyosin-2-like [Xenia sp. Carnegie-2017]
gene-Aco10429	5.24732e-41	-4.69258	0.293	0.024	1.04946e-37	FK506-binding protein 2 [Hydra vulgaris]
gene-Aco06009	6.15803e-41	3.53445	0.095	0.008	1.23161e-37	N-acetylated-alpha-linked acidic dipeptidase 2-like isoform X1 [Orbicella faveolata]
gene-Aco12194	6.21231e-41	0.930406	0.179	0.182	1.24246e-37	proliferating cell nuclear antigen-like [Xenia sp. Carnegie-2017]
gene-Aco05200	6.7636e-41	-1.48697	0.084	0.037	1.35272e-37	laminin subunit gamma-1 [Hydra vulgaris]
gene-Aco24966	7.09541e-41	8.80989	0.288	0.047	1.41908e-37	5-oxoprolinase-like isoform X1 [Stylophora pistillata]
gene-Aco15906	7.97324e-41	20.4809	0.064	0	1.59465e-37	uncharacterized protein LOC111330919 [Stylophora pistillata]
gene-Aco15309	8.89285e-41	-10.1462	0.23	0.061	1.77857e-37	beta-secretase 2 [Hydra vulgaris]
gene-Aco26324	8.89287e-41	5.34453	0.272	0.144	1.77857e-37	kinesin-like protein KIFC3 [Nematostella vectensis]
gene-Aco17958	9.45494e-41	-13.4383	0.077	0.003	1.89099e-37	transmembrane protease serine 9-like [Dendronephthya gigantea]
gene-Aco15828	1.18698e-40	-5.08951	0.159	0.011	2.37397e-37	proprotein convertase subtilisin/kexin type 5-like [Actinia tenebrosa]
gene-Aco31117	1.9381e-40	3.06453	0.189	0.097	3.8762e-37	uncharacterized protein LOC100198865 isoform X3 [Hydra vulgaris]
gene-Aco07939	2.06975e-40	12.9833	0.128	0.046	4.1395e-37	nucleolar complex protein 4 homolog A [Exaiptasia diaphana]
gene-Aco21382	2.77557e-40	-6.0138	0.102	0.005	5.55115e-37	uncharacterized protein LOC100203833 isoform X9 [Hydra vulgaris]
gene-Aco27782	2.86812e-40	9.19909	0.618	0.329	5.73625e-37	serine/threonine-protein kinase NLK [Hydra vulgaris]
gene-Aco04518	4.89525e-40	15.2796	0.027	0	9.7905e-37	uncharacterized protein LOC100209825 isoform X1 [Hydra vulgaris]
gene-Aco15993	5.03773e-40	19.6096	0.049	0.068	1.00755e-36	Cnox-2-like protein [Rhopilema esculentum]
gene-Aco21191	5.54188e-40	25.4993	0.007	0	1.10838e-36	predicted protein, partial [Nematostella vectensis]
gene-Aco08652	5.66139e-40	13.7472	0.114	0.005	1.13228e-36	PREDICTED: uncharacterized protein LOC107334614 isoform X3 [Acropora digitifera]
gene-Aco14493	6.58165e-40	10.1836	0.012	0	1.31633e-36	carbonic anhydrase 14-like isoform X2 [Crassostrea virginica]
gene-Aco06121	8.89775e-40	-1.18264	0.135	0.008	1.77955e-36	hypothetical protein pdam_00013008, partial [Pocillopora damicornis]
gene-Aco16058	1.2503e-39	14.7907	0.265	0.06	2.50059e-36	calmodulin, partial [Eucheilota bakeri]
gene-Aco12068	1.2882e-39	-14.8393	0.645	0.124	2.5764e-36	Sox23 [Hydractinia echinata]
gene-Aco04883	1.33608e-39	-6.01258	0.301	0.122	2.67217e-36	uncharacterized protein LOC100205151 [Hydra vulgaris]
gene-Aco04057	2.59773e-39	14.8203	0.077	0	5.19545e-36	lactadherin-like [Actinia tenebrosa]
gene-Aco24906	3.76241e-39	1.53413	0.048	0.016	7.52483e-36	transmembrane prolyl 4-hydroxylase-like [Dendronephthya gigantea]
gene-Aco21537	4.52514e-39	-19.5262	0.179	0.004	9.05028e-36	neurocalcin homolog isoform X2 [Hydra vulgaris]
gene-Aco01971	4.70141e-39	9.61522	0.27	0.098	9.40281e-36	amyloid beta precursor protein binding family B member 2 [Hydra vulgaris]
gene-Aco09872	5.41285e-39	-13.93	0.003	0.002	1.08257e-35	chymotrypsin-like protease 1 [Nemopilema nomurai]
gene-Aco15709	8.78061e-39	16.3674	0.021	0.005	1.75612e-35	glycine betaine transporter 1-like [Acropora millepora]
gene-Aco26248	1.13624e-38	-27.4706	0.012	0.001	2.27248e-35	solute carrier family 22 member 15-like [Hydra vulgaris]
gene-Aco09495	1.14521e-38	4.2339	0.059	0.003	2.29042e-35	boule-like 1c [Clytia hemisphaerica]
gene-Aco02209	1.31583e-38	-6.42716	0.112	0.005	2.63167e-35	hypothetical protein pdam_00007519 [Pocillopora damicornis]
gene-Aco08574	2.6615e-38	-11.7473	0.656	0.376	5.32301e-35	uncharacterized protein LOC100215940 [Hydra vulgaris]
gene-Aco01819	3.56619e-38	-2.02319	0.088	0.002	7.13239e-35	homeobox protein aristaless isoform X1 [Hydra vulgaris]
gene-Aco17702	5.81079e-38	0.287696	0.285	0.002	1.16216e-34	endoplasmic reticulum aminopeptidase 1 isoform X1 [Hydra vulgaris]
gene-Aco03254	6.18035e-38	-7.50552	0.235	0.007	1.23607e-34	matrix metalloproteinase-14 [Exaiptasia diaphana]
gene-Aco27635	6.21252e-38	-5.42169	0.204	0.017	1.2425e-34	hypothetical protein ILUMI_05808 [Ignelater luminosus]
gene-Aco08787	7.73998e-38	7.87444	0.075	0.004	1.548e-34	steroid 17-alpha-hydroxylase/17,20 lyase-like isoform X5 [Acropora millepora]
gene-Aco26593	8.42013e-38	-3.58714	0.223	0.069	1.68403e-34	cytospin-A isoform X6 [Hydra vulgaris]
gene-Aco25386	1.08099e-37	-5.14844	0.68	0.24	2.16198e-34	0
gene-Aco01411	1.26732e-37	9.66835	0.062	0.008	2.53464e-34	endoglucanase A isoform X2 [Nematostella vectensis]
gene-Aco06010	2.10028e-37	-20.7567	0.192	0.03	4.20057e-34	heme-binding protein 1-like protein [Aurelia aurita]
gene-Aco03551	2.35386e-37	1.78797	0.286	0.084	4.70772e-34	transmembrane protein 230-like isoform X1 [Stylophora pistillata]
gene-Aco02304	2.88081e-37	-5.56001	0.043	0.001	5.76162e-34	glycerophosphodiester phosphodiesterase 1-like [Actinia tenebrosa]
gene-Aco00900	3.02506e-37	10.6846	0.05	0.004	6.05012e-34	sushi, von Willebrand factor type A, EGF and pentraxin domain-containing protein 1 [Hydra vulgaris]
gene-Aco10464	3.0919e-37	-14.0638	0.674	0.25	6.18379e-34	predicted protein [Nematostella vectensis]
gene-Aco00528	3.49331e-37	5.06009	0.167	0.002	6.98662e-34	PREDICTED: uncharacterized protein LOC107346092 [Acropora digitifera]
gene-Aco13119	5.21945e-37	16.926	0.038	0.008	1.04389e-33	EF-hand calcium-binding domain-containing protein 12 [Exaiptasia diaphana]
gene-Aco02311	6.78161e-37	-3.59112	0.656	0.21	1.35632e-33	uncharacterized protein LOC101237879 isoform X1 [Hydra vulgaris]
gene-Aco03850	7.27118e-37	15.6845	0.124	0.035	1.45424e-33	protein DGCR6-like [Actinia tenebrosa]
gene-Aco15411	9.65573e-37	-10.542	0.121	0.008	1.93115e-33	dual 3',5'-cyclic-AMP and -GMP phosphodiesterase 11A-like [Actinia tenebrosa]
gene-Aco01454	1.01162e-36	-3.48697	0.276	0.115	2.02324e-33	serine/threonine-protein kinase DCLK1-like isoform X4 [Acropora millepora]
gene-Aco00218	1.15146e-36	14.9242	0.173	0.04	2.30292e-33	dystroglycan 1 [Hydra vulgaris]
gene-Aco21098	1.39136e-36	-3.20159	0.28	0.04	2.78272e-33	PREDICTED: mitochondrial carnitine/acylcarnitine carrier protein CACL-like [Saccoglossus kowalevskii]
gene-Aco25095	1.4083e-36	1.34767	0.355	0.127	2.81659e-33	Coiled-coil domain-containing protein 37 [Exaiptasia diaphana]
gene-Aco05972	1.4437e-36	-5.92408	0.012	0.001	2.88741e-33	hypothetical protein CAPTEDRAFT_43751, partial [Capitella teleta]
gene-Aco07328	1.55039e-36	25.5041	0.007	0	3.10077e-33	feline leukemia virus subgroup C receptor-related protein 1 [Exaiptasia diaphana]
gene-Aco26624	1.65329e-36	27.4452	0.039	0	3.30659e-33	galanin receptor type 1-like [Orbicella faveolata]
gene-Aco25145	1.7641e-36	23.128	0.134	0	3.52821e-33	Contactin-associated protein 2-like [Hydra vulgaris]
gene-Aco11711	2.03274e-36	-7.36752	0.04	0.002	4.06549e-33	leucine-rich repeats containing GPCR-like protein, partial [Tripedalia cystophora]
gene-Aco24529	2.28038e-36	10.8256	0.233	0.036	4.56076e-33	phospholipase D1 [Nematostella vectensis]
gene-Aco13014	2.72722e-36	-27.2664	0.607	0.058	5.45444e-33	viperin [Cyprinus carpio]
gene-Aco20393	3.45226e-36	-0.283317	0.023	0.001	6.90451e-33	insulinoma-associated protein 1a-like [Gigantopelta aegis]
gene-Aco10571	3.83479e-36	25.4807	0.012	0	7.66958e-33	neurogenin-1-like [Hydra vulgaris]
gene-Aco26365	8.68466e-36	-8.40178	0.292	0.006	1.73693e-32	nematogalectin [Hydra vulgaris]
gene-Aco02521	1.3293e-35	9.32574	0.317	0.242	2.6586e-32	hypothetical protein GWI33_018914 [Rhynchophorus ferrugineus]
gene-Aco21459	1.59964e-35	7.51637	0.159	0.003	3.19928e-32	neurocalcin homolog isoform X2 [Hydra vulgaris]
gene-Aco27752	3.08432e-35	16.0172	0.326	0.068	6.16864e-32	uncharacterized protein LOC100211734 [Hydra vulgaris]
gene-Aco08473	3.52518e-35	8.12633	0.232	0.009	7.05036e-32	ephrin type-A receptor 7-like isoform X2 [Actinia tenebrosa]
gene-Aco03706	3.5918e-35	-7.96548	0.334	0.059	7.18359e-32	early growth response protein 1 [Exaiptasia diaphana]
gene-Aco27525	4.69022e-35	-2.91001	0.025	0.001	9.38045e-32	uncharacterized protein LOC105845287 [Hydra vulgaris]
gene-Aco07305	5.18482e-35	16.7556	0.342	0	1.03696e-31	L-threonine ammonia-lyase-like isoform X1 [Hydra vulgaris]
gene-Aco10698	9.26328e-35	-3.0599	0.356	0.024	1.85266e-31	calmodulin-A-like isoform X1 [Podarcis muralis]
gene-Aco07389	1.19205e-34	-3.45948	0.072	0.004	2.3841e-31	serum paraoxonase/arylesterase 2-like [Patiria miniata]
gene-Aco24608	1.48119e-34	8.17669	0.185	0.091	2.96237e-31	phosphonoacetaldehyde hydrolase [Hydra vulgaris]
gene-Aco07691	1.55147e-34	19.5292	0.128	0	3.10295e-31	uncharacterized protein LOC111329216 isoform X2 [Stylophora pistillata]
gene-Aco03475	1.99484e-34	6.99095	0.457	0.019	3.98967e-31	biogenic amine-like GPCR [Tripedalia cystophora]
gene-Aco10590	2.20313e-34	17.9538	0.095	0.01	4.40626e-31	neuropeptide-like GPCR [Tripedalia cystophora]
gene-Aco21003	2.52154e-34	-3.10158	0.531	0.166	5.04308e-31	0
gene-Aco03402	2.59402e-34	-0.565878	0.113	0.013	5.18804e-31	uncharacterized protein LOC100197241 isoform X2 [Hydra vulgaris]
gene-Aco21381	2.62456e-34	13.0494	0.379	0.031	5.24912e-31	cadherin EGF LAG seven-pass G-type receptor 2-like [Orbicella faveolata]
gene-Aco24708	3.47051e-34	10.5173	0.023	0.003	6.94103e-31	acetylcholine receptor subunit alpha-like isoform X2 [Actinia tenebrosa]
gene-Aco00173	5.60538e-34	9.86258	0.189	0.047	1.12108e-30	predicted protein [Nematostella vectensis]
gene-Aco25060	9.28032e-34	23.472	0.017	0	1.85606e-30	uncharacterized protein LOC124818240 [Hydra vulgaris]
gene-Aco06489	1.38385e-33	10.949	0.108	0.002	2.7677e-30	caspase recruitment domain-containing protein 11 [Hydra vulgaris]
gene-Aco13148	1.6815e-33	-13.2729	0.181	0.012	3.36299e-30	zinc homeostasis factor 1 isoform X2 [Hydra vulgaris]
gene-Aco17912	1.80223e-33	-11.9589	0.115	0.004	3.60446e-30	protein D2-like [Stylophora pistillata]
gene-Aco21583	1.85335e-33	1.04329	0.043	0.023	3.7067e-30	PREDICTED: phosphatidylglycerophosphatase and protein-tyrosine phosphatase 1-like isoform X1 [Acropora digitifera]
gene-Aco13238	2.18115e-33	3.04536	0.402	0.02	4.36229e-30	6-phosphofructo-2-kinase/fructose-2,6-bisphosphatase-like isoform X1 [Hydra vulgaris]
gene-Aco27924	2.23342e-33	1.27738	0.07	0.015	4.46684e-30	galactose-3-O-sulfotransferase 2 [Hydra vulgaris]
gene-Aco00875	2.80917e-33	7.2588	0.029	0.002	5.61835e-30	guanylate cyclase soluble subunit beta-1-like [Actinia tenebrosa]
gene-Aco24187	3.1501e-33	-10.7228	0.052	0.002	6.3002e-30	uncharacterized protein LOC122256740 [Penaeus japonicus]
gene-Aco19820	5.03087e-33	-1.02187	0.161	0.001	1.00617e-29	DBH-like monooxygenase protein 1 [Acropora millepora]
gene-Aco25087	6.10626e-33	4.93378	0.155	0.081	1.22125e-29	ankyrin repeat domain-containing protein 27 isoform X3 [Hydra vulgaris]
gene-Aco08756	7.03127e-33	3.22276	0.127	0.005	1.40625e-29	uncharacterized protein LOC110232449 [Exaiptasia diaphana]
gene-Aco06016	1.02969e-32	-30.8465	0.441	0.052	2.05938e-29	phosphatidylinositol transfer protein beta isoform-like isoform X2 [Penaeus vannamei]
gene-Aco04923	1.52919e-32	8.42546	0.11	0.103	3.05839e-29	kinesin-like protein KIF20B [Pocillopora damicornis]
gene-Aco08128	1.54849e-32	-22.6023	0.354	0.158	3.09697e-29	potassium voltage-gated channel subfamily C member 1 isoform X2 [Hydra vulgaris]
gene-Aco19613	2.53059e-32	21.8614	0.073	0.027	5.06118e-29	hypothetical protein pdam_00002886 [Pocillopora damicornis]
gene-Aco07977	3.89682e-32	-9.37216	0.127	0.051	7.79364e-29	rho GTPase-activating protein 45 isoform X2 [Hydra vulgaris]
gene-Aco00144	5.51154e-32	-3.48183	0.286	0.21	1.10231e-28	inverted formin-2 isoform X5 [Hydra vulgaris]
gene-Aco25965	5.60062e-32	28.3265	0.133	0	1.12012e-28	PREDICTED: tenascin-R-like [Saccoglossus kowalevskii]
gene-Aco16827	5.68439e-32	14.9416	0.086	0.003	1.13688e-28	unnamed protein product [Rotaria sp. Silwood2]
gene-Aco11973	6.26187e-32	-8.57524	0.346	0.001	1.25237e-28	uncharacterized protein PF3D7_1120600-like isoform X5 [Hydra vulgaris]
gene-Aco27606	7.47227e-32	-7.32704	0.218	0.004	1.49445e-28	T-box transcription factor TBX10-like isoform X1 [Actinia tenebrosa]
gene-Aco16579	7.62435e-32	2.65524	0.254	0.019	1.52487e-28	basement membrane-specific heparan sulfate proteoglycan core protein [Nematostella vectensis]
gene-Aco06143	7.67876e-32	-0.392787	0.16	0.096	1.53575e-28	rab GTPase-activating protein 1 isoform X2 [Nematostella vectensis]
gene-Aco06773	1.18195e-31	15.2563	0.014	0	2.3639e-28	vesicular inhibitory amino acid transporter-like isoform X2 [Dendronephthya gigantea]
gene-Aco13062	1.71399e-31	-2.1272	0.077	0.002	3.42797e-28	retinaldehyde-binding protein 1 [Hydra vulgaris]
gene-Aco19766	1.72818e-31	0.370956	0.041	0.016	3.45636e-28	0
gene-Aco13020	1.94762e-31	9.53704	0.08	0.004	3.89524e-28	synaptotagmin-15 isoform X2 [Hydra vulgaris]
gene-Aco09568	2.00933e-31	-8.53742	0.27	0.041	4.01866e-28	protein amnionless-like [Stylophora pistillata]
gene-Aco24941	2.06689e-31	-0.682433	0.066	0.031	4.13378e-28	predicted protein, partial [Nematostella vectensis]
gene-Aco02854	2.31805e-31	-5.06925	0.023	0.001	4.6361e-28	unnamed protein product [Dimorphilus gyrociliatus]
gene-Aco28097	3.16249e-31	-3.20911	0.063	0.007	6.32497e-28	A disintegrin and metalloproteinase with thrombospondin motifs 6-like isoform X1 [Orbicella faveolata]
gene-Aco25296	4.31658e-31	7.88662	0.072	0.004	8.63316e-28	carboxypeptidase D-like [Dendronephthya gigantea]
gene-Aco11747	4.59277e-31	-8.73477	0.11	0.063	9.18555e-28	uncharacterized protein LOC116616115 isoform X1 [Nematostella vectensis]
gene-Aco16612	4.94108e-31	3.52288	0.113	0.015	9.88216e-28	methylenetetrahydrofolate reductase-like [Stylophora pistillata]
gene-Aco28113	5.48599e-31	18.107	0.311	0.059	1.0972e-27	retinol dehydrogenase 2 [Aurelia aurita]
gene-Aco21010	5.95687e-31	-5.45454	0.363	0.108	1.19137e-27	protein PALS1 [Hydra vulgaris]
gene-Aco18842	7.7629e-31	-3.91864	0.04	0.002	1.55258e-27	uncharacterized protein LOC114973543 [Acropora millepora]
gene-Aco04956	8.6815e-31	-13.9011	0.601	0.237	1.7363e-27	monocarboxylate transporter 10-like [Xenia sp. Carnegie-2017]
gene-Aco25191	1.0446e-30	-3.49802	0.319	0.004	2.0892e-27	calbindin-32 isoform X1 [Hydra vulgaris]
gene-Aco03436	1.1007e-30	-5.16057	0.816	0.396	2.20141e-27	Scox-3 homeodomain protein, partial [Cassiopea xamachana]
gene-Aco29165	1.1761e-30	-2.65057	0.382	0.568	2.3522e-27	PREDICTED: 40S ribosomal protein S17 [Branchiostoma belcheri]
gene-Aco25188	1.20444e-30	8.69396	0.094	0.017	2.40888e-27	zinc metalloproteinase nas-15-like isoform X2 [Hydra vulgaris]
gene-Aco07142	1.89987e-30	22.7446	0.151	0.006	3.79973e-27	RNA binding protein fox-1 homolog 3-like isoform X2 [Pocillopora damicornis]
gene-Aco08702	1.91201e-30	-27.1603	0.805	0.803	3.82401e-27	tubulin alpha-1A chain-like [Pocillopora damicornis]
gene-Aco19609	2.39026e-30	-5.5777	0.168	0.094	4.78053e-27	Hypothetical predicted protein [Mytilus galloprovincialis]
gene-Aco21252	2.94257e-30	13.0418	0.339	0.037	5.88514e-27	serine/threonine-protein kinase SIK2 isoform X2 [Hydra vulgaris]
gene-Aco26587	3.01648e-30	-1.5411	0.267	0.051	6.03296e-27	phosphoenolpyruvate phosphomutase [Crassostrea gigas]
gene-Aco26490	3.33871e-30	-8.49453	0.209	0.026	6.67742e-27	glutathione hydrolase 1 proenzyme isoform X1 [Hydra vulgaris]
gene-Aco10716	3.78555e-30	10.2978	0.128	0	7.5711e-27	uncharacterized protein LOC105848858 [Hydra vulgaris]
gene-Aco16637	4.29662e-30	-6.54606	0.353	0.007	8.59325e-27	ADP-ribosylation factor-like [Actinia tenebrosa]
gene-Aco17875	4.47685e-30	4.72279	0.643	0.397	8.95371e-27	oxygen-regulated protein 1-like [Anneissia japonica]
gene-Aco13015	5.88703e-30	-1.95936	0.12	0.044	1.17741e-26	uncharacterized protein LOC106460493 [Limulus polyphemus]
gene-Aco26370	7.35003e-30	-22.2067	0.716	0.448	1.47001e-26	tubulin beta-4B chain [Lingula anatina]
gene-Aco02465	7.6027e-30	-7.99639	0.22	0.03	1.52054e-26	SPROUTY2, partial [Monodelphis domestica]
gene-Aco10219	8.4041e-30	-23.1356	0.198	0.01	1.68082e-26	zinc finger protein 397 [Hydra vulgaris]
gene-Aco07734	8.52035e-30	-12.825	0.102	0.024	1.70407e-26	hypothetical protein pdam_00012275 [Pocillopora damicornis]
gene-Aco21587	8.69276e-30	-0.911036	0.385	0.119	1.73855e-26	uncharacterized protein LOC100211645 isoform X1 [Hydra vulgaris]
gene-Aco03773	1.01676e-29	1.63295	0.332	0.235	2.03352e-26	intersectin-1 isoform X1 [Hydra vulgaris]
gene-Aco08805	1.08211e-29	6.0492	0.092	0.007	2.16422e-26	inositol polyphosphate multikinase isoform X2 [Crassostrea gigas]
gene-Aco05891	1.09893e-29	-18.2009	0.174	0.002	2.19786e-26	PREDICTED: RNA-directed DNA polymerase from mobile element jockey-like [Acropora digitifera]
gene-Aco21943	1.15756e-29	18.9124	0.309	0.01	2.31512e-26	transmembrane protein 164 [Hydra vulgaris]
gene-Aco08087	1.46848e-29	1.67413	0.093	0.146	2.93695e-26	cAMP-specific 3',5'-cyclic phosphodiesterase 4C isoform X5 [Hydra vulgaris]
gene-Aco15901	1.49037e-29	-8.89437	0.932	0.39	2.98074e-26	uncharacterized protein LOC100212257 isoform X2 [Hydra vulgaris]
gene-Aco13130	1.71752e-29	-25.9502	0.072	0.091	3.43504e-26	general transcriptional corepressor trfA isoform X3 [Hydra vulgaris]
gene-Aco07749	1.85153e-29	-1.59492	0.156	0.016	3.70306e-26	uncharacterized protein LOC100205317 [Hydra vulgaris]
gene-Aco26482	2.03602e-29	-2.98455	0.132	0.004	4.07205e-26	uncharacterized protein LOC111330143 [Stylophora pistillata]
gene-Aco07341	2.60525e-29	-29.3828	0.043	0.001	5.2105e-26	neuropeptide F receptor [Hydra vulgaris]
gene-Aco08205	3.20069e-29	-22.4433	0.485	0.031	6.40138e-26	potassium voltage-gated channel protein Shaw-like [Hydra vulgaris]
gene-Aco16684	3.45504e-29	5.81739	0.208	0.006	6.91008e-26	Wnt4 [Rhopilema esculentum]
gene-Aco26362	5.76521e-29	1.41516	0.281	0.019	1.15304e-25	nematogalectin-related [Aurelia aurita]
gene-Aco26415	7.9212e-29	-4.69988	0.312	0.008	1.58424e-25	sodium- and chloride-dependent betaine transporter-like isoform X2 [Stylophora pistillata]
gene-Aco07682	1.22412e-28	-12.067	0.194	0.027	2.44824e-25	myostatin, putative [Ixodes scapularis]
gene-Aco12901	1.61428e-28	-26.9908	0.342	0.102	3.22856e-25	uncharacterized protein LOC100210512 [Hydra vulgaris]
gene-Aco04012	2.90223e-28	-1.89861	0.055	0.043	5.80447e-25	PREDICTED: translocation protein SEC63 homolog [Acropora digitifera]
gene-Aco06382	3.05475e-28	-14.057	0.355	0.039	6.10949e-25	uncharacterized protein LOC100211692 [Hydra vulgaris]
gene-Aco05073	3.17411e-28	-22.4899	0.872	0.336	6.34822e-25	voltage-dependent N-type calcium channel subunit alpha-1B-like isoform X1 [Hydra vulgaris]
gene-Aco19991	3.59346e-28	-4.73778	0.071	0.001	7.18692e-25	octopamine receptor beta-1R [Nephila pilipes]
gene-Aco29118	4.11285e-28	9.71807	0.177	0.006	8.2257e-25	uncharacterized protein LOC110243924 isoform X3 [Exaiptasia diaphana]
gene-Aco08581	5.29068e-28	0.348149	0.331	0.005	1.05814e-24	steroid 17-alpha-hydroxylase/17,20 lyase [Nematostella vectensis]
gene-Aco07706	8.58836e-28	-2.98867	0.239	0.065	1.71767e-24	Uncharacterized protein C11orf57 [Trichoplax sp. H2]
gene-Aco19840	1.21738e-27	19.1502	0.041	0.001	2.43477e-24	Mucin-like protein, partial [Trichoplax sp. H2]
gene-Aco24605	1.31342e-27	-3.94348	0.045	0.003	2.62683e-24	uncharacterized protein LOC110057063 [Orbicella faveolata]
gene-Aco16948	1.41074e-27	2.31402	0.086	0.001	2.82148e-24	endothelin-converting enzyme 1-like [Hydra vulgaris]
gene-Aco16634	1.50857e-27	9.26197	0.027	0.003	3.01713e-24	epithelial membrane protein 1 [Hydra vulgaris]
gene-Aco29146	1.52356e-27	-17.4572	0.152	0.003	3.04712e-24	solute carrier family 15 member 2 isoform X3 [Nematostella vectensis]
gene-Aco04107	1.92274e-27	15.8475	0.076	0.007	3.84548e-24	uncharacterized protein LOC116306138 [Actinia tenebrosa]
gene-Aco14192	2.38985e-27	-7.91718	0.406	0.059	4.77969e-24	uncharacterized protein PF3D7_1120600 isoform X3 [Hydra vulgaris]
gene-Aco24660	2.60278e-27	-1.93589	0.187	0.009	5.20555e-24	synaptotagmin-9 [Hydra vulgaris]
gene-Aco14579	4.18024e-27	-15.99	0.101	0.004	8.36048e-24	uncharacterized protein LOC101241166 isoform X2 [Hydra vulgaris]
gene-Aco16909	6.24464e-27	10.6055	0.061	0.003	1.24893e-23	uncharacterized protein LOC100215884 [Hydra vulgaris]
gene-Aco14761	9.57138e-27	-0.453064	0.303	0.436	1.91428e-23	60S ribosomal protein L37a [Hydra vulgaris]
gene-Aco21711	2.25505e-26	10.2199	0.078	0.121	4.5101e-23	glypican-6a isoform X3 [Xiphias gladius]
gene-Aco03702	3.70384e-26	-4.52175	0.237	0.105	7.40768e-23	tRNA-dihydrouridine(20) synthase [NAD(P)+]-like [Octopus sinensis]
gene-Aco12985	3.76172e-26	4.83926	0.166	0.001	7.52343e-23	Protein TBATA [Exaiptasia diaphana]
gene-Aco14273	4.43453e-26	-8.62208	0.123	0.007	8.86907e-23	uncharacterized protein LOC110040580 [Orbicella faveolata]
gene-Aco09465	4.82467e-26	16.6264	0.145	0.156	9.64934e-23	uncharacterized protein LOC118423425 [Branchiostoma floridae]
gene-Aco10465	4.88944e-26	14.1026	0.313	0.008	9.77887e-23	mucosa-associated lymphoid tissue lymphoma translocation protein 1 [Hydra vulgaris]
gene-Aco10647	7.76944e-26	25.7679	0.077	0	1.55389e-22	cerberus-like 3 protein, partial [Cladonema pacificum]
gene-Aco26629	8.08519e-26	5.93801	0.325	0.184	1.61704e-22	Thioredoxin domain-containing protein 17 [Araneus ventricosus]
gene-Aco05911	1.07096e-25	25.4938	0.038	0	2.14192e-22	epidermal growth factor-like protein 8 isoform X1 [Limulus polyphemus]
gene-Aco09469	1.35748e-25	3.6469	0.246	0.013	2.71496e-22	potassium voltage-gated channel subfamily KQT member 4 isoform X1 [Hydra vulgaris]
gene-Aco02425	1.55735e-25	-18.026	0.117	0.028	3.1147e-22	uncharacterized protein LOC100207796 [Hydra vulgaris]
gene-Aco22407	1.68655e-25	-1.16913	0.315	0.505	3.3731e-22	60S ribosomal protein L35a-like [Hydra vulgaris]
gene-Aco14097	2.69604e-25	25.58	0.075	0	5.39207e-22	0
gene-Aco03838	2.8221e-25	13.4013	0.067	0.001	5.6442e-22	biogenic amine-like GPCR [Tripedalia cystophora]
gene-Aco26206	3.37331e-25	6.22781	0.192	0.03	6.74661e-22	uncharacterized protein C20orf85 [Exaiptasia diaphana]
gene-Aco10697	3.86364e-25	-11.8925	0.578	0.038	7.72727e-22	hypothetical protein pdam_00013277 [Pocillopora damicornis]
gene-Aco07920	5.77824e-25	12.2625	0.061	0.02	1.15565e-21	endochitinase 4 [Hydra vulgaris]
gene-Aco09551	7.06981e-25	2.21386	0.044	0	1.41396e-21	beta-1,3-glucan-binding protein-like [Hydra vulgaris]
gene-Aco27693	7.41285e-25	18.4324	0.101	0.016	1.48257e-21	adhesion G-protein coupled receptor G4-like, partial [Stylophora pistillata]
gene-Aco05748	7.89879e-25	-0.698675	0.638	0.423	1.57976e-21	cytochrome c [Orbicella faveolata]
gene-Aco02499	8.49977e-25	-29.1322	0.26	0.01	1.69995e-21	uncharacterized protein LOC113674093 [Pocillopora damicornis]
gene-Aco19802	1.08665e-24	19.633	0.176	0.003	2.17329e-21	delta-like protein [Fimbriaphyllia ancora]
gene-Aco25089	1.13621e-24	6.17263	0.076	0.012	2.27242e-21	protein APCDD1-like [Orbicella faveolata]
gene-Aco12067	1.20164e-24	-4.91185	0.073	0.006	2.40327e-21	ras and EF-hand domain-containing protein-like isoform X5 [Hydra vulgaris]
gene-Aco22679	1.46976e-24	-19.7222	0.098	0.023	2.93951e-21	B-cell lymphoma 3 protein [Oreochromis niloticus]
gene-Aco24627	1.71542e-24	-4.21494	0.437	0.248	3.43083e-21	protein BTG1 [Hydra vulgaris]
gene-Aco11892	1.78685e-24	-0.929373	0.57	0.246	3.5737e-21	potassium voltage-gated channel subfamily A member 2 [Hydra vulgaris]
gene-Aco22694	1.92373e-24	12.3204	0.123	0.001	3.84746e-21	Wnt1, partial [Aurelia aurita]
gene-Aco07805	1.974e-24	-3.82223	0.074	0.003	3.948e-21	transmembrane prolyl 4-hydroxylase [Hydra vulgaris]
gene-Aco12028	2.46749e-24	7.6992	0.197	0.005	4.93497e-21	uncharacterized protein LOC100198750 [Hydra vulgaris]
gene-Aco21220	2.61926e-24	-1.36929	0.825	0.363	5.23852e-21	hemicentin-2-like [Hydra vulgaris]
gene-Aco16165	2.65456e-24	-4.94851	0.211	0.194	5.30912e-21	Nuclear localization sequence-binding protein [Trichoplax sp. H2]
gene-Aco14320	2.69029e-24	1.23378	0.255	0.014	5.38058e-21	fibroblast growth factor receptor 4-like isoform X1 [Actinia tenebrosa]
gene-Aco17996	3.06396e-24	-14.8819	0.274	0.041	6.12791e-21	transmembrane protein 68-like [Exaiptasia diaphana]
gene-Aco31100	3.82837e-24	4.10353	0.283	0.283	7.65674e-21	colorectal mutant cancer protein isoform X2 [Hydra vulgaris]
gene-Aco08573	4.61774e-24	11.4317	0.195	0.086	9.23548e-21	estradiol 17-beta-dehydrogenase 11 [Hydra vulgaris]
gene-Aco22632	4.63669e-24	2.29927	0.632	0.323	9.27338e-21	protein turtle isoform X1 [Hydra vulgaris]
gene-Aco22762	4.67959e-24	9.36833	0.346	0.133	9.35919e-21	cilia- and flagella-associated protein 44-like [Pocillopora damicornis]
gene-Aco14354	4.74468e-24	-18.7767	0.027	0.001	9.48937e-21	even skipped-like protein [Rhopilema esculentum]
gene-Aco19958	4.92263e-24	-14.0607	0.689	0.307	9.84526e-21	pyruvate carboxylase, mitochondrial-like [Stylophora pistillata]
gene-Aco24724	5.3834e-24	-2.21657	0.075	0.001	1.07668e-20	N-myc protein-like [Hydra vulgaris]
gene-Aco08651	1.21798e-23	-11.0156	0.097	0.001	2.43596e-20	ras-related protein Rab-32-like isoform X3 [Crassostrea virginica]
gene-Aco12828	1.68401e-23	-3.67126	0.22	0.001	3.36801e-20	hypothetical protein LOTGIDRAFT_152977 [Lottia gigantea]
gene-Aco15668	1.77218e-23	14.7522	0.633	0.361	3.54437e-20	integrin alpha-9-like isoform X1 [Stylophora pistillata]
gene-Aco26319	1.91164e-23	-2.5514	0.21	0.051	3.82327e-20	predicted protein [Nematostella vectensis]
gene-Aco31061	2.19279e-23	-16.43	0.442	0.103	4.38558e-20	paramyosin [Exaiptasia diaphana]
gene-Aco19957	2.39133e-23	10.3961	0.261	0.03	4.78265e-20	NPC intracellular cholesterol transporter 2 [Tupaia chinensis]
gene-Aco04872	2.48713e-23	5.21072	0.632	0.442	4.97427e-20	PREDICTED: uncharacterized protein LOC107350975 [Acropora digitifera]
gene-Aco11923	2.86917e-23	-6.34842	0.184	0.004	5.73835e-20	cysteine and glycine-rich protein 1-like [Asterias rubens]
gene-Aco16889	3.71038e-23	-0.26558	0.364	0.172	7.42075e-20	EF-hand domain-containing protein D2 homolog [Hydra vulgaris]
gene-Aco02337	4.87732e-23	18.5586	0.176	0.005	9.75464e-20	solute carrier family 6 [Cyanea capillata]
gene-Aco27944	5.02338e-23	7.09322	0.271	0.15	1.00468e-19	dynein intermediate chain 2, ciliary-like [Actinia tenebrosa]
gene-Aco18050	5.37942e-23	2.29136	0.12	0.002	1.07588e-19	MAM and LDL-receptor class A domain-containing protein 2-like [Actinia tenebrosa]
gene-Aco03564	5.89722e-23	26.4866	0.031	0	1.17944e-19	tyramine receptor 1 [Nematostella vectensis]
gene-Aco25214	6.61649e-23	-19.0479	0.938	0.748	1.3233e-19	protocadherin-like protein [Hydra vulgaris]
gene-Aco09913	7.00724e-23	-4.44706	0.967	0.707	1.40145e-19	uncharacterized protein K02A2.6-like [Acropora millepora]
gene-Aco02195	7.73066e-23	7.55235	0.114	0.005	1.54613e-19	leucine dehydrogenase-like isoform X1 [Anneissia japonica]
gene-Aco06224	7.92945e-23	5.44345	0.221	0.174	1.58589e-19	axonemal dynein light chain domain-containing protein 1 [Nematostella vectensis]
gene-Aco07053	8.83336e-23	-22.6872	0.39	0.024	1.76667e-19	ADP-ribosylation factor-like protein 4C [Actinia tenebrosa]
gene-Aco14242	9.46522e-23	8.64854	0.234	0.069	1.89304e-19	bone morphogenic protein type II receptor [Homo sapiens]
gene-Aco15691	1.16996e-22	11.0471	0.306	0.008	2.33993e-19	uncharacterized protein LOC111320865 isoform X1 [Stylophora pistillata]
gene-Aco24912	1.51579e-22	17.0205	0.037	0.001	3.03158e-19	PREDICTED: ankyrin-2-like [Acropora digitifera]
gene-Aco26153	1.69575e-22	-7.06152	0.298	0.045	3.3915e-19	pyruvate dehydrogenase [acetyl-transferring]-phosphatase 2, mitochondrial [Hydra vulgaris]
gene-Aco00606	2.11002e-22	-15.9531	0.572	0.147	4.22004e-19	LOW QUALITY PROTEIN: potassium voltage-gated channel subfamily H member 7-like [Stylophora pistillata]
gene-Aco02368	2.16479e-22	1.68211	0.349	0.298	4.32958e-19	uncharacterized protein LOC110239832 [Exaiptasia diaphana]
gene-Aco14000	2.17978e-22	-18.9091	0.593	0.66	4.35955e-19	unnamed protein product [Dimorphilus gyrociliatus]
gene-Aco02344	2.5454e-22	-2.6014	0.133	0.007	5.0908e-19	0
gene-Aco03627	3.50255e-22	-6.09793	0.167	0.013	7.00511e-19	uncharacterized protein LOC110241572 [Exaiptasia diaphana]
gene-Aco10735	9.22389e-22	-16.0324	0.373	0.361	1.84478e-18	nesprin-1-like isoform X1 [Actinia tenebrosa]
gene-Aco07929	1.04281e-21	8.5916	0.369	0.01	2.08563e-18	gamma-glutamyl peptidase 1 [Hydra vulgaris]
gene-Aco12979	1.30673e-21	-11.1128	0.078	0.002	2.61346e-18	neuropeptide Y receptor type 2-like [Orbicella faveolata]
gene-Aco16746	1.37477e-21	-11.4967	0.53	0.063	2.74955e-18	calmodulin-like [Macaca nemestrina]
gene-Aco31115	2.31916e-21	-9.70017	0.319	0.016	4.63832e-18	probable serine incorporator [Hydra vulgaris]
gene-Aco14356	2.63772e-21	4.69836	0.033	0	5.27545e-18	major facilitator superfamily domain-containing protein 6 [Hydra vulgaris]
gene-Aco08893	2.94114e-21	7.76316	0.107	0.01	5.88229e-18	von Willebrand factor D and EGF domain-containing protein isoform X2 [Hydra vulgaris]
gene-Aco21332	3.22455e-21	3.66921	0.445	0.112	6.4491e-18	PREDICTED: mannose-6-phosphate isomerase-like [Saccoglossus kowalevskii]
gene-Aco15842	4.11331e-21	-21.2534	0.067	0.013	8.22662e-18	hypothetical protein pdam_00022055 [Pocillopora damicornis]
gene-Aco08053	4.42925e-21	-14.5681	0.178	0.007	8.85851e-18	GPCR15 [Clytia hemisphaerica]
gene-Aco26686	4.56007e-21	13.4556	0.081	0.001	9.12014e-18	LIM/homeobox protein Lhx1 isoform X2 [Chelonia mydas]
gene-Aco13074	6.7988e-21	13.8378	0.084	0.013	1.35976e-17	transmembrane protein 116 isoform X2 [Nematostella vectensis]
gene-Aco29230	7.33544e-21	-3.24877	0.476	0.025	1.46709e-17	pappalysin-1-like [Orbicella faveolata]
gene-Aco07663	9.02826e-21	-7.31044	0.342	0.045	1.80565e-17	RING finger protein 11-like [Actinia tenebrosa]
gene-Aco14401	1.0509e-20	-4.94127	0.393	0.127	2.1018e-17	poly(rC)-binding protein 4 isoform X3 [Hydra vulgaris]
gene-Aco25278	1.64945e-20	-1.47059	0.148	0.035	3.2989e-17	ER degradation-enhancing alpha-mannosidase-like protein 2 [Exaiptasia diaphana]
gene-Aco26347	1.77498e-20	9.96418	0.155	0.01	3.54996e-17	nose resistant to fluoxetine protein 6-like [Pocillopora damicornis]
gene-Aco05151	2.00362e-20	-16.2438	0.082	0.006	4.00725e-17	hypothetical protein LSAT2_018656 [Lamellibrachia satsuma]
gene-Aco10376	2.2741e-20	-6.82959	0.414	0.071	4.5482e-17	uncharacterized protein LOC122963186 [Acropora millepora]
gene-Aco15408	2.47997e-20	4.81346	0.388	0.374	4.95994e-17	TRAF3-interacting protein 1 [Nematostella vectensis]
gene-Aco03718	2.70297e-20	20.6104	0.117	0.002	5.40594e-17	PREDICTED: LOW QUALITY PROTEIN: zinc finger C4H2 domain-containing protein [Tauraco erythrolophus]
gene-Aco14486	2.96373e-20	-2.42206	0.408	0.003	5.92745e-17	thrombospondin type-1 domain-containing protein 7A-like isoform X2 [Acropora millepora]
gene-Aco29194	2.99854e-20	-29.2335	0.618	0.081	5.99708e-17	beta-1,3-galactosyltransferase 6-like [Acropora millepora]
gene-Aco00765	3.36821e-20	4.62385	0.098	0.01	6.73642e-17	uncharacterized protein LOC114969872 isoform X2 [Acropora millepora]
gene-Aco06478	3.82006e-20	-7.87161	0.294	0.177	7.64012e-17	ATP-binding cassette sub-family A member 5-like [Actinia tenebrosa]
gene-Aco08609	4.30161e-20	-4.94988	0.141	0.003	8.60322e-17	hypothetical protein pdam_00017794 [Pocillopora damicornis]
gene-Aco09772	4.32168e-20	-3.13406	0.229	0.242	8.64335e-17	cathepsin L1 [Exaiptasia diaphana]
gene-Aco13035	4.91106e-20	14.3406	0.393	0	9.82213e-17	serine/threonine-protein phosphatase 6 regulatory ankyrin repeat subunit C-like [Stylophora pistillata]
gene-Aco08794	5.56428e-20	4.23863	0.356	0.134	1.11286e-16	WD repeat-containing protein 35-like [Orbicella faveolata]
gene-Aco02423	5.59015e-20	13.0667	0.199	0.035	1.11803e-16	ATP-dependent RNA helicase SUPV3L1, mitochondrial-like [Xenia sp. Carnegie-2017]
gene-Aco19499	7.11929e-20	-4.8063	0.193	0.053	1.42386e-16	Fos1, partial [Aurelia aurita]
gene-Aco09904	8.73628e-20	-8.39802	0.428	0.012	1.74726e-16	uncharacterized protein LOC100212592 isoform X2 [Hydra vulgaris]
gene-Aco31001	1.21996e-19	-1.23117	0.243	0.052	2.43991e-16	protein ERGIC-53 [Hydra vulgaris]
gene-Aco13185	1.48351e-19	14.7982	0.221	0.014	2.96702e-16	ER degradation-enhancing alpha-mannosidase-like protein 1 [Hydra vulgaris]
gene-Aco19881	1.50544e-19	21.1873	0.191	0.011	3.01088e-16	GTP-binding protein Rhes-like [Etheostoma cragini]
gene-Aco19890	1.59495e-19	-4.06295	0.218	0.021	3.1899e-16	sodium/calcium exchanger 1 [Hydra vulgaris]
gene-Aco14786	2.64716e-19	-28.7601	0.734	0.295	5.29432e-16	heparanase-like isoform X2 [Pocillopora damicornis]
gene-Aco07140	3.0179e-19	2.65621	0.198	0.084	6.03581e-16	intraflagellar transport protein 56-like isoform X2 [Orbicella faveolata]
gene-Aco14874	3.46808e-19	15.207	0.16	0.001	6.93617e-16	hypothetical protein BSL78_11407 [Apostichopus japonicus]
gene-Aco06002	5.56601e-19	2.36167	0.221	0.091	1.1132e-15	PREDICTED: roquin-1 [Nestor notabilis]
gene-Aco14119	5.69562e-19	22.8615	0.073	0	1.13912e-15	fez family zinc finger protein 2 [Nematostella vectensis]
gene-Aco13222	5.76023e-19	-12.3022	0.518	0.164	1.15205e-15	cubilin-like isoform X1 [Acropora millepora]
gene-Aco05976	7.30074e-19	17.7955	0.17	0.01	1.46015e-15	uncharacterized protein LOC113679086 [Pocillopora damicornis]
gene-Aco19749	7.48027e-19	-15.6885	0.617	0.107	1.49605e-15	Protein sidekick-2 [Exaiptasia diaphana]
gene-Aco21031	8.27638e-19	17.388	0.178	0.001	1.65528e-15	mast/stem cell growth factor receptor Kit [Hydra vulgaris]
gene-Aco24671	8.85702e-19	-0.368428	0.223	0.02	1.7714e-15	uncharacterized protein LOC100198893 isoform X1 [Hydra vulgaris]
gene-Aco05229	1.03946e-18	-7.69416	0.482	0.237	2.07892e-15	ninein-like protein isoform X5 [Nematostella vectensis]
gene-Aco29102	1.30002e-18	-17.8244	0.181	0.003	2.60003e-15	E3 ubiquitin-protein ligase TRIM71 [Hydra vulgaris]
gene-Aco15651	1.54301e-18	-21.1997	0.212	0.044	3.08602e-15	centrosomal protein of 70 kDa-like isoform X2 [Orbicella faveolata]
gene-Aco12841	2.34458e-18	4.81309	0.313	0.036	4.68917e-15	tRNA wybutosine-synthesizing protein 2 homolog [Orbicella faveolata]
gene-Aco00792	3.0444e-18	-24.3156	0.47	0.093	6.0888e-15	unnamed protein product [Hermetia illucens]
gene-Aco26275	3.08361e-18	-23.5423	0.715	0.405	6.16721e-15	organic cation transporter protein [Hydra vulgaris]
gene-Aco27864	3.17211e-18	-11.4605	0.697	0.361	6.34423e-15	hypothetical protein pdam_00000769 [Pocillopora damicornis]
gene-Aco26378	3.57204e-18	-2.8051	0.351	0.077	7.14408e-15	engulfment and cell motility protein 1 [Hydra vulgaris]
gene-Aco02807	3.6549e-18	-24.5817	0.484	0.024	7.3098e-15	PREDICTED: neuronal acetylcholine receptor subunit alpha-3-like isoform X4 [Acropora digitifera]
gene-Aco18016	5.25409e-18	10.6852	0.114	0.02	1.05082e-14	protein MB21D2-like [Actinia tenebrosa]
gene-Aco15734	5.73083e-18	-28.6153	0.358	0.01	1.14617e-14	heat shock protein 60A-like [Pocillopora damicornis]
gene-Aco10660	6.41941e-18	6.14446	0.11	0.01	1.28388e-14	bursicon-like [Actinia tenebrosa]
gene-Aco03796	7.63307e-18	-21.0897	0.657	0.313	1.52661e-14	forkhead box-containing transcription factor FoxO [Clytia hemisphaerica]
gene-Aco25520	7.80157e-18	7.2214	0.145	0.001	1.56031e-14	LOW QUALITY PROTEIN: uncharacterized protein LOC110235734 [Exaiptasia diaphana]
gene-Aco07245	8.01913e-18	3.67687	0.168	0.038	1.60383e-14	axin [Dynamena pumila]
gene-Aco26764	8.25348e-18	-0.561659	0.378	0.134	1.6507e-14	G patch domain-containing protein 4 [Hydra vulgaris]
gene-Aco06013	9.66e-18	-14.399	0.219	0.006	1.932e-14	high-affinity choline transporter 1-like isoform X2 [Anneissia japonica]
gene-Aco22755	1.94029e-17	1.94084	0.089	0.008	3.88059e-14	PREDICTED: uncharacterized protein LOC107340539 [Acropora digitifera]
gene-Aco09701	2.9001e-17	-12.7173	0.134	0.019	5.80019e-14	cysteine-rich protein 1 [Syngnathus acus]
gene-Aco08603	4.25755e-17	4.71701	0.614	0.406	8.51511e-14	hypothetical protein NFI96_016384 [Prochilodus magdalenae]
gene-Aco24626	4.65862e-17	18.5392	0.086	0.008	9.31724e-14	uncharacterized protein LOC101238552 isoform X3 [Hydra vulgaris]
gene-Aco24721	6.40706e-17	-8.65781	0.568	0.219	1.28141e-13	transcription factor Ash1 [Podocoryna carnea]
gene-Aco27432	6.71014e-17	1.31647	0.942	0.414	1.34203e-13	uncharacterized protein LOC105844463 [Hydra vulgaris]
gene-Aco05766	9.56716e-17	-7.52224	0.174	0.007	1.91343e-13	acid-sensing ion channel 5-like [Xenia sp. Carnegie-2017]
gene-Aco21036	1.60847e-16	12.042	0.113	0.139	3.21694e-13	uncharacterized protein LOC116288385 isoform X1 [Actinia tenebrosa]
gene-Aco09802	2.25498e-16	-17.4415	0.101	0.007	4.50997e-13	calcium/calmodulin-dependent protein kinase type IV isoform X2 [Hydra vulgaris]
gene-Aco26152	2.32663e-16	-4.07913	0.347	0.056	4.65327e-13	calretinin-like [Pocillopora damicornis]
gene-Aco02468	2.39253e-16	-18.3921	0.173	0.107	4.78506e-13	myosin essential light chain [Aurelia sp. 2017-HT]
gene-Aco07560	2.4757e-16	-2.9198	0.357	0.004	4.95139e-13	steroid 17-alpha-hydroxylase/17,20 lyase-like [Pocillopora damicornis]
gene-Aco24815	2.63307e-16	-20.0636	0.37	0.376	5.26614e-13	cGMP-inhibited 3',5'-cyclic phosphodiesterase A isoform X6 [Hydra vulgaris]
gene-Aco01704	2.83544e-16	5.05046	0.279	0.091	5.67089e-13	hippocalcin-like protein 1 [Hydra vulgaris]
gene-Aco08197	3.11202e-16	-8.22934	0.157	0.228	6.22404e-13	uncharacterized protein LOC100199505 [Hydra vulgaris]
gene-Aco03595	3.36731e-16	-26.6654	0.577	0.094	6.73462e-13	RING finger protein 24-like [Gigantopelta aegis]
gene-Aco02511	3.81465e-16	7.42451	0.086	0.001	7.6293e-13	proton-coupled folate transporter-like [Pocillopora damicornis]
gene-Aco24756	7.10193e-16	-19.3284	0.195	0.132	1.42039e-12	zinc finger MIZ domain-containing protein 1 isoform X2 [Hydra vulgaris]
gene-Aco08018	8.82893e-16	-15.6881	0.716	0.397	1.76579e-12	excitatory amino acid transporter 1 [Hydra vulgaris]
gene-Aco09471	9.74917e-16	-7.79564	0.535	0.241	1.94983e-12	tribbles homolog 2 [Nematostella vectensis]
gene-Aco07427	1.18328e-15	-13.021	0.635	0.274	2.36655e-12	kinesin-like protein KIF19 [Orbicella faveolata]
gene-Aco06335	1.22345e-15	-6.81097	0.362	0.065	2.44689e-12	testis-expressed protein 2 [Hydra vulgaris]
gene-Aco14189	1.25358e-15	-12.9982	0.709	0.315	2.50716e-12	uncharacterized protein LOC100197006 [Hydra vulgaris]
gene-Aco07443	1.26084e-15	-15.3242	0.137	0.011	2.52169e-12	extracellular calcium-sensing receptor-like [Hydra vulgaris]
gene-Aco07460	1.35823e-15	10.787	0.378	0.2	2.71647e-12	ribosome biogenesis protein TSR3 homolog isoform X3 [Crassostrea virginica]
gene-Aco13897	1.40367e-15	-7.21979	0.341	0.007	2.80734e-12	creatine kinase, flagellar-like isoform X3 [Actinia tenebrosa]
gene-Aco17916	1.66035e-15	-13.4203	0.334	0.159	3.32069e-12	ERK7 [Aurelia aurita]
gene-Aco27744	1.66979e-15	-8.82156	0.383	0.005	3.33958e-12	0
gene-Aco14497	1.71294e-15	3.49276	0.087	0.017	3.42589e-12	uncharacterized protein LOC100201272 isoform X2 [Hydra vulgaris]
gene-Aco07917	2.02433e-15	-5.78617	0.385	0.019	4.04867e-12	ferric-chelate reductase 1 isoform X2 [Exaiptasia diaphana]
gene-Aco09739	2.35593e-15	-10.6859	0.391	0.072	4.71186e-12	kinesin-related protein 4 isoform X2 [Hydra vulgaris]
gene-Aco09662	2.3721e-15	-5.37837	0.46	0.207	4.74419e-12	glutamate--cysteine ligase catalytic subunit-like [Stylophora pistillata]
gene-Aco09758	2.68396e-15	-1.54089	0.734	0.327	5.36791e-12	uncharacterized protein LOC113683642 [Pocillopora damicornis]
gene-Aco07619	2.71676e-15	-10.3571	0.059	0.009	5.43351e-12	receptor-type tyrosine-protein phosphatase delta-like [Actinia tenebrosa]
gene-Aco16596	2.96072e-15	21.9883	0.081	0.02	5.92144e-12	uncharacterized protein LOC100208216 [Hydra vulgaris]
gene-Aco22523	3.12559e-15	-14.1229	0.086	0.009	6.25118e-12	LOW QUALITY PROTEIN: sulfotransferase family cytosolic 1B member 1 [Daphnia magna]
gene-Aco28893	3.15204e-15	-0.549861	0.171	0.031	6.30408e-12	SH2 domain-containing adapter protein B isoform X1 [Hydra vulgaris]
gene-Aco25326	4.01452e-15	-21.972	0.154	0.002	8.02905e-12	phospholipase A2 [Rhopilema esculentum]
gene-Aco28038	4.47696e-15	6.7007	0.146	0.002	8.95392e-12	neuronal acetylcholine receptor subunit alpha-2 [Hydra vulgaris]
gene-Aco29002	5.67644e-15	-6.08279	0.324	0.215	1.13529e-11	kinectin-like [Dendronephthya gigantea]
gene-Aco02470	5.76283e-15	-6.71254	0.075	0.012	1.15257e-11	myosin essential light chain [Aurelia sp. 2017-HT]
gene-Aco07958	7.84831e-15	19.3076	0.075	0.01	1.56966e-11	GTP-binding protein Di-Ras1-like [Hydra vulgaris]
gene-Aco29197	8.58842e-15	-8.39167	0.2	0.008	1.71768e-11	proprotein convertase subtilisin/kexin type 6 isoform X1 [Hydra vulgaris]
gene-Aco09412	1.12414e-14	24.3191	0.075	0	2.24827e-11	potassium voltage-gated channel subfamily KQT member 4 isoform X1 [Hydra vulgaris]
gene-Aco24784	1.3446e-14	-12.2146	0.054	0.041	2.68919e-11	diacylglycerol lipase-alpha isoform X2 [Nematostella vectensis]
gene-Aco10364	1.35678e-14	-0.658168	0.299	0.337	2.71356e-11	dnaJ homolog subfamily C member 7 [Hydra vulgaris]
gene-Aco24809	1.55551e-14	-25.8735	0.344	0.008	3.11102e-11	dickkopf-related protein 3 [Hydra vulgaris]
gene-Aco06113	1.61882e-14	-4.00851	0.373	0.151	3.23764e-11	WD repeat-containing protein 47 [Hydra vulgaris]
gene-Aco08718	1.77864e-14	10.3707	0.235	0.009	3.55729e-11	LOW QUALITY PROTEIN: uncharacterized protein LOC114968151 [Acropora millepora]
gene-Aco18092	1.87705e-14	-5.70118	0.489	0.049	3.7541e-11	Coadhesin [Exaiptasia diaphana]
gene-Aco10730	2.37185e-14	3.21408	0.14	0.023	4.7437e-11	C-1-tetrahydrofolate synthase, cytoplasmic-like [Asterias rubens]
gene-Aco06391	2.45815e-14	-1.06854	0.455	0.385	4.9163e-11	histone H1-delta [Exaiptasia diaphana]
gene-Aco13219	3.04231e-14	-27.9629	0.368	0.366	6.08462e-11	glutaredoxin-1-like [Lytechinus variegatus]
gene-Aco24496	3.25283e-14	12.2623	0.111	0.037	6.50566e-11	serine/threonine-protein phosphatase 6 regulatory ankyrin repeat subunit C-like isoform X3 [Limulus polyphemus]
gene-Aco05164	3.40853e-14	-3.22271	0.51	0.111	6.81705e-11	retinoid X receptor [Aurelia aurita]
gene-Aco11874	3.79892e-14	17.6508	0.145	0.013	7.59784e-11	putative ammonium transporter 1 isoform X2 [Hydra vulgaris]
gene-Aco29108	4.05299e-14	5.96196	0.071	0.013	8.10598e-11	bifunctional peptidase and arginyl-hydroxylase JMJD5 [Nematostella vectensis]
gene-Aco07574	4.13815e-14	-2.23876	0.467	0.207	8.27631e-11	phospholipase D3-like [Frankliniella occidentalis]
gene-Aco21013	6.5792e-14	-2.0093	0.296	0.005	1.31584e-10	PREDICTED: uncharacterized protein LOC100373435 [Saccoglossus kowalevskii]
gene-Aco19675	6.92197e-14	-6.45388	0.434	0.296	1.38439e-10	sodium channel [Cyanea capillata]
gene-Aco08827	6.9564e-14	2.39991	0.067	0.004	1.39128e-10	uncharacterized protein LOC114528075 [Dendronephthya gigantea]
gene-Aco10356	6.991e-14	0.934391	0.129	0.008	1.3982e-10	ectonucleotide pyrophosphatase/phosphodiesterase family member 5-like [Orbicella faveolata]
gene-Aco19788	7.54223e-14	-18.1715	0.44	0.094	1.50845e-10	uncharacterized protein LOC116297019 [Actinia tenebrosa]
gene-Aco28237	8.4228e-14	-18.1637	0.113	0.005	1.68456e-10	DMRT D [Nematostella vectensis]
gene-Aco27510	8.42601e-14	5.92367	0.053	0	1.6852e-10	331-2 propeptide [Malo kingi]
gene-Aco14345	9.62455e-14	10.9137	0.093	0.011	1.92491e-10	uncharacterized protein LOC100199607 isoform X3 [Hydra vulgaris]
gene-Aco25180	1.19353e-13	-5.6595	0.095	0.002	2.38707e-10	uncharacterized protein LOC113680411 [Pocillopora damicornis]
gene-Aco19940	1.22879e-13	5.66266	0.086	0.008	2.45758e-10	multiple PDZ domain protein-like isoform X1 [Orbicella faveolata]
gene-Aco01297	1.23438e-13	-17.0084	0.687	0.326	2.46875e-10	POU-like homeodomain-containing protein [Aurelia sp. DG-2014]
gene-Aco07422	1.33576e-13	-15.4367	0.865	0.41	2.67152e-10	rab11 family-interacting protein 3 isoform X2 [Hydra vulgaris]
gene-Aco09803	1.37669e-13	-26.4418	0.166	0.086	2.75338e-10	Ser-Thr kinase [Aurelia sp. 2017-HT]
gene-Aco26456	1.53915e-13	7.9624	0.332	0.039	3.0783e-10	TNF receptor-associated factor 4-like [Dendronephthya gigantea]
gene-Aco14063	2.08002e-13	3.8964	0.748	0.334	4.16004e-10	SLIT-ROBO Rho GTPase-activating protein 3-like [Hydra vulgaris]
gene-Aco17780	2.37897e-13	-4.54091	0.402	0.116	4.75793e-10	excitatory amino acid transporter 1 [Hydra vulgaris]
gene-Aco00073	2.53393e-13	12.4802	0.099	0.003	5.06786e-10	Wnt2 protein [Cladonema pacificum]
gene-Aco10489	2.62078e-13	-13.6621	0.862	0.694	5.24157e-10	golgin subfamily B member 1-like [Actinia tenebrosa]
gene-Aco20901	2.77737e-13	-24.7637	0.419	0.016	5.55474e-10	uncharacterized protein LOC100205069 [Hydra vulgaris]
gene-Aco31097	3.39263e-13	10.1637	0.235	0.004	6.78525e-10	uncharacterized protein LOC100205872 [Hydra vulgaris]
gene-Aco03454	3.51569e-13	7.19753	0.325	0.007	7.03137e-10	acid-sensing ion channel 1 [Hydra vulgaris]
gene-Aco22707	3.70304e-13	5.89025	0.277	0.138	7.40609e-10	centrosomal protein of 164 kDa-like isoform X4 [Hydra vulgaris]
gene-Aco14309	3.7918e-13	-15.6851	0.802	0.377	7.5836e-10	golgin subfamily A member 4 isoform X2 [Nematostella vectensis]
gene-Aco21042	4.30678e-13	-0.354688	0.244	0.188	8.61356e-10	40S ribosomal protein S20 [Haliotis rubra]
gene-Aco07382	4.82025e-13	-20.1073	0.533	0.14	9.64051e-10	hypothetical protein KM043_016940 [Ampulex compressa]
gene-Aco00812	5.17574e-13	-1.04116	0.146	0.01	1.03515e-09	Fibulin-1 [Caenorhabditis elegans]
gene-Aco11974	5.50808e-13	-16.0521	0.364	0.052	1.10162e-09	microtubule-associated proteins 1A/1B light chain 3A [Hydra vulgaris]
gene-Aco08771	5.60005e-13	4.17398	0.264	0.06	1.12001e-09	dual specificity tyrosine-phosphorylation-regulated kinase 4-like isoform X3 [Mercenaria mercenaria]
gene-Aco03366	5.84199e-13	2.78315	0.393	0.172	1.1684e-09	early growth response protein 1-B isoform X2 [Nematostella vectensis]
gene-Aco09520	5.84628e-13	4.57045	0.066	0	1.16926e-09	astacin-like metalloendopeptidase [Pocillopora damicornis]
gene-Aco00739	7.57968e-13	-16.3936	0.424	0.057	1.51594e-09	F-box/LRR-repeat protein 8-like [Acropora millepora]
gene-Aco13070	8.69607e-13	0.894938	0.109	0.04	1.73921e-09	uncharacterized protein LOC101236161 [Hydra vulgaris]
gene-Aco24606	9.1018e-13	4.93834	0.315	0.174	1.82036e-09	myosin-G heavy chain isoform X2 [Hydra vulgaris]
gene-Aco02491	1.10425e-12	-5.34635	0.453	0.147	2.20851e-09	kinesin-like protein KIN-7O isoform X6 [Hydra vulgaris]
gene-Aco10663	1.17756e-12	-5.01498	0.162	0.019	2.35512e-09	outer dense fiber protein 3-like [Dendronephthya gigantea]
gene-Aco08680	1.21048e-12	4.31815	0.185	0.002	2.42096e-09	biogenic amine-like GPCR [Tripedalia cystophora]
gene-Aco16893	1.49599e-12	7.22735	0.202	0.099	2.99197e-09	DNA ligase 3 isoform X1 [Hydra vulgaris]
gene-Aco17894	1.5404e-12	-1.24699	0.225	0.219	3.0808e-09	ribosomal protein rps12 [Eurythoe complanata]
gene-Aco21708	1.95317e-12	2.14681	0.403	0.005	3.90635e-09	ferritin, partial [Conus araneosus]
gene-Aco09805	2.23624e-12	21.0095	0.071	0.027	4.47247e-09	uncharacterized protein LOC101235491 [Hydra vulgaris]
gene-Aco08726	2.2824e-12	14.4808	0.249	0.008	4.56479e-09	predicted protein [Nematostella vectensis]
gene-Aco05236	2.43003e-12	-20.1936	0.264	0.002	4.86007e-09	Zinc finger protein Gfi-1 [Hypsibius exemplaris]
gene-Aco27793	2.55759e-12	19.6942	0.113	0	5.11519e-09	Potassium channel subfamily K member 3 [Stylophora pistillata]
gene-Aco13269	2.77072e-12	5.49157	0.142	0.001	5.54144e-09	major facilitator superfamily domain-containing protein 4A [Nematostella vectensis]
gene-Aco02363	2.95558e-12	7.64196	0.253	0.131	5.91115e-09	stabilizer of axonemal microtubules 1 [Hydra vulgaris]
gene-Aco11841	3.58957e-12	-2.14982	0.291	0.426	7.17914e-09	60S ribosomal protein L27a-like [Dendronephthya gigantea]
gene-Aco08898	4.40908e-12	4.71398	0.286	0.151	8.81815e-09	protein LKAAEAR1-like [Pocillopora damicornis]
gene-Aco14290	5.15059e-12	-17.8137	0.147	0.106	1.03012e-08	minicollagen 1 [Aurelia aurita]
gene-Aco14107	8.20738e-12	3.99136	0.298	0.03	1.64148e-08	protein O-glucosyltransferase 1 isoform X1 [Nematostella vectensis]
gene-Aco09702	9.54936e-12	1.54025	0.416	0	1.90987e-08	S-phase kinase-associated protein 1 [Rhipicephalus microplus]
gene-Aco07824	1.11675e-11	3.14014	0.181	0.001	2.2335e-08	inhibin beta B chain-like [Actinia tenebrosa]
gene-Aco07301	1.12845e-11	-7.64096	0.112	0.004	2.25689e-08	ribitol 5-phosphate transferase FKRP [Hydra vulgaris]
gene-Aco06373	1.247e-11	-1.30469	0.27	0.373	2.494e-08	60S ribosomal protein L10-like [Anneissia japonica]
gene-Aco22724	1.38107e-11	10.9251	0.076	0.002	2.76213e-08	uncharacterized protein LOC100206770 [Hydra vulgaris]
gene-Aco10748	1.43211e-11	-7.07258	0.383	0.195	2.86422e-08	dnaJ homolog subfamily B member 11-like [Stylophora pistillata]
gene-Aco06137	1.47631e-11	-0.639806	0.561	0.031	2.95262e-08	glutamate--cysteine ligase regulatory subunit [Hydra vulgaris]
gene-Aco29161	1.55583e-11	25.9628	0.15	0	3.11165e-08	neuromedin-K receptor-like [Dendronephthya gigantea]
gene-Aco06428	1.59604e-11	-13.7258	0.741	0.704	3.19209e-08	myosin-10 [Hydra vulgaris]
gene-Aco24911	1.66802e-11	-7.24473	0.071	0.021	3.33603e-08	protein phosphatase 1 regulatory subunit 12A [Hydra vulgaris]
gene-Aco26124	1.75702e-11	-22.5755	0.752	0.436	3.51404e-08	tubulin polymerization-promoting protein family member 2-like [Acanthaster planci]
gene-Aco14251	2.06415e-11	9.83273	0.268	0.071	4.1283e-08	coiled-coil domain-containing protein 148-like [Stylophora pistillata]
gene-Aco05007	2.2774e-11	5.27165	0.11	0.002	4.5548e-08	uncharacterized protein LOC101240655 [Hydra vulgaris]
gene-Aco16700	2.60563e-11	0.718798	0.207	0.031	5.21126e-08	oxysterol-binding protein 1-like [Dendronephthya gigantea]
gene-Aco06448	2.75834e-11	6.97724	0.1	0.009	5.51668e-08	thymidine kinase, cytosolic-like [Haliotis rufescens]
gene-Aco09578	2.75928e-11	-1.1784	0.166	0.036	5.51856e-08	fibrillin-1 [Hydra vulgaris]
gene-Aco07583	3.15739e-11	-7.02078	0.149	0.008	6.31477e-08	ELAV-like protein 3 [Hydra vulgaris]
gene-Aco31029	3.83855e-11	-2.65227	0.332	0.426	7.67711e-08	60S ribosomal protein L4-B-like [Xenia sp. Carnegie-2017]
gene-Aco10620	3.88297e-11	25.2403	0.143	0.005	7.76593e-08	Ahr-b [Clytia hemisphaerica]
gene-Aco07606	5.58595e-11	6.64873	0.289	0.051	1.11719e-07	erbin [Hydra vulgaris]
gene-Aco25008	6.52576e-11	3.12451	0.581	0.425	1.30515e-07	gamma-aminobutyric acid receptor-associated protein-like 2 [Exaiptasia diaphana]
gene-Aco20149	6.74994e-11	3.34736	0.095	0.005	1.34999e-07	inactive serine protease 35 isoform X2 [Hydra vulgaris]
gene-Aco25078	7.5463e-11	17.8839	0.072	0.048	1.50926e-07	MARVEL domain-containing protein 1 [Hydra vulgaris]
gene-Aco17425	7.93847e-11	16.2417	0.048	0.013	1.58769e-07	uncharacterized protein LOC5518949 isoform X2 [Nematostella vectensis]
gene-Aco25895	7.96495e-11	16.5255	0.056	0.001	1.59299e-07	LOW QUALITY PROTEIN: uncharacterized protein LOC110235734 [Exaiptasia diaphana]
gene-Aco25157	9.07421e-11	4.78025	0.323	0.187	1.81484e-07	RNA-directed DNA polymerase from mobile element jockey [Stylophora pistillata]
gene-Aco00980	9.95429e-11	-10.9283	0.374	0.019	1.99086e-07	RNA-directed DNA polymerase from mobile element jockey [Stylophora pistillata]
gene-Aco10280	1.02999e-10	-10.1084	0.213	0.005	2.05997e-07	goosecoid [Hydractinia echinata]
gene-Aco02386	1.05693e-10	-14.516	0.613	0.279	2.11387e-07	proprotein convertase subtilisin/kexin type 7 [Hydra vulgaris]
gene-Aco20916	1.1656e-10	11.3554	0.148	0.086	2.33121e-07	fibrous sheath-interacting protein 1-like isoform X1 [Pocillopora damicornis]
gene-Aco10511	1.33259e-10	-0.311153	0.195	0.012	2.66519e-07	ephrin receptor 1-like [Actinia tenebrosa]
gene-Aco04961	1.37538e-10	16.718	0.141	0.001	2.75075e-07	palmitoleoyl-protein carboxylesterase NOTUM [Pipistrellus kuhlii]
gene-Aco01850	1.43169e-10	-0.561614	0.386	0.362	2.86337e-07	thioredoxin domain-containing protein 9 [Hydra vulgaris]
gene-Aco02336	1.73568e-10	3.09518	0.059	0.003	3.47136e-07	atrial natriuretic peptide-converting enzyme-like [Actinia tenebrosa]
gene-Aco09280	1.74536e-10	-1.97197	0.159	0.092	3.49073e-07	unnamed protein product [Mytilus edulis]
gene-Aco02431	1.79341e-10	-14.7223	0.203	0.003	3.58681e-07	hypothetical protein pdam_00004110 [Pocillopora damicornis]
gene-Aco24728	1.83793e-10	-3.79515	0.43	0.508	3.67586e-07	voltage-dependent anion-selective channel protein 2 [Hydra vulgaris]
gene-Aco08928	2.35685e-10	-1.50767	0.275	0.432	4.7137e-07	60S acidic ribosomal protein P1 [Hydra vulgaris]
gene-Aco12863	2.35838e-10	-14.0856	0.611	0.201	4.71676e-07	uncharacterized protein MAL13P1.304 isoform X3 [Hydra vulgaris]
gene-Aco31076	3.26425e-10	3.35782	0.236	0.002	6.52849e-07	PREDICTED: matrix metalloproteinase-19-like [Branchiostoma belcheri]
gene-Aco29099	4.32867e-10	-7.15517	0.186	0.028	8.65734e-07	peptidyl-prolyl cis-trans isomerase B-like isoform X2 [Stylophora pistillata]
gene-Aco15990	4.70128e-10	8.21601	0.035	0.001	9.40255e-07	sclerostin domain-containing protein 1-like [Stylophora pistillata]
gene-Aco03517	4.71935e-10	-6.49811	0.027	0.011	9.4387e-07	uncharacterized protein LOC100200589 [Hydra vulgaris]
gene-Aco27780	4.92581e-10	-7.99732	0.646	0.273	9.85162e-07	uncharacterized protein LOC101239476 [Hydra vulgaris]
gene-Aco16005	6.3246e-10	1.05815	0.094	0.027	1.26492e-06	PREDICTED: laccase-4-like [Branchiostoma belcheri]
gene-Aco15814	7.80939e-10	-13.4861	0.2	0.001	1.56188e-06	cell number regulator 11 [Nematostella vectensis]
gene-Aco26308	7.96127e-10	-10.3453	0.123	0.052	1.59225e-06	uncharacterized protein LOC105846415 isoform X4 [Hydra vulgaris]
gene-Aco27739	8.44235e-10	-28.682	0.1	0.103	1.68847e-06	uncharacterized protein nid2a isoform X3 [Scyliorhinus canicula]
gene-Aco03592	9.59e-10	-5.18233	0.253	0.077	1.918e-06	delta-1-pyrroline-5-carboxylate synthase isoform X1 [Hydra vulgaris]
gene-Aco05952	9.68387e-10	-3.17638	0.206	0.109	1.93677e-06	78 kDa glucose-regulated protein-like [Orbicella faveolata]
gene-Aco25280	1.092e-09	2.16143	0.062	0.01	2.18401e-06	phosphatidylglycerol/phosphatidylinositol transfer protein [Hydra vulgaris]
gene-Aco06762	1.16801e-09	-1.01034	0.292	0.398	2.33601e-06	40S ribosomal protein S9 [Nematostella vectensis]
gene-Aco17869	1.21492e-09	13.2687	0.179	0.003	2.42983e-06	neurexin-3 isoform X2 [Hydra vulgaris]
gene-Aco26638	1.51989e-09	-10.7651	0.465	0.31	3.03977e-06	peripheral-type benzodiazepine receptor-associated protein 1 isoform X2 [Exaiptasia diaphana]
gene-Aco26653	1.67643e-09	-3.17397	0.125	0.007	3.35286e-06	protein PF3D7_1417600-like isoform X2 [Hydra vulgaris]
gene-Aco24826	2.44281e-09	-1.23172	0.367	0.055	4.88561e-06	glutamate receptor ionotropic, NMDA 1 [Exaiptasia diaphana]
gene-Aco12821	2.45182e-09	-0.544467	0.249	0.219	4.90364e-06	60S ribosomal protein L32 [Exaiptasia diaphana]
gene-Aco11649	2.56329e-09	-10.1191	0.106	0.008	5.12658e-06	predicted protein [Nematostella vectensis]
gene-Aco17844	2.78927e-09	-15.2424	0.461	0.061	5.57854e-06	uncharacterized protein LOC110040122 isoform X2 [Orbicella faveolata]
gene-Aco03653	2.79183e-09	16.1782	0.169	0.05	5.58366e-06	uncharacterized protein LOC5521514 isoform X1 [Nematostella vectensis]
gene-Aco12633	3.11147e-09	-13.094	0.311	0.006	6.22293e-06	uncharacterized protein LOC101234357 [Hydra vulgaris]
gene-Aco27581	3.166e-09	-2.12676	0.061	0.091	6.33201e-06	uncharacterized protein LOC5512710 [Nematostella vectensis]
gene-Aco09871	3.29389e-09	18.4471	0.043	0.01	6.58778e-06	sine oculis-like transcription factor Six4/5B [Craspedacusta sowerbii]
gene-Aco06505	3.83895e-09	10.3553	0.202	0.085	7.67791e-06	NADPH azoreductase-like [Anneissia japonica]
gene-Aco07521	4.03577e-09	3.26828	0.129	0.033	8.07154e-06	ras-like protein rasG [Actinia tenebrosa]
gene-Aco09534	4.08e-09	2.37815	0.186	0.014	8.15999e-06	myosin-2 essential light chain isoform X1 [Octopus sinensis]
gene-Aco00298	4.10353e-09	-0.810844	0.211	0.246	8.20707e-06	40S ribosomal protein S23 [Xenia sp. Carnegie-2017]
gene-Aco07024	4.66719e-09	-7.72226	0.964	0.466	9.33438e-06	pre-mRNA-splicing factor PRP46 isoform X3 [Hydra vulgaris]
gene-Aco12458	4.90818e-09	6.73141	0.342	0.082	9.81637e-06	uncharacterized protein LOC111331426 [Stylophora pistillata]
gene-Aco02323	5.0415e-09	5.4898	0.316	0.13	1.0083e-05	tripeptidyl-peptidase 1 [Hydra vulgaris]
gene-Aco08222	8.20544e-09	-15.9772	0.401	0.169	1.64109e-05	kinesin-like protein klp-20 [Hydra vulgaris]
gene-Aco21777	8.80587e-09	3.96773	0.29	0.028	1.76117e-05	putative uncharacterized protein CXorf58 [Orbicella faveolata]
gene-Aco24526	1.00215e-08	-19.9662	0.27	0.038	2.00429e-05	keratin-associated protein 10-4 [Hydra vulgaris]
gene-Aco24701	1.03492e-08	2.78483	0.635	0.308	2.06984e-05	annexin A5 [Exaiptasia diaphana]
gene-Aco27646	1.1991e-08	-18.6856	0.19	0.001	2.3982e-05	Scox-1 homeodomain protein, partial [Cassiopea xamachana]
gene-Aco19710	1.32647e-08	5.24045	0.145	0.003	2.65294e-05	proton-coupled amino acid transporter 1-like [Hydra vulgaris]
gene-Aco06088	1.34605e-08	12.1193	0.355	0.106	2.69209e-05	ankyrin repeat and EF-hand domain-containing protein 1-like isoform X1 [Orbicella faveolata]
gene-Aco06965	1.63084e-08	-5.71888	0.415	0.151	3.26167e-05	receptor guanylate cyclase 3 [Fimbriaphyllia ancora]
gene-Aco27933	1.67707e-08	-29.6083	0.253	0.039	3.35414e-05	tropomyosin-1 [Aurelia sp. 2017-HT]
gene-Aco28090	2.25329e-08	15.4319	0.082	0.001	4.50657e-05	retinal homeobox protein Rx3-like [Rhopalosiphum maidis]
gene-Aco19502	2.83462e-08	-13.3972	0.122	0.011	5.66924e-05	carbohydrate sulfotransferase 1 [Hydra vulgaris]
gene-Aco06104	3.72832e-08	0.922324	0.076	0.002	7.45665e-05	uncharacterized protein LOC105844041 [Hydra vulgaris]
gene-Aco00736	4.75401e-08	-19.8117	0.2	0.001	9.50803e-05	vesicular inhibitory amino acid transporter [Hydra vulgaris]
gene-Aco17015	4.85157e-08	-20.2897	0.166	0.026	9.70313e-05	SoxC1 [Hydractinia echinata]
gene-Aco08200	5.01283e-08	0.847985	0.287	0.387	0.000100257	predicted protein [Nematostella vectensis]
gene-Aco09725	5.86238e-08	16.368	0.13	0.004	0.000117248	bone morphogenetic protein, partial [Aurelia aurita]
gene-Aco10546	6.11917e-08	15.8138	0.143	0.263	0.000122383	receptor-type tyrosine-protein phosphatase delta-like isoform X4 [Acropora millepora]
gene-Aco03710	6.44245e-08	-2.32434	0.335	0.428	0.000128849	protein O-GlcNAcase [Hydra vulgaris]
gene-Aco15958	6.48219e-08	-14.0962	0.296	0.037	0.000129644	uncharacterized protein LOC114518008 [Dendronephthya gigantea]
gene-Aco02302	7.08584e-08	-6.02949	0.455	0.045	0.000141717	uncharacterized protein LOC114528690 [Dendronephthya gigantea]
gene-Aco17876	7.2013e-08	6.88392	0.375	0.14	0.000144026	lipoxygenase homology domain-containing protein 1 isoform X3 [Lingula anatina]
gene-Aco15666	7.42736e-08	-19.1154	0.77	0.334	0.000148547	PREDICTED: aquaporin-4-like [Saccoglossus kowalevskii]
gene-Aco18037	7.95091e-08	-4.43173	0.026	0.003	0.000159018	laminin subunit alpha-3-like isoform X3 [Xenia sp. Carnegie-2017]
gene-Aco31063	8.06431e-08	1.67826	0.111	0.047	0.000161286	ankyrin repeat and MYND domain-containing protein 2-like [Actinia tenebrosa]
gene-Aco06227	8.22478e-08	-4.20226	0.231	0.031	0.000164496	neuronal calcium sensor 1 isoform X1 [Hydra vulgaris]
gene-Aco07806	8.30732e-08	0.313157	0.063	0.014	0.000166146	uncharacterized protein LOC111337675 [Stylophora pistillata]
gene-Aco13080	9.39108e-08	5.68275	0.517	0.085	0.000187822	E3 ubiquitin-protein ligase PDZRN3 [Hydra vulgaris]
gene-Aco12140	9.59822e-08	-21.7968	0.684	0.468	0.000191964	uncharacterized protein LOC100214119 isoform X1 [Hydra vulgaris]
gene-Aco03374	9.62475e-08	4.60622	0.2	0.004	0.000192495	uncharacterized protein LOC100197241 isoform X1 [Hydra vulgaris]
gene-Aco05977	1.00868e-07	23.6035	0.099	0.017	0.000201737	FAD-linked oxidoreductase DDB_G0289697-like [Pocillopora damicornis]
gene-Aco16703	1.20796e-07	-4.8434	0.139	0.007	0.000241593	adipolin-like [Xenia sp. Carnegie-2017]
gene-Aco10731	1.29529e-07	8.60706	0.145	0.162	0.000259058	DNA topoisomerase 2-alpha-like isoform X2 [Actinia tenebrosa]
gene-Aco12947	1.30917e-07	-0.984974	0.063	0.027	0.000261835	prolyl 3-hydroxylase 2 isoform X2 [Hydra vulgaris]
gene-Aco27886	1.38002e-07	-0.491144	0.291	0.237	0.000276005	RecName: Full=60S ribosomal protein L17 [Podocoryna carnea]
gene-Aco15888	1.38682e-07	-6.5121	0.112	0.005	0.000277364	integrin beta-2 [Hydra vulgaris]
gene-Aco29053	1.53177e-07	3.30704	0.177	0.007	0.000306354	uncharacterized protein LOC101234753 [Hydra vulgaris]
gene-Aco13050	1.55823e-07	-26.9803	0.419	0.011	0.000311645	glutathione S-transferase Mu 1-like [Orbicella faveolata]
gene-Aco07803	1.60027e-07	-10.3893	0.189	0.015	0.000320053	transmembrane prolyl 4-hydroxylase-like [Orbicella faveolata]
gene-Aco13910	1.84034e-07	9.67085	0.287	0.208	0.000368069	RNA-directed DNA polymerase from mobile element jockey [Exaiptasia diaphana]
gene-Aco29106	1.96195e-07	-19.0837	0.346	0.079	0.000392389	ATP-dependent Clp protease ATP-binding subunit clpX-like, mitochondrial isoform X1 [Hydra vulgaris]
gene-Aco28094	1.97628e-07	-19.2244	0.657	0.388	0.000395257	tyrosine-protein kinase RYK-like [Orbicella faveolata]
gene-Aco09691	2.0611e-07	5.38398	0.751	0.557	0.00041222	centromere protein F [Hydra vulgaris]
gene-Aco26485	2.06334e-07	-0.827228	0.379	0.281	0.000412668	DnaJ-like protein subfamily A member 1 [Lamellibrachia satsuma]
gene-Aco21454	2.2932e-07	3.37588	0.304	0.002	0.00045864	elongation factor G, mitochondrial isoform X1 [Nematostella vectensis]
gene-Aco09638	2.46723e-07	-1.1803	0.318	0.393	0.000493447	60S ribosomal protein L34-like [Dendronephthya gigantea]
gene-Aco10462	2.86962e-07	-19.5933	0.572	0.577	0.000573923	myosin regulatory light chain [Aurelia sp. 2017-HT]
gene-Aco16098	3.14272e-07	19.6835	0.023	0.04	0.000628544	uncharacterized protein LOC100208856 isoform X2 [Hydra vulgaris]
gene-Aco01319	3.28765e-07	-17.1353	0.073	0.007	0.00065753	metalloproteinase inhibitor 3-like [Orbicella faveolata]
gene-Aco22787	3.55742e-07	-6.3368	0.47	0.33	0.000711483	protein BTG1-like [Actinia tenebrosa]
gene-Aco02189	3.67294e-07	-10.2295	0.401	0.003	0.000734588	hypothetical protein AV530_006693 [Patagioenas fasciata monilis]
gene-Aco12851	4.37082e-07	0.314838	0.353	0.294	0.000874164	predicted protein [Nematostella vectensis]
gene-Aco30634	4.42504e-07	25.5873	0.053	0	0.000885007	uncharacterized protein LOC114955687 [Acropora millepora]
gene-Aco03664	5.01594e-07	-0.395335	0.331	0.203	0.00100319	ADP-ribosylation factor-like protein 13B [Hydra vulgaris]
gene-Aco02334	5.18765e-07	-1.4046	0.789	0.47	0.00103753	transmembrane protein KIAA1109-like isoform X2 [Hydra vulgaris]
gene-Aco05848	5.90069e-07	-2.81595	0.104	0.009	0.00118014	mesoglein, partial [Aurelia sp. 1 LSA-2014]
gene-Aco02432	6.18269e-07	-8.81778	0.3	0.142	0.00123654	prominin-1-A isoform X3 [Nematostella vectensis]
gene-Aco21193	6.96183e-07	-3.31167	0.042	0.02	0.00139237	Angiotensin-converting enzyme [Exaiptasia diaphana]
gene-Aco07076	7.7411e-07	-2.10495	0.32	0.004	0.00154822	PREDICTED: protein ABHD15-like [Acropora digitifera]
gene-Aco26824	7.98344e-07	-13.0472	0.611	0.14	0.00159669	unnamed protein product [Dimorphilus gyrociliatus]
gene-Aco02235	8.0019e-07	-15.6101	0.386	0.05	0.00160038	PC3-like endoprotease variant B [Hydra vulgaris]
gene-Aco07779	9.00718e-07	-9.22436	0.038	0.006	0.00180144	selenoprotein Pb-like [Asterias rubens]
gene-Aco09955	9.16739e-07	17.0502	0.367	0.107	0.00183348	unnamed protein product [Owenia fusiformis]
gene-Aco02846	1.04051e-06	-15.5362	0.191	0.001	0.00208103	uncharacterized protein LOC105847406 isoform X1 [Hydra vulgaris]
gene-Aco11817	1.07109e-06	-10.7419	0.133	0.008	0.00214218	LOW QUALITY PROTEIN: ETS homologous factor-like [Xenia sp. Carnegie-2017]
gene-Aco03273	1.08175e-06	-4.42801	0.185	0.017	0.0021635	uncharacterized protein LOC100200141 [Hydra vulgaris]
gene-Aco27698	1.11944e-06	-2.44127	0.324	0.05	0.00223888	uncharacterized protein LOC100210912 [Hydra vulgaris]
gene-Aco01842	1.12856e-06	3.42419	0.065	0.031	0.00225711	LOW QUALITY PROTEIN: sacsin [Nematostella vectensis]
gene-Aco24810	1.1782e-06	-23.6017	0.265	0.028	0.00235641	dickkopf-related protein 3 isoform X2 [Hydra vulgaris]
gene-Aco13019	1.35534e-06	17.1775	0.064	0.016	0.00271067	synaptotagmin-15 isoform X3 [Hydra vulgaris]
gene-Aco07555	1.37838e-06	3.02601	0.159	0.042	0.00275675	DNA excision repair protein ERCC-8 isoform X2 [Fukomys damarensis]
gene-Aco27755	1.38672e-06	-3.68339	0.099	0.044	0.00277344	zinc metalloproteinase nas-4 [Hydra vulgaris]
gene-Aco27818	1.46184e-06	-9.79569	0.376	0.107	0.00292368	unnamed protein product [Owenia fusiformis]
gene-Aco22751	1.5194e-06	-2.8112	0.204	0.101	0.0030388	neurogenic locus Notch protein-like isoform X14 [Xenia sp. Carnegie-2017]
gene-Aco26504	1.61024e-06	3.33962	0.226	0.11	0.00322049	E3 ubiquitin-protein ligase ZNRF3-like isoform X1 [Actinia tenebrosa]
gene-Aco05088	1.66299e-06	-14.3669	0.74	0.324	0.00332597	ectin-like isoform X2 [Stylophora pistillata]
gene-Aco09656	1.70375e-06	-19.8045	0.69	0.409	0.00340749	marginal zone B- and B1-cell-specific protein-like [Pocillopora damicornis]
gene-Aco18044	1.71141e-06	-5.14051	0.141	0.026	0.00342283	digestive cysteine proteinase 2-like [Actinia tenebrosa]
gene-Aco27841	1.71227e-06	-12.7594	0.286	0.044	0.00342453	homeobox transcription factor Orthopedia, partial [Aurelia aurita]
gene-Aco10575	1.97504e-06	-8.66872	0.523	0.133	0.00395008	uncharacterized protein LOC113671009 [Pocillopora damicornis]
gene-Aco27980	2.44848e-06	12.2774	0.085	0.039	0.00489695	fibrillin-2-like [Stylophora pistillata]
gene-Aco25021	2.54979e-06	-1.20649	0.233	0.024	0.00509958	SNF-related serine/threonine-protein kinase [Hydra vulgaris]
gene-Aco12907	2.83516e-06	-2.62647	0.132	0.016	0.00567033	uncharacterized protein LOC5517036 isoform X2 [Nematostella vectensis]
gene-Aco00236	3.45333e-06	-0.774633	0.295	0.353	0.00690666	Nucleoside diphosphate kinase B [Exaiptasia diaphana]
gene-Aco27913	3.56732e-06	-13.5844	0.396	0.075	0.00713464	uncharacterized protein LOC100215682 [Hydra vulgaris]
gene-Aco15430	3.6565e-06	-5.23552	0.1	0.085	0.007313	uncharacterized protein LOC100215503 [Hydra vulgaris]
gene-Aco26560	3.71175e-06	11.0485	0.255	0.002	0.0074235	somatomedin-B and thrombospondin type-1 domain-containing protein [Hydra vulgaris]
gene-Aco16653	3.72524e-06	0.660025	0.281	0.002	0.00745047	ephrin type-A receptor 8-like precursor [Hydra vulgaris]
gene-Aco01343	3.94275e-06	-17.2225	0.165	0.046	0.00788551	proton-coupled amino acid transporter 1-like isoform X1 [Hydra vulgaris]
gene-Aco11980	4.03993e-06	-0.499386	0.324	0.051	0.00807987	deubiquitinating protein VCIP135-like [Acanthochromis polyacanthus]
gene-Aco10112	4.18146e-06	-0.787976	0.177	0.015	0.00836292	prolyl 4-hydroxylase subunit alpha-1-like isoform X1 [Actinia tenebrosa]
gene-Aco07586	4.53946e-06	-12.4508	0.815	0.642	0.00907893	serine/threonine-protein kinase PLK1 isoform X1 [Hydra vulgaris]
gene-Aco28031	4.60412e-06	-0.369947	0.173	0.082	0.00920824	multiple C2 and transmembrane domain-containing protein 1-like isoform X3 [Xenia sp. Carnegie-2017]
gene-Aco13167	5.43145e-06	4.82788	0.365	0.37	0.0108629	trichohyalin [Nematostella vectensis]
gene-Aco13025	5.90654e-06	-0.981433	0.228	0.247	0.0118131	putative ribosomal protein S24 [Barentsia benedeni]
gene-Aco16017	6.66528e-06	7.20247	0.359	0.169	0.0133306	delta-1-pyrroline-5-carboxylate dehydrogenase, mitochondrial [Hydra vulgaris]
gene-Aco15584	7.11133e-06	4.03229	0.14	0.002	0.0142227	coadhesin-like isoform X2 [Pocillopora damicornis]
gene-Aco14215	8.88439e-06	-12.842	0.39	0.037	0.0177688	Gamma-aminobutyric acid receptor subunit beta [Exaiptasia diaphana]
gene-Aco20974	9.08943e-06	5.51088	0.119	0.034	0.0181789	axin interactor, dorsalization-associated protein isoform X3 [Esox lucius]
gene-Aco02457	9.40329e-06	-6.07652	0.03	0.008	0.0188066	transforming growth factor-beta-induced protein ig-h3-like [Pecten maximus]
gene-Aco02144	9.52861e-06	-18.6196	0.409	0.067	0.0190572	nuclear factor interleukin-3-regulated protein isoform X2 [Nematostella vectensis]
gene-Aco03770	1.04613e-05	-18.263	0.324	0.12	0.0209226	pirin-like protein [Acropora millepora]
gene-Aco16882	1.06886e-05	11.3738	0.152	0.002	0.0213772	zinc metalloproteinase nas-15-like isoform X1 [Hydra vulgaris]
gene-Aco07327	1.06886e-05	-0.355521	0.28	0.316	0.0213772	60S ribosomal protein L18 [Hydra vulgaris]
gene-Aco08625	1.11625e-05	-4.7002	0.393	0.153	0.0223251	uncharacterized protein LOC100214834 isoform X3 [Hydra vulgaris]
gene-Aco10308	1.14834e-05	-7.64568	0.109	0.015	0.0229668	uncharacterized protein LOC110251600 [Exaiptasia diaphana]
gene-Aco31106	1.24453e-05	-12.953	0.517	0.539	0.0248907	heat shock protein HSP 90-alpha [Hydra vulgaris]
gene-Aco22736	1.25745e-05	-2.06918	0.284	0.215	0.0251489	GRIP and coiled-coil domain-containing protein 2 isoform X2 [Nematostella vectensis]
gene-Aco09452	1.43051e-05	-2.79627	0.187	0.011	0.0286102	transmembrane protein 199-like isoform X1 [Orbicella faveolata]
gene-Aco07729	1.44789e-05	4.26975	0.075	0.012	0.0289578	PREDICTED: kynurenine formamidase-like [Priapulus caudatus]
gene-Aco09454	1.48563e-05	-5.31599	0.35	0.299	0.0297125	unconventional myosin-IXb-like [Hydra vulgaris]
gene-Aco01888	1.69262e-05	11.2765	0.064	0.076	0.0338525	uncharacterized protein LOC105843661 [Hydra vulgaris]
gene-Aco02339	1.77606e-05	-5.35909	0.554	0.132	0.0355212	uncharacterized protein LOC105845741 [Hydra vulgaris]
gene-Aco07927	1.88323e-05	6.59514	0.235	0.002	0.0376646	neuromedin-U receptor 2-like [Stylophora pistillata]
gene-Aco13938	2.0487e-05	0.767951	0.164	0.007	0.040974	short transient receptor potential channel 5 [Hydra vulgaris]
gene-Aco11944	2.26455e-05	-3.81884	0.293	0.337	0.0452909	nucleobindin-2 isoform X2 [Hydra vulgaris]
gene-Aco20799	2.28229e-05	4.25857	0.483	0.469	0.0456458	E3 ubiquitin-protein ligase RNF8-like [Orbicella faveolata]
gene-Aco21233	2.61827e-05	-29.4136	0.11	0.004	0.0523655	octopamine receptor beta-2R-like [Hydra vulgaris]
gene-Aco00274	2.6264e-05	13.3615	0.311	0.055	0.0525281	glutaredoxin domain-containing cysteine-rich protein CG31559-like [Ctenocephalides felis]
gene-Aco10678	2.73069e-05	-21.501	0.611	0.585	0.0546138	triple functional domain protein isoform X1 [Hydra vulgaris]
gene-Aco05681	3.16901e-05	-22.0024	0.198	0.016	0.0633802	uncharacterized protein LOC113670835 [Pocillopora damicornis]
gene-Aco19489	3.29221e-05	9.80103	0.109	0.003	0.0658442	bHLH transcription factor Paraxis, partial [Clytia hemisphaerica]
gene-Aco06442	3.52229e-05	-5.60742	0.645	0.373	0.0704459	neuronal-specific septin-3 [Hydra vulgaris]
gene-Aco22743	3.76595e-05	-7.87692	0.438	0.29	0.075319	myosin-VIIa isoform X1 [Hydra vulgaris]
gene-Aco01321	4.00988e-05	-10.9673	0.09	0.006	0.0801975	hypothetical protein pdam_00017775, partial [Pocillopora damicornis]
gene-Aco14209	4.12442e-05	-11.6261	0.145	0.008	0.0824884	cubilin [Hydra vulgaris]
gene-Aco10720	4.31138e-05	4.55387	0.309	0.045	0.0862277	forkhead FoxA transcription factor, partial [Aurelia aurita]
gene-Aco26978	4.45325e-05	-2.80345	0.126	0.006	0.089065	uncharacterized protein LOC116307227 [Actinia tenebrosa]
gene-Aco05125	4.5591e-05	-9.46101	0.243	0.221	0.0911821	hypothetical protein TCAL_09184 [Tigriopus californicus]
gene-Aco16067	4.79857e-05	-21.5908	0.979	0.465	0.0959714	calmodulin isoform X1 [Cimex lectularius]
gene-Aco08742	4.94923e-05	-17.3127	0.682	0.486	0.0989845	tankyrase-like protein [Stylophora pistillata]
gene-Aco31493	5.51841e-05	-2.34685	0.151	0.007	0.110368	muscarinic acetylcholine receptor M3 [Hydra vulgaris]
gene-Aco20097	5.57042e-05	12.3786	0.366	0.012	0.111408	coadhesin-like [Stylophora pistillata]
gene-Aco02165	6.00356e-05	-3.74377	0.593	0.238	0.120071	polycystic kidney disease 2-like 1 protein isoform X2 [Actinia tenebrosa]
gene-Aco28125	6.78039e-05	5.33004	0.168	0.003	0.135608	metalloproteinase inhibitor 3 [Hydra vulgaris]
gene-Aco28082	6.84216e-05	-8.953	0.2	0.012	0.136843	death-associated protein kinase 2-like [Acropora millepora]
gene-Aco13959	7.65169e-05	2.43498	0.137	0.003	0.153034	short-chain collagen C4-like [Orbicella faveolata]
gene-Aco27855	8.35043e-05	-6.67497	0.305	0.04	0.167009	zinc transporter ZIP1 [Hydra vulgaris]
gene-Aco16884	8.66586e-05	-7.33757	0.378	0.105	0.173317	uncharacterized protein LOC114960015 [Acropora millepora]
gene-Aco27867	9.97641e-05	-10.6973	0.66	0.414	0.199528	laminin subunit alpha-1 isoform X1 [Hydra vulgaris]
gene-Aco09644	0.000107552	-11.386	0.228	0.078	0.215104	interferon regulatory factor 1-like [Oryzias latipes]
gene-Aco03463	0.000119799	-1.69929	0.406	0.164	0.239597	max dimerization protein 1 [Hydra vulgaris]
gene-Aco09894	0.0001414	5.91402	0.187	0.005	0.282801	SPARC-related modular calcium-binding protein 1 isoform X8 [Rhinolophus ferrumequinum]
gene-Aco10451	0.00015115	13.2225	0.137	0.006	0.302299	E3 ubiquitin-protein ligase NRDP1-like [Stylophora pistillata]
gene-Aco27777	0.000152343	-5.373	0.437	0.024	0.304686	uncharacterized protein LOC116601450 [Nematostella vectensis]
gene-Aco18003	0.000167605	0.712172	0.176	0.009	0.335209	uncharacterized protein LOC114964055 [Acropora millepora]
gene-Aco21582	0.0001732	11.6375	0.202	0.118	0.3464	integrin beta chain [Podocoryna carnea]
gene-Aco17957	0.000175255	12.175	0.52	0.38	0.350511	uncharacterized protein LOC100209298 isoform X6 [Hydra vulgaris]
gene-Aco08675	0.000184958	-0.779321	0.288	0.334	0.369917	60S acidic ribosomal protein P0-like [Xenia sp. Carnegie-2017]
gene-Aco20860	0.000198053	-6.64908	0.388	0.042	0.396106	Fos2, partial [Aurelia aurita]
gene-Aco29024	0.00020166	-15.4903	0.272	0.476	0.40332	peptidyl-prolyl cis-trans isomerase B-like [Actinia tenebrosa]
gene-Aco25004	0.00023323	7.38443	0.275	0.004	0.466461	contactin-associated protein-like 4 [Exaiptasia diaphana]
gene-Aco31077	0.000257027	-24.1477	0.548	0.57	0.514053	thioredoxin-like protein 1 [Hydra vulgaris]
gene-Aco21057	0.000261532	1.63437	0.495	0.543	0.523063	bzip transcription factor C/EBP [Podocoryna carnea]
gene-Aco22039	0.000270347	-17.2221	0.737	0.539	0.540693	unnamed protein product [Mytilus edulis]
gene-Aco14115	0.000287627	-19.578	0.532	0.497	0.575254	S-adenosylhomocysteine hydrolase-like protein 1 [Hydra vulgaris]
gene-Aco03609	0.000289361	22.0151	0.112	0.002	0.578722	0
gene-Aco24640	0.000324038	6.53181	0.047	0.004	0.648076	uncharacterized protein LOC101238552 isoform X3 [Hydra vulgaris]
gene-Aco03320	0.000332304	-1.92869	0.175	0.003	0.664609	uncharacterized protein LOC105847814 [Hydra vulgaris]
gene-Aco07372	0.000371828	-10.8108	0.216	0.009	0.743655	programmed cell death protein 6 [Hydra vulgaris]
gene-Aco04914	0.000397593	25.4939	0.177	0	0.795185	hypothetical protein ILUMI_07261 [Ignelater luminosus]
gene-Aco05048	0.000432227	7.63176	0.122	0.058	0.864454	mitotic checkpoint protein BUB3-like [Actinia tenebrosa]
gene-Aco11533	0.00043419	-24.4203	0.089	0.003	0.868381	uncharacterized protein LOC100197014 isoform X2 [Hydra vulgaris]
gene-Aco07530	0.000457462	-0.634739	0.281	0.357	0.914924	MAP kinase-interacting serine/threonine-protein kinase 2 [Rhinatrema bivittatum]
gene-Aco24476	0.000459273	-22.3526	0.938	0.597	0.918546	E3 ubiquitin-protein ligase MYLIP [Hydra vulgaris]
gene-Aco28009	0.000462219	-7.44993	0.314	0.179	0.924439	uncharacterized LOC101237999 [Hydra vulgaris]
gene-Aco11855	0.000485703	-2.83203	0.404	0.197	0.971405	lysosomal aspartic protease-like [Branchiostoma floridae]
gene-Aco17028	0.000563731	-5.24807	0.209	0.001	1	uncharacterized protein LOC111327624 [Stylophora pistillata]
gene-Aco13151	0.00059023	14.2924	0.143	0.001	1	potassium voltage-gated channel protein Shal-like [Dendronephthya gigantea]
gene-Aco26558	0.000624064	-1.08761	0.307	0.346	1	RPLP2 [Bugula neritina]
gene-Aco22362	0.00062891	-11.7913	0.424	0.091	1	FERM domain-containing protein 5 [Hydra vulgaris]
gene-Aco00106	0.000635074	-7.08709	0.075	0.012	1	GRB2-associated-binding protein 1 [Nematostella vectensis]
gene-Aco14039	0.000665163	-21.2982	0.499	0.034	1	calcium-dependent secretion activator 1 [Hydra vulgaris]
gene-Aco20795	0.00072406	2.61657	0.177	0.009	1	probable calcium-binding protein CML16 [Dendronephthya gigantea]
gene-Aco20092	0.000770673	-4.15569	0.145	0.002	1	optix, partial [Aurelia sp. 1 NN-2010a]
gene-Aco27839	0.000819911	7.62928	0.084	0.025	1	uncharacterized protein LOC116296574 isoform X1 [Actinia tenebrosa]
gene-Aco24781	0.00108511	13.8125	0.034	0.004	1	ras-related and estrogen-regulated growth inhibitor-like protein [Hydra vulgaris]
gene-Aco02106	0.00114094	-3.82818	0.727	0.593	1	transmembrane protein 131 [Hydra vulgaris]
gene-Aco03767	0.00115918	-6.63185	0.073	0.019	1	serine/threonine-protein kinase mos [Hydra vulgaris]
gene-Aco02612	0.00116081	-9.44643	0.143	0.04	1	protein C2-DOMAIN ABA-RELATED 8 [Hydra vulgaris]
gene-Aco19715	0.00129369	2.32452	0.303	0.299	1	bromodomain adjacent to zinc finger domain protein 1A [Hydra vulgaris]
gene-Aco28045	0.00134241	4.76623	0.039	0.015	1	uncharacterized protein LOC111129918 [Crassostrea virginica]
gene-Aco15447	0.00142262	-18.4365	0.719	0.345	1	uncharacterized protein LOC100203660 isoform X1 [Hydra vulgaris]
gene-Aco15991	0.00162298	-2.37187	0.138	0.002	1	ETS translocation variant 4-like isoform X3 [Actinia tenebrosa]
gene-Aco14347	0.00189121	0.674539	0.237	0.053	1	integrin alpha-7 [Hydra vulgaris]
gene-Aco26514	0.00190487	-3.69159	0.697	0.384	1	uncharacterized protein LOC114525338 [Dendronephthya gigantea]
gene-Aco15649	0.00194708	4.88763	0.325	0.248	1	diacylglycerol kinase gamma isoform X1 [Hydra vulgaris]
gene-Aco14601	0.00197458	3.11209	0.182	0.016	1	transforming protein RhoA [Nematostella vectensis]
gene-Aco07334	0.00200616	18.7684	0.099	0	1	uncharacterized protein LOC101236992 [Hydra vulgaris]
gene-Aco11670	0.00207558	5.9716	0.117	0.002	1	uncharacterized protein LOC114965979 isoform X5 [Acropora millepora]
gene-Aco27877	0.00214612	-12.3455	0.435	0.025	1	betaine--homocysteine S-methyltransferase 1 [Acanthopagrus latus]
gene-Aco24653	0.00218056	-15.4189	0.363	0.117	1	uncharacterized protein LOC113677812 [Pocillopora damicornis]
gene-Aco03693	0.00222182	-2.72565	0.458	0.149	1	CAP-Gly domain-containing linker protein 1 [Hydra vulgaris]
gene-Aco18656	0.00227061	18.2811	0.081	0.012	1	uncharacterized protein LOC114950689 [Acropora millepora]
gene-Aco24020	0.00233978	25.4978	0.041	0	1	PREDICTED: uncharacterized protein LOC106813766 [Priapulus caudatus]
gene-Aco31108	0.00240208	5.42951	0.32	0.001	1	glutamyl aminopeptidase-like [Actinia tenebrosa]
gene-Aco20879	0.00254848	-14.0578	0.373	0.037	1	NPC intracellular cholesterol transporter 2 [Astyanax mexicanus]
gene-Aco00380	0.00292424	-15.6192	0.276	0.003	1	FRAS1-related extracellular matrix protein 3 [Protopterus annectens]
gene-Aco05975	0.00295448	12.3272	0.082	0.004	1	uncharacterized protein LOC110059462 [Orbicella faveolata]
gene-Aco25380	0.003037	-18.4906	0.376	0.023	1	PREDICTED: ER membrane protein complex subunit 4-like [Acropora digitifera]
gene-Aco07753	0.00305385	0.589587	0.106	0.007	1	ETS homologous factor isoform X5 [Mauremys mutica]
gene-Aco17772	0.00323656	-4.07719	0.205	0.004	1	5-hydroxytryptamine receptor 2A-like [Actinia tenebrosa]
gene-Aco03873	0.0037431	11.0157	0.091	0.002	1	brachyury protein homolog 1-like isoform X1 [Hydra vulgaris]
gene-Aco27955	0.00404041	-9.87657	0.284	0.004	1	uncharacterized protein LOC124815218 isoform X2 [Hydra vulgaris]
gene-Aco08563	0.00409199	10.8537	0.115	0.006	1	predicted protein [Nematostella vectensis]
gene-Aco29179	0.00417181	14.3022	0.187	0	1	lipopolysaccharide-induced tumor necrosis factor-alpha factor homolog [Pocillopora damicornis]
gene-Aco28061	0.00420759	-2.92516	0.459	0.121	1	ERK3 [Aurelia aurita]
gene-Aco27541	0.00421158	-9.42629	0.295	0.011	1	hypothetical protein pdam_00021829 [Pocillopora damicornis]
gene-Aco26277	0.00437498	-4.09967	0.733	0.485	1	uncharacterized protein LOC105849156 isoform X2 [Hydra vulgaris]
gene-Aco05841	0.00443445	21.0157	0.137	0.005	1	neuronal acetylcholine receptor subunit alpha-2 [Hydra vulgaris]
gene-Aco09828	0.00455591	25.4407	0.165	0	1	Hlh-5 [Clytia hemisphaerica]
gene-Aco07157	0.00461632	7.39845	0.175	0.007	1	succinate--hydroxymethylglutarate CoA-transferase isoform X1 [Exaiptasia diaphana]
gene-Aco27360	0.00470608	-1.36776	0.06	0.015	1	uncharacterized protein LOC100207073 isoform X2 [Hydra vulgaris]
gene-Aco25358	0.00479069	-3.57803	0.411	0.142	1	oxidative stress protein [Aurelia aurita]
gene-Aco26674	0.00488504	-3.46616	0.549	0.612	1	tropomyosin-2 [Aurelia sp. 2017-HT]
gene-Aco00841	0.00491175	-23.8298	0.344	0.01	1	uncharacterized protein LOC100212032 [Hydra vulgaris]
gene-Aco27957	0.00495323	11.8389	0.083	0.019	1	uncharacterized protein LOC101240168 [Hydra vulgaris]
gene-Aco00630	0.0052339	-20.0409	0.465	0.382	1	PREDICTED: LOW QUALITY PROTEIN: 97 kDa heat shock protein-like [Saccoglossus kowalevskii]
gene-Aco21578	0.00582266	-4.25563	0.268	0.142	1	pleckstrin homology-like domain family B member 1 [Hydra vulgaris]
gene-Aco00595	0.00611273	-18.1467	0.073	0.002	1	ALKBH8 [Branchiostoma lanceolatum]
gene-Aco18070	0.00616795	8.18344	0.306	0.004	1	transmembrane protease serine 9-like [Pocillopora damicornis]
gene-Aco14150	0.00618961	-17.3175	0.54	0.562	1	costars family protein v1g158749-like [Actinia tenebrosa]
gene-Aco17905	0.00627306	-13.2202	0.748	0.546	1	otoferlin [Hydra vulgaris]
gene-Aco10640	0.00711162	12.0248	0.17	0.003	1	PREDICTED: gremlin-2 [Dipodomys ordii]
gene-Aco29051	0.00743863	-3.41626	0.197	0.002	1	Ryncolin-4 [Exaiptasia diaphana]
gene-Aco20419	0.0075924	7.11235	0.133	0.169	1	claspin [Hydra vulgaris]
gene-Aco18060	0.00778254	13.8695	0.209	0.002	1	uncharacterized protein LOC105844767 [Hydra vulgaris]
gene-Aco17864	0.00827178	16.795	0.155	0.001	1	neurexin-3 isoform X2 [Hydra vulgaris]
gene-Aco09957	0.00845833	4.51447	0.145	0.045	1	nucleolar and spindle-associated protein 1 isoform X2 [Scyliorhinus canicula]
gene-Aco06007	0.00850085	14.8446	0.216	0.037	1	E3 ubiquitin-protein ligase rnf213-alpha-like isoform X1 [Stylophora pistillata]
gene-Aco10215	0.00862956	9.27413	0.286	0.003	1	Wnt9/10, partial [Hydractinia echinata]
gene-Aco03946	0.00879353	-11.1233	0.617	0.36	1	unconventional myosin-VI [Hydra vulgaris]
gene-Aco19554	0.00882718	0.816691	0.211	0.078	1	calcium-independent protein kinase C-like [Orbicella faveolata]
gene-Aco26397	0.00897738	9.03656	0.188	0	1	contactin-associated protein-like 2 isoform X2 [Nematostella vectensis]
gene-Aco19741	0.00909253	2.43326	0.204	0.244	1	radial spoke head protein 9 homolog [Pocillopora damicornis]
gene-Aco05116	0.00986289	-2.89302	0.205	0.004	1	collagen alpha-1(II) chain isoform X4 [Hydra vulgaris]
gene-Aco08016	0.0109961	6.33548	0.127	0.124	1	gamma-interferon-inducible lysosomal thiol reductase [Hydra vulgaris]
gene-Aco05754	0.0117596	-6.04367	0.408	0.088	1	fez family zinc finger protein 2 isoform X2 [Nematostella vectensis]
gene-Aco16610	0.0120181	-5.3887	0.446	0.131	1	gamma-aminobutyric acid receptor-associated protein [Petromyzon marinus]
gene-Aco20765	0.0123637	18.3058	0.253	0.004	1	uncharacterized protein LOC113664581 [Pocillopora damicornis]
gene-Aco09456	0.0124708	-0.289245	0.246	0.23	1	60S ribosomal protein L30 [Exaiptasia diaphana]
gene-Aco16977	0.0127719	-6.06041	0.207	0.04	1	uncharacterized protein LOC5521005 [Nematostella vectensis]
gene-Aco16540	0.013876	-31.1635	0.363	0.049	1	mannan-binding lectin serine protease 1-like [Stylophora pistillata]
gene-Aco26122	0.0139731	-20.1831	0.164	0.01	1	coiled-coil domain-containing protein 102A-like isoform X2 [Actinia tenebrosa]
gene-Aco29196	0.0143938	5.37372	0.358	0.086	1	non-lysosomal glucosylceramidase [Exaiptasia diaphana]
gene-Aco07600	0.0150801	-17.3312	0.53	0.108	1	predicted protein, partial [Nematostella vectensis]
gene-Aco25172	0.0151617	3.36211	0.075	0.008	1	gamma-aminobutyric acid receptor alpha-like [Exaiptasia diaphana]
gene-Aco04609	0.0164856	16.7194	0.247	0.002	1	trichohyalin-like [Xenia sp. Carnegie-2017]
gene-Aco13004	0.0168499	-12.2627	0.233	0.015	1	aquaporin-9 [Hydra vulgaris]
gene-Aco05142	0.0171232	-1.94485	0.766	0.462	1	laminin subunit gamma-1 [Hydra vulgaris]
gene-Aco15800	0.0187539	4.87129	0.166	0.005	1	BRCA1-associated RING domain protein 1-like [Acropora millepora]
gene-Aco07303	0.0192958	-9.92951	0.455	0.005	1	beta-actin [Aurelia sp. SETO]
gene-Aco16987	0.0195274	-4.46159	0.418	0.293	1	45 kDa calcium-binding protein [Hydra vulgaris]
gene-Aco05809	0.0197508	21.3653	0.068	0.004	1	glycoprotein 3-alpha-L-fucosyltransferase A [Hydra vulgaris]
gene-Aco10757	0.0201828	-2.82674	0.39	0.076	1	CD151 antigen [Hydra vulgaris]
gene-Aco03610	0.0205463	25.6549	0.087	0.001	1	biogenic amine-like GPCR [Tripedalia cystophora]
gene-Aco29207	0.0208075	-15.0183	0.762	0.577	1	PREDICTED: la-related protein 6-like [Acropora digitifera]
gene-Aco13300	0.0217833	10.3402	0.182	0.008	1	72 kDa type IV collagenase-like isoform X1 [Stylophora pistillata]
gene-Aco07548	0.0227181	-15.554	0.163	0.011	1	gamma-interferon-inducible lysosomal thiol reductase [Hydra vulgaris]
gene-Aco10743	0.0241934	-19.572	0.312	0.009	1	frizzled 2 [Rhopilema esculentum]
gene-Aco21078	0.0242217	-2.67233	0.14	0.098	1	mRNA decay activator protein ZFP36L2-B [Hydra vulgaris]
gene-Aco15997	0.0247632	22.3157	0.254	0.155	1	coiled-coil domain-containing protein 47 [Hydra vulgaris]
gene-Aco12911	0.026434	-7.91466	0.443	0.127	1	TPR repeat-containing protein DDB_G0287407 [Hydra vulgaris]
gene-Aco24899	0.0265875	18.545	0.129	0	1	gamma-aminobutyric acid receptor subunit beta-2-like [Orbicella faveolata]
gene-Aco16133	0.0270908	9.34246	0.09	0.003	1	peroxidasin [Exaiptasia diaphana]
gene-Aco14607	0.0299101	-1.15239	0.197	0.24	1	60S ribosomal protein L27 [Hydra vulgaris]
gene-Aco27463	0.0313232	7.92649	0.19	0.002	1	uncharacterized protein LOC110050338 [Orbicella faveolata]
gene-Aco20771	0.0329986	-3.14755	0.447	0.049	1	PREDICTED: uncharacterized protein LOC107341737 isoform X2 [Acropora digitifera]
gene-Aco21375	0.0341266	-2.14813	0.223	0.001	1	uncharacterized protein LOC100202684 [Hydra vulgaris]
gene-Aco21303	0.0344499	0.33545	0.201	0.006	1	astacin 2 [Hydractinia echinata]
gene-Aco27704	0.0345395	-21.0623	0.904	0.594	1	adhesion G-protein coupled receptor G6-like isoform X4 [Pocillopora damicornis]
gene-Aco03724	0.0367742	-3.51382	0.131	0.01	1	tRNA wybutosine-synthesizing protein 5-like [Actinia tenebrosa]
gene-Aco27120	0.0376271	-19.8224	0.359	0.011	1	transmembrane emp24 domain-containing protein [Hydra vulgaris]
gene-Aco10588	0.0388126	-1.93836	0.152	0.203	1	40S ribosomal protein S26 [Orchesella cincta]
gene-Aco05813	0.0389547	-0.668979	0.244	0.284	1	60S ribosomal protein L35 [Hydra vulgaris]
gene-Aco12795	0.0406453	8.46781	0.105	0.005	1	secreted frizzled-related protein 3 isoform X1 [Lacerta agilis]
gene-Aco16699	0.0416391	13.472	0.142	0.004	1	mAch receptor H2-like protein [Hydra vulgaris]
gene-Aco10360	0.0428072	-17.9824	0.138	0.011	1	mucin-2 isoform X2 [Hydra vulgaris]
gene-Aco07345	0.0430389	-7.05362	0.484	0.246	1	protein kinase C beta type-like [Hydra vulgaris]
gene-Aco27922	0.0432717	12.2504	0.17	0.003	1	TX-I [Carukia barnesi]
gene-Aco07213	0.0449957	3.68455	0.215	0.221	1	coiled-coil domain-containing protein 40-like [Stylophora pistillata]
gene-Aco02502	0.0494357	25.4771	0.119	0	1	Kv channel-interacting protein 1-like isoform X3 [Cyprinus carpio]
gene-Aco13031	0.0510765	-7.37	0.043	0.011	1	zinc finger CCHC domain-containing protein 24 isoform X2 [Hydra vulgaris]
gene-Aco00813	0.0526158	7.38914	0.156	0.074	1	tetratricopeptide repeat protein 29-like [Actinia tenebrosa]
gene-Aco13037	0.0553056	7.81284	0.277	0.003	1	bone morphogenetic protein 2-like [Labrus bergylta]
gene-Aco14259	0.0556954	6.47022	0.059	0.003	1	serine protease 23-like [Stylophora pistillata]
gene-Aco02308	0.0568198	9.6995	0.128	0.082	1	exocyst complex component 1 isoform X1 [Hydra vulgaris]
gene-Aco00465	0.0592333	-16.3076	0.122	0.005	1	bone morphogenetic protein 1 [Lingula anatina]
gene-Aco06003	0.0619679	0.947961	0.733	0.431	1	PREDICTED: protein-glutamine gamma-glutamyltransferase K-like [Saccoglossus kowalevskii]
gene-Aco08007	0.061976	18.4773	0.082	0.024	1	uncharacterized protein LOC100210872 [Hydra vulgaris]
gene-Aco26512	0.0633042	1.20423	0.274	0.093	1	clustered mitochondria protein homolog [Acropora millepora]
gene-Aco25139	0.0638406	1.73991	0.359	0.15	1	predicted protein [Nematostella vectensis]
gene-Aco07542	0.0664828	10.0792	0.057	0.006	1	transcription factor KLF8 [Hydra vulgaris]
gene-Aco06318	0.0714448	-11.6848	0.127	0.186	1	trichohyalin-like [Pocillopora damicornis]
gene-Aco24655	0.0730659	-18.6882	0.269	0.014	1	cGMP-dependent protein kinase 1 [Hydra vulgaris]
gene-Aco26202	0.0738067	-20.6881	0.431	0.098	1	putative histone-lysine N-methyltransferase PRDM6 [Hydra vulgaris]
gene-Aco05953	0.0738552	7.73423	0.178	0.12	1	adenylate kinase 8-like [Acropora millepora]
gene-Aco16852	0.0749295	-21.6676	0.447	0.027	1	unnamed protein product [Rotaria sp. Silwood1]
gene-Aco29103	0.0761076	0.27511	0.377	0.346	1	elongation factor 2-like [Patiria miniata]
gene-Aco17413	0.0771246	16.9353	0.207	0	1	NACHT, LRR and PYD domains-containing protein 12-like isoform X2 [Hydra vulgaris]
gene-Aco22830	0.0860858	6.60258	0.118	0.008	1	globin-like protein [Exaiptasia diaphana]
gene-Aco10579	0.087897	-23.5586	0.367	0.382	1	dual specificity protein phosphatase 10 [Hydra vulgaris]
gene-Aco11893	0.0912411	-4.80333	0.46	0.365	1	lamin-B2 [Exaiptasia diaphana]
gene-Aco24905	0.0917465	-23.0864	0.671	0.3	1	core-binding factor subunit beta isoform X3 [Hydra vulgaris]
gene-Aco09716	0.0931439	-6.14059	0.42	0.224	1	uncharacterized protein LOC113671110 [Pocillopora damicornis]
gene-Aco13908	0.0936723	8.10358	0.081	0.024	1	dual specificity protein phosphatase 6 [Hydra vulgaris]
gene-Aco27956	0.0957103	-1.73795	0.054	0.022	1	uncharacterized protein LOC101240168 [Hydra vulgaris]
gene-Aco01276	0.0977329	-3.03864	0.297	0.118	1	testican-2 isoform X1 [Hydra vulgaris]
gene-Aco07759	0.0984861	-12.9185	0.398	0.289	1	Jun1 [Aurelia aurita]
gene-Aco18036	0.0999941	-21.8804	0.771	0.549	1	gastric intrinsic factor-like [Pocillopora damicornis]
gene-Aco22785	0.10069	16.9048	0.164	0.007	1	CUB and zona pellucida-like domain-containing protein 1 [Hydra vulgaris]
gene-Aco17976	0.104444	-25.9028	0.716	0.418	1	histone acetyltransferase KAT8-like [Mercenaria mercenaria]
gene-Aco08598	0.113445	-10.0309	0.197	0.01	1	hypothetical protein BaRGS_017453 [Batillaria attramentaria]
gene-Aco05819	0.11349	19.0426	0.085	0.016	1	uncharacterized protein LOC116617174 [Nematostella vectensis]
gene-Aco04889	0.116842	-0.264199	0.447	0.346	1	hypothetical protein HELRODRAFT_193870 [Helobdella robusta]
gene-Aco27991	0.116947	-5.19482	0.081	0.013	1	cartilage oligomeric matrix protein-like [Dendronephthya gigantea]
gene-Aco10334	0.12251	-5.66284	0.085	0.006	1	Wnt3 protein [Rhopilema esculentum]
gene-Aco14338	0.124353	-4.35438	0.206	0.09	1	potassium voltage-gated channel subfamily H member 2-like isoform X2 [Actinia tenebrosa]
gene-Aco04985	0.128984	-28.5668	0.533	0.106	1	uncharacterized protein LOC116611527 [Nematostella vectensis]
gene-Aco08671	0.13397	4.24104	0.171	0.144	1	uncharacterized protein LOC116286862 [Actinia tenebrosa]
gene-Aco12813	0.139143	17.3171	0.119	0.005	1	Down syndrome cell adhesion molecule homolog isoform X1 [Pocillopora damicornis]
gene-Aco06169	0.139706	-29.6087	0.48	0.11	1	frizzled 1 [Rhopilema esculentum]
gene-Aco10487	0.140581	7.00474	0.073	0.004	1	speckle-type POZ protein-like A [Stylophora pistillata]
gene-Aco24960	0.149977	-14.3901	0.809	0.53	1	tumor protein p53-inducible nuclear protein 2 [Exaiptasia diaphana]
gene-Aco22718	0.157521	-1.02158	0.353	0.404	1	hypothetical protein AALO_G00132720 [Alosa alosa]
gene-Aco21726	0.160053	-29.6869	0.452	0.35	1	transmembrane protein 147-like [Stylophora pistillata]
gene-Aco27615	0.160934	26.221	0.086	0.016	1	polycystic kidney disease and receptor for egg jelly-related protein [Exaiptasia diaphana]
gene-Aco16018	0.166435	6.87671	0.058	0.036	1	protein mono-ADP-ribosyltransferase PARP12-like [Actinia tenebrosa]
gene-Aco00837	0.166896	6.67112	0.13	0.044	1	vascular endothelial growth factor receptor 2 [Hydra vulgaris]
gene-Aco24612	0.167204	23.5153	0.26	0	1	hypothetical protein CAPTEDRAFT_204135 [Capitella teleta]
gene-Aco29164	0.174115	8.87589	0.09	0.002	1	cartilage oligomeric matrix protein isoform X2 [Hydra vulgaris]
gene-Aco12756	0.176829	2.69514	0.121	0.012	1	voltage-dependent R-type calcium channel subunit alpha-1E-like [Pocillopora damicornis]
gene-Aco08613	0.18551	8.13655	0.256	0.004	1	anthrax toxin receptor 1-like [Patiria miniata]
gene-Aco24761	0.203026	-3.29348	0.397	0.099	1	uncharacterized protein LOC100203426 isoform X3 [Hydra vulgaris]
gene-Aco04134	0.204309	-12.7245	0.814	0.519	1	uncharacterized protein LOC100205121 [Hydra vulgaris]
gene-Aco09618	0.207705	9.15968	0.036	0.005	1	Wnt8 protein [Cladonema pacificum]
gene-Aco24498	0.212131	-5.45794	0.162	0.01	1	gastric triacylglycerol lipase isoform X1 [Hydra vulgaris]
gene-Aco26409	0.213695	-15.4608	0.328	0.044	1	serine/threonine-protein kinase H1 isoform X2 [Balaenoptera acutorostrata scammoni]
gene-Aco13001	0.21549	-1.18878	0.286	0.241	1	uncharacterized protein LOC100213905 [Hydra vulgaris]
gene-Aco10547	0.221055	-11.8952	0.14	0.014	1	homeodomain protein Otx [Podocoryna carnea]
gene-Aco00775	0.222818	-24.3739	0.095	0.01	1	CnPolydom, partial [Hydractinia symbiolongicarpus]
gene-Aco02370	0.230108	-14.1274	0.389	0.087	1	probable E3 ubiquitin-protein ligase HECTD2 [Actinia tenebrosa]
gene-Aco12024	0.237466	1.69061	0.217	0.008	1	MAM and LDL-receptor class A domain-containing protein 1 isoform X1 [Hydra vulgaris]
gene-Aco17925	0.239822	27.3948	0.023	0.005	1	0
gene-Aco20858	0.241449	-1.64366	0.164	0.222	1	ubiquitin-40S ribosomal protein S27a [Nematostella vectensis]
gene-Aco07590	0.243366	-22.8915	0.502	0.076	1	glycine receptor subunit alpha-2 isoform X1 [Hydra vulgaris]
gene-Aco00287	0.250813	12.9396	0.176	0.009	1	tachykinin-like peptides receptor 86C [Hydra vulgaris]
gene-Aco00732	0.256942	6.95805	0.202	0.005	1	fibroblast growth factor 1 [Nematostella vectensis]
gene-Aco08735	0.257468	-1.06224	0.054	0.005	1	PaxA [Aurelia sp. 1 NN-2010a]
gene-Aco09746	0.2603	-6.50864	0.267	0.244	1	PREDICTED: Krueppel-like factor 6 [Acropora digitifera]
gene-Aco28075	0.268556	1.92907	0.105	0.024	1	neural cell adhesion molecule 1 [Hydra vulgaris]
gene-Aco20414	0.277057	-6.1522	0.448	0.156	1	protein dispatched homolog 1 isoform X1 [Hydra vulgaris]
gene-Aco14156	0.286894	7.03442	0.42	0.381	1	probable citrate synthase 2, mitochondrial [Hydra vulgaris]
gene-Aco08653	0.287075	0.420681	0.305	0.246	1	40S ribosomal protein S8-like [Dendronephthya gigantea]
gene-Aco05815	0.294765	-11.5492	0.146	0.006	1	GTP-binding protein Di-Ras3 [Bufo gargarizans]
gene-Aco01347	0.295458	16.1208	0.112	0.006	1	protein Wnt-7b-like, partial [Limulus polyphemus]
gene-Aco16127	0.30177	-5.75864	0.343	0.289	1	protein gustavus [Hydra vulgaris]
gene-Aco11897	0.302474	12.1305	0.181	0.001	1	alpha-1A adrenergic receptor-like [Acanthaster planci]
gene-Aco10406	0.304381	2.12268	0.165	0.062	1	microspherule protein 1 isoform X1 [Exaiptasia diaphana]
gene-Aco15925	0.305136	-2.85436	0.454	0.387	1	signal transducer and activator of transcription 5B [Hydra vulgaris]
gene-Aco24882	0.306035	1.74639	0.289	0.194	1	eukaryotic translation initiation factor 2 subunit 2-like [Actinia tenebrosa]
gene-Aco28992	0.306272	-7.80063	0.888	0.573	1	RNA-binding protein MEX3B [Hydra vulgaris]
gene-Aco02210	0.306769	8.05613	0.215	0.004	1	zinc metalloproteinase nas-4-like isoform X3 [Orbicella faveolata]
gene-Aco26441	0.318121	14.7961	0.119	0.063	1	ARF GTPase-activating protein GIT1 isoform X2 [Hydra vulgaris]
gene-Aco20737	0.320897	1.06266	0.24	0.188	1	splicing factor 3B subunit 2 [Hydra vulgaris]
gene-Aco15525	0.329869	11.5918	0.196	0.002	1	uncharacterized protein LOC100214463 [Hydra vulgaris]
gene-Aco28043	0.332336	-16.3178	0.46	0.07	1	T-box transcription factor brachyury, partial [Aurelia aurita]
gene-Aco02569	0.341639	9.34058	0.219	0.022	1	PACRG-like protein [Orbicella faveolata]
gene-Aco15654	0.345314	7.20606	0.045	0.042	1	uncharacterized protein LOC114949301 [Acropora millepora]
gene-Aco06453	0.347084	-8.7559	0.553	0.337	1	uncharacterized protein LOC116294775 [Actinia tenebrosa]
gene-Aco07421	0.351754	-1.88965	0.162	0.083	1	FAD-dependent oxidoreductase domain-containing protein 2-like [Hydra vulgaris]
gene-Aco08698	0.356725	-12.0846	0.258	0.019	1	uncharacterized protein LOC100210596 [Hydra vulgaris]
gene-Aco10704	0.356908	19.7324	0.081	0.001	1	hypothetical protein LDENG_00087840 [Lucifuga dentata]
gene-Aco12904	0.357981	4.95857	0.36	0.259	1	kinesin-II 95 kDa subunit [Hydra vulgaris]
gene-Aco19571	0.378078	-6.99928	0.233	0.135	1	glycine N-methyltransferase [Hydra vulgaris]
gene-Aco03324	0.382185	-5.17466	0.332	0.178	1	uncharacterized protein LOC100199700 isoform X2 [Hydra vulgaris]
gene-Aco10573	0.383278	-7.05569	0.351	0.377	1	protein PF3D7_1417600 [Hydra vulgaris]
gene-Aco07095	0.389375	-3.44892	0.44	0.157	1	myosin heavy chain [Aurelia sp. 2017-HT]
gene-Aco25211	0.395364	9.98779	0.112	0.006	1	0
gene-Aco07439	0.397428	-18.7612	0.784	0.463	1	unconventional myosin-XV-like isoform X2 [Hydra vulgaris]
gene-Aco02182	0.428441	12.0888	0.092	0.004	1	Rab proteins geranylgeranyltransferase component A 1 [Stylophora pistillata]
gene-Aco27754	0.437849	11.8197	0.156	0.022	1	phosphorylase b kinase gamma catalytic chain, skeletal muscle/heart isoform isoform X1 [Hydra vulgaris]
gene-Aco15916	0.438441	7.87715	0.165	0.003	1	vesicular inhibitory amino acid transporter-like [Orbicella faveolata]
gene-Aco07714	0.439152	0.619426	0.395	0.062	1	zinc finger SWIM domain-containing protein 6 [Hydra vulgaris]
gene-Aco00807	0.445431	19.572	0.023	0.003	1	Wnt5 [Rhopilema esculentum]
gene-Aco07740	0.449084	-0.912267	0.391	0.004	1	vitellogenin-like [Stylophora pistillata]
gene-Aco14238	0.474975	-6.12498	0.95	0.587	1	cyclin-dependent kinase 5 activator 1 [Hydra vulgaris]
gene-Aco20565	0.494895	-13.6193	0.331	0.316	1	TOG array regulator of axonemal microtubules protein 1-like [Stylophora pistillata]
gene-Aco07650	0.516904	-9.70827	0.103	0.004	1	titin isoform X1 [Exaiptasia diaphana]
gene-Aco29212	0.518461	-9.26253	0.404	0.257	1	PREDICTED: cyclic AMP-dependent transcription factor ATF-7-like [Amphimedon queenslandica]
gene-Aco10013	0.53485	-22.1903	0.53	0.206	1	ATP-binding cassette sub-family A member 3-like [Pocillopora damicornis]
gene-Aco12793	0.542892	26.6049	0.234	0	1	hypothetical protein GDO81_017334 [Engystomops pustulosus]
gene-Aco17458	0.551664	14.8861	0.109	0.001	1	uncharacterized protein LOC122947380 isoform X2 [Acropora millepora]
gene-Aco22711	0.552937	-18.4566	0.546	0.539	1	amyloid-beta-like protein [Hydra vulgaris]
gene-Aco28211	0.572716	-0.516232	0.247	0.274	1	elongation factor 1 [Aurelia aurita]
gene-Aco05205	0.573125	19.6943	0.17	0.002	1	bcl-2-related ovarian killer protein [Hydra vulgaris]
gene-Aco11566	0.585914	23.0926	0.092	0.002	1	potassium voltage-gated channel subfamily A member 1 [Hydra vulgaris]
gene-Aco28167	0.590817	-4.58386	0.504	0.479	1	cyclic AMP-responsive element-binding protein 3-like protein 3 [Pocillopora damicornis]
gene-Aco09814	0.596155	-5.25056	0.26	0.229	1	23 kDa integral membrane protein [Hydra vulgaris]
gene-Aco03638	0.634196	-7.88307	0.541	0.152	1	predicted protein [Nematostella vectensis]
gene-Aco06158	0.648109	-20.8673	0.627	0.308	1	laminin subunit gamma-1 [Hydra vulgaris]
gene-Aco15690	0.648182	1.51457	0.257	0.486	1	dnaJ homolog subfamily B member 6-like isoform X2 [Pocillopora damicornis]
gene-Aco15974	0.648974	6.84987	0.231	0.012	1	adenylate cyclase type 5 isoform X1 [Hydra vulgaris]
gene-Aco22705	0.661493	-28.2814	0.43	0.007	1	sodium/potassium-transporting ATPase subunit alpha-like [Hydra vulgaris]
gene-Aco18096	0.66451	-0.361089	0.223	0.266	1	40S ribosomal protein S7-like [Actinia tenebrosa]
gene-Aco15373	0.678063	-3.57719	0.48	0.455	1	heat shock cognate 71 kDa protein [Styela clava]
gene-Aco04950	0.682764	-7.77384	0.437	0.167	1	iron-sulfur cluster assembly enzyme nifu [Holotrichia oblita]
gene-Aco04020	0.685708	18.4366	0.265	0.368	1	X-linked retinitis pigmentosa GTPase regulator [Stylophora pistillata]
gene-Aco27691	0.705816	5.95246	0.196	0.004	1	equilibrative nucleobase transporter 1-like [Hydra vulgaris]
gene-Aco13194	0.708721	-17.9208	0.303	0.036	1	contactin-2 isoform X2 [Hydra vulgaris]
gene-Aco24482	0.710176	-7.92895	0.541	0.282	1	PREDICTED: EF-hand domain-containing protein D2-like [Amphimedon queenslandica]
gene-Aco15946	0.721585	-16.4967	0.716	0.395	1	extended synaptotagmin-2 isoform X3 [Nematostella vectensis]
gene-Aco05215	0.727522	-11.6918	0.313	0.248	1	disintegrin and metalloproteinase domain-containing protein 10 [Hydra vulgaris]
gene-Aco03523	0.730157	12.253	0.039	0.049	1	PREDICTED: uncharacterized protein LOC107344886 [Acropora digitifera]
gene-Aco00438	0.777836	-2.93049	0.188	0.02	1	uncharacterized protein LOC113679859 [Pocillopora damicornis]
gene-Aco10490	0.784451	-12.0065	0.177	0.019	1	chondroitin sulfate N-acetylgalactosaminyltransferase 1 isoform X1 [Hydra vulgaris]
gene-Aco00762	0.791082	-2.25376	0.209	0.292	1	60S ribosomal protein L31-like [Xenia sp. Carnegie-2017]
gene-Aco10467	0.794403	-20.0057	0.554	0.201	1	uncharacterized protein LOC124269210 [Haliotis rubra]
gene-Aco13242	0.795021	5.41832	0.042	0.079	1	protein DD3-3 [Nematostella vectensis]
gene-Aco00090	0.797302	13.1639	0.192	0.002	1	uncharacterized protein LOC108232837 [Kryptolebias marmoratus]
gene-Aco21007	0.801599	-19.0394	0.622	0.376	1	uncharacterized protein LOC101238969 isoform X2 [Hydra vulgaris]
gene-Aco21365	0.803885	-8.55261	0.464	0.429	1	Myosin-2 heavy chain [Exaiptasia diaphana]
gene-Aco09566	0.816429	5.39117	0.208	0.001	1	metabotropic glutamate receptor 3 [Hydra vulgaris]
gene-Aco24463	0.822816	14.9044	0.372	0.157	1	T-complex protein 11-like protein 1 [Nematostella vectensis]
gene-Aco06067	0.829528	-0.652611	0.301	0.32	1	60S ribosomal protein L28 [Nematostella vectensis]
gene-Aco07647	0.833319	1.84732	0.321	0.013	1	ubiquitin-like-conjugating enzyme ATG10 [Stylophora pistillata]
gene-Aco07744	0.834961	-11.7881	0.074	0.02	1	uncharacterized protein LOC116301702 [Actinia tenebrosa]
gene-Aco26149	0.875885	-16.9661	0.383	0.144	1	hypothetical protein pdam_00016705, partial [Pocillopora damicornis]
gene-Aco19537	0.877465	-7.7459	0.15	0.009	1	bone morphogenetic protein 2-like [Limulus polyphemus]
gene-Aco06167	0.885648	-4.6319	0.246	0.009	1	vitamin K-dependent protein C-like isoform X1 [Stylophora pistillata]
gene-Aco07661	0.932265	-2.24357	0.231	0.025	1	glutathione hydrolase 1 proenzyme [Hydra vulgaris]
gene-Aco14394	0.948928	-9.28954	0.096	0.014	1	uncharacterized protein LOC100210120 isoform X4 [Hydra vulgaris]
gene-Aco19620	0.95635	-6.9662	0.371	0.505	1	hypothetical protein LOTGIDRAFT_124038 [Lottia gigantea]
gene-Aco04912	0.96118	2.21279	0.066	0.052	1	leucine-rich repeat serine/threonine-protein kinase 1-like [Stylophora pistillata]
gene-Aco03782	0.964894	-17.2593	0.249	0.001	1	5-hydroxytryptamine receptor 4-like [Crassostrea gigas]
gene-Aco11858	0.984391	2.1522	0.16	0.021	1	uncharacterized protein LOC100211311 [Hydra vulgaris]
