# Supplementary material for: Genomic and single-cell analyses reveal genetic signatures of swimming pattern and diapause strategy in jellyfish
Source: Nat Commun. 2024 Jul 15;15:5936. doi: 10.1038/s41467-024-49848-z (PMC11250803; doi:10.1038/s41467-024-49848-z)
Supplement: Supplementary file 4 — Supplementary Data [file 41467_2024_49848_MOESM4_ESM.zip › Supplementary Data 17.xlsx]

## Sheet: sheet 1
Supplementary Data 17. GO enrichment of hair cells in T. rubra and A. coerulea (P-value<0.05).
GO enrichment analysis of T.rubra										GO enrichment analysis of A.coerulea
ID	Description	GeneRatio	BgRatio	pvalue	p.adjust	qvalue	geneID	Count		ID	Description	GeneRatio	BgRatio	pvalue	p.adjust	qvalue	geneID	Count
GO:0005509	calcium ion binding	58/634	426/13591	1.38125e-13	2.59675e-11	1.86105e-11	gene-Aco05170/gene-Aco05626/gene-Aco16781/gene-Aco27758/gene-Aco12667/gene-Aco06236/gene-Aco25197/gene-Aco15402/gene-Aco09556/gene-Aco14595/gene-Aco05810/gene-Aco15351/gene-Aco09697/gene-Aco08063/gene-Aco00024/gene-Aco13032/gene-Aco19836/gene-Aco21272/gene-Aco21093/gene-Aco24613/gene-Aco10429/gene-Aco17958/gene-Aco06121/gene-Aco21537/gene-Aco10698/gene-Aco25191/gene-Aco15901/gene-Aco12067/gene-Ac…	58		GO:0005509	calcium ion binding	56/660	426/13591	8.15496e-12	1.54944e-09	1.23612e-09	gene-Aco15902/gene-Aco00498/gene-Aco20947/gene-Aco06144/gene-Aco15791/gene-Aco09557/gene-Aco10357/gene-Aco29173/gene-Aco28088/gene-Aco09613/gene-Aco26445/gene-Aco06123/gene-Aco20896/gene-Aco11991/gene-Aco00401/gene-Aco00167/gene-Aco24917/gene-Aco26290/gene-Aco07940/gene-Aco12066/gene-Aco24951/gene-Aco07320/gene-Aco21086/gene-Aco07735/gene-Aco29192/gene-Aco19608/gene-Aco01273/gene-Aco03378/gene-Ac…	56
GO:0008237	metallopeptidase activity	23/634	132/13591	4.04019e-08	3.79778e-06	2.72181e-06	gene-Aco11985/gene-Aco05888/gene-Aco22759/gene-Aco16883/gene-Aco21282/gene-Aco05991/gene-Aco00468/gene-Aco26507/gene-Aco09602/gene-Aco00470/gene-Aco08670/gene-Aco17918/gene-Aco17789/gene-Aco22713/gene-Aco21572/gene-Aco27845/gene-Aco29243/gene-Aco02209/gene-Aco03254/gene-Aco05891/gene-Aco26482/gene-Aco21193/gene-Aco27755	23		GO:0008237	metallopeptidase activity	22/660	132/13591	3.58682e-07	3.40748e-05	2.71843e-05	gene-Aco06200/gene-Aco16095/gene-Aco13880/gene-Aco09640/gene-Aco16013/gene-Aco21468/gene-Aco16880/gene-Aco03763/gene-Aco16055/gene-Aco17702/gene-Aco25188/gene-Aco16948/gene-Aco18050/gene-Aco24626/gene-Aco09520/gene-Aco22724/gene-Aco31076/gene-Aco16882/gene-Aco24640/gene-Aco31108/gene-Aco13300/gene-Aco21303	22
GO:0004222	metalloendopeptidase activity	23/634	148/13591	3.50512e-07	2.19654e-05	1.57423e-05	gene-Aco14508/gene-Aco11985/gene-Aco05888/gene-Aco22759/gene-Aco16883/gene-Aco21282/gene-Aco05991/gene-Aco03688/gene-Aco00468/gene-Aco26507/gene-Aco09602/gene-Aco00470/gene-Aco08670/gene-Aco17918/gene-Aco17789/gene-Aco22713/gene-Aco21572/gene-Aco27845/gene-Aco02209/gene-Aco03254/gene-Aco05891/gene-Aco26482/gene-Aco27755	23		GO:0004888	transmembrane signaling receptor activity	20/660	117/13591	8.02312e-07	5.08131e-05	4.05379e-05	gene-Aco24766/gene-Aco28227/gene-Aco26072/gene-Aco03861/gene-Aco12148/gene-Aco25120/gene-Aco15753/gene-Aco00835/gene-Aco08791/gene-Aco14226/gene-Aco24707/gene-Aco21381/gene-Aco24708/gene-Aco27693/gene-Aco14497/gene-Aco28038/gene-Aco08563/gene-Aco05841/gene-Aco25172/gene-Aco24899	20
GO:0055085	transmembrane transport	41/634	390/13591	9.42945e-07	4.43184e-05	3.17624e-05	gene-Aco11901/gene-Aco13005/gene-Aco11723/gene-Aco21148/gene-Aco13101/gene-Aco22566/gene-Aco10712/gene-Aco27833/gene-Aco25297/gene-Aco19511/gene-Aco02388/gene-Aco07436/gene-Aco27889/gene-Aco21147/gene-Aco03567/gene-Aco27630/gene-Aco06323/gene-Aco06595/gene-Aco19476/gene-Aco26248/gene-Aco21098/gene-Aco13148/gene-Aco08128/gene-Aco04956/gene-Aco08205/gene-Aco05073/gene-Aco29146/gene-Aco11892/gene-Ac…	41		GO:0005216	ion channel activity	25/660	180/13591	2.00689e-06	7.43516e-05	5.93165e-05	gene-Aco28227/gene-Aco03988/gene-Aco08843/gene-Aco21403/gene-Aco17926/gene-Aco12148/gene-Aco25120/gene-Aco09939/gene-Aco15753/gene-Aco08791/gene-Aco14226/gene-Aco24712/gene-Aco08127/gene-Aco24707/gene-Aco27480/gene-Aco27752/gene-Aco24708/gene-Aco09469/gene-Aco28038/gene-Aco09412/gene-Aco13938/gene-Aco13151/gene-Aco05841/gene-Aco25172/gene-Aco24899	25
GO:0043565	sequence-specific DNA binding	21/634	155/13591	1.05088e-05	0.000395131	0.000283185	gene-Aco07870/gene-Aco22358/gene-Aco21201/gene-Aco00244/gene-Aco22577/gene-Aco10570/gene-Aco07853/gene-Aco17969/gene-Aco01819/gene-Aco05972/gene-Aco03436/gene-Aco14354/gene-Aco03796/gene-Aco05164/gene-Aco28237/gene-Aco01297/gene-Aco10280/gene-Aco27646/gene-Aco11817/gene-Aco27841/gene-Aco15991	21		GO:0008017	microtubule binding	14/660	65/13591	2.15753e-06	7.43516e-05	5.93165e-05	gene-Aco03486/gene-Aco03213/gene-Aco27610/gene-Aco00213/gene-Aco09839/gene-Aco19685/gene-Aco26271/gene-Aco02367/gene-Aco26328/gene-Aco26324/gene-Aco04923/gene-Aco15408/gene-Aco02363/gene-Aco17957	14
GO:0005216	ion channel activity	22/634	180/13591	3.37723e-05	0.0010582	0.000758396	gene-Aco11901/gene-Aco11723/gene-Aco00458/gene-Aco13101/gene-Aco24651/gene-Aco19511/gene-Aco07436/gene-Aco06237/gene-Aco06276/gene-Aco14031/gene-Aco03567/gene-Aco00134/gene-Aco07256/gene-Aco08128/gene-Aco08205/gene-Aco05073/gene-Aco11892/gene-Aco00606/gene-Aco02807/gene-Aco19675/gene-Aco24826/gene-Aco14215	22		GO:0004222	metalloendopeptidase activity	22/660	148/13591	2.6393e-06	7.43516e-05	5.93165e-05	gene-Aco06200/gene-Aco16095/gene-Aco13880/gene-Aco09640/gene-Aco16013/gene-Aco21468/gene-Aco16880/gene-Aco03763/gene-Aco16055/gene-Aco25188/gene-Aco16948/gene-Aco18050/gene-Aco24626/gene-Aco14497/gene-Aco16596/gene-Aco09520/gene-Aco31076/gene-Aco16882/gene-Aco24640/gene-Aco04914/gene-Aco13300/gene-Aco21303	22
GO:0006355	regulation of transcription, DNA-templated	33/634	338/13591	4.9325e-05	0.00132473	0.000949413	gene-Aco00028/gene-Aco28074/gene-Aco07870/gene-Aco03945/gene-Aco22358/gene-Aco14570/gene-Aco20954/gene-Aco22483/gene-Aco00244/gene-Aco22577/gene-Aco10570/gene-Aco07853/gene-Aco17969/gene-Aco01819/gene-Aco05972/gene-Aco27606/gene-Aco03436/gene-Aco14354/gene-Aco19499/gene-Aco03796/gene-Aco05164/gene-Aco28237/gene-Aco01297/gene-Aco10280/gene-Aco27646/gene-Aco11817/gene-Aco27698/gene-Aco27841/gene-Ac…	33		GO:0006811	ion transport	26/660	195/13591	2.73927e-06	7.43516e-05	5.93165e-05	gene-Aco28227/gene-Aco03988/gene-Aco08843/gene-Aco21403/gene-Aco17926/gene-Aco12148/gene-Aco25120/gene-Aco09939/gene-Aco15753/gene-Aco08791/gene-Aco14226/gene-Aco24712/gene-Aco03460/gene-Aco08127/gene-Aco24707/gene-Aco27480/gene-Aco27752/gene-Aco24708/gene-Aco09469/gene-Aco28038/gene-Aco09412/gene-Aco13938/gene-Aco13151/gene-Aco05841/gene-Aco25172/gene-Aco24899	26
GO:0006811	ion transport	22/634	195/13591	0.000113489	0.002667	0.0019114	gene-Aco11901/gene-Aco11723/gene-Aco00458/gene-Aco13101/gene-Aco24651/gene-Aco19511/gene-Aco07436/gene-Aco06237/gene-Aco06276/gene-Aco14031/gene-Aco03567/gene-Aco00134/gene-Aco07256/gene-Aco08128/gene-Aco08205/gene-Aco05073/gene-Aco11892/gene-Aco00606/gene-Aco02807/gene-Aco19675/gene-Aco24826/gene-Aco14215	22		GO:0003777	microtubule motor activity	15/660	81/13591	6.90064e-06	0.00016389	0.000130749	gene-Aco14231/gene-Aco04858/gene-Aco03213/gene-Aco27610/gene-Aco00213/gene-Aco26233/gene-Aco10395/gene-Aco00808/gene-Aco09839/gene-Aco19685/gene-Aco26271/gene-Aco02367/gene-Aco27680/gene-Aco26324/gene-Aco04923	15
GO:0005576	extracellular region	12/634	74/13591	0.000147566	0.00308249	0.00220917	gene-Aco14505/gene-Aco12667/gene-Aco15402/gene-Aco15723/gene-Aco26316/gene-Aco26307/gene-Aco10208/gene-Aco24798/gene-Aco26309/gene-Aco14245/gene-Aco00812/gene-Aco26308	12		GO:0005576	extracellular region	14/660	74/13591	1.07604e-05	0.00020827	0.000166155	gene-Aco15625/gene-Aco14078/gene-Aco31103/gene-Aco31071/gene-Aco02461/gene-Aco29192/gene-Aco05736/gene-Aco16684/gene-Aco22694/gene-Aco12028/gene-Aco22755/gene-Aco00073/gene-Aco28045/gene-Aco10215	14
GO:0004252	serine-type endopeptidase activity	16/634	123/13591	0.000188529	0.00330894	0.00237147	gene-Aco05888/gene-Aco19702/gene-Aco02789/gene-Aco03832/gene-Aco05892/gene-Aco28011/gene-Aco28110/gene-Aco21525/gene-Aco17958/gene-Aco09872/gene-Aco29197/gene-Aco02386/gene-Aco02431/gene-Aco02235/gene-Aco02846/gene-Aco16540	16		GO:0007018	microtubule-based movement	15/660	84/13591	1.09616e-05	0.00020827	0.000166155	gene-Aco14231/gene-Aco04858/gene-Aco03213/gene-Aco27610/gene-Aco00213/gene-Aco26233/gene-Aco10395/gene-Aco00808/gene-Aco09839/gene-Aco19685/gene-Aco26271/gene-Aco02367/gene-Aco27680/gene-Aco26324/gene-Aco04923	15
GO:0030246	carbohydrate binding	9/634	45/13591	0.000193608	0.00330894	0.00237147	gene-Aco15677/gene-Aco03498/gene-Aco15558/gene-Aco15559/gene-Aco26366/gene-Aco26365/gene-Aco24526/gene-Aco15430/gene-Aco27704	9		GO:0043565	sequence-specific DNA binding	20/660	155/13591	6.12315e-05	0.00105764	0.000843764	gene-Aco28004/gene-Aco10577/gene-Aco14407/gene-Aco00245/gene-Aco00169/gene-Aco15884/gene-Aco02297/gene-Aco02294/gene-Aco15860/gene-Aco03583/gene-Aco16078/gene-Aco02841/gene-Aco24922/gene-Aco07397/gene-Aco15993/gene-Aco26686/gene-Aco09871/gene-Aco28090/gene-Aco10720/gene-Aco07753	20
GO:0045454	cell redox homeostasis	9/634	46/13591	0.000230886	0.00361722	0.00259241	gene-Aco08567/gene-Aco27953/gene-Aco06287/gene-Aco02425/gene-Aco13219/gene-Aco01850/gene-Aco05125/gene-Aco31077/gene-Aco27955	9		GO:0006813	potassium ion transport	11/660	62/13591	0.000172109	0.00272506	0.00217401	gene-Aco08843/gene-Aco09939/gene-Aco14326/gene-Aco24712/gene-Aco08127/gene-Aco00663/gene-Aco27480/gene-Aco04518/gene-Aco09469/gene-Aco09412/gene-Aco13151	11
GO:0022848	acetylcholine-gated cation-selective channel activity	5/634	15/13591	0.000441767	0.0059323	0.00425159	gene-Aco00458/gene-Aco24651/gene-Aco06237/gene-Aco06276/gene-Aco02807	5		GO:0005230	extracellular ligand-gated ion channel activity	12/660	73/13591	0.000187855	0.00274022	0.0021861	gene-Aco28227/gene-Aco12148/gene-Aco25120/gene-Aco15753/gene-Aco08791/gene-Aco14226/gene-Aco24707/gene-Aco24708/gene-Aco28038/gene-Aco05841/gene-Aco25172/gene-Aco24899	12
GO:0045211	postsynaptic membrane	5/634	15/13591	0.000441767	0.0059323	0.00425159	gene-Aco00458/gene-Aco24651/gene-Aco06237/gene-Aco06276/gene-Aco02807	5		GO:0060271	cilium assembly	6/660	19/13591	0.000201911	0.00274022	0.0021861	gene-Aco15805/gene-Aco28331/gene-Aco22542/gene-Aco20817/gene-Aco24918/gene-Aco24558	6
GO:0031418	L-ascorbic acid binding	6/634	24/13591	0.00065836	0.00825145	0.00591369	gene-Aco09973/gene-Aco16923/gene-Aco07805/gene-Aco12947/gene-Aco07803/gene-Aco10112	6		GO:0034220	ion transmembrane transport	12/660	76/13591	0.000277528	0.00351535	0.00280449	gene-Aco28227/gene-Aco12148/gene-Aco25120/gene-Aco15753/gene-Aco08791/gene-Aco14226/gene-Aco24707/gene-Aco24708/gene-Aco28038/gene-Aco05841/gene-Aco25172/gene-Aco24899	12
GO:0006457	protein folding	10/634	64/13591	0.000704309	0.00827563	0.00593102	gene-Aco00174/gene-Aco02424/gene-Aco09491/gene-Aco15734/gene-Aco10748/gene-Aco29099/gene-Aco29106/gene-Aco26485/gene-Aco31106/gene-Aco29024	10		GO:0005249	voltage-gated potassium channel activity	10/660	56/13591	0.000319625	0.00379555	0.00302803	gene-Aco08843/gene-Aco09939/gene-Aco14326/gene-Aco24712/gene-Aco08127/gene-Aco27480/gene-Aco04518/gene-Aco09469/gene-Aco09412/gene-Aco13151	10
GO:0003735	structural constituent of ribosome	21/634	215/13591	0.00111525	0.0123333	0.00883912	gene-Aco29165/gene-Aco14761/gene-Aco22407/gene-Aco21042/gene-Aco17894/gene-Aco11841/gene-Aco06373/gene-Aco31029/gene-Aco08928/gene-Aco06762/gene-Aco12821/gene-Aco00298/gene-Aco27886/gene-Aco09638/gene-Aco13025/gene-Aco07327/gene-Aco26558/gene-Aco09456/gene-Aco14607/gene-Aco10588/gene-Aco05813	21		GO:0007165	signal transduction	19/660	168/13591	0.000519146	0.00580222	0.00462892	gene-Aco08009/gene-Aco12973/gene-Aco26963/gene-Aco00240/gene-Aco03375/gene-Aco19944/gene-Aco26380/gene-Aco07331/gene-Aco17908/gene-Aco04153/gene-Aco15874/gene-Aco06466/gene-Aco08087/gene-Aco19881/gene-Aco07958/gene-Aco26456/gene-Aco14063/gene-Aco07521/gene-Aco15649	19
GO:0006751	glutathione catabolic process	4/634	11/13591	0.00119008	0.0124297	0.0089082	gene-Aco19660/gene-Aco11803/gene-Aco26490/gene-Aco27541	4		GO:0008076	voltage-gated potassium channel complex	9/660	50/13591	0.000595189	0.00628255	0.00501212	gene-Aco08843/gene-Aco14326/gene-Aco24712/gene-Aco08127/gene-Aco27480/gene-Aco04518/gene-Aco09469/gene-Aco09412/gene-Aco13151	9
GO:0005840	ribosome	19/634	192/13591	0.00161967	0.0160262	0.0114857	gene-Aco29165/gene-Aco14761/gene-Aco22407/gene-Aco21042/gene-Aco17894/gene-Aco11841/gene-Aco06373/gene-Aco31029/gene-Aco08928/gene-Aco12821/gene-Aco00298/gene-Aco27886/gene-Aco09638/gene-Aco13025/gene-Aco07327/gene-Aco26558/gene-Aco14607/gene-Aco10588/gene-Aco05813	19		GO:0004252	serine-type endopeptidase activity	15/660	123/13591	0.000901328	0.00901328	0.00719065	gene-Aco21075/gene-Aco20735/gene-Aco12884/gene-Aco21468/gene-Aco13120/gene-Aco03521/gene-Aco02535/gene-Aco03792/gene-Aco13121/gene-Aco07557/gene-Aco19703/gene-Aco20149/gene-Aco02336/gene-Aco02323/gene-Aco18070	15
GO:0003700	transcription factor activity, sequence-specific DNA binding	19/634	195/13591	0.0019383	0.01822	0.013058	gene-Aco03945/gene-Aco14570/gene-Aco22483/gene-Aco22577/gene-Aco10570/gene-Aco07853/gene-Aco17969/gene-Aco27606/gene-Aco19499/gene-Aco03796/gene-Aco05164/gene-Aco28237/gene-Aco01297/gene-Aco11817/gene-Aco27698/gene-Aco02144/gene-Aco09644/gene-Aco20860/gene-Aco15991	19		GO:0007166	cell surface receptor signaling pathway	8/660	43/13591	0.000949601	0.00902121	0.00719698	gene-Aco24766/gene-Aco26072/gene-Aco03861/gene-Aco00835/gene-Aco21381/gene-Aco27693/gene-Aco14497/gene-Aco08563	8
GO:0006813	potassium ion transport	9/634	62/13591	0.00219042	0.0193142	0.0138422	gene-Aco11723/gene-Aco19511/gene-Aco25174/gene-Aco03567/gene-Aco08789/gene-Aco08128/gene-Aco08205/gene-Aco11892/gene-Aco00606	9		GO:0005886	plasma membrane	5/660	21/13591	0.00282731	0.0244797	0.0195295	gene-Aco06123/gene-Aco07320/gene-Aco21086/gene-Aco08575/gene-Aco14493	5
GO:0051082	unfolded protein binding	7/634	40/13591	0.00226017	0.0193142	0.0138422	gene-Aco00174/gene-Aco02424/gene-Aco09491/gene-Aco10748/gene-Aco29106/gene-Aco26485/gene-Aco31106	7		GO:0004713	protein tyrosine kinase activity	7/660	40/13591	0.00283449	0.0244797	0.0195295	gene-Aco28070/gene-Aco03520/gene-Aco17883/gene-Aco08473/gene-Aco14320/gene-Aco21031/gene-Aco16653	7
GO:0005328	neurotransmitter:sodium symporter activity	4/634	13/13591	0.00239296	0.0195598	0.0140182	gene-Aco26399/gene-Aco27337/gene-Aco31005/gene-Aco26415	4		GO:0007155	cell adhesion	7/660	41/13591	0.00327774	0.027077	0.0216016	gene-Aco06123/gene-Aco07320/gene-Aco21086/gene-Aco29192/gene-Aco16579/gene-Aco15668/gene-Aco14347	7
GO:0008017	microtubule binding	9/634	65/13591	0.00305002	0.0236063	0.0169183	gene-Aco28098/gene-Aco00252/gene-Aco12988/gene-Aco19738/gene-Aco07427/gene-Aco29002/gene-Aco02491/gene-Aco08222/gene-Aco21578	9		GO:0004553	hydrolase activity, hydrolyzing O-glycosyl compounds	6/660	32/13591	0.00393699	0.0311678	0.0248652	gene-Aco04871/gene-Aco28998/gene-Aco07320/gene-Aco01411/gene-Aco09551/gene-Aco29196	6
GO:0004888	transmembrane signaling receptor activity	13/634	117/13591	0.00313913	0.0236063	0.0169183	gene-Aco00458/gene-Aco24651/gene-Aco06237/gene-Aco06276/gene-Aco14031/gene-Aco00134/gene-Aco27533/gene-Aco02311/gene-Aco27525/gene-Aco02807/gene-Aco14215/gene-Aco10743/gene-Aco27704	13		GO:0006355	regulation of transcription, DNA-templated	28/660	338/13591	0.004138	0.0314488	0.0250893	gene-Aco28004/gene-Aco10577/gene-Aco14407/gene-Aco00245/gene-Aco00169/gene-Aco00370/gene-Aco15884/gene-Aco02206/gene-Aco15565/gene-Aco02297/gene-Aco02294/gene-Aco27789/gene-Aco15860/gene-Aco03583/gene-Aco16078/gene-Aco02841/gene-Aco24922/gene-Aco07397/gene-Aco15993/gene-Aco26686/gene-Aco13070/gene-Aco10620/gene-Aco09871/gene-Aco28090/gene-Aco10720/gene-Aco21057/gene-Aco07753/gene-Aco03873	28
GO:0005249	voltage-gated potassium channel activity	8/634	56/13591	0.00420656	0.0296349	0.0212389	gene-Aco11723/gene-Aco19511/gene-Aco25174/gene-Aco03567/gene-Aco08128/gene-Aco08205/gene-Aco11892/gene-Aco00606	8		GO:0022848	acetylcholine-gated cation-selective channel activity	4/660	15/13591	0.00489723	0.0332312	0.0265113	gene-Aco28227/gene-Aco24707/gene-Aco24708/gene-Aco28038	4
GO:0003774	motor activity	5/634	24/13591	0.00441371	0.0296349	0.0212389	gene-Aco06428/gene-Aco09454/gene-Aco22743/gene-Aco03946/gene-Aco26122	5		GO:0030286	dynein complex	4/660	15/13591	0.00489723	0.0332312	0.0265113	gene-Aco14231/gene-Aco06500/gene-Aco00808/gene-Aco27680	4
GO:0016459	myosin complex	5/634	24/13591	0.00441371	0.0296349	0.0212389	gene-Aco06428/gene-Aco09454/gene-Aco22743/gene-Aco03946/gene-Aco26122	5		GO:0045211	postsynaptic membrane	4/660	15/13591	0.00489723	0.0332312	0.0265113	gene-Aco28227/gene-Aco24707/gene-Aco24708/gene-Aco28038	4
GO:0007017	microtubule-based process	4/634	16/13591	0.00544826	0.0353197	0.0253131	gene-Aco26172/gene-Aco27727/gene-Aco08702/gene-Aco26370	4		GO:0035556	intracellular signal transduction	12/660	106/13591	0.00525621	0.0344373	0.0274735	gene-Aco08009/gene-Aco29140/gene-Aco08610/gene-Aco26380/gene-Aco08575/gene-Aco20839/gene-Aco00882/gene-Aco00875/gene-Aco17875/gene-Aco03773/gene-Aco15649/gene-Aco19554	12
GO:0016791	phosphatase activity	7/634	48/13591	0.00647391	0.0405699	0.0290758	gene-Aco26013/gene-Aco07701/gene-Aco07840/gene-Aco14559/gene-Aco07767/gene-Aco11946/gene-Aco07619	7		GO:0005102	receptor binding	4/660	16/13591	0.00628211	0.0362018	0.0288812	gene-Aco16684/gene-Aco22694/gene-Aco00073/gene-Aco10215	4
GO:0006412	translation	18/634	205/13591	0.00748995	0.0454229	0.0325539	gene-Aco29165/gene-Aco14761/gene-Aco22407/gene-Aco21042/gene-Aco17894/gene-Aco11841/gene-Aco06373/gene-Aco31029/gene-Aco06762/gene-Aco12821/gene-Aco00298/gene-Aco27886/gene-Aco09638/gene-Aco13025/gene-Aco07327/gene-Aco14607/gene-Aco10588/gene-Aco05813	18		GO:0009190	cyclic nucleotide biosynthetic process	4/660	16/13591	0.00628211	0.0362018	0.0288812	gene-Aco29140/gene-Aco08575/gene-Aco00882/gene-Aco00875	4
GO:0003824	catalytic activity	28/634	373/13591	0.00902664	0.0494997	0.0354757	gene-Aco08668/gene-Aco03498/gene-Aco00161/gene-Aco03832/gene-Aco11894/gene-Aco17984/gene-Aco09719/gene-Aco07767/gene-Aco02407/gene-Aco16845/gene-Aco13174/gene-Aco24509/gene-Aco09661/gene-Aco13014/gene-Aco19820/gene-Aco26587/gene-Aco03702/gene-Aco14273/gene-Aco19958/gene-Aco26153/gene-Aco25278/gene-Aco13897/gene-Aco09662/gene-Aco07574/gene-Aco25180/gene-Aco03592/gene-Aco26978/gene-Aco17028	28		GO:0016849	phosphorus-oxygen lyase activity	4/660	16/13591	0.00628211	0.0362018	0.0288812	gene-Aco29140/gene-Aco08575/gene-Aco00882/gene-Aco00875	4
GO:0006357	regulation of transcription from RNA polymerase II promoter	7/634	51/13591	0.00902964	0.0494997	0.0354757	gene-Aco14570/gene-Aco24670/gene-Aco24724/gene-Aco19499/gene-Aco24721/gene-Aco02144/gene-Aco20860	7		GO:0008081	phosphoric diester hydrolase activity	5/660	25/13591	0.00628768	0.0362018	0.0288812	gene-Aco27656/gene-Aco03375/gene-Aco26380/gene-Aco17908/gene-Aco08087	5
GO:0004114	3',5'-cyclic-nucleotide phosphodiesterase activity	3/634	10/13591	0.00947867	0.0494997	0.0354757	gene-Aco00272/gene-Aco15411/gene-Aco24815	3		GO:0006139	nucleobase-containing compound metabolic process	5/660	26/13591	0.00747971	0.0417984	0.0333461	gene-Aco01845/gene-Aco03864/gene-Aco20857/gene-Aco24917/gene-Aco27620	5
GO:0030036	actin cytoskeleton organization	3/634	10/13591	0.00947867	0.0494997	0.0354757	gene-Aco07442/gene-Aco07163/gene-Aco00144	3		GO:0008083	growth factor activity	5/660	27/13591	0.00882045	0.0478824	0.0381998	gene-Aco02461/gene-Aco00788/gene-Aco08726/gene-Aco07824/gene-Aco09725	5
GO:0098609	cell-cell adhesion	3/634	10/13591	0.00947867	0.0494997	0.0354757	gene-Aco13032/gene-Aco25214/gene-Aco12863	3		GO:0004114	3',5'-cyclic-nucleotide phosphodiesterase activity	3/660	10/13591	0.0105862	0.0543614	0.0433687	gene-Aco03375/gene-Aco17908/gene-Aco08087	3
GO:0016705	oxidoreductase activity, acting on paired donors, with incorporation or reduction of molecular oxygen	8/634	67/13591	0.0123693	0.0606753	0.0434851	gene-Aco27554/gene-Aco09973/gene-Aco16923/gene-Aco07805/gene-Aco07560/gene-Aco12947/gene-Aco07803/gene-Aco10112	8		GO:0007010	cytoskeleton organization	3/660	10/13591	0.0105862	0.0543614	0.0433687	gene-Aco00339/gene-Aco08603/gene-Aco17957	3
GO:0004867	serine-type endopeptidase inhibitor activity	3/634	11/13591	0.0125869	0.0606753	0.0434851	gene-Aco05208/gene-Aco27739/gene-Aco10360	3		GO:0035023	regulation of Rho protein signal transduction	5/660	30/13591	0.0138176	0.0666777	0.0531944	gene-Aco31058/gene-Aco00600/gene-Aco09901/gene-Aco00215/gene-Aco03773	5
GO:0005200	structural constituent of cytoskeleton	3/634	11/13591	0.0125869	0.0606753	0.0434851	gene-Aco26172/gene-Aco08702/gene-Aco26370	3		GO:0004867	serine-type endopeptidase inhibitor activity	3/660	11/13591	0.0140374	0.0666777	0.0531944	gene-Aco12028/gene-Aco09955/gene-Aco09894	3
GO:0051015	actin filament binding	5/634	31/13591	0.013495	0.0618833	0.0443509	gene-Aco07442/gene-Aco13128/gene-Aco11769/gene-Aco02526/gene-Aco03946	5		GO:0008061	chitin binding	3/660	11/13591	0.0140374	0.0666777	0.0531944	gene-Aco15625/gene-Aco31071/gene-Aco05736	3
GO:0006470	protein dephosphorylation	7/634	55/13591	0.0134958	0.0618833	0.0443509	gene-Aco26013/gene-Aco07701/gene-Aco07840/gene-Aco14559/gene-Aco11946/gene-Aco26153/gene-Aco07619	7		GO:0016055	Wnt signaling pathway	4/660	22/13591	0.0200544	0.0929349	0.074142	gene-Aco16684/gene-Aco22694/gene-Aco00073/gene-Aco10215	4
GO:0005886	plasma membrane	4/634	21/13591	0.0148965	0.0666794	0.0477882	gene-Aco06236/gene-Aco13032/gene-Aco06121/gene-Aco25214	4		GO:0030246	carbohydrate binding	6/660	45/13591	0.0208148	0.094162	0.075121	gene-Aco21530/gene-Aco26744/gene-Aco12086/gene-Aco26362/gene-Aco08893/gene-Aco31076	6
GO:0019722	calcium-mediated signaling	3/634	12/13591	0.0162093	0.0708686	0.0507905	gene-Aco16781/gene-Aco16746/gene-Aco16067	3		GO:0004181	metallocarboxypeptidase activity	3/660	14/13591	0.0277906	0.122796	0.0979644	gene-Aco13220/gene-Aco01900/gene-Aco25296	3
GO:0004725	protein tyrosine phosphatase activity	6/634	46/13591	0.0192688	0.0805009	0.0576938	gene-Aco26013/gene-Aco07701/gene-Aco07840/gene-Aco14559/gene-Aco11946/gene-Aco07619	6		GO:0042981	regulation of apoptotic process	5/660	39/13591	0.0391442	0.168037	0.134057	gene-Aco19944/gene-Aco24552/gene-Aco06489/gene-Aco26456/gene-Aco24606	5
GO:0016311	dephosphorylation	6/634	46/13591	0.0192688	0.0805009	0.0576938	gene-Aco26013/gene-Aco07701/gene-Aco07840/gene-Aco14559/gene-Aco11946/gene-Aco07619	6		GO:0005874	microtubule	3/660	16/13591	0.0397982	0.168037	0.134057	gene-Aco09749/gene-Aco04923/gene-Aco09957	3
GO:0005230	extracellular ligand-gated ion channel activity	8/634	73/13591	0.0200231	0.0818335	0.0586489	gene-Aco00458/gene-Aco24651/gene-Aco06237/gene-Aco06276/gene-Aco14031/gene-Aco00134/gene-Aco02807/gene-Aco14215	8		GO:0071805	potassium ion transmembrane transport	4/660	29/13591	0.0499405	0.206276	0.164564	gene-Aco12846/gene-Aco03553/gene-Aco13054/gene-Aco27793	4
GO:0003755	peptidyl-prolyl cis-trans isomerase activity	5/634	36/13591	0.0247639	0.0975394	0.069905	gene-Aco09697/gene-Aco09372/gene-Aco10429/gene-Aco29099/gene-Aco29024	5
GO:0034220	ion transmembrane transport	8/634	76/13591	0.0249037	0.0975394	0.069905	gene-Aco00458/gene-Aco24651/gene-Aco06237/gene-Aco06276/gene-Aco14031/gene-Aco00134/gene-Aco02807/gene-Aco14215	8
GO:0008081	phosphoric diester hydrolase activity	4/634	25/13591	0.0271961	0.103175	0.0739441	gene-Aco00272/gene-Aco02304/gene-Aco15411/gene-Aco24815	4
GO:0006814	sodium ion transport	6/634	50/13591	0.027989	0.103175	0.0739441	gene-Aco03241/gene-Aco14019/gene-Aco03542/gene-Aco12178/gene-Aco05766/gene-Aco19675	6
GO:0008076	voltage-gated potassium channel complex	6/634	50/13591	0.027989	0.103175	0.0739441	gene-Aco11723/gene-Aco25174/gene-Aco03567/gene-Aco08128/gene-Aco08205/gene-Aco11892	6
GO:0004672	protein kinase activity	29/634	430/13591	0.029771	0.107634	0.0771394	gene-Aco11879/gene-Aco20943/gene-Aco20386/gene-Aco04678/gene-Aco28109/gene-Aco06429/gene-Aco14249/gene-Aco13971/gene-Aco25037/gene-Aco26470/gene-Aco15550/gene-Aco31041/gene-Aco01454/gene-Aco09802/gene-Aco09471/gene-Aco17916/gene-Aco09803/gene-Aco10511/gene-Aco06965/gene-Aco28094/gene-Aco25021/gene-Aco07586/gene-Aco10678/gene-Aco28082/gene-Aco07530/gene-Aco03767/gene-Aco03693/gene-Aco28061/gene-Ac…	29
GO:0007156	homophilic cell adhesion via plasma membrane adhesion molecules	4/634	26/13591	0.0309908	0.10993	0.0787849	gene-Aco06236/gene-Aco13032/gene-Aco06121/gene-Aco25214	4
GO:0003777	microtubule motor activity	8/634	81/13591	0.0347863	0.121108	0.0867962	gene-Aco12988/gene-Aco20995/gene-Aco19738/gene-Aco07427/gene-Aco29002/gene-Aco02491/gene-Aco08222/gene-Aco21578	8
GO:0005874	microtubule	3/634	16/13591	0.035938	0.122843	0.0880396	gene-Aco26172/gene-Aco08702/gene-Aco26370	3
GO:0007155	cell adhesion	5/634	41/13591	0.0407702	0.136872	0.0980938	gene-Aco03688/gene-Aco06236/gene-Aco13032/gene-Aco06121/gene-Aco25214	5
GO:0005506	iron ion binding	8/634	84/13591	0.0418394	0.137997	0.0989002	gene-Aco27554/gene-Aco09973/gene-Aco16923/gene-Aco07805/gene-Aco07560/gene-Aco12947/gene-Aco07803/gene-Aco10112	8
GO:0005272	sodium channel activity	5/634	42/13591	0.0445753	0.144486	0.103551	gene-Aco03241/gene-Aco14019/gene-Aco03542/gene-Aco12178/gene-Aco05766	5
GO:0007166	cell surface receptor signaling pathway	5/634	43/13591	0.0485857	0.15322	0.109811	gene-Aco27533/gene-Aco02311/gene-Aco27525/gene-Aco10743/gene-Aco27704	5
GO:0008289	lipid binding	3/634	18/13591	0.0489001	0.15322	0.109811	gene-Aco03537/gene-Aco19738/gene-Aco06335	3
