# Supplementary material for: Genomic and single-cell analyses reveal genetic signatures of swimming pattern and diapause strategy in jellyfish
Source: Nat Commun. 2024 Jul 15;15:5936. doi: 10.1038/s41467-024-49848-z (PMC11250803; doi:10.1038/s41467-024-49848-z)
Supplement: Supplementary file 4 — Supplementary Data [file 41467_2024_49848_MOESM4_ESM.zip › Supplementary Data 18.xlsx]

## Sheet: sheet 1
Supplementary Data 18. The different expressed genes (DEGs) of neural cell between T. rubra and A. coerulea. The “gene” column represents the gene IDs of A. coerulea.
gene	p_val	avg_log2FC	pct.1	pct.2	p_val_adj	description
gene-Aco31077	0	-4.34305	0.009	0.934	0	thioredoxin-like protein 1 [Hydra vulgaris]
gene-Aco07303	0	3.74332	0.999	0.224	0	beta-actin [Aurelia sp. SETO]
gene-Aco21708	0	3.41531	0.999	0.137	0	ferritin, partial [Conus araneosus]
gene-Aco13912	0	-2.50028	0.029	0.936	0	uncharacterized protein LOC101234523 isoform X1 [Hydra vulgaris]
gene-Aco09912	0	-2.36521	0.012	0.948	0	PREDICTED: RB-associated KRAB zinc finger protein-like [Acropora digitifera]
gene-Aco03754	0	2.5225	0.959	0.004	0	hypothetical protein HELRODRAFT_193870 [Helobdella robusta]
gene-Aco03878	0	2.87896	0.985	0.018	0	60S ribosomal protein L24 [Nematostella vectensis]
gene-Aco21347	0	2.67507	0.983	0.005	0	40S ribosomal protein S19 isoform X2 [Hydra vulgaris]
gene-Aco27683	0	2.89799	0.989	0.021	0	60S ribosomal protein L6-like [Stylophora pistillata]
gene-Aco29078	0	3.33084	0.998	0.111	0	60S ribosomal protein L36 [Nematostella vectensis]
gene-Aco22752	1.61907e-307	2.34926	0.956	0.002	1.73159e-303	unnamed protein product [Brassicogethes aeneus]
gene-Aco13183	1.33979e-306	2.21524	0.954	0.002	1.43291e-302	hypothetical protein GDO81_010359 [Engystomops pustulosus]
gene-Aco16852	7.23946e-306	2.86664	0.965	0.028	7.74261e-302	unnamed protein product [Rotaria sp. Silwood1]
gene-Aco07654	2.91418e-302	2.1765	0.946	0.002	3.11672e-298	probable 60S ribosomal protein L37-A [Pocillopora damicornis]
gene-Aco00450	3.84267e-296	-1.97679	0.005	0.867	4.10974e-292	ATPase family protein 2 homolog [Actinia tenebrosa]
gene-Aco22705	1.18322e-288	2.58168	0.94	0.028	1.26545e-284	sodium/potassium-transporting ATPase subunit alpha-like [Hydra vulgaris]
gene-Aco26099	2.04788e-285	1.99546	0.912	0.002	2.1902e-281	putative 40S ribosomal protein RPS30 [Flustra foliacea]
gene-Aco17946	2.35746e-285	2.0403	0.912	0.002	2.5213e-281	40S ribosomal protein S21 [Hydra vulgaris]
gene-Aco14600	4.73033e-266	-1.59051	0.013	0.814	5.05909e-262	ADP-ribosylation factor 1 [Orbicella faveolata]
gene-Aco22641	3.1765e-263	1.86036	0.864	0	3.39727e-259	DgyrCDS4673 [Dimorphilus gyrociliatus]
gene-Aco08703	2.55224e-260	1.80701	0.877	0.023	2.72962e-256	alpha tubulin a1 [Mesenchytraeus solifugus]
gene-Aco09446	9.73934e-258	1.64771	0.881	0.03	1.04162e-253	polyadenylate-binding protein 4-like [Hydra vulgaris]
gene-Aco20860	3.77634e-255	2.7878	0.868	0.032	4.0388e-251	Fos2, partial [Aurelia aurita]
gene-Aco07665	7.41182e-251	1.79389	0.837	0	7.92694e-247	calreticulin isoform X2 [Hydra vulgaris]
gene-Aco25008	9.91126e-250	-1.85675	0.097	0.852	1.06001e-245	gamma-aminobutyric acid receptor-associated protein-like 2 [Exaiptasia diaphana]
gene-Aco10201	5.5889e-248	1.72964	0.831	0	5.97733e-244	beta-catenin [Podocoryna carnea]
gene-Aco27698	9.9609e-248	2.02307	0.878	0.071	1.06532e-243	uncharacterized protein LOC100210912 [Hydra vulgaris]
gene-Aco28037	1.28118e-242	-1.96399	0.013	0.764	1.37022e-238	GAS2-like protein 3 [Hydra vulgaris]
gene-Aco31106	4.64187e-241	2.29862	0.99	0.745	4.96448e-237	heat shock protein HSP 90-alpha [Hydra vulgaris]
gene-Aco22684	1.5204e-240	1.4971	1	0.876	1.62607e-236	eukaryotic initiation factor 4A-II isoform X2 [Orcinus orca]
gene-Aco07281	4.88258e-235	1.70335	0.998	0.897	5.22191e-231	40S ribosomal protein S2 [Strongylocentrotus purpuratus]
gene-Aco07807	4.97403e-233	1.53539	0.796	0	5.31973e-229	BTF3 [Branchiostoma lanceolatum]
gene-Aco16806	2.59924e-230	-1.82395	0.098	0.815	2.77989e-226	Hypp9585 [Branchiostoma lanceolatum]
gene-Aco24753	4.29954e-226	1.61861	0.85	0.091	4.59836e-222	Oligosaccharyltransferase complex subunit ostc-B [Exaiptasia diaphana]
gene-Aco13219	4.69416e-226	-3.791	0.059	0.773	5.02041e-222	glutaredoxin-1-like [Lytechinus variegatus]
gene-Aco15427	1.59106e-223	-1.65013	0.098	0.805	1.70164e-219	cytochrome c oxidase subunit NDUFA4-like [Stylophora pistillata]
gene-Aco07628	1.19211e-222	1.8493	0.774	0	1.27497e-218	uncharacterized protein LOC124433313 [Xenia sp. Carnegie-2017]
gene-Aco07382	1.28152e-218	1.49673	0.87	0.133	1.37058e-214	hypothetical protein KM043_016940 [Ampulex compressa]
gene-Aco19478	2.10721e-218	1.79071	0.764	0	2.25366e-214	b(0,+)-type amino acid transporter 1-like [Stylophora pistillata]
gene-Aco27727	1.71165e-217	-2.27634	0.551	0.971	1.83061e-213	dynein light chain 2, cytoplasmic-like [Boleophthalmus pectinirostris]
gene-Aco04137	1.15827e-215	-1.39167	0.047	0.746	1.23878e-211	S-adenosylmethionine decarboxylase proenzyme isoform X3 [Exaiptasia diaphana]
gene-Aco14429	1.3045e-214	1.5498	0.967	0.521	1.39517e-210	elongation factor 1-beta [Peromyscus maniculatus bairdii]
gene-Aco16931	1.63148e-210	1.36701	0.742	0	1.74486e-206	translocon-associated protein subunit gamma [Hydra vulgaris]
gene-Aco07625	9.60697e-209	1.99343	0.741	0	1.02747e-204	uncharacterized protein LOC100199505 [Hydra vulgaris]
gene-Aco28891	5.9857e-208	1.30294	0.997	0.906	6.40171e-204	40S ribosomal protein S6 [Hydra vulgaris]
gene-Aco00768	1.30481e-207	-1.96674	0.026	0.698	1.3955e-203	DNA damage-regulated autophagy modulator protein 1 isoform X1 [Hydra vulgaris]
gene-Aco03303	4.55215e-207	1.42003	0.734	0	4.86852e-203	profilin-like [Lytechinus variegatus]
gene-Aco03622	9.51238e-204	1.4076	0.726	0	1.01735e-199	PREDICTED: uncharacterized protein LOC109480757 [Branchiostoma belcheri]
gene-Aco07588	3.25721e-200	2.25416	0.721	0	3.48359e-196	0
gene-Aco00236	4.39866e-200	1.3074	0.988	0.77	4.70437e-196	Nucleoside diphosphate kinase B [Exaiptasia diaphana]
gene-Aco14761	1.68549e-199	1.29675	0.994	0.891	1.80264e-195	60S ribosomal protein L37a [Hydra vulgaris]
gene-Aco26398	7.21976e-199	1.3422	0.714	0	7.72154e-195	adenosylhomocysteinase B-like [Mizuhopecten yessoensis]
gene-Aco27877	5.40412e-197	1.53785	0.73	0.018	5.77971e-193	betaine--homocysteine S-methyltransferase 1 [Acanthopagrus latus]
gene-Aco10546	5.00635e-195	-1.56411	0.027	0.672	5.3543e-191	receptor-type tyrosine-protein phosphatase delta-like isoform X4 [Acropora millepora]
gene-Aco08653	5.93093e-192	1.21483	0.999	0.927	6.34313e-188	40S ribosomal protein S8-like [Dendronephthya gigantea]
gene-Aco09417	2.31071e-188	1.38423	0.801	0.122	2.47131e-184	translocating chain-associated membrane protein 1-like 1 [Hydra vulgaris]
gene-Aco16791	9.59385e-188	-1.05794	0.001	0.614	1.02606e-183	profilin isoform X1 [Orbicella faveolata]
gene-Aco24687	5.25965e-187	1.35547	0.821	0.144	5.6252e-183	tyrosine-protein phosphatase non-receptor type 13-like isoform X2 [Stylophora pistillata]
gene-Aco07264	1.87426e-186	1.36003	0.855	0.224	2.00452e-182	eukaryotic translation initiation factor 3 subunit D-like [Hydra vulgaris]
gene-Aco24882	4.70782e-185	1.5317	0.862	0.236	5.03501e-181	eukaryotic translation initiation factor 2 subunit 2-like [Actinia tenebrosa]
gene-Aco05863	5.5477e-184	-1.69223	0.037	0.657	5.93326e-180	uncharacterized protein LOC111334949 [Stylophora pistillata]
gene-Aco16742	1.63226e-182	1.49093	0.673	0	1.7457e-178	uncharacterized protein LOC5513622 [Nematostella vectensis]
gene-Aco15989	2.80896e-182	2.18487	0.675	0	3.00419e-178	hypothetical protein BaRGS_027889 [Batillaria attramentaria]
gene-Aco15824	1.7542e-181	1.11781	0.667	0	1.87612e-177	unnamed protein product [Rotaria sp. Silwood2]
gene-Aco02238	2.19538e-180	1.15958	0.998	0.942	2.34796e-176	40S ribosomal protein S3a [Actinia tenebrosa]
gene-Aco26134	1.67192e-179	1.23951	0.719	0.046	1.78812e-175	translocon-associated protein subunit alpha [Hydra vulgaris]
gene-Aco06269	4.1673e-179	1.21072	0.663	0	4.45693e-175	ras-related C3 botulinum toxin substrate 1 [Hydra vulgaris]
gene-Aco17741	7.66389e-179	1.24836	0.662	0	8.19653e-175	neurocalcin homolog [Hydra vulgaris]
gene-Aco29212	1.11907e-177	1.9123	0.906	0.434	1.19685e-173	PREDICTED: cyclic AMP-dependent transcription factor ATF-7-like [Amphimedon queenslandica]
gene-Aco09711	2.40574e-175	1.11176	0.675	0.017	2.57294e-171	nucleolar RNA helicase 2 [Nematostella vectensis]
gene-Aco06232	6.66595e-175	-1.32568	0.099	0.713	7.12924e-171	endothelial differentiation-related factor 1 homolog [Branchiostoma floridae]
gene-Aco03710	3.15364e-174	-1.27088	0.04	0.642	3.37282e-170	protein O-GlcNAcase [Hydra vulgaris]
gene-Aco29103	2.28174e-173	1.05383	1	0.974	2.44033e-169	elongation factor 2-like [Patiria miniata]
gene-Aco25078	9.7389e-172	-1.33316	0.003	0.578	1.04158e-167	MARVEL domain-containing protein 1 [Hydra vulgaris]
gene-Aco16969	3.37074e-171	1.29716	0.723	0.072	3.605e-167	dolichyl-diphosphooligosaccharide--protein glycosyltransferase 48 kDa subunit [Hydra vulgaris]
gene-Aco06515	2.07161e-170	1.13675	0.639	0	2.21559e-166	retinol dehydrogenase 8-like [Dendronephthya gigantea]
gene-Aco12989	4.14084e-169	-1.41489	0.157	0.746	4.42863e-165	phosphonopyruvate decarboxylase isoform X1 [Hydra vulgaris]
gene-Aco15690	9.77425e-169	-1.74789	0.049	0.637	1.04536e-164	dnaJ homolog subfamily B member 6-like isoform X2 [Pocillopora damicornis]
gene-Aco27933	2.17885e-168	1.25768	0.691	0.036	2.33028e-164	tropomyosin-1 [Aurelia sp. 2017-HT]
gene-Aco08543	1.64549e-167	1.21852	0.698	0.052	1.75985e-163	dolichyl-diphosphooligosaccharide--protein glycosyltransferase subunit STT3A [Nematostella vectensis]
gene-Aco17800	1.18726e-165	-0.964822	0.003	0.561	1.26977e-161	RNA exonuclease 4-like [Stylophora pistillata]
gene-Aco19675	1.81799e-164	-2.10277	0.169	0.741	1.94434e-160	sodium channel [Cyanea capillata]
gene-Aco24559	1.18643e-162	1.07259	0.671	0.038	1.26889e-158	nucleolar protein 6-like [Stylophora pistillata]
gene-Aco00819	1.90069e-161	1.23589	0.961	0.67	2.03278e-157	putative cyclin I, partial [Aurelia aurita]
gene-Aco09458	8.75299e-159	-1.16546	0.085	0.662	9.36132e-155	T-complex protein 1 subunit alpha-like [Orbicella faveolata]
gene-Aco07378	1.86109e-157	-0.994856	0.027	0.58	1.99044e-153	cAMP-dependent protein kinase type I-alpha regulatory subunit-like [Actinia tenebrosa]
gene-Aco16633	6.04998e-157	1.10876	0.674	0.054	6.47045e-153	Claudin-like 12 [Hydra vulgaris]
gene-Aco27686	1.49487e-156	1.08712	0.634	0.026	1.59877e-152	14-3-3 protein [Holotrichia oblita]
gene-Aco27883	2.37544e-156	0.993087	0.598	0	2.54054e-152	serine/threonine-protein kinase rio2-like [Acropora millepora]
gene-Aco03701	6.74e-156	1.25134	0.744	0.141	7.20842e-152	glycine-rich RNA-binding, abscisic acid-inducible protein-like [Scyliorhinus canicula]
gene-Aco13023	4.20904e-155	1.03555	0.996	0.898	4.50157e-151	hypothetical protein GDO78_006534 [Eleutherodactylus coqui]
gene-Aco24728	7.97608e-155	1.13019	0.966	0.738	8.53042e-151	voltage-dependent anion-selective channel protein 2 [Hydra vulgaris]
gene-Aco08928	4.81399e-153	-1.12816	0.982	0.998	5.14856e-149	60S acidic ribosomal protein P1 [Hydra vulgaris]
gene-Aco26370	5.8887e-153	-1.59273	0.933	0.999	6.29796e-149	tubulin beta-4B chain [Lingula anatina]
gene-Aco28176	1.16519e-150	-0.984039	0.019	0.55	1.24617e-146	peptidyl-glycine alpha-amidating monooxygenase B-like isoform X2 [Actinia tenebrosa]
gene-Aco13155	3.61863e-150	-0.884098	0.021	0.552	3.87013e-146	ras-related protein Rap-1A [Actinia tenebrosa]
gene-Aco24994	3.87931e-150	0.949472	0.581	0	4.14893e-146	cytochrome b-c1 complex subunit Rieske, mitochondrial-like [Orbicella faveolata]
gene-Aco24678	5.84986e-149	0.91038	0.577	0	6.25642e-145	ATP synthase F(0) complex subunit B1, mitochondrial [Nematostella vectensis]
gene-Aco03676	7.68444e-149	0.945181	0.577	0	8.21851e-145	mitochondrial ATP synthase subunit OSCP-like precursor [Enchytraeus cf. crypticus SL-2017]
gene-Aco07477	1.01974e-148	0.902365	0.585	0.006	1.09061e-144	ATP synthase subunit d, mitochondrial [Exaiptasia diaphana]
gene-Aco00416	2.27608e-148	0.958733	0.606	0.019	2.43427e-144	LOW QUALITY PROTEIN: uncharacterized protein LOC114968873 [Acropora millepora]
gene-Aco10709	2.39342e-147	1.15483	0.576	0	2.55976e-143	multidrug resistance protein 1-like [Stylophora pistillata]
gene-Aco24454	3.82074e-146	0.98785	0.99	0.883	4.08628e-142	60S ribosomal protein L10a-like [Pocillopora damicornis]
gene-Aco04975	6.91362e-146	0.888196	0.568	0	7.39412e-142	glycine-rich RNA-binding protein-like [Dendronephthya gigantea]
gene-Aco03490	7.07312e-146	1.19086	0.855	0.339	7.56471e-142	eukaryotic translation initiation factor 3 subunit A-like [Pocillopora damicornis]
gene-Aco10588	1.99972e-145	-1.03912	0.99	0.999	2.1387e-141	40S ribosomal protein S26 [Orchesella cincta]
gene-Aco25303	4.84961e-144	0.89043	0.563	0	5.18666e-140	L-rhamnose-binding lectin CSL3-like [Pecten maximus]
gene-Aco08575	3.64314e-143	-1.16488	0.054	0.583	3.89634e-139	LOW QUALITY PROTEIN: adenylate cyclase type 3-like [Stylophora pistillata]
gene-Aco08707	9.18117e-143	0.99793	0.561	0	9.81926e-139	tubulin alpha-1A chain isoform X2 [Orbicella faveolata]
gene-Aco29143	1.1384e-142	0.954463	0.56	0	1.21752e-138	unnamed protein product [Timema douglasi]
gene-Aco07361	4.20695e-142	-1.37879	0.404	0.843	4.49934e-138	PREDICTED: cytochrome c oxidase subunit 6B1-like [Priapulus caudatus]
gene-Aco07724	2.90935e-141	-1.76674	0.437	0.837	3.11155e-137	transitional endoplasmic reticulum ATPase [Orbicella faveolata]
gene-Aco15550	3.12652e-141	-2.02925	0.008	0.504	3.34381e-137	activin receptor type-2A isoform X2 [Fundulus heteroclitus]
gene-Aco07404	1.18706e-140	0.960855	0.554	0	1.26956e-136	endonuclease III-like protein 1 [Orbicella faveolata]
gene-Aco21396	7.1983e-140	0.919889	0.552	0	7.69858e-136	serine/arginine-rich splicing factor 5 [Hydra vulgaris]
gene-Aco13996	1.66089e-138	1.03583	0.584	0.024	1.77632e-134	hypothetical protein HPB47_025614 [Ixodes persulcatus]
gene-Aco22787	2.18756e-138	1.54757	0.914	0.575	2.33959e-134	protein BTG1-like [Actinia tenebrosa]
gene-Aco22365	2.19986e-138	0.857315	0.546	0	2.35275e-134	ATP synthase-coupling factor 6, mitochondrial-like [Nomia melanderi]
gene-Aco08087	8.99322e-138	-1.14861	0.045	0.555	9.61825e-134	cAMP-specific 3',5'-cyclic phosphodiesterase 4C isoform X5 [Hydra vulgaris]
gene-Aco09533	9.09375e-138	-0.79495	0.015	0.509	9.72577e-134	mitochondrial import inner membrane translocase subunit Tim23-like [Actinia tenebrosa]
gene-Aco11942	7.54619e-137	1.10157	0.712	0.145	8.07064e-133	NADH dehydrogenase [ubiquinone] 1 alpha subcomplex subunit 9, mitochondrial-like [Stylophora pistillata]
gene-Aco19940	1.14079e-135	-1.03184	0.016	0.504	1.22008e-131	multiple PDZ domain protein-like isoform X1 [Orbicella faveolata]
gene-Aco19658	5.37124e-135	-0.972347	0.015	0.501	5.74454e-131	PREDICTED: sphingolipid delta(4)-desaturase DES1-like isoform X1 [Acropora digitifera]
gene-Aco10429	9.81124e-132	2.05031	0.551	0.015	1.04931e-127	FK506-binding protein 2 [Hydra vulgaris]
gene-Aco03393	1.01069e-131	1.47017	0.531	0	1.08093e-127	uncharacterized protein LOC124150929 isoform X2 [Haliotis rufescens]
gene-Aco03811	1.39294e-131	0.922802	0.527	0	1.48975e-127	unnamed protein product [Euphydryas editha]
gene-Aco09471	1.58292e-131	1.02663	0.593	0.041	1.69293e-127	tribbles homolog 2 [Nematostella vectensis]
gene-Aco03515	5.05744e-131	1.05953	0.684	0.122	5.40893e-127	zinc transporter ZIP13-like [Pocillopora damicornis]
gene-Aco10704	3.11967e-130	-1.29744	0.005	0.467	3.33649e-126	hypothetical protein LDENG_00087840 [Lucifuga dentata]
gene-Aco14559	3.58906e-130	-1.43685	0.293	0.769	3.8385e-126	receptor-type tyrosine-protein phosphatase N2 isoform X2 [Nematostella vectensis]
gene-Aco09702	3.98642e-130	0.84815	0.522	0	4.26348e-126	S-phase kinase-associated protein 1 [Rhipicephalus microplus]
gene-Aco18024	4.94054e-130	0.775077	0.52	0	5.2839e-126	eukaryotic translation initiation factor 3 subunit E [Hydra vulgaris]
gene-Aco24876	1.13405e-129	1.04048	0.704	0.151	1.21287e-125	protein disulfide isomerase-like 2-2 [Actinia tenebrosa]
gene-Aco12952	7.31711e-129	1.07131	0.52	0	7.82565e-125	muscle-specific protein 20 isoform X1 [Lingula anatina]
gene-Aco08142	1.26128e-128	0.86721	0.571	0.035	1.34894e-124	hydroxysteroid dehydrogenase-like protein 2 [Stylophora pistillata]
gene-Aco14599	2.30648e-128	0.773464	0.515	0	2.46679e-124	hypothetical protein HAZT_HAZT000573 [Hyalella azteca]
gene-Aco29098	4.22753e-128	5.48813	0.523	0.002	4.52134e-124	RecName: Full=Antimicrobial peptide aurelin; Flags: Precursor [Aurelia aurita]
gene-Aco26425	7.51069e-128	-0.844132	0.047	0.536	8.03268e-124	PREDICTED: GTP-binding nuclear protein Ran [Amphimedon queenslandica]
gene-Aco12893	8.24966e-128	0.861639	0.517	0.001	8.82301e-124	S-adenosylmethionine synthase-like [Orbicella faveolata]
gene-Aco22780	1.90461e-127	-1.37597	0.13	0.636	2.03698e-123	cilia- and flagella-associated protein 91 [Nematostella vectensis]
gene-Aco22771	2.4647e-127	-1.30837	0.377	0.802	2.63599e-123	ATP synthase subunit g, mitochondrial-like [Orbicella faveolata]
gene-Aco13202	6.98605e-127	1.1454	0.785	0.282	7.47158e-123	PREDICTED: transforming protein RhoA-like [Saccoglossus kowalevskii]
gene-Aco11949	2.30445e-126	1.07393	0.512	0	2.46461e-122	hypothetical protein AC249_AIPGENE11684 [Exaiptasia diaphana]
gene-Aco03436	3.40667e-126	-0.98589	0	0.445	3.64343e-122	Scox-3 homeodomain protein, partial [Cassiopea xamachana]
gene-Aco27802	1.03773e-124	0.859597	0.506	0	1.10986e-120	T-complex protein 1 subunit zeta-2 isoform X5 [Bos taurus]
gene-Aco13086	2.49104e-124	-0.89516	0.064	0.551	2.66417e-120	small nuclear ribonucleoprotein F [Rhipicephalus microplus]
gene-Aco26362	1.77147e-123	1.39822	0.504	0	1.89458e-119	nematogalectin-related [Aurelia aurita]
gene-Aco29153	1.89276e-123	0.936559	0.502	0	2.02431e-119	histidine triad nucleotide-binding protein 1 [Orussus abietinus]
gene-Aco09433	4.84221e-123	0.76131	0.499	0	5.17874e-119	polyadenylate-binding protein 4-like [Hydra vulgaris]
gene-Aco08686	5.03729e-123	-0.915988	0	0.436	5.38739e-119	uncharacterized protein LOC100200555 [Hydra vulgaris]
gene-Aco08200	5.39618e-123	-1.10569	0.026	0.485	5.77122e-119	predicted protein [Nematostella vectensis]
gene-Aco10736	8.64431e-123	-1.06482	0.073	0.557	9.24509e-119	nesprin-1-like [Pocillopora damicornis]
gene-Aco21057	1.59538e-122	0.946956	0.992	0.865	1.70626e-118	bzip transcription factor C/EBP [Podocoryna carnea]
gene-Aco00835	3.39626e-122	0.960517	0.501	0.001	3.63231e-118	adhesion G protein-coupled receptor E3-like isoform X3 [Xenia sp. Carnegie-2017]
gene-Aco03621	3.77065e-122	-0.770321	0.035	0.504	4.03271e-118	zinc finger CCHC-type and RNA-binding motif-containing protein 1-like [Dendronephthya gigantea]
gene-Aco07048	9.99337e-122	0.868145	0.994	0.91	1.06879e-117	60S ribosomal protein L3 [Exaiptasia diaphana]
gene-Aco24724	4.53513e-121	-0.888668	0.009	0.448	4.85032e-117	N-myc protein-like [Hydra vulgaris]
gene-Aco08734	2.00805e-118	0.87472	0.626	0.101	2.14761e-114	YTH domain-containing family protein 2 [Hydra vulgaris]
gene-Aco03330	4.90767e-118	0.824688	0.544	0.039	5.24875e-114	programmed cell death protein 4 [Hydra vulgaris]
gene-Aco20909	5.9838e-118	0.971515	0.732	0.208	6.39968e-114	PREDICTED: malate dehydrogenase, cytoplasmic [Gavialis gangeticus]
gene-Aco29165	8.87272e-118	-0.975462	0.955	0.991	9.48938e-114	PREDICTED: 40S ribosomal protein S17 [Branchiostoma belcheri]
gene-Aco26372	2.87072e-117	1.00619	0.484	0	3.07023e-113	hypothetical protein LOTGIDRAFT_197703 [Lottia gigantea]
gene-Aco16940	3.42817e-117	-0.742797	0.028	0.474	3.66643e-113	guanine nucleotide-binding protein G(I)/G(S)/G(T) subunit beta-1 [Hydra vulgaris]
gene-Aco27926	9.83166e-117	0.783794	0.526	0.028	1.0515e-112	peptidyl-prolyl cis-trans isomerase B-like [Dendronephthya gigantea]
gene-Aco26485	1.017e-116	-1.64827	0.624	0.873	1.08768e-112	DnaJ-like protein subfamily A member 1 [Lamellibrachia satsuma]
gene-Aco00116	6.8534e-116	0.810897	0.478	0	7.32971e-112	solute carrier family 25 member 36-A [Nematostella vectensis]
gene-Aco29074	2.48124e-115	0.904565	0.649	0.128	2.65368e-111	isocitrate dehydrogenase [NADP] [Hydra vulgaris]
gene-Aco26967	5.60293e-115	0.802223	0.475	0	5.99233e-111	predicted protein [Nematostella vectensis]
gene-Aco10622	1.00264e-114	0.759681	0.473	0	1.07232e-110	protein transport protein Sec61 subunit beta [Tribolium madens]
gene-Aco24484	1.35865e-114	-0.913788	0.007	0.425	1.45308e-110	nuclear factor NF-kappa-B p105 subunit-like [Dendronephthya gigantea]
gene-Aco26262	1.70323e-114	-0.678843	0.011	0.434	1.82161e-110	mitochondrial translation release factor in rescue [Protopterus annectens]
gene-Aco12082	2.66272e-114	-1.41346	0.013	0.437	2.84778e-110	AN1-type zinc finger protein 2B-like [Pocillopora damicornis]
gene-Aco09921	3.22898e-114	0.779101	0.472	0	3.4534e-110	voltage-gated calcium channel beta subunit [Cyanea capillata]
gene-Aco26365	3.76489e-114	1.33171	0.476	0.001	4.02655e-110	nematogalectin [Hydra vulgaris]
gene-Aco28075	4.27938e-114	-1.20985	0.062	0.515	4.57679e-110	neural cell adhesion molecule 1 [Hydra vulgaris]
gene-Aco17991	1.3963e-113	0.725055	0.469	0	1.49334e-109	eukaryotic translation initiation factor 3 subunit I-like [Acropora millepora]
gene-Aco07931	2.08693e-113	-0.699883	0.01	0.427	2.23197e-109	PREDICTED: calcyphosin-like protein [Branchiostoma belcheri]
gene-Aco14424	2.51957e-113	-1.21083	0.291	0.723	2.69467e-109	prostaglandin E synthase 3-like [Actinia tenebrosa]
gene-Aco04948	4.69714e-113	-0.747802	0.022	0.451	5.02359e-109	coiled-coil domain-containing protein 83-like [Acanthaster planci]
gene-Aco16670	2.5535e-112	0.829469	0.504	0.023	2.73097e-108	high affinity cGMP-specific 3',5'-cyclic phosphodiesterase 9A isoform X1 [Hydra vulgaris]
gene-Aco11892	6.69523e-111	-1.12937	0.107	0.567	7.16055e-107	potassium voltage-gated channel subfamily A member 2 [Hydra vulgaris]
gene-Aco18001	5.92381e-110	0.846453	0.597	0.096	6.33551e-106	trifunctional enzyme subunit alpha, mitochondrial-like isoform X1 [Dendronephthya gigantea]
gene-Aco15668	8.59507e-110	-0.612312	0.002	0.399	9.19243e-106	integrin alpha-9-like isoform X1 [Stylophora pistillata]
gene-Aco20858	1.20369e-109	-0.97338	0.983	0.996	1.28735e-105	ubiquitin-40S ribosomal protein S27a [Nematostella vectensis]
gene-Aco08771	1.95646e-109	-0.856652	0.077	0.532	2.09244e-105	dual specificity tyrosine-phosphorylation-regulated kinase 4-like isoform X3 [Mercenaria mercenaria]
gene-Aco12090	4.61057e-109	1.37607	0.457	0	4.931e-105	0
gene-Aco01339	5.06566e-109	-0.862119	0.086	0.538	5.41772e-105	uncharacterized protein LOC125484857 [Rhincodon typus]
gene-Aco24671	5.30455e-109	1.3135	0.489	0.018	5.67321e-105	uncharacterized protein LOC100198893 isoform X1 [Hydra vulgaris]
gene-Aco25399	7.76084e-109	-0.702267	0.002	0.397	8.30022e-105	0
gene-Aco09487	1.08714e-108	0.749052	0.454	0	1.1627e-104	PREDICTED: hematopoietic prostaglandin D synthase-like [Saccoglossus kowalevskii]
gene-Aco07453	2.93314e-108	-0.741456	0.029	0.45	3.137e-104	aconitate hydratase, mitochondrial-like [Pocillopora damicornis]
gene-Aco09521	5.1206e-108	-0.620786	0	0.389	5.47648e-104	piwi domain protein, partial [Teladorsagia circumcincta]
gene-Aco28999	7.10409e-108	0.883544	0.66	0.159	7.59782e-104	zinc finger RNA-binding protein [Hydra vulgaris]
gene-Aco06137	7.27688e-108	0.959616	0.472	0.012	7.78263e-104	glutamate--cysteine ligase regulatory subunit [Hydra vulgaris]
gene-Aco07508	1.02467e-107	0.769398	0.578	0.082	1.09589e-103	thioredoxin 1 [Mytilus galloprovincialis]
gene-Aco24661	1.3765e-107	-0.633704	0.011	0.414	1.47217e-103	uncharacterized protein LOC115918721 [Strongylocentrotus purpuratus]
gene-Aco07960	8.24491e-107	-1.06918	0.66	0.916	8.81793e-103	RGG repeats nuclear RNA binding protein A isoform X1 [Hydra vulgaris]
gene-Aco05943	2.92326e-106	0.690432	0.446	0	3.12643e-102	proteasome subunit beta type-7-like [Pocillopora damicornis]
gene-Aco31140	3.7346e-106	0.707425	0.446	0	3.99416e-102	GTPase homolog [Strongylocentrotus purpuratus]
gene-Aco14489	3.79201e-106	-0.701132	0.012	0.411	4.05556e-102	uncharacterized protein LOC100203227 [Hydra vulgaris]
gene-Aco05770	6.43587e-106	-1.12346	0.118	0.566	6.88316e-102	calcyclin-binding protein-like isoform X1 [Anneissia japonica]
gene-Aco07246	9.59914e-106	-0.794861	0.018	0.421	1.02663e-101	predicted protein, partial [Nematostella vectensis]
gene-Aco07230	9.74412e-106	-1.11066	0.018	0.421	1.04213e-101	meiosis expressed gene 1 protein homolog [Hydra vulgaris]
gene-Aco22711	3.5161e-105	-1.21017	0.595	0.875	3.76046e-101	amyloid-beta-like protein [Hydra vulgaris]
gene-Aco28207	3.66044e-105	0.854267	0.444	0	3.91485e-101	PREDICTED: heat shock cognate 71 kDa protein isoform X2 [Branchiostoma belcheri]
gene-Aco17836	5.42737e-105	3.45805	0.445	0	5.80457e-101	0
gene-Aco04922	7.16704e-105	0.746588	0.442	0	7.66515e-101	glycine-rich RNA-binding protein-like [Dendronephthya gigantea]
gene-Aco03693	7.47146e-105	1.00824	0.626	0.135	7.99073e-101	CAP-Gly domain-containing linker protein 1 [Hydra vulgaris]
gene-Aco03677	9.68875e-105	0.70827	0.441	0	1.03621e-100	peroxiredoxin 4 [Cyanea capillata]
gene-Aco21292	1.67466e-104	-1.44922	0.003	0.386	1.79105e-100	uncharacterized protein LOC100197876 isoform X1 [Hydra vulgaris]
gene-Aco13944	1.84436e-104	-0.669601	0.017	0.416	1.97254e-100	glutamate receptor-interacting protein 2 isoform X2 [Balaenoptera musculus]
gene-Aco14276	1.95804e-104	-0.647817	0.032	0.445	2.09412e-100	PREDICTED: KAT8 regulatory NSL complex subunit 1-like protein isoform X2 [Alligator mississippiensis]
gene-Aco07393	6.57958e-104	-0.934619	0.138	0.589	7.03686e-100	NHP2-like protein 1 [Nematostella vectensis]
gene-Aco06391	1.2712e-103	-1.36195	0.377	0.763	1.35955e-99	histone H1-delta [Exaiptasia diaphana]
gene-Aco16984	1.6405e-103	-0.870617	0.149	0.601	1.75452e-99	signal peptidase complex subunit 1 [Hydra vulgaris]
gene-Aco18013	2.54212e-103	0.655833	0.435	0	2.71879e-99	stromal membrane-associated protein 1-like isoform X4 [Orbicella faveolata]
gene-Aco14000	2.80798e-103	-0.844358	0.997	0.999	3.00313e-99	unnamed protein product [Dimorphilus gyrociliatus]
gene-Aco03957	5.61235e-103	0.741612	0.467	0.018	6.00241e-99	serine/arginine repetitive matrix protein 1 isoform X1 [Hydra vulgaris]
gene-Aco12877	7.18995e-103	0.858837	0.436	0	7.68966e-99	0
gene-Aco05736	1.25274e-102	-0.780074	0.007	0.388	1.3398e-98	uncharacterized protein LOC100197130 isoform X4 [Hydra vulgaris]
gene-Aco27509	1.57964e-102	0.83157	0.589	0.107	1.68942e-98	pescadillo homolog [Hydra vulgaris]
gene-Aco11679	1.78431e-102	0.780708	0.434	0	1.90831e-98	acetylcholine receptor subunit alpha-like [Stylophora pistillata]
gene-Aco08790	4.4189e-102	0.712484	0.432	0	4.72602e-98	histone H2A.V [Dendronephthya gigantea]
gene-Aco13509	7.94747e-102	-1.08566	0.076	0.504	8.49982e-98	unnamed protein product [Brachionus calyciflorus]
gene-Aco13110	1.26492e-101	-0.611852	0.004	0.378	1.35284e-97	uncharacterized protein LOC114956964 [Acropora millepora]
gene-Aco21434	2.23924e-101	0.783915	0.43	0	2.39486e-97	hypoxia up-regulated protein 1 [Hydra vulgaris]
gene-Aco09061	2.37681e-101	0.636444	0.428	0	2.542e-97	double-stranded RNA-binding protein Staufen homolog 2 [Hydra vulgaris]
gene-Aco14466	4.63274e-101	0.932726	0.859	0.465	4.95471e-97	GTP-binding protein [Aurelia sp. KA-2018]
gene-Aco10646	1.13823e-100	0.676517	0.44	0.007	1.21734e-96	alpha-enolase isoform X2 [Nematostella vectensis]
gene-Aco14338	7.5142e-100	-0.972368	0.087	0.513	8.03644e-96	potassium voltage-gated channel subfamily H member 2-like isoform X2 [Actinia tenebrosa]
gene-Aco29039	9.79633e-100	0.901597	0.662	0.196	1.04772e-95	translocon-associated protein subunit beta [Hydra vulgaris]
gene-Aco14828	2.00342e-99	0.765987	0.987	0.897	2.14265e-95	40S ribosomal protein S13 [Actinia tenebrosa]
gene-Aco17908	2.20106e-99	-0.830514	0.058	0.476	2.35403e-95	probable 3',5'-cyclic phosphodiesterase pde-5 [Hydra vulgaris]
gene-Aco00227	2.31224e-99	0.692994	0.423	0	2.47294e-95	high mobility group B protein 3 [Hydra vulgaris]
gene-Aco26530	4.3066e-99	0.709358	0.508	0.054	4.60591e-95	eukaryotic translation initiation factor 4H [Hydra vulgaris]
gene-Aco09796	4.40197e-99	-0.712974	0.064	0.483	4.70791e-95	serine/threonine-protein kinase MRCK alpha-like isoform X1 [Actinia tenebrosa]
gene-Aco24762	8.85539e-99	0.917571	0.672	0.202	9.47083e-95	staphylococcal nuclease domain-containing protein 1 [Hydra vulgaris]
gene-Aco27120	1.34503e-98	0.684634	0.454	0.019	1.43851e-94	transmembrane emp24 domain-containing protein [Hydra vulgaris]
gene-Aco02433	4.03813e-98	-1.01673	0.219	0.653	4.31878e-94	failed axon connections homolog [Hydra vulgaris]
gene-Aco13050	5.32341e-98	0.629441	0.424	0.004	5.69339e-94	glutathione S-transferase Mu 1-like [Orbicella faveolata]
gene-Aco02189	8.50032e-98	0.718052	0.426	0.005	9.09109e-94	hypothetical protein AV530_006693 [Patagioenas fasciata monilis]
gene-Aco18068	2.2269e-97	5.00778	0.418	0	2.38167e-93	POT1 [Sepia pharaonis]
gene-Aco24896	3.03259e-97	-0.937321	0.365	0.752	3.24336e-93	PREDICTED: dnaJ homolog subfamily A member 2-like [Hippocampus comes]
gene-Aco26764	6.82815e-97	0.794116	0.627	0.15	7.3027e-93	G patch domain-containing protein 4 [Hydra vulgaris]
gene-Aco02200	6.86581e-97	-1.30307	0.036	0.425	7.34298e-93	capping protein inhibiting regulator of actin dynamics-like isoform X3 [Acropora millepora]
gene-Aco22747	7.06794e-97	-0.577749	0.023	0.405	7.55916e-93	ATP-binding cassette sub-family G member 4 [Hydra vulgaris]
gene-Aco09814	1.15128e-96	0.982963	0.887	0.552	1.2313e-92	23 kDa integral membrane protein [Hydra vulgaris]
gene-Aco04932	1.54142e-96	0.704889	0.413	0	1.64855e-92	radixin [Hydra vulgaris]
gene-Aco20180	1.5437e-96	0.622178	0.412	0	1.65099e-92	exportin-1-like isoform X2 [Hydra vulgaris]
gene-Aco29107	1.55067e-96	-0.889706	0	0.354	1.65844e-92	histone H2A-like [Pecten maximus]
gene-Aco11820	1.62823e-96	0.671506	0.413	0	1.74139e-92	nucleosome assembly protein 1-like 1 [Hydra vulgaris]
gene-Aco26415	3.50473e-96	0.999288	0.466	0.029	3.7483e-92	sodium- and chloride-dependent betaine transporter-like isoform X2 [Stylophora pistillata]
gene-Aco13070	5.73222e-96	-0.823772	0.017	0.389	6.13061e-92	uncharacterized protein LOC101236161 [Hydra vulgaris]
gene-Aco04973	1.29466e-95	0.654948	0.416	0.004	1.38464e-91	Cu/Zn superoxide dismutase [Cyanea capillata]
gene-Aco02380	1.81523e-95	0.785517	0.41	0	1.94139e-91	kinesin-like protein FLA10 [Orbicella faveolata]
gene-Aco25209	2.05375e-95	0.682719	0.409	0	2.19648e-91	septin-7 isoform X3 [Hydra vulgaris]
gene-Aco09589	4.27452e-95	0.629385	0.412	0.002	4.5716e-91	alcohol dehydrogenase class-3 chain L-like [Haliotis rufescens]
gene-Aco08910	8.55897e-95	-0.586041	0.006	0.361	9.15382e-91	regulating synaptic membrane exocytosis protein 3-like [Orbicella faveolata]
gene-Aco16018	1.43025e-94	-0.716251	0.017	0.386	1.52965e-90	protein mono-ADP-ribosyltransferase PARP12-like [Actinia tenebrosa]
gene-Aco04678	1.81077e-94	-5.2019	0.002	0.352	1.93662e-90	tyrosine-protein kinase ABL1-like, partial [Stylophora pistillata]
gene-Aco21216	1.02454e-92	-0.693951	0.073	0.479	1.09574e-88	disks large homolog 1 [Hydra vulgaris]
gene-Aco02152	1.47592e-92	-0.687523	0.098	0.515	1.5785e-88	signal peptidase complex subunit 3 [Pseudodiaptomus poplesia]
gene-Aco13062	1.62173e-92	-0.8412	0.098	0.513	1.73444e-88	retinaldehyde-binding protein 1 [Hydra vulgaris]
gene-Aco06084	1.94539e-92	0.674101	0.399	0	2.0806e-88	uncharacterized protein LOC116603374 isoform X1 [Nematostella vectensis]
gene-Aco11973	2.84479e-92	1.28788	0.4	0	3.0425e-88	uncharacterized protein PF3D7_1120600-like isoform X5 [Hydra vulgaris]
gene-Aco23975	2.89041e-92	-0.548048	0.001	0.342	3.09129e-88	PREDICTED: uncharacterized protein LOC107332618 [Acropora digitifera]
gene-Aco24883	3.50343e-92	0.781689	0.679	0.214	3.74692e-88	cytochrome c1, heme protein, mitochondrial [Hydra vulgaris]
gene-Aco05984	8.76379e-92	0.659874	0.463	0.038	9.37288e-88	medium-chain specific acyl-CoA dehydrogenase, mitochondrial [Exaiptasia diaphana]
gene-Aco19620	3.21117e-91	-1.38046	0.225	0.612	3.43435e-87	hypothetical protein LOTGIDRAFT_124038 [Lottia gigantea]
gene-Aco24627	4.53328e-91	-0.621065	0.017	0.375	4.84834e-87	protein BTG1 [Hydra vulgaris]
gene-Aco00272	1.30784e-90	-0.713044	0.035	0.409	1.39873e-86	dual 3',5'-cyclic-AMP and -GMP phosphodiesterase 11-like isoform X2 [Hydra vulgaris]
gene-Aco08544	1.36383e-90	0.632891	0.392	0	1.45862e-86	syndecan-like [Belonocnema kinseyi]
gene-Aco03311	1.77697e-90	-0.865958	0.001	0.337	1.90047e-86	transgelin [Plakobranchus ocellatus]
gene-Aco02555	4.08137e-90	-0.623718	0.017	0.372	4.36503e-86	cytoplasmic polyadenylation element-binding protein 4 [Hydra vulgaris]
gene-Aco16935	4.281e-90	0.663017	0.48	0.051	4.57853e-86	spermidine synthase [Exaiptasia diaphana]
gene-Aco28992	4.60639e-90	-0.740906	0.004	0.342	4.92653e-86	RNA-binding protein MEX3B [Hydra vulgaris]
gene-Aco24809	4.82787e-90	0.899242	0.398	0.004	5.16341e-86	dickkopf-related protein 3 [Hydra vulgaris]
gene-Aco24826	5.19949e-90	-0.680209	0.033	0.404	5.56086e-86	glutamate receptor ionotropic, NMDA 1 [Exaiptasia diaphana]
gene-Aco00140	5.46447e-90	-0.586879	0.002	0.337	5.84426e-86	NEDD4-binding protein 2 isoform X2 [Hydra vulgaris]
gene-Aco06323	9.3821e-90	-0.632382	0.02	0.377	1.00342e-85	sodium/calcium exchanger 3 [Exaiptasia diaphana]
gene-Aco02521	1.70752e-89	-0.717717	0.042	0.417	1.82619e-85	hypothetical protein GWI33_018914 [Rhynchophorus ferrugineus]
gene-Aco00753	2.38614e-89	-0.656205	0.033	0.401	2.55197e-85	plasma membrane calcium-transporting ATPase 3 [Hydra vulgaris]
gene-Aco24953	2.84219e-89	0.949472	0.388	0	3.03972e-85	mesoglein, partial [Aurelia sp. 1 LSA-2014]
gene-Aco27601	3.33375e-89	-0.63598	0.043	0.42	3.56544e-85	ethanolamine-phosphate cytidylyltransferase [Hydra vulgaris]
gene-Aco11803	5.31346e-89	0.845189	0.407	0.011	5.68274e-85	oxysterol-binding protein-related protein 8-like isoform X2 [Hydra vulgaris]
gene-Aco31047	5.62054e-89	-0.713956	0.066	0.456	6.01117e-85	tyrosine-protein phosphatase non-receptor type 13 isoform X1 [Hydra vulgaris]
gene-Aco02603	1.57705e-88	0.716687	0.385	0	1.68666e-84	charged multivesicular body protein 4c isoform X2 [Chanos chanos]
gene-Aco07732	2.68395e-88	0.606976	0.388	0.002	2.87049e-84	transcription activator BRG1 isoform X4 [Nematostella vectensis]
gene-Aco12016	3.46198e-88	0.75768	0.588	0.145	3.70259e-84	rab GDP dissociation inhibitor beta-like [Acropora millepora]
gene-Aco09519	8.1858e-88	-0.877553	0.004	0.335	8.75471e-84	thioredoxin reductase 2, tandem duplicate 2 [Toxotes jaculatrix]
gene-Aco14315	9.44996e-88	-0.565972	0.012	0.354	1.01067e-83	RNA-binding protein 45 [Hydra vulgaris]
gene-Aco26243	1.15896e-87	-0.649983	0.032	0.393	1.23951e-83	kinesin-like protein KIF15 isoform X4 [Stylophora pistillata]
gene-Aco10596	1.97922e-87	0.786302	0.683	0.247	2.11678e-83	eukaryotic translation initiation factor 1b-like [Gadus morhua]
gene-Aco10723	2.97474e-87	-0.640482	0.024	0.376	3.18148e-83	unnamed protein product [Brugia pahangi]
gene-Aco02125	4.35992e-87	-0.529691	0.01	0.345	4.66294e-83	adenylate cyclase type 9-like [Hydra vulgaris]
gene-Aco06333	5.7226e-87	-0.940553	0.265	0.656	6.12032e-83	RNA-binding protein with serine-rich domain 1-like [Actinia tenebrosa]
gene-Aco08567	6.39402e-87	0.669752	0.381	0.001	6.8384e-83	protein disulfide-isomerase A6 homolog [Exaiptasia diaphana]
gene-Aco14818	8.56755e-87	0.565523	0.378	0	9.16299e-83	PREDICTED: proteasome subunit alpha type-2-like, partial [Calidris pugnax]
gene-Aco03607	1.05209e-86	0.591385	0.378	0	1.12521e-82	expressed hypothetical protein [Trichoplax adhaerens]
gene-Aco20741	1.32103e-86	0.605051	0.378	0	1.41284e-82	calpain-9 [Hydra vulgaris]
gene-Aco17888	1.46926e-86	-0.561891	0.015	0.356	1.57137e-82	hypothetical protein CAPTEDRAFT_162548 [Capitella teleta]
gene-Aco03762	1.8641e-86	-0.539457	0.001	0.324	1.99366e-82	SH3 domain-binding glutamic acid-rich-like protein 3 [Ciona intestinalis]
gene-Aco14008	1.96634e-86	-0.690739	0.035	0.395	2.103e-82	bcl-2-like protein 1 [Nematostella vectensis]
gene-Aco13965	2.06788e-86	-0.538471	0.027	0.381	2.2116e-82	Hypothetical predicted protein [Mytilus galloprovincialis]
gene-Aco10408	9.56529e-86	-0.593593	0.012	0.348	1.02301e-81	alsin [Hydra vulgaris]
gene-Aco02235	1.11454e-85	0.74576	0.407	0.018	1.192e-81	PC3-like endoprotease variant B [Hydra vulgaris]
gene-Aco04912	1.78097e-85	-0.783265	0.062	0.438	1.90474e-81	leucine-rich repeat serine/threonine-protein kinase 1-like [Stylophora pistillata]
gene-Aco16092	5.96335e-85	1.09668	0.373	0	6.3778e-81	zinc metalloproteinase nas-4 [Exaiptasia diaphana]
gene-Aco05170	8.61553e-85	0.690432	0.372	0	9.21431e-81	spectrin alpha chain, non-erythrocytic 1 [Exaiptasia diaphana]
gene-Aco03518	9.26144e-85	0.663915	0.546	0.112	9.90511e-81	eukaryotic translation initiation factor 3 subunit H [Hydra vulgaris]
gene-Aco25115	1.6212e-84	1.42257	0.382	0.006	1.73387e-80	rhamnospondin 1 [Hydractinia symbiolongicarpus]
gene-Aco03793	1.76063e-84	0.697986	0.549	0.119	1.88299e-80	phosphatidylinositol-binding clathrin assembly protein LAP [Hydra vulgaris]
gene-Aco08545	2.19236e-84	-0.665917	0.045	0.408	2.34473e-80	uncharacterized protein LOC100200373 [Hydra vulgaris]
gene-Aco00260	2.79469e-84	-0.603395	0.038	0.395	2.98892e-80	RNA-binding protein 26 [Hydra vulgaris]
gene-Aco15809	3.65695e-84	0.739449	0.951	0.814	3.91111e-80	ATP-binding cassette sub-family F member 2-like [Pocillopora damicornis]
gene-Aco09151	4.02142e-84	-0.533086	0.004	0.322	4.3009e-80	glutamate-rich protein 3-like [Exaiptasia diaphana]
gene-Aco19991	5.43678e-84	-0.726819	0.002	0.318	5.81463e-80	octopamine receptor beta-1R [Nephila pilipes]
gene-Aco13800	7.13457e-84	0.63022	0.368	0	7.63042e-80	RNA-directed DNA polymerase from mobile element jockey [Stylophora pistillata]
gene-Aco25130	7.56063e-84	0.55711	0.367	0	8.08609e-80	probable 6-phosphogluconolactonase 1 [Hydra vulgaris]
gene-Aco03799	9.15884e-84	-0.717318	0.077	0.456	9.79538e-80	cilia- and flagella-associated protein 47-like isoform X1 [Nematostella vectensis]
gene-Aco08641	1.50071e-83	0.549591	0.366	0	1.60501e-79	adenylate kinase 2, mitochondrial-like [Orbicella faveolata]
gene-Aco10359	1.51303e-83	1.42363	0.368	0	1.61818e-79	mucin-2 isoform X2 [Hydra vulgaris]
gene-Aco01603	2.95682e-83	0.573886	0.365	0	3.16232e-79	unnamed protein product [Mytilus coruscus]
gene-Aco02416	5.95036e-83	-0.912077	0.389	0.737	6.36391e-79	T-complex protein 1 subunit eta [Hydra vulgaris]
gene-Aco09193	6.03217e-83	-0.583282	0.024	0.363	6.45141e-79	putative RNA-directed DNA polymerase from transposon X-element [Stylophora pistillata]
gene-Aco20747	6.08591e-83	0.562242	0.372	0.004	6.50888e-79	serine/threonine-protein phosphatase PP1-beta catalytic subunit [Hydra vulgaris]
gene-Aco14613	6.39029e-83	-0.904027	0.324	0.695	6.83441e-79	kinesin heavy chain [Hydra vulgaris]
gene-Aco05205	6.54772e-83	-0.56118	0.001	0.311	7.00279e-79	bcl-2-related ovarian killer protein [Hydra vulgaris]
gene-Aco06228	6.58415e-83	-0.647566	0.034	0.382	7.04175e-79	60 kDa SS-A/Ro ribonucleoprotein-like [Orbicella faveolata]
gene-Aco24977	6.74701e-83	1.4481	0.366	0	7.21592e-79	uncharacterized protein LOC100205674 [Hydra vulgaris]
gene-Aco19905	7.17216e-83	0.5512	0.408	0.024	7.67062e-79	mitochondrial import receptor subunit TOM20 homolog [Hydra vulgaris]
gene-Aco09805	3.41177e-82	-0.678001	0.044	0.398	3.64889e-78	uncharacterized protein LOC101235491 [Hydra vulgaris]
gene-Aco26674	3.76489e-82	-0.73252	0.116	0.502	4.02655e-78	tropomyosin-2 [Aurelia sp. 2017-HT]
gene-Aco10363	4.48268e-82	-0.748174	0.13	0.522	4.79422e-78	uncharacterized protein LOC5515582 [Nematostella vectensis]
gene-Aco09803	4.56978e-82	0.830757	0.53	0.095	4.88738e-78	Ser-Thr kinase [Aurelia sp. 2017-HT]
gene-Aco24756	5.09959e-82	-0.583971	0.015	0.342	5.45401e-78	zinc finger MIZ domain-containing protein 1 isoform X2 [Hydra vulgaris]
gene-Aco21459	5.25013e-82	-0.6277	0.008	0.325	5.61502e-78	neurocalcin homolog isoform X2 [Hydra vulgaris]
gene-Aco08127	8.08723e-82	-0.649473	0.062	0.432	8.6493e-78	potassium voltage-gated channel protein Shaw-like [Pocillopora damicornis]
gene-Aco12129	9.07628e-82	0.635532	0.445	0.05	9.70708e-78	beta-hexosaminidase subunit beta-like [Acropora millepora]
gene-Aco06415	1.13168e-81	-0.644232	0.055	0.418	1.21033e-77	acyl carrier protein 2, mitochondrial [Hydra vulgaris]
gene-Aco08023	2.00325e-81	-0.789884	0.015	0.339	2.14247e-77	hypothetical protein pdam_00023067 [Pocillopora damicornis]
gene-Aco02359	3.87569e-81	-0.530831	0.003	0.31	4.14505e-77	uncharacterized protein LOC105848562 isoform X2 [Hydra vulgaris]
gene-Aco29140	4.62924e-81	-1.43435	0.03	0.364	4.95097e-77	atrial natriuretic peptide receptor 1-like isoform X1 [Hydra vulgaris]
gene-Aco15646	5.9116e-81	2.97986	0.359	0	6.32246e-77	0
gene-Aco26720	6.55673e-81	-0.739031	0.028	0.363	7.01242e-77	MORN repeat-containing protein 3 [Mytilus edulis]
gene-Aco17669	9.62402e-81	-0.667123	0.003	0.309	1.02929e-76	uncharacterized protein LOC105846402 [Hydra vulgaris]
gene-Aco02144	1.00011e-80	0.781205	0.501	0.092	1.06961e-76	nuclear factor interleukin-3-regulated protein isoform X2 [Nematostella vectensis]
gene-Aco02406	1.70471e-80	0.876223	0.357	0	1.82319e-76	uncharacterized protein LOC100202087 isoform X2 [Hydra vulgaris]
gene-Aco07562	1.7513e-80	-0.610047	0.044	0.393	1.87301e-76	cAMP-dependent protein kinase catalytic subunit alpha isoform X1 [Hydra vulgaris]
gene-Aco04808	3.6526e-80	-0.628426	0.006	0.314	3.90645e-76	terminal nucleotidyltransferase 5C [Hydra vulgaris]
gene-Aco10678	3.93671e-80	-0.879894	0.156	0.546	4.21031e-76	triple functional domain protein isoform X1 [Hydra vulgaris]
gene-Aco09653	5.28728e-80	0.643357	0.985	0.917	5.65475e-76	60S ribosomal protein L7 [Hydra vulgaris]
gene-Aco21381	5.72112e-80	-0.654854	0.013	0.331	6.11874e-76	cadherin EGF LAG seven-pass G-type receptor 2-like [Orbicella faveolata]
gene-Aco16050	6.12838e-80	-0.621201	0.026	0.356	6.55431e-76	glyceraldehyde 3-phosphate dehydrogenase [Aurelia sp. SETO]
gene-Aco07657	7.24887e-80	0.552416	0.353	0	7.75267e-76	peroxiredoxin-1-like isoform X3 [Dendronephthya gigantea]
gene-Aco19720	7.90564e-80	-0.624704	0.029	0.361	8.45508e-76	predicted protein [Nematostella vectensis]
gene-Aco14350	9.09944e-80	0.626641	0.413	0.034	9.73185e-76	PREDICTED: uncharacterized protein C2orf62 homolog isoform X1 [Saccoglossus kowalevskii]
gene-Aco10443	1.16059e-79	0.531575	0.352	0	1.24126e-75	peroxiredoxin-5, mitochondrial isoform X1 [Nematostella vectensis]
gene-Aco24700	1.41215e-79	-0.599423	0.043	0.388	1.5103e-75	small VCP/p97-interacting protein [Elysia marginata]
gene-Aco27786	1.49933e-79	-0.564606	0.048	0.398	1.60353e-75	citron Rho-interacting kinase-like [Hydra vulgaris]
gene-Aco14274	1.522e-79	0.556173	0.352	0	1.62778e-75	disks large-associated protein 1-like [Actinia tenebrosa]
gene-Aco22662	2.68331e-79	-0.634574	0.099	0.479	2.8698e-75	serine/threonine-protein kinase PAK 3 [Hydra vulgaris]
gene-Aco19713	3.04275e-79	-0.873019	0.008	0.315	3.25422e-75	L-asparaginase isoform X2 [Hydra vulgaris]
gene-Aco24784	3.30721e-79	-0.965947	0.01	0.319	3.53706e-75	diacylglycerol lipase-alpha isoform X2 [Nematostella vectensis]
gene-Aco29115	4.35759e-79	0.539188	0.35	0	4.66044e-75	putative RNA-directed DNA polymerase from transposon BS [Exaiptasia diaphana]
gene-Aco13910	5.76378e-79	-0.843738	0.128	0.511	6.16436e-75	RNA-directed DNA polymerase from mobile element jockey [Exaiptasia diaphana]
gene-Aco15920	6.94836e-79	-0.556604	0	0.296	7.43127e-75	aladin-like [Acropora millepora]
gene-Aco11841	1.27267e-78	-0.728553	0.968	0.991	1.36112e-74	60S ribosomal protein L27a-like [Dendronephthya gigantea]
gene-Aco06064	1.91013e-78	-0.675849	0.134	0.518	2.04288e-74	signal peptidase complex subunit 2 [Nematostella vectensis]
gene-Aco06287	3.12278e-78	0.56574	0.352	0.002	3.33981e-74	unnamed protein product [Owenia fusiformis]
gene-Aco08039	3.40459e-78	-0.564732	0.034	0.369	3.64121e-74	receptor-type tyrosine-protein phosphatase F [Hydra vulgaris]
gene-Aco01313	5.59858e-78	0.570175	0.346	0	5.98769e-74	septin-6 isoform X3 [Hydra vulgaris]
gene-Aco12943	6.79711e-78	-0.522068	0.027	0.353	7.26951e-74	cell cycle control protein 50A-like isoform X2 [Pocillopora damicornis]
gene-Aco22655	1.03863e-77	0.534528	0.361	0.009	1.11081e-73	signal recognition particle receptor subunit alpha homolog [Hydra vulgaris]
gene-Aco28253	1.42062e-77	0.586941	0.487	0.082	1.51936e-73	ribosome biogenesis protein NSA2 homolog [Hydra vulgaris]
gene-Aco07061	1.64549e-77	-0.736903	0.348	0.721	1.75985e-73	ATP-dependent RNA helicase dbp2 isoform X3 [Hydra vulgaris]
gene-Aco10386	1.96297e-77	-0.497269	0.028	0.355	2.0994e-73	E3 ubiquitin-protein ligase NRDP1 [Hydra vulgaris]
gene-Aco24709	2.21589e-77	-1.27708	0.001	0.293	2.3699e-73	PREDICTED: uncharacterized protein LOC106704584 [Latimeria chalumnae]
gene-Aco25068	2.36467e-77	0.626066	0.464	0.072	2.52902e-73	lysine--tRNA ligase [Nematostella vectensis]
gene-Aco19656	6.52222e-77	-0.493731	0.023	0.342	6.97552e-73	dr1-associated corepressor [Hydra vulgaris]
gene-Aco00614	1.55292e-76	-0.509507	0.007	0.304	1.66085e-72	protein furry homolog-like [Hydra vulgaris]
gene-Aco11566	1.81875e-76	-0.593214	0.005	0.299	1.94516e-72	potassium voltage-gated channel subfamily A member 1 [Hydra vulgaris]
gene-Aco06478	4.88805e-76	-1.05765	0.028	0.345	5.22777e-72	ATP-binding cassette sub-family A member 5-like [Actinia tenebrosa]
gene-Aco09422	6.20131e-76	-0.484431	0.01	0.309	6.6323e-72	telomerase protein component 1-like [Anneissia japonica]
gene-Aco26855	9.54511e-76	-0.434327	0.004	0.294	1.02085e-71	uncharacterized protein LOC111331762 [Stylophora pistillata]
gene-Aco17702	1.43097e-75	0.711572	0.34	0.001	1.53043e-71	endoplasmic reticulum aminopeptidase 1 isoform X1 [Hydra vulgaris]
gene-Aco15237	2.32083e-75	0.653205	0.337	0	2.48213e-71	predicted protein [Nematostella vectensis]
gene-Aco08628	2.47306e-75	0.495832	0.336	0	2.64493e-71	NADH dehydrogenase [ubiquinone] flavoprotein 1, mitochondrial [Strongylocentrotus purpuratus]
gene-Aco09762	2.88767e-75	0.574179	0.343	0.004	3.08836e-71	uncharacterized protein LOC111325214 isoform X2 [Stylophora pistillata]
gene-Aco14309	3.09499e-75	0.587044	0.343	0.004	3.31009e-71	golgin subfamily A member 4 isoform X2 [Nematostella vectensis]
gene-Aco26759	5.07103e-75	0.590853	0.397	0.034	5.42346e-71	pre-rRNA 2'-O-ribose RNA methyltransferase FTSJ3 [Hydra vulgaris]
gene-Aco02196	5.94272e-75	0.542033	0.335	0	6.35573e-71	cystatin C (amyloid angiopathy and cerebral hemorrhage) [Thalassophryne amazonica]
gene-Aco22751	1.14446e-74	-0.521581	0.035	0.36	1.224e-70	neurogenic locus Notch protein-like isoform X14 [Xenia sp. Carnegie-2017]
gene-Aco10578	1.21891e-74	-0.644874	0.023	0.333	1.30363e-70	spermatogenesis-associated protein 17-like [Acropora millepora]
gene-Aco24798	1.74708e-74	0.680139	0.334	0	1.8685e-70	dickkopf3, partial [Saccoglossus kowalevskii]
gene-Aco20561	2.52815e-74	-0.512915	0.016	0.319	2.70385e-70	predicted protein, partial [Nematostella vectensis]
gene-Aco21782	4.22642e-74	-0.454784	0.003	0.287	4.52015e-70	RNA-directed DNA polymerase from mobile element jockey [Stylophora pistillata]
gene-Aco14347	8.02851e-74	-0.562746	0.052	0.386	8.58649e-70	integrin alpha-7 [Hydra vulgaris]
gene-Aco26951	1.17854e-73	-0.951188	0.365	0.698	1.26045e-69	PREDICTED: cytochrome c oxidase subunit 6A, mitochondrial-like [Acropora digitifera]
gene-Aco15734	1.1935e-73	0.527432	0.339	0.005	1.27645e-69	heat shock protein 60A-like [Pocillopora damicornis]
gene-Aco01597	1.44315e-73	-0.449865	0.003	0.285	1.54345e-69	putative RNA-directed DNA polymerase from transposon BS [Exaiptasia diaphana]
gene-Aco15738	1.53307e-73	-0.494292	0.001	0.28	1.63962e-69	solute carrier family 49 member A3 isoform X2 [Hydra vulgaris]
gene-Aco27800	1.5357e-73	0.826891	0.646	0.251	1.64243e-69	serine/arginine repetitive matrix protein 2-like [Rhincodon typus]
gene-Aco17751	2.48617e-73	0.485033	0.328	0	2.65896e-69	0
gene-Aco13001	3.2993e-73	1.08301	0.782	0.446	3.5286e-69	uncharacterized protein LOC100213905 [Hydra vulgaris]
gene-Aco24715	3.64424e-73	0.549775	0.449	0.069	3.89752e-69	zinc finger protein 593-like [Orbicella faveolata]
gene-Aco24701	4.32934e-73	-0.59675	0.01	0.299	4.63023e-69	annexin A5 [Exaiptasia diaphana]
gene-Aco18025	4.47826e-73	0.617262	0.518	0.123	4.7895e-69	lysosomal-associated transmembrane protein 4A-like [Pocillopora damicornis]
gene-Aco12660	5.16922e-73	-0.927603	0.007	0.292	5.52848e-69	ubiquitin-conjugating enzyme E2 D2-like [Orbicella faveolata]
gene-Aco20109	5.24963e-73	-0.487625	0.022	0.327	5.61448e-69	small nuclear ribonucleoprotein Sm D2 [Rhipicephalus microplus]
gene-Aco05063	7.79997e-73	-0.562981	0.004	0.285	8.34207e-69	hypothetical protein pdam_00018604 [Pocillopora damicornis]
gene-Aco15735	8.51821e-73	0.488969	0.326	0	9.11022e-69	10 kDa heat shock protein, mitochondrial-like [Actinia tenebrosa]
gene-Aco01788	9.14474e-73	-0.595532	0.066	0.404	9.7803e-69	PREDICTED: sterol regulatory element-binding protein 1-like [Branchiostoma belcheri]
gene-Aco07275	9.18133e-73	0.49681	0.326	0	9.81943e-69	hypothetical protein pdam_00023268 [Pocillopora damicornis]
gene-Aco10356	9.6282e-73	-0.661752	0.02	0.321	1.02974e-68	ectonucleotide pyrophosphatase/phosphodiesterase family member 5-like [Orbicella faveolata]
gene-Aco15685	1.05912e-72	1.0999	0.327	0	1.13273e-68	rhamnospondin-2, partial [Hydractinia symbiolongicarpus]
gene-Aco06344	1.66269e-72	-0.446197	0.001	0.276	1.77825e-68	aminoacyl tRNA synthase complex-interacting multifunctional protein 2-like [Branchiostoma floridae]
gene-Aco02334	1.68589e-72	-0.498714	0.005	0.286	1.80306e-68	transmembrane protein KIAA1109-like isoform X2 [Hydra vulgaris]
gene-Aco24403	1.69941e-72	-0.530633	0.018	0.316	1.81752e-68	mitochondrial fission 1 protein isoform X3 [Hydra vulgaris]
gene-Aco17890	3.74317e-72	-0.797902	0.402	0.725	4.00332e-68	peptidyl-prolyl cis-trans isomerase FKBP1B [Pieris rapae]
gene-Aco07517	4.86837e-72	0.490933	0.323	0	5.20672e-68	cytochrome c oxidase subunit 7C, mitochondrial-like [Xenia sp. Carnegie-2017]
gene-Aco25255	5.36521e-72	0.740078	0.704	0.304	5.73809e-68	mRNA cap guanine-N7 methyltransferase isoform X2 [Hydra vulgaris]
gene-Aco08610	7.55265e-72	-1.01083	0.095	0.442	8.07756e-68	doublecortin domain-containing protein 2-like isoform X2 [Actinia tenebrosa]
gene-Aco19714	8.56353e-72	-0.542333	0.026	0.33	9.15869e-68	mitogen-activated protein kinase kinase kinase 9 [Hydra vulgaris]
gene-Aco26137	9.29571e-72	-0.46992	0.016	0.31	9.94176e-68	PC3-like endoprotease variant B [Pocillopora damicornis]
gene-Aco21594	1.14086e-71	0.791762	0.718	0.331	1.22015e-67	sodium/potassium-transporting ATPase subunit beta-1 [Hydra vulgaris]
gene-Aco26328	1.18805e-71	-0.808008	0.103	0.45	1.27062e-67	Dynein regulatory complex subunit 4 [Lamellibrachia satsuma]
gene-Aco10221	1.71739e-71	-0.707909	0.05	0.372	1.83675e-67	predicted protein, partial [Nematostella vectensis]
gene-Aco10462	1.72403e-71	0.78682	0.638	0.248	1.84385e-67	myosin regulatory light chain [Aurelia sp. 2017-HT]
gene-Aco05073	1.77704e-71	0.546219	0.329	0.004	1.90054e-67	voltage-dependent N-type calcium channel subunit alpha-1B-like isoform X1 [Hydra vulgaris]
gene-Aco22601	3.88634e-71	-0.436584	0.008	0.288	4.15645e-67	head-activator binding protein precursor [Hydra viridissima]
gene-Aco26091	4.45898e-71	-0.421467	0.002	0.274	4.76888e-67	uncharacterized protein LOC5513392 [Nematostella vectensis]
gene-Aco20879	4.71957e-71	0.582437	0.401	0.043	5.04758e-67	NPC intracellular cholesterol transporter 2 [Astyanax mexicanus]
gene-Aco13975	5.30912e-71	-0.49643	0.02	0.316	5.6781e-67	E3 ubiquitin-protein ligase HUWE1 [Hydra vulgaris]
gene-Aco27707	6.50509e-71	0.532529	0.319	0	6.95719e-67	serine/threonine-protein phosphatase alpha-2 isoform [Nematostella vectensis]
gene-Aco27808	1.09367e-70	-0.578257	0.097	0.446	1.16968e-66	RNA-binding protein cabeza isoform X2 [Hydra vulgaris]
gene-Aco24461	1.24787e-70	-0.5368	0.031	0.336	1.3346e-66	tubby-related protein 3 isoform X2 [Hydra vulgaris]
gene-Aco00762	1.54221e-70	-0.715089	0.985	0.995	1.6494e-66	60S ribosomal protein L31-like [Xenia sp. Carnegie-2017]
gene-Aco22632	1.60927e-70	-0.520444	0.021	0.316	1.72112e-66	protein turtle isoform X1 [Hydra vulgaris]
gene-Aco06318	1.87106e-70	-1.00622	0.088	0.426	2.0011e-66	trichohyalin-like [Pocillopora damicornis]
gene-Aco15411	2.08198e-70	-0.675882	0.049	0.367	2.22668e-66	dual 3',5'-cyclic-AMP and -GMP phosphodiesterase 11A-like [Actinia tenebrosa]
gene-Aco12001	2.95857e-70	-0.517446	0.011	0.292	3.16419e-66	sphingosine-1-phosphate lyase 1 [Exaiptasia diaphana]
gene-Aco03345	3.08651e-70	-0.522305	0.039	0.352	3.30102e-66	serine/arginine-rich splicing factor 10 [Exaiptasia diaphana]
gene-Aco22755	1.34206e-69	-4.39852	0.001	0.266	1.43534e-65	PREDICTED: uncharacterized protein LOC107340539 [Acropora digitifera]
gene-Aco25018	1.47839e-69	-0.808859	0	0.264	1.58114e-65	kelch-like protein 12 [Hydra vulgaris]
gene-Aco03848	2.14905e-69	-0.883595	0.089	0.42	2.2984e-65	PAX3- and PAX7-binding protein 1 [Hydra vulgaris]
gene-Aco03606	4.44836e-69	0.617602	0.425	0.066	4.75752e-65	unnamed protein product [Diabrotica balteata]
gene-Aco21036	4.48221e-69	-0.479441	0.025	0.321	4.79372e-65	uncharacterized protein LOC116288385 isoform X1 [Actinia tenebrosa]
gene-Aco14140	5.08308e-69	0.564762	0.43	0.068	5.43636e-65	actin-related protein 2/3 complex subunit 2 isoform X2 [Hydra vulgaris]
gene-Aco03410	5.58858e-69	-0.52098	0.077	0.415	5.97699e-65	serine/arginine-rich splicing factor 10-like [Stylophora pistillata]
gene-Aco12756	5.80147e-69	-0.635361	0.032	0.332	6.20467e-65	voltage-dependent R-type calcium channel subunit alpha-1E-like [Pocillopora damicornis]
gene-Aco06490	6.66062e-69	-0.521641	0.022	0.313	7.12353e-65	E3 ubiquitin-protein ligase CHIP [Hydra vulgaris]
gene-Aco16669	1.04576e-68	-0.441037	0.015	0.298	1.11844e-64	putative RNA-directed DNA polymerase from transposon X-element [Anabarilius grahami]
gene-Aco13182	1.10859e-68	-0.507228	0.037	0.343	1.18564e-64	Contactin 4, partial [Hydra vulgaris]
gene-Aco24620	1.35155e-68	0.460184	0.31	0	1.44548e-64	adenosine kinase isoform X2 [Nematostella vectensis]
gene-Aco25191	1.51627e-68	1.17506	0.823	0.499	1.62165e-64	calbindin-32 isoform X1 [Hydra vulgaris]
gene-Aco22718	1.77309e-68	-0.631351	0.975	0.999	1.89632e-64	hypothetical protein AALO_G00132720 [Alosa alosa]
gene-Aco03890	6.92407e-68	-0.394978	0.004	0.268	7.40529e-64	tetratricopeptide repeat protein 28-like [Actinia tenebrosa]
gene-Aco18083	7.36434e-68	0.568682	0.389	0.045	7.87617e-64	Cathepsin B [Lamellibrachia satsuma]
gene-Aco03290	7.9013e-68	0.463188	0.307	0	8.45044e-64	probable serine/threonine-protein kinase DDB_G0268642 isoform X1 [Hydra vulgaris]
gene-Aco02201	8.4792e-68	-0.497915	0.017	0.299	9.0685e-64	calpain-15 [Hydra vulgaris]
gene-Aco12935	1.42428e-67	0.464188	0.306	0	1.52326e-63	hypothetical protein TCAL_09319 [Tigriopus californicus]
gene-Aco20188	1.42504e-67	0.467185	0.306	0	1.52408e-63	0
gene-Aco22786	1.71781e-67	-0.645023	0.126	0.472	1.8372e-63	unnamed protein product, partial [Owenia fusiformis]
gene-Aco10377	2.04916e-67	-0.531826	0.018	0.299	2.19157e-63	unnamed protein product, partial [Allacma fusca]
gene-Aco29188	2.2757e-67	0.713295	0.324	0.009	2.43386e-63	ganglioside GM2 activator-like [Branchiostoma floridae]
gene-Aco11851	2.41729e-67	0.583652	0.99	0.943	2.58529e-63	40S ribosomal protein S10-like [Dendronephthya gigantea]
gene-Aco15865	2.81096e-67	0.479108	0.305	0	3.00632e-63	probable protein disulfide-isomerase A4 [Acropora millepora]
gene-Aco08656	2.90271e-67	-0.611785	0.063	0.382	3.10444e-63	voltage-dependent calcium channel subunit alpha-2/delta-3-like isoform X3 [Actinia tenebrosa]
gene-Aco13269	3.18677e-67	-0.614565	0.011	0.283	3.40825e-63	major facilitator superfamily domain-containing protein 4A [Nematostella vectensis]
gene-Aco28068	4.09013e-67	0.449113	0.304	0	4.37439e-63	proteasome subunit alpha type-4 [Rhinatrema bivittatum]
gene-Aco02491	4.68799e-67	0.806614	0.54	0.158	5.01381e-63	kinesin-like protein KIN-7O isoform X6 [Hydra vulgaris]
gene-Aco15634	6.61128e-67	0.594128	0.304	0	7.07076e-63	collagen alpha-1(I) chain-like [Hydra vulgaris]
gene-Aco20932	1.34952e-66	0.484765	0.336	0.016	1.44331e-62	high-affinity choline transporter 1-like [Stylophora pistillata]
gene-Aco26579	1.86758e-66	-0.663921	0.022	0.303	1.99737e-62	tektin-1-like [Acropora millepora]
gene-Aco03627	6.90124e-66	-0.480818	0.009	0.273	7.38088e-62	uncharacterized protein LOC110241572 [Exaiptasia diaphana]
gene-Aco27801	1.1633e-65	-0.803093	0.346	0.665	1.24415e-61	T-complex protein 1 subunit zeta isoform X2 [Nematostella vectensis]
gene-Aco21399	1.21772e-65	-0.514844	0.055	0.366	1.30235e-61	U2 small nuclear ribonucleoprotein auxiliary factor 35 kDa subunit-related protein 1-like [Acropora millepora]
gene-Aco12950	1.28506e-65	0.447091	0.298	0	1.37437e-61	PREDICTED: 14-3-3 protein zeta isoform X1 [Dinoponera quadriceps]
gene-Aco14246	1.9563e-65	0.622178	0.298	0	2.09226e-61	collagen alpha-1(I) chain-like precursor [Hydra vulgaris]
gene-Aco00298	1.98416e-65	-0.720321	0.971	0.991	2.12206e-61	40S ribosomal protein S23 [Xenia sp. Carnegie-2017]
gene-Aco15562	2.02856e-65	-1.04652	0.118	0.445	2.16955e-61	enkurin-like [Stylophora pistillata]
gene-Aco04985	2.29251e-65	0.561648	0.384	0.045	2.45184e-61	uncharacterized protein LOC116611527 [Nematostella vectensis]
gene-Aco17894	3.9329e-65	-0.738669	0.98	0.991	4.20624e-61	ribosomal protein rps12 [Eurythoe complanata]
gene-Aco00888	3.99866e-65	-0.622379	0.088	0.415	4.27657e-61	phospholipid-transporting ATPase IB isoform X2 [Hydra vulgaris]
gene-Aco00801	4.22522e-65	0.525116	0.377	0.044	4.51888e-61	phosphoglycerate kinase 1 [Caerostris darwini]
gene-Aco07216	6.09451e-65	0.42466	0.295	0	6.51808e-61	uncharacterized protein LOC116291476 [Actinia tenebrosa]
gene-Aco25184	9.33913e-65	0.437221	0.297	0.001	9.9882e-61	methenyltetrahydrofolate synthase domain-containing protein-like isoform X2 [Haliotis rubra]
gene-Aco08711	1.01775e-64	-0.595455	0	0.247	1.08848e-60	putative RNA-directed DNA polymerase from transposon BS [Stylophora pistillata]
gene-Aco13375	1.50958e-64	-0.463882	0.012	0.277	1.6145e-60	PREDICTED: RNA-directed DNA polymerase from mobile element jockey-like [Acropora digitifera]
gene-Aco24571	1.71096e-64	0.416416	0.293	0	1.82987e-60	guanine nucleotide-binding protein subunit gamma [Hydra vulgaris]
gene-Aco20799	2.74242e-64	-0.727031	0.209	0.558	2.93302e-60	E3 ubiquitin-protein ligase RNF8-like [Orbicella faveolata]
gene-Aco31064	3.20245e-64	-0.632836	0.158	0.506	3.42502e-60	cold shock domain-containing protein E1 [Hydra vulgaris]
gene-Aco24473	4.05596e-64	-0.410496	0.01	0.269	4.33785e-60	diacylglycerol kinase zeta isoform X7 [Hydra vulgaris]
gene-Aco10668	4.98839e-64	-0.501243	0.053	0.356	5.33508e-60	mitogen-activated protein kinase kinase kinase kinase 5-like [Hydra vulgaris]
gene-Aco10395	5.89408e-64	-0.651436	0.023	0.297	6.30372e-60	LOW QUALITY PROTEIN: dynein axonemal heavy chain 7 [Nematostella vectensis]
gene-Aco00848	7.17598e-64	-0.476257	0.015	0.281	7.67471e-60	membrane-associated progesterone receptor component 2 [Nematostella vectensis]
gene-Aco14191	8.83173e-64	-0.424599	0.011	0.273	9.44554e-60	coiled-coil domain-containing protein 12-like [Actinia tenebrosa]
gene-Aco16755	9.41509e-64	0.688853	0.891	0.629	1.00694e-59	vigilin-like [Actinia tenebrosa]
gene-Aco08171	1.59347e-63	-0.535399	0.018	0.286	1.70421e-59	tetratricopeptide repeat protein 39B [Nematostella vectensis]
gene-Aco06459	2.29963e-63	0.706729	0.912	0.732	2.45946e-59	cyclic AMP-dependent transcription factor ATF-4-like [Pocillopora damicornis]
gene-Aco07358	2.70981e-63	-0.616006	0.142	0.484	2.89814e-59	leukocyte receptor cluster member 8 homolog [Orbicella faveolata]
gene-Aco06500	3.46845e-63	-0.552081	0.034	0.318	3.7095e-59	dynein light chain 4, axonemal-like [Pocillopora damicornis]
gene-Aco07263	3.74571e-63	0.47117	0.289	0	4.00603e-59	0
gene-Aco02177	4.01386e-63	-0.52365	0.056	0.359	4.29282e-59	ubiquitin-like modifier-activating enzyme 1 [Hydra vulgaris]
gene-Aco29189	4.88312e-63	-0.432173	0.014	0.276	5.22249e-59	sorting nexin-27 [Hydra vulgaris]
gene-Aco14450	5.84291e-63	0.441008	0.288	0	6.24899e-59	V-type proton ATPase subunit F [Exaiptasia diaphana]
gene-Aco21707	6.02911e-63	0.545902	0.446	0.097	6.44813e-59	signal recognition particle 9 kDa protein [Hydra vulgaris]
gene-Aco21498	7.87076e-63	-0.436562	0.023	0.294	8.41778e-59	uncharacterized protein LOC114527747 [Dendronephthya gigantea]
gene-Aco07831	9.07733e-63	-0.41104	0.019	0.287	9.7082e-59	ATP-binding cassette sub-family A member 2 isoform X1 [Hydra vulgaris]
gene-Aco19858	9.32884e-63	-0.623416	0.096	0.415	9.97719e-59	E3 ubiquitin-protein ligase HECTD1 isoform X2 [Hydra vulgaris]
gene-Aco28331	1.29339e-62	-1.10703	0.161	0.488	1.38328e-58	cilia- and flagella-associated protein 53-like [Orbicella faveolata]
gene-Aco31025	2.80764e-62	-0.380247	0.005	0.251	3.00277e-58	mago nashi 2 [Macrobrachium nipponense]
gene-Aco03660	4.6923e-62	-0.372288	0	0.237	5.01841e-58	uncharacterized protein LOC125560693 isoform X2 [Nematostella vectensis]
gene-Aco21309	6.76062e-62	-0.424177	0.018	0.281	7.23049e-58	cystathionine beta-synthase-like protein [Hydra vulgaris]
gene-Aco17718	6.79043e-62	0.633712	0.467	0.113	7.26236e-58	uncharacterized protein LOC100206545 [Hydra vulgaris]
gene-Aco27892	8.41694e-62	-0.746887	0.449	0.735	9.00192e-58	cytochrome b-c1 complex subunit 7-like [Dendronephthya gigantea]
gene-Aco10579	8.4661e-62	-0.808991	0.112	0.433	9.05449e-58	dual specificity protein phosphatase 10 [Hydra vulgaris]
gene-Aco21537	9.27011e-62	-0.709162	0.122	0.444	9.91438e-58	neurocalcin homolog isoform X2 [Hydra vulgaris]
gene-Aco25132	1.28097e-61	-0.512985	0.028	0.3	1.37e-57	biogenesis of lysosome-related organelles complex 1 subunit 4 [Hydra vulgaris]
gene-Aco12055	1.38787e-61	0.69897	0.862	0.616	1.48433e-57	14-3-3 zeta [Pristionchus pacificus]
gene-Aco00823	1.59441e-61	-0.500352	0.019	0.281	1.70522e-57	leucine-rich repeat-containing protein 51 [Hydra vulgaris]
gene-Aco02424	3.33213e-61	0.423208	0.286	0.002	3.56371e-57	predicted protein [Nematostella vectensis]
gene-Aco22407	5.28029e-61	-0.665882	0.931	0.976	5.64727e-57	60S ribosomal protein L35a-like [Hydra vulgaris]
gene-Aco14238	1.16239e-60	-0.736872	0.106	0.42	1.24317e-56	cyclin-dependent kinase 5 activator 1 [Hydra vulgaris]
gene-Aco21427	1.19687e-60	-0.727533	0.02	0.279	1.28006e-56	NT5E [Branchiostoma lanceolatum]
gene-Aco09366	1.41783e-60	-0.398581	0.011	0.259	1.51637e-56	uncharacterized protein LOC105844333 isoform X2 [Hydra vulgaris]
gene-Aco16968	1.59225e-60	-0.700192	0.903	0.96	1.70291e-56	eukaryotic translation initiation factor 5A-1-like isoform X2 [Orbicella faveolata]
gene-Aco14115	1.85121e-60	-0.461209	0.038	0.318	1.97986e-56	S-adenosylhomocysteine hydrolase-like protein 1 [Hydra vulgaris]
gene-Aco00330	2.07606e-60	0.39874	0.277	0	2.22035e-56	ubiquitin-fold modifier 1 [Chanos chanos]
gene-Aco05746	2.67237e-60	-0.596437	0.186	0.522	2.8581e-56	aminoacyl tRNA synthase complex-interacting multifunctional protein 1-like [Pomacea canaliculata]
gene-Aco19605	4.14362e-60	-0.40327	0.022	0.283	4.4316e-56	proteasome subunit alpha type-3 [Hydra vulgaris]
gene-Aco13163	4.15276e-60	-1.15023	0.033	0.303	4.44137e-56	nematocyst expressed protein 8 isoform X2 [Hydra vulgaris]
gene-Aco03847	4.98989e-60	0.727732	0.703	0.37	5.33668e-56	heterogeneous nuclear ribonucleoprotein Q [Hydra vulgaris]
gene-Aco27914	5.48031e-60	0.544137	0.573	0.191	5.86119e-56	probable ribosome biogenesis protein RLP24 [Myripristis murdjan]
gene-Aco05229	5.66913e-60	-0.454588	0.017	0.273	6.06313e-56	ninein-like protein isoform X5 [Nematostella vectensis]
gene-Aco06256	1.07922e-59	-0.335206	0	0.229	1.15423e-55	eukaryotic elongation factor 2 kinase-like isoform X2 [Acropora millepora]
gene-Aco28093	1.70132e-59	-0.53713	0.025	0.287	1.81956e-55	tubulin polyglutamylase ttll6-like [Orbicella faveolata]
gene-Aco27782	2.81354e-59	-0.39731	0.011	0.254	3.00908e-55	serine/threonine-protein kinase NLK [Hydra vulgaris]
gene-Aco06285	3.20587e-59	0.653205	0.273	0	3.42868e-55	hypothetical protein, partial [Aurelia aurita]
gene-Aco01285	3.60474e-59	0.426714	0.272	0	3.85527e-55	LIM-domain protein prickle [Clytia hemisphaerica]
gene-Aco07127	3.75248e-59	-0.393348	0.01	0.252	4.01328e-55	meiosis regulator and mRNA stability factor 1 isoform X1 [Hydra vulgaris]
gene-Aco06243	6.41252e-59	-0.912171	0.131	0.443	6.85819e-55	cilia- and flagella-associated protein 157 [Exaiptasia diaphana]
gene-Aco03592	7.83099e-59	0.544922	0.421	0.086	8.37524e-55	delta-1-pyrroline-5-carboxylate synthase isoform X1 [Hydra vulgaris]
gene-Aco29024	8.79057e-59	-1.00446	0.553	0.77	9.40152e-55	peptidyl-prolyl cis-trans isomerase B-like [Actinia tenebrosa]
gene-Aco06586	8.99013e-59	0.876223	0.272	0	9.61495e-55	MAC/Perforin domain containing protein [Rhopilema esculentum]
gene-Aco01284	1.11591e-58	-0.51168	0.062	0.353	1.19346e-54	C-Jun-amino-terminal kinase-interacting protein 4 [Hydra vulgaris]
gene-Aco11805	2.00806e-58	-0.633225	0.152	0.473	2.14762e-54	NADH dehydrogenase [ubiquinone] iron-sulfur protein 5 [Exaiptasia diaphana]
gene-Aco14042	2.18112e-58	-0.518628	0.04	0.311	2.3327e-54	dynein heavy chain 6, axonemal-like [Stylophora pistillata]
gene-Aco31073	3.20494e-58	-0.435843	0.029	0.291	3.42768e-54	uncharacterized protein LOC100203938 [Hydra vulgaris]
gene-Aco07660	4.17008e-58	0.534435	0.269	0	4.4599e-54	glutathione hydrolase 1 proenzyme [Hydra vulgaris]
gene-Aco22546	4.22588e-58	0.507522	0.269	0	4.51958e-54	putative sodium-coupled neutral amino acid transporter 11 [Dermacentor andersoni]
gene-Aco03375	4.96959e-58	-0.538096	0.01	0.247	5.31498e-54	cGMP-specific 3',5'-cyclic phosphodiesterase-like [Orbicella faveolata]
gene-Aco03353	5.45923e-58	-0.382342	0.022	0.276	5.83865e-54	TM2 domain-containing protein 2,TM2 domain-containing protein CG11103,TM2 domain-containing protein C02F5.13 [Sepia pharaonis]
gene-Aco13065	5.62374e-58	-0.458851	0.038	0.308	6.01459e-54	cAMP-dependent protein kinase type II regulatory subunit isoform X1 [Hydra vulgaris]
gene-Aco12142	5.68451e-58	-0.478366	0.081	0.384	6.07958e-54	uncharacterized protein LOC100204596 [Hydra vulgaris]
gene-Aco17917	5.7633e-58	-0.545873	0.077	0.376	6.16385e-54	Nucleolar GTP-binding protein 2 [Stylophora pistillata]
gene-Aco31098	6.00697e-58	0.439992	0.268	0	6.42446e-54	membrane-spanning 4-domains subfamily A member 8-like [Orbicella faveolata]
gene-Aco02367	6.88334e-58	-0.52242	0.043	0.316	7.36173e-54	kinesin-like protein KIN-7O [Actinia tenebrosa]
gene-Aco13977	7.36102e-58	-0.435764	0.03	0.292	7.87261e-54	DNA/RNA-binding protein KIN17 [Hydra vulgaris]
gene-Aco14763	7.3705e-58	0.420016	0.28	0.006	7.88275e-54	tricarboxylate transport protein B, mitochondrial [Hydra vulgaris]
gene-Aco11729	7.71758e-58	-0.351793	0.003	0.23	8.25395e-54	RING finger protein 141 [Nematostella vectensis]
gene-Aco21616	7.7691e-58	0.451201	0.321	0.026	8.30905e-54	hemicentin-2-like [Hippoglossus hippoglossus]
gene-Aco22692	8.31446e-58	-0.558322	0.026	0.282	8.89232e-54	coiled-coil domain-containing protein 39 [Nematostella vectensis]
gene-Aco03936	8.91069e-58	0.527218	0.455	0.113	9.52999e-54	mitochondrial import inner membrane translocase subunit Tim13-like [Lytechinus variegatus]
gene-Aco24917	1.06903e-57	0.415288	0.274	0.004	1.14332e-53	probable ATP-dependent RNA helicase DHX35 [Acanthaster planci]
gene-Aco06428	1.15393e-57	-0.708104	0.341	0.659	1.23412e-53	myosin-10 [Hydra vulgaris]
gene-Aco26633	1.71672e-57	0.522177	0.432	0.101	1.83603e-53	EH domain-containing protein 2 [Hydra vulgaris]
gene-Aco20261	1.78676e-57	-0.354526	0.004	0.231	1.91094e-53	ubiquitin carboxyl-terminal hydrolase 34 [Hydra vulgaris]
gene-Aco19466	2.34492e-57	-0.365391	0.005	0.234	2.50789e-53	uncharacterized protein LOC114961005 isoform X3 [Acropora millepora]
gene-Aco19589	2.93674e-57	-0.387126	0	0.22	3.14085e-53	transmembrane protein 229B-like [Hydra vulgaris]
gene-Aco15948	2.99894e-57	0.421574	0.265	0	3.20737e-53	extended synaptotagmin-2 isoform X1 [Nematostella vectensis]
gene-Aco06337	5.3559e-57	0.467185	0.264	0	5.72814e-53	hypothetical protein Btru_008134, partial [Bulinus truncatus]
gene-Aco04020	6.77319e-57	-0.403474	0.017	0.262	7.24392e-53	X-linked retinitis pigmentosa GTPase regulator [Stylophora pistillata]
gene-Aco27870	7.10275e-57	-0.504083	0.084	0.384	7.59639e-53	A-kinase anchor protein 13 isoform X3 [Hydra vulgaris]
gene-Aco10660	7.34626e-57	-0.909507	0.002	0.224	7.85683e-53	bursicon-like [Actinia tenebrosa]
gene-Aco13121	1.28047e-56	0.557249	0.281	0.009	1.36947e-52	trypsin-3 [Hydra vulgaris]
gene-Aco01904	1.37817e-56	0.399785	0.262	0	1.47396e-52	THO complex subunit 2 [Stylophora pistillata]
gene-Aco01704	2.07043e-56	0.686531	0.424	0.1	2.21433e-52	hippocalcin-like protein 1 [Hydra vulgaris]
gene-Aco04996	4.50322e-56	0.536386	0.987	0.932	4.81619e-52	40S ribosomal protein S4 [Hydra vulgaris]
gene-Aco00828	4.60554e-56	-0.515093	0.04	0.304	4.92562e-52	Hypothetical predicted protein [Mytilus galloprovincialis]
gene-Aco25114	5.29097e-56	0.565523	0.26	0	5.65869e-52	coadhesin-like [Actinia tenebrosa]
gene-Aco03864	5.43985e-56	-0.712527	0.119	0.421	5.81792e-52	adenylate kinase 9-like [Actinia tenebrosa]
gene-Aco13249	7.54214e-56	-0.371763	0.017	0.259	8.06632e-52	RNA-binding protein 5-like isoform X2 [Acropora millepora]
gene-Aco06288	1.01967e-55	0.510423	0.357	0.054	1.09054e-51	H(+)/Cl(-) exchange transporter 7 [Nematostella vectensis]
gene-Aco15723	1.75679e-55	3.23487	0.436	0.1	1.87889e-51	ectin-like [Stylophora pistillata]
gene-Aco06154	2.41932e-55	0.582213	0.418	0.096	2.58747e-51	argininosuccinate synthase-like [Pocillopora damicornis]
gene-Aco04066	2.48171e-55	0.574812	0.257	0	2.65419e-51	SCO-spondin [Exaiptasia diaphana]
gene-Aco08124	2.82198e-55	0.382264	0.259	0.001	3.0181e-51	ribosome production factor 1 [Hydra vulgaris]
gene-Aco31053	2.87201e-55	-0.424037	0.02	0.262	3.07162e-51	thioredoxin domain-containing protein [Hydra vulgaris]
gene-Aco15784	2.94035e-55	0.386486	0.259	0.001	3.1447e-51	post-GPI attachment to proteins factor 3 isoform X2 [Exaiptasia diaphana]
gene-Aco29168	3.25782e-55	-0.448862	0	0.213	3.48424e-51	GTP-binding protein Rit2 [Nematostella vectensis]
gene-Aco20817	3.60824e-55	-0.485786	0.025	0.271	3.85902e-51	radial spoke head protein 4 homolog A-like [Stylophora pistillata]
gene-Aco22577	5.18532e-55	0.676488	0.273	0.009	5.5457e-51	E26 transcription factor, partial [Aurelia aurita]
gene-Aco16982	5.18767e-55	0.474612	0.261	0.002	5.54821e-51	uncharacterized protein LOC101240296 isoform X1 [Hydra vulgaris]
gene-Aco31054	5.37718e-55	-0.347673	0.01	0.237	5.7509e-51	ubiquitin carboxyl-terminal hydrolase 8 isoform X1 [Hydra vulgaris]
gene-Aco15894	5.9081e-55	0.399785	0.255	0	6.31872e-51	bromodomain adjacent to zinc finger domain protein 2B-like isoform X5 [Acropora millepora]
gene-Aco31310	6.4846e-55	-0.372288	0	0.212	6.93528e-51	0
gene-Aco29222	7.12354e-55	-0.353112	0.012	0.243	7.61863e-51	probable E3 ubiquitin-protein ligase HERC1 isoform X3 [Lytechinus variegatus]
gene-Aco21492	8.45679e-55	0.393844	0.257	0.001	9.04454e-51	protein capicua homolog [Hydra vulgaris]
gene-Aco13194	8.53932e-55	-0.711979	0.053	0.319	9.1328e-51	contactin-2 isoform X2 [Hydra vulgaris]
gene-Aco24595	8.73046e-55	0.390695	0.257	0.001	9.33722e-51	protein phosphatase 1 regulatory subunit 12A-like isoform X2 [Hydra vulgaris]
gene-Aco06266	9.52155e-55	-0.365408	0.005	0.224	1.01833e-50	DNA ligase 1 isoform X3 [Hydra vulgaris]
gene-Aco27757	1.97217e-54	-0.414787	0.004	0.22	2.10924e-50	probable E3 ubiquitin-protein ligase RNF217 [Acropora millepora]
gene-Aco10735	2.17487e-54	-0.834455	0.286	0.602	2.32602e-50	nesprin-1-like isoform X1 [Actinia tenebrosa]
gene-Aco21074	2.78322e-54	2.69853	0.253	0	2.97665e-50	PREDICTED: cubilin-like [Vollenhovia emeryi]
gene-Aco04886	4.04171e-54	-0.528245	0.004	0.219	4.32261e-50	protein FAM228B-like [Stylophora pistillata]
gene-Aco16632	4.26562e-54	0.362723	0.251	0	4.56208e-50	uncharacterized protein LOC116292349 [Actinia tenebrosa]
gene-Aco16794	4.38661e-54	-0.594313	0.015	0.246	4.69148e-50	uncharacterized protein LOC110060191 isoform X1 [Orbicella faveolata]
gene-Aco07451	4.40369e-54	-0.408907	0.033	0.285	4.70975e-50	caskin-1 [Hydra vulgaris]
gene-Aco00289	5.74471e-54	0.472165	0.251	0	6.14396e-50	fibroblast growth factor 1 [Hydra vulgaris]
gene-Aco24541	6.23739e-54	-0.33242	0	0.208	6.67089e-50	zinc finger C3H1 domain-containing protein-like [Pocillopora damicornis]
gene-Aco13059	6.49184e-54	-0.34076	0	0.208	6.94302e-50	bis(5'-adenosyl)-triphosphatase-like [Dendronephthya gigantea]
gene-Aco17738	8.44958e-54	0.390346	0.25	0	9.03683e-50	Rho-associated protein kinase 2 [Exaiptasia diaphana]
gene-Aco03716	9.26323e-54	-1.03057	0.032	0.276	9.90703e-50	parkin coregulated gene protein homolog [Hydra vulgaris]
gene-Aco03909	1.03474e-53	-0.651679	0.076	0.354	1.10665e-49	trichohyalin [Exaiptasia diaphana]
gene-Aco17722	1.0739e-53	-0.325604	0.008	0.227	1.14854e-49	tudor domain-containing 6 [Hydra vulgaris]
gene-Aco02481	1.10259e-53	0.492849	0.404	0.09	1.17922e-49	protein PBDC1-like [Orbicella faveolata]
gene-Aco10010	1.22336e-53	-0.425953	0.043	0.303	1.30839e-49	quenching protein QQ1, partial [Aurelia aurita]
gene-Aco00032	1.62361e-53	0.48281	0.368	0.066	1.73645e-49	Transcription factor IIIA, partial [Cuculus canorus]
gene-Aco21149	1.67736e-53	-0.80067	0.08	0.358	1.79393e-49	protein Flattop homolog isoform X2 [Hydra vulgaris]
gene-Aco03300	1.78035e-53	-0.347673	0.002	0.212	1.90408e-49	Nanos2 [Hydractinia echinata]
gene-Aco03460	1.80726e-53	-0.447392	0.002	0.212	1.93287e-49	hypothetical protein LOTGIDRAFT_130996 [Lottia gigantea]
gene-Aco06389	2.11879e-53	-0.383826	0.016	0.247	2.26604e-49	chromobox protein homolog 2-like [Hydra vulgaris]
gene-Aco00126	2.13645e-53	-0.416448	0.018	0.251	2.28494e-49	E3 ubiquitin-protein ligase SH3RF1 isoform X2 [Hydra vulgaris]
gene-Aco19113	2.94779e-53	-0.321226	0	0.206	3.15266e-49	RNA-directed DNA polymerase from mobile element jockey [Stylophora pistillata]
gene-Aco02468	2.99746e-53	0.288025	0.511	0.152	3.20579e-49	myosin essential light chain [Aurelia sp. 2017-HT]
gene-Aco21711	3.32127e-53	-0.433171	0.032	0.279	3.5521e-49	glypican-6a isoform X3 [Xiphias gladius]
gene-Aco31745	3.37623e-53	-0.688782	0	0.206	3.61088e-49	histone H2B, gonadal-like [Hydra vulgaris]
gene-Aco21017	3.45952e-53	-0.595455	0	0.206	3.69995e-49	receptor expression-enhancing protein 5 [Aplysia californica]
gene-Aco20674	3.74622e-53	0.363796	0.248	0	4.00658e-49	hypothetical protein LOTGIDRAFT_164500 [Lottia gigantea]
gene-Aco26233	3.83006e-53	-0.474121	0.002	0.21	4.09624e-49	dynein axonemal heavy chain 8 [Nematostella vectensis]
gene-Aco24972	5.03355e-53	0.388247	0.263	0.007	5.38338e-49	programmed cell death protein 6 isoform X1 [Lingula anatina]
gene-Aco09641	6.07994e-53	0.358426	0.247	0	6.50249e-49	myelin expression factor 2 [Hydra vulgaris]
gene-Aco03484	6.40564e-53	0.372345	0.247	0	6.85083e-49	fatty acid desaturase 6 [Lingula anatina]
gene-Aco24628	9.07642e-53	-0.349047	0.003	0.212	9.70723e-49	uncharacterized protein LOC5498972 [Nematostella vectensis]
gene-Aco02876	1.96088e-52	-0.332464	0.003	0.21	2.09716e-48	TBC1 domain family member 12-like [Pocillopora damicornis]
gene-Aco16078	1.98679e-52	-1.28422	0.095	0.365	2.12487e-48	forkhead box protein L2-like [Orbicella faveolata]
gene-Aco10569	2.56868e-52	0.655833	0.245	0	2.7472e-48	uncharacterized protein LOC100197733 isoform X2 [Hydra vulgaris]
gene-Aco29071	4.55701e-52	-0.58791	0.199	0.511	4.87373e-48	NADH dehydrogenase [ubiquinone] 1 alpha subcomplex subunit 6 [Nematostella vectensis]
gene-Aco12911	4.59779e-52	0.538721	0.421	0.103	4.91734e-48	TPR repeat-containing protein DDB_G0287407 [Hydra vulgaris]
gene-Aco00917	4.7897e-52	-0.324146	0.005	0.214	5.12259e-48	0
gene-Aco26189	5.04007e-52	-0.525915	0.011	0.227	5.39036e-48	unnamed protein product [Owenia fusiformis]
gene-Aco00769	5.26106e-52	0.369145	0.243	0	5.6267e-48	NADH dehydrogenase [ubiquinone] 1 alpha subcomplex subunit 2-like [Stylophora pistillata]
gene-Aco07948	6.09079e-52	-0.620277	0.123	0.418	6.5141e-48	very low-density lipoprotein receptor-like isoform X1 [Orbicella faveolata]
gene-Aco26366	6.90614e-52	0.5996	0.243	0	7.38612e-48	adhesion G protein-coupled receptor L2-like [Dendronephthya gigantea]
gene-Aco22783	7.84717e-52	-0.495536	0.001	0.203	8.39255e-48	radial spoke head 1 homolog [Actinia tenebrosa]
gene-Aco07422	7.96593e-52	-0.40067	0.021	0.252	8.51956e-48	rab11 family-interacting protein 3 isoform X2 [Hydra vulgaris]
gene-Aco25118	8.06514e-52	0.426274	0.315	0.038	8.62567e-48	exocyst complex component 2 isoform X1 [Hydra vulgaris]
gene-Aco25097	1.10578e-51	-0.385796	0.035	0.281	1.18263e-47	homocysteine-responsive endoplasmic reticulum-resident ubiquitin-like domain member 2 protein [Branchiostoma floridae]
gene-Aco05844	1.21899e-51	-0.379469	0.029	0.268	1.30371e-47	cdc42-interacting protein 4 homolog [Hydra vulgaris]
gene-Aco07886	1.75746e-51	-0.426726	0.033	0.276	1.8796e-47	NASP [Mytilus coruscus]
gene-Aco19885	1.90693e-51	-0.362456	0.021	0.251	2.03946e-47	metastasis-associated protein MTA3 [Hydra vulgaris]
gene-Aco28293	2.14741e-51	0.400829	0.299	0.029	2.29666e-47	Electron transfer flavoprotein subunit alpha, mitochondrial [Oryzias melastigma]
gene-Aco00659	2.23986e-51	-0.347673	0.008	0.219	2.39553e-47	menin-like [Actinia tenebrosa]
gene-Aco00293	2.40183e-51	-0.85481	0.125	0.41	2.56875e-47	predicted protein, partial [Nematostella vectensis]
gene-Aco31001	3.04576e-51	0.528568	0.367	0.072	3.25744e-47	protein ERGIC-53 [Hydra vulgaris]
gene-Aco26470	3.07816e-51	-0.473958	0.061	0.325	3.29209e-47	beta-adrenergic receptor kinase 2 [Hydra vulgaris]
gene-Aco02563	3.40419e-51	-0.411861	0.028	0.264	3.64078e-47	eukaryotic translation initiation factor 2-alpha kinase 3 [Hydra vulgaris]
gene-Aco28167	4.06218e-51	0.767498	0.794	0.54	4.3445e-47	cyclic AMP-responsive element-binding protein 3-like protein 3 [Pocillopora damicornis]
gene-Aco10468	4.44532e-51	0.377663	0.239	0	4.75427e-47	spectrin beta chain, non-erythrocytic 1 isoform X2 [Hydra vulgaris]
gene-Aco00224	4.74391e-51	0.414598	0.316	0.039	5.07361e-47	periodic tryptophan protein 2 homolog [Hydra vulgaris]
gene-Aco31030	4.8755e-51	-0.319954	0.005	0.21	5.21435e-47	DNA repair protein complementing XP-A cells homolog [Hydra vulgaris]
gene-Aco12028	5.18657e-51	-0.429983	0.008	0.218	5.54704e-47	uncharacterized protein LOC100198750 [Hydra vulgaris]
gene-Aco17976	5.79562e-51	-0.5749	0.09	0.366	6.19841e-47	histone acetyltransferase KAT8-like [Mercenaria mercenaria]
gene-Aco07722	6.41405e-51	-0.327033	0.009	0.22	6.85982e-47	splicing regulatory glutamine/lysine-rich protein 1-like isoform X3 [Leptotrombidium deliense]
gene-Aco24509	6.6467e-51	0.47696	0.259	0.01	7.10865e-47	deoxyribose-phosphate aldolase [Hydra vulgaris]
gene-Aco15950	8.34349e-51	-0.3885	0.032	0.27	8.92337e-47	ras-related protein Ral-A [Nematostella vectensis]
gene-Aco14386	1.2214e-50	-0.32992	0.016	0.237	1.30629e-46	cyclic AMP-dependent transcription factor ATF-7-like [Orbicella faveolata]
gene-Aco03699	1.34596e-50	-0.425319	0.018	0.241	1.4395e-46	dnaJ homolog subfamily B member 13-like [Actinia tenebrosa]
gene-Aco03897	1.3528e-50	-0.431367	0.052	0.307	1.44682e-46	HIV Tat-specific factor 1 homolog [Hydra vulgaris]
gene-Aco10666	1.38097e-50	-0.324033	0	0.196	1.47695e-46	dynein light chain roadblock-type 2 isoform X2 [Mugil cephalus]
gene-Aco13035	1.56783e-50	0.479108	0.237	0	1.6768e-46	serine/threonine-protein phosphatase 6 regulatory ankyrin repeat subunit C-like [Stylophora pistillata]
gene-Aco28285	1.58538e-50	-0.319847	0.001	0.198	1.69556e-46	Coiled-coil domain-containing protein 171 [Stylophora pistillata]
gene-Aco22610	2.9156e-50	0.415141	0.346	0.06	3.11823e-46	PSMB8 [Branchiostoma lanceolatum]
gene-Aco14206	3.55252e-50	0.37341	0.235	0	3.79942e-46	insulin-induced gene 2 protein-like [Branchiostoma floridae]
gene-Aco28260	4.22793e-50	-0.295867	0.003	0.202	4.52177e-46	nonsense-mediated mRNA decay factor SMG5 [Hydra vulgaris]
gene-Aco22800	5.43339e-50	0.382365	0.268	0.016	5.81101e-46	SPRY domain-containing protein 7-like isoform X2 [Orbicella faveolata]
gene-Aco29244	6.12214e-50	-0.394551	0.042	0.287	6.54763e-46	tight junction protein ZO-2-like [Hydra vulgaris]
gene-Aco21280	6.5033e-50	-0.556681	0.227	0.526	6.95528e-46	hypothetical protein pdam_00001035, partial [Pocillopora damicornis]
gene-Aco10769	6.74639e-50	-0.331309	0.016	0.235	7.21526e-46	homeodomain-interacting protein kinase 2 [Hydra vulgaris]
gene-Aco12883	7.37535e-50	-0.344948	0.013	0.227	7.88793e-46	protein bicaudal C homolog 1 isoform X5 [Hydra vulgaris]
gene-Aco26669	1.10765e-49	-0.308754	0.006	0.208	1.18463e-45	E3 ubiquitin-protein ligase RNF185-like [Actinia tenebrosa]
gene-Aco14044	1.62518e-49	0.35735	0.232	0	1.73813e-45	uncharacterized protein LOC111341853 [Stylophora pistillata]
gene-Aco00849	2.15923e-49	-0.373762	0.045	0.292	2.30929e-45	UDP-N-acetylglucosamine--peptide N-acetylglucosaminyltransferase 110 kDa subunit isoform X2 [Hydra vulgaris]
gene-Aco02526	2.64949e-49	0.426446	0.593	0.207	2.83363e-45	gelsolin-like protein 1 [Lytechinus variegatus]
gene-Aco21111	3.00508e-49	-0.41521	0.032	0.265	3.21394e-45	pecanex-like protein 3 isoform X1 [Hydra vulgaris]
gene-Aco06185	3.05032e-49	-0.403142	0	0.191	3.26231e-45	unnamed protein product [Candidula unifasciata]
gene-Aco24727	3.09787e-49	-0.601605	0.013	0.224	3.31318e-45	uncharacterized protein C4orf45 homolog isoform X2 [Stylophora pistillata]
gene-Aco05868	3.49879e-49	0.574812	0.231	0	3.74195e-45	uncharacterized protein LOC105844785 [Hydra vulgaris]
gene-Aco05125	3.64462e-49	0.676257	0.577	0.252	3.89792e-45	hypothetical protein TCAL_09184 [Tigriopus californicus]
gene-Aco17427	4.54888e-49	0.351957	0.23	0	4.86503e-45	uncharacterized protein LOC110059813 [Orbicella faveolata]
gene-Aco10714	4.9402e-49	-0.384667	0.031	0.262	5.28354e-45	neurabin-1-like [Exaiptasia diaphana]
gene-Aco18015	5.27913e-49	-0.308791	0.007	0.208	5.64603e-45	syntaxin-7 [Hydra vulgaris]
gene-Aco28212	7.16451e-49	-0.3585	0.014	0.226	7.66245e-45	zinc finger protein 474 isoform X3 [Hydra vulgaris]
gene-Aco04976	7.53757e-49	0.347628	0.229	0	8.06143e-45	glycine-rich RNA-binding protein-like [Dendronephthya gigantea]
gene-Aco21402	7.62887e-49	0.349794	0.229	0	8.15908e-45	Renin receptor [Stylophora pistillata]
gene-Aco31029	7.9326e-49	0.461872	0.992	0.929	8.48392e-45	60S ribosomal protein L4-B-like [Xenia sp. Carnegie-2017]
gene-Aco02204	8.25675e-49	0.496588	0.533	0.206	8.8306e-45	ATP-binding cassette sub-family E member 1 [Hydra vulgaris]
gene-Aco27934	9.11745e-49	0.544443	0.62	0.293	9.75111e-45	large subunit GTPase 1 homolog [Hydra vulgaris]
gene-Aco10641	1.21029e-48	-0.327072	0.011	0.217	1.29441e-44	neurobeachin-like protein 1 isoform X1 [Hydra vulgaris]
gene-Aco25062	1.21503e-48	-0.567969	0.191	0.487	1.29948e-44	DNA topoisomerase I, mitochondrial-like [Pocillopora damicornis]
gene-Aco21115	1.35967e-48	0.362723	0.228	0	1.45417e-44	cilia- and flagella-associated protein 36 isoform X2 [Nematostella vectensis]
gene-Aco16939	1.4273e-48	-0.408913	0.078	0.345	1.5265e-44	cyclin-L1 [Hydra vulgaris]
gene-Aco15574	2.24358e-48	-0.421996	0.061	0.316	2.39951e-44	R3H domain-containing protein 1-like isoform X2 [Hydra vulgaris]
gene-Aco05748	2.32547e-48	-0.563189	0.982	0.995	2.4871e-44	cytochrome c [Orbicella faveolata]
gene-Aco08805	2.83056e-48	-0.327013	0.008	0.208	3.02728e-44	inositol polyphosphate multikinase isoform X2 [Crassostrea gigas]
gene-Aco14425	3.26662e-48	-0.58376	0.25	0.551	3.49365e-44	acyl-CoA-binding protein [Exaiptasia diaphana]
gene-Aco08582	3.50327e-48	-0.456701	0.063	0.318	3.74675e-44	serine/threonine-protein kinase RIO3-like [Stylophora pistillata]
gene-Aco13484	3.67851e-48	-0.300091	0.002	0.192	3.93416e-44	sarcolemmal membrane-associated protein isoform X2 [Hydra vulgaris]
gene-Aco26687	4.34579e-48	-0.361283	0.009	0.209	4.64782e-44	mediator of RNA polymerase II transcription subunit 31-like [Pocillopora damicornis]
gene-Aco18096	4.40175e-48	-0.619889	0.949	0.982	4.70767e-44	40S ribosomal protein S7-like [Actinia tenebrosa]
gene-Aco27844	4.48145e-48	-0.523712	0.074	0.33	4.79291e-44	E3 ubiquitin-protein ligase arih1 [Hydra vulgaris]
gene-Aco10577	4.70781e-48	-0.312941	0.005	0.2	5.03501e-44	forkhead box protein N2 [Nematostella vectensis]
gene-Aco24820	5.66643e-48	-0.328344	0.005	0.2	6.06024e-44	uncharacterized protein LOC100212061 [Hydra vulgaris]
gene-Aco17957	5.87961e-48	-0.644198	0.245	0.539	6.28824e-44	uncharacterized protein LOC100209298 isoform X6 [Hydra vulgaris]
gene-Aco04904	7.09153e-48	-0.519451	0.137	0.422	7.58439e-44	non-POU domain-containing octamer-binding protein isoform X2 [Hydra vulgaris]
gene-Aco19599	7.43155e-48	-0.606313	0.257	0.549	7.94804e-44	PREDICTED: stress-induced-phosphoprotein 1 [Galeopterus variegatus]
gene-Aco16061	7.71163e-48	-0.340845	0.012	0.218	8.24759e-44	cilia- and flagella-associated protein 74-like, partial [Actinia tenebrosa]
gene-Aco05825	7.84906e-48	-0.298668	0.002	0.191	8.39457e-44	meiosis inhibitor protein 1-like [Stylophora pistillata]
gene-Aco27803	7.88595e-48	0.40936	0.331	0.056	8.43402e-44	ERK2 [Aurelia aurita]
gene-Aco29045	9.43588e-48	-0.358194	0.042	0.281	1.00917e-43	heterogeneous nuclear ribonucleoprotein K isoform X2 [Hydra vulgaris]
gene-Aco07228	1.074e-47	0.370212	0.225	0	1.14864e-43	uncharacterized protein LOC100197328 [Hydra vulgaris]
gene-Aco04872	1.16721e-47	-0.509834	0.064	0.315	1.24833e-43	PREDICTED: uncharacterized protein LOC107350975 [Acropora digitifera]
gene-Aco14267	1.23414e-47	-0.331355	0.02	0.235	1.31991e-43	juxtaposed with another zinc finger protein 1 [Hydra vulgaris]
gene-Aco20829	1.29782e-47	0.644408	0.225	0	1.38801e-43	L-rhamnose-binding lectin CSL3 isoform X4 [Crassostrea gigas]
gene-Aco02165	1.51712e-47	0.520462	0.243	0.009	1.62256e-43	polycystic kidney disease 2-like 1 protein isoform X2 [Actinia tenebrosa]
gene-Aco02300	1.64056e-47	-0.397426	0.033	0.26	1.75458e-43	protein FAM47E-like [Actinia tenebrosa]
gene-Aco04117	1.84085e-47	-0.391748	0.047	0.287	1.96879e-43	unconventional myosin-IXa isoform X2 [Hydra vulgaris]
gene-Aco20881	1.84511e-47	0.390346	0.224	0	1.97334e-43	calmodulin-like protein 12 [Acropora millepora]
gene-Aco22719	2.01798e-47	-0.335253	0.004	0.195	2.15823e-43	lethal(3)malignant brain tumor-like protein 3 isoform X3 [Hydra vulgaris]
gene-Aco07313	2.04196e-47	0.439352	0.338	0.062	2.18388e-43	ribosomal L1 domain-containing protein 1 [Nematostella vectensis]
gene-Aco03430	2.1734e-47	0.725055	0.224	0	2.32445e-43	elastase-1 [Hydra vulgaris]
gene-Aco29227	2.22769e-47	-0.495802	0.094	0.363	2.38252e-43	uncharacterized protein sll0103 [Hydra vulgaris]
gene-Aco01321	2.51461e-47	-0.547019	0.145	0.434	2.68937e-43	hypothetical protein pdam_00017775, partial [Pocillopora damicornis]
gene-Aco28012	2.78452e-47	-0.354367	0.028	0.249	2.97805e-43	isocitrate dehydrogenase [NAD] subunit alpha, mitochondrial [Hydra vulgaris]
gene-Aco19803	2.97137e-47	-0.304769	0.01	0.209	3.17788e-43	serum response factor homolog [Hydra vulgaris]
gene-Aco27953	3.32861e-47	0.465188	0.223	0	3.55995e-43	protein disulfide-isomerase A3 isoform X2 [Hydra vulgaris]
gene-Aco05892	3.38065e-47	0.481086	0.223	0	3.6156e-43	trypsin-3 isoform X2 [Hydra vulgaris]
gene-Aco07180	3.48005e-47	0.504632	0.957	0.845	3.72191e-43	40S ribosomal protein SA isoform X1 [Xenopus laevis]
gene-Aco27680	3.49598e-47	-0.533293	0.094	0.36	3.73895e-43	dynein heavy chain 10, axonemal-like [Pocillopora damicornis]
gene-Aco14316	4.27463e-47	0.331713	0.225	0.001	4.57171e-43	unnamed protein product, partial [Owenia fusiformis]
gene-Aco07367	4.38391e-47	-0.300184	0.004	0.193	4.68859e-43	hypothetical protein pdam_00008993 [Pocillopora damicornis]
gene-Aco09839	4.66042e-47	-0.570257	0.024	0.24	4.98432e-43	kinesin-like protein KIF26B isoform X3 [Hydra vulgaris]
gene-Aco09772	5.28654e-47	-0.71724	0.186	0.465	5.65395e-43	cathepsin L1 [Exaiptasia diaphana]
gene-Aco25269	7.71344e-47	-0.590216	0.21	0.499	8.24952e-43	small nuclear ribonucleoprotein Sm D1 [Hydra vulgaris]
gene-Aco10364	8.0862e-47	-0.603872	0.128	0.404	8.64819e-43	dnaJ homolog subfamily C member 7 [Hydra vulgaris]
gene-Aco10587	8.13647e-47	0.366524	0.268	0.022	8.70195e-43	prohibitin-like [Acropora millepora]
gene-Aco20072	8.47724e-47	0.389293	0.221	0	9.06641e-43	PREDICTED: stearoyl-CoA desaturase 5 [Lepisosteus oculatus]
gene-Aco04172	9.10446e-47	-0.385534	0.007	0.2	9.73722e-43	protein pitchfork-like [Orbicella faveolata]
gene-Aco29100	9.1646e-47	0.482073	0.221	0	9.80154e-43	peptidyl-prolyl cis-trans isomerase 6-like [Orbicella faveolata]
gene-Aco25214	1.03913e-46	-0.468281	0.051	0.29	1.11135e-42	protocadherin-like protein [Hydra vulgaris]
gene-Aco26842	1.35346e-46	0.346604	0.239	0.009	1.44753e-42	pyridoxal 5'-phosphate synthase subunit SNZERR-like [Orbicella faveolata]
gene-Aco08068	1.53443e-46	-0.40913	0.011	0.208	1.64108e-42	unnamed protein product [Meloidogyne enterolobii]
gene-Aco05011	1.58915e-46	-0.314632	0.013	0.215	1.69959e-42	vesicle transport protein SFT2A-like isoform X1 [Acropora millepora]
gene-Aco10516	1.59771e-46	0.484807	0.966	0.92	1.70875e-42	putative ribosomal protein L11, partial [Barentsia elongata]
gene-Aco03448	1.68978e-46	-0.418001	0.069	0.321	1.80722e-42	poly(U)-binding-splicing factor PUF60 isoform X4 [Hydra vulgaris]
gene-Aco27944	2.09704e-46	-0.629171	0.185	0.468	2.24278e-42	dynein intermediate chain 2, ciliary-like [Actinia tenebrosa]
gene-Aco07513	2.12265e-46	-0.521545	0.18	0.466	2.27017e-42	NADH dehydrogenase [ubiquinone] 1 alpha subcomplex subunit 7-like [Stylophora pistillata]
gene-Aco14069	2.19027e-46	-0.278792	0.005	0.193	2.3425e-42	cyclin-dependent kinase 5 homolog isoform X2 [Hydra vulgaris]
gene-Aco18104	2.54032e-46	-0.408288	0.024	0.237	2.71687e-42	armadillo repeat-containing protein 3-like [Orbicella faveolata]
gene-Aco09410	2.60617e-46	-0.596087	0.041	0.269	2.7873e-42	UPF0602 protein C4orf47 homolog [Exaiptasia diaphana]
gene-Aco26452	2.69823e-46	-0.52524	0	0.18	2.88576e-42	synaptonemal complex protein 1-like [Orbicella faveolata]
gene-Aco11463	2.75571e-46	-1.03554	0	0.18	2.94724e-42	putative RNA-directed DNA polymerase from transposon BS [Stylophora pistillata]
gene-Aco10662	3.41148e-46	-0.71133	0.113	0.376	3.64858e-42	outer dynein arm-docking complex subunit 2 [Nematostella vectensis]
gene-Aco08654	3.52293e-46	0.335655	0.218	0	3.76778e-42	probable G-protein coupled receptor CG31760 [Stylophora pistillata]
gene-Aco14455	3.54076e-46	0.33018	0.218	0	3.78685e-42	hypothetical protein AC249_AIPGENE5544 [Exaiptasia diaphana]
gene-Aco26301	3.56925e-46	-0.381993	0.032	0.253	3.81732e-42	C-Maf-inducing protein-like [Nematostella vectensis]
gene-Aco02342	4.05373e-46	0.406044	0.218	0	4.33547e-42	RIB43A-like with coiled-coils protein 2 [Pocillopora damicornis]
gene-Aco04511	4.66485e-46	-0.451866	0.114	0.387	4.98906e-42	uncharacterized protein LOC114537394 [Dendronephthya gigantea]
gene-Aco02262	7.28002e-46	-0.282916	0.002	0.184	7.78598e-42	LOW QUALITY PROTEIN: MYCBP-associated protein-like [Stylophora pistillata]
gene-Aco05871	8.23117e-46	-0.294441	0.003	0.186	8.80324e-42	caspase-8-like isoform X1 [Polyodon spathula]
gene-Aco04057	9.02913e-46	-0.799923	0.011	0.207	9.65665e-42	lactadherin-like [Actinia tenebrosa]
gene-Aco25358	9.80069e-46	1.17625	0.685	0.394	1.04818e-41	oxidative stress protein [Aurelia aurita]
gene-Aco31035	1.12466e-45	-0.432123	0.068	0.318	1.20282e-41	acidic leucine-rich nuclear phosphoprotein 32 family member B-like [Mercenaria mercenaria]
gene-Aco12997	1.35925e-45	0.505414	0.536	0.213	1.45372e-41	PIN2/TERF1-interacting telomerase inhibitor 1-like [Pocillopora damicornis]
gene-Aco07520	1.38623e-45	-0.397776	0.001	0.18	1.48257e-41	dual specificity protein phosphatase CDC14A-like [Orbicella faveolata]
gene-Aco01312	1.67219e-45	-0.35987	0.012	0.209	1.78841e-41	chromatin modification-related protein EAF3 [Nematostella vectensis]
gene-Aco11672	1.68768e-45	0.342198	0.215	0	1.80497e-41	CD151 antigen [Nematostella vectensis]
gene-Aco02774	1.7521e-45	0.360576	0.215	0	1.87387e-41	hypothetical protein HPB47_007342 [Ixodes persulcatus]
gene-Aco04951	1.75388e-45	-0.2627	0.003	0.185	1.87577e-41	uncharacterized protein LOC5516669 [Nematostella vectensis]
gene-Aco29199	2.0988e-45	0.541602	0.788	0.485	2.24466e-41	receptor expression-enhancing protein 5 [Hydra vulgaris]
gene-Aco11695	2.21864e-45	-0.300458	0.01	0.202	2.37284e-41	UHRF1-binding protein 1-like [Hydra vulgaris]
gene-Aco20224	2.4989e-45	-0.46787	0.129	0.406	2.67258e-41	disheveled-associated activator of morphogenesis 2-like isoform X2 [Hydra vulgaris]
gene-Aco27791	2.93357e-45	-0.379586	0.023	0.232	3.13745e-41	RWD domain-containing protein 4-like [Stylophora pistillata]
gene-Aco26532	3.37911e-45	-0.354424	0.018	0.221	3.61396e-41	leucine-rich repeat-containing protein 43-like [Orbicella faveolata]
gene-Aco05285	4.8733e-45	-0.319157	0.025	0.236	5.212e-41	transcription initiation factor IIB isoform X1 [Hydra vulgaris]
gene-Aco03682	5.15847e-45	0.422603	0.213	0	5.51698e-41	carboxypeptidase B-like [Orbicella faveolata]
gene-Aco07839	5.70735e-45	-0.347673	0.028	0.241	6.10402e-41	phenylalanine--tRNA ligase alpha subunit [Nematostella vectensis]
gene-Aco03214	7.18489e-45	0.316954	0.212	0	7.68424e-41	WD repeat-containing protein 1-A isoform X1 [Hydra vulgaris]
gene-Aco27702	7.24472e-45	0.518335	0.51	0.203	7.74823e-41	flotillin-2a-like [Actinia tenebrosa]
gene-Aco28290	7.74633e-45	0.374332	0.283	0.035	8.2847e-41	AP-3 complex subunit beta-1 isoform X1 [Hydra vulgaris]
gene-Aco26522	1.2451e-44	-0.322987	0.011	0.204	1.33163e-40	membrane-associated phosphatidylinositol transfer protein 2-like isoform X2 [Stylophora pistillata]
gene-Aco04899	1.47273e-44	-0.652637	0.145	0.416	1.57508e-40	androglobin-like isoform X5 [Actinia tenebrosa]
gene-Aco08056	1.51057e-44	-0.617814	0.247	0.522	1.61556e-40	ATP synthase subunit delta, mitochondrial-like [Centruroides sculpturatus]
gene-Aco02502	1.60656e-44	-0.506399	0.002	0.179	1.71822e-40	Kv channel-interacting protein 1-like isoform X3 [Cyprinus carpio]
gene-Aco07349	1.78816e-44	-0.336764	0.013	0.208	1.91243e-40	dynein heavy chain 3, axonemal-like [Pocillopora damicornis]
gene-Aco04968	2.29637e-44	-0.294285	0	0.173	2.45597e-40	peptidyl-prolyl cis-trans isomerase-like 4 isoform X1 [Orbicella faveolata]
gene-Aco21489	2.60793e-44	0.320981	0.221	0.005	2.78918e-40	26S proteasome regulatory subunit 10B [Varanus komodoensis]
gene-Aco25824	3.23981e-44	0.309183	0.209	0	3.46497e-40	RNA-directed DNA polymerase from mobile element jockey [Exaiptasia diaphana]
gene-Aco26990	3.34335e-44	0.459682	0.462	0.159	3.57571e-40	sarcoplasmic/endoplasmic reticulum calcium ATPase 2-like [Actinia tenebrosa]
gene-Aco29253	3.79213e-44	0.445066	0.209	0	4.05568e-40	MAC/Perforin domain containing protein [Rhopilema esculentum]
gene-Aco26368	3.88667e-44	0.480097	0.209	0	4.1568e-40	probable serine/threonine-protein kinase DDB_G0282963 [Hydra vulgaris]
gene-Aco21577	3.91959e-44	-0.281605	0.004	0.182	4.19201e-40	hypothetical protein TCAL_15129 [Tigriopus californicus]
gene-Aco20843	4.14341e-44	-0.294902	0.011	0.202	4.43138e-40	protein YIF1B-A-like [Dendronephthya gigantea]
gene-Aco07583	4.61612e-44	-0.430413	0.095	0.352	4.93694e-40	ELAV-like protein 3 [Hydra vulgaris]
gene-Aco05603	5.36587e-44	0.309183	0.208	0	5.73879e-40	PREDICTED: valine--tRNA ligase-like [Acropora digitifera]
gene-Aco14537	9.6208e-44	-0.291801	0.007	0.189	1.02894e-39	LOW QUALITY PROTEIN: E3 ubiquitin-protein ligase HECW1 [Hydra vulgaris]
gene-Aco27520	9.93551e-44	-0.284846	0.01	0.196	1.0626e-39	phosphatidylinositol 4,5-bisphosphate 5-phosphatase A [Hydra vulgaris]
gene-Aco27829	1.02212e-43	0.370659	0.216	0.004	1.09316e-39	vegetative incompatibility protein HET-E-1-like [Actinia tenebrosa]
gene-Aco18045	1.28941e-43	-0.327438	0.027	0.235	1.37903e-39	HBS1-like protein isoform X1 [Exaiptasia diaphana]
gene-Aco21403	1.5139e-43	-0.456058	0.005	0.182	1.61912e-39	cyclic nucleotide-gated olfactory channel-like isoform X2 [Acropora millepora]
gene-Aco09777	1.607e-43	0.347628	0.207	0	1.71868e-39	advillin [Hydra vulgaris]
gene-Aco02479	1.91569e-43	-0.311569	0.006	0.185	2.04883e-39	type I inositol 1,4,5-trisphosphate 5-phosphatase isoform X4 [Monopterus albus]
gene-Aco10230	2.01577e-43	-0.296068	0.007	0.187	2.15587e-39	LOW QUALITY PROTEIN: uncharacterized protein LOC110234752 [Exaiptasia diaphana]
gene-Aco08170	2.06475e-43	-0.272019	0.011	0.197	2.20825e-39	PDZ domain-containing protein GIPC2 [Hydra vulgaris]
gene-Aco13020	2.10457e-43	-0.492941	0.042	0.262	2.25084e-39	synaptotagmin-15 isoform X2 [Hydra vulgaris]
gene-Aco17261	2.10723e-43	-0.278455	0	0.169	2.25368e-39	uncharacterized protein LOC122965299 [Acropora millepora]
gene-Aco10616	2.14926e-43	-0.52677	0.235	0.513	2.29863e-39	PRELI domain-containing protein 1, mitochondrial [Nematostella vectensis]
gene-Aco07368	2.17871e-43	-0.274751	0.009	0.192	2.33013e-39	cytosolic endo-beta-N-acetylglucosaminidase-like [Actinia tenebrosa]
gene-Aco09632	2.30004e-43	0.286745	0.206	0	2.4599e-39	proteasomal ubiquitin receptor ADRM1-B-like [Hydra vulgaris]
gene-Aco10573	2.34247e-43	-1.39613	0.402	0.625	2.50527e-39	protein PF3D7_1417600 [Hydra vulgaris]
gene-Aco27670	2.37257e-43	0.597125	0.762	0.482	2.53747e-39	nucleoplasmin-like protein ANO39 [Hydra vulgaris]
gene-Aco13025	2.51163e-43	-0.55753	0.991	0.991	2.68619e-39	putative ribosomal protein S24 [Barentsia benedeni]
gene-Aco26559	2.52593e-43	-0.347673	0.045	0.269	2.70148e-39	mediator of RNA polymerase II transcription subunit 21 [Nematostella vectensis]
gene-Aco07357	2.54769e-43	-0.342289	0.026	0.231	2.72476e-39	zinc finger MYND domain-containing protein 11 [Hydra vulgaris]
gene-Aco19677	2.57366e-43	0.324684	0.206	0	2.75253e-39	uncharacterized protein LOC116301113 [Actinia tenebrosa]
gene-Aco07327	2.61635e-43	0.435283	0.991	0.978	2.79819e-39	60S ribosomal protein L18 [Hydra vulgaris]
gene-Aco01971	3.75992e-43	-0.468584	0.067	0.304	4.02123e-39	amyloid beta precursor protein binding family B member 2 [Hydra vulgaris]
gene-Aco22637	4.00998e-43	0.560645	0.903	0.765	4.28868e-39	3'-5' ssDNA/RNA exonuclease TatD [Hydra vulgaris]
gene-Aco06443	4.47125e-43	0.403249	0.207	0.001	4.782e-39	N-acetylated-alpha-linked acidic dipeptidase 2-like [Hydra vulgaris]
gene-Aco03312	4.58544e-43	0.339431	0.241	0.017	4.90413e-39	PREDICTED: fumarylacetoacetate hydrolase domain-containing protein 2-like [Acropora digitifera]
gene-Aco28102	5.14295e-43	-0.303533	0.015	0.207	5.50039e-39	survival motor neuron protein-like isoform X2 [Stylophora pistillata]
gene-Aco12010	6.16993e-43	-0.249415	0.002	0.173	6.59874e-39	rho GTPase-activating protein 39 [Hydra vulgaris]
gene-Aco31071	6.69365e-43	0.303606	0.204	0	7.15886e-39	uncharacterized protein LOC100198409 isoform X1 [Hydra vulgaris]
gene-Aco08190	6.69546e-43	0.308069	0.204	0	7.1608e-39	histone H2A deubiquitinase MYSM1-like isoform X2 [Stylophora pistillata]
gene-Aco21042	7.06791e-43	-0.548502	0.999	1	7.55913e-39	40S ribosomal protein S20 [Haliotis rubra]
gene-Aco14352	7.2578e-43	-0.459429	0.054	0.281	7.76222e-39	cilia- and flagella-associated protein 69-like [Actinia tenebrosa]
gene-Aco26743	7.94289e-43	0.419513	0.204	0	8.49492e-39	uncharacterized protein LOC101236314 isoform X2 [Hydra vulgaris]
gene-Aco09631	7.9775e-43	0.395598	0.204	0	8.53193e-39	unnamed protein product [Mytilus edulis]
gene-Aco03709	8.56693e-43	-0.278792	0.005	0.18	9.16234e-39	zinc finger HIT domain-containing protein 2-like [Anneissia japonica]
gene-Aco02266	8.6931e-43	-0.277829	0.011	0.197	9.29727e-39	predicted protein [Nematostella vectensis]
gene-Aco13104	8.86599e-43	-0.58039	0.023	0.221	9.48218e-39	tubulin glycylase 3C-like [Dendronephthya gigantea]
gene-Aco15565	9.4449e-43	-0.361143	0.019	0.214	1.01013e-38	cAMP-responsive element modulator-like isoform X1 [Crassostrea virginica]
gene-Aco05280	1.01432e-42	-0.355629	0.035	0.248	1.08482e-38	CAP-Gly domain-containing linker protein 3-like isoform X3 [Stylophora pistillata]
gene-Aco25076	1.05133e-42	-0.314945	0.023	0.223	1.1244e-38	neuroguidin-A-like [Dendronephthya gigantea]
gene-Aco24924	1.0699e-42	-0.819867	0.015	0.204	1.14426e-38	leucine-rich repeat and coiled-coil domain-containing protein 1-like isoform X1 [Stylophora pistillata]
gene-Aco12022	1.08826e-42	0.295762	0.203	0	1.16389e-38	prenylcysteine oxidase 1-like [Pocillopora damicornis]
gene-Aco18091	1.15136e-42	0.314738	0.203	0	1.23138e-38	protein FAM49B [Exaiptasia diaphana]
gene-Aco17964	1.21903e-42	0.353037	0.203	0	1.30375e-38	cubilin isoform X3 [Gallus gallus]
gene-Aco24613	1.40683e-42	-0.599415	0.074	0.309	1.5046e-38	low-density lipoprotein receptor 2 isoform X2 [Hydra vulgaris]
gene-Aco17797	1.42379e-42	-0.406621	0.009	0.189	1.52275e-38	unnamed protein product [Mytilus coruscus]
gene-Aco11657	1.66558e-42	-0.36484	0.037	0.251	1.78134e-38	uncharacterized protein LOC114533702 [Dendronephthya gigantea]
gene-Aco26254	1.81957e-42	-0.268678	0.005	0.179	1.94603e-38	repressor of RNA polymerase III transcription MAF1 homolog [Nilaparvata lugens]
gene-Aco28031	1.9065e-42	-0.440137	0.065	0.298	2.039e-38	multiple C2 and transmembrane domain-containing protein 1-like isoform X3 [Xenia sp. Carnegie-2017]
gene-Aco15706	1.90708e-42	-0.303064	0.004	0.176	2.03962e-38	condensin complex subunit 1 [Nematostella vectensis]
gene-Aco06372	2.019e-42	-0.264485	0.007	0.184	2.15932e-38	hydroxyacylglutathione hydrolase, mitochondrial [Hydra vulgaris]
gene-Aco00405	2.19114e-42	-0.435212	0.053	0.277	2.34343e-38	inositol 1,4,5-trisphosphate receptor type 1 isoform X1 [Hydra vulgaris]
gene-Aco04843	2.3892e-42	-0.301469	0.001	0.168	2.55524e-38	patched domain-containing protein 3-like isoform X2 [Pocillopora damicornis]
gene-Aco26065	2.39129e-42	-0.514072	0.001	0.168	2.55749e-38	uncharacterized protein C5orf49 homolog, partial [Anneissia japonica]
gene-Aco05068	2.64202e-42	-0.715345	0.135	0.392	2.82564e-38	coiled-coil domain-containing protein 151-like [Stylophora pistillata]
gene-Aco31017	2.68169e-42	-0.315251	0.032	0.24	2.86807e-38	pyruvate kinase PKM-like [Acropora millepora]
gene-Aco13167	2.81139e-42	-0.545454	0.231	0.517	3.00678e-38	trichohyalin [Nematostella vectensis]
gene-Aco00039	3.00336e-42	0.302488	0.201	0	3.2121e-38	predicted protein [Nematostella vectensis]
gene-Aco08104	3.00354e-42	0.305839	0.201	0	3.21229e-38	hypothetical protein TrispH2_010207 [Trichoplax sp. H2]
gene-Aco28166	3.08642e-42	0.309183	0.201	0	3.30092e-38	chromodomain-helicase-DNA-binding protein 1 isoform X1 [Hydra vulgaris]
gene-Aco08898	3.32549e-42	-0.417566	0.058	0.286	3.55661e-38	protein LKAAEAR1-like [Pocillopora damicornis]
gene-Aco20147	3.73951e-42	-0.29239	0.017	0.208	3.99941e-38	Zinc finger protein 318 [Stylophora pistillata]
gene-Aco24903	3.91681e-42	-0.343682	0.034	0.245	4.18903e-38	ubiquitin carboxyl-terminal hydrolase CYLD [Nematostella vectensis]
gene-Aco14446	4.48993e-42	-0.309489	0.024	0.223	4.80198e-38	PREDICTED: STE20-related kinase adapter protein alpha-like isoform X2 [Acropora digitifera]
gene-Aco21168	5.03877e-42	0.310296	0.2	0	5.38897e-38	rho guanine nucleotide exchange factor 7 isoform X2 [Hydra vulgaris]
gene-Aco06021	5.05081e-42	0.488408	0.206	0.002	5.40184e-38	uncharacterized protein LOC100213554 isoform X3 [Hydra vulgaris]
gene-Aco10345	5.74476e-42	0.40762	0.381	0.105	6.14402e-38	fumarylacetoacetase [Lingula anatina]
gene-Aco01296	5.93616e-42	-0.290817	0.014	0.201	6.34872e-38	ORC ubiquitin ligase 1 [Hydra vulgaris]
gene-Aco05821	6.6993e-42	-0.300863	0.018	0.209	7.1649e-38	E3 ubiquitin-protein ligase UBR4 isoform X3 [Hydra vulgaris]
gene-Aco08802	8.12695e-42	0.309653	0.202	0.001	8.69177e-38	uncharacterized protein LOC114526906 [Dendronephthya gigantea]
gene-Aco10759	9.94408e-42	0.500714	0.199	0	1.06352e-37	sarcoplasmic calcium-binding protein [Colias croceus]
gene-Aco02299	1.35256e-41	0.304723	0.198	0	1.44656e-37	sodium- and chloride-dependent GABA transporter 1 isoform X1 [Hydra vulgaris]
gene-Aco20798	1.3996e-41	-0.250983	0.003	0.17	1.49687e-37	E3 ubiquitin-protein ligase TRIM9-like [Acropora millepora]
gene-Aco00503	1.43942e-41	-0.406669	0.069	0.303	1.53946e-37	NF-kappa-B essential modulator-like [Ostrea edulis]
gene-Aco01304	1.5311e-41	-0.355571	0.043	0.258	1.63752e-37	G protein a subunit 4, partial [Hydra vulgaris]
gene-Aco09681	1.56791e-41	-0.258405	0.004	0.173	1.67688e-37	CDH23 [Branchiostoma lanceolatum]
gene-Aco25225	1.71878e-41	-0.279193	0.011	0.19	1.83824e-37	predicted protein, partial [Nematostella vectensis]
gene-Aco21321	1.86665e-41	-0.90145	0.212	0.47	1.99638e-37	cilia- and flagella-associated protein 45-like [Actinia tenebrosa]
gene-Aco16718	1.93651e-41	0.425259	0.389	0.114	2.0711e-37	AP-2 complex subunit mu [Hydra vulgaris]
gene-Aco08808	2.14874e-41	0.294008	0.2	0.001	2.29808e-37	Golgi-specific brefeldin A-resistance guanine nucleotide exchange factor 1 [Hydra vulgaris]
gene-Aco04864	2.19458e-41	-0.309453	0.021	0.214	2.3471e-37	intraflagellar transport protein 88 homolog [Orbicella faveolata]
gene-Aco06524	2.2724e-41	0.311408	0.197	0	2.43033e-37	tripartite motif-containing protein 2 [Hydra vulgaris]
gene-Aco21072	2.5496e-41	0.430812	0.197	0	2.7268e-37	PREDICTED: arf-GAP with coiled-coil, ANK repeat and PH domain-containing protein 2-like isoform X5 [Sinocyclocheilus grahami]
gene-Aco00393	3.28e-41	-0.359701	0.028	0.226	3.50796e-37	sodium channel and clathrin linker 1-like [Actinia tenebrosa]
gene-Aco16052	3.52336e-41	0.287876	0.196	0	3.76823e-37	glyceraldehyde 3-phosphate dehydrogenase [Aurelia sp. SETO]
gene-Aco20628	3.5498e-41	-0.282868	0.02	0.212	3.79651e-37	rho-associated protein kinase 2 isoform X3 [Hydra vulgaris]
gene-Aco10236	3.66066e-41	-0.245291	0.005	0.174	3.91507e-37	golgi SNAP receptor complex member 2 [Trichonephila inaurata madagascariensis]
gene-Aco24716	3.70498e-41	-0.246264	0	0.161	3.96247e-37	WD repeat domain phosphoinositide-interacting protein 4-like isoform X2 [Hydra vulgaris]
gene-Aco08860	3.70817e-41	-0.265856	0.006	0.176	3.96589e-37	predicted protein [Nematostella vectensis]
gene-Aco07095	3.74199e-41	0.835173	0.392	0.124	4.00205e-37	myosin heavy chain [Aurelia sp. 2017-HT]
gene-Aco08503	3.77541e-41	-0.278926	0.007	0.179	4.0378e-37	microtubule-associated serine/threonine-protein kinase 3-like isoform X7 [Hydra vulgaris]
gene-Aco06454	3.80019e-41	-0.272655	0	0.161	4.0643e-37	uncharacterized protein LOC116301752 isoform X1 [Actinia tenebrosa]
gene-Aco26587	4.23156e-41	0.444301	0.363	0.095	4.52565e-37	phosphoenolpyruvate phosphomutase [Crassostrea gigas]
gene-Aco22501	4.46604e-41	-0.373327	0.012	0.192	4.77643e-37	ankyrin repeat and MYND domain-containing protein 1-like isoform X2 [Actinia tenebrosa]
gene-Aco26666	4.93555e-41	-0.338378	0.042	0.254	5.27857e-37	INO80 complex subunit B isoform X2 [Nematostella vectensis]
gene-Aco14186	5.02031e-41	0.439973	0.956	0.83	5.36922e-37	ATP synthase H+ transporting-like protein [Carukia barnesi]
gene-Aco05976	5.23003e-41	-0.595962	0.003	0.168	5.59351e-37	uncharacterized protein LOC113679086 [Pocillopora damicornis]
gene-Aco04852	5.26668e-41	-0.308069	0.023	0.217	5.63272e-37	Afadin [Araneus ventricosus]
gene-Aco06511	6.22825e-41	0.320272	0.195	0	6.66111e-37	0
gene-Aco01897	6.29293e-41	0.511173	0.675	0.382	6.73029e-37	V-type proton ATPase 16 kDa proteolipid subunit c [Hydra vulgaris]
gene-Aco16851	6.40827e-41	-0.557657	0.312	0.579	6.85364e-37	eukaryotic translation initiation factor 4 gamma 1-like isoform X2 [Nematostella vectensis]
gene-Aco07909	6.63263e-41	-0.351785	0.005	0.173	7.0936e-37	serine/threonine-protein kinase NIM1 isoform X2 [Hydra vulgaris]
gene-Aco03691	7.83668e-41	-0.280297	0.006	0.175	8.38133e-37	cyclin-dependent kinase 8 isoform X2 [Nematostella vectensis]
gene-Aco09739	8.53571e-41	0.443471	0.216	0.01	9.12895e-37	kinesin-related protein 4 isoform X2 [Hydra vulgaris]
gene-Aco13063	8.68393e-41	0.341141	0.264	0.034	9.28746e-37	coatomer subunit gamma-2 [Hydra vulgaris]
gene-Aco21178	9.28148e-41	0.278809	0.194	0	9.92654e-37	eukaryotic translation initiation factor 4E type 2 [Hydra vulgaris]
gene-Aco09532	9.45326e-41	-0.241923	0.001	0.162	1.01103e-36	TTDA [Hydra vulgaris]
gene-Aco04950	9.94234e-41	0.398301	0.38	0.107	1.06333e-36	iron-sulfur cluster assembly enzyme nifu [Holotrichia oblita]
gene-Aco09163	1.26949e-40	0.297919	0.218	0.011	1.35772e-36	D-arabinitol dehydrogenase 1 [Hydra vulgaris]
gene-Aco05491	1.27378e-40	0.38962	0.317	0.067	1.36231e-36	zinc transporter zipt-7.2 [Nematostella vectensis]
gene-Aco15610	1.29697e-40	-0.250983	0.003	0.167	1.38711e-36	ankyrin repeat and zinc finger domain-containing protein 1-like isoform X2 [Coccinella septempunctata]
gene-Aco00173	1.54594e-40	-0.354513	0.006	0.174	1.65338e-36	predicted protein [Nematostella vectensis]
gene-Aco09675	1.56743e-40	0.282216	0.193	0	1.67637e-36	phosducin-like protein 3 [Nematostella vectensis]
gene-Aco06381	1.56979e-40	-0.271174	0.018	0.204	1.67889e-36	putative E3 ubiquitin-protein ligase UNKL isoform X1 [Hydra vulgaris]
gene-Aco14305	1.61655e-40	0.296886	0.193	0	1.7289e-36	hypothetical protein pdam_00013277 [Pocillopora damicornis]
gene-Aco19864	1.66859e-40	-0.297967	0.016	0.2	1.78456e-36	serine/threonine-protein phosphatase 4 regulatory subunit 3A isoform X4 [Lingula anatina]
gene-Aco17726	1.70625e-40	-0.264485	0.007	0.176	1.82484e-36	lipopolysaccharide-induced tumor necrosis factor-alpha factor homolog [Pocillopora damicornis]
gene-Aco00853	1.73013e-40	-0.343622	0.02	0.208	1.85037e-36	WW domain-binding protein 4 [Hydra vulgaris]
gene-Aco14393	1.73115e-40	0.360576	0.193	0	1.85147e-36	uncharacterized protein LOC100210120 isoform X4 [Hydra vulgaris]
gene-Aco16786	1.75235e-40	0.353037	0.193	0	1.87414e-36	hypothetical protein [Aurelia aurita]
gene-Aco02393	1.96686e-40	-0.23449	0.001	0.161	2.10355e-36	ectonucleoside triphosphate diphosphohydrolase 7 [Hydra vulgaris]
gene-Aco03987	2.31245e-40	-0.355732	0.022	0.212	2.47317e-36	yrdC domain-containing protein, mitochondrial-like [Pocillopora damicornis]
gene-Aco09674	2.56251e-40	0.301217	0.198	0.002	2.7406e-36	clavesin-1 [Hydra vulgaris]
gene-Aco00897	2.58277e-40	0.285614	0.192	0	2.76227e-36	PREDICTED: H/ACA ribonucleoprotein complex subunit 1-like [Priapulus caudatus]
gene-Aco16243	2.67253e-40	0.30025	0.192	0	2.85827e-36	forkhead-associated domain-containing protein 1-like isoform X1 [Orbicella faveolata]
gene-Aco13019	2.6883e-40	-0.349034	0.011	0.187	2.87513e-36	synaptotagmin-15 isoform X3 [Hydra vulgaris]
gene-Aco13799	2.73554e-40	0.309183	0.192	0	2.92566e-36	endoplasmin [Nematostella vectensis]
gene-Aco22738	2.76433e-40	-0.291519	0.026	0.22	2.95645e-36	probable ATP-dependent RNA helicase DDX6 [Hydra vulgaris]
gene-Aco21802	3.04757e-40	-0.303064	0.005	0.17	3.25938e-36	CAP-Gly domain-containing linker protein 2 isoform X2 [Lingula anatina]
gene-Aco12038	3.24762e-40	-0.273022	0.005	0.17	3.47333e-36	PAX-interacting protein 1-like [Acropora millepora]
gene-Aco08018	3.37686e-40	-0.347673	0.01	0.182	3.61155e-36	excitatory amino acid transporter 1 [Hydra vulgaris]
gene-Aco10732	3.47051e-40	-0.260038	0.006	0.173	3.71171e-36	endosome/lysosome-associated apoptosis and autophagy regulator family member 2 [Hydra vulgaris]
gene-Aco24916	3.64896e-40	-0.389925	0.083	0.321	3.90256e-36	apoptotic chromatin condensation inducer in the nucleus isoform X2 [Exaiptasia diaphana]
gene-Aco07549	4.23277e-40	0.297375	0.194	0.001	4.52695e-36	ELAV-like protein 2 [Hydra vulgaris]
gene-Aco07312	4.88132e-40	0.28651	0.2	0.004	5.22058e-36	target of rapamycin complex subunit lst8 [Exaiptasia diaphana]
gene-Aco22433	4.93458e-40	-0.253829	0.002	0.162	5.27754e-36	cyclin-dependent kinase inhibitor 1B-like [Hydra vulgaris]
gene-Aco24610	6.42423e-40	-0.329294	0.054	0.274	6.87072e-36	tumor susceptibility 101a [Scyliorhinus canicula]
gene-Aco07094	6.67752e-40	-0.282242	0.012	0.189	7.14161e-36	telomere attrition and p53 response 1 protein [Hydra vulgaris]
gene-Aco12863	7.02459e-40	0.343798	0.244	0.026	7.5128e-36	uncharacterized protein MAL13P1.304 isoform X3 [Hydra vulgaris]
gene-Aco09700	7.14295e-40	0.30025	0.19	0	7.63938e-36	core histone macro-H2A.1-like isoform X2 [Orbicella faveolata]
gene-Aco04086	7.20889e-40	-0.395432	0.078	0.31	7.70991e-36	cysteine and histidine-rich domain-containing protein 1 [Hydra vulgaris]
gene-Aco31041	7.26388e-40	-0.288836	0.004	0.167	7.76872e-36	uncharacterized protein LOC100207375 isoform X2 [Hydra vulgaris]
gene-Aco14319	7.69717e-40	0.470618	0.911	0.773	8.23212e-36	ATP synthase subunit beta, mitochondrial [Nematostella vectensis]
gene-Aco26131	7.71724e-40	-0.640814	0.623	0.775	8.25359e-36	cytochrome c oxidase subunit 4 isoform 2, mitochondrial [Nematostella vectensis]
gene-Aco14767	9.20079e-40	0.291501	0.204	0.006	9.84025e-36	polypeptide N-acetylgalactosaminyltransferase 13 [Hydra vulgaris]
gene-Aco09691	9.51307e-40	0.364256	0.218	0.012	1.01742e-35	centromere protein F [Hydra vulgaris]
gene-Aco07253	1.09556e-39	0.270829	0.189	0	1.1717e-35	60S ribosomal protein L4-B-like [Xenia sp. Carnegie-2017]
gene-Aco09311	1.12604e-39	0.286745	0.189	0	1.2043e-35	kinesin-like protein KIF13A isoform X3 [Hydra vulgaris]
gene-Aco02456	1.15088e-39	0.479491	0.448	0.17	1.23086e-35	nucleolar protein 56 [Exaiptasia diaphana]
gene-Aco05215	1.1968e-39	-0.354275	0.041	0.247	1.27998e-35	disintegrin and metalloproteinase domain-containing protein 10 [Hydra vulgaris]
gene-Aco15649	1.21153e-39	-0.427	0.135	0.391	1.29574e-35	diacylglycerol kinase gamma isoform X1 [Hydra vulgaris]
gene-Aco24874	1.21238e-39	0.304723	0.189	0	1.29664e-35	0
gene-Aco15816	1.32064e-39	-0.261326	0.004	0.165	1.41242e-35	cell number regulator 11 [Nematostella vectensis]
gene-Aco12157	1.44657e-39	-0.257032	0.005	0.168	1.54711e-35	protein YIPF3 [Hydra vulgaris]
gene-Aco19702	1.50366e-39	0.410842	0.192	0.001	1.60816e-35	serine protease 1, partial [Aurelia aurita]
gene-Aco24641	1.52529e-39	0.382262	0.35	0.091	1.6313e-35	ubiquitin-conjugating enzyme E2-17 kDa isoform X4 [Mercenaria mercenaria]
gene-Aco03659	1.67966e-39	-0.25602	0.01	0.18	1.79639e-35	mitogen-activated protein kinase kinase kinase 15 [Hydra vulgaris]
gene-Aco20970	1.71875e-39	-0.342324	0.025	0.215	1.8382e-35	dynein regulatory complex subunit 7-like [Orbicella faveolata]
gene-Aco02831	1.82664e-39	0.276534	0.188	0	1.95359e-35	ATP synthase subunit e, mitochondrial [Lacerta agilis]
gene-Aco07785	1.97756e-39	0.308806	0.211	0.01	2.115e-35	solute carrier family 35 member E1 [Hydra vulgaris]
gene-Aco09412	2.11672e-39	-0.431893	0.002	0.159	2.26383e-35	potassium voltage-gated channel subfamily KQT member 4 isoform X1 [Hydra vulgaris]
gene-Aco21068	2.62789e-39	-0.651904	0.506	0.727	2.81053e-35	T-complex protein 1 subunit delta-like [Stylophora pistillata]
gene-Aco03249	2.63512e-39	0.431491	0.472	0.184	2.81826e-35	eukaryotic peptide chain release factor subunit 1 [Hydra vulgaris]
gene-Aco19604	2.64701e-39	0.370619	0.346	0.089	2.83098e-35	dihydrolipoyllysine-residue succinyltransferase component of 2-oxoglutarate dehydrogenase complex, mitochondrial [Exaiptasia diaphana]
gene-Aco26692	2.99153e-39	-0.316471	0.027	0.218	3.19944e-35	active breakpoint cluster region-related protein [Hydra vulgaris]
gene-Aco09370	3.0013e-39	0.278809	0.187	0	3.20989e-35	peflin-like [Pocillopora damicornis]
gene-Aco02404	3.29e-39	0.308069	0.187	0	3.51865e-35	PREDICTED: dual specificity protein phosphatase 1-B-like [Acropora digitifera]
gene-Aco02855	3.34e-39	-0.242444	0.006	0.169	3.57213e-35	PREDICTED: uncharacterized protein LOC107341697 [Acropora digitifera]
gene-Aco19757	3.41044e-39	0.351957	0.187	0	3.64746e-35	Tyrosine-protein phosphatase Lar [Stylophora pistillata]
gene-Aco24839	3.42892e-39	-0.254563	0.01	0.179	3.66723e-35	carnitine O-palmitoyltransferase 1, liver isoform [Hydra vulgaris]
gene-Aco08059	3.83215e-39	-0.277077	0.001	0.156	4.09849e-35	HEAT repeat-containing protein 1 [Exaiptasia diaphana]
gene-Aco20825	3.96049e-39	-0.254381	0.007	0.172	4.23574e-35	ceramide phosphoethanolamine synthase [Hydra vulgaris]
gene-Aco05206	4.94865e-39	0.420903	0.409	0.139	5.29258e-35	clathrin light chain A-like isoform X7 [Mizuhopecten yessoensis]
gene-Aco24921	5.08816e-39	0.286745	0.186	0	5.44179e-35	xaa-Pro dipeptidase [Alligator sinensis]
gene-Aco07590	5.2059e-39	0.311875	0.189	0.001	5.56771e-35	glycine receptor subunit alpha-2 isoform X1 [Hydra vulgaris]
gene-Aco07419	5.20829e-39	-0.242132	0.003	0.161	5.57027e-35	COP9 signalosome complex subunit 1 isoform X4 [Electrophorus electricus]
gene-Aco26661	5.27453e-39	-0.341171	0.062	0.282	5.64111e-35	uncharacterized protein LOC100200187 [Hydra vulgaris]
gene-Aco12851	6.3838e-39	-0.525927	0.135	0.383	6.82748e-35	predicted protein [Nematostella vectensis]
gene-Aco05959	6.55064e-39	-0.293695	0.013	0.187	7.00591e-35	uncharacterized protein LOC101239717 isoform X3 [Hydra vulgaris]
gene-Aco02237	7.66544e-39	-0.37619	0.05	0.259	8.19819e-35	dnaJ homolog subfamily B member 9-like [Dendronephthya gigantea]
gene-Aco07604	7.94883e-39	0.274255	0.185	0	8.50128e-35	retinol dehydrogenase 13-like [Crassostrea virginica]
gene-Aco14156	8.3028e-39	0.555359	0.629	0.348	8.87985e-35	probable citrate synthase 2, mitochondrial [Hydra vulgaris]
gene-Aco08587	9.31681e-39	-0.511466	0.002	0.157	9.96433e-35	microsomal glutathione S-transferase 1-like [Mercenaria mercenaria]
gene-Aco05237	9.34428e-39	-0.432359	0.152	0.408	9.99371e-35	unnamed protein product [Owenia fusiformis]
gene-Aco17668	9.5275e-39	0.326175	0.26	0.036	1.01897e-34	probable lysosomal cobalamin transporter [Hydra vulgaris]
gene-Aco10357	1.09585e-38	-0.496106	0.005	0.164	1.17201e-34	uncharacterized protein LOC5517849 [Nematostella vectensis]
gene-Aco00200	1.13972e-38	-0.418584	0.006	0.167	1.21893e-34	adenosine receptor A3 isoform X2 [Hydra vulgaris]
gene-Aco07529	1.40306e-38	0.35048	0.294	0.057	1.50058e-34	PREDICTED: glutaryl-CoA dehydrogenase, mitochondrial-like [Acropora digitifera]
gene-Aco26149	1.41952e-38	0.47077	0.52	0.227	1.51817e-34	hypothetical protein pdam_00016705, partial [Pocillopora damicornis]
gene-Aco07985	1.64417e-38	0.283021	0.201	0.007	1.75844e-34	N-acetyl-D-glucosamine kinase [Hydra vulgaris]
gene-Aco09634	1.66108e-38	-0.252265	0.001	0.153	1.77652e-34	ubiquinol-cytochrome-c reductase complex assembly factor 1-like [Acropora millepora]
gene-Aco00486	1.72165e-38	-0.275244	0.015	0.19	1.8413e-34	neurobeachin [Hydra vulgaris]
gene-Aco09899	1.89841e-38	-0.374955	0.051	0.259	2.03035e-34	myosin-2 essential light chain [Hydra vulgaris]
gene-Aco12193	1.97668e-38	0.317247	0.258	0.036	2.11406e-34	3-ketoacyl-CoA thiolase, mitochondrial-like [Actinia tenebrosa]
gene-Aco13222	1.97732e-38	-0.276603	0.014	0.187	2.11474e-34	cubilin-like isoform X1 [Acropora millepora]
gene-Aco11661	2.70955e-38	-0.272092	0.011	0.18	2.89786e-34	TNF receptor-associated factor 6 [Hydra vulgaris]
gene-Aco22739	3.06459e-38	-0.24843	0.007	0.168	3.27758e-34	E3 ubiquitin-protein ligase CBL-B-B [Nematostella vectensis]
gene-Aco07169	3.2213e-38	-0.272457	0.016	0.191	3.44518e-34	hypothetical protein pdam_00023677, partial [Pocillopora damicornis]
gene-Aco08085	3.52678e-38	0.270829	0.183	0	3.77189e-34	glucosidase 2 subunit beta [Denticeps clupeoides]
gene-Aco09727	3.83978e-38	0.37272	0.185	0.001	4.10664e-34	uncharacterized protein LOC100214198 [Hydra vulgaris]
gene-Aco19523	3.97709e-38	-0.48005	0.24	0.511	4.2535e-34	LOW QUALITY PROTEIN: kinesin-like protein KIF16B [Hydra vulgaris]
gene-Aco11974	4.08864e-38	0.319564	0.247	0.03	4.3728e-34	microtubule-associated proteins 1A/1B light chain 3A [Hydra vulgaris]
gene-Aco15867	4.97937e-38	-0.247748	0.014	0.186	5.32544e-34	unconventional myosin-Id [Hydra vulgaris]
gene-Aco20956	5.30107e-38	-0.290598	0.011	0.176	5.66949e-34	spermatogenesis-defective protein 39 homolog isoform X2 [Actinia tenebrosa]
gene-Aco05826	5.50048e-38	-0.283105	0.005	0.162	5.88276e-34	protein crumbs homolog 1-like [Actinia tenebrosa]
gene-Aco01929	5.67152e-38	0.386164	0.366	0.106	6.06569e-34	histidine--tRNA ligase, cytoplasmic-like isoform X1 [Actinia tenebrosa]
gene-Aco10220	5.81629e-38	0.28335	0.182	0	6.22052e-34	hypothetical protein pdam_00020365 [Pocillopora damicornis]
gene-Aco13938	6.02253e-38	-0.551068	0.049	0.252	6.4411e-34	short transient receptor potential channel 5 [Hydra vulgaris]
gene-Aco00502	6.15806e-38	0.358426	0.182	0	6.58604e-34	hatching enzyme 1.2 [Hydra vulgaris]
gene-Aco14314	7.53972e-38	-0.3616	0.076	0.302	8.06373e-34	protein AF-17 [Hydra vulgaris]
gene-Aco05219	7.97133e-38	-0.380263	0.08	0.307	8.52534e-34	vacuolar protein sorting-associated protein 13A [Hydra vulgaris]
gene-Aco19731	7.98561e-38	-0.422774	0.002	0.153	8.5406e-34	uncharacterized protein LOC114526835, partial [Dendronephthya gigantea]
gene-Aco16942	8.2182e-38	-0.434616	0.086	0.313	8.78937e-34	acidic leucine-rich nuclear phosphoprotein 32 family member B-like [Acropora millepora]
gene-Aco17885	8.2186e-38	-0.325813	0.017	0.191	8.78979e-34	O(6)-methylguanine-induced apoptosis 2-like [Mercenaria mercenaria]
gene-Aco26227	8.60346e-38	0.345708	0.339	0.086	9.2014e-34	GMP reductase 2-like [Dendronephthya gigantea]
gene-Aco03575	9.2208e-38	0.265102	0.181	0	9.86164e-34	signal recognition particle subunit SRP72 isoform X2 [Exaiptasia diaphana]
gene-Aco09555	9.4415e-38	0.386101	0.332	0.084	1.00977e-33	ralA-binding protein 1 isoform X5 [Nematostella vectensis]
gene-Aco28162	1.19878e-37	0.556275	0.688	0.436	1.2821e-33	asparagine--tRNA ligase, cytoplasmic-like isoform X4 [Actinia tenebrosa]
gene-Aco03573	1.20819e-37	-0.300412	0.009	0.17	1.29216e-33	uncharacterized protein LOC100211258 isoform X2 [Hydra vulgaris]
gene-Aco03629	1.42339e-37	0.298062	0.197	0.007	1.52231e-33	predicted protein [Nematostella vectensis]
gene-Aco27583	1.45354e-37	-0.283418	0.009	0.17	1.55456e-33	SID1 transmembrane family member 1-like [Hydra vulgaris]
gene-Aco00488	1.47129e-37	0.259352	0.18	0	1.57354e-33	neurobeachin [Hydra vulgaris]
gene-Aco19802	1.48839e-37	-0.238954	0.001	0.15	1.59183e-33	delta-like protein [Fimbriaphyllia ancora]
gene-Aco27817	1.51357e-37	0.273114	0.18	0	1.61877e-33	paxillin isoform X2 [Hydra vulgaris]
gene-Aco03999	1.68545e-37	0.289136	0.199	0.009	1.80259e-33	uncharacterized protein LOC111328439 [Stylophora pistillata]
gene-Aco28225	1.86665e-37	-0.273319	0.025	0.208	1.99638e-33	ubiquilin-1-like [Actinia tenebrosa]
gene-Aco13015	1.91921e-37	-0.497568	0.042	0.238	2.0526e-33	uncharacterized protein LOC106460493 [Limulus polyphemus]
gene-Aco03524	2.43466e-37	0.267395	0.179	0	2.60387e-33	transcription elongation regulator 1 isoform X1 [Hydra vulgaris]
gene-Aco11857	2.51498e-37	-0.232885	0	0.146	2.68977e-33	geminin [Exaiptasia diaphana]
gene-Aco27137	2.67602e-37	0.348521	0.314	0.072	2.862e-33	malectin-A [Hydra vulgaris]
gene-Aco27726	2.89069e-37	-0.244224	0.009	0.169	3.0916e-33	hypothetical protein LSTR_LSTR003521 [Laodelphax striatellus]
gene-Aco02131	2.95901e-37	-0.242755	0.009	0.169	3.16466e-33	receptor-type tyrosine-protein phosphatase S-like isoform X2 [Actinia tenebrosa]
gene-Aco15665	3.06647e-37	-0.219509	0.001	0.148	3.27958e-33	protein lifeguard 1-like [Actinia tenebrosa]
gene-Aco07864	3.1094e-37	-0.379022	0.001	0.148	3.32551e-33	radial spoke head 1 homolog [Exaiptasia diaphana]
gene-Aco27763	3.18224e-37	-0.32512	0.046	0.247	3.40341e-33	huntingtin-interacting protein 1-like [Hydra vulgaris]
gene-Aco06261	3.8336e-37	0.28331	0.206	0.012	4.10003e-33	predicted protein [Nematostella vectensis]
gene-Aco14603	4.02117e-37	0.265102	0.178	0	4.30064e-33	NADH-ubiquinone oxidoreductase 75 kDa subunit, mitochondrial-like [Stylophora pistillata]
gene-Aco05870	4.1484e-37	0.285703	0.223	0.021	4.43672e-33	kynurenine--oxoglutarate transaminase 3-like isoform X2 [Stylophora pistillata]
gene-Aco02789	4.28646e-37	0.310765	0.181	0.001	4.58437e-33	serine protease 27-like [Orbicella faveolata]
gene-Aco20974	4.39719e-37	-0.426028	0.028	0.209	4.7028e-33	axin interactor, dorsalization-associated protein isoform X3 [Esox lucius]
gene-Aco25287	4.4116e-37	0.437957	0.178	0	4.71821e-33	0
gene-Aco10650	5.07267e-37	0.416376	0.408	0.139	5.42522e-33	death-associated protein 1 [Hydra vulgaris]
gene-Aco02618	5.1824e-37	-0.222392	0	0.145	5.54257e-33	RNA-directed DNA polymerase from mobile element jockey [Stylophora pistillata]
gene-Aco00600	5.74789e-37	-0.251363	0.007	0.163	6.14736e-33	protein PF3D7_1417600 [Hydra vulgaris]
gene-Aco03951	6.01302e-37	-0.244123	0.008	0.165	6.43092e-33	ADP-ribosylation factor-like protein 6 [Hydra vulgaris]
gene-Aco07773	6.43921e-37	0.258199	0.177	0	6.88673e-33	delta(3,5)-Delta(2,4)-dienoyl-CoA isomerase, mitochondrial-like [Actinia tenebrosa]
gene-Aco21272	6.51999e-37	0.414253	0.272	0.049	6.97313e-33	follistatin-related protein 1 [Rhinatrema bivittatum]
gene-Aco05817	6.88147e-37	-0.307669	0.049	0.251	7.35974e-33	ER degradation-enhancing alpha-mannosidase-like protein 3 [Exaiptasia diaphana]
gene-Aco16064	7.31861e-37	0.368077	0.177	0	7.82725e-33	unnamed protein product [Heligmosomoides polygyrus]
gene-Aco05107	7.84219e-37	-0.657494	0.026	0.204	8.38722e-33	uncharacterized RING finger protein ECU07_0330-like [Dendronephthya gigantea]
gene-Aco24761	9.31081e-37	0.626894	0.304	0.073	9.95791e-33	uncharacterized protein LOC100203426 isoform X3 [Hydra vulgaris]
gene-Aco04869	9.3335e-37	0.693562	0.228	0.026	9.98218e-33	origin recognition complex subunit 3 [Exaiptasia diaphana]
gene-Aco03906	1.09554e-36	0.292388	0.176	0	1.17168e-32	NADP-dependent malic enzyme-like isoform X3 [Acropora millepora]
gene-Aco12076	1.11932e-36	-0.337312	0.062	0.274	1.19711e-32	protein FAM199X-B-like [Actinia tenebrosa]
gene-Aco16040	1.12812e-36	0.301369	0.176	0	1.20652e-32	Calmodulin [Mizuhopecten yessoensis]
gene-Aco17863	1.2052e-36	0.385075	0.176	0	1.28896e-32	phospholipase A2 PA3A/PA3B/PA5 [Nemopilema nomurai]
gene-Aco05704	1.20719e-36	-0.35945	0.047	0.246	1.29109e-32	PREDICTED: hsp70-binding protein 1-like [Branchiostoma belcheri]
gene-Aco07326	1.32249e-36	-0.288271	0.019	0.191	1.41441e-32	coiled-coil domain-containing protein 166-like [Pocillopora damicornis]
gene-Aco25861	1.52392e-36	-0.270878	0.014	0.18	1.62984e-32	coiled-coil domain-containing protein 113-like [Dendronephthya gigantea]
gene-Aco31070	1.59252e-36	-0.219637	0.002	0.148	1.7032e-32	protein N-terminal glutamine amidohydrolase-like [Actinia tenebrosa]
gene-Aco26681	1.63557e-36	-0.288043	0.014	0.18	1.74924e-32	ABC transporter B family member 1-like [Acropora millepora]
gene-Aco27351	1.70576e-36	0.257045	0.175	0	1.82431e-32	CAP-Gly domain-containing linker protein 1 isoform X2 [Nematostella vectensis]
gene-Aco18101	1.72477e-36	0.267395	0.175	0	1.84464e-32	demethylmenaquinone methyltransferase-like isoform X2 [Gigantopelta aegis]
gene-Aco00876	1.73065e-36	0.265102	0.175	0	1.85094e-32	prostaglandin reductase 1-like [Bufo gargarizans]
gene-Aco11905	1.73334e-36	-0.517449	0.033	0.215	1.85381e-32	general transcription factor IIH subunit 1 isoform X1 [Hydra vulgaris]
gene-Aco20042	1.73965e-36	-0.273815	0.014	0.18	1.86056e-32	LOW QUALITY PROTEIN: multidrug resistance-associated protein 7-like [Actinia tenebrosa]
gene-Aco15925	1.78736e-36	-0.36824	0.117	0.356	1.91159e-32	signal transducer and activator of transcription 5B [Hydra vulgaris]
gene-Aco19611	1.79104e-36	0.313448	0.181	0.002	1.91552e-32	PREDICTED: synaptotagmin-16-like isoform X4 [Acropora digitifera]
gene-Aco13308	1.82821e-36	-0.327072	0.011	0.173	1.95527e-32	protein phosphatase 1 regulatory subunit 3B [Hydra vulgaris]
gene-Aco15805	1.94563e-36	-0.299371	0.016	0.184	2.08085e-32	LOW QUALITY PROTEIN: cilia- and flagella-associated protein 221-like [Acropora millepora]
gene-Aco07279	1.97719e-36	-0.263771	0.014	0.18	2.1146e-32	SEC14-like protein 5 [Hydra vulgaris]
gene-Aco26389	2.22394e-36	-0.231391	0	0.142	2.37851e-32	DNA replication factor Cdt1 isoform X3 [Hydra vulgaris]
gene-Aco00070	2.29528e-36	-0.283356	0.009	0.165	2.45481e-32	PREDICTED: sodium- and chloride-dependent GABA transporter 2-like isoform X4 [Acropora digitifera]
gene-Aco14242	2.39963e-36	-0.240968	0.006	0.158	2.5664e-32	bone morphogenic protein type II receptor [Homo sapiens]
gene-Aco13151	2.43252e-36	-0.545345	0.048	0.245	2.60158e-32	potassium voltage-gated channel protein Shal-like [Dendronephthya gigantea]
gene-Aco08040	2.48698e-36	-0.551444	0.288	0.536	2.65982e-32	cytoplasmic dynein 1 heavy chain 1-like isoform X1 [Stylophora pistillata]
gene-Aco08084	2.717e-36	0.252421	0.174	0	2.90583e-32	glucosidase 2 subunit beta-like isoform X2 [Stylophora pistillata]
gene-Aco14382	2.72742e-36	0.251263	0.174	0	2.91698e-32	MOB kinase activator-like 4 isoform X2 [Anoplophora glabripennis]
gene-Aco10530	2.80877e-36	0.266249	0.174	0	3.00398e-32	regucalcin-like [Crassostrea virginica]
gene-Aco05176	2.89274e-36	0.287876	0.174	0	3.09378e-32	hypothetical protein pdam_00010730 [Pocillopora damicornis]
gene-Aco24619	2.95352e-36	0.30025	0.174	0	3.15878e-32	uncharacterized protein LOC100207904 isoform X1 [Hydra vulgaris]
gene-Aco02168	3.69529e-36	-0.317094	0.003	0.15	3.95211e-32	hypothetical protein pdam_00008188 [Pocillopora damicornis]
gene-Aco02440	3.70948e-36	0.293614	0.247	0.035	3.96729e-32	uncharacterized protein LOC100201907 isoform X2 [Hydra vulgaris]
gene-Aco28004	3.71895e-36	-0.501185	0.005	0.155	3.97742e-32	uncharacterized protein LOC114964826 [Acropora millepora]
gene-Aco11986	4.35149e-36	-0.392665	0.111	0.342	4.65391e-32	RUN domain-containing protein 1 isoform X1 [Hydra vulgaris]
gene-Aco27925	4.42562e-36	0.251263	0.173	0	4.7332e-32	NADH dehydrogenase [ubiquinone] 1 alpha subcomplex subunit 13-like [Pocillopora damicornis]
gene-Aco06017	4.4257e-36	0.252421	0.173	0	4.73328e-32	PREDICTED: phosphatidylinositol transfer protein alpha isoform [Dufourea novaeangliae]
gene-Aco17749	5.32848e-36	-0.97222	0.21	0.446	5.69881e-32	tektin-2-like [Actinia tenebrosa]
gene-Aco26062	5.41945e-36	0.308861	0.245	0.035	5.79611e-32	Prefoldin subunit 4 [Lamellibrachia satsuma]
gene-Aco15921	6.13989e-36	-0.24463	0.011	0.169	6.56661e-32	rap guanine nucleotide exchange factor 1 [Hydra vulgaris]
gene-Aco06170	6.40965e-36	-0.252669	0.02	0.191	6.85512e-32	mitoguardin isoform X1 [Hydra vulgaris]
gene-Aco28809	6.65775e-36	0.350009	0.297	0.066	7.12046e-32	Unknown (protein for IMAGE:7668531), partial [Xenopus tropicalis]
gene-Aco08907	1.07456e-35	-0.226126	0.006	0.156	1.14924e-31	metabotropic glutamate receptor 3-like [Hydra vulgaris]
gene-Aco08033	1.10993e-35	-0.275314	0.016	0.181	1.18707e-31	zinc finger Ran-binding domain-containing protein 2-like [Dendronephthya gigantea]
gene-Aco13040	1.16744e-35	0.248943	0.171	0	1.24858e-31	lysine-specific demethylase 7B isoform X2 [Hydra vulgaris]
gene-Aco28073	1.17007e-35	-0.506686	0.001	0.142	1.25139e-31	0
gene-Aco15465	1.1772e-35	-0.443621	0.001	0.142	1.25902e-31	PREDICTED: nicotinate-nucleotide pyrophosphorylase [carboxylating]-like isoform X1 [Saccoglossus kowalevskii]
gene-Aco18039	1.3228e-35	0.403961	0.171	0	1.41474e-31	collagen alpha-1(VI) chain-like [Orbicella faveolata]
gene-Aco24712	1.3583e-35	-0.455636	0.031	0.209	1.4527e-31	potassium voltage-gated channel subfamily A member 7 [Hydra vulgaris]
gene-Aco04134	1.60945e-35	-0.265615	0.003	0.147	1.72131e-31	uncharacterized protein LOC100205121 [Hydra vulgaris]
gene-Aco20698	1.66036e-35	-0.215249	0.003	0.147	1.77576e-31	NACHT domain- and WD repeat-containing protein 1-like [Orbicella faveolata]
gene-Aco00056	1.81437e-35	-0.242236	0.004	0.15	1.94047e-31	predicted protein, partial [Nematostella vectensis]
gene-Aco06339	1.8988e-35	-0.262496	0.017	0.182	2.03076e-31	hypothetical protein GDO86_007251 [Hymenochirus boettgeri]
gene-Aco09454	1.97814e-35	-0.43723	0.042	0.231	2.11562e-31	unconventional myosin-IXb-like [Hydra vulgaris]
gene-Aco26509	2.112e-35	-0.255554	0.018	0.185	2.25879e-31	mediator of RNA polymerase II transcription subunit 13 isoform X1 [Hydra vulgaris]
gene-Aco02350	2.19554e-35	-0.226126	0.006	0.155	2.34813e-31	ER membrane protein complex subunit 5-like [Hydra vulgaris]
gene-Aco27682	2.51057e-35	-0.409957	0.039	0.225	2.68505e-31	uncharacterized protein LOC110040776 [Orbicella faveolata]
gene-Aco11747	2.57597e-35	0.357423	0.197	0.012	2.755e-31	uncharacterized protein LOC116616115 isoform X1 [Nematostella vectensis]
gene-Aco15853	2.90088e-35	-0.253566	0.014	0.175	3.10249e-31	contactin-associated protein-like 5 [Hydra vulgaris]
gene-Aco24552	2.93342e-35	-0.317386	0.012	0.17	3.1373e-31	bcl-2-like protein 1-like [Hydra vulgaris]
gene-Aco16397	3.06051e-35	-0.27417	0.019	0.186	3.27322e-31	uncharacterized protein LOC101235895 [Hydra vulgaris]
gene-Aco13078	3.22039e-35	0.270829	0.169	0	3.44421e-31	carboxypeptidase B [Hydra vulgaris]
gene-Aco26686	3.27761e-35	-0.290154	0.003	0.146	3.50541e-31	LIM/homeobox protein Lhx1 isoform X2 [Chelonia mydas]
gene-Aco24439	3.29397e-35	0.32248	0.169	0	3.5229e-31	Chitinase enzyme, partial [Aurelia aurita]
gene-Aco00518	3.3567e-35	-0.242132	0.003	0.146	3.58999e-31	PREDICTED: histone deacetylase 11-like isoform X2 [Saccoglossus kowalevskii]
gene-Aco12954	3.38449e-35	-0.228753	0.002	0.144	3.61971e-31	kelch-like protein 2 [Hydra vulgaris]
gene-Aco00031	3.49136e-35	0.362555	0.326	0.088	3.73401e-31	Transmembrane 9 super member 3 [Bulinus truncatus]
gene-Aco21388	3.58488e-35	-0.300055	0.031	0.209	3.83402e-31	phospholipid-transporting ATPase IF isoform X1 [Hydra vulgaris]
gene-Aco09544	4.05484e-35	-0.220887	0	0.137	4.33665e-31	protein Mpv17 isoform X2 [Rhinatrema bivittatum]
gene-Aco28213	4.11871e-35	-0.245992	0.011	0.168	4.40496e-31	semaphorin-3B isoform X2 [Nematostella vectensis]
gene-Aco04962	4.12655e-35	-0.283105	0.005	0.151	4.41334e-31	transient receptor potential cation channel subfamily A member 1 homolog [Hydra vulgaris]
gene-Aco19629	4.4005e-35	0.311122	0.25	0.04	4.70634e-31	zinc finger protein ubi-d4 B isoform X2 [Hydra vulgaris]
gene-Aco14378	4.57423e-35	-0.312875	0.041	0.23	4.89214e-31	PRELI domain containing protein 3A [Hydra vulgaris]
gene-Aco26252	4.63545e-35	-0.314104	0.038	0.224	4.95761e-31	protein MTSS 2 [Hydra vulgaris]
gene-Aco06271	5.02142e-35	0.248943	0.168	0	5.37041e-31	unnamed protein product [Owenia fusiformis]
gene-Aco19788	5.40322e-35	0.290005	0.198	0.013	5.77874e-31	uncharacterized protein LOC116297019 [Actinia tenebrosa]
gene-Aco05906	5.73863e-35	-0.372241	0.002	0.142	6.13746e-31	protein FAM166B-like isoform X2 [Dendronephthya gigantea]
gene-Aco21541	6.08603e-35	-0.309776	0.032	0.21	6.50901e-31	nucleoside diphosphate kinase 7-like [Stylophora pistillata]
gene-Aco03892	6.24879e-35	0.28198	0.206	0.017	6.68308e-31	mannosyl-oligosaccharide 1,2-alpha-mannosidase IA-like [Orbicella faveolata]
gene-Aco05090	6.49308e-35	-0.340019	0.075	0.287	6.94434e-31	pre-mRNA-splicing factor 38B-like [Orbicella faveolata]
gene-Aco03530	6.58383e-35	-0.379734	0.02	0.186	7.04141e-31	THEGL [Branchiostoma lanceolatum]
gene-Aco29214	7.33671e-35	-0.285508	0.018	0.182	7.84661e-31	Krueppel-like factor 14 [Stylophora pistillata]
gene-Aco13949	7.41331e-35	-0.356661	0.069	0.275	7.92853e-31	hypothetical protein pdam_00015775 [Pocillopora damicornis]
gene-Aco20875	7.83651e-35	-0.26997	0.021	0.189	8.38114e-31	PREDICTED: son of sevenless homolog 2 [Saccoglossus kowalevskii]
gene-Aco05835	8.12021e-35	0.253579	0.167	0	8.68457e-31	peptidyl-prolyl cis-trans isomerase NIMA-interacting 1 [Nematostella vectensis]
gene-Aco11091	8.24913e-35	-0.202702	0	0.136	8.82245e-31	uncharacterized protein LOC105846492 isoform X2 [Hydra vulgaris]
gene-Aco19861	8.83807e-35	-0.248333	0.006	0.152	9.45231e-31	abscission/NoCut checkpoint regulator-like isoform X1 [Orbicella faveolata]
gene-Aco07153	9.08689e-35	-0.237187	0.011	0.167	9.71843e-31	serine/arginine-rich splicing factor 2-like [Acropora millepora]
gene-Aco04540	9.13375e-35	-0.240022	0.011	0.164	9.76854e-31	transcription initiation factor TFIID subunit 12 [Hydra vulgaris]
gene-Aco20656	9.19009e-35	-0.24843	0.007	0.155	9.8288e-31	quenching protein QQ1, partial [Aurelia aurita]
gene-Aco14418	9.35646e-35	-0.250089	0.009	0.159	1.00067e-30	serine/threonine-protein kinase Nek10, partial [Exaiptasia diaphana]
gene-Aco31015	1.2582e-34	-0.299932	0.052	0.248	1.34564e-30	uncharacterized protein LOC100200608 isoform X2 [Hydra vulgaris]
gene-Aco02394	1.42264e-34	0.305346	0.201	0.016	1.52151e-30	rho GTPase-activating protein 19-like isoform X2 [Hydra vulgaris]
gene-Aco24476	1.6067e-34	-0.27339	0.026	0.198	1.71837e-30	E3 ubiquitin-protein ligase MYLIP [Hydra vulgaris]
gene-Aco31377	1.70051e-34	-0.201176	0	0.135	1.81869e-30	uncharacterized protein LOC111273443, partial [Varroa jacobsoni]
gene-Aco31138	1.85892e-34	0.449206	0.228	0.03	1.98812e-30	putative uncharacterized protein DDB_G0282133 isoform X2 [Hydra vulgaris]
gene-Aco27748	1.86199e-34	-0.374145	0.033	0.209	1.9914e-30	coiled-coil domain-containing protein 74B-like [Ciona intestinalis]
gene-Aco24783	2.03129e-34	-0.233904	0.009	0.158	2.17247e-30	mitochondrial carrier homolog 2-like, partial [Hydra vulgaris]
gene-Aco10464	2.12695e-34	-0.671116	0.084	0.29	2.27477e-30	predicted protein [Nematostella vectensis]
gene-Aco21644	2.16866e-34	-0.215906	0.008	0.156	2.31938e-30	putative RNA-directed DNA polymerase from transposon X-element [Stylophora pistillata]
gene-Aco19491	2.37378e-34	0.764561	0.165	0	2.53876e-30	0
gene-Aco14222	2.41529e-34	-0.38593	0.148	0.389	2.58315e-30	splicing factor 3B subunit 1 isoform X1 [Hydra vulgaris]
gene-Aco03594	3.12123e-34	0.322978	0.28	0.061	3.33816e-30	V-type proton ATPase subunit B [Nematostella vectensis]
gene-Aco03768	3.30055e-34	-0.243166	0.012	0.167	3.52994e-30	AFG1-like ATPase [Patiria miniata]
gene-Aco04014	3.35454e-34	0.240796	0.164	0	3.58769e-30	translocation protein SEC63 homolog [Hydra vulgaris]
gene-Aco00843	3.43197e-34	0.252421	0.164	0	3.67049e-30	putative uncharacterized protein DDB_G0282133 [Hydra vulgaris]
gene-Aco00379	3.75138e-34	0.37341	0.164	0	4.0121e-30	tubulin alpha-1C chain-like [Pungitius pungitius]
gene-Aco16697	3.82308e-34	-0.210992	0.005	0.147	4.08879e-30	uncharacterized protein LOC111329057 [Stylophora pistillata]
gene-Aco00885	4.01946e-34	-0.226126	0.006	0.15	4.29881e-30	DNA-directed RNA polymerase III subunit RPC9-like [Stylophora pistillata]
gene-Aco20025	4.32629e-34	-0.226606	0.01	0.159	4.62697e-30	protein transport protein Sec23B [Hydra vulgaris]
gene-Aco12890	4.33138e-34	-0.227973	0.009	0.157	4.63241e-30	PREDICTED: calcium uniporter protein, mitochondrial-like [Saccoglossus kowalevskii]
gene-Aco14777	4.35264e-34	-0.510384	0.001	0.136	4.65515e-30	uncharacterized protein LOC117100346 [Anneissia japonica]
gene-Aco22716	4.41376e-34	-0.205891	0.001	0.136	4.72052e-30	trans-L-3-hydroxyproline dehydratase [Cyprinus carpio]
gene-Aco05756	4.64e-34	-0.422111	0.093	0.307	4.96248e-30	EH domain-binding protein 1 isoform X2 [Hydra vulgaris]
gene-Aco00375	4.8751e-34	-0.334497	0.051	0.242	5.21392e-30	LOW QUALITY PROTEIN: cytoplasmic dynein 2 heavy chain 1-like [Acropora millepora]
gene-Aco31103	5.26277e-34	-0.259693	0.002	0.139	5.62853e-30	resistin-like isoform X2 [Rana temporaria]
gene-Aco07396	5.41357e-34	0.240796	0.163	0	5.78981e-30	guanine nucleotide-binding protein subunit gamma-e-like [Dendronephthya gigantea]
gene-Aco27430	5.44827e-34	-0.252577	0.019	0.181	5.82692e-30	transcription initiation factor TFIID subunit 2 isoform X1 [Nematostella vectensis]
gene-Aco14188	5.58681e-34	0.257045	0.163	0	5.9751e-30	partitioning defective 3 homolog isoform X4 [Hydra vulgaris]
gene-Aco16059	5.83921e-34	0.301369	0.163	0	6.24504e-30	0
gene-Aco20884	6.16682e-34	0.384993	0.44	0.172	6.59542e-30	RNA-binding protein pno1 [Hydra vulgaris]
gene-Aco24976	6.18929e-34	-0.303525	0.047	0.235	6.61944e-30	prefoldin subunit 2 [Hydra vulgaris]
gene-Aco09492	6.26579e-34	-0.359836	0.016	0.174	6.70126e-30	mitochondrial nicotinamide adenine dinucleotide transporter SLC25A51 [Nematostella vectensis]
gene-Aco13114	6.91427e-34	0.486424	0.782	0.575	7.39481e-30	translocon-associated protein subunit delta [Exaiptasia diaphana]
gene-Aco10475	7.47085e-34	-0.266095	0.009	0.156	7.99008e-30	myosin-9-like [Orbicella faveolata]
gene-Aco28211	8.37489e-34	0.316073	1	0.998	8.95694e-30	elongation factor 1 [Aurelia aurita]
gene-Aco31016	9.12261e-34	-0.221014	0.001	0.135	9.75663e-30	metal tolerance protein 11 [Nematostella vectensis]
gene-Aco07940	1.09207e-33	-0.228635	0.002	0.137	1.16797e-29	predicted protein [Nematostella vectensis]
gene-Aco27615	1.16413e-33	-1.74064	0.081	0.28	1.24504e-29	polycystic kidney disease and receptor for egg jelly-related protein [Exaiptasia diaphana]
gene-Aco22746	1.25008e-33	-0.243268	0.013	0.167	1.33696e-29	AMP deaminase 2 [Hydra vulgaris]
gene-Aco16044	1.34052e-33	0.365538	0.371	0.125	1.43368e-29	succinate dehydrogenase [ubiquinone] iron-sulfur subunit, mitochondrial-like [Acropora millepora]
gene-Aco03651	1.38731e-33	-0.231515	0.013	0.167	1.48373e-29	protein FAM76A-like isoform X1 [Pocillopora damicornis]
gene-Aco02824	1.40762e-33	0.234948	0.162	0	1.50545e-29	ES1 protein homolog, mitochondrial-like [Actinia tenebrosa]
gene-Aco08138	1.44201e-33	-0.258778	0.024	0.19	1.54223e-29	non-specific lipid-transfer protein [Exaiptasia diaphana]
gene-Aco17904	1.47886e-33	0.271972	0.162	0	1.58164e-29	uncharacterized protein LOC100207983 precursor [Hydra vulgaris]
gene-Aco21792	1.60552e-33	-0.271003	0.033	0.209	1.7171e-29	predicted protein [Nematostella vectensis]
gene-Aco25283	1.70324e-33	-0.290872	0.015	0.17	1.82162e-29	beta-1-syntrophin [Hydra vulgaris]
gene-Aco24664	1.87734e-33	-0.218002	0.001	0.134	2.00781e-29	Werner syndrome ATP-dependent helicase homolog [Hydra vulgaris]
gene-Aco26612	2.20819e-33	-0.31679	0.037	0.215	2.36166e-29	calcium/calmodulin-dependent protein kinase kinase 2 [Hydra vulgaris]
gene-Aco14362	2.23044e-33	0.225542	0.161	0	2.38545e-29	PREDICTED: ADP-ribosylation factor-like protein 5B-like [Saccoglossus kowalevskii]
gene-Aco27635	2.27615e-33	0.247344	0.217	0.026	2.43434e-29	hypothetical protein ILUMI_05808 [Ignelater luminosus]
gene-Aco26212	2.28236e-33	0.236119	0.161	0	2.44099e-29	regulator of microtubule dynamics protein 1 [Cynoglossus semilaevis]
gene-Aco21294	2.28256e-33	0.239628	0.161	0	2.4412e-29	predicted protein [Nematostella vectensis]
gene-Aco06223	2.28969e-33	0.240796	0.161	0	2.44882e-29	influenza virus NS1A-binding protein-like [Stylophora pistillata]
gene-Aco01865	2.32137e-33	-0.244831	0.014	0.168	2.48271e-29	huntingtin-interacting protein K-like [Orbicella faveolata]
gene-Aco22744	2.3239e-33	0.244293	0.161	0	2.48541e-29	U2 snRNP-associated SURP motif-containing protein [Hydra vulgaris]
gene-Aco31012	2.36309e-33	0.235536	0.163	0.001	2.52732e-29	transmembrane emp24 domain-containing protein 7 [Hydra vulgaris]
gene-Aco15640	2.39367e-33	0.277672	0.161	0	2.56003e-29	kinesin-like protein KIF28P [Acropora millepora]
gene-Aco09954	2.6963e-33	-0.256288	0.012	0.163	2.88369e-29	PREDICTED: sodium/potassium/calcium exchanger 3-like [Saccoglossus kowalevskii]
gene-Aco08564	2.98361e-33	-0.271977	0.029	0.198	3.19097e-29	predicted protein [Nematostella vectensis]
gene-Aco16130	2.98492e-33	0.487818	0.331	0.103	3.19237e-29	peroxisomal membrane protein PEX14-like isoform X2 [Pocillopora damicornis]
gene-Aco24340	3.09052e-33	-1.0153	0.22	0.432	3.30531e-29	meiosis-specific nuclear structural protein 1-like [Orbicella faveolata]
gene-Aco19911	3.3301e-33	-0.215513	0.005	0.144	3.56154e-29	uncharacterized protein LOC110241081 [Exaiptasia diaphana]
gene-Aco08742	3.50887e-33	-0.606591	0.202	0.429	3.75274e-29	tankyrase-like protein [Stylophora pistillata]
gene-Aco15783	3.61047e-33	-0.225119	0.01	0.156	3.86139e-29	cyclin-T1 [Hydra vulgaris]
gene-Aco27735	3.7071e-33	-0.220272	0.007	0.148	3.96474e-29	glycosyltransferase 1 domain-containing protein 1-like [Stylophora pistillata]
gene-Aco09946	3.7204e-33	-0.238765	0.011	0.161	3.97897e-29	uncharacterized protein LOC113682359 [Pocillopora damicornis]
gene-Aco14612	3.76218e-33	0.247782	0.16	0	4.02365e-29	PREDICTED: kinesin heavy chain isoform 5C-like [Acropora digitifera]
gene-Aco31002	4.43082e-33	-0.256466	0.014	0.167	4.73877e-29	ras-related protein Rab-27A [Hydra vulgaris]
gene-Aco27891	4.51553e-33	-0.264744	0.038	0.218	4.82935e-29	tetratricopeptide repeat protein 39C isoform X1 [Hydra vulgaris]
gene-Aco20950	4.61615e-33	-0.581176	0.104	0.321	4.93698e-29	glutaminyl-peptide cyclotransferase [Hydra vulgaris]
gene-Aco10703	4.73245e-33	-0.260629	0.026	0.192	5.06135e-29	disco-interacting protein 2 homolog C [Hydra vulgaris]
gene-Aco14221	4.94786e-33	-0.43076	0.19	0.429	5.29174e-29	uncharacterized protein PF3D7_1120600 [Hydra vulgaris]
gene-Aco24847	5.18689e-33	0.289029	0.219	0.028	5.54738e-29	protein-methionine sulfoxide oxidase mical3a [Hydra vulgaris]
gene-Aco17831	5.49492e-33	-0.200094	0.003	0.137	5.87682e-29	mitochondrial fission regulator 2 [Hydra vulgaris]
gene-Aco28011	6.34642e-33	0.288379	0.162	0.001	6.78749e-29	neuroendocrine convertase 1 [Hydra vulgaris]
gene-Aco27596	6.5967e-33	0.429789	0.159	0	7.05518e-29	hypothetical protein LOTGIDRAFT_161029 [Lottia gigantea]
gene-Aco07921	7.29778e-33	-0.214934	0.011	0.159	7.80497e-29	tolloid-like protein 1 isoform X1 [Hydra vulgaris]
gene-Aco03748	7.6295e-33	-0.219158	0.01	0.155	8.15976e-29	ubiquitin carboxyl-terminal hydrolase 22 [Hydra vulgaris]
gene-Aco11693	7.82932e-33	-0.37888	0.128	0.353	8.37345e-29	cytoskeleton-associated protein 5 [Hydra vulgaris]
gene-Aco11998	7.89857e-33	-0.271833	0.026	0.191	8.44752e-29	PH and SEC7 domain-containing protein 4 [Hydra vulgaris]
gene-Aco11772	8.06172e-33	0.463516	0.75	0.488	8.62201e-29	Caprin-1 like protein [Argiope bruennichi]
gene-Aco09958	8.40473e-33	-0.408177	0.027	0.191	8.98886e-29	transcription factor Sp5 [Chelonoidis abingdonii]
gene-Aco14105	8.58961e-33	0.460194	0.774	0.545	9.18658e-29	phosphate carrier protein, mitochondrial-like [Acropora millepora]
gene-Aco22196	9.27511e-33	0.221998	0.158	0	9.91973e-29	trafficking protein particle complex subunit 1 isoform X2 [Marmota flaviventris]
gene-Aco10512	9.59168e-33	-0.199946	0.002	0.134	1.02583e-28	serine/threonine-protein kinase pdik1l-A-like [Orbicella faveolata]
gene-Aco24483	1.12308e-32	-0.363166	0.139	0.369	1.20114e-28	NADH dehydrogenase [ubiquinone] 1 beta subcomplex subunit 8, mitochondrial [Hydra vulgaris]
gene-Aco08028	1.12865e-32	-0.203138	0.003	0.136	1.20709e-28	muscle, skeletal receptor tyrosine protein kinase [Hydra vulgaris]
gene-Aco00062	1.27243e-32	-0.255286	0.017	0.172	1.36086e-28	protein KIBRA [Nematostella vectensis]
gene-Aco21497	1.34504e-32	-0.336596	0	0.128	1.43853e-28	uncharacterized protein LOC114543461 [Dendronephthya gigantea]
gene-Aco02244	1.4146e-32	-0.240968	0.006	0.144	1.51292e-28	double-stranded RNA-specific editase Adar [Hydra vulgaris]
gene-Aco06436	1.44613e-32	-0.232081	0.006	0.144	1.54664e-28	uncharacterized protein LOC100207471 [Hydra vulgaris]
gene-Aco26504	1.46005e-32	-0.284639	0.026	0.19	1.56152e-28	E3 ubiquitin-protein ligase ZNRF3-like isoform X1 [Actinia tenebrosa]
gene-Aco13164	1.53395e-32	0.232602	0.157	0	1.64056e-28	lysine-specific demethylase 5A isoform X2 [Hydra vulgaris]
gene-Aco00295	1.55582e-32	0.244293	0.157	0	1.66395e-28	host cell factor 2 [Hydra vulgaris]
gene-Aco06078	1.62802e-32	-0.218002	0.001	0.13	1.74117e-28	microtubule organization protein AKNA-like isoform X2 [Actinia tenebrosa]
gene-Aco06383	1.6719e-32	0.379784	0.157	0	1.7881e-28	0
gene-Aco26572	1.96414e-32	0.35803	0.315	0.09	2.10065e-28	LOW QUALITY PROTEIN: coronin-6-like [Xenia sp. Carnegie-2017]
gene-Aco05095	2.19024e-32	-0.203211	0.011	0.156	2.34246e-28	negative elongation factor B [Hydra vulgaris]
gene-Aco04925	2.22275e-32	0.409056	0.595	0.318	2.37723e-28	eukaryotic translation initiation factor 2 subunit 3, Y-linked [Hydra vulgaris]
gene-Aco14063	2.32833e-32	-0.197044	0.003	0.135	2.49015e-28	SLIT-ROBO Rho GTPase-activating protein 3-like [Hydra vulgaris]
gene-Aco00259	2.42821e-32	0.224361	0.156	0	2.59697e-28	DCN1-like protein 4 [Hydra vulgaris]
gene-Aco16927	2.42828e-32	0.226721	0.156	0	2.59704e-28	neuropeptide-like GPCR, partial [Tripedalia cystophora]
gene-Aco19945	2.49089e-32	-0.43814	0.2	0.438	2.66401e-28	eukaryotic translation initiation factor 5 [Hydra vulgaris]
gene-Aco22559	2.49381e-32	-0.243877	0.018	0.173	2.66713e-28	PREDICTED: protein IWS1 homolog [Acropora digitifera]
gene-Aco10274	2.51369e-32	0.246575	0.167	0.005	2.68839e-28	dnaJ homolog subfamily C member 10-like [Stylophora pistillata]
gene-Aco22441	2.59091e-32	0.242527	0.164	0.004	2.77098e-28	protein/nucleic acid deglycase DJ-1-like [Pocillopora damicornis]
gene-Aco09614	2.81825e-32	-0.239296	0.017	0.17	3.01412e-28	UPF0728 protein v1g117062 [Exaiptasia diaphana]
gene-Aco26608	3.30942e-32	-0.210713	0.012	0.159	3.53943e-28	glycolipid transfer protein-like [Dendronephthya gigantea]
gene-Aco31065	3.82832e-32	-0.260961	0.031	0.198	4.09439e-28	carnitine O-palmitoyltransferase 1, liver isoform [Hydra vulgaris]
gene-Aco03777	3.94653e-32	0.227899	0.155	0	4.22082e-28	histone-binding protein RBBP7 [Actinia tenebrosa]
gene-Aco17685	4.05328e-32	0.348283	0.993	0.979	4.33498e-28	40S ribosomal protein S18 [Folsomia candida]
gene-Aco11868	5.38968e-32	-0.267502	0.024	0.184	5.76426e-28	lysoplasmalogenase-like protein TMEM86A [Hydra vulgaris]
gene-Aco15819	5.39413e-32	-0.18737	0	0.125	5.76903e-28	uncharacterized protein LOC105337411 [Crassostrea gigas]
gene-Aco26978	5.43529e-32	-0.40133	0.031	0.196	5.81305e-28	uncharacterized protein LOC116307227 [Actinia tenebrosa]
gene-Aco11882	6.47233e-32	0.250104	0.154	0	6.92216e-28	glycerol-3-phosphate phosphatase [Pimephales promelas]
gene-Aco14467	6.823e-32	-0.190608	0.001	0.128	7.29719e-28	metaxin-2-like isoform X3 [Leptopilina heterotoma]
gene-Aco26627	6.8361e-32	-0.201323	0.001	0.128	7.31121e-28	meiotic nuclear division protein 1 homolog [Bufo bufo]
gene-Aco11653	6.84194e-32	-0.199797	0.001	0.128	7.31745e-28	C11orf49 [Branchiostoma lanceolatum]
gene-Aco19641	6.84226e-32	-0.201323	0.001	0.128	7.3178e-28	PREDICTED: zinc finger matrin-type protein 5-like [Branchiostoma belcheri]
gene-Aco07632	8.2668e-32	-0.207551	0.002	0.13	8.84134e-28	uncharacterized protein LOC114524669 isoform X2 [Dendronephthya gigantea]
gene-Aco03396	8.71838e-32	-0.249588	0.018	0.17	9.32431e-28	mediator of RNA polymerase II transcription subunit 15 isoform X2 [Lingula anatina]
gene-Aco10653	8.87463e-32	-0.256819	0.018	0.17	9.49141e-28	hypoxia inducible factor [Aurelia sp. 1 GW-2014]
gene-Aco29206	8.89619e-32	-0.227201	0.014	0.162	9.51447e-28	uncharacterized protein LOC100213518 [Hydra vulgaris]
gene-Aco29177	9.31393e-32	-0.240136	0.025	0.185	9.96125e-28	hypothetical protein GDO86_002337 [Hymenochirus boettgeri]
gene-Aco02324	9.81831e-32	-0.195517	0.003	0.133	1.05007e-27	protein dachsous-like [Stylophora pistillata]
gene-Aco12875	1.08901e-31	0.311408	0.153	0	1.1647e-27	predicted protein [Nematostella vectensis]
gene-Aco07531	1.11154e-31	-0.199648	0	0.124	1.1888e-27	extracellular calcium-sensing receptor-like [Acropora millepora]
gene-Aco05018	1.12368e-31	-0.208789	0	0.124	1.20178e-27	predicted protein, partial [Nematostella vectensis]
gene-Aco08571	1.19661e-31	-0.525468	0.727	0.845	1.27977e-27	elongation factor 1-delta-like isoform X1 [Acropora millepora]
gene-Aco20855	1.20352e-31	-0.274522	0.025	0.184	1.28717e-27	hypothetical protein pdam_00005526 [Pocillopora damicornis]
gene-Aco26667	1.2286e-31	-0.296018	0.005	0.137	1.31399e-27	arginine kinase [Clathria prolifera]
gene-Aco03553	1.3175e-31	-0.294749	0.008	0.145	1.40906e-27	potassium channel subfamily K member 3 isoform X1 [Nematostella vectensis]
gene-Aco26688	1.33153e-31	-0.48281	0.412	0.613	1.42408e-27	hypothetical protein evm_005124 [Chilo suppressalis]
gene-Aco06265	1.38691e-31	-0.314291	0.045	0.221	1.4833e-27	BTG family protein [Hydra vulgaris]
gene-Aco00144	1.40128e-31	-0.51631	0.067	0.254	1.49867e-27	inverted formin-2 isoform X5 [Hydra vulgaris]
gene-Aco21580	1.63827e-31	0.227899	0.152	0	1.75213e-27	neuropeptide-like GPCR, partial [Tripedalia cystophora]
gene-Aco24632	1.72035e-31	-0.327099	0.076	0.274	1.83991e-27	hsp90 co-chaperone Cdc37 [Hydra vulgaris]
gene-Aco03758	1.76661e-31	-0.310131	0.075	0.273	1.88939e-27	histone deacetylase complex subunit SAP18-like [Pocillopora damicornis]
gene-Aco05867	1.95603e-31	-0.221266	0.003	0.131	2.09198e-27	protein O-mannosyl-transferase 1 [Hydra vulgaris]
gene-Aco00836	2.00435e-31	-0.228561	0.013	0.158	2.14365e-27	protein ST7 homolog [Orbicella faveolata]
gene-Aco27889	2.08055e-31	-0.263527	0.012	0.156	2.22515e-27	sodium/potassium/calcium exchanger 2-like isoform X3 [Tachysurus fulvidraco]
gene-Aco17857	2.2752e-31	-0.251365	0.033	0.2	2.43332e-27	intraflagellar transport protein 172 homolog isoform X5 [Acropora millepora]
gene-Aco21587	2.43649e-31	-0.251224	0.02	0.173	2.60583e-27	uncharacterized protein LOC100211645 isoform X1 [Hydra vulgaris]
gene-Aco06118	2.50933e-31	-0.386651	0.141	0.364	2.68372e-27	serine/threonine-protein phosphatase 1 regulatory subunit 10 isoform X2 [Hydra vulgaris]
gene-Aco28025	2.55979e-31	0.214886	0.151	0	2.7377e-27	pygopus homolog 1 isoform X2 [Hydra vulgaris]
gene-Aco07031	2.6253e-31	0.227899	0.151	0	2.80776e-27	predicted protein, partial [Nematostella vectensis]
gene-Aco13075	2.63421e-31	-0.251412	0.043	0.22	2.81729e-27	endosome/lysosome-associated apoptosis and autophagy regulator family member 2 [Hydra vulgaris]
gene-Aco09757	2.6714e-31	0.240796	0.151	0	2.85706e-27	transmembrane protein 163-like isoform X2 [Stylophora pistillata]
gene-Aco28997	2.67141e-31	-0.299264	0.041	0.214	2.85707e-27	uncharacterized protein LOC111325656 isoform X2 [Stylophora pistillata]
gene-Aco05014	2.71693e-31	0.221426	0.154	0.001	2.90576e-27	hypothetical protein TrispH2_010140 [Trichoplax sp. H2]
gene-Aco17725	2.78226e-31	-0.21277	0.007	0.141	2.97563e-27	solute carrier family 2, facilitated glucose transporter member 3 isoform X1 [Hydra vulgaris]
gene-Aco11768	2.84209e-31	-0.232868	0.024	0.181	3.03961e-27	PREDICTED: uncharacterized protein C6orf106 homolog [Acropora digitifera]
gene-Aco17869	4.00903e-31	-0.530015	0.007	0.14	4.28765e-27	neurexin-3 isoform X2 [Hydra vulgaris]
gene-Aco28053	4.11332e-31	0.216073	0.15	0	4.3992e-27	threonine--tRNA ligase 1, cytoplasmic isoform X2 [Nematostella vectensis]
gene-Aco27287	4.47756e-31	0.226172	0.159	0.004	4.78875e-27	S-adenosyl-L-methionine-dependent tRNA 4-demethylwyosine synthase [Araneus ventricosus]
gene-Aco00387	4.63301e-31	-0.188911	0	0.122	4.955e-27	testin isoform X2 [Hydra vulgaris]
gene-Aco30935	4.64694e-31	-0.195056	0	0.122	4.9699e-27	uncharacterized protein LOC110248660, partial [Exaiptasia diaphana]
gene-Aco15653	4.70888e-31	-0.292821	0.047	0.224	5.03615e-27	ATP-dependent RNA helicase DHX8 isoform X2 [Hydra vulgaris]
gene-Aco08227	5.017e-31	-0.415826	0.132	0.348	5.36568e-27	kinesin-like protein KIF2A [Hydra vulgaris]
gene-Aco26512	5.52901e-31	0.376059	0.295	0.082	5.91328e-27	clustered mitochondria protein homolog [Acropora millepora]
gene-Aco09690	5.94909e-31	0.275236	0.242	0.046	6.36255e-27	stromal cell-derived factor 2-like [Hydra vulgaris]
gene-Aco26539	6.21673e-31	0.27517	0.218	0.033	6.64879e-27	serine/threonine-protein kinase TAO3-like [Hydra vulgaris]
gene-Aco29211	6.2531e-31	-0.231171	0.01	0.147	6.68769e-27	structural maintenance of chromosomes protein 5-like [Xenia sp. Carnegie-2017]
gene-Aco22757	6.50962e-31	-0.208941	0.011	0.15	6.96204e-27	0
gene-Aco09729	6.58664e-31	0.213697	0.149	0	7.04441e-27	growth hormone-inducible transmembrane protein [Hydra vulgaris]
gene-Aco10005	6.60539e-31	0.214886	0.149	0	7.06446e-27	zinc finger CCCH domain-containing protein 15-like [Pocillopora damicornis]
gene-Aco24732	6.62408e-31	0.218446	0.149	0	7.08446e-27	ribulose-phosphate 3-epimerase [Hydra vulgaris]
gene-Aco02121	7.10315e-31	-0.632867	0.681	0.777	7.59682e-27	copper transport protein ATOX1-like [Dendronephthya gigantea]
gene-Aco16793	7.16011e-31	-0.347673	0.066	0.254	7.65774e-27	myeloid leukemia factor 1-like [Stylophora pistillata]
gene-Aco17968	7.35464e-31	-0.282821	0.041	0.213	7.86579e-27	coiled-coil domain-containing protein 178-like [Orbicella faveolata]
gene-Aco14376	7.5296e-31	-0.327687	0.104	0.314	8.05291e-27	programmed cell death 6-interacting protein-like [Hydra vulgaris]
gene-Aco05367	7.56477e-31	0.234394	0.174	0.011	8.09052e-27	ATP-dependent RNA helicase A-like isoform X2 [Orbicella faveolata]
gene-Aco26432	7.73701e-31	-0.333867	0.002	0.127	8.27473e-27	creatine kinase B-type-like [Actinia tenebrosa]
gene-Aco27977	7.97393e-31	0.254363	0.194	0.021	8.52812e-27	snurportin-1 [Nematostella vectensis]
gene-Aco20916	8.21518e-31	-0.267425	0.022	0.175	8.78614e-27	fibrous sheath-interacting protein 1-like isoform X1 [Pocillopora damicornis]
gene-Aco16686	8.29542e-31	-0.201617	0.003	0.129	8.87195e-27	polycomb group RING finger protein 3 [Hydra vulgaris]
gene-Aco13874	9.30311e-31	-0.223998	0.012	0.153	9.94968e-27	PREDICTED: DNA repair protein complementing XP-C cells homolog [Acropora digitifera]
gene-Aco08197	9.89207e-31	-0.626402	0.25	0.483	1.05796e-26	uncharacterized protein LOC100199505 [Hydra vulgaris]
gene-Aco21090	1.09e-30	0.234948	0.148	0	1.16576e-26	coiled-coil domain-containing protein 170-like [Pocillopora damicornis]
gene-Aco21110	1.10236e-30	0.258199	0.148	0	1.17897e-26	zinc metalloproteinase nas-15-like isoform X2 [Acropora millepora]
gene-Aco26744	1.10436e-30	0.24662	0.148	0	1.18111e-26	uncharacterized protein LOC100205211 isoform X2 [Hydra vulgaris]
gene-Aco14006	1.11838e-30	0.240779	0.16	0.005	1.19611e-26	IQ and AAA domain-containing protein 1-like [Orbicella faveolata]
gene-Aco21535	1.13113e-30	-0.223631	0.01	0.146	1.20974e-26	multiple epidermal growth factor-like domains protein 8 [Actinia tenebrosa]
gene-Aco00684	1.24697e-30	-0.288116	0.039	0.208	1.33363e-26	ras-related protein Rab-9A-like [Dendronephthya gigantea]
gene-Aco09697	1.28267e-30	0.322575	0.175	0.012	1.37182e-26	peptidyl-prolyl cis-trans isomerase FKBP14 [Hydra vulgaris]
gene-Aco03082	1.31575e-30	0.313836	0.281	0.072	1.4072e-26	catenin alpha-2-like [Acropora millepora]
gene-Aco01842	1.38084e-30	-0.310413	0.012	0.152	1.47681e-26	LOW QUALITY PROTEIN: sacsin [Nematostella vectensis]
gene-Aco28177	1.521e-30	-0.240862	0.018	0.165	1.62671e-26	DNA-directed RNA polymerase II subunit RPB11-a-like [Orbicella faveolata]
gene-Aco05109	1.69953e-30	-0.376144	0.089	0.29	1.81765e-26	centrosome-associated protein 350-like isoform X3 [Orbicella faveolata]
gene-Aco25325	1.88112e-30	0.888196	0.147	0	2.01185e-26	phospholipase A2 [Rhopilema esculentum]
gene-Aco06406	2.09771e-30	-0.315312	0.032	0.192	2.2435e-26	uncharacterized protein LOC111340145 [Stylophora pistillata]
gene-Aco05072	2.10536e-30	-0.210442	0.011	0.15	2.25168e-26	folylpolyglutamate synthase, mitochondrial-like isoform X1 [Pocillopora damicornis]
gene-Aco02514	2.22137e-30	-0.225119	0.01	0.145	2.37575e-26	huntingtin [Hydra vulgaris]
gene-Aco14607	2.22609e-30	-0.570605	0.894	0.957	2.38081e-26	60S ribosomal protein L27 [Hydra vulgaris]
gene-Aco19642	2.72493e-30	0.219631	0.146	0	2.91431e-26	cytochrome c oxidase subunit 7A-related protein, mitochondrial [Carcharodon carcharias]
gene-Aco03923	2.73193e-30	0.220815	0.146	0	2.9218e-26	uncharacterized protein LOC101240673 isoform X2 [Hydra vulgaris]
gene-Aco12041	2.73868e-30	-0.199315	0.007	0.137	2.92902e-26	Bardet-Biedl syndrome 2 protein homolog [Orbicella faveolata]
gene-Aco27703	2.78379e-30	0.224361	0.146	0	2.97726e-26	septin-2 isoform X2 [Hydra vulgaris]
gene-Aco07950	2.82124e-30	0.267395	0.146	0	3.01731e-26	NADH dehydrogenase [ubiquinone] 1 alpha subcomplex assembly factor 2-like isoform X2 [Dendronephthya gigantea]
gene-Aco25144	2.87955e-30	0.292388	0.146	0	3.07968e-26	single-pass membrane and coiled-coil domain-containing protein 3 [Pelodiscus sinensis]
gene-Aco07305	2.9206e-30	0.236706	0.149	0.001	3.12358e-26	L-threonine ammonia-lyase-like isoform X1 [Hydra vulgaris]
gene-Aco16213	3.05998e-30	0.246486	0.159	0.005	3.27264e-26	predicted protein, partial [Nematostella vectensis]
gene-Aco25851	3.53963e-30	0.327333	0.349	0.119	3.78563e-26	CCR4-NOT transcription complex subunit 1 isoform X2 [Hydra vulgaris]
gene-Aco03855	3.95032e-30	-0.202702	0	0.118	4.22487e-26	melanocortin receptor 5-like [Actinia tenebrosa]
gene-Aco06341	4.03878e-30	-0.184943	0.004	0.129	4.31948e-26	protein CLEC16A-like [Hydra vulgaris]
gene-Aco13074	4.13386e-30	-0.271798	0.008	0.139	4.42116e-26	transmembrane protein 116 isoform X2 [Nematostella vectensis]
gene-Aco07512	4.18604e-30	-0.627709	0.11	0.313	4.47697e-26	multiple PDZ domain protein isoform X2 [Hydra vulgaris]
gene-Aco21911	4.26982e-30	-0.224511	0.004	0.129	4.56657e-26	predicted protein [Nematostella vectensis]
gene-Aco01337	4.3196e-30	0.210124	0.145	0	4.61982e-26	calnexin-like isoform X3 [Orbicella faveolata]
gene-Aco14919	4.37497e-30	0.214886	0.145	0	4.67903e-26	solute carrier family 35 member B1-like, partial [Stylophora pistillata]
gene-Aco28016	4.49267e-30	-0.188177	0.005	0.131	4.80491e-26	mitochondrial outer membrane protein SLC25A46 [Hydra vulgaris]
gene-Aco20078	4.5556e-30	0.254735	0.145	0	4.87221e-26	Scd5 [Bugula neritina]
gene-Aco10405	4.63622e-30	-0.230941	0.009	0.141	4.95843e-26	protein ABHD18-like [Pocillopora damicornis]
gene-Aco06552	4.92758e-30	-0.203715	0.007	0.136	5.27004e-26	centrosomal protein of 131 kDa [Hydra vulgaris]
gene-Aco22112	4.96315e-30	-0.308565	0.001	0.12	5.30809e-26	UPF0686 protein C11orf1 homolog [Acropora millepora]
gene-Aco16220	5.08443e-30	-0.191553	0.007	0.136	5.4378e-26	uncharacterized protein LOC101238093 [Hydra vulgaris]
gene-Aco09802	6.36442e-30	-0.518207	0.006	0.133	6.80675e-26	calcium/calmodulin-dependent protein kinase type IV isoform X2 [Hydra vulgaris]
gene-Aco25145	6.92727e-30	-0.758087	0.041	0.203	7.40871e-26	Contactin-associated protein 2-like [Hydra vulgaris]
gene-Aco24746	6.94439e-30	-0.27896	0.028	0.182	7.42703e-26	AN1-type zinc finger protein 4-like [Stylophora pistillata]
gene-Aco03807	7.05268e-30	0.227899	0.144	0	7.54285e-26	low density lipoprotein receptor adapter protein 1-like isoform X1 [Acropora millepora]
gene-Aco25202	7.19513e-30	-0.190925	0.003	0.125	7.69519e-26	protein O-glucosyltransferase 2 [Nematostella vectensis]
gene-Aco10624	7.34058e-30	-0.209216	0.013	0.152	7.85075e-26	PREDICTED: thioredoxin-related transmembrane protein 1-like isoform X1 [Branchiostoma belcheri]
gene-Aco26738	7.47412e-30	0.367007	0.144	0	7.99358e-26	uncharacterized protein LOC100201718 isoform X1 [Hydra vulgaris]
gene-Aco07235	8.05984e-30	-0.188911	0	0.117	8.62e-26	crossover junction endonuclease EME1-like [Dendronephthya gigantea]
gene-Aco14074	8.80915e-30	-0.27062	0.044	0.214	9.42138e-26	membrane-associated guanylate kinase, WW and PDZ domain-containing protein 1 isoform X2 [Hydra vulgaris]
gene-Aco06002	8.87242e-30	-0.222264	0.021	0.169	9.48906e-26	PREDICTED: roquin-1 [Nestor notabilis]
gene-Aco08292	8.90039e-30	-0.256907	0.019	0.164	9.51897e-26	PREDICTED: protein SREK1IP1-like [Branchiostoma belcheri]
gene-Aco18100	9.16154e-30	-0.233679	0.007	0.135	9.79827e-26	putative IQ motif and ankyrin repeat domain-containing protein [Lingula anatina]
gene-Aco22490	1.07831e-29	0.223283	0.161	0.007	1.15325e-25	ankyrin repeat domain-containing protein 40 isoform X1 [Odocoileus virginianus texanus]
gene-Aco24802	1.08593e-29	-0.201415	0.011	0.145	1.1614e-25	TBC1 domain family member 15 [Hydra vulgaris]
gene-Aco26830	1.10121e-29	0.208931	0.143	0	1.17775e-25	E3 ubiquitin-protein ligase BRE1A [Hydra vulgaris]
gene-Aco22758	1.10682e-29	0.211316	0.143	0	1.18374e-25	AMP deaminase 2 [Hydra vulgaris]
gene-Aco07220	1.11224e-29	0.213697	0.143	0	1.18954e-25	0
gene-Aco03309	1.12528e-29	0.221998	0.143	0	1.20349e-25	dynactin subunit 1-like [Pocillopora damicornis]
gene-Aco11668	1.13805e-29	-0.210169	0.009	0.14	1.21715e-25	hypothetical protein GDO81_016551 [Engystomops pustulosus]
gene-Aco21033	1.1413e-29	-0.34511	0.077	0.265	1.22063e-25	NADH dehydrogenase [ubiquinone] 1 alpha subcomplex subunit 12-like [Pocillopora damicornis]
gene-Aco15619	1.23955e-29	-0.190766	0.002	0.122	1.3257e-25	DNA-directed RNA polymerase I subunit RPA2 isoform X2 [Hydra vulgaris]
gene-Aco16218	1.2411e-29	-0.196893	0.002	0.122	1.32736e-25	leucine-, glutamate- and lysine-rich protein 1-like [Pocillopora damicornis]
gene-Aco22796	1.49481e-29	-0.366499	0.086	0.279	1.5987e-25	protein Aster-B [Hydra vulgaris]
gene-Aco25148	1.68972e-29	-0.188016	0.004	0.127	1.80715e-25	piezo-type mechanosensitive ion channel component 2 [Hydra vulgaris]
gene-Aco02599	1.76572e-29	0.212507	0.142	0	1.88844e-25	Transmembrane emp24 domain-containing protein 4 [Trichinella pseudospiralis]
gene-Aco13030	1.77852e-29	0.216073	0.142	0	1.90213e-25	zinc finger CCHC domain-containing protein 24-like [Branchiostoma floridae]
gene-Aco26497	1.79497e-29	-0.26521	0.032	0.189	1.91972e-25	trichoplein keratin filament-binding protein-like [Pocillopora damicornis]
gene-Aco03893	1.93393e-29	0.356186	0.422	0.178	2.06834e-25	Eukaryotic translation initiation factor 1A, X-chromosomal [Trachymyrmex zeteki]
gene-Aco11988	1.9347e-29	0.227346	0.151	0.004	2.06916e-25	monocarboxylate transporter 10-like [Acropora millepora]
gene-Aco27881	1.93665e-29	0.513331	0.142	0	2.07125e-25	0
gene-Aco19979	1.95043e-29	-0.199758	0.011	0.144	2.08598e-25	microtubule-associated proteins 1A/1B light chain 3C-like [Stylophora pistillata]
gene-Aco20002	1.95053e-29	-0.208132	0.013	0.151	2.0861e-25	KICSTOR complex protein SZT2-like isoform X2 [Hydra vulgaris]
gene-Aco07215	2.11602e-29	-0.226366	0.007	0.134	2.26308e-25	coiled-coil domain-containing protein 57-like isoform X2 [Stylophora pistillata]
gene-Aco07306	2.21903e-29	-0.278605	0.043	0.209	2.37325e-25	protein flightless-1 homolog [Hydra vulgaris]
gene-Aco13310	2.50166e-29	-0.246898	0.033	0.192	2.67552e-25	ras-related protein Rab-7a [Actinia tenebrosa]
gene-Aco05110	2.52144e-29	-0.19842	0.002	0.12	2.69668e-25	tetratricopeptide repeat protein 23-like, partial [Actinia tenebrosa]
gene-Aco09736	2.64023e-29	0.30351	0.266	0.067	2.82372e-25	nucleolar protein 58 [Lingula anatina]
gene-Aco00884	2.78738e-29	0.205347	0.141	0	2.98111e-25	dihydrolipoyl dehydrogenase, mitochondrial isoform X1 [Ixodes scapularis]
gene-Aco27878	2.84839e-29	0.21726	0.141	0	3.04635e-25	PREDICTED: betaine--homocysteine S-methyltransferase 1-like [Nothobranchius furzeri]
gene-Aco07108	2.95519e-29	0.291261	0.141	0	3.16058e-25	myosin-7B-like [Notolabrus celidotus]
gene-Aco18047	3.088e-29	0.21494	0.147	0.002	3.30262e-25	3-hydroxybutyrate dehydrogenase type 2 [Chanos chanos]
gene-Aco09541	3.40264e-29	-0.18648	0.004	0.125	3.63913e-25	E3 ubiquitin-protein ligase RNF19A-like [Hydra vulgaris]
gene-Aco00055	3.48488e-29	-0.285756	0.046	0.214	3.72708e-25	structural maintenance of chromosomes protein 1A-like [Actinia tenebrosa]
gene-Aco22587	3.80342e-29	-0.188177	0.005	0.128	4.06776e-25	RCC1 and BTB domain-containing protein 1 [Hydra vulgaris]
gene-Aco20903	4.14868e-29	-0.202201	0.007	0.133	4.43701e-25	uncharacterized protein LOC100200040 isoform X1 [Hydra vulgaris]
gene-Aco20058	4.48672e-29	0.207738	0.141	0	4.79855e-25	potassium channel gamma subunit [Polyorchis penicillatus]
gene-Aco07447	4.49746e-29	0.211316	0.141	0	4.81004e-25	protein sidekick-1 isoform X1 [Hydra vulgaris]
gene-Aco04981	4.68863e-29	0.253579	0.141	0	5.01449e-25	midasin [Exaiptasia diaphana]
gene-Aco28998	5.17873e-29	-0.178436	0.002	0.119	5.53865e-25	myogenesis-regulating glycosidase [Hydra vulgaris]
gene-Aco19534	5.56039e-29	-0.225682	0.025	0.174	5.94684e-25	protein phosphatase 1 regulatory subunit 37 isoform X2 [Hydra vulgaris]
gene-Aco20087	5.71336e-29	-0.232308	0.018	0.159	6.11044e-25	CB1 cannabinoid receptor-interacting protein 1 [Hydra vulgaris]
gene-Aco18716	6.7738e-29	-0.181192	0	0.113	7.24458e-25	zinc finger protein 227-like isoform X1 [Folsomia candida]
gene-Aco00213	6.96063e-29	-0.271575	0.004	0.124	7.44439e-25	kinesin-like protein KIF9 [Orbicella faveolata]
gene-Aco19824	7.12979e-29	0.205347	0.14	0	7.62532e-25	protein sel-1 homolog 1 [Hydra vulgaris]
gene-Aco16989	7.14499e-29	-0.289984	0.047	0.214	7.64156e-25	cytosolic acyl coenzyme A thioester hydrolase isoform X2 [Corvus hawaiiensis]
gene-Aco02478	7.42704e-29	0.260504	0.14	0	7.94322e-25	degenerin unc-8-like [Patiria miniata]
gene-Aco21579	7.76689e-29	-0.263232	0.025	0.173	8.30669e-25	cyclin-dependent kinases regulatory subunit [Teleopsis dalmanni]
gene-Aco21148	7.88095e-29	0.240787	0.145	0.002	8.42867e-25	monocarboxylate transporter 14 isoform X1 [Hydra vulgaris]
gene-Aco15675	7.95215e-29	-0.177404	0.004	0.124	8.50483e-25	band 4.1-like protein 5 [Hydra vulgaris]
gene-Aco24448	8.61307e-29	-0.179813	0.001	0.116	9.21168e-25	0
gene-Aco19860	9.96371e-29	-0.305509	0.059	0.235	1.06562e-24	ribosomal RNA processing protein 36 homolog [Exaiptasia diaphana]
gene-Aco27902	1.01441e-28	-0.21261	0.015	0.152	1.08491e-24	cactin isoform X2 [Hydra vulgaris]
gene-Aco18040	1.16379e-28	0.305978	0.317	0.102	1.24467e-24	ubiquitin carboxyl-terminal hydrolase 14-like [Gigantopelta aegis]
gene-Aco16233	1.25669e-28	-0.172408	0.003	0.12	1.34403e-24	uncharacterized protein K02A2.6-like [Strongylocentrotus purpuratus]
gene-Aco07558	1.30564e-28	0.252539	0.2	0.029	1.39638e-24	histone-arginine methyltransferase CARMER isoform X2 [Hydra vulgaris]
gene-Aco25261	1.36556e-28	-0.168754	0	0.112	1.46047e-24	PREDICTED: DNA mismatch repair protein Mlh3-like [Saccoglossus kowalevskii]
gene-Aco15962	1.37463e-28	-0.173431	0	0.112	1.47016e-24	uncharacterized protein LOC114517357 [Dendronephthya gigantea]
gene-Aco26616	1.42373e-28	-0.463681	0.178	0.392	1.52267e-24	fructose-biphosphate aldolase [Aurelia sp. 1 GW-2014]
gene-Aco25058	1.53641e-28	-0.19124	0.005	0.125	1.64319e-24	DNA replication complex GINS protein PSF2-like [Actinia tenebrosa]
gene-Aco24711	1.5365e-28	-0.194296	0.005	0.125	1.64328e-24	nucleoside diphosphate kinase homolog 5-like [Pocillopora damicornis]
gene-Aco24935	1.62337e-28	0.362978	0.431	0.189	1.73619e-24	PREDICTED: ubiquitin-conjugating enzyme E2 variant 2-like [Acropora digitifera]
gene-Aco02834	1.6244e-28	-0.172763	0.004	0.123	1.7373e-24	SH3 and PX domain-containing protein 2A-like [Pocillopora damicornis]
gene-Aco14290	1.67735e-28	0.24989	0.171	0.015	1.79393e-24	minicollagen 1 [Aurelia aurita]
gene-Aco13442	1.7273e-28	-0.391604	0.163	0.376	1.84735e-24	sortilin-like [Orbicella faveolata]
gene-Aco16274	1.78475e-28	0.19454	0.138	0	1.90879e-24	RNA-directed DNA polymerase from mobile element jockey [Exaiptasia diaphana]
gene-Aco27669	1.78917e-28	0.195745	0.138	0	1.91352e-24	hypothetical protein HPB52_012833 [Rhipicephalus sanguineus]
gene-Aco27369	1.80208e-28	0.199353	0.138	0	1.92732e-24	Derlin-2 [Stylophora pistillata]
gene-Aco16062	1.81456e-28	0.207738	0.138	0	1.94067e-24	RNA-directed DNA polymerase from mobile element jockey [Stylophora pistillata]
gene-Aco15612	1.81495e-28	-0.297372	0.06	0.235	1.94109e-24	serine/threonine-protein kinase tousled-like 2 [Hydra vulgaris]
gene-Aco13258	1.84381e-28	-0.249301	0.014	0.148	1.97196e-24	uncharacterized protein LOC114969506 isoform X1 [Acropora millepora]
gene-Aco09622	1.85589e-28	0.229076	0.138	0	1.98488e-24	galactosylgalactosylxylosylprotein 3-beta-glucuronosyltransferase 3 [Hydra vulgaris]
gene-Aco29012	1.90649e-28	-0.221532	0.026	0.174	2.03899e-24	regulator of nonsense transcripts 1 [Hydra vulgaris]
gene-Aco22543	1.91992e-28	0.329082	0.138	0	2.05336e-24	sodium/potassium/calcium exchanger 1 isoform X2 [Exaiptasia diaphana]
gene-Aco03238	1.94202e-28	0.986837	0.138	0	2.07699e-24	0
gene-Aco19546	2.00595e-28	0.222643	0.146	0.004	2.14536e-24	uncharacterized protein LOC101239060 [Hydra vulgaris]
gene-Aco12178	2.35647e-28	-0.269976	0.003	0.119	2.52024e-24	Amiloride-sensitive sodium channel subunit beta [Lamellibrachia satsuma]
gene-Aco02518	2.4689e-28	0.267827	0.22	0.041	2.64049e-24	alpha-centractin [Centruroides sculpturatus]
gene-Aco31090	2.68396e-28	0.259283	0.224	0.043	2.87049e-24	cathepsin Z-like [Pocillopora damicornis]
gene-Aco16124	2.76537e-28	-0.162495	0	0.111	2.95756e-24	myo-inositol 2-dehydrogenase [Hydra vulgaris]
gene-Aco18060	2.80774e-28	-0.276327	0.01	0.136	3.00288e-24	uncharacterized protein LOC105844767 [Hydra vulgaris]
gene-Aco15529	3.15397e-28	0.321471	0.337	0.119	3.37317e-24	eukaryotic translation initiation factor 4B isoform X2 [Nematostella vectensis]
gene-Aco24897	3.23931e-28	-0.205654	0.01	0.136	3.46444e-24	E3 ubiquitin-protein ligase AMFR-like [Hydra vulgaris]
gene-Aco16045	3.28295e-28	-0.21277	0.007	0.129	3.51112e-24	type-1 angiotensin II receptor-associated protein [Microcaecilia unicolor]
gene-Aco10591	3.30616e-28	-0.260044	0.037	0.195	3.53594e-24	signal recognition particle 14 kDa protein [Nematostella vectensis]
gene-Aco18080	3.51749e-28	-0.263264	0.041	0.202	3.76195e-24	Krueppel-like factor 11 [Nematostella vectensis]
gene-Aco01529	3.56044e-28	-0.173608	0.001	0.113	3.80789e-24	PREDICTED: integrator complex subunit 9 homolog [Acropora digitifera]
gene-Aco24975	3.56068e-28	-0.172052	0.001	0.113	3.80815e-24	PREDICTED: E3 ubiquitin/ISG15 ligase TRIM25-like [Dryobates pubescens]
gene-Aco21578	3.76131e-28	-0.489522	0.202	0.418	4.02272e-24	pleckstrin homology-like domain family B member 1 [Hydra vulgaris]
gene-Aco05810	3.77831e-28	0.246553	0.145	0.004	4.0409e-24	neurogenic locus notch homolog protein 2-like isoform X2 [Actinia tenebrosa]
gene-Aco24418	4.14394e-28	-0.17501	0.005	0.124	4.43195e-24	0
gene-Aco21163	4.31619e-28	-0.206357	0.014	0.147	4.61617e-24	glycogen synthase kinase-3 beta-like [Dendronephthya gigantea]
gene-Aco26120	4.33353e-28	-0.30481	0.012	0.142	4.63471e-24	aurora kinase A-A-like isoform X3 [Lingula anatina]
gene-Aco00012	4.53576e-28	0.196949	0.136	0	4.85099e-24	dopamine beta-hydroxylase [Caerostris darwini]
gene-Aco07701	4.55545e-28	-0.241585	0.024	0.168	4.87206e-24	receptor-type tyrosine-protein phosphatase F isoform X3 [Nematostella vectensis]
gene-Aco10400	4.80715e-28	0.289005	0.136	0	5.14124e-24	Jun3 [Aurelia aurita]
gene-Aco21075	4.99873e-28	0.977407	0.139	0.001	5.34614e-24	ovochymase-2-like [Branchiostoma floridae]
gene-Aco11777	5.02746e-28	-0.249095	0.028	0.175	5.37687e-24	MAP kinase-activating death domain protein [Hydra vulgaris]
gene-Aco19672	5.49078e-28	-0.285232	0.038	0.195	5.87239e-24	protein cornichon homolog 1 [Hydra vulgaris]
gene-Aco09897	6.27528e-28	-0.240757	0.042	0.203	6.71141e-24	islet cell autoantigen 1 [Hydra vulgaris]
gene-Aco03477	6.35017e-28	-0.19124	0.005	0.123	6.79151e-24	protein farnesyltransferase/geranylgeranyltransferase type-1 subunit alpha-like [Haliotis rufescens]
gene-Aco14283	6.57855e-28	-0.322538	0.1	0.294	7.03576e-24	vacuolar-sorting protein SNF8 [Hydra vulgaris]
gene-Aco15591	6.8079e-28	-0.23027	0.015	0.148	7.28105e-24	deleted in lung and esophageal cancer protein 1-like isoform X1 [Dendronephthya gigantea]
gene-Aco24606	7.01015e-28	-0.193543	0.01	0.135	7.49735e-24	myosin-G heavy chain isoform X2 [Hydra vulgaris]
gene-Aco01799	7.24364e-28	-0.183735	0.005	0.123	7.74707e-24	motile sperm domain-containing protein 2-like [Hydra vulgaris]
gene-Aco13056	7.32536e-28	0.213869	0.152	0.007	7.83448e-24	mesencephalic astrocyte-derived neurotrophic factor homolog [Orbicella faveolata]
gene-Aco16702	7.47559e-28	-0.414229	0.012	0.141	7.99515e-24	hypothetical protein pdam_00003349 [Pocillopora damicornis]
gene-Aco08590	7.59261e-28	-0.356078	0.128	0.331	8.1203e-24	LOW QUALITY PROTEIN: protein scribble homolog [Acropora millepora]
gene-Aco12917	7.87343e-28	-0.246245	0.042	0.202	8.42063e-24	predicted protein [Nematostella vectensis]
gene-Aco15791	7.893e-28	0.709957	0.135	0	8.44156e-24	fibropellin-1 isoform X2 [Nematostella vectensis]
gene-Aco29200	1.04306e-27	-0.184779	0.003	0.117	1.11555e-23	probable serine incorporator [Acropora millepora]
gene-Aco01297	1.07535e-27	-0.303158	0.063	0.237	1.15009e-23	POU-like homeodomain-containing protein [Aurelia sp. DG-2014]
gene-Aco15429	1.14968e-27	-0.173431	0	0.108	1.22958e-23	E3 ubiquitin-protein ligase ZSWIM2-like isoform X2 [Actinia tenebrosa]
gene-Aco14312	1.19715e-27	0.241963	0.134	0	1.28035e-23	major facilitator superfamily domain-containing protein 6-A [Hydra vulgaris]
gene-Aco07449	1.23914e-27	0.212066	0.148	0.006	1.32526e-23	leucine carboxyl methyltransferase 1 isoform X1 [Nematostella vectensis]
gene-Aco04529	1.25948e-27	-0.195822	0.005	0.122	1.34701e-23	uncharacterized protein LOC122962655 [Acropora millepora]
gene-Aco00683	1.32855e-27	-0.551497	0.113	0.3	1.42088e-23	ubiquitin-conjugating enzyme E2 A [Hydra vulgaris]
gene-Aco09456	1.42258e-27	0.31669	0.999	0.994	1.52145e-23	60S ribosomal protein L30 [Exaiptasia diaphana]
gene-Aco21064	1.45091e-27	-0.213968	0.015	0.147	1.55175e-23	NAD-dependent protein deacetylase sirtuin-2 isoform X2 [Petromyzon marinus]
gene-Aco07663	1.47226e-27	0.332159	0.317	0.108	1.57459e-23	RING finger protein 11-like [Actinia tenebrosa]
gene-Aco24465	1.51238e-27	-0.182696	0.009	0.131	1.61749e-23	testis-expressed protein 9-like [Actinia tenebrosa]
gene-Aco04909	1.54438e-27	-0.35847	0.133	0.336	1.65172e-23	uncharacterized protein LOC100208668 isoform X12 [Hydra vulgaris]
gene-Aco07017	1.60282e-27	-0.215327	0.014	0.145	1.71422e-23	serine/threonine-protein kinase SMG1 [Hydra vulgaris]
gene-Aco12093	1.62846e-27	-0.26967	0.017	0.151	1.74164e-23	oxysterol-binding protein-related protein 11 isoform X1 [Hydra vulgaris]
gene-Aco06013	1.67168e-27	-0.331058	0.002	0.113	1.78786e-23	high-affinity choline transporter 1-like isoform X2 [Anneissia japonica]
gene-Aco07468	1.82124e-27	0.196949	0.133	0	1.94782e-23	transmembrane channel-like protein 7 isoform X1 [Hydra vulgaris]
gene-Aco25026	1.82522e-27	0.199353	0.133	0	1.95208e-23	PREDICTED: ubiquitin-conjugating enzyme E2 C-like [Branchiostoma belcheri]
gene-Aco25036	1.84781e-27	0.20415	0.133	0	1.97624e-23	predicted protein [Nematostella vectensis]
gene-Aco07693	2.00298e-27	-0.203211	0.013	0.142	2.14219e-23	OXCT1 [Branchiostoma lanceolatum]
gene-Aco28088	2.0172e-27	-0.376953	0.025	0.165	2.1574e-23	leucine-rich repeat-containing protein 74B-like [Stylophora pistillata]
gene-Aco10401	2.09881e-27	-0.210578	0.012	0.14	2.24468e-23	predicted protein [Nematostella vectensis]
gene-Aco02138	2.20409e-27	0.307965	0.257	0.067	2.35727e-23	hypothetical protein JEQ12_001990, partial [Ovis aries]
gene-Aco26558	2.2093e-27	-0.44	0.99	0.996	2.36285e-23	RPLP2 [Bugula neritina]
gene-Aco06011	2.44493e-27	-0.246898	0.033	0.184	2.61485e-23	transcriptional adapter 1 isoform X1 [Hydra vulgaris]
gene-Aco24723	2.47034e-27	-0.210169	0.02	0.157	2.64203e-23	cleavage stimulation factor subunit 3-like isoform X2 [Dendronephthya gigantea]
gene-Aco17834	2.57058e-27	-0.222995	0.028	0.173	2.74924e-23	RNA-binding protein 8A-like [Pocillopora damicornis]
gene-Aco07288	2.66157e-27	-0.217146	0.006	0.123	2.84655e-23	protein FAM227B-like, partial [Orbicella faveolata]
gene-Aco11436	2.98799e-27	0.233775	0.132	0	3.19566e-23	predicted protein, partial [Nematostella vectensis]
gene-Aco16013	2.99228e-27	0.230252	0.132	0	3.20024e-23	zinc metalloproteinase nas-8 [Hydra vulgaris]
gene-Aco11877	2.99691e-27	0.227899	0.132	0	3.20519e-23	uncharacterized protein LOC116300903 [Actinia tenebrosa]
gene-Aco00167	3.0814e-27	-0.305378	0.025	0.165	3.29556e-23	WD repeat-containing protein on Y chromosome isoform X2 [Nematostella vectensis]
gene-Aco26377	3.24422e-27	0.205503	0.143	0.005	3.46969e-23	uncharacterized protein LOC105846648 isoform X2 [Hydra vulgaris]
gene-Aco29022	3.28406e-27	0.204868	0.141	0.004	3.5123e-23	protein PRRC1-B [Hydra vulgaris]
gene-Aco17005	3.48113e-27	-0.256764	0.002	0.112	3.72307e-23	synaptonemal complex protein 2 isoform X5 [Zootoca vivipara]
gene-Aco02253	3.6503e-27	-0.170675	0.002	0.112	3.90399e-23	DNA-directed RNA polymerase III subunit RPC2 [Hydra vulgaris]
gene-Aco08573	3.72196e-27	-0.228444	0.012	0.139	3.98063e-23	estradiol 17-beta-dehydrogenase 11 [Hydra vulgaris]
gene-Aco24730	3.79021e-27	-0.338856	0.089	0.273	4.05363e-23	CDGSH iron-sulfur domain-containing protein 1 [Hydra vulgaris]
gene-Aco24822	3.97186e-27	-0.198691	0.013	0.141	4.2479e-23	BTB/POZ domain-containing protein 10 [Nematostella vectensis]
gene-Aco14754	4.28578e-27	-0.178607	0.003	0.114	4.58365e-23	endonuclease-reverse transcriptase [Elysia marginata]
gene-Aco14075	4.28886e-27	-0.228605	0.024	0.164	4.58694e-23	scm-like with four MBT domains protein 1 [Hydra vulgaris]
gene-Aco14183	4.35563e-27	-0.164623	0.003	0.114	4.65835e-23	methionine synthase reductase-like [Orbicella faveolata]
gene-Aco10222	4.41692e-27	0.483269	0.156	0.011	4.7239e-23	uncharacterized protein LOC121431858 isoform X1 [Lytechinus variegatus]
gene-Aco10502	4.63794e-27	0.199353	0.131	0	4.96028e-23	basal body-orientation factor 1 [Nematostella vectensis]
gene-Aco21282	4.99919e-27	0.221426	0.134	0.001	5.34664e-23	astacin 3 [Hydractinia echinata]
gene-Aco11804	5.00806e-27	-0.1803	0.012	0.139	5.35613e-23	NEDD8-conjugating enzyme Ubc12-like [Acropora millepora]
gene-Aco10348	5.17455e-27	-0.227027	0.025	0.165	5.53418e-23	cilia- and flagella-associated protein 65 [Exaiptasia diaphana]
gene-Aco10761	5.52295e-27	0.212866	0.157	0.011	5.90679e-23	lactoylglutathione lyase-like [Portunus trituberculatus]
gene-Aco02174	5.52557e-27	-0.449832	0.106	0.291	5.90959e-23	predicted protein, partial [Nematostella vectensis]
gene-Aco26386	5.81986e-27	-0.382546	0.189	0.4	6.22434e-23	ras-related protein Rab-2 [Actinia tenebrosa]
gene-Aco27668	6.89231e-27	-0.206775	0.015	0.145	7.37132e-23	hypothetical protein ILUMI_02217 [Ignelater luminosus]
gene-Aco12091	7.05867e-27	-0.602861	0.076	0.251	7.54925e-23	uncharacterized protein LOC112556193 [Pomacea canaliculata]
gene-Aco00003	7.20043e-27	0.184866	0.13	0	7.70086e-23	uncharacterized protein LOC110046641 [Orbicella faveolata]
gene-Aco06376	7.20046e-27	0.187291	0.13	0	7.70089e-23	hypothetical protein BSL78_18725 [Apostichopus japonicus]
gene-Aco22404	7.26269e-27	0.188501	0.13	0	7.76745e-23	uncharacterized protein LOC110242120 isoform X3 [Exaiptasia diaphana]
gene-Aco00392	7.29278e-27	0.196949	0.13	0	7.79963e-23	N-alpha-acetyltransferase 15, NatA auxiliary subunit [Hydra vulgaris]
gene-Aco26490	7.31892e-27	0.32298	0.309	0.102	7.82759e-23	glutathione hydrolase 1 proenzyme isoform X1 [Hydra vulgaris]
gene-Aco07294	7.33574e-27	0.196949	0.13	0	7.84557e-23	AOC1 [Branchiostoma lanceolatum]
gene-Aco15677	7.68442e-27	0.329082	0.13	0	8.21849e-23	cnidarian egg lectin isoform c [Hydractinia echinata]
gene-Aco00338	7.85605e-27	-0.213008	0.018	0.151	8.40204e-23	phospholipid-transporting ATPase VD [Hydra vulgaris]
gene-Aco15576	8.6441e-27	-0.178607	0.003	0.113	9.24487e-23	cyclin-dependent kinase 6-like [Orbicella faveolata]
gene-Aco15927	8.64671e-27	0.239551	0.198	0.033	9.24766e-23	PREDICTED: translin-like [Saccoglossus kowalevskii]
gene-Aco15631	8.79111e-27	-0.164623	0.003	0.113	9.40209e-23	uncharacterized protein LOC100208397 [Hydra vulgaris]
gene-Aco06317	8.79552e-27	-0.314567	0.054	0.215	9.4068e-23	cytoplasmic phosphatidylinositol transfer protein 1 [Hydra vulgaris]
gene-Aco13959	9.09443e-27	-0.696771	0.006	0.12	9.7265e-23	short-chain collagen C4-like [Orbicella faveolata]
gene-Aco15782	1.08179e-26	-0.449756	0.964	0.983	1.15697e-22	60S ribosomal protein l23 [Plakobranchus ocellatus]
gene-Aco16844	1.11057e-26	-0.215661	0.026	0.167	1.18776e-22	exocyst complex component 8 [Hydra vulgaris]
gene-Aco01849	1.14334e-26	0.183652	0.129	0	1.22281e-22	uncharacterized protein LOC116300264 [Actinia tenebrosa]
gene-Aco13043	1.16196e-26	0.198152	0.129	0	1.24272e-22	intraflagellar transport protein 122 homolog isoform X4 [Nematostella vectensis]
gene-Aco14265	1.17439e-26	0.20415	0.129	0	1.25601e-22	tripartite motif-containing protein 2-like isoform X1 [Hydra vulgaris]
gene-Aco19906	1.17549e-26	-0.174487	0.006	0.12	1.25718e-22	histone acetyltransferase KAT5 [Hydra vulgaris]
gene-Aco26159	1.56097e-26	-0.232645	0.023	0.159	1.66945e-22	iroquois-class homeodomain protein irx-4-A-like [Stylophora pistillata]
gene-Aco02175	1.74523e-26	-0.275314	0.016	0.145	1.86653e-22	traB domain-containing protein-like [Actinia tenebrosa]
gene-Aco20172	1.86211e-26	0.207738	0.128	0	1.99152e-22	predicted protein [Nematostella vectensis]
gene-Aco21495	1.90956e-26	0.303606	0.128	0	2.04228e-22	0
gene-Aco02135	2.00486e-26	-0.175685	0.004	0.114	2.14419e-22	LOW QUALITY PROTEIN: cilia- and flagella-associated protein 97-like [Pocillopora damicornis]
gene-Aco09649	2.00838e-26	-0.298721	0.124	0.326	2.14796e-22	E3 ubiquitin-protein ligase UBR5-like [Hydra vulgaris]
gene-Aco25369	2.10218e-26	-0.206458	0.005	0.117	2.24828e-22	glycosylphosphatidylinositol anchor attachment 1 protein-like isoform X2 [Pocillopora damicornis]
gene-Aco26356	2.23275e-26	-0.220437	0.03	0.173	2.38792e-22	E3 ubiquitin-protein ligase Itchy isoform X2 [Hydra vulgaris]
gene-Aco16928	2.44609e-26	-0.235089	0.031	0.174	2.61609e-22	selenoprotein K [Nematostella vectensis]
gene-Aco19635	2.47161e-26	-0.157977	0.001	0.106	2.64338e-22	DNA-directed RNA polymerase II subunit RPB7 [Orbicella faveolata]
gene-Aco07565	2.49693e-26	-0.270038	0.039	0.19	2.67047e-22	uncharacterized protein LOC100204258 isoform X2 [Hydra vulgaris]
gene-Aco20962	2.5296e-26	-0.242602	0.034	0.181	2.7054e-22	breast cancer metastasis-suppressor 1-like protein-A isoform X2 [Hydra vulgaris]
gene-Aco14401	2.80786e-26	0.326078	0.402	0.178	3.00301e-22	poly(rC)-binding protein 4 isoform X3 [Hydra vulgaris]
gene-Aco21818	2.85159e-26	-0.224605	0.017	0.146	3.04978e-22	protein maelstrom homolog [Nematostella vectensis]
gene-Aco21091	2.85373e-26	0.180004	0.127	0	3.05206e-22	transcriptional adapter 2-beta [Hydra vulgaris]
gene-Aco20696	2.8891e-26	0.192128	0.127	0	3.08989e-22	cyclin-dependent kinase 11B-like, partial [Lingula anatina]
gene-Aco24765	2.91912e-26	-0.478242	0.529	0.702	3.12199e-22	T-complex protein 1 subunit beta isoform X2 [Nematostella vectensis]
gene-Aco15523	2.92217e-26	-0.238635	0.046	0.203	3.12526e-22	cullin-1 [Puma concolor]
gene-Aco06284	2.98573e-26	0.250104	0.127	0	3.19324e-22	paramyosin-like protein [Aurelia sp. 2017-HT]
gene-Aco08693	2.98947e-26	0.236119	0.127	0	3.19724e-22	uncharacterized protein LOC100209524 isoform X2 [Hydra vulgaris]
gene-Aco08073	3.06116e-26	0.193658	0.144	0.007	3.27391e-22	translation initiation factor eIF-2B subunit gamma-like [Stylophora pistillata]
gene-Aco14891	3.11191e-26	0.189166	0.13	0.001	3.32819e-22	prefoldin subunit 5 [Chelmon rostratus]
gene-Aco30994	3.35645e-26	-0.175511	0.002	0.108	3.58972e-22	PREDICTED: uncharacterized protein LOC107343240 [Acropora digitifera]
gene-Aco01890	3.59074e-26	-0.237727	0.016	0.144	3.84029e-22	uncharacterized protein LOC100215426 [Hydra vulgaris]
gene-Aco25449	3.90768e-26	-0.38989	0.147	0.349	4.17926e-22	hydrocephalus-inducing protein-like [Stylophora pistillata]
gene-Aco13971	4.30778e-26	-0.204943	0.004	0.113	4.60717e-22	calcium/calmodulin-dependent protein kinase type 1D-like isoform X3 [Xenia sp. Carnegie-2017]
gene-Aco01295	4.5118e-26	0.332981	0.376	0.158	4.82537e-22	interferon-related developmental regulator 2 [Hydra vulgaris]
gene-Aco06948	4.515e-26	0.178786	0.126	0	4.82879e-22	actin-related protein 2/3 complex subunit 1A-like [Dendronephthya gigantea]
gene-Aco22579	4.58753e-26	0.295535	0.265	0.077	4.90636e-22	hypothetical protein pdam_00017959 [Pocillopora damicornis]
gene-Aco00018	4.60392e-26	0.19454	0.126	0	4.9239e-22	vascular endothelial growth factor receptor [Podocoryna carnea]
gene-Aco12892	4.64402e-26	-0.18945	0.011	0.133	4.96678e-22	PREDICTED: WW domain-containing transcription regulator protein 1-like [Saccoglossus kowalevskii]
gene-Aco16861	4.72611e-26	0.204393	0.143	0.007	5.05458e-22	PREDICTED: deoxynucleotidyltransferase terminal-interacting protein 2-like [Acropora digitifera]
gene-Aco11894	4.95564e-26	0.233793	0.138	0.005	5.30005e-22	arylsulfatase I [Hydra vulgaris]
gene-Aco08350	4.9927e-26	-0.176032	0.005	0.116	5.33969e-22	phosphatidylinositol 4-kinase alpha isoform X3 [Hydra vulgaris]
gene-Aco13115	5.08843e-26	-0.166918	0.007	0.12	5.44207e-22	PREDICTED: YY1-associated factor 2-like isoform X2 [Acropora digitifera]
gene-Aco03505	5.12397e-26	-0.225444	0.024	0.159	5.48009e-22	protein FRA10AC1 isoform X4 [Aquila chrysaetos chrysaetos]
gene-Aco26147	5.91329e-26	-0.219472	0.032	0.175	6.32426e-22	FH1/FH2 domain-containing protein 3 isoform X2 [Hydra vulgaris]
gene-Aco21332	6.06446e-26	-0.217203	0.017	0.145	6.48594e-22	PREDICTED: mannose-6-phosphate isomerase-like [Saccoglossus kowalevskii]
gene-Aco05729	6.09382e-26	-0.195364	0.002	0.107	6.51735e-22	DNA (cytosine-5)-methyltransferase 1 [Tyto alba]
gene-Aco09504	6.16074e-26	-0.158171	0.002	0.107	6.58891e-22	DNA-directed RNA polymerase III subunit RPC1 [Hydra vulgaris]
gene-Aco09778	6.17595e-26	-0.1566	0.002	0.107	6.60518e-22	0
gene-Aco07633	6.24727e-26	-0.450642	0.124	0.31	6.68146e-22	cilia- and flagella-associated protein 57 [Nematostella vectensis]
gene-Aco17634	7.18348e-26	0.182437	0.125	0	7.68274e-22	quenching protein QQ1, partial [Aurelia aurita]
gene-Aco10341	7.21151e-26	0.184866	0.125	0	7.71271e-22	ectonucleoside triphosphate diphosphohydrolase 5-like isoform X2 [Acropora millepora]
gene-Aco09773	7.32747e-26	0.201754	0.125	0	7.83673e-22	Alpha-catulin [Stylophora pistillata]
gene-Aco26396	7.32759e-26	0.202953	0.125	0	7.83686e-22	fibroin heavy chain isoform X4 [Hydra vulgaris]
gene-Aco14452	7.8275e-26	-0.153056	0	0.101	8.37151e-22	coiled-coil domain-containing protein 177-like [Pocillopora damicornis]
gene-Aco14390	7.85983e-26	-0.202139	0.016	0.142	8.40609e-22	PTB domain-containing engulfment adapter protein 1-like [Orbicella faveolata]
gene-Aco20934	8.2422e-26	0.198628	0.153	0.012	8.81503e-22	cleft lip and palate transmembrane protein 1 homolog [Orbicella faveolata]
gene-Aco05767	8.96761e-26	0.344394	0.486	0.251	9.59086e-22	eukaryotic translation initiation factor 3 subunit G [Hydra vulgaris]
gene-Aco03176	9.31025e-26	0.243985	0.208	0.041	9.95732e-22	syntaxin-18-like isoform X1 [Pocillopora damicornis]
gene-Aco27912	9.78392e-26	-0.181162	0.009	0.124	1.04639e-21	uncharacterized protein LOC117110476 [Anneissia japonica]
gene-Aco21628	1.00731e-25	-0.266912	0.001	0.103	1.07731e-21	serine proteinase inhibitor [Cyanea capillata]
gene-Aco04078	1.00958e-25	-0.157977	0.001	0.103	1.07975e-21	tripartite motif-containing protein 67-like [Acropora millepora]
gene-Aco13080	1.02385e-25	0.289757	0.208	0.04	1.09501e-21	E3 ubiquitin-protein ligase PDZRN3 [Hydra vulgaris]
gene-Aco13217	1.13747e-25	0.181221	0.124	0	1.21653e-21	quenching protein QQ1, partial [Aurelia aurita]
gene-Aco09922	1.15191e-25	0.193335	0.124	0	1.23197e-21	la-related protein 4 isoform X3 [Hydra vulgaris]
gene-Aco26701	1.15569e-25	0.195745	0.124	0	1.23601e-21	CA [Mytilus coruscus]
gene-Aco28008	1.17428e-25	-0.24005	0.047	0.202	1.25589e-21	uncharacterized protein LOC110058822, partial [Orbicella faveolata]
gene-Aco19638	1.17777e-25	0.244293	0.124	0	1.25963e-21	LOW QUALITY PROTEIN: tektin-1-like [Xenia sp. Carnegie-2017]
gene-Aco07642	1.1804e-25	0.232602	0.124	0	1.26244e-21	uncharacterized protein LOC112576500 isoform X3 [Pomacea canaliculata]
gene-Aco16091	1.19704e-25	0.287876	0.124	0	1.28024e-21	toxin candidate TRINITY_DN13930_c0_g1_i1 [Ceriantheomorphe brasiliensis]
gene-Aco24831	1.21306e-25	0.193658	0.141	0.007	1.29736e-21	hypothetical protein Btru_008134, partial [Bulinus truncatus]
gene-Aco24829	1.23752e-25	0.193991	0.127	0.001	1.32352e-21	ganglioside M2 activator-like protein [Aurelia aurita]
gene-Aco06041	1.28462e-25	-0.26197	0.023	0.156	1.3739e-21	uncharacterized protein LOC114533594 [Dendronephthya gigantea]
gene-Aco21165	1.3492e-25	-0.23308	0.036	0.182	1.44297e-21	E3 SUMO-protein ligase RanBP2-like isoform X2 [Dendronephthya gigantea]
gene-Aco09661	1.49261e-25	-0.32235	0.043	0.192	1.59635e-21	glutamate--cysteine ligase catalytic subunit [Hydra vulgaris]
gene-Aco11798	1.56847e-25	-0.141964	0	0.1	1.67748e-21	ADP-dependent glucokinase [Hydra vulgaris]
gene-Aco06326	1.61066e-25	0.211201	0.16	0.016	1.7226e-21	D-aminoacyl-tRNA deacylase 2 [Talpa occidentalis]
gene-Aco31493	1.63274e-25	-0.181864	0.004	0.111	1.74622e-21	muscarinic acetylcholine receptor M3 [Hydra vulgaris]
gene-Aco10507	1.76991e-25	-0.260127	0.039	0.186	1.89292e-21	SUMO-activating enzyme subunit 1 [Hydra vulgaris]
gene-Aco07063	2.06407e-25	-0.173292	0.008	0.12	2.20752e-21	SUMO-conjugating enzyme UBC9-A [Stylophora pistillata]
gene-Aco26603	2.13664e-25	-0.17843	0.01	0.125	2.28514e-21	MLX-interacting protein [Hydra vulgaris]
gene-Aco09707	2.21362e-25	-0.243104	0.036	0.181	2.36747e-21	uncharacterized protein LOC100199133 [Hydra vulgaris]
gene-Aco24647	2.51865e-25	-0.155027	0.002	0.105	2.6937e-21	uncharacterized protein PF3D7_1120600 isoform X7 [Hydra vulgaris]
gene-Aco08016	2.71327e-25	-0.337645	0.089	0.265	2.90184e-21	gamma-interferon-inducible lysosomal thiol reductase [Hydra vulgaris]
gene-Aco12031	2.82466e-25	-0.280308	0.048	0.2	3.02097e-21	prefoldin subunit 1 [Exaiptasia diaphana]
gene-Aco04844	2.86184e-25	0.186079	0.122	0	3.06074e-21	patched domain-containing protein 3-like isoform X2 [Pocillopora damicornis]
gene-Aco07340	2.98409e-25	-0.158364	0.003	0.107	3.19148e-21	mitochondrial import receptor subunit TOM22 homolog [Exaiptasia diaphana]
gene-Aco05236	3.14447e-25	-0.222891	0.004	0.109	3.36301e-21	Zinc finger protein Gfi-1 [Hypsibius exemplaris]
gene-Aco31795	3.18459e-25	-0.153056	0	0.099	3.40592e-21	apoptosis regulator BAX-like [Dendronephthya gigantea]
gene-Aco03529	3.24884e-25	-0.279901	0	0.099	3.47464e-21	protein DBF4 homolog B [Nematostella vectensis]
gene-Aco26373	3.32019e-25	-0.171034	0.004	0.109	3.55094e-21	solute carrier family 12 member 6-like [Actinia tenebrosa]
gene-Aco15899	3.77172e-25	-0.157183	0.005	0.112	4.03385e-21	exocyst complex component 3 [Hydra vulgaris]
gene-Aco03775	3.96484e-25	-0.194757	0.008	0.119	4.2404e-21	enolase 4 [Exaiptasia diaphana]
gene-Aco04942	3.9681e-25	-0.16984	0.006	0.114	4.24389e-21	transient receptor potential cation channel subfamily A member 1 homolog [Nematostella vectensis]
gene-Aco10545	4.01274e-25	-0.163622	0.006	0.114	4.29162e-21	PHD finger protein 10 [Hydra vulgaris]
gene-Aco17847	4.46747e-25	-0.241061	0.046	0.197	4.77795e-21	brefeldin A-inhibited guanine nucleotide-exchange protein 1 [Hydra vulgaris]
gene-Aco26188	4.48447e-25	0.178786	0.121	0	4.79614e-21	chromodomain-helicase-DNA-binding protein 8 [Hydra vulgaris]
gene-Aco06483	4.49231e-25	0.178786	0.121	0	4.80452e-21	tRNA-dihydrouridine(16/17) synthase [NAD(P)(+)]-like [Hydra vulgaris]
gene-Aco07763	4.4925e-25	0.186079	0.121	0	4.80473e-21	0
gene-Aco11884	4.71996e-25	-0.237279	0.037	0.181	5.04799e-21	elongation of very long chain fatty acids protein 4-like [Pecten maximus]
gene-Aco05119	4.78599e-25	0.317273	0.967	0.922	5.11862e-21	hypothetical protein HPB48_009510 [Haemaphysalis longicornis]
gene-Aco06119	5.15356e-25	0.225086	0.146	0.011	5.51173e-21	LIM homeobox transcription factor 1-beta-like isoform X3 [Actinia tenebrosa]
gene-Aco28061	5.78945e-25	0.377176	0.473	0.243	6.19182e-21	ERK3 [Aurelia aurita]
gene-Aco21943	6.43502e-25	-0.157783	0	0.097	6.88226e-21	transmembrane protein 164 [Hydra vulgaris]
gene-Aco19689	6.55337e-25	-0.20257	0.017	0.141	7.00883e-21	inositol-trisphosphate 3-kinase A-like [Pocillopora damicornis]
gene-Aco15448	6.55526e-25	-0.520353	0	0.097	7.01085e-21	vesicular GABA transporter [Hydra vulgaris]
gene-Aco07661	6.62958e-25	0.28096	0.179	0.028	7.09033e-21	glutathione hydrolase 1 proenzyme [Hydra vulgaris]
gene-Aco00607	6.70233e-25	-0.199758	0.011	0.125	7.16815e-21	ribose-phosphate pyrophosphokinase 2-like [Dendronephthya gigantea]
gene-Aco28256	6.73048e-25	-0.32103	0.18	0.386	7.19825e-21	uncharacterized protein LOC111322935 [Stylophora pistillata]
gene-Aco21320	6.74642e-25	-0.164808	0.004	0.108	7.21529e-21	Strabismus/van Gogh [Clytia hemisphaerica]
gene-Aco27341	6.79221e-25	-0.221901	0.039	0.185	7.26427e-21	PREDICTED: RING finger protein 10-like [Saccoglossus kowalevskii]
gene-Aco10747	7.10921e-25	0.182437	0.12	0	7.6033e-21	protein Iojap-related, mitochondrial-like [Xenia sp. Carnegie-2017]
gene-Aco07222	7.12366e-25	-0.209632	0.027	0.161	7.61876e-21	guanine nucleotide-binding protein subunit alpha-12 [Hydra vulgaris]
gene-Aco09508	7.85633e-25	-0.16984	0.006	0.113	8.40234e-21	solute carrier organic anion transporter family member 4C1-like [Hydra vulgaris]
gene-Aco26217	8.02823e-25	0.196351	0.151	0.013	8.58619e-21	T-cell activation inhibitor, mitochondrial-like isoform X2 [Actinia tenebrosa]
gene-Aco06162	8.07076e-25	-0.235737	0.034	0.175	8.63167e-21	kinesin-associated protein 3 [Hydra vulgaris]
gene-Aco07651	8.07578e-25	-0.240349	0.039	0.184	8.63704e-21	histone-lysine N-methyltransferase, H3 lysine-79 specific [Hydra vulgaris]
gene-Aco24677	8.1311e-25	-0.327926	0.12	0.304	8.69621e-21	Ras2, partial [Hydractinia echinata]
gene-Aco31003	8.15903e-25	-0.197167	0.022	0.151	8.72608e-21	Chromatin target of PRMT1 protein, partial [Merops nubicus]
gene-Aco22660	8.24286e-25	-0.333377	0.145	0.341	8.81574e-21	E3 ubiquitin-protein ligase TRIP12 isoform X1 [Hydra vulgaris]
gene-Aco19778	8.29921e-25	-0.150098	0.001	0.1	8.87601e-21	DNA replication complex GINS protein PSF1-like [Mercenaria mercenaria]
gene-Aco00513	8.40745e-25	-0.165548	0.008	0.118	8.99177e-21	scm-like with four MBT domains protein 2 [Hydra vulgaris]
gene-Aco19554	8.58507e-25	-0.215403	0.026	0.158	9.18174e-21	calcium-independent protein kinase C-like [Orbicella faveolata]
gene-Aco20443	8.93524e-25	-0.247091	0.035	0.176	9.55624e-21	uncharacterized protein LOC100199166 [Hydra vulgaris]
gene-Aco13082	9.12042e-25	0.238897	0.248	0.067	9.75429e-21	cytosolic 10-formyltetrahydrofolate dehydrogenase-like isoform X1 [Actinia tenebrosa]
gene-Aco03560	9.57006e-25	-0.364283	0.136	0.326	1.02352e-20	G protein-coupled receptor kinase 5 isoform X2 [Hydra vulgaris]
gene-Aco00028	1.01667e-24	-0.173784	0.002	0.102	1.08733e-20	hypothetical protein ANANG_G00292180 [Anguilla anguilla]
gene-Aco28157	1.01969e-24	-0.167559	0.002	0.102	1.09055e-20	mediator of RNA polymerase II transcription subunit 25-like [Stylophora pistillata]
gene-Aco21545	1.13421e-24	0.198152	0.12	0	1.21304e-20	anthrax toxin receptor 1-like, partial [Hydra vulgaris]
gene-Aco21190	1.16357e-24	0.292388	0.12	0	1.24444e-20	endonuclease-reverse transcriptase [Apostichopus japonicus]
gene-Aco25040	1.16894e-24	0.302488	0.12	0	1.25018e-20	uncharacterized protein LOC100202739 isoform X7 [Hydra vulgaris]
gene-Aco25178	1.2115e-24	-0.153652	0.003	0.105	1.2957e-20	E3 ubiquitin-protein ligase MARCH6-like [Orbicella faveolata]
gene-Aco21153	1.21153e-24	-0.156795	0.003	0.105	1.29573e-20	centrosomal protein of 63 kDa-like isoform X2 [Acropora millepora]
gene-Aco09621	1.29175e-24	-0.191937	0.026	0.158	1.38153e-20	predicted protein, partial [Nematostella vectensis]
gene-Aco19655	1.35099e-24	0.271506	0.229	0.058	1.44489e-20	tryptophan--tRNA ligase, cytoplasmic-like [Dendronephthya gigantea]
gene-Aco14043	1.38883e-24	-0.23275	0.034	0.174	1.48535e-20	G-patch domain and KOW motifs-containing protein-like [Actinia tenebrosa]
gene-Aco02617	1.47912e-24	-0.202201	0.007	0.114	1.58192e-20	polycystic kidney disease protein 1-like 2 isoform X2 [Orbicella faveolata]
gene-Aco22600	1.48964e-24	-0.221898	0.031	0.167	1.59317e-20	dual specificity tyrosine-phosphorylation-regulated kinase 1A-like [Hydra vulgaris]
gene-Aco15873	1.49322e-24	0.305712	0.377	0.159	1.59699e-20	ceramide synthase 6-like [Dendronephthya gigantea]
gene-Aco27853	1.63216e-24	-0.184983	0.022	0.15	1.7456e-20	unconventional myosin-Ie [Hydra vulgaris]
gene-Aco06484	1.63965e-24	-0.231506	0.001	0.099	1.75361e-20	AGAP003895-PA-like protein [Anopheles sinensis]
gene-Aco19540	1.66378e-24	-0.176714	0.001	0.099	1.77941e-20	zinc phosphodiesterase ELAC protein 1-like [Pocillopora damicornis]
gene-Aco10697	1.73377e-24	0.253856	0.147	0.012	1.85427e-20	hypothetical protein pdam_00013277 [Pocillopora damicornis]
gene-Aco01921	1.73829e-24	0.169005	0.119	0	1.85911e-20	hypothetical protein DPMN_117245 [Dreissena polymorpha]
gene-Aco21179	1.75283e-24	-0.269741	0.07	0.234	1.87466e-20	calcium-binding protein 39 [Nematostella vectensis]
gene-Aco03458	1.77115e-24	0.184866	0.119	0	1.89424e-20	probable cyclin-dependent serine/threonine-protein kinase DDB_G0292550 [Hydra vulgaris]
gene-Aco17882	1.78176e-24	0.20415	0.119	0	1.9056e-20	nuclear receptor-binding protein [Hydra vulgaris]
gene-Aco05813	1.87943e-24	0.274915	1	0.984	2.01005e-20	60S ribosomal protein L35 [Hydra vulgaris]
gene-Aco17832	2.07225e-24	-0.148721	0.002	0.101	2.21627e-20	armadillo repeat-containing protein 1-like [Orbicella faveolata]
gene-Aco07812	2.16051e-24	-0.250466	0.052	0.204	2.31066e-20	vasa-2 [Nanomia bijuga]
gene-Aco15527	2.17337e-24	-0.266996	0.083	0.254	2.32441e-20	dolichyl-diphosphooligosaccharide--protein glycosyltransferase subunit STT3B [Hydra vulgaris]
gene-Aco15852	2.1879e-24	-0.24573	0.058	0.217	2.33996e-20	uncharacterized protein LOC100209530 [Hydra vulgaris]
gene-Aco12867	2.43165e-24	0.193765	0.136	0.007	2.60065e-20	kinesin-like protein KIF17 isoform X2 [Nematostella vectensis]
gene-Aco18057	2.46507e-24	0.211755	0.156	0.017	2.6364e-20	coiled-coil and C2 domain-containing protein 1-like isoform X2 [Hydra vulgaris]
gene-Aco18049	2.48057e-24	0.269132	0.307	0.109	2.65296e-20	predicted protein [Nematostella vectensis]
gene-Aco06765	2.52038e-24	0.202904	0.146	0.012	2.69555e-20	mitochondrial glycine transporter-like [Actinia tenebrosa]
gene-Aco09673	2.59453e-24	-0.145142	0	0.095	2.77485e-20	TATA box-binding protein-associated factor RNA polymerase I subunit A-like isoform X1 [Acropora millepora]
gene-Aco24444	2.74816e-24	0.169005	0.118	0	2.93916e-20	uncharacterized protein LOC106469327 [Limulus polyphemus]
gene-Aco16168	2.79741e-24	0.19454	0.118	0	2.99183e-20	uncharacterized protein LOC114962054 [Acropora millepora]
gene-Aco27685	2.80126e-24	0.187291	0.118	0	2.99594e-20	14-3-3 protein epsilon, partial [Stegodyphus mimosarum]
gene-Aco02373	2.86725e-24	-0.166282	0.011	0.125	3.06652e-20	rRNA-processing protein UTP23 homolog [Pocillopora damicornis]
gene-Aco08625	2.90216e-24	0.245379	0.138	0.009	3.10386e-20	uncharacterized protein LOC100214834 isoform X3 [Hydra vulgaris]
gene-Aco24797	3.1608e-24	0.304404	0.211	0.047	3.38047e-20	uncharacterized protein LOC100198078 [Hydra vulgaris]
gene-Aco13988	3.1953e-24	-0.164365	0.01	0.12	3.41738e-20	inhibitor of growth protein 3 isoform X1 [Hydra vulgaris]
gene-Aco07200	3.19539e-24	-0.170557	0.01	0.12	3.41747e-20	BAI1-associated protein 3 isoform X2 [Hydra vulgaris]
gene-Aco22830	3.25522e-24	-0.314217	0.001	0.097	3.48146e-20	globin-like protein [Exaiptasia diaphana]
gene-Aco26446	3.28688e-24	-0.161259	0.01	0.12	3.51532e-20	short/branched chain acyl-CoA dehydrogenase isoform 6 [Potamotrygon motoro]
gene-Aco13144	3.3656e-24	-0.148517	0.001	0.097	3.59951e-20	exportin-T [Hydra vulgaris]
gene-Aco21642	3.36744e-24	-0.14535	0.001	0.097	3.60148e-20	phosphatidylinositol 3,4,5-trisphosphate 5-phosphatase 2A-like isoform X1 [Hydra vulgaris]
gene-Aco14228	3.36988e-24	-0.140586	0.001	0.097	3.60409e-20	predicted protein [Trichoplax adhaerens]
gene-Aco03770	3.41873e-24	-0.305041	0.047	0.193	3.65633e-20	pirin-like protein [Acropora millepora]
gene-Aco07092	3.68403e-24	-0.180634	0.014	0.131	3.94007e-20	PREDICTED: poly [ADP-ribose] polymerase 4-like [Saccoglossus kowalevskii]
gene-Aco26588	3.70717e-24	-0.266278	0.057	0.213	3.96481e-20	macrophage migration inhibitory factor [Pantherophis guttatus]
gene-Aco24729	3.90027e-24	-0.188088	0.013	0.129	4.17133e-20	serine/threonine-protein kinase 33-like [Stylophora pistillata]
gene-Aco05706	4.02655e-24	-0.194765	0.017	0.137	4.3064e-20	ras-specific guanine nucleotide-releasing factor RalGPS2 isoform X4 [Hydra vulgaris]
gene-Aco26127	4.12993e-24	-0.340934	0.026	0.155	4.41696e-20	inositol-3-phosphate synthase-like [Orbicella faveolata]
gene-Aco03668	4.16246e-24	-0.1503	0.002	0.1	4.45175e-20	putative serine/threonine-protein kinase YPL150W isoform X1 [Hydra vulgaris]
gene-Aco18095	4.31903e-24	0.167778	0.117	0	4.6192e-20	peroxisome biogenesis factor [Pimephales promelas]
gene-Aco12794	4.33415e-24	0.172681	0.117	0	4.63538e-20	leucine-rich repeat-containing protein 59-like [Actinia tenebrosa]
gene-Aco25424	4.36297e-24	0.180004	0.117	0	4.6662e-20	dynein heavy chain 8, axonemal-like [Exaiptasia diaphana]
gene-Aco31078	4.38981e-24	0.182437	0.117	0	4.6949e-20	leucine-rich repeat-containing protein 71 isoform X1 [Exaiptasia diaphana]
gene-Aco09594	4.96094e-24	-0.185853	0.017	0.137	5.30573e-20	hypothetical protein CAPTEDRAFT_214436 [Capitella teleta]
gene-Aco15656	5.09127e-24	0.208109	0.181	0.03	5.44511e-20	Small glutamine-rich tetratricopeptide repeat-containing protein alpha [Halotydeus destructor]
gene-Aco21166	5.20193e-24	0.243407	0.207	0.046	5.56346e-20	vacuolar protein sorting-associated protein 41 homolog [Hydra vulgaris]
gene-Aco04982	5.5815e-24	-0.256731	0.017	0.136	5.96942e-20	midasin-like [Acropora millepora]
gene-Aco05207	5.63275e-24	-0.176894	0.011	0.122	6.02422e-20	dnaJ homolog subfamily C member 15 [Hydra vulgaris]
gene-Aco11813	5.71269e-24	0.321271	0.489	0.259	6.10972e-20	eukaryotic translation initiation factor 3 subunit M [Hydra vulgaris]
gene-Aco04889	6.24912e-24	0.551132	0.923	0.883	6.68344e-20	hypothetical protein HELRODRAFT_193870 [Helobdella robusta]
gene-Aco13135	6.34735e-24	-0.180827	0.007	0.112	6.78849e-20	dolichol-phosphate mannosyltransferase subunit 3 [Frankliniella occidentalis]
gene-Aco06993	6.43206e-24	-0.171924	0.009	0.117	6.87909e-20	LOW QUALITY PROTEIN: phospholipid-transporting ATPase ABCA3-like [Acropora millepora]
gene-Aco28042	6.5238e-24	-0.166918	0.007	0.112	6.9772e-20	methylmalonyl-CoA epimerase, mitochondrial [Rana temporaria]
gene-Aco11728	6.6484e-24	0.194623	0.149	0.015	7.11046e-20	NADH-cytochrome b5 reductase 3-like [Dendronephthya gigantea]
gene-Aco19610	6.85353e-24	0.170231	0.116	0	7.32985e-20	exocyst complex component 5 [Hydra vulgaris]
gene-Aco05067	6.86441e-24	0.172681	0.116	0	7.34148e-20	protein vav isoform X3 [Exaiptasia diaphana]
gene-Aco24857	6.87518e-24	0.178786	0.116	0	7.353e-20	trans-Golgi network integral membrane protein TGN38-like [Dendronephthya gigantea]
gene-Aco03715	6.92852e-24	-0.152873	0.007	0.112	7.41006e-20	vacuolar protein sorting-associated protein VTA1 homolog [Hydra vulgaris]
gene-Aco00595	7.14098e-24	-0.243877	0.017	0.136	7.63727e-20	ALKBH8 [Branchiostoma lanceolatum]
gene-Aco14370	7.4327e-24	-0.20165	0.023	0.148	7.94927e-20	serine/threonine-protein kinase dst1 [Hydra vulgaris]
gene-Aco19957	7.55058e-24	-0.206775	0.017	0.136	8.07534e-20	NPC intracellular cholesterol transporter 2 [Tupaia chinensis]
gene-Aco07530	7.69019e-24	-0.275003	0.081	0.249	8.22466e-20	MAP kinase-interacting serine/threonine-protein kinase 2 [Rhinatrema bivittatum]
gene-Aco12834	9.15391e-24	-0.209632	0.027	0.156	9.7901e-20	coiled-coil domain-containing protein 93-like isoform X1 [Acropora millepora]
gene-Aco05446	1.05463e-23	-0.165628	0	0.092	1.12792e-19	Pericentriolar material 1 protein [Exaiptasia diaphana]
gene-Aco02365	1.06492e-23	-0.378523	0.281	0.482	1.13893e-19	nucleolysin TIAR [Hydra vulgaris]
gene-Aco15662	1.06906e-23	0.162858	0.115	0	1.14336e-19	hypothetical protein LSAT2_029613 [Lamellibrachia satsuma]
gene-Aco17788	1.09328e-23	0.279702	0.276	0.092	1.16926e-19	palmitoyl-protein thioesterase 1-like [Dendronephthya gigantea]
gene-Aco00642	1.11628e-23	-0.184174	0.016	0.134	1.19387e-19	ATP-dependent DNA helicase Q5-like [Orbicella faveolata]
gene-Aco07955	1.17793e-23	0.174593	0.118	0.001	1.25979e-19	patched domain-containing protein 3 [Exaiptasia diaphana]
gene-Aco24930	1.19941e-23	-0.201415	0.011	0.12	1.28277e-19	ubiquitin-conjugating enzyme E2Q-like protein 1 [Acropora millepora]
gene-Aco02556	1.20498e-23	-0.164994	0.005	0.106	1.28872e-19	nicotinamide/nicotinic acid mononucleotide adenylyltransferase 1-like [Orbicella faveolata]
gene-Aco16985	1.3096e-23	0.234903	0.419	0.203	1.40062e-19	rootletin-like [Dendronephthya gigantea]
gene-Aco24998	1.3114e-23	-0.156588	0.01	0.118	1.40254e-19	mitochondrial import inner membrane translocase subunit Tim21 [Hydra vulgaris]
gene-Aco12167	1.33785e-23	-0.162439	0.008	0.113	1.43083e-19	dynein assembly factor 1, axonemal isoform X2 [Exaiptasia diaphana]
gene-Aco21116	1.34788e-23	-0.194917	0.018	0.137	1.44155e-19	PREDICTED: intracellular protein transport protein USO1-like [Acropora digitifera]
gene-Aco03550	1.35363e-23	-0.210445	0.001	0.095	1.44771e-19	proliferation marker protein Ki-67-like [Pocillopora damicornis]
gene-Aco24556	1.4354e-23	0.23058	0.204	0.045	1.53516e-19	ADP-ribosylation factor GTPase-activating protein 3-like [Pocillopora damicornis]
gene-Aco10393	1.48604e-23	-0.160882	0.007	0.111	1.58931e-19	myotubularin-related protein 10-B [Hydra vulgaris]
gene-Aco07746	1.55083e-23	-0.221173	0.035	0.172	1.65862e-19	protein FADD [Solea senegalensis]
gene-Aco09883	1.58883e-23	-0.27859	0.002	0.097	1.69925e-19	outer dynein arm-docking complex subunit 2 isoform X2 [Hydra vulgaris]
gene-Aco02485	1.63757e-23	-0.271861	0.076	0.238	1.75138e-19	rhotekin isoform X3 [Exaiptasia diaphana]
gene-Aco14083	1.68902e-23	0.16655	0.114	0	1.8064e-19	MICOS complex subunit MIC19 [Nematostella vectensis]
gene-Aco00165	1.70187e-23	0.173904	0.114	0	1.82015e-19	testin isoform X2 [Hydra vulgaris]
gene-Aco31123	1.70908e-23	0.180004	0.114	0	1.82786e-19	dipeptidyl peptidase 9-like [Hydra vulgaris]
gene-Aco25041	1.74272e-23	0.225542	0.114	0	1.86384e-19	uncharacterized protein LOC100202739 isoform X6 [Hydra vulgaris]
gene-Aco26481	1.76059e-23	1.18729	0.114	0	1.88295e-19	MAM and LDL-receptor class A domain-containing protein 1-like [Actinia tenebrosa]
gene-Aco27826	1.78155e-23	0.870954	0.114	0	1.90537e-19	0
gene-Aco04972	1.79279e-23	-0.548812	0.073	0.227	1.91739e-19	coiled-coil domain-containing protein 81-like [Pocillopora damicornis]
gene-Aco10742	1.97294e-23	-0.155224	0.003	0.1	2.11006e-19	probable RNA polymerase II nuclear localization protein SLC7A6OS [Dendronephthya gigantea]
gene-Aco19473	2.09908e-23	-0.132389	0	0.091	2.24497e-19	putative RNA-directed DNA polymerase from transposon X-element [Anabarilius grahami]
gene-Aco03318	2.17139e-23	-0.198986	0.015	0.13	2.3223e-19	isocitrate dehydrogenase [NAD] subunit gamma, mitochondrial [Hydra vulgaris]
gene-Aco06115	2.2263e-23	0.29069	0.232	0.063	2.38103e-19	Death domain-associated protein 6 [Exaiptasia diaphana]
gene-Aco10599	2.22733e-23	0.336826	0.16	0.022	2.38213e-19	PREDICTED: hematopoietic prostaglandin D synthase-like [Saccoglossus kowalevskii]
gene-Aco26023	2.33133e-23	-0.17826	0.01	0.117	2.49336e-19	HAUS augmin-like complex subunit 4 [Actinia tenebrosa]
gene-Aco07322	2.33825e-23	-0.388672	0.308	0.509	2.50075e-19	enolase-phosphatase E1 [Hydra vulgaris]
gene-Aco15789	2.45868e-23	-0.193279	0.027	0.155	2.62955e-19	uncharacterized protein LOC101240127 [Hydra vulgaris]
gene-Aco22616	2.55505e-23	-0.187367	0.018	0.136	2.73262e-19	X-ray radiation resistance-associated protein 1 [Exaiptasia diaphana]
gene-Aco12973	2.59385e-23	-0.1671	0.008	0.112	2.77412e-19	uncharacterized protein LOC101237114 [Hydra vulgaris]
gene-Aco20939	2.66594e-23	0.167778	0.113	0	2.85123e-19	tectonin beta-propeller repeat-containing protein 2 [Hydra vulgaris]
gene-Aco12490	2.69124e-23	-0.159132	0.007	0.109	2.87828e-19	phosphatidate cytidylyltransferase 1 [Hydra vulgaris]
gene-Aco02872	2.74087e-23	-0.135806	0.001	0.094	2.93136e-19	HEAT repeat-containing protein 4-like isoform X2 [Orbicella faveolata]
gene-Aco09075	2.88843e-23	-0.181794	0.021	0.142	3.08917e-19	double-stranded RNA-binding protein Staufen homolog 2-like [Actinia tenebrosa]
gene-Aco14118	2.98676e-23	0.203858	0.165	0.024	3.19434e-19	pyruvate dehydrogenase E1 component subunit beta, mitochondrial [Hydra vulgaris]
gene-Aco14092	3.07655e-23	-0.180467	0.013	0.125	3.29037e-19	copine-8-like [Pocillopora damicornis]
gene-Aco15526	3.11717e-23	0.236731	0.2	0.044	3.33381e-19	protein disulfide-isomerase A4-like [Acropora millepora]
gene-Aco05941	3.33747e-23	-0.162872	0.002	0.096	3.56943e-19	uncharacterized LOC100210581 [Hydra vulgaris]
gene-Aco02495	3.4154e-23	-0.31052	0.014	0.127	3.65277e-19	uncharacterized protein C6orf163 homolog isoform X1 [Nematostella vectensis]
gene-Aco15424	3.73474e-23	0.349954	0.517	0.298	3.9943e-19	eIF5-mimic protein 2 [Hydra vulgaris]
gene-Aco09573	3.7938e-23	0.284176	0.246	0.074	4.05747e-19	serrate RNA effector molecule homolog isoform X2 [Exaiptasia diaphana]
gene-Aco06181	3.9633e-23	-0.150502	0.003	0.099	4.23875e-19	PREDICTED: tRNA methyltransferase 10 homolog B-like [Saccoglossus kowalevskii]
gene-Aco00269	4.06221e-23	-0.177917	0.016	0.131	4.34453e-19	myotubularin-related protein 2 isoform X1 [Hydra vulgaris]
gene-Aco10361	4.16156e-23	0.161626	0.112	0	4.45078e-19	protein phosphatase 1 regulatory subunit 14B isoform X1 [Hydra vulgaris]
gene-Aco14751	4.18053e-23	0.16655	0.112	0	4.47108e-19	arf-GAP with GTPase, ANK repeat and PH domain-containing protein 1-like [Actinia tenebrosa]
gene-Aco29238	4.19264e-23	0.170231	0.112	0	4.48403e-19	mucosa-associated lymphoid tissue lymphoma translocation protein 1 isoform X1 [Hydra vulgaris]
gene-Aco00922	4.22439e-23	-0.137184	0	0.09	4.51799e-19	uncharacterized protein LOC124812218 [Hydra vulgaris]
gene-Aco30948	4.22808e-23	-0.138779	0	0.09	4.52193e-19	uncharacterized protein LOC125665375 [Ostrea edulis]
gene-Aco14529	4.25101e-23	-0.156209	0	0.09	4.54646e-19	uncharacterized protein LOC110066862 [Orbicella faveolata]
gene-Aco15874	4.44652e-23	-0.173818	0.011	0.118	4.75555e-19	amyloid beta A4 precursor protein-binding family B member 1-interacting protein [Hydra vulgaris]
gene-Aco16132	4.48581e-23	-0.171445	0.012	0.123	4.79757e-19	leucine-rich repeat-containing protein 34-like [Actinia tenebrosa]
gene-Aco22014	4.55359e-23	-0.149127	0.004	0.101	4.87006e-19	retinoblastoma-binding protein 5 homolog [Hydra vulgaris]
gene-Aco17029	4.74659e-23	-0.180801	0.015	0.129	5.07648e-19	tyrosine-protein kinase SRK2-like [Actinia tenebrosa]
gene-Aco24962	4.86726e-23	0.286029	0.327	0.133	5.20554e-19	unnamed protein product [Cyprideis torosa]
gene-Aco21726	5.09943e-23	-0.665693	0.189	0.364	5.45384e-19	transmembrane protein 147-like [Stylophora pistillata]
gene-Aco02802	5.48897e-23	-0.146934	0.001	0.092	5.87046e-19	uncharacterized protein LOC110064258 [Orbicella faveolata]
gene-Aco21367	5.49474e-23	-0.151304	0.007	0.108	5.87662e-19	serine/threonine-protein kinase SIK3 [Hydra vulgaris]
gene-Aco24708	6.02569e-23	-0.207856	0.013	0.124	6.44448e-19	acetylcholine receptor subunit alpha-like isoform X2 [Actinia tenebrosa]
gene-Aco07574	6.58085e-23	-0.174341	0.013	0.124	7.03821e-19	phospholipase D3-like [Frankliniella occidentalis]
gene-Aco17955	6.6074e-23	0.173904	0.111	0	7.06661e-19	jouberin-like [Actinia tenebrosa]
gene-Aco19726	6.65582e-23	0.182437	0.111	0	7.1184e-19	LOW QUALITY PROTEIN: sulfotransferase family cytosolic 1B member 1 [Daphnia magna]
gene-Aco14764	6.87618e-23	0.712484	0.111	0	7.35407e-19	uncharacterized protein LOC114542561 [Dendronephthya gigantea]
gene-Aco26794	7.3392e-23	-0.196266	0.025	0.148	7.84927e-19	protein KIAA0100-like [Hydra vulgaris]
gene-Aco06213	7.74004e-23	-0.161823	0.012	0.122	8.27798e-19	uncharacterized protein LOC5507980 isoform X1 [Nematostella vectensis]
gene-Aco16160	7.98247e-23	-0.174861	0.016	0.13	8.53726e-19	epidermal retinol dehydrogenase 2-like [Acropora millepora]
gene-Aco26529	8.02508e-23	-0.15872	0.012	0.122	8.58282e-19	ubiquitin-protein ligase E3B isoform X1 [Hydra vulgaris]
gene-Aco25087	8.04189e-23	-0.142596	0.003	0.097	8.6008e-19	ankyrin repeat domain-containing protein 27 isoform X3 [Hydra vulgaris]
gene-Aco27417	8.05448e-23	-0.249608	0.004	0.1	8.61427e-19	prominin-1-A isoform X3 [Exaiptasia diaphana]
gene-Aco20913	8.60459e-23	-0.221063	0.044	0.184	9.20261e-19	spastin-like [Pocillopora damicornis]
gene-Aco10683	8.7787e-23	-0.361545	0.162	0.349	9.38882e-19	stonin-1 [Hydra vulgaris]
gene-Aco04971	8.79229e-23	0.194931	0.156	0.021	9.40335e-19	pyruvate dehydrogenase E1 component subunit alpha, mitochondrial [Exaiptasia diaphana]
gene-Aco07331	1.00573e-22	-0.213438	0.011	0.117	1.07563e-18	rho GTPase-activating protein 44 isoform X2 [Nematostella vectensis]
gene-Aco14051	1.01355e-22	-0.181299	0.018	0.134	1.084e-18	ubiquitin-conjugating enzyme E2 H isoform X2 [Hydra vulgaris]
gene-Aco17734	1.03383e-22	0.170231	0.11	0	1.10568e-18	hypothetical protein D9C73_021946 [Collichthys lucidus]
gene-Aco11879	1.08315e-22	-0.237468	0.001	0.091	1.15843e-18	probable serine/threonine-protein kinase fhkD [Exaiptasia diaphana]
gene-Aco20935	1.10467e-22	-0.13261	0.001	0.091	1.18144e-18	CUB and sushi domain-containing protein 3 isoform X1 [Hydra vulgaris]
gene-Aco27894	1.11326e-22	-0.145011	0.007	0.107	1.19064e-18	band 4.1-like protein 5 [Hydra vulgaris]
gene-Aco02471	1.30199e-22	-0.26021	0.054	0.198	1.39248e-18	zinc finger matrin-type protein 2-like [Actinia tenebrosa]
gene-Aco04919	1.38133e-22	-0.45839	0.441	0.601	1.47734e-18	T-complex protein 1 subunit theta [Hydra vulgaris]
gene-Aco25219	1.39065e-22	-0.199247	0.025	0.147	1.4873e-18	protein phosphatase 1 regulatory inhibitor subunit 16B [Hydra vulgaris]
gene-Aco09613	1.58029e-22	-0.300631	0.04	0.174	1.69012e-18	uncharacterized protein LOC114972205 isoform X2 [Acropora millepora]
gene-Aco21254	1.59378e-22	-0.267885	0.029	0.153	1.70455e-18	structural maintenance of chromosomes protein 4-like [Actinia tenebrosa]
gene-Aco12315	1.61329e-22	-0.14101	0.003	0.096	1.72541e-18	RNA-directed DNA polymerase from mobile element jockey [Stylophora pistillata]
gene-Aco02402	1.61679e-22	0.16409	0.109	0	1.72916e-18	actin-binding LIM protein 1 isoform X3 [Hydra vulgaris]
gene-Aco03362	1.62113e-22	0.175126	0.109	0	1.7338e-18	LIM domain-binding protein 2a isoform X2 [Esox lucius]
gene-Aco11870	1.65022e-22	-0.206534	0.026	0.148	1.76491e-18	inositol-tetrakisphosphate 1-kinase [Hydra vulgaris]
gene-Aco21373	1.67237e-22	-0.269447	0.03	0.156	1.7886e-18	uncharacterized protein LOC110246064 [Exaiptasia diaphana]
gene-Aco15985	1.6829e-22	0.321376	0.109	0	1.79987e-18	gamma-aminobutyric acid receptor subunit beta-1-like [Stylophora pistillata]
gene-Aco30524	1.69471e-22	-0.129183	0	0.088	1.81249e-18	uncharacterized protein K02A2.6 [Exaiptasia diaphana]
gene-Aco21647	1.6962e-22	-0.132389	0	0.088	1.81409e-18	tyrosine-protein kinase RYK [Hydra vulgaris]
gene-Aco03832	1.70925e-22	0.208096	0.137	0.012	1.82804e-18	PC3-like endoprotease variant B [Hydra vulgaris]
gene-Aco02512	1.73484e-22	-0.173818	0.011	0.116	1.85542e-18	dynein heavy chain 6, axonemal-like [Pocillopora damicornis]
gene-Aco26225	1.82849e-22	-0.161448	0.011	0.116	1.95557e-18	tetratricopeptide repeat protein 5-like [Pocillopora damicornis]
gene-Aco21170	1.83814e-22	-0.14597	0.004	0.099	1.96589e-18	lys-63-specific deubiquitinase BRCC36-like [Xenia sp. Carnegie-2017]
gene-Aco10515	1.84872e-22	0.22368	0.179	0.034	1.97721e-18	Golgi reassembly-stacking protein 2-like [Acropora millepora]
gene-Aco19671	1.86702e-22	-0.159894	0.011	0.116	1.99678e-18	PREDICTED: uncharacterized protein LOC107357055 isoform X3 [Acropora digitifera]
gene-Aco13054	1.93726e-22	-0.160312	0.005	0.101	2.0719e-18	TWiK family of potassium channels protein 7 [Hydra vulgaris]
gene-Aco12049	1.96329e-22	-0.168831	0.009	0.111	2.09974e-18	TBC1 domain family member 9B [Hydra vulgaris]
gene-Aco11651	2.00369e-22	-0.156588	0.01	0.113	2.14294e-18	ankyrin repeat and sterile alpha motif domain-containing protein 1B isoform X3 [Nematostella vectensis]
gene-Aco13994	2.02313e-22	-0.146176	0.005	0.101	2.16374e-18	PREDICTED: probable 28S rRNA (cytosine-C(5))-methyltransferase isoform X3 [Latimeria chalumnae]
gene-Aco12839	2.14182e-22	-0.150135	0.009	0.111	2.29067e-18	PREDICTED: farnesyl pyrophosphate synthase-like [Amphimedon queenslandica]
gene-Aco27414	2.1504e-22	-0.15444	0.007	0.106	2.29985e-18	ion channel TACAN [Hydra vulgaris]
gene-Aco13048	2.1796e-22	-0.148161	0.007	0.106	2.33109e-18	store-operated calcium entry regulator STIMATE-like isoform X2 [Pocillopora damicornis]
gene-Aco02449	2.18651e-22	0.203558	0.177	0.033	2.33847e-18	predicted protein [Nematostella vectensis]
gene-Aco24464	2.21261e-22	0.160256	0.12	0.005	2.36639e-18	calcium/calmodulin-dependent protein kinase type II subunit alpha isoform X2 [Hydra vulgaris]
gene-Aco08789	2.25011e-22	-0.208831	0.03	0.156	2.40649e-18	calcium-activated potassium channel subunit alpha-1 isoform X4 [Hydra vulgaris]
gene-Aco28064	2.27739e-22	-0.200199	0.013	0.122	2.43567e-18	protein FAM172A-like [Stylophora pistillata]
gene-Aco26731	2.32748e-22	-0.151901	0.009	0.111	2.48924e-18	EFCAB5 [Branchiostoma lanceolatum]
gene-Aco06395	2.36069e-22	0.255067	0.309	0.117	2.52475e-18	WW domain-binding protein 2-like [Acropora millepora]
gene-Aco03555	2.3775e-22	-0.210169	0.037	0.17	2.54273e-18	uncharacterized protein C10orf107 homolog isoform X2 [Stylophora pistillata]
gene-Aco01219	2.43245e-22	-0.177407	0.013	0.122	2.60151e-18	Zinc finger protein 2 [Araneus ventricosus]
gene-Aco09794	2.74099e-22	-0.139208	0.002	0.092	2.93148e-18	regulator of G-protein signaling 7-like [Actinia tenebrosa]
gene-Aco07229	2.74515e-22	-0.137617	0.002	0.092	2.93593e-18	palmitoyltransferase ZDHHC4-like isoform X1 [Hydra vulgaris]
gene-Aco18055	2.77824e-22	-0.276684	0.034	0.163	2.97133e-18	serine/threonine-protein kinase dyf-5 [Hydra vulgaris]
gene-Aco22522	2.8201e-22	0.183905	0.143	0.016	3.01609e-18	UDP-glucuronic acid decarboxylase 1 isoform X4 [Pipistrellus kuhlii]
gene-Aco28089	2.94704e-22	0.167951	0.114	0.002	3.15186e-18	ras GTPase-activating-like protein IQGAP1 isoform X1 [Hydra vulgaris]
gene-Aco08858	2.95212e-22	-0.166464	0.012	0.119	3.1573e-18	uncharacterized protein C7orf26 homolog [Hydra vulgaris]
gene-Aco20031	3.11351e-22	0.202271	0.141	0.015	3.3299e-18	damage-control phosphatase ARMT1-like [Actinia tenebrosa]
gene-Aco17021	3.34212e-22	0.210902	0.164	0.027	3.57439e-18	histone deacetylase 1 isoform X3 [Hydra vulgaris]
gene-Aco10297	3.50163e-22	-0.415804	0.045	0.179	3.74499e-18	testis-expressed protein 43-like [Pocillopora damicornis]
gene-Aco10335	3.53627e-22	-0.351585	0.319	0.512	3.78205e-18	60S ribosomal export protein NMD3 [Hydra vulgaris]
gene-Aco03714	3.73439e-22	0.227189	0.194	0.044	3.99393e-18	ralBP1-associated Eps domain-containing protein 1 [Hydra vulgaris]
gene-Aco00088	3.93167e-22	0.152968	0.107	0	4.20492e-18	mitochondrial import inner membrane translocase subunit Tim8 A [Periophthalmus magnuspinnatus]
gene-Aco27873	3.93345e-22	-0.152476	0.005	0.1	4.20683e-18	DNA polymerase alpha catalytic subunit [Hydra vulgaris]
gene-Aco19701	3.94326e-22	0.155447	0.107	0	4.21731e-18	methionine synthase [Nematostella vectensis]
gene-Aco15464	3.95561e-22	-0.286105	0.072	0.224	4.23052e-18	protein OS-9-like [Crassostrea virginica]
gene-Aco07527	3.97037e-22	0.161626	0.107	0	4.24631e-18	calcium homeostasis endoplasmic reticulum protein-like isoform X2 [Xenia sp. Carnegie-2017]
gene-Aco21244	4.00983e-22	-0.16418	0.009	0.109	4.28851e-18	dixin-like [Actinia tenebrosa]
gene-Aco28084	4.01703e-22	-0.155027	0.01	0.112	4.29621e-18	phospholipid-transporting ATPase ID isoform X2 [Hydra vulgaris]
gene-Aco03996	4.04512e-22	-0.16418	0.009	0.109	4.32625e-18	ribosomal oxygenase 2 [Hydra vulgaris]
gene-Aco00784	4.06532e-22	0.306955	0.107	0	4.34786e-18	sushi, von Willebrand factor type A, EGF and pentraxin domain-containing protein 1 isoform X1 [Hydra vulgaris]
gene-Aco13823	4.10011e-22	0.295762	0.107	0	4.38507e-18	0
gene-Aco02124	4.24125e-22	-0.154636	0.008	0.107	4.53601e-18	putative RNA-directed DNA polymerase from transposon BS [Exaiptasia diaphana]
gene-Aco31023	4.34547e-22	0.200266	0.155	0.022	4.64748e-18	talin-2 isoform X2 [Hydra vulgaris]
gene-Aco00156	5.01838e-22	0.208316	0.182	0.036	5.36716e-18	E3 ubiquitin-protein ligase MARCH8-like [Stylophora pistillata]
gene-Aco03463	5.10855e-22	-0.299788	0.102	0.269	5.4636e-18	max dimerization protein 1 [Hydra vulgaris]
gene-Aco03882	5.24823e-22	-0.160461	0.013	0.12	5.61298e-18	predicted protein [Nematostella vectensis]
gene-Aco00205	5.79756e-22	-0.319729	0.124	0.299	6.2005e-18	ras GTPase-activating protein-binding protein 1 [Hydra vulgaris]
gene-Aco10390	5.84479e-22	0.21663	0.159	0.024	6.251e-18	uncharacterized protein LOC5521474 [Nematostella vectensis]
gene-Aco20110	6.16708e-22	0.151727	0.106	0	6.5957e-18	PREDICTED: retinol dehydrogenase 8-like [Acropora digitifera]
gene-Aco22717	6.25496e-22	0.16655	0.106	0	6.68968e-18	integrator complex subunit 10 isoform X1 [Hydra vulgaris]
gene-Aco11970	6.26257e-22	0.173904	0.106	0	6.69781e-18	uncharacterized protein LOC113673370 [Pocillopora damicornis]
gene-Aco28226	6.31999e-22	-0.190656	0.011	0.113	6.75923e-18	adhesion G-protein coupled receptor V1 isoform X1 [Hydra vulgaris]
gene-Aco07798	6.46063e-22	-0.139422	0.003	0.094	6.90964e-18	RB1-inducible coiled-coil protein 1-like isoform X2 [Actinia tenebrosa]
gene-Aco00638	6.48901e-22	0.217159	0.204	0.05	6.93999e-18	ER membrane protein complex subunit 3 [Hydra vulgaris]
gene-Aco26351	6.49558e-22	-0.136241	0.003	0.094	6.94702e-18	non-canonical poly(A) RNA polymerase protein Trf4-1 [Hydra vulgaris]
gene-Aco19585	6.58675e-22	-0.15948	0.016	0.127	7.04453e-18	zinc finger protein-like 1 homolog isoform X1 [Orbicella faveolata]
gene-Aco03719	7.11782e-22	0.191283	0.151	0.021	7.61251e-18	5'-AMP-activated protein kinase subunit beta-2-like [Pocillopora damicornis]
gene-Aco21118	7.65918e-22	0.153179	0.109	0.001	8.1915e-18	GTP cyclohydrolase 1 feedback regulatory protein [Nematostella vectensis]
gene-Aco12159	7.74734e-22	-0.152476	0.005	0.099	8.28578e-18	multiple coagulation factor deficiency protein 2 homolog isoform X2 [Hydra vulgaris]
gene-Aco25190	7.94425e-22	-0.187287	0.026	0.146	8.49638e-18	tyrosine-protein phosphatase non-receptor type 1 [Hydra vulgaris]
gene-Aco08015	7.97883e-22	-0.143016	0.005	0.099	8.53336e-18	E3 ubiquitin-protein ligase TRIM23-like [Pocillopora damicornis]
gene-Aco31075	8.05576e-22	-0.141433	0.005	0.099	8.61564e-18	uncharacterized protein LOC110253892 [Exaiptasia diaphana]
gene-Aco28106	8.08991e-22	-0.229864	0.034	0.162	8.65216e-18	uncharacterized protein LOC101238046 [Hydra vulgaris]
gene-Aco26202	8.37628e-22	-0.153071	0.008	0.106	8.95843e-18	putative histone-lysine N-methyltransferase PRDM6 [Hydra vulgaris]
gene-Aco02497	8.46579e-22	-0.143225	0.006	0.101	9.05417e-18	alpha-1,6-mannosyl-glycoprotein 2-beta-N-acetylglucosaminyltransferase-like [Actinia tenebrosa]
gene-Aco25056	8.5149e-22	-0.143225	0.006	0.101	9.10668e-18	endosome-associated-trafficking regulator 1-like isoform X3 [Actinia tenebrosa]
gene-Aco06016	8.64833e-22	-0.81352	0.032	0.153	9.24939e-18	phosphatidylinositol transfer protein beta isoform-like isoform X2 [Penaeus vannamei]
gene-Aco09779	8.88198e-22	-0.13101	0.001	0.088	9.49928e-18	DNA primase small subunit-like [Actinia tenebrosa]
gene-Aco04046	8.88577e-22	-0.134209	0.001	0.088	9.50333e-18	predicted protein [Nematostella vectensis]
gene-Aco00258	9.61261e-22	0.147998	0.105	0	1.02807e-17	PREDICTED: SWI/SNF-related matrix-associated actin-dependent regulator of chromatin subfamily A member 5-like, partial [Tauraco erythrolophus]
gene-Aco17827	9.64091e-22	0.151727	0.105	0	1.0311e-17	protein EFR3 homolog B-like [Hydra vulgaris]
gene-Aco28718	9.65465e-22	0.150485	0.105	0	1.03256e-17	uncharacterized protein LOC123565302 [Mercenaria mercenaria]
gene-Aco00612	9.69447e-22	0.156685	0.105	0	1.03682e-17	uncharacterized protein LOC100206903 [Hydra vulgaris]
gene-Aco19662	9.76625e-22	-0.22691	0.02	0.134	1.0445e-17	PREDICTED: delta(14)-sterol reductase [Gekko japonicus]
gene-Aco16667	9.77811e-22	0.162858	0.105	0	1.04577e-17	threonylcarbamoyladenosine tRNA methylthiotransferase-like [Gigantopelta aegis]
gene-Aco09558	9.84139e-22	0.176347	0.105	0	1.05254e-17	uncharacterized protein LOC100211267 isoform X2 [Hydra vulgaris]
gene-Aco03433	1.01445e-21	-0.156191	0.014	0.122	1.08495e-17	ubiquitin thioesterase ZRANB1 [Hydra vulgaris]
gene-Aco12840	1.02297e-21	0.217065	0.19	0.043	1.09407e-17	Na(+)/H(+) exchange regulatory cofactor NHE-RF1 [Hydra vulgaris]
gene-Aco17902	1.10681e-21	-0.128031	0.002	0.09	1.18374e-17	non-structural maintenance of chromosomes element 1 homolog [Orbicella faveolata]
gene-Aco01039	1.37097e-21	-0.178092	0	0.084	1.46626e-17	hypothetical protein pdam_00019067, partial [Pocillopora damicornis]
gene-Aco22665	1.37579e-21	-0.202584	0.037	0.167	1.47141e-17	fibronectin type III domain-containing protein 3B [Hydra vulgaris]
gene-Aco25183	1.38064e-21	0.273892	0.321	0.133	1.47659e-17	membrane-bound transcription factor site-1 protease-like isoform X2 [Nematostella vectensis]
gene-Aco27947	1.38385e-21	-0.236311	0.004	0.095	1.48003e-17	RecName: Full=G2/mitotic-specific cyclin-B [Hydra viridissima]
gene-Aco13051	1.39852e-21	-0.282675	0.082	0.237	1.49572e-17	dnaJ homolog subfamily C member 2-like [Lytechinus variegatus]
gene-Aco02448	1.51282e-21	0.151727	0.104	0	1.61797e-17	receptor expression-enhancing protein 1 isoform X3 [Hydra vulgaris]
gene-Aco10752	1.51685e-21	0.154208	0.104	0	1.62227e-17	LOW QUALITY PROTEIN: arginyl-tRNA--protein transferase 1-like [Haliotis rubra]
gene-Aco09747	1.52801e-21	0.162858	0.104	0	1.63421e-17	EF-hand domain-containing family member B-like [Pocillopora damicornis]
gene-Aco16298	1.53151e-21	0.170231	0.104	0	1.63795e-17	0
gene-Aco09149	1.53631e-21	0.173904	0.104	0	1.64308e-17	quenching protein QQ1, partial [Aurelia aurita]
gene-Aco16665	1.5492e-21	-0.151901	0.01	0.109	1.65687e-17	threonylcarbamoyladenosine tRNA methylthiotransferase-like [Crassostrea virginica]
gene-Aco18050	1.56944e-21	0.277672	0.104	0	1.67852e-17	MAM and LDL-receptor class A domain-containing protein 2-like [Actinia tenebrosa]
gene-Aco06431	1.62661e-21	-0.179761	0.026	0.145	1.73966e-17	polymerase delta-interacting protein 3 [Nematostella vectensis]
gene-Aco15828	1.71822e-21	0.186996	0.119	0.006	1.83763e-17	proprotein convertase subtilisin/kexin type 5-like [Actinia tenebrosa]
gene-Aco13247	1.75335e-21	-0.190608	0.001	0.086	1.87521e-17	major antigen [Hydra vulgaris]
gene-Aco26583	1.76721e-21	-0.150098	0.001	0.086	1.89003e-17	predicted protein [Nematostella vectensis]
gene-Aco18004	1.7708e-21	-0.143763	0.001	0.086	1.89387e-17	protein spire homolog 1 [Hydra vulgaris]
gene-Aco28026	1.77754e-21	-0.13261	0.001	0.086	1.90108e-17	focadhesin-like [Orbicella faveolata]
gene-Aco07971	1.77831e-21	-0.127804	0.001	0.086	1.9019e-17	HAUS augmin-like complex subunit 3 [Stylophora pistillata]
gene-Aco26238	1.92614e-21	-0.163557	0.013	0.118	2.06001e-17	unconventional prefoldin RPB5 interactor 1 isoform X3 [Epinephelus lanceolatus]
gene-Aco06549	1.96774e-21	0.187316	0.147	0.019	2.1045e-17	glucose-induced degradation protein 4 homolog [Orbicella faveolata]
gene-Aco21526	2.19065e-21	-0.137617	0.002	0.089	2.3429e-17	cilia- and flagella-associated protein 300-like isoform X1 [Pocillopora damicornis]
gene-Aco05570	2.19796e-21	-0.137617	0.002	0.089	2.35072e-17	putative RNA-directed DNA polymerase from transposon BS [Stylophora pistillata]
gene-Aco19777	2.37228e-21	0.155447	0.103	0	2.53715e-17	neutral alpha-glucosidase AB [Hydra vulgaris]
gene-Aco02607	2.37819e-21	0.155447	0.103	0	2.54347e-17	clathrin interactor 1 isoform X2 [Hydra vulgaris]
gene-Aco03704	2.38108e-21	0.157922	0.103	0	2.54657e-17	ornithine carbamoyltransferase, mitochondrial-like [Acanthaster planci]
gene-Aco11955	2.38941e-21	0.16532	0.103	0	2.55547e-17	neurogenic locus notch homolog protein 1-like [Stylophora pistillata]
gene-Aco05775	2.52218e-21	-0.211905	0.032	0.155	2.69747e-17	tetratricopeptide repeat protein 16-like [Acropora millepora]
gene-Aco01227	2.60773e-21	-0.133053	0.003	0.091	2.78897e-17	KRAB [Mytilus edulis]
gene-Aco00875	2.67273e-21	-0.221392	0.004	0.094	2.85849e-17	guanylate cyclase soluble subunit beta-1-like [Actinia tenebrosa]
gene-Aco14387	2.74695e-21	-0.161448	0.011	0.111	2.93787e-17	E3 ubiquitin-protein ligase ubr3 isoform X1 [Nematostella vectensis]
gene-Aco22535	2.75835e-21	-0.232195	0.066	0.213	2.95005e-17	serine/threonine-protein kinase mig-15 [Hydra vulgaris]
gene-Aco19486	2.84697e-21	0.255586	0.238	0.075	3.04483e-17	glycogen phosphorylase-like [Acropora millepora]
gene-Aco08032	2.86652e-21	-0.128483	0.003	0.091	3.06575e-17	UDP-N-acetylglucosamine transporter-like isoform X2 [Lytechinus variegatus]
gene-Aco15568	2.94539e-21	-0.134866	0.004	0.094	3.1501e-17	Hypothetical predicted protein [Mytilus galloprovincialis]
gene-Aco27625	3.30435e-21	-0.145423	0.009	0.106	3.534e-17	peptidyl-tRNA hydrolase 2, mitochondrial-like [Dendronephthya gigantea]
gene-Aco06279	3.33275e-21	0.204243	0.145	0.019	3.56438e-17	xylosyltransferase 1 [Hydra vulgaris]
gene-Aco22563	3.4892e-21	-0.20681	0.027	0.145	3.7317e-17	STE20/SPS1-related proline-alanine-rich protein kinase isoform X2 [Nematostella vectensis]
gene-Aco07299	3.70836e-21	0.151727	0.102	0	3.96609e-17	uncharacterized protein LOC113670211 [Pocillopora damicornis]
gene-Aco05705	3.71297e-21	0.154208	0.102	0	3.97102e-17	yippee zinc-binding/DNA-binding /Mis18, centromere assembly domain-containing protein [Phthorimaea operculella]
gene-Aco08550	3.72189e-21	0.159157	0.102	0	3.98056e-17	dynein regulatory complex protein 1-like [Pocillopora damicornis]
gene-Aco07937	3.75039e-21	0.180004	0.102	0	4.01105e-17	0
gene-Aco05980	3.85133e-21	0.687866	0.102	0	4.119e-17	0
gene-Aco25017	4.06332e-21	-0.237914	0.073	0.224	4.34572e-17	PREDICTED: transmembrane protein 189-like [Lepisosteus oculatus]
gene-Aco29235	4.09989e-21	-0.195521	0.031	0.152	4.38483e-17	endophilin-A3 [Hydra vulgaris]
gene-Aco09871	4.26731e-21	-0.165999	0.002	0.088	4.56389e-17	sine oculis-like transcription factor Six4/5B [Craspedacusta sowerbii]
gene-Aco11874	4.30096e-21	-0.153453	0.002	0.088	4.59988e-17	putative ammonium transporter 1 isoform X2 [Hydra vulgaris]
gene-Aco11584	4.39539e-21	-0.131233	0.002	0.088	4.70087e-17	putative RNA-directed DNA polymerase from transposon BS [Exaiptasia diaphana]
gene-Aco28186	4.42353e-21	-0.176901	0.019	0.129	4.73096e-17	cytochrome P450 3A14-like [Pocillopora damicornis]
gene-Aco08607	4.4426e-21	-0.155611	0.012	0.114	4.75136e-17	enkurin domain-containing protein 1 [Exaiptasia diaphana]
gene-Aco05950	4.47836e-21	-0.155221	0.017	0.125	4.7896e-17	phospholipid-transporting ATPase ABCA1 [Hydra vulgaris]
gene-Aco16869	5.19805e-21	-0.131456	0.003	0.09	5.55931e-17	c-factor [Trichonephila inaurata madagascariensis]
gene-Aco01993	5.19805e-21	-0.131456	0.003	0.09	5.55931e-17	importin-9 [Hydra vulgaris]
gene-Aco02308	5.22454e-21	-0.243235	0.027	0.144	5.58765e-17	exocyst complex component 1 isoform X1 [Hydra vulgaris]
gene-Aco08269	5.44678e-21	-0.143554	0	0.082	5.82533e-17	D(1C) dopamine receptor-like [Hydra vulgaris]
gene-Aco11901	5.4698e-21	-0.165628	0	0.082	5.84995e-17	sodium/hydrogen exchanger 10-like [Pocillopora damicornis]
gene-Aco07221	5.53617e-21	-0.217811	0.041	0.17	5.92094e-17	eukaryotic peptide chain release factor GTP-binding subunit ERF3A [Hydra vulgaris]
gene-Aco08851	5.74648e-21	-0.147549	0.004	0.092	6.14586e-17	DNA polymerase beta [Aurelia sp. 1 sensu Dawson et al. (2005)]
gene-Aco13158	5.7571e-21	0.146752	0.101	0	6.15722e-17	NAPEPLD [Mytilus coruscus]
gene-Aco03662	5.80811e-21	0.151727	0.101	0	6.21178e-17	0
gene-Aco09748	5.96836e-21	0.178061	0.14	0.017	6.38316e-17	uncharacterized protein LOC100201064 [Hydra vulgaris]
gene-Aco06535	5.99218e-21	-0.126882	0.004	0.092	6.40863e-17	nuclear protein localization protein 4 homolog [Stylophora pistillata]
gene-Aco28905	6.00542e-21	-0.202724	0.038	0.165	6.42279e-17	long-chain-fatty-acid--CoA ligase ACSBG2 [Hydra vulgaris]
gene-Aco27673	6.25751e-21	-0.232624	0.071	0.219	6.69241e-17	clathrin heavy chain 1 [Hydra vulgaris]
gene-Aco26536	6.35804e-21	-0.142482	0.01	0.107	6.79993e-17	PREDICTED: protein unc-119 homolog B-like [Acropora digitifera]
gene-Aco10762	6.53766e-21	-0.19182	0.036	0.162	6.99203e-17	cleavage and polyadenylation specificity factor subunit 6-like [Hydra vulgaris]
gene-Aco14375	6.69457e-21	-0.145011	0.007	0.1	7.15984e-17	KCNAB2 [Branchiostoma lanceolatum]
gene-Aco28100	6.95481e-21	-0.181794	0.02	0.13	7.43816e-17	unnamed protein product [Timema poppensis]
gene-Aco03610	7.08505e-21	-0.143763	0.001	0.084	7.57746e-17	biogenic amine-like GPCR [Tripedalia cystophora]
gene-Aco12134	7.10833e-21	-0.124591	0.001	0.084	7.60236e-17	serine/threonine-protein kinase PLK1 [Hydra vulgaris]
gene-Aco24451	7.11768e-21	-0.119758	0.001	0.084	7.61236e-17	hypothetical protein AVEN_176253-1 [Araneus ventricosus]
gene-Aco08730	7.12419e-21	-0.172805	0.013	0.116	7.61932e-17	PREDICTED: bifunctional heparan sulfate N-deacetylase/N-sulfotransferase 1-like [Branchiostoma belcheri]
gene-Aco07579	7.21575e-21	-0.211221	0.043	0.174	7.71725e-17	39S ribosomal protein L55, mitochondrial-like isoform X1 [Xenia sp. Carnegie-2017]
gene-Aco10294	7.38147e-21	-0.143641	0.007	0.1	7.89448e-17	filamin-C [Hydra vulgaris]
gene-Aco21361	7.90182e-21	-0.152692	0.013	0.116	8.451e-17	cysteine protease ATG4A [Hydra vulgaris]
gene-Aco16493	7.91926e-21	-0.168369	0.013	0.116	8.46965e-17	very-long-chain enoyl-CoA reductase [Elysia marginata]
gene-Aco00431	8.02401e-21	-0.185045	0.012	0.113	8.58168e-17	centrosomal protein of 135 kDa-like isoform X2 [Actinia tenebrosa]
gene-Aco06062	8.70791e-21	-0.142386	0.002	0.086	9.31311e-17	unnamed protein product [Owenia fusiformis]
[truncated: 8,697 more rows]
