# Supplementary material for: Genomic and single-cell analyses reveal genetic signatures of swimming pattern and diapause strategy in jellyfish
Source: Nat Commun. 2024 Jul 15;15:5936. doi: 10.1038/s41467-024-49848-z (PMC11250803; doi:10.1038/s41467-024-49848-z)
Supplement: Supplementary file 4 — Supplementary Data [file 41467_2024_49848_MOESM4_ESM.zip › Supplementary Data 19.xlsx]

## Sheet: sheet 1
Supplementary Data 19. GO enrichment of neural cell in T. rubra and A. coerulea (P-value<0.05).
GO enrichment analysis of T.rubra										GO enrichment analysis of A.coerulea
ID	Description	GeneRatio	BgRatio	pvalue	p.adjust	qvalue	geneID	Count		ID	Description	GeneRatio	BgRatio	pvalue	p.adjust	qvalue	geneID	Count
GO:0051082	unfolded protein binding	14/635	40/13591	1.53957e-09	3.17151e-07	2.59296e-07	gene-Aco09458/gene-Aco26485/gene-Aco01339/gene-Aco24896/gene-Aco02416/gene-Aco27801/gene-Aco03699/gene-Aco21068/gene-Aco24976/gene-Aco24765/gene-Aco12031/gene-Aco04919/gene-Aco15754/gene-Aco09491	14		GO:0005852	eukaryotic translation initiation factor 3 complex	9/476	12/13591	1.47498e-11	1.8175e-09	1.3624e-09	gene-Aco07264/gene-Aco03490/gene-Aco18024/gene-Aco17991/gene-Aco03518/gene-Aco27934/gene-Aco05767/gene-Aco11813/gene-Aco27996	9
GO:0006457	protein folding	15/635	64/13591	1.77097e-07	1.8241e-05	1.49134e-05	gene-Aco09458/gene-Aco26485/gene-Aco01339/gene-Aco24896/gene-Aco02416/gene-Aco27801/gene-Aco29024/gene-Aco03699/gene-Aco21068/gene-Aco24976/gene-Aco24765/gene-Aco12031/gene-Aco04919/gene-Aco15754/gene-Aco09491	15		GO:0003743	translation initiation factor activity	12/476	26/13591	1.83586e-11	1.8175e-09	1.3624e-09	gene-Aco07264/gene-Aco24882/gene-Aco18024/gene-Aco17991/gene-Aco10596/gene-Aco03518/gene-Aco27934/gene-Aco21178/gene-Aco03893/gene-Aco05767/gene-Aco11813/gene-Aco27996	12
GO:0007018	microtubule-based movement	17/635	84/13591	2.65796e-07	1.82513e-05	1.49219e-05	gene-Aco26243/gene-Aco14613/gene-Aco10395/gene-Aco14042/gene-Aco02367/gene-Aco26233/gene-Aco10666/gene-Aco27680/gene-Aco09839/gene-Aco07349/gene-Aco19523/gene-Aco08040/gene-Aco00375/gene-Aco08227/gene-Aco00213/gene-Aco21578/gene-Aco08222	17		GO:0003735	structural constituent of ribosome	27/476	215/13591	8.45359e-09	5.57937e-07	4.1823e-07	gene-Aco21347/gene-Aco27683/gene-Aco29078/gene-Aco13183/gene-Aco07654/gene-Aco26099/gene-Aco17946/gene-Aco07281/gene-Aco28891/gene-Aco14761/gene-Aco08653/gene-Aco02238/gene-Aco13023/gene-Aco29153/gene-Aco07048/gene-Aco14828/gene-Aco09653/gene-Aco04996/gene-Aco31029/gene-Aco07180/gene-Aco10516/gene-Aco07327/gene-Aco07253/gene-Aco17685/gene-Aco09456/gene-Aco05119/gene-Aco05813	27
GO:0003777	microtubule motor activity	16/635	81/13591	8.42646e-07	4.33963e-05	3.54798e-05	gene-Aco26243/gene-Aco14613/gene-Aco10395/gene-Aco14042/gene-Aco02367/gene-Aco26233/gene-Aco27680/gene-Aco09839/gene-Aco07349/gene-Aco19523/gene-Aco08040/gene-Aco00375/gene-Aco08227/gene-Aco00213/gene-Aco21578/gene-Aco08222	16		GO:0005840	ribosome	24/476	192/13591	6.29309e-08	3.11508e-06	2.33507e-06	gene-Aco21347/gene-Aco27683/gene-Aco29078/gene-Aco13183/gene-Aco07654/gene-Aco26099/gene-Aco17946/gene-Aco07281/gene-Aco28891/gene-Aco14761/gene-Aco08653/gene-Aco02238/gene-Aco13023/gene-Aco07048/gene-Aco14828/gene-Aco04996/gene-Aco31029/gene-Aco07180/gene-Aco10516/gene-Aco07327/gene-Aco07253/gene-Aco17685/gene-Aco05119/gene-Aco05813	24
GO:0004114	3',5'-cyclic-nucleotide phosphodiesterase activity	6/635	10/13591	1.8167e-06	7.48219e-05	6.11727e-05	gene-Aco08087/gene-Aco17908/gene-Aco00272/gene-Aco15411/gene-Aco03375/gene-Aco00828	6		GO:0006412	translation	24/476	205/13591	2.19346e-07	8.68612e-06	6.51113e-06	gene-Aco21347/gene-Aco27683/gene-Aco29078/gene-Aco13183/gene-Aco07654/gene-Aco26099/gene-Aco17946/gene-Aco07281/gene-Aco28891/gene-Aco14761/gene-Aco08653/gene-Aco02238/gene-Aco13023/gene-Aco07048/gene-Aco14828/gene-Aco04996/gene-Aco31029/gene-Aco07180/gene-Aco10516/gene-Aco07327/gene-Aco07253/gene-Aco17685/gene-Aco05119/gene-Aco05813	24
GO:0030286	dynein complex	7/635	15/13591	2.17928e-06	7.48219e-05	6.11727e-05	gene-Aco27727/gene-Aco06500/gene-Aco14042/gene-Aco27680/gene-Aco07349/gene-Aco08040/gene-Aco00375	7		GO:0045454	cell redox homeostasis	11/476	46/13591	3.81038e-07	1.25743e-05	9.42568e-06	gene-Aco24876/gene-Aco07508/gene-Aco03677/gene-Aco08567/gene-Aco07657/gene-Aco10443/gene-Aco06287/gene-Aco15865/gene-Aco05125/gene-Aco27953/gene-Aco28950	11
GO:0007165	signal transduction	23/635	168/13591	3.45578e-06	9.88446e-05	8.08132e-05	gene-Aco13155/gene-Aco08087/gene-Aco16940/gene-Aco17908/gene-Aco00272/gene-Aco15411/gene-Aco24473/gene-Aco29189/gene-Aco03375/gene-Aco00828/gene-Aco29168/gene-Aco26470/gene-Aco15950/gene-Aco04117/gene-Aco01304/gene-Aco15649/gene-Aco26692/gene-Aco11661/gene-Aco15925/gene-Aco21587/gene-Aco24677/gene-Aco03560/gene-Aco07521	23		GO:0030246	carbohydrate binding	10/476	45/13591	2.67653e-06	7.57075e-05	5.67504e-05	gene-Aco25303/gene-Aco26362/gene-Aco26365/gene-Aco15685/gene-Aco26366/gene-Aco20829/gene-Aco26368/gene-Aco27137/gene-Aco15677/gene-Aco21530	10
GO:0008137	NADH dehydrogenase (ubiquinone) activity	6/635	11/13591	3.83863e-06	9.88446e-05	8.08132e-05	gene-Aco07513/gene-Aco04511/gene-Aco24483/gene-Aco21033/gene-Aco28256/gene-Aco07561	6		GO:0015078	hydrogen ion transmembrane transporter activity	6/476	16/13591	1.06172e-05	0.000262776	0.000196977	gene-Aco24678/gene-Aco07477/gene-Aco22365/gene-Aco14186/gene-Aco01897/gene-Aco02831	6
GO:0008017	microtubule binding	12/635	65/13591	4.03542e-05	0.000923662	0.000755166	gene-Aco26243/gene-Aco14613/gene-Aco26328/gene-Aco02367/gene-Aco17957/gene-Aco09839/gene-Aco19523/gene-Aco08227/gene-Aco05109/gene-Aco00213/gene-Aco21578/gene-Aco08222	12		GO:0005200	structural constituent of cytoskeleton	5/476	11/13591	2.00148e-05	0.000440325	0.000330068	gene-Aco08703/gene-Aco15989/gene-Aco08707/gene-Aco26372/gene-Aco00379	5
GO:0030036	actin cytoskeleton organization	5/635	10/13591	4.54037e-05	0.000935317	0.000764694	gene-Aco20224/gene-Aco26252/gene-Aco00144/gene-Aco07306/gene-Aco04127	5		GO:0005737	cytoplasm	17/476	155/13591	3.04604e-05	0.000603116	0.000452097	gene-Aco07264/gene-Aco18024/gene-Aco17991/gene-Aco03518/gene-Aco25068/gene-Aco15734/gene-Aco03592/gene-Aco06288/gene-Aco24509/gene-Aco09632/gene-Aco03249/gene-Aco01929/gene-Aco00876/gene-Aco27977/gene-Aco05767/gene-Aco11813/gene-Aco27996	17
GO:0004672	protein kinase activity	36/635	430/13591	0.000511332	0.00957585	0.00782901	gene-Aco15550/gene-Aco08771/gene-Aco21292/gene-Aco09796/gene-Aco04678/gene-Aco04912/gene-Aco29140/gene-Aco07562/gene-Aco10678/gene-Aco27786/gene-Aco22662/gene-Aco19714/gene-Aco10377/gene-Aco10668/gene-Aco27782/gene-Aco26470/gene-Aco02563/gene-Aco10769/gene-Aco14069/gene-Aco14446/gene-Aco20628/gene-Aco08503/gene-Aco07909/gene-Aco03691/gene-Aco31041/gene-Aco03659/gene-Aco14418/gene-Aco26612/gene-Ac…	36		GO:0006457	protein folding	10/476	64/13591	7.0033e-05	0.00126059	0.000944943	gene-Aco07665/gene-Aco31106/gene-Aco27926/gene-Aco13800/gene-Aco15734/gene-Aco15735/gene-Aco02424/gene-Aco13799/gene-Aco26062/gene-Aco08803	10
GO:0008081	phosphoric diester hydrolase activity	6/635	25/13591	0.000839378	0.0144093	0.0117807	gene-Aco08087/gene-Aco17908/gene-Aco00272/gene-Aco15411/gene-Aco03375/gene-Aco00828	6		GO:0006413	translational initiation	5/476	15/13591	0.000115784	0.00191044	0.00143207	gene-Aco24882/gene-Aco10596/gene-Aco27934/gene-Aco21178/gene-Aco03893	5
GO:0006468	protein phosphorylation	38/635	498/13591	0.00201624	0.0319496	0.0261213	gene-Aco15550/gene-Aco08771/gene-Aco21292/gene-Aco09796/gene-Aco04678/gene-Aco04912/gene-Aco29140/gene-Aco07562/gene-Aco10678/gene-Aco27786/gene-Aco22662/gene-Aco19714/gene-Aco10377/gene-Aco10668/gene-Aco06256/gene-Aco27782/gene-Aco26470/gene-Aco02563/gene-Aco10769/gene-Aco08582/gene-Aco14069/gene-Aco14446/gene-Aco20628/gene-Aco08503/gene-Aco07909/gene-Aco03691/gene-Aco31041/gene-Aco03659/gene-Ac…	38		GO:0005874	microtubule	5/476	16/13591	0.000163588	0.0023136	0.00173428	gene-Aco08703/gene-Aco15989/gene-Aco08707/gene-Aco26372/gene-Aco00379	5
GO:0000398	mRNA splicing, via spliceosome	6/635	33/13591	0.00382155	0.0499149	0.0408094	gene-Aco13086/gene-Aco21399/gene-Aco03897/gene-Aco00853/gene-Aco02471/gene-Aco10328	6		GO:0007017	microtubule-based process	5/476	16/13591	0.000163588	0.0023136	0.00173428	gene-Aco08703/gene-Aco15989/gene-Aco08707/gene-Aco26372/gene-Aco00379	5
GO:0046872	metal ion binding	17/635	177/13591	0.00385673	0.0499149	0.0408094	gene-Aco13912/gene-Aco07246/gene-Aco16018/gene-Aco10723/gene-Aco21399/gene-Aco21427/gene-Aco07127/gene-Aco12142/gene-Aco10010/gene-Aco00126/gene-Aco26522/gene-Aco13104/gene-Aco06381/gene-Aco06118/gene-Aco02121/gene-Aco05978/gene-Aco21421	17		GO:0015991	ATP hydrolysis coupled proton transport	5/476	17/13591	0.000225114	0.0029715	0.00222744	gene-Aco14450/gene-Aco14186/gene-Aco01897/gene-Aco03594/gene-Aco22579	5
GO:0005840	ribosome	18/635	192/13591	0.00387689	0.0499149	0.0408094	gene-Aco08928/gene-Aco10588/gene-Aco29165/gene-Aco20858/gene-Aco11841/gene-Aco00762/gene-Aco22718/gene-Aco00298/gene-Aco17894/gene-Aco22407/gene-Aco18096/gene-Aco13025/gene-Aco21042/gene-Aco14607/gene-Aco26558/gene-Aco15782/gene-Aco27950/gene-Aco12821	18		GO:0005783	endoplasmic reticulum	6/476	27/13591	0.000282682	0.00349819	0.00262225	gene-Aco07665/gene-Aco24876/gene-Aco29039/gene-Aco26990/gene-Aco13114/gene-Aco22569	6
GO:0070588	calcium ion transmembrane transport	4/635	15/13591	0.00426477	0.0516789	0.0422516	gene-Aco00753/gene-Aco12756/gene-Aco00405/gene-Aco13938	4		GO:0009055	electron carrier activity	6/476	28/13591	0.000349245	0.0039373	0.00295141	gene-Aco24883/gene-Aco28293/gene-Aco14455/gene-Aco14603/gene-Aco16044/gene-Aco07950	6
GO:0006811	ion transport	18/635	195/13591	0.00456323	0.0522236	0.0426968	gene-Aco19675/gene-Aco11892/gene-Aco14338/gene-Aco24826/gene-Aco08127/gene-Aco11566/gene-Aco12756/gene-Aco03460/gene-Aco21403/gene-Aco00405/gene-Aco09412/gene-Aco13938/gene-Aco13151/gene-Aco24712/gene-Aco04962/gene-Aco09954/gene-Aco07436/gene-Aco14215	18		GO:0005525	GTP binding	20/476	243/13591	0.000357936	0.0039373	0.00295141	gene-Aco08703/gene-Aco15989/gene-Aco06269/gene-Aco29103/gene-Aco00416/gene-Aco08707/gene-Aco14599/gene-Aco13202/gene-Aco26372/gene-Aco31140/gene-Aco14466/gene-Aco25209/gene-Aco01313/gene-Aco22655/gene-Aco27934/gene-Aco26149/gene-Aco00379/gene-Aco28211/gene-Aco04925/gene-Aco00035	20
GO:0007017	microtubule-based process	4/635	16/13591	0.00547885	0.0537449	0.0439406	gene-Aco27727/gene-Aco26370/gene-Aco06500/gene-Aco08702	4		GO:0006751	glutathione catabolic process	4/476	11/13591	0.000402953	0.00418523	0.00313725	gene-Aco11803/gene-Aco07660/gene-Aco26490/gene-Aco07661	4
GO:0009190	cyclic nucleotide biosynthetic process	4/635	16/13591	0.00547885	0.0537449	0.0439406	gene-Aco08575/gene-Aco02125/gene-Aco29140/gene-Aco15974	4		GO:0015986	ATP synthesis coupled proton transport	7/476	40/13591	0.000422751	0.00418523	0.00313725	gene-Aco24678/gene-Aco03676/gene-Aco07477/gene-Aco22365/gene-Aco14186/gene-Aco14319/gene-Aco02831	7
GO:0016849	phosphorus-oxygen lyase activity	4/635	16/13591	0.00547885	0.0537449	0.0439406	gene-Aco08575/gene-Aco02125/gene-Aco29140/gene-Aco15974	4		GO:0055114	oxidation-reduction process	28/476	410/13591	0.000592546	0.00558687	0.00418792	gene-Aco24994/gene-Aco20909/gene-Aco29074/gene-Aco18001/gene-Aco03677/gene-Aco04973/gene-Aco09589/gene-Aco05984/gene-Aco07657/gene-Aco08628/gene-Aco03592/gene-Aco05125/gene-Aco17427/gene-Aco07228/gene-Aco14316/gene-Aco20072/gene-Aco12022/gene-Aco16052/gene-Aco09163/gene-Aco07529/gene-Aco26227/gene-Aco14603/gene-Aco03906/gene-Aco00876/gene-Aco16044/gene-Aco20078/gene-Aco31062/gene-Aco27842	28
GO:0003735	structural constituent of ribosome	19/635	215/13591	0.00580098	0.0543183	0.0444094	gene-Aco08928/gene-Aco10588/gene-Aco29165/gene-Aco20858/gene-Aco11841/gene-Aco00762/gene-Aco22718/gene-Aco00298/gene-Aco17894/gene-Aco22407/gene-Aco18096/gene-Aco13025/gene-Aco21042/gene-Aco14607/gene-Aco26558/gene-Aco15782/gene-Aco03558/gene-Aco27950/gene-Aco12821	19		GO:0005509	calcium ion binding	28/476	426/13591	0.00106769	0.00960919	0.00720306	gene-Aco16852/gene-Aco07665/gene-Aco17741/gene-Aco10709/gene-Aco10429/gene-Aco05170/gene-Aco10462/gene-Aco25191/gene-Aco24917/gene-Aco01704/gene-Aco02468/gene-Aco24972/gene-Aco07228/gene-Aco02165/gene-Aco20881/gene-Aco03430/gene-Aco09777/gene-Aco10759/gene-Aco09370/gene-Aco08085/gene-Aco21272/gene-Aco16064/gene-Aco16040/gene-Aco10530/gene-Aco03892/gene-Aco09697/gene-Aco15791/gene-Aco00784	28
GO:0003779	actin binding	6/635	37/13591	0.00685075	0.0613589	0.0501657	gene-Aco16791/gene-Aco20224/gene-Aco26252/gene-Aco00144/gene-Aco29104/gene-Aco04127	6		GO:0003755	peptidyl-prolyl cis-trans isomerase activity	6/476	36/13591	0.00142471	0.0122649	0.00919375	gene-Aco10429/gene-Aco27926/gene-Aco29100/gene-Aco05835/gene-Aco09697/gene-Aco08803	6
GO:0017137	Rab GTPase binding	3/635	10/13591	0.00951991	0.0817126	0.0668064	gene-Aco08910/gene-Aco26328/gene-Aco04909	3		GO:0016491	oxidoreductase activity	17/476	233/13591	0.00349899	0.0288667	0.0216385	gene-Aco07628/gene-Aco06515/gene-Aco24994/gene-Aco20909/gene-Aco18001/gene-Aco03677/gene-Aco09589/gene-Aco07657/gene-Aco10443/gene-Aco03592/gene-Aco05125/gene-Aco17427/gene-Aco09163/gene-Aco26227/gene-Aco14603/gene-Aco00876/gene-Aco16044	17
GO:0005216	ion channel activity	16/635	180/13591	0.0102531	0.0827241	0.0676334	gene-Aco19675/gene-Aco11892/gene-Aco14338/gene-Aco24826/gene-Aco08127/gene-Aco11566/gene-Aco12756/gene-Aco21403/gene-Aco00405/gene-Aco09412/gene-Aco13938/gene-Aco13151/gene-Aco24712/gene-Aco04962/gene-Aco07436/gene-Aco14215	16		GO:0004252	serine-type endopeptidase activity	11/476	123/13591	0.00392161	0.0310591	0.023282	gene-Aco02235/gene-Aco13121/gene-Aco03430/gene-Aco05892/gene-Aco19702/gene-Aco02789/gene-Aco28011/gene-Aco21075/gene-Aco25183/gene-Aco20015/gene-Aco03632	11
GO:0060271	cilium assembly	4/635	19/13591	0.0104409	0.0827241	0.0676334	gene-Aco28331/gene-Aco20817/gene-Aco15805/gene-Aco20855	4		GO:0015629	actin cytoskeleton	3/476	10/13591	0.00426192	0.0312541	0.0234281	gene-Aco22641/gene-Aco14140/gene-Aco20674	3
GO:0035023	regulation of Rho protein signal transduction	5/635	30/13591	0.0118334	0.0902844	0.0738146	gene-Aco13912/gene-Aco10678/gene-Aco27870/gene-Aco26692/gene-Aco00600	5		GO:0045296	cadherin binding	3/476	10/13591	0.00426192	0.0312541	0.0234281	gene-Aco10201/gene-Aco12863/gene-Aco03082	3
GO:0005089	Rho guanyl-nucleotide exchange factor activity	5/635	31/13591	0.0135803	0.099912	0.0816859	gene-Aco13912/gene-Aco10678/gene-Aco27870/gene-Aco26692/gene-Aco00600	5		GO:0008137	NADH dehydrogenase (ubiquinone) activity	3/476	11/13591	0.00570904	0.0403711	0.0302622	gene-Aco08628/gene-Aco14603/gene-Aco07950	3
GO:0005249	voltage-gated potassium channel activity	7/635	56/13591	0.0149408	0.102834	0.0840744	gene-Aco11892/gene-Aco14338/gene-Aco08127/gene-Aco11566/gene-Aco09412/gene-Aco13151/gene-Aco24712	7		GO:0003824	catalytic activity	23/476	373/13591	0.00628227	0.04251	0.0318655	gene-Aco07404/gene-Aco13996/gene-Aco29153/gene-Aco20909/gene-Aco26967/gene-Aco18001/gene-Aco16935/gene-Aco03592/gene-Aco24917/gene-Aco24509/gene-Aco26842/gene-Aco19677/gene-Aco03312/gene-Aco10345/gene-Aco26587/gene-Aco12193/gene-Aco26227/gene-Aco05870/gene-Aco07773/gene-Aco03892/gene-Aco21190/gene-Aco18049/gene-Aco24962	23
GO:0005886	plasma membrane	4/635	21/13591	0.0149758	0.102834	0.0840744	gene-Aco08575/gene-Aco25214/gene-Aco09681/gene-Aco15974	4		GO:0003924	GTPase activity	14/476	188/13591	0.00644091	0.04251	0.0318655	gene-Aco08703/gene-Aco15989/gene-Aco06269/gene-Aco29103/gene-Aco08707/gene-Aco13202/gene-Aco26372/gene-Aco31140/gene-Aco22655/gene-Aco24571/gene-Aco00379/gene-Aco28211/gene-Aco04925/gene-Aco00035	14
GO:0006412	translation	17/635	205/13591	0.0157986	0.10479	0.0856739	gene-Aco10588/gene-Aco29165/gene-Aco20858/gene-Aco11841/gene-Aco00762/gene-Aco22718/gene-Aco00298/gene-Aco17894/gene-Aco22407/gene-Aco18096/gene-Aco13025/gene-Aco21042/gene-Aco14607/gene-Aco15782/gene-Aco03558/gene-Aco27950/gene-Aco12821	17		GO:0005730	nucleolus	3/476	12/13591	0.00741613	0.0458873	0.0343972	gene-Aco00416/gene-Aco27509/gene-Aco14466	3
GO:0005743	mitochondrial inner membrane	3/635	12/13591	0.016278	0.10479	0.0856739	gene-Aco14000/gene-Aco26951/gene-Aco07513	3		GO:0019722	calcium-mediated signaling	3/476	12/13591	0.00741613	0.0458873	0.0343972	gene-Aco16852/gene-Aco20881/gene-Aco16064	3
GO:0016301	kinase activity	5/635	36/13591	0.0249131	0.151302	0.123701	gene-Aco24473/gene-Aco08805/gene-Aco15649/gene-Aco26667/gene-Aco26432	5		GO:0003774	motor activity	4/476	24/13591	0.00904608	0.0526801	0.0394891	gene-Aco06285/gene-Aco07095/gene-Aco07108/gene-Aco06284	4
GO:0006813	potassium ion transport	7/635	62/13591	0.0249721	0.151302	0.123701	gene-Aco11892/gene-Aco14338/gene-Aco08127/gene-Aco11566/gene-Aco09412/gene-Aco13151/gene-Aco24712	7		GO:0016459	myosin complex	4/476	24/13591	0.00904608	0.0526801	0.0394891	gene-Aco06285/gene-Aco07095/gene-Aco07108/gene-Aco06284	4
GO:0035556	intracellular signal transduction	10/635	106/13591	0.0263173	0.152754	0.124889	gene-Aco08575/gene-Aco09796/gene-Aco02125/gene-Aco29140/gene-Aco08610/gene-Aco04117/gene-Aco08503/gene-Aco15649/gene-Aco15974/gene-Aco16127	10		GO:0006099	tricarboxylic acid cycle	3/476	13/13591	0.00939328	0.0531391	0.0398332	gene-Aco19604/gene-Aco14156/gene-Aco16044	3
GO:0005509	calcium ion binding	29/635	426/13591	0.0272433	0.152754	0.124889	gene-Aco08200/gene-Aco07931/gene-Aco01339/gene-Aco21459/gene-Aco24701/gene-Aco21537/gene-Aco05229/gene-Aco07948/gene-Aco07422/gene-Aco00293/gene-Aco17957/gene-Aco25214/gene-Aco02502/gene-Aco24613/gene-Aco13167/gene-Aco09681/gene-Aco15649/gene-Aco10357/gene-Aco09899/gene-Aco05826/gene-Aco05817/gene-Aco27615/gene-Aco17869/gene-Aco28088/gene-Aco00167/gene-Aco09613/gene-Aco14595/gene-Aco11944/gene-Ac…	29		GO:0005839	proteasome core complex	3/476	14/13591	0.0116485	0.0610488	0.0457623	gene-Aco05943/gene-Aco28068/gene-Aco22610	3
GO:0016567	protein ubiquitination	5/635	37/13591	0.0277353	0.152754	0.124889	gene-Aco10386/gene-Aco06490/gene-Aco27757/gene-Aco27844/gene-Aco11661	5		GO:0051603	proteolysis involved in cellular protein catabolic process	3/476	14/13591	0.0116485	0.0610488	0.0457623	gene-Aco05943/gene-Aco28068/gene-Aco22610	3
GO:0008076	voltage-gated potassium channel complex	6/635	50/13591	0.028178	0.152754	0.124889	gene-Aco11892/gene-Aco08127/gene-Aco11566/gene-Aco09412/gene-Aco13151/gene-Aco24712	6		GO:0003723	RNA binding	16/476	243/13591	0.0117164	0.0610488	0.0457623	gene-Aco09446/gene-Aco07281/gene-Aco09711/gene-Aco09433/gene-Aco08734/gene-Aco16755/gene-Aco04996/gene-Aco21178/gene-Aco07549/gene-Aco20884/gene-Aco06383/gene-Aco17685/gene-Aco03893/gene-Aco09456/gene-Aco26490/gene-Aco14401	16
GO:0042981	regulation of apoptotic process	5/635	39/13591	0.0339681	0.179421	0.146691	gene-Aco14008/gene-Aco05205/gene-Aco05871/gene-Aco11661/gene-Aco24552	5		GO:0051082	unfolded protein binding	5/476	40/13591	0.0123619	0.0627605	0.0470454	gene-Aco07665/gene-Aco31106/gene-Aco13800/gene-Aco02424/gene-Aco13799	5
GO:0006464	cellular protein modification process	3/635	16/13591	0.0360826	0.182171	0.148939	gene-Aco02177/gene-Aco28093/gene-Aco13104	3		GO:0004298	threonine-type endopeptidase activity	3/476	15/13591	0.014188	0.0668861	0.0501379	gene-Aco05943/gene-Aco28068/gene-Aco22610	3
GO:0003723	RNA binding	18/635	243/13591	0.0362574	0.182171	0.148939	gene-Aco07960/gene-Aco07393/gene-Aco28992/gene-Aco06228/gene-Aco09422/gene-Aco27808/gene-Aco21399/gene-Aco16968/gene-Aco24541/gene-Aco03300/gene-Aco12883/gene-Aco29045/gene-Aco07583/gene-Aco28102/gene-Aco16851/gene-Aco09649/gene-Aco27950/gene-Aco21421	18		GO:0051287	NAD binding	3/476	15/13591	0.014188	0.0668861	0.0501379	gene-Aco29074/gene-Aco08628/gene-Aco03906	3
GO:0005856	cytoskeleton	5/635	40/13591	0.0373844	0.183362	0.149913	gene-Aco31047/gene-Aco06185/gene-Aco17957/gene-Aco24476/gene-Aco04127	5		GO:0070588	calcium ion transmembrane transport	3/476	15/13591	0.014188	0.0668861	0.0501379	gene-Aco09921/gene-Aco05073/gene-Aco26990	3
GO:0005739	mitochondrion	4/635	28/13591	0.0396635	0.185697	0.151822	gene-Aco07361/gene-Aco04511/gene-Aco24483/gene-Aco07561	4		GO:0006886	intracellular protein transport	8/476	93/13591	0.0161832	0.0745179	0.0558587	gene-Aco00416/gene-Aco20180/gene-Aco19905/gene-Aco22655/gene-Aco28290/gene-Aco16718/gene-Aco13063/gene-Aco05206	8
GO:0009055	electron carrier activity	4/635	28/13591	0.0396635	0.185697	0.151822	gene-Aco13219/gene-Aco09519/gene-Aco05748/gene-Aco21033	4		GO:0007264	small GTPase mediated signal transduction	4/476	30/13591	0.019793	0.0874321	0.0655392	gene-Aco06269/gene-Aco13202/gene-Aco12016/gene-Aco09555	4
GO:0055085	transmembrane transport	26/635	390/13591	0.0435587	0.199402	0.163027	gene-Aco19675/gene-Aco11892/gene-Aco14000/gene-Aco14338/gene-Aco06323/gene-Aco08127/gene-Aco11566/gene-Aco06478/gene-Aco15738/gene-Aco12756/gene-Aco07831/gene-Aco03460/gene-Aco21403/gene-Aco00405/gene-Aco09412/gene-Aco13938/gene-Aco26681/gene-Aco20042/gene-Aco13151/gene-Aco24712/gene-Aco04962/gene-Aco09492/gene-Aco09954/gene-Aco27889/gene-Aco06013/gene-Aco07436	26		GO:0003700	transcription factor activity, sequence-specific DNA binding	13/476	195/13591	0.0198709	0.0874321	0.0655392	gene-Aco20860/gene-Aco27698/gene-Aco29212/gene-Aco21057/gene-Aco12877/gene-Aco02144/gene-Aco06459/gene-Aco22577/gene-Aco28167/gene-Aco24619/gene-Aco02394/gene-Aco10400/gene-Aco05164	13
GO:0006355	regulation of transcription, DNA-templated	23/635	338/13591	0.0457253	0.20477	0.167415	gene-Aco03436/gene-Aco13070/gene-Aco27808/gene-Aco03848/gene-Aco16078/gene-Aco19885/gene-Aco17976/gene-Aco14386/gene-Aco26687/gene-Aco10577/gene-Aco22719/gene-Aco01312/gene-Aco05285/gene-Aco15565/gene-Aco15925/gene-Aco28004/gene-Aco09454/gene-Aco26686/gene-Aco14221/gene-Aco10653/gene-Aco01297/gene-Aco15991/gene-Aco25396	23		GO:0051015	actin filament binding	4/476	31/13591	0.0221139	0.095186	0.0713515	gene-Aco02526/gene-Aco09777/gene-Aco07095/gene-Aco03082	4
										GO:0042254	ribosome biogenesis	3/476	18/13591	0.0235476	0.0992005	0.0743608	gene-Aco27509/gene-Aco00897/gene-Aco05987	3
										GO:0000413	protein peptidyl-prolyl isomerization	3/476	19/13591	0.0272525	0.112417	0.0842676	gene-Aco27926/gene-Aco29100/gene-Aco08803	3
										GO:0006357	regulation of transcription from RNA polymerase II promoter	5/476	51/13591	0.0323447	0.130699	0.0979721	gene-Aco20860/gene-Aco12877/gene-Aco02144/gene-Aco10400/gene-Aco15703	5
										GO:0016627	oxidoreductase activity, acting on the CH-CH group of donors	3/476	21/13591	0.0355347	0.140718	0.105482	gene-Aco05984/gene-Aco14316/gene-Aco07529	3
										GO:0003779	actin binding	4/476	37/13591	0.0394424	0.153129	0.114786	gene-Aco22641/gene-Aco04932/gene-Aco20674/gene-Aco09777	4
										GO:0008237	metallopeptidase activity	9/476	132/13591	0.042389	0.158832	0.119061	gene-Aco00416/gene-Aco16092/gene-Aco17702/gene-Aco00502/gene-Aco21110/gene-Aco16091/gene-Aco26481/gene-Aco18050/gene-Aco09823	9
										GO:0005576	extracellular region	6/476	74/13591	0.0448424	0.158832	0.119061	gene-Aco24798/gene-Aco15723/gene-Aco04066/gene-Aco21074/gene-Aco31071/gene-Aco14078	6
										GO:0051536	iron-sulfur cluster binding	3/476	23/13591	0.0449602	0.158832	0.119061	gene-Aco04950/gene-Aco14603/gene-Aco16044	3
										GO:0005245	voltage-gated calcium channel activity	2/476	10/13591	0.0457245	0.158832	0.119061	gene-Aco09921/gene-Aco05073	2
										GO:0009086	methionine biosynthetic process	2/476	10/13591	0.0457245	0.158832	0.119061	gene-Aco27877/gene-Aco09762	2
										GO:0030414	peptidase inhibitor activity	2/476	10/13591	0.0457245	0.158832	0.119061	gene-Aco04066/gene-Aco21074	2
