# Supplementary material for: Genomic and single-cell analyses reveal genetic signatures of swimming pattern and diapause strategy in jellyfish
Source: Nat Commun. 2024 Jul 15;15:5936. doi: 10.1038/s41467-024-49848-z (PMC11250803; doi:10.1038/s41467-024-49848-z)
Supplement: Supplementary file 4 — Supplementary Data [file 41467_2024_49848_MOESM4_ESM.zip › Supplementary Data 2.xlsx]

## Sheet: PSG.dN_dS.value
Supplementary Data 2. dN/dS valve of the positive selected genes (PSGs) identified in T. rubra.
#OG0000100
site class	Class 0	Class 1	Class 2a	Class 2b
proportion	0.11444	0.04816	0.58937	0.24803
background w	0.01649	1	0.01649	1
foreground w	0.01649	1	999	999
#OG0000103
site class	Class 0	Class 1	Class 2a	Class 2b
proportion	0.68235	0.23995	0.05749	0.02022
background w	0.08411	1	0.08411	1
foreground w	0.08411	1	175.982	175.982
#OG0000115
site class	Class 0	Class 1	Class 2a	Class 2b
proportion	0.65529	0.14318	0.16539	0.03614
background w	0.08693	1	0.08693	1
foreground w	0.08693	1	999	999
#OG0000343
site class	Class 0	Class 1	Class 2a	Class 2b
proportion	0.87116	0.07286	0.05166	0.00432
background w	0.04043	1	0.04043	1
foreground w	0.04043	1	92.476	92.476
#OG0000451
site class	Class 0	Class 1	Class 2a	Class 2b
proportion	0.49464	0.28365	0.14091	0.0808
background w	0.08644	1	0.08644	1
foreground w	0.08644	1	658.611	658.611
#OG0000469
site class	Class 0	Class 1	Class 2a	Class 2b
proportion	0.80303	0.11223	0.07435	0.01039
background w	0.04217	1	0.04217	1
foreground w	0.04217	1	17.1451	17.1451
#OG0000506
site class	Class 0	Class 1	Class 2a	Class 2b
proportion	0.62832	0.11805	0.21351	0.04012
background w	0.05044	1	0.05044	1
foreground w	0.05044	1	999	999
#OG0000547
site class	Class 0	Class 1	Class 2a	Class 2b
proportion	0.57212	0.18509	0.18345	0.05935
background w	0.05486	1	0.05486	1
foreground w	0.05486	1	999	999
#OG0000565
site class	Class 0	Class 1	Class 2a	Class 2b
proportion	0.70284	0.12194	0.14931	0.0259
background w	0.06308	1	0.06308	1
foreground w	0.06308	1	11.4476	11.4476
#OG0000689
site class	Class 0	Class 1	Class 2a	Class 2b
proportion	0.65512	0.19851	0.11233	0.03404
background w	0.04876	1	0.04876	1
foreground w	0.04876	1	9.62668	9.62668
#OG0000735
site class	Class 0	Class 1	Class 2a	Class 2b
proportion	0.44815	0.03735	0.47493	0.03958
background w	0.10803	1	0.10803	1
foreground w	0.10803	1	3.73822	3.73822
#OG0000784
site class	Class 0	Class 1	Class 2a	Class 2b
proportion	0.66741	0.12731	0.17239	0.03288
background w	0.07336	1	0.07336	1
foreground w	0.07336	1	42.5391	42.5391
#OG0000841
site class	Class 0	Class 1	Class 2a	Class 2b
proportion	0.62253	0.27938	0.06771	0.03038
background w	0.10108	1	0.10108	1
foreground w	0.10108	1	13.2454	13.2454
#OG0000906
site class	Class 0	Class 1	Class 2a	Class 2b
proportion	0.73501	0.11498	0.12972	0.02029
background w	0.05325	1	0.05325	1
foreground w	0.05325	1	78.1457	78.1457
#OG0001001
site class	Class 0	Class 1	Class 2a	Class 2b
proportion	0.564	0.11634	0.265	0.05466
background w	0.08263	1	0.08263	1
foreground w	0.08263	1	15.6433	15.6433
#OG0001023
site class	Class 0	Class 1	Class 2a	Class 2b
proportion	0.66266	0.1506	0.15215	0.03458
background w	0.06473	1	0.06473	1
foreground w	0.06473	1	155.711	155.711
#OG0001073
site class	Class 0	Class 1	Class 2a	Class 2b
proportion	0.33759	0.15309	0.35042	0.15891
background w	0.04793	1	0.04793	1
foreground w	0.04793	1	999	999
#OG0001074
site class	Class 0	Class 1	Class 2a	Class 2b
proportion	0.33497	0.42984	0.10301	0.13218
background w	0.06257	1	0.06257	1
foreground w	0.06257	1	180.137	180.137
#OG0001090
site class	Class 0	Class 1	Class 2a	Class 2b
proportion	0.6219	0.32234	0.03672	0.01903
background w	0.08195	1	0.08195	1
foreground w	0.08195	1	119.164	119.164
#OG0001096
site class	Class 0	Class 1	Class 2a	Class 2b
proportion	0.76303	0.12145	0.09966	0.01586
background w	0.05848	1	0.05848	1
foreground w	0.05848	1	4.05619	4.05619
#OG0001105
site class	Class 0	Class 1	Class 2a	Class 2b
proportion	0.6916	0.17774	0.10395	0.02671
background w	0.07535	1	0.07535	1
foreground w	0.07535	1	58.9956	58.9956
#OG0001112
site class	Class 0	Class 1	Class 2a	Class 2b
proportion	0.80954	0.11819	0.06307	0.00921
background w	0.04596	1	0.04596	1
foreground w	0.04596	1	122.662	122.662
#OG0001168
site class	Class 0	Class 1	Class 2a	Class 2b
proportion	0.66892	0.22881	0.0762	0.02607
background w	0.07813	1	0.07813	1
foreground w	0.07813	1	194.255	194.255
#OG0001197
site class	Class 0	Class 1	Class 2a	Class 2b
proportion	0.87091	0.0771	0.04777	0.00423
background w	0.0252	1	0.0252	1
foreground w	0.0252	1	10.1986	10.1986
#OG0001201
site class	Class 0	Class 1	Class 2a	Class 2b
proportion	0.73518	0.15098	0.09444	0.0194
background w	0.06208	1	0.06208	1
foreground w	0.06208	1	67.922	67.922
#OG0001293
site class	Class 0	Class 1	Class 2a	Class 2b
proportion	0.64136	0.24726	0.08039	0.03099
background w	0.05288	1	0.05288	1
foreground w	0.05288	1	840.544	840.544
#OG0001328
site class	Class 0	Class 1	Class 2a	Class 2b
proportion	0.73183	0.06976	0.18114	0.01727
background w	0.11428	1	0.11428	1
foreground w	0.11428	1	335.144	335.144
#OG0001356
site class	Class 0	Class 1	Class 2a	Class 2b
proportion	0.75957	0.18007	0.04879	0.01157
background w	0.06606	1	0.06606	1
foreground w	0.06606	1	9.05644	9.05644
#OG0001357
site class	Class 0	Class 1	Class 2a	Class 2b
proportion	0.80957	0.13881	0.04407	0.00756
background w	0.04461	1	0.04461	1
foreground w	0.04461	1	23.5045	23.5045
#OG0001364
site class	Class 0	Class 1	Class 2a	Class 2b
proportion	0.78963	0.17513	0.02884	0.0064
background w	0.03296	1	0.03296	1
foreground w	0.03296	1	35.7323	35.7323
#OG0001374
site class	Class 0	Class 1	Class 2a	Class 2b
proportion	0.75517	0.18602	0.04719	0.01162
background w	0.05078	1	0.05078	1
foreground w	0.05078	1	93.6117	93.6117
#OG0001387
site class	Class 0	Class 1	Class 2a	Class 2b
proportion	0.74828	0.09095	0.14335	0.01742
background w	0.05115	1	0.05115	1
foreground w	0.05115	1	1.84837	1.84837
#OG0001389
site class	Class 0	Class 1	Class 2a	Class 2b
proportion	0.70203	0.2066	0.0706	0.02078
background w	0.09134	1	0.09134	1
foreground w	0.09134	1	5.34451	5.34451
#OG0001489
site class	Class 0	Class 1	Class 2a	Class 2b
proportion	0.77702	0.0815	0.12805	0.01343
background w	0.04035	1	0.04035	1
foreground w	0.04035	1	39.4686	39.4686
#OG0001498
site class	Class 0	Class 1	Class 2a	Class 2b
proportion	0.78995	0.10064	0.09705	0.01236
background w	0.09719	1	0.09719	1
foreground w	0.09719	1	22.8518	22.8518
#OG0001508
site class	Class 0	Class 1	Class 2a	Class 2b
proportion	0.55429	0.18712	0.19333	0.06526
background w	0.07502	1	0.07502	1
foreground w	0.07502	1	999	999
#OG0001514
site class	Class 0	Class 1	Class 2a	Class 2b
proportion	0.91916	0.0516	0.02769	0.00155
background w	0.02745	1	0.02745	1
foreground w	0.02745	1	36.4555	36.4555
#OG0001519
site class	Class 0	Class 1	Class 2a	Class 2b
proportion	0.58811	0.28348	0.08664	0.04176
background w	0.1184	1	0.1184	1
foreground w	0.1184	1	76.5416	76.5416
#OG0001520
site class	Class 0	Class 1	Class 2a	Class 2b
proportion	0.71029	0.08389	0.18407	0.02174
background w	0.06301	1	0.06301	1
foreground w	0.06301	1	1.87993	1.87993
#OG0001530
site class	Class 0	Class 1	Class 2a	Class 2b
proportion	0.61839	0.08713	0.25811	0.03637
background w	0.03768	1	0.03768	1
foreground w	0.03768	1	2.73391	2.73391
#OG0001538
site class	Class 0	Class 1	Class 2a	Class 2b
proportion	0.85574	0.11592	0.02496	0.00338
background w	0.02411	1	0.02411	1
foreground w	0.02411	1	78.2584	78.2584
#OG0001546
site class	Class 0	Class 1	Class 2a	Class 2b
proportion	0.7943	0.08131	0.11284	0.01155
background w	0.04907	1	0.04907	1
foreground w	0.04907	1	63.6277	63.6277
#OG0001578
site class	Class 0	Class 1	Class 2a	Class 2b
proportion	0.81968	0.10424	0.06749	0.00858
background w	0.05025	1	0.05025	1
foreground w	0.05025	1	211.802	211.802
#OG0001606
site class	Class 0	Class 1	Class 2a	Class 2b
proportion	0.8352	0.13023	0.02991	0.00466
background w	0.04934	1	0.04934	1
foreground w	0.04934	1	7.83507	7.83507
#OG0001715
site class	Class 0	Class 1	Class 2a	Class 2b
proportion	0.77325	0.14133	0.07222	0.0132
background w	0.0572	1	0.0572	1
foreground w	0.0572	1	18.4168	18.4168
#OG0001739
site class	Class 0	Class 1	Class 2a	Class 2b
proportion	0.72782	0.11008	0.14081	0.0213
background w	0.05148	1	0.05148	1
foreground w	0.05148	1	130.518	130.518
#OG0001790
site class	Class 0	Class 1	Class 2a	Class 2b
proportion	0.7705	0.06275	0.1542	0.01256
background w	0.05789	1	0.05789	1
foreground w	0.05789	1	281.143	281.143
#OG0001815
site class	Class 0	Class 1	Class 2a	Class 2b
proportion	0	0.55019	0	0.44981
background w	0	1	0	1
foreground w	0	1	472.461	472.461
#OG0001891
site class	Class 0	Class 1	Class 2a	Class 2b
proportion	0.85351	0.07784	0.06292	0.00574
background w	0.03386	1	0.03386	1
foreground w	0.03386	1	4.44883	4.44883
#OG0001913
site class	Class 0	Class 1	Class 2a	Class 2b
proportion	0.66778	0.09266	0.21036	0.02919
background w	0.10771	1	0.10771	1
foreground w	0.10771	1	4.53835	4.53835
#OG0001929
site class	Class 0	Class 1	Class 2a	Class 2b
proportion	0.84729	0.06238	0.08414	0.00619
background w	0.02887	1	0.02887	1
foreground w	0.02887	1	40.8113	40.8113
#OG0001934
site class	Class 0	Class 1	Class 2a	Class 2b
proportion	0.77251	0.12186	0.09123	0.01439
background w	0.05652	1	0.05652	1
foreground w	0.05652	1	48.2854	48.2854
#OG0001936
site class	Class 0	Class 1	Class 2a	Class 2b
proportion	0.68806	0.09761	0.1877	0.02663
background w	0.07656	1	0.07656	1
foreground w	0.07656	1	56.2854	56.2854
#OG0001963
site class	Class 0	Class 1	Class 2a	Class 2b
proportion	0.77591	0.20337	0.01642	0.0043
background w	0.02028	1	0.02028	1
foreground w	0.02028	1	205.413	205.413
#OG0001976
site class	Class 0	Class 1	Class 2a	Class 2b
proportion	0.70541	0.10061	0.16976	0.02421
background w	0.06267	1	0.06267	1
foreground w	0.06267	1	4.75363	4.75363
#OG0001977
site class	Class 0	Class 1	Class 2a	Class 2b
proportion	0.72245	0.00428	0.27166	0.00161
background w	0.04672	1	0.04672	1
foreground w	0.04672	1	134.898	134.898
#OG0002017
site class	Class 0	Class 1	Class 2a	Class 2b
proportion	0.7532	0.13568	0.09415	0.01696
background w	0.04125	1	0.04125	1
foreground w	0.04125	1	13.7456	13.7456
#OG0002020
site class	Class 0	Class 1	Class 2a	Class 2b
proportion	0.78727	0.10167	0.09836	0.0127
background w	0.0393	1	0.0393	1
foreground w	0.0393	1	41.5499	41.5499
#OG0002055
site class	Class 0	Class 1	Class 2a	Class 2b
proportion	0.87689	0.05916	0.05991	0.00404
background w	0.05088	1	0.05088	1
foreground w	0.05088	1	50.8539	50.8539
#OG0002065
site class	Class 0	Class 1	Class 2a	Class 2b
proportion	0.38687	0.03753	0.5247	0.0509
background w	0.10018	1	0.10018	1
foreground w	0.10018	1	999	999
#OG0002086
site class	Class 0	Class 1	Class 2a	Class 2b
proportion	0.78811	0.1258	0.07424	0.01185
background w	0.06755	1	0.06755	1
foreground w	0.06755	1	999	999
#OG0002099
site class	Class 0	Class 1	Class 2a	Class 2b
proportion	0.80054	0.12087	0.06829	0.01031
background w	0.05715	1	0.05715	1
foreground w	0.05715	1	118.98	118.98
#OG0002102
site class	Class 0	Class 1	Class 2a	Class 2b
proportion	0.66146	0.08318	0.22683	0.02853
background w	0.06101	1	0.06101	1
foreground w	0.06101	1	999	999
#OG0002132
site class	Class 0	Class 1	Class 2a	Class 2b
proportion	0.80071	0.06438	0.12487	0.01004
background w	0.04629	1	0.04629	1
foreground w	0.04629	1	36.2941	36.2941
#OG0002146
site class	Class 0	Class 1	Class 2a	Class 2b
proportion	0.78889	0.09651	0.10211	0.01249
background w	0.02907	1	0.02907	1
foreground w	0.02907	1	92.7614	92.7614
#OG0002151
site class	Class 0	Class 1	Class 2a	Class 2b
proportion	0.68652	0.16188	0.12267	0.02893
background w	0.08525	1	0.08525	1
foreground w	0.08525	1	318.481	318.481
#OG0002265
site class	Class 0	Class 1	Class 2a	Class 2b
proportion	0.73331	0.14381	0.10273	0.02015
background w	0.05286	1	0.05286	1
foreground w	0.05286	1	4.52197	4.52197
#OG0002307
site class	Class 0	Class 1	Class 2a	Class 2b
proportion	0.56023	0.1453	0.23382	0.06064
background w	0.10952	1	0.10952	1
foreground w	0.10952	1	14.1383	14.1383
#OG0002322
site class	Class 0	Class 1	Class 2a	Class 2b
proportion	0.81553	0.07767	0.09751	0.00929
background w	0.07231	1	0.07231	1
foreground w	0.07231	1	87.8924	87.8924
#OG0002332
site class	Class 0	Class 1	Class 2a	Class 2b
proportion	0.77221	0.08616	0.12741	0.01422
background w	0.0588	1	0.0588	1
foreground w	0.0588	1	5.56553	5.56553
#OG0002333
site class	Class 0	Class 1	Class 2a	Class 2b
proportion	0.56963	0.11311	0.2647	0.05256
background w	0.20395	1	0.20395	1
foreground w	0.20395	1	999	999
#OG0002357
site class	Class 0	Class 1	Class 2a	Class 2b
proportion	0.90154	0.06774	0.02857	0.00215
background w	0.0412	1	0.0412	1
foreground w	0.0412	1	59.2008	59.2008
#OG0002364
site class	Class 0	Class 1	Class 2a	Class 2b
proportion	0.65029	0.17204	0.1405	0.03717
background w	0.11065	1	0.11065	1
foreground w	0.11065	1	550.725	550.725
#OG0002371
site class	Class 0	Class 1	Class 2a	Class 2b
proportion	0.82684	0.09895	0.06628	0.00793
background w	0.06126	1	0.06126	1
foreground w	0.06126	1	360.013	360.013
#OG0002381
site class	Class 0	Class 1	Class 2a	Class 2b
proportion	0.72404	0.11055	0.14351	0.02191
background w	0.05871	1	0.05871	1
foreground w	0.05871	1	999	999
#OG0002382
site class	Class 0	Class 1	Class 2a	Class 2b
proportion	0.72008	0.18765	0.0732	0.01907
background w	0.03633	1	0.03633	1
foreground w	0.03633	1	375.31	375.31
#OG0002392
site class	Class 0	Class 1	Class 2a	Class 2b
proportion	0.82697	0.01733	0.1525	0.0032
background w	0.02329	1	0.02329	1
foreground w	0.02329	1	65.4106	65.4106
#OG0002396
site class	Class 0	Class 1	Class 2a	Class 2b
proportion	0.67693	0.19082	0.10316	0.02908
background w	0.08149	1	0.08149	1
foreground w	0.08149	1	1.69825	1.69825
#OG0002399
site class	Class 0	Class 1	Class 2a	Class 2b
proportion	0.77848	0.08045	0.12785	0.01321
background w	0.02536	1	0.02536	1
foreground w	0.02536	1	570.915	570.915
#OG0002410
site class	Class 0	Class 1	Class 2a	Class 2b
proportion	0.72757	0.07736	0.17631	0.01875
background w	0.0334	1	0.0334	1
foreground w	0.0334	1	92.6323	92.6323
#OG0002435
site class	Class 0	Class 1	Class 2a	Class 2b
proportion	0.80842	0.06193	0.12043	0.00923
background w	0.0644	1	0.0644	1
foreground w	0.0644	1	81.0027	81.0027
#OG0002472
site class	Class 0	Class 1	Class 2a	Class 2b
proportion	0.61293	0.2102	0.13171	0.04517
background w	0.07507	1	0.07507	1
foreground w	0.07507	1	34.5476	34.5476
#OG0002480
site class	Class 0	Class 1	Class 2a	Class 2b
proportion	0.78735	0.0753	0.12536	0.01199
background w	0.05045	1	0.05045	1
foreground w	0.05045	1	1.68912	1.68912
#OG0002488
site class	Class 0	Class 1	Class 2a	Class 2b
proportion	0.87478	0.08906	0.03282	0.00334
background w	0.02632	1	0.02632	1
foreground w	0.02632	1	998.531	998.531
#OG0002522
site class	Class 0	Class 1	Class 2a	Class 2b
proportion	0.16477	0.07812	0.5136	0.2435
background w	0.09091	1	0.09091	1
foreground w	0.09091	1	999	999
#OG0002563
site class	Class 0	Class 1	Class 2a	Class 2b
proportion	0.68683	0.10057	0.18545	0.02715
background w	0.05634	1	0.05634	1
foreground w	0.05634	1	1.27226	1.27226
#OG0002580
site class	Class 0	Class 1	Class 2a	Class 2b
proportion	0.83922	0.05805	0.09608	0.00665
background w	0.03287	1	0.03287	1
foreground w	0.03287	1	8.05919	8.05919
#OG0002581
site class	Class 0	Class 1	Class 2a	Class 2b
proportion	0.64893	0.07862	0.243	0.02944
background w	0.05288	1	0.05288	1
foreground w	0.05288	1	3.39143	3.39143
#OG0002582
site class	Class 0	Class 1	Class 2a	Class 2b
proportion	0.64347	0.04288	0.29406	0.0196
background w	0.08267	1	0.08267	1
foreground w	0.08267	1	22.0736	22.0736
#OG0002585
site class	Class 0	Class 1	Class 2a	Class 2b
proportion	0.77437	0.08387	0.1279	0.01385
background w	0.03243	1	0.03243	1
foreground w	0.03243	1	295.691	295.691
#OG0002594
site class	Class 0	Class 1	Class 2a	Class 2b
proportion	0.9309	0.0396	0.02829	0.0012
background w	0.02304	1	0.02304	1
foreground w	0.02304	1	60.1828	60.1828
#OG0002608
site class	Class 0	Class 1	Class 2a	Class 2b
proportion	0.75006	0.13644	0.09604	0.01747
background w	0.03073	1	0.03073	1
foreground w	0.03073	1	999	999
#OG0002612
site class	Class 0	Class 1	Class 2a	Class 2b
proportion	0.62031	0.217	0.12052	0.04216
background w	0.06208	1	0.06208	1
foreground w	0.06208	1	66.708	66.708
#OG0002722
site class	Class 0	Class 1	Class 2a	Class 2b
proportion	0.74622	0.01807	0.23014	0.00557
background w	0.04425	1	0.04425	1
foreground w	0.04425	1	999	999
#OG0002753
site class	Class 0	Class 1	Class 2a	Class 2b
proportion	0.82933	0.08735	0.07538	0.00794
background w	0.04511	1	0.04511	1
foreground w	0.04511	1	503.766	503.766
#OG0002754
site class	Class 0	Class 1	Class 2a	Class 2b
proportion	0.63465	0.21969	0.10821	0.03746
background w	0.08815	1	0.08815	1
foreground w	0.08815	1	181.109	181.109
#OG0002759
site class	Class 0	Class 1	Class 2a	Class 2b
proportion	0.75722	0.07875	0.14858	0.01545
background w	0.07587	1	0.07587	1
foreground w	0.07587	1	74.5464	74.5464
#OG0002780
site class	Class 0	Class 1	Class 2a	Class 2b
proportion	0.81384	0.06159	0.1158	0.00876
background w	0.04617	1	0.04617	1
foreground w	0.04617	1	3.8791	3.8791
#OG0002781
site class	Class 0	Class 1	Class 2a	Class 2b
proportion	0.67334	0.11022	0.18599	0.03045
background w	0.07809	1	0.07809	1
foreground w	0.07809	1	18.6046	18.6046
#OG0002797
site class	Class 0	Class 1	Class 2a	Class 2b
proportion	0.87153	0.0534	0.07074	0.00433
background w	0.04172	1	0.04172	1
foreground w	0.04172	1	30.6484	30.6484
#OG0002829
site class	Class 0	Class 1	Class 2a	Class 2b
proportion	0.74274	0.11155	0.12668	0.01903
background w	0.03427	1	0.03427	1
foreground w	0.03427	1	15.7251	15.7251
#OG0002835
site class	Class 0	Class 1	Class 2a	Class 2b
proportion	0.82314	0.09337	0.07498	0.00851
background w	0.05825	1	0.05825	1
foreground w	0.05825	1	8.90715	8.90715
#OG0002859
site class	Class 0	Class 1	Class 2a	Class 2b
proportion	0.74336	0.11694	0.12071	0.01899
background w	0.06454	1	0.06454	1
foreground w	0.06454	1	23.2715	23.2715
#OG0002880
site class	Class 0	Class 1	Class 2a	Class 2b
proportion	0.7811	0.07353	0.13286	0.01251
background w	0.07285	1	0.07285	1
foreground w	0.07285	1	102.92	102.92
#OG0002886
site class	Class 0	Class 1	Class 2a	Class 2b
proportion	0.82079	0.02741	0.1469	0.00491
background w	0.03748	1	0.03748	1
foreground w	0.03748	1	10.3978	10.3978
#OG0002888
site class	Class 0	Class 1	Class 2a	Class 2b
proportion	0.68919	0.13894	0.14303	0.02883
background w	0.06886	1	0.06886	1
foreground w	0.06886	1	62.5996	62.5996
#OG0002891
site class	Class 0	Class 1	Class 2a	Class 2b
proportion	0.8104	0.10718	0.0728	0.00963
background w	0.07512	1	0.07512	1
foreground w	0.07512	1	3.24767	3.24767
#OG0002895
site class	Class 0	Class 1	Class 2a	Class 2b
proportion	0.75981	0.12463	0.09927	0.01628
background w	0.05388	1	0.05388	1
foreground w	0.05388	1	21.6866	21.6866
#OG0002923
site class	Class 0	Class 1	Class 2a	Class 2b
proportion	0.848	0.04592	0.10063	0.00545
background w	0.03724	1	0.03724	1
foreground w	0.03724	1	9.70361	9.70361
#OG0002944
site class	Class 0	Class 1	Class 2a	Class 2b
proportion	0.75908	0.14925	0.07661	0.01506
background w	0.06531	1	0.06531	1
foreground w	0.06531	1	117.844	117.844
#OG0002950
site class	Class 0	Class 1	Class 2a	Class 2b
proportion	0.79529	0.1276	0.06645	0.01066
background w	0.03462	1	0.03462	1
foreground w	0.03462	1	53.0562	53.0562
#OG0002966
site class	Class 0	Class 1	Class 2a	Class 2b
proportion	0.83337	0.07625	0.0828	0.00758
background w	0.08581	1	0.08581	1
foreground w	0.08581	1	660.616	660.616
#OG0002977
site class	Class 0	Class 1	Class 2a	Class 2b
proportion	0.48507	0.05093	0.41991	0.04409
background w	0.05847	1	0.05847	1
foreground w	0.05847	1	3.10755	3.10755
#OG0002997
site class	Class 0	Class 1	Class 2a	Class 2b
proportion	0.37943	0.09496	0.42041	0.10521
background w	0.09318	1	0.09318	1
foreground w	0.09318	1	15.0501	15.0501
#OG0002999
site class	Class 0	Class 1	Class 2a	Class 2b
proportion	0.86877	0.04843	0.07843	0.00437
background w	0.04582	1	0.04582	1
foreground w	0.04582	1	1.7877	1.7877
#OG0003000
site class	Class 0	Class 1	Class 2a	Class 2b
proportion	0.84409	0.0714	0.07792	0.00659
background w	0.04398	1	0.04398	1
foreground w	0.04398	1	16.5885	16.5885
#OG0003002
site class	Class 0	Class 1	Class 2a	Class 2b
proportion	0.91392	0.03947	0.04468	0.00193
background w	0.03659	1	0.03659	1
foreground w	0.03659	1	22.3154	22.3154
#OG0003040
site class	Class 0	Class 1	Class 2a	Class 2b
proportion	0.61758	0.10178	0.24093	0.03971
background w	0.1291	1	0.1291	1
foreground w	0.1291	1	8.15911	8.15911
#OG0003050
site class	Class 0	Class 1	Class 2a	Class 2b
proportion	0.83809	0.10449	0.05105	0.00637
background w	0.04112	1	0.04112	1
foreground w	0.04112	1	33.4827	33.4827
#OG0003071
site class	Class 0	Class 1	Class 2a	Class 2b
proportion	0.72148	0.10586	0.15057	0.02209
background w	0.08939	1	0.08939	1
foreground w	0.08939	1	1.53468	1.53468
#OG0003087
site class	Class 0	Class 1	Class 2a	Class 2b
proportion	0.75303	0.04367	0.19215	0.01114
background w	0.0659	1	0.0659	1
foreground w	0.0659	1	999	999
#OG0003128
site class	Class 0	Class 1	Class 2a	Class 2b
proportion	0.69239	0.16734	0.11297	0.0273
background w	0.07816	1	0.07816	1
foreground w	0.07816	1	7.12767	7.12767
#OG0003135
site class	Class 0	Class 1	Class 2a	Class 2b
proportion	0.78551	0.10993	0.09173	0.01284
background w	0.04663	1	0.04663	1
foreground w	0.04663	1	6.33762	6.33762
#OG0003138
site class	Class 0	Class 1	Class 2a	Class 2b
proportion	0.90111	0.04673	0.04959	0.00257
background w	0.02534	1	0.02534	1
foreground w	0.02534	1	21.5087	21.5087
#OG0003139
site class	Class 0	Class 1	Class 2a	Class 2b
proportion	0.69763	0.22208	0.0609	0.01939
background w	0.06122	1	0.06122	1
foreground w	0.06122	1	94.295	94.295
#OG0003172
site class	Class 0	Class 1	Class 2a	Class 2b
proportion	0.84679	0.05008	0.09737	0.00576
background w	0.05325	1	0.05325	1
foreground w	0.05325	1	468.341	468.341
#OG0003190
site class	Class 0	Class 1	Class 2a	Class 2b
proportion	0.75072	0.10567	0.1259	0.01772
background w	0.07133	1	0.07133	1
foreground w	0.07133	1	19.4818	19.4818
#OG0003204
site class	Class 0	Class 1	Class 2a	Class 2b
proportion	0.66945	0.18513	0.11392	0.0315
background w	0.09611	1	0.09611	1
foreground w	0.09611	1	20.6194	20.6194
#OG0003213
site class	Class 0	Class 1	Class 2a	Class 2b
proportion	0.80536	0.10044	0.08376	0.01045
background w	0.06665	1	0.06665	1
foreground w	0.06665	1	207.794	207.794
#OG0003215
site class	Class 0	Class 1	Class 2a	Class 2b
proportion	0.77629	0.11806	0.0917	0.01395
background w	0.05665	1	0.05665	1
foreground w	0.05665	1	5.95888	5.95888
#OG0003230
site class	Class 0	Class 1	Class 2a	Class 2b
proportion	0.75554	0.09103	0.13693	0.0165
background w	0.05932	1	0.05932	1
foreground w	0.05932	1	29.8713	29.8713
#OG0003235
site class	Class 0	Class 1	Class 2a	Class 2b
proportion	0.81784	0.07576	0.09737	0.00902
background w	0.03267	1	0.03267	1
foreground w	0.03267	1	44.4242	44.4242
#OG0003238
site class	Class 0	Class 1	Class 2a	Class 2b
proportion	0.59499	0.12853	0.22736	0.04912
background w	0.09167	1	0.09167	1
foreground w	0.09167	1	15.5848	15.5848
#OG0003242
site class	Class 0	Class 1	Class 2a	Class 2b
proportion	0.69865	0.13623	0.13818	0.02694
background w	0.07926	1	0.07926	1
foreground w	0.07926	1	115.98	115.98
#OG0003248
site class	Class 0	Class 1	Class 2a	Class 2b
proportion	0.74125	0.13302	0.10659	0.01913
background w	0.082	1	0.082	1
foreground w	0.082	1	152.388	152.388
#OG0003253
site class	Class 0	Class 1	Class 2a	Class 2b
proportion	0.68019	0.19436	0.09758	0.02788
background w	0.07981	1	0.07981	1
foreground w	0.07981	1	5.07996	5.07996
#OG0003263
site class	Class 0	Class 1	Class 2a	Class 2b
proportion	0.86112	0.06471	0.06899	0.00518
background w	0.0302	1	0.0302	1
foreground w	0.0302	1	16.4428	16.4428
#OG0003380
site class	Class 0	Class 1	Class 2a	Class 2b
proportion	0.70741	0.19674	0.07499	0.02086
background w	0.06563	1	0.06563	1
foreground w	0.06563	1	121.965	121.965
#OG0003406
site class	Class 0	Class 1	Class 2a	Class 2b
proportion	0.84751	0.07584	0.07036	0.0063
background w	0.0494	1	0.0494	1
foreground w	0.0494	1	1.68191	1.68191
#OG0003417
site class	Class 0	Class 1	Class 2a	Class 2b
proportion	0.741	0.14537	0.09499	0.01864
background w	0.05417	1	0.05417	1
foreground w	0.05417	1	10.3506	10.3506
#OG0003445
site class	Class 0	Class 1	Class 2a	Class 2b
proportion	0.66876	0.06506	0.24258	0.0236
background w	0.04671	1	0.04671	1
foreground w	0.04671	1	999	999
#OG0003452
site class	Class 0	Class 1	Class 2a	Class 2b
proportion	0.73213	0.08215	0.16699	0.01874
background w	0.04278	1	0.04278	1
foreground w	0.04278	1	133.399	133.399
#OG0003483
site class	Class 0	Class 1	Class 2a	Class 2b
proportion	0.65037	0.13037	0.18265	0.03661
background w	0.06548	1	0.06548	1
foreground w	0.06548	1	999	999
#OG0003493
site class	Class 0	Class 1	Class 2a	Class 2b
proportion	0.76693	0.06602	0.15381	0.01324
background w	0.04327	1	0.04327	1
foreground w	0.04327	1	26.6208	26.6208
#OG0003505
site class	Class 0	Class 1	Class 2a	Class 2b
proportion	0.77899	0.10367	0.10356	0.01378
background w	0.08037	1	0.08037	1
foreground w	0.08037	1	113.533	113.533
#OG0003526
site class	Class 0	Class 1	Class 2a	Class 2b
proportion	0.6766	0.19082	0.10341	0.02916
background w	0.06939	1	0.06939	1
foreground w	0.06939	1	551.882	551.882
#OG0003545
site class	Class 0	Class 1	Class 2a	Class 2b
proportion	0.7476	0.10181	0.13254	0.01805
background w	0.05888	1	0.05888	1
foreground w	0.05888	1	999	999
#OG0003559
site class	Class 0	Class 1	Class 2a	Class 2b
proportion	0.78275	0.07195	0.13307	0.01223
background w	0.05555	1	0.05555	1
foreground w	0.05555	1	55.2515	55.2515
#OG0003562
site class	Class 0	Class 1	Class 2a	Class 2b
proportion	0.82155	0.09251	0.07725	0.0087
background w	0.0544	1	0.0544	1
foreground w	0.0544	1	6.96306	6.96306
#OG0003564
site class	Class 0	Class 1	Class 2a	Class 2b
proportion	0.76903	0.06434	0.15376	0.01286
background w	0.04345	1	0.04345	1
foreground w	0.04345	1	8.15811	8.15811
#OG0003571
site class	Class 0	Class 1	Class 2a	Class 2b
proportion	0.4212	0.14272	0.32571	0.11037
background w	0.06686	1	0.06686	1
foreground w	0.06686	1	150.728	150.728
#OG0003576
site class	Class 0	Class 1	Class 2a	Class 2b
proportion	0.83264	0.07702	0.08269	0.00765
background w	0.03867	1	0.03867	1
foreground w	0.03867	1	14.7604	14.7604
#OG0003577
site class	Class 0	Class 1	Class 2a	Class 2b
proportion	0.52345	0.33328	0.08754	0.05573
background w	0.09763	1	0.09763	1
foreground w	0.09763	1	357.342	357.342
#OG0003580
site class	Class 0	Class 1	Class 2a	Class 2b
proportion	0.60889	0.17501	0.16785	0.04824
background w	0.18294	1	0.18294	1
foreground w	0.18294	1	192.832	192.832
#OG0003584
site class	Class 0	Class 1	Class 2a	Class 2b
proportion	0.66787	0.11991	0.17992	0.0323
background w	0.05219	1	0.05219	1
foreground w	0.05219	1	999	999
#OG0003587
site class	Class 0	Class 1	Class 2a	Class 2b
proportion	0.82191	0.11525	0.05511	0.00773
background w	0.05938	1	0.05938	1
foreground w	0.05938	1	55.6369	55.6369
#OG0003592
site class	Class 0	Class 1	Class 2a	Class 2b
proportion	0.81865	0.06542	0.10735	0.00858
background w	0.06131	1	0.06131	1
foreground w	0.06131	1	1.72099	1.72099
#OG0003595
site class	Class 0	Class 1	Class 2a	Class 2b
proportion	0.71404	0.07943	0.18586	0.02067
background w	0.08096	1	0.08096	1
foreground w	0.08096	1	59.7582	59.7582
#OG0003606
site class	Class 0	Class 1	Class 2a	Class 2b
proportion	0.60537	0.10411	0.24788	0.04263
background w	0.08195	1	0.08195	1
foreground w	0.08195	1	999	999
#OG0003621
site class	Class 0	Class 1	Class 2a	Class 2b
proportion	0.74871	0.09332	0.14046	0.01751
background w	0.03822	1	0.03822	1
foreground w	0.03822	1	55.5618	55.5618
#OG0003638
site class	Class 0	Class 1	Class 2a	Class 2b
proportion	0.77492	0.06789	0.14454	0.01266
background w	0.06152	1	0.06152	1
foreground w	0.06152	1	13.5503	13.5503
#OG0003648
site class	Class 0	Class 1	Class 2a	Class 2b
proportion	0.756	0.12821	0.099	0.01679
background w	0.08346	1	0.08346	1
foreground w	0.08346	1	79.9571	79.9571
#OG0003657
site class	Class 0	Class 1	Class 2a	Class 2b
proportion	0.836	0.05027	0.10728	0.00645
background w	0.04124	1	0.04124	1
foreground w	0.04124	1	84.5726	84.5726
#OG0003661
site class	Class 0	Class 1	Class 2a	Class 2b
proportion	0.75891	0.07237	0.15404	0.01469
background w	0.03583	1	0.03583	1
foreground w	0.03583	1	1.53679	1.53679
#OG0003665
site class	Class 0	Class 1	Class 2a	Class 2b
proportion	0.69701	0.08303	0.19656	0.02341
background w	0.06171	1	0.06171	1
foreground w	0.06171	1	1.18358	1.18358
#OG0003676
site class	Class 0	Class 1	Class 2a	Class 2b
proportion	0.79039	0.14301	0.0564	0.0102
background w	0.07157	1	0.07157	1
foreground w	0.07157	1	3.33	3.33
#OG0003685
site class	Class 0	Class 1	Class 2a	Class 2b
proportion	0.62046	0.10487	0.23496	0.03971
background w	0.07663	1	0.07663	1
foreground w	0.07663	1	92.7421	92.7421
#OG0003687
site class	Class 0	Class 1	Class 2a	Class 2b
proportion	0.61461	0.24073	0.10394	0.04071
background w	0.06762	1	0.06762	1
foreground w	0.06762	1	69.5389	69.5389
#OG0003689
site class	Class 0	Class 1	Class 2a	Class 2b
proportion	0.62951	0.18478	0.14357	0.04214
background w	0.05881	1	0.05881	1
foreground w	0.05881	1	209.211	209.211
#OG0003698
site class	Class 0	Class 1	Class 2a	Class 2b
proportion	0.87363	0.0722	0.05003	0.00413
background w	0.02376	1	0.02376	1
foreground w	0.02376	1	40.5364	40.5364
#OG0003710
site class	Class 0	Class 1	Class 2a	Class 2b
proportion	0.85562	0.08078	0.05812	0.00549
background w	0.04979	1	0.04979	1
foreground w	0.04979	1	10.0811	10.0811
#OG0003719
site class	Class 0	Class 1	Class 2a	Class 2b
proportion	0.78176	0.10961	0.09527	0.01336
background w	0.05335	1	0.05335	1
foreground w	0.05335	1	43.4681	43.4681
#OG0003747
site class	Class 0	Class 1	Class 2a	Class 2b
proportion	0.90085	0.05675	0.03989	0.00251
background w	0.04643	1	0.04643	1
foreground w	0.04643	1	67.5126	67.5126
#OG0003785
site class	Class 0	Class 1	Class 2a	Class 2b
proportion	0.62064	0.18803	0.14685	0.04449
background w	0.0734	1	0.0734	1
foreground w	0.0734	1	138.602	138.602
#OG0003790
site class	Class 0	Class 1	Class 2a	Class 2b
proportion	0.84618	0.06848	0.07895	0.00639
background w	0.0404	1	0.0404	1
foreground w	0.0404	1	8.88403	8.88403
#OG0003813
site class	Class 0	Class 1	Class 2a	Class 2b
proportion	0.80521	0.0753	0.10927	0.01022
background w	0.03942	1	0.03942	1
foreground w	0.03942	1	10.0168	10.0168
#OG0003845
site class	Class 0	Class 1	Class 2a	Class 2b
proportion	0.63255	0.0343	0.31601	0.01714
background w	0.05043	1	0.05043	1
foreground w	0.05043	1	1.62548	1.62548
#OG0003869
site class	Class 0	Class 1	Class 2a	Class 2b
proportion	0.67129	0.15073	0.14534	0.03263
background w	0.04375	1	0.04375	1
foreground w	0.04375	1	26.1083	26.1083
#OG0003871
site class	Class 0	Class 1	Class 2a	Class 2b
proportion	0.78828	0.11692	0.08255	0.01224
background w	0.05059	1	0.05059	1
foreground w	0.05059	1	17.4109	17.4109
#OG0003872
site class	Class 0	Class 1	Class 2a	Class 2b
proportion	0.63789	0.1463	0.17554	0.04026
background w	0.09183	1	0.09183	1
foreground w	0.09183	1	12.279	12.279
#OG0003880
site class	Class 0	Class 1	Class 2a	Class 2b
proportion	0.68765	0.17921	0.10562	0.02752
background w	0.07108	1	0.07108	1
foreground w	0.07108	1	203.675	203.675
#OG0003881
site class	Class 0	Class 1	Class 2a	Class 2b
proportion	0.78194	0.06784	0.13822	0.01199
background w	0.08167	1	0.08167	1
foreground w	0.08167	1	191.057	191.057
#OG0003884
site class	Class 0	Class 1	Class 2a	Class 2b
proportion	0.79685	0.10527	0.08646	0.01142
background w	0.08466	1	0.08466	1
foreground w	0.08466	1	12.7029	12.7029
#OG0003898
site class	Class 0	Class 1	Class 2a	Class 2b
proportion	0.40879	0.30036	0.16766	0.12319
background w	0.11286	1	0.11286	1
foreground w	0.11286	1	43.5801	43.5801
#OG0003899
site class	Class 0	Class 1	Class 2a	Class 2b
proportion	0.78665	0.12986	0.07166	0.01183
background w	0.08551	1	0.08551	1
foreground w	0.08551	1	233.132	233.132
#OG0003907
site class	Class 0	Class 1	Class 2a	Class 2b
proportion	0.86006	0.05475	0.08009	0.0051
background w	0.03652	1	0.03652	1
foreground w	0.03652	1	130.177	130.177
#OG0003909
site class	Class 0	Class 1	Class 2a	Class 2b
proportion	0.8059	0.09077	0.09286	0.01046
background w	0.05415	1	0.05415	1
foreground w	0.05415	1	119.779	119.779
#OG0003910
site class	Class 0	Class 1	Class 2a	Class 2b
proportion	0.69837	0.07687	0.20248	0.02229
background w	0.0508	1	0.0508	1
foreground w	0.0508	1	32.4978	32.4978
#OG0003913
site class	Class 0	Class 1	Class 2a	Class 2b
proportion	0.83603	0.05696	0.10018	0.00683
background w	0.04747	1	0.04747	1
foreground w	0.04747	1	11.5783	11.5783
#OG0003914
site class	Class 0	Class 1	Class 2a	Class 2b
proportion	0.8385	0.0838	0.07064	0.00706
background w	0.02797	1	0.02797	1
foreground w	0.02797	1	999	999
#OG0003917
site class	Class 0	Class 1	Class 2a	Class 2b
proportion	0.74576	0.12519	0.1105	0.01855
background w	0.06192	1	0.06192	1
foreground w	0.06192	1	14.8296	14.8296
#OG0003941
site class	Class 0	Class 1	Class 2a	Class 2b
proportion	0.57406	0.15807	0.21004	0.05783
background w	0.05058	1	0.05058	1
foreground w	0.05058	1	461.001	461.001
#OG0003949
site class	Class 0	Class 1	Class 2a	Class 2b
proportion	0.77332	0.09033	0.12208	0.01426
background w	0.04309	1	0.04309	1
foreground w	0.04309	1	2.84248	2.84248
#OG0003952
site class	Class 0	Class 1	Class 2a	Class 2b
proportion	0.79384	0.09285	0.10145	0.01187
background w	0.06211	1	0.06211	1
foreground w	0.06211	1	999	999
#OG0004010
site class	Class 0	Class 1	Class 2a	Class 2b
proportion	0.74429	0.07044	0.16925	0.01602
background w	0.02354	1	0.02354	1
foreground w	0.02354	1	999	999
#OG0004038
site class	Class 0	Class 1	Class 2a	Class 2b
proportion	0.80316	0.10755	0.07875	0.01055
background w	0.04847	1	0.04847	1
foreground w	0.04847	1	35.9661	35.9661
#OG0004087
site class	Class 0	Class 1	Class 2a	Class 2b
proportion	0.7571	0.12052	0.10558	0.01681
background w	0.09429	1	0.09429	1
foreground w	0.09429	1	556.547	556.547
#OG0004088
site class	Class 0	Class 1	Class 2a	Class 2b
proportion	0.88939	0.06839	0.0392	0.00301
background w	0.0509	1	0.0509	1
foreground w	0.0509	1	13.465	13.465
#OG0004158
site class	Class 0	Class 1	Class 2a	Class 2b
proportion	0.83123	0.04917	0.11292	0.00668
background w	0.02554	1	0.02554	1
foreground w	0.02554	1	45.8229	45.8229
#OG0004166
site class	Class 0	Class 1	Class 2a	Class 2b
proportion	0.78425	0.0813	0.12182	0.01263
background w	0.0387	1	0.0387	1
foreground w	0.0387	1	59.8597	59.8597
#OG0004171
site class	Class 0	Class 1	Class 2a	Class 2b
proportion	0.66231	0.16544	0.13782	0.03443
background w	0.04268	1	0.04268	1
foreground w	0.04268	1	6.24973	6.24973
#OG0004188
site class	Class 0	Class 1	Class 2a	Class 2b
proportion	0.63318	0.07329	0.26307	0.03045
background w	0.07026	1	0.07026	1
foreground w	0.07026	1	999	999
#OG0004194
site class	Class 0	Class 1	Class 2a	Class 2b
proportion	0.73564	0.09264	0.15251	0.01921
background w	0.04944	1	0.04944	1
foreground w	0.04944	1	62.5423	62.5423
#OG0004223
site class	Class 0	Class 1	Class 2a	Class 2b
proportion	0.5194	0.03517	0.41718	0.02825
background w	0.03812	1	0.03812	1
foreground w	0.03812	1	999	999
#OG0004241
site class	Class 0	Class 1	Class 2a	Class 2b
proportion	0.35429	0.25335	0.22877	0.16359
background w	0.12231	1	0.12231	1
foreground w	0.12231	1	67.8911	67.8911
#OG0004243
site class	Class 0	Class 1	Class 2a	Class 2b
proportion	0.79382	0.07718	0.11757	0.01143
background w	0.03224	1	0.03224	1
foreground w	0.03224	1	9.76984	9.76984
#OG0004265
site class	Class 0	Class 1	Class 2a	Class 2b
proportion	0.77546	0.07265	0.13888	0.01301
background w	0.03138	1	0.03138	1
foreground w	0.03138	1	1.93575	1.93575
#OG0004282
site class	Class 0	Class 1	Class 2a	Class 2b
proportion	0.63668	0.19201	0.13162	0.03969
background w	0.07428	1	0.07428	1
foreground w	0.07428	1	760.49	760.49
#OG0004295
site class	Class 0	Class 1	Class 2a	Class 2b
proportion	0.76645	0.05643	0.16498	0.01215
background w	0.04634	1	0.04634	1
foreground w	0.04634	1	157.213	157.213
#OG0004468
site class	Class 0	Class 1	Class 2a	Class 2b
proportion	0.68196	0.13487	0.15292	0.03024
background w	0.09977	1	0.09977	1
foreground w	0.09977	1	176.742	176.742
#OG0004484
site class	Class 0	Class 1	Class 2a	Class 2b
proportion	0.74471	0.10608	0.13061	0.0186
background w	0.06466	1	0.06466	1
foreground w	0.06466	1	24.5983	24.5983
#OG0004486
site class	Class 0	Class 1	Class 2a	Class 2b
proportion	0.79465	0.13685	0.05844	0.01006
background w	0.0456	1	0.0456	1
foreground w	0.0456	1	222.902	222.902
#OG0004489
site class	Class 0	Class 1	Class 2a	Class 2b
proportion	0.75644	0.10745	0.11918	0.01693
background w	0.08257	1	0.08257	1
foreground w	0.08257	1	3.72115	3.72115
#OG0004495
site class	Class 0	Class 1	Class 2a	Class 2b
proportion	0.78795	0.06755	0.13309	0.01141
background w	0.06682	1	0.06682	1
foreground w	0.06682	1	13.9276	13.9276
#OG0004500
site class	Class 0	Class 1	Class 2a	Class 2b
proportion	0.8752	0.06567	0.05501	0.00413
background w	0.04017	1	0.04017	1
foreground w	0.04017	1	115.844	115.844
#OG0004502
site class	Class 0	Class 1	Class 2a	Class 2b
proportion	0.6649	0.18428	0.11809	0.03273
background w	0.11264	1	0.11264	1
foreground w	0.11264	1	120.289	120.289
#OG0004528
site class	Class 0	Class 1	Class 2a	Class 2b
proportion	0.34432	0.05059	0.52757	0.07752
background w	0.00474	1	0.00474	1
foreground w	0.00474	1	999	999
#OG0004531
site class	Class 0	Class 1	Class 2a	Class 2b
proportion	0.60068	0.23195	0.12075	0.04663
background w	0.06455	1	0.06455	1
foreground w	0.06455	1	999	999
#OG0004557
site class	Class 0	Class 1	Class 2a	Class 2b
proportion	0.85457	0.04618	0.09416	0.00509
background w	0.03383	1	0.03383	1
foreground w	0.03383	1	402.469	402.469
#OG0004564
site class	Class 0	Class 1	Class 2a	Class 2b
proportion	0.90053	0.063	0.03408	0.00238
background w	0.03819	1	0.03819	1
foreground w	0.03819	1	62.8829	62.8829
#OG0004581
site class	Class 0	Class 1	Class 2a	Class 2b
proportion	0.72652	0.16262	0.09058	0.02028
background w	0.06321	1	0.06321	1
foreground w	0.06321	1	205.201	205.201
#OG0004585
site class	Class 0	Class 1	Class 2a	Class 2b
proportion	0.75789	0.11886	0.10655	0.01671
background w	0.0472	1	0.0472	1
foreground w	0.0472	1	140.748	140.748
#OG0004588
site class	Class 0	Class 1	Class 2a	Class 2b
proportion	0.56221	0.37808	0.0357	0.02401
background w	0.08552	1	0.08552	1
foreground w	0.08552	1	140.063	140.063
#OG0004594
site class	Class 0	Class 1	Class 2a	Class 2b
proportion	0.87805	0.06269	0.05531	0.00395
background w	0.06584	1	0.06584	1
foreground w	0.06584	1	9.14897	9.14897
#OG0004616
site class	Class 0	Class 1	Class 2a	Class 2b
proportion	0.71776	0.10898	0.15042	0.02284
background w	0.04885	1	0.04885	1
foreground w	0.04885	1	3.61965	3.61965
#OG0004629
site class	Class 0	Class 1	Class 2a	Class 2b
proportion	0.67629	0.14678	0.14537	0.03155
background w	0.06744	1	0.06744	1
foreground w	0.06744	1	495.612	495.612
#OG0004634
site class	Class 0	Class 1	Class 2a	Class 2b
proportion	0.69618	0.08321	0.19705	0.02355
background w	0.04178	1	0.04178	1
foreground w	0.04178	1	104.788	104.788
#OG0004644
site class	Class 0	Class 1	Class 2a	Class 2b
proportion	0.87831	0.0971	0.02214	0.00245
background w	0.03855	1	0.03855	1
foreground w	0.03855	1	46.0204	46.0204
#OG0004651
site class	Class 0	Class 1	Class 2a	Class 2b
proportion	0.69645	0.12954	0.14672	0.02729
background w	0.02752	1	0.02752	1
foreground w	0.02752	1	579.619	579.619
#OG0004659
site class	Class 0	Class 1	Class 2a	Class 2b
proportion	0.6343	0.14606	0.17853	0.04111
background w	0.10203	1	0.10203	1
foreground w	0.10203	1	782.831	782.831
#OG0004661
site class	Class 0	Class 1	Class 2a	Class 2b
proportion	0.77322	0.09657	0.11575	0.01446
background w	0.03489	1	0.03489	1
foreground w	0.03489	1	124.049	124.049
#OG0004673
site class	Class 0	Class 1	Class 2a	Class 2b
proportion	0.74661	0.05821	0.18107	0.01412
background w	0.06374	1	0.06374	1
foreground w	0.06374	1	999	999
#OG0004677
site class	Class 0	Class 1	Class 2a	Class 2b
proportion	0.58725	0.2068	0.15232	0.05364
background w	0.11156	1	0.11156	1
foreground w	0.11156	1	15.6845	15.6845
#OG0004678
site class	Class 0	Class 1	Class 2a	Class 2b
proportion	0.84589	0.06167	0.08615	0.00628
background w	0.05721	1	0.05721	1
foreground w	0.05721	1	4.69461	4.69461
#OG0004681
site class	Class 0	Class 1	Class 2a	Class 2b
proportion	0.75318	0.10593	0.12352	0.01737
background w	0.05251	1	0.05251	1
foreground w	0.05251	1	302.504	302.504
#OG0004707
site class	Class 0	Class 1	Class 2a	Class 2b
proportion	0.65945	0.02303	0.3068	0.01071
background w	0.04252	1	0.04252	1
foreground w	0.04252	1	19.6038	19.6038
#OG0004725
site class	Class 0	Class 1	Class 2a	Class 2b
proportion	0.67061	0.12092	0.17662	0.03185
background w	0.09477	1	0.09477	1
foreground w	0.09477	1	155.59	155.59
#OG0004765
site class	Class 0	Class 1	Class 2a	Class 2b
proportion	0.59676	0.13858	0.21478	0.04988
background w	0.05392	1	0.05392	1
foreground w	0.05392	1	37.9629	37.9629
#OG0004766
site class	Class 0	Class 1	Class 2a	Class 2b
proportion	0.75752	0.16275	0.06563	0.0141
background w	0.06685	1	0.06685	1
foreground w	0.06685	1	2.09004	2.09004
#OG0004790
site class	Class 0	Class 1	Class 2a	Class 2b
proportion	0.64416	0.06135	0.26888	0.02561
background w	0.05784	1	0.05784	1
foreground w	0.05784	1	71.862	71.862
#OG0004799
site class	Class 0	Class 1	Class 2a	Class 2b
proportion	0.82081	0.06077	0.11025	0.00816
background w	0.05863	1	0.05863	1
foreground w	0.05863	1	12.2613	12.2613
#OG0004805
site class	Class 0	Class 1	Class 2a	Class 2b
proportion	0.2848	0.23446	0.26367	0.21707
background w	0.17847	1	0.17847	1
foreground w	0.17847	1	116.182	116.182
#OG0004807
site class	Class 0	Class 1	Class 2a	Class 2b
proportion	0.88488	0.06208	0.04957	0.00348
background w	0.02795	1	0.02795	1
foreground w	0.02795	1	59.4265	59.4265
#OG0004836
site class	Class 0	Class 1	Class 2a	Class 2b
proportion	0.60046	0.1647	0.18429	0.05055
background w	0.08487	1	0.08487	1
foreground w	0.08487	1	16.8043	16.8043
#OG0004851
site class	Class 0	Class 1	Class 2a	Class 2b
proportion	0.7137	0.07424	0.19208	0.01998
background w	0.05579	1	0.05579	1
foreground w	0.05579	1	9.17333	9.17333
#OG0004862
site class	Class 0	Class 1	Class 2a	Class 2b
proportion	0.48585	0.17497	0.24937	0.08981
background w	0.05953	1	0.05953	1
foreground w	0.05953	1	999	999
#OG0004863
site class	Class 0	Class 1	Class 2a	Class 2b
proportion	0.86346	0.11398	0.01993	0.00263
background w	0.04102	1	0.04102	1
foreground w	0.04102	1	40.6275	40.6275
#OG0004872
site class	Class 0	Class 1	Class 2a	Class 2b
proportion	0.74993	0.16824	0.06683	0.01499
background w	0.07648	1	0.07648	1
foreground w	0.07648	1	9.6656	9.6656
#OG0004922
site class	Class 0	Class 1	Class 2a	Class 2b
proportion	0.8598	0.10663	0.02987	0.0037
background w	0.05172	1	0.05172	1
foreground w	0.05172	1	49.3245	49.3245
#OG0004929
site class	Class 0	Class 1	Class 2a	Class 2b
proportion	0.90513	0.02926	0.06355	0.00205
background w	0.01846	1	0.01846	1
foreground w	0.01846	1	55.134	55.134
#OG0004930
site class	Class 0	Class 1	Class 2a	Class 2b
proportion	0.7904	0.12396	0.07403	0.01161
background w	0.06921	1	0.06921	1
foreground w	0.06921	1	161.701	161.701
#OG0004945
site class	Class 0	Class 1	Class 2a	Class 2b
proportion	0.56937	0.07809	0.31002	0.04252
background w	0.10549	1	0.10549	1
foreground w	0.10549	1	280.825	280.825
#OG0004957
site class	Class 0	Class 1	Class 2a	Class 2b
proportion	0.8624	0.09014	0.04297	0.00449
background w	0.04624	1	0.04624	1
foreground w	0.04624	1	29.6583	29.6583
#OG0004998
site class	Class 0	Class 1	Class 2a	Class 2b
proportion	0.85723	0.0688	0.06848	0.0055
background w	0.06285	1	0.06285	1
foreground w	0.06285	1	8.34079	8.34079
#OG0005000
site class	Class 0	Class 1	Class 2a	Class 2b
proportion	0.87933	0.074	0.04306	0.00362
background w	0.05478	1	0.05478	1
foreground w	0.05478	1	2.11059	2.11059
#OG0005002
site class	Class 0	Class 1	Class 2a	Class 2b
proportion	0.82895	0.04312	0.1216	0.00633
background w	0.04075	1	0.04075	1
foreground w	0.04075	1	134.294	134.294
#OG0005005
site class	Class 0	Class 1	Class 2a	Class 2b
proportion	0.58997	0.1618	0.19481	0.05343
background w	0.09358	1	0.09358	1
foreground w	0.09358	1	209.742	209.742
#OG0005020
site class	Class 0	Class 1	Class 2a	Class 2b
proportion	0.91244	0.02171	0.06432	0.00153
background w	0.03466	1	0.03466	1
foreground w	0.03466	1	8.14235	8.14235
#OG0005026
site class	Class 0	Class 1	Class 2a	Class 2b
proportion	0.62534	0.17471	0.15629	0.04366
background w	0.11903	1	0.11903	1
foreground w	0.11903	1	441.535	441.535
#OG0005036
site class	Class 0	Class 1	Class 2a	Class 2b
proportion	0.67398	0.04355	0.26532	0.01715
background w	0.02884	1	0.02884	1
foreground w	0.02884	1	1.29354	1.29354
#OG0005038
site class	Class 0	Class 1	Class 2a	Class 2b
proportion	0.92239	0.03489	0.04117	0.00156
background w	0.04322	1	0.04322	1
foreground w	0.04322	1	6.49117	6.49117
#OG0005048
site class	Class 0	Class 1	Class 2a	Class 2b
proportion	0.69623	0.07955	0.20123	0.02299
background w	0.10177	1	0.10177	1
foreground w	0.10177	1	9.00692	9.00692
#OG0005049
site class	Class 0	Class 1	Class 2a	Class 2b
proportion	0.88112	0.04748	0.06775	0.00365
background w	0.03488	1	0.03488	1
foreground w	0.03488	1	6.44514	6.44514
#OG0005052
site class	Class 0	Class 1	Class 2a	Class 2b
proportion	0.90653	0.02767	0.06386	0.00195
background w	0.04312	1	0.04312	1
foreground w	0.04312	1	6.04765	6.04765
#OG0005060
site class	Class 0	Class 1	Class 2a	Class 2b
proportion	0.92881	0.04034	0.02957	0.00128
background w	0.03189	1	0.03189	1
foreground w	0.03189	1	9.51522	9.51522
#OG0005071
site class	Class 0	Class 1	Class 2a	Class 2b
proportion	0.72371	0.0853	0.17085	0.02014
background w	0.08861	1	0.08861	1
foreground w	0.08861	1	338.844	338.844
#OG0005078
site class	Class 0	Class 1	Class 2a	Class 2b
proportion	0.87194	0.07167	0.0521	0.00428
background w	0.03408	1	0.03408	1
foreground w	0.03408	1	8.15782	8.15782
#OG0005086
site class	Class 0	Class 1	Class 2a	Class 2b
proportion	0.86631	0.04679	0.08244	0.00445
background w	0.03589	1	0.03589	1
foreground w	0.03589	1	16.3373	16.3373
#OG0005087
site class	Class 0	Class 1	Class 2a	Class 2b
proportion	0.65021	0.06355	0.26075	0.02549
background w	0.03919	1	0.03919	1
foreground w	0.03919	1	999	999
#OG0005098
site class	Class 0	Class 1	Class 2a	Class 2b
proportion	0.64271	0.19359	0.1258	0.03789
background w	0.07381	1	0.07381	1
foreground w	0.07381	1	1.67324	1.67324
#OG0005102
site class	Class 0	Class 1	Class 2a	Class 2b
proportion	0.55176	0.23906	0.14595	0.06324
background w	0.16766	1	0.16766	1
foreground w	0.16766	1	4.46305	4.46305
#OG0005108
site class	Class 0	Class 1	Class 2a	Class 2b
proportion	0.79643	0.127	0.06604	0.01053
background w	0.05336	1	0.05336	1
foreground w	0.05336	1	74.0333	74.0333
#OG0005115
site class	Class 0	Class 1	Class 2a	Class 2b
proportion	0.8392	0.04458	0.11036	0.00586
background w	0.05091	1	0.05091	1
foreground w	0.05091	1	4.26036	4.26036
#OG0005127
site class	Class 0	Class 1	Class 2a	Class 2b
proportion	0.69629	0.14788	0.12853	0.0273
background w	0.07997	1	0.07997	1
foreground w	0.07997	1	203.458	203.458
#OG0005133
site class	Class 0	Class 1	Class 2a	Class 2b
proportion	0.90608	0.02041	0.0719	0.00162
background w	0.03349	1	0.03349	1
foreground w	0.03349	1	10.282	10.282
#OG0005138
site class	Class 0	Class 1	Class 2a	Class 2b
proportion	0.82103	0.05049	0.12104	0.00744
background w	0.04056	1	0.04056	1
foreground w	0.04056	1	18.2386	18.2386
#OG0005143
site class	Class 0	Class 1	Class 2a	Class 2b
proportion	0.63128	0.14147	0.18564	0.0416
background w	0.06155	1	0.06155	1
foreground w	0.06155	1	854.258	854.258
#OG0005157
site class	Class 0	Class 1	Class 2a	Class 2b
proportion	0.82908	0.07524	0.08772	0.00796
background w	0.06495	1	0.06495	1
foreground w	0.06495	1	54.2282	54.2282
#OG0005166
site class	Class 0	Class 1	Class 2a	Class 2b
proportion	0.80965	0.05523	0.1265	0.00863
background w	0.08112	1	0.08112	1
foreground w	0.08112	1	186.67	186.67
#OG0005218
site class	Class 0	Class 1	Class 2a	Class 2b
proportion	0.87615	0.05158	0.06825	0.00402
background w	0.04534	1	0.04534	1
foreground w	0.04534	1	37.4661	37.4661
#OG0005264
site class	Class 0	Class 1	Class 2a	Class 2b
proportion	0.92649	0.02281	0.04948	0.00122
background w	0.02447	1	0.02447	1
foreground w	0.02447	1	999	999
#OG0005286
site class	Class 0	Class 1	Class 2a	Class 2b
proportion	0.70363	0.07409	0.20111	0.02118
background w	0.03286	1	0.03286	1
foreground w	0.03286	1	9.34722	9.34722
#OG0005293
site class	Class 0	Class 1	Class 2a	Class 2b
proportion	0.62182	0.15618	0.17743	0.04457
background w	0.05563	1	0.05563	1
foreground w	0.05563	1	790.047	790.047
#OG0005304
site class	Class 0	Class 1	Class 2a	Class 2b
proportion	0.84454	0.06494	0.08406	0.00646
background w	0.02667	1	0.02667	1
foreground w	0.02667	1	52.6004	52.6004
#OG0005317
site class	Class 0	Class 1	Class 2a	Class 2b
proportion	0.70687	0.14179	0.12605	0.02528
background w	0.03622	1	0.03622	1
foreground w	0.03622	1	999	999
#OG0005321
site class	Class 0	Class 1	Class 2a	Class 2b
proportion	0.70801	0.15067	0.11652	0.0248
background w	0.06832	1	0.06832	1
foreground w	0.06832	1	322.146	322.146
#OG0005342
site class	Class 0	Class 1	Class 2a	Class 2b
proportion	0.80052	0.09306	0.09534	0.01108
background w	0.03324	1	0.03324	1
foreground w	0.03324	1	17.3502	17.3502
#OG0005343
site class	Class 0	Class 1	Class 2a	Class 2b
proportion	0.65715	0.20703	0.10328	0.03254
background w	0.05237	1	0.05237	1
foreground w	0.05237	1	97.2755	97.2755
#OG0005346
site class	Class 0	Class 1	Class 2a	Class 2b
proportion	0.6767	0.19526	0.09937	0.02867
background w	0.08217	1	0.08217	1
foreground w	0.08217	1	48.1493	48.1493
#OG0005348
site class	Class 0	Class 1	Class 2a	Class 2b
proportion	0.67058	0.2021	0.09783	0.02948
background w	0.07071	1	0.07071	1
foreground w	0.07071	1	7.00672	7.00672
#OG0005351
site class	Class 0	Class 1	Class 2a	Class 2b
proportion	0.75453	0.09871	0.12979	0.01698
background w	0.05966	1	0.05966	1
foreground w	0.05966	1	187.855	187.855
#OG0005357
site class	Class 0	Class 1	Class 2a	Class 2b
proportion	0.54586	0.20323	0.18284	0.06807
background w	0.06788	1	0.06788	1
foreground w	0.06788	1	42.4962	42.4962
#OG0005359
site class	Class 0	Class 1	Class 2a	Class 2b
proportion	0.70506	0.12261	0.14681	0.02553
background w	0.03491	1	0.03491	1
foreground w	0.03491	1	76.7222	76.7222
#OG0005391
site class	Class 0	Class 1	Class 2a	Class 2b
proportion	0.70192	0.14603	0.12586	0.02618
background w	0.08782	1	0.08782	1
foreground w	0.08782	1	60.2227	60.2227
#OG0005396
site class	Class 0	Class 1	Class 2a	Class 2b
proportion	0.60683	0.0852	0.27006	0.03791
background w	0.1073	1	0.1073	1
foreground w	0.1073	1	14.0239	14.0239
#OG0005412
site class	Class 0	Class 1	Class 2a	Class 2b
proportion	0.87085	0.05731	0.0674	0.00444
background w	0.04386	1	0.04386	1
foreground w	0.04386	1	3.93883	3.93883
#OG0005416
site class	Class 0	Class 1	Class 2a	Class 2b
proportion	0.65506	0.12644	0.18315	0.03535
background w	0.06453	1	0.06453	1
foreground w	0.06453	1	999	999
#OG0005425
site class	Class 0	Class 1	Class 2a	Class 2b
proportion	0.77244	0.1487	0.06612	0.01273
background w	0.04658	1	0.04658	1
foreground w	0.04658	1	3.97324	3.97324
#OG0005440
site class	Class 0	Class 1	Class 2a	Class 2b
proportion	0.66598	0.02967	0.29136	0.01298
background w	0.05769	1	0.05769	1
foreground w	0.05769	1	1.42911	1.42911
#OG0005458
site class	Class 0	Class 1	Class 2a	Class 2b
proportion	0.7758	0.08953	0.12074	0.01393
background w	0.03309	1	0.03309	1
foreground w	0.03309	1	3.49162	3.49162
#OG0005477
site class	Class 0	Class 1	Class 2a	Class 2b
proportion	0.79257	0.10164	0.09376	0.01202
background w	0.0628	1	0.0628	1
foreground w	0.0628	1	3.53867	3.53867
#OG0005479
site class	Class 0	Class 1	Class 2a	Class 2b
proportion	0.63154	0.06563	0.27432	0.02851
background w	0.05976	1	0.05976	1
foreground w	0.05976	1	999	999
#OG0005488
site class	Class 0	Class 1	Class 2a	Class 2b
proportion	0.77716	0.07819	0.13142	0.01322
background w	0.0578	1	0.0578	1
foreground w	0.0578	1	9.47985	9.47985
#OG0005502
site class	Class 0	Class 1	Class 2a	Class 2b
proportion	0.92681	0.04385	0.02801	0.00133
background w	0.02384	1	0.02384	1
foreground w	0.02384	1	22.4344	22.4344
#OG0005517
site class	Class 0	Class 1	Class 2a	Class 2b
proportion	0.79887	0.07472	0.1156	0.01081
background w	0.05956	1	0.05956	1
foreground w	0.05956	1	132.426	132.426
#OG0005526
site class	Class 0	Class 1	Class 2a	Class 2b
proportion	0.85492	0.06008	0.07942	0.00558
background w	0.03387	1	0.03387	1
foreground w	0.03387	1	63.5575	63.5575
#OG0005528
site class	Class 0	Class 1	Class 2a	Class 2b
proportion	0.71798	0.14699	0.11209	0.02295
background w	0.08031	1	0.08031	1
foreground w	0.08031	1	102.516	102.516
#OG0005559
site class	Class 0	Class 1	Class 2a	Class 2b
proportion	0.82548	0.08831	0.07788	0.00833
background w	0.05293	1	0.05293	1
foreground w	0.05293	1	71.2598	71.2598
#OG0005561
site class	Class 0	Class 1	Class 2a	Class 2b
proportion	0.66002	0.12864	0.17687	0.03447
background w	0.12228	1	0.12228	1
foreground w	0.12228	1	56.6875	56.6875
#OG0005564
site class	Class 0	Class 1	Class 2a	Class 2b
proportion	0.70527	0.07743	0.1958	0.0215
background w	0.07866	1	0.07866	1
foreground w	0.07866	1	18.9771	18.9771
#OG0005565
site class	Class 0	Class 1	Class 2a	Class 2b
proportion	0.86195	0.05424	0.07885	0.00496
background w	0.02929	1	0.02929	1
foreground w	0.02929	1	22.6315	22.6315
#OG0005571
site class	Class 0	Class 1	Class 2a	Class 2b
proportion	0.14263	0.19936	0.27443	0.38358
background w	0.05205	1	0.05205	1
foreground w	0.05205	1	999	999
#OG0005572
site class	Class 0	Class 1	Class 2a	Class 2b
proportion	0.81348	0.03674	0.1433	0.00647
background w	0.0619	1	0.0619	1
foreground w	0.0619	1	237.564	237.564
#OG0005573
site class	Class 0	Class 1	Class 2a	Class 2b
proportion	0.82168	0.1032	0.06674	0.00838
background w	0.03814	1	0.03814	1
foreground w	0.03814	1	11.5803	11.5803
#OG0005601
site class	Class 0	Class 1	Class 2a	Class 2b
proportion	0.78279	0.10077	0.10317	0.01328
background w	0.06748	1	0.06748	1
foreground w	0.06748	1	37.7729	37.7729
#OG0005615
site class	Class 0	Class 1	Class 2a	Class 2b
proportion	0.84048	0.08543	0.06725	0.00684
background w	0.03814	1	0.03814	1
foreground w	0.03814	1	73.2163	73.2163
#OG0005627
site class	Class 0	Class 1	Class 2a	Class 2b
proportion	0.81963	0.07367	0.09791	0.0088
background w	0.03984	1	0.03984	1
foreground w	0.03984	1	6.13911	6.13911
#OG0005631
site class	Class 0	Class 1	Class 2a	Class 2b
proportion	0.94735	0.01176	0.04039	0.0005
background w	0.01487	1	0.01487	1
foreground w	0.01487	1	3.44588	3.44588
#OG0005747
site class	Class 0	Class 1	Class 2a	Class 2b
proportion	0.69324	0.13418	0.1446	0.02799
background w	0.06103	1	0.06103	1
foreground w	0.06103	1	90.8563	90.8563
#OG0005760
site class	Class 0	Class 1	Class 2a	Class 2b
proportion	0.69519	0.09471	0.18491	0.02519
background w	0.07904	1	0.07904	1
foreground w	0.07904	1	9.44152	9.44152
#OG0005766
site class	Class 0	Class 1	Class 2a	Class 2b
proportion	0.7376	0.13291	0.10972	0.01977
background w	0.06455	1	0.06455	1
foreground w	0.06455	1	3.57299	3.57299
#OG0005781
site class	Class 0	Class 1	Class 2a	Class 2b
proportion	0.48986	0.26638	0.1579	0.08586
background w	0.12176	1	0.12176	1
foreground w	0.12176	1	202.487	202.487
#OG0005786
site class	Class 0	Class 1	Class 2a	Class 2b
proportion	0.82706	0.11293	0.0528	0.00721
background w	0.04216	1	0.04216	1
foreground w	0.04216	1	66.5609	66.5609
#OG0005788
site class	Class 0	Class 1	Class 2a	Class 2b
proportion	0.81242	0.08433	0.09355	0.00971
background w	0.03767	1	0.03767	1
foreground w	0.03767	1	15.9274	15.9274
#OG0005790
site class	Class 0	Class 1	Class 2a	Class 2b
proportion	0.74487	0.18462	0.0565	0.01401
background w	0.0557	1	0.0557	1
foreground w	0.0557	1	10.4391	10.4391
#OG0005810
site class	Class 0	Class 1	Class 2a	Class 2b
proportion	0.81605	0.04073	0.13641	0.00681
background w	0.03218	1	0.03218	1
foreground w	0.03218	1	393.519	393.519
#OG0005811
site class	Class 0	Class 1	Class 2a	Class 2b
proportion	0.80856	0.05602	0.12664	0.00877
background w	0.03173	1	0.03173	1
foreground w	0.03173	1	51.2852	51.2852
#OG0005839
site class	Class 0	Class 1	Class 2a	Class 2b
proportion	0.76739	0.13858	0.07964	0.01438
background w	0.08163	1	0.08163	1
foreground w	0.08163	1	114.18	114.18
#OG0005851
site class	Class 0	Class 1	Class 2a	Class 2b
proportion	0.82583	0.07504	0.09087	0.00826
background w	0.04465	1	0.04465	1
foreground w	0.04465	1	1.28691	1.28691
#OG0005857
site class	Class 0	Class 1	Class 2a	Class 2b
proportion	0.6596	0.07592	0.23718	0.0273
background w	0.03681	1	0.03681	1
foreground w	0.03681	1	999	999
#OG0005869
site class	Class 0	Class 1	Class 2a	Class 2b
proportion	0.81618	0.05141	0.12457	0.00785
background w	0.04213	1	0.04213	1
foreground w	0.04213	1	4.46807	4.46807
#OG0005876
site class	Class 0	Class 1	Class 2a	Class 2b
proportion	0.74065	0.16159	0.08025	0.01751
background w	0.07854	1	0.07854	1
foreground w	0.07854	1	8.78856	8.78856
#OG0005877
site class	Class 0	Class 1	Class 2a	Class 2b
proportion	0.91088	0.05677	0.03046	0.0019
background w	0.03886	1	0.03886	1
foreground w	0.03886	1	77.8742	77.8742
#OG0005881
site class	Class 0	Class 1	Class 2a	Class 2b
proportion	0.65073	0.07733	0.24306	0.02888
background w	0.04093	1	0.04093	1
foreground w	0.04093	1	28.9997	28.9997
#OG0005884
site class	Class 0	Class 1	Class 2a	Class 2b
proportion	0.75894	0.12248	0.10211	0.01648
background w	0.06819	1	0.06819	1
foreground w	0.06819	1	436.089	436.089
#OG0005885
site class	Class 0	Class 1	Class 2a	Class 2b
proportion	0.80586	0.08891	0.09477	0.01046
background w	0.06779	1	0.06779	1
foreground w	0.06779	1	16.4234	16.4234
#OG0005927
site class	Class 0	Class 1	Class 2a	Class 2b
proportion	0.82325	0.05425	0.11492	0.00757
background w	0.02141	1	0.02141	1
foreground w	0.02141	1	24.4817	24.4817
#OG0005933
site class	Class 0	Class 1	Class 2a	Class 2b
proportion	0.81542	0.05442	0.12202	0.00814
background w	0.02998	1	0.02998	1
foreground w	0.02998	1	3.7645	3.7645
#OG0005934
site class	Class 0	Class 1	Class 2a	Class 2b
proportion	0.8236	0.0744	0.09355	0.00845
background w	0.04466	1	0.04466	1
foreground w	0.04466	1	11.7881	11.7881
#OG0005937
site class	Class 0	Class 1	Class 2a	Class 2b
proportion	0.85274	0.08662	0.05505	0.00559
background w	0.03658	1	0.03658	1
foreground w	0.03658	1	2.81772	2.81772
#OG0005959
site class	Class 0	Class 1	Class 2a	Class 2b
proportion	0.78089	0.07232	0.13435	0.01244
background w	0.06566	1	0.06566	1
foreground w	0.06566	1	11.1323	11.1323
#OG0005963
site class	Class 0	Class 1	Class 2a	Class 2b
proportion	0.70069	0.06862	0.21011	0.02058
background w	0.03185	1	0.03185	1
foreground w	0.03185	1	2.47734	2.47734
#OG0005968
site class	Class 0	Class 1	Class 2a	Class 2b
proportion	0.60934	0.15575	0.18709	0.04782
background w	0.06868	1	0.06868	1
foreground w	0.06868	1	78.4556	78.4556
#OG0005979
site class	Class 0	Class 1	Class 2a	Class 2b
proportion	0.81954	0.10124	0.07051	0.00871
background w	0.06839	1	0.06839	1
foreground w	0.06839	1	61.8819	61.8819
#OG0006007
site class	Class 0	Class 1	Class 2a	Class 2b
proportion	0.76517	0.1186	0.10063	0.0156
background w	0.03542	1	0.03542	1
foreground w	0.03542	1	999	999
#OG0006010
site class	Class 0	Class 1	Class 2a	Class 2b
proportion	0.67318	0.10302	0.1941	0.0297
background w	0.08801	1	0.08801	1
foreground w	0.08801	1	1.67891	1.67891
#OG0006267
site class	Class 0	Class 1	Class 2a	Class 2b
proportion	0.68726	0.06784	0.2229	0.022
background w	0.06488	1	0.06488	1
foreground w	0.06488	1	1.57805	1.57805
#OG0006269
site class	Class 0	Class 1	Class 2a	Class 2b
proportion	0.76802	0.14133	0.07657	0.01409
background w	0.069	1	0.069	1
foreground w	0.069	1	4.24871	4.24871
#OG0006273
site class	Class 0	Class 1	Class 2a	Class 2b
proportion	0.8177	0.07813	0.09509	0.00909
background w	0.03711	1	0.03711	1
foreground w	0.03711	1	23.6474	23.6474
#OG0006275
site class	Class 0	Class 1	Class 2a	Class 2b
proportion	0.94126	0.03531	0.02258	0.00085
background w	0.03672	1	0.03672	1
foreground w	0.03672	1	57.7908	57.7908
#OG0006282
site class	Class 0	Class 1	Class 2a	Class 2b
proportion	0.91566	0.04114	0.04134	0.00186
background w	0.01175	1	0.01175	1
foreground w	0.01175	1	66.9913	66.9913
#OG0006298
site class	Class 0	Class 1	Class 2a	Class 2b
proportion	0.84642	0.08771	0.05968	0.00618
background w	0.05317	1	0.05317	1
foreground w	0.05317	1	4.16521	4.16521
#OG0006309
site class	Class 0	Class 1	Class 2a	Class 2b
proportion	0.71519	0.14637	0.11493	0.02352
background w	0.08002	1	0.08002	1
foreground w	0.08002	1	9.8707	9.8707
#OG0006315
site class	Class 0	Class 1	Class 2a	Class 2b
proportion	0.65688	0.10231	0.20836	0.03245
background w	0.06216	1	0.06216	1
foreground w	0.06216	1	6.87305	6.87305
#OG0006321
site class	Class 0	Class 1	Class 2a	Class 2b
proportion	0.90128	0.0452	0.05096	0.00256
background w	0.02627	1	0.02627	1
foreground w	0.02627	1	90.0994	90.0994
#OG0006326
site class	Class 0	Class 1	Class 2a	Class 2b
proportion	0.69236	0.10057	0.18081	0.02626
background w	0.06345	1	0.06345	1
foreground w	0.06345	1	146.098	146.098
#OG0006339
site class	Class 0	Class 1	Class 2a	Class 2b
proportion	0.93527	0.03602	0.02764	0.00106
background w	0.02867	1	0.02867	1
foreground w	0.02867	1	3.68386	3.68386
#OG0006350
site class	Class 0	Class 1	Class 2a	Class 2b
proportion	0.85251	0.03942	0.10329	0.00478
background w	0.07438	1	0.07438	1
foreground w	0.07438	1	999	999
#OG0006354
site class	Class 0	Class 1	Class 2a	Class 2b
proportion	0.83454	0.08325	0.07475	0.00746
background w	0.02631	1	0.02631	1
foreground w	0.02631	1	95.5142	95.5142
#OG0006384
site class	Class 0	Class 1	Class 2a	Class 2b
proportion	0.81499	0.11831	0.05825	0.00846
background w	0.06647	1	0.06647	1
foreground w	0.06647	1	3.93875	3.93875
#OG0006424
site class	Class 0	Class 1	Class 2a	Class 2b
proportion	0.85797	0.09842	0.03912	0.00449
background w	0.05472	1	0.05472	1
foreground w	0.05472	1	139.939	139.939
#OG0006432
site class	Class 0	Class 1	Class 2a	Class 2b
proportion	0.63794	0.18994	0.13263	0.03949
background w	0.07009	1	0.07009	1
foreground w	0.07009	1	4.26496	4.26496
#OG0006437
site class	Class 0	Class 1	Class 2a	Class 2b
proportion	0.75516	0.13004	0.09793	0.01686
background w	0.07275	1	0.07275	1
foreground w	0.07275	1	171.846	171.846
#OG0006442
site class	Class 0	Class 1	Class 2a	Class 2b
proportion	0.82762	0.09659	0.06787	0.00792
background w	0.05508	1	0.05508	1
foreground w	0.05508	1	94.2151	94.2151
#OG0006450
site class	Class 0	Class 1	Class 2a	Class 2b
proportion	0.79481	0.10648	0.08705	0.01166
background w	0.05878	1	0.05878	1
foreground w	0.05878	1	102.795	102.795
#OG0006453
site class	Class 0	Class 1	Class 2a	Class 2b
proportion	0.80716	0.03996	0.14568	0.00721
background w	0.04752	1	0.04752	1
foreground w	0.04752	1	16.2243	16.2243
#OG0006477
site class	Class 0	Class 1	Class 2a	Class 2b
proportion	0.66697	0.10714	0.19462	0.03126
background w	0.08002	1	0.08002	1
foreground w	0.08002	1	999	999
#OG0006485
site class	Class 0	Class 1	Class 2a	Class 2b
proportion	0.81356	0.02713	0.15416	0.00514
background w	0.0347	1	0.0347	1
foreground w	0.0347	1	15.8949	15.8949
#OG0006486
site class	Class 0	Class 1	Class 2a	Class 2b
proportion	0.74639	0.09971	0.13576	0.01814
background w	0.05387	1	0.05387	1
foreground w	0.05387	1	106.497	106.497
#OG0006506
site class	Class 0	Class 1	Class 2a	Class 2b
proportion	0.72486	0.08304	0.17236	0.01974
background w	0.08283	1	0.08283	1
foreground w	0.08283	1	3.13651	3.13651
#OG0006536
site class	Class 0	Class 1	Class 2a	Class 2b
proportion	0.82286	0.03765	0.13339	0.0061
background w	0.02928	1	0.02928	1
foreground w	0.02928	1	4.03739	4.03739
#OG0006538
site class	Class 0	Class 1	Class 2a	Class 2b
proportion	0.88047	0.05217	0.0636	0.00377
background w	0.03934	1	0.03934	1
foreground w	0.03934	1	181.913	181.913
#OG0006543
site class	Class 0	Class 1	Class 2a	Class 2b
proportion	0.74317	0.12294	0.11489	0.01901
background w	0.04298	1	0.04298	1
foreground w	0.04298	1	40.2167	40.2167
#OG0006544
site class	Class 0	Class 1	Class 2a	Class 2b
proportion	0.68819	0.07359	0.21521	0.02301
background w	0.04894	1	0.04894	1
foreground w	0.04894	1	999	999
#OG0006563
site class	Class 0	Class 1	Class 2a	Class 2b
proportion	0.77235	0.06867	0.14599	0.01298
background w	0.07317	1	0.07317	1
foreground w	0.07317	1	191.344	191.344
#OG0006579
site class	Class 0	Class 1	Class 2a	Class 2b
proportion	0.69155	0.20164	0.08269	0.02411
background w	0.07279	1	0.07279	1
foreground w	0.07279	1	12.6533	12.6533
#OG0006581
site class	Class 0	Class 1	Class 2a	Class 2b
proportion	0.6952	0.08984	0.19036	0.0246
background w	0.03807	1	0.03807	1
foreground w	0.03807	1	999	999
#OG0006615
site class	Class 0	Class 1	Class 2a	Class 2b
proportion	0.70943	0.07929	0.19004	0.02124
background w	0.06278	1	0.06278	1
foreground w	0.06278	1	1.60658	1.60658
#OG0006628
site class	Class 0	Class 1	Class 2a	Class 2b
proportion	0.83577	0.06515	0.09192	0.00717
background w	0.0374	1	0.0374	1
foreground w	0.0374	1	1.67891	1.67891
#OG0006650
site class	Class 0	Class 1	Class 2a	Class 2b
proportion	0.83393	0.07785	0.08068	0.00753
background w	0.09244	1	0.09244	1
foreground w	0.09244	1	25.3035	25.3035
#OG0006659
site class	Class 0	Class 1	Class 2a	Class 2b
proportion	0.7432	0.13732	0.10085	0.01863
background w	0.05654	1	0.05654	1
foreground w	0.05654	1	6.08336	6.08336
#OG0006697
site class	Class 0	Class 1	Class 2a	Class 2b
proportion	0.71497	0.10151	0.1607	0.02282
background w	0.04578	1	0.04578	1
foreground w	0.04578	1	28.9561	28.9561
#OG0006703
site class	Class 0	Class 1	Class 2a	Class 2b
proportion	0.9055	0.0513	0.04088	0.00232
background w	0.02441	1	0.02441	1
foreground w	0.02441	1	43.6019	43.6019
#OG0006714
site class	Class 0	Class 1	Class 2a	Class 2b
proportion	0.85285	0.11045	0.03249	0.00421
background w	0.06078	1	0.06078	1
foreground w	0.06078	1	18.9041	18.9041
#OG0006715
site class	Class 0	Class 1	Class 2a	Class 2b
proportion	0.76962	0.07969	0.13656	0.01414
background w	0.04552	1	0.04552	1
foreground w	0.04552	1	11.6701	11.6701
#OG0006751
site class	Class 0	Class 1	Class 2a	Class 2b
proportion	0.93263	0.03809	0.02813	0.00115
background w	0.02485	1	0.02485	1
foreground w	0.02485	1	42.2409	42.2409
#OG0006770
site class	Class 0	Class 1	Class 2a	Class 2b
proportion	0.65453	0.12039	0.19011	0.03497
background w	0.06301	1	0.06301	1
foreground w	0.06301	1	139.476	139.476
#OG0006780
site class	Class 0	Class 1	Class 2a	Class 2b
proportion	0.84312	0.08979	0.06062	0.00646
background w	0.0504	1	0.0504	1
foreground w	0.0504	1	128.154	128.154
#OG0006794
site class	Class 0	Class 1	Class 2a	Class 2b
proportion	0.73914	0.09361	0.14845	0.0188
background w	0.04471	1	0.04471	1
foreground w	0.04471	1	2.16737	2.16737
#OG0006829
site class	Class 0	Class 1	Class 2a	Class 2b
proportion	0.73572	0.09488	0.15005	0.01935
background w	0.05758	1	0.05758	1
foreground w	0.05758	1	29.8383	29.8383
#OG0006830
site class	Class 0	Class 1	Class 2a	Class 2b
proportion	0.77343	0.06116	0.15329	0.01212
background w	0.0341	1	0.0341	1
foreground w	0.0341	1	1.18725	1.18725
#OG0006835
site class	Class 0	Class 1	Class 2a	Class 2b
proportion	0.80627	0.03626	0.15069	0.00678
background w	0.04482	1	0.04482	1
foreground w	0.04482	1	265.9	265.9
#OG0006836
site class	Class 0	Class 1	Class 2a	Class 2b
proportion	0.81691	0.10376	0.07039	0.00894
background w	0.05334	1	0.05334	1
foreground w	0.05334	1	83.1191	83.1191
#OG0006839
site class	Class 0	Class 1	Class 2a	Class 2b
proportion	0.8389	0.07191	0.08215	0.00704
background w	0.03067	1	0.03067	1
foreground w	0.03067	1	142.088	142.088
#OG0006849
site class	Class 0	Class 1	Class 2a	Class 2b
proportion	0.7114	0.05987	0.21097	0.01775
background w	0.03025	1	0.03025	1
foreground w	0.03025	1	999	999
#OG0006912
site class	Class 0	Class 1	Class 2a	Class 2b
proportion	0.8476	0.0462	0.10072	0.00549
background w	0.07242	1	0.07242	1
foreground w	0.07242	1	3.27556	3.27556
#OG0006936
site class	Class 0	Class 1	Class 2a	Class 2b
proportion	0.79334	0.08855	0.10625	0.01186
background w	0.06315	1	0.06315	1
foreground w	0.06315	1	207.723	207.723
#OG0006941
site class	Class 0	Class 1	Class 2a	Class 2b
proportion	0.82881	0.14236	0.0246	0.00423
background w	0.04672	1	0.04672	1
foreground w	0.04672	1	128.636	128.636
#OG0006944
site class	Class 0	Class 1	Class 2a	Class 2b
proportion	0.7276	0.16505	0.08751	0.01985
background w	0.05465	1	0.05465	1
foreground w	0.05465	1	28.2238	28.2238
#OG0006965
site class	Class 0	Class 1	Class 2a	Class 2b
proportion	0.54915	0.13588	0.25249	0.06248
background w	0.05547	1	0.05547	1
[truncated: 741 more rows]
