# Supplementary material for: Genomic and single-cell analyses reveal genetic signatures of swimming pattern and diapause strategy in jellyfish
Source: Nat Commun. 2024 Jul 15;15:5936. doi: 10.1038/s41467-024-49848-z (PMC11250803; doi:10.1038/s41467-024-49848-z)
Supplement: Supplementary file 4 — Supplementary Data [file 41467_2024_49848_MOESM4_ESM.zip › Supplementary Data 20.xlsx]

## Sheet: sheet 1
Supplementary Data 20. The different expressed genes (DEGs) of striated muscle between T. rubra and A. coerulea. The “gene” column represents the gene IDs of A. coerulea.
gene	p_val	avg_log2FC	pct.1	pct.2	p_val_adj	description
gene-Aco07303	1.08271e-28	5.61825	1	0.256	9.68155e-25	beta-actin [Aurelia sp. SETO]
gene-Aco07095	1.29249e-28	5.04057	0.999	0.209	1.15575e-24	myosin heavy chain [Aurelia sp. 2017-HT]
gene-Aco11949	1.11893e-28	4.01338	1	0.256	1.00055e-24	hypothetical protein AC249_AIPGENE11684 [Exaiptasia diaphana]
gene-Aco06285	3.30878e-28	3.81351	0.996	0.279	2.95871e-24	hypothetical protein, partial [Aurelia aurita]
gene-Aco27596	3.20313e-27	3.30376	0.99	0.279	2.86423e-23	hypothetical protein LOTGIDRAFT_161029 [Lottia gigantea]
gene-Aco29078	1.23593e-28	2.82151	0.999	0.279	1.10517e-24	60S ribosomal protein L36 [Nematostella vectensis]
gene-Aco21708	8.839e-28	2.8124	0.991	0.279	7.90383e-24	ferritin, partial [Conus araneosus]
gene-Aco07108	3.16291e-26	2.68323	0.971	0.256	2.82828e-22	myosin-7B-like [Notolabrus celidotus]
gene-Aco16040	3.88816e-27	2.50967	0.984	0.233	3.47679e-23	Calmodulin [Mizuhopecten yessoensis]
gene-Aco27683	4.41585e-28	2.37137	0.993	0.233	3.94865e-24	60S ribosomal protein L6-like [Stylophora pistillata]
gene-Aco03878	4.56171e-28	2.33415	0.991	0.233	4.07908e-24	60S ribosomal protein L24 [Nematostella vectensis]
gene-Aco06284	8.72836e-24	2.27474	0.936	0.233	7.8049e-20	paramyosin-like protein [Aurelia sp. 2017-HT]
gene-Aco22705	1.45597e-24	2.20766	0.988	0.372	1.30193e-20	sodium/potassium-transporting ATPase subunit alpha-like [Hydra vulgaris]
gene-Aco21347	7.72152e-27	2.13212	0.977	0.233	6.90459e-23	40S ribosomal protein S19 isoform X2 [Hydra vulgaris]
gene-Aco09702	6.41637e-19	2.08398	0.841	0.163	5.73752e-15	S-phase kinase-associated protein 1 [Rhipicephalus microplus]
gene-Aco20860	7.73954e-10	2.01931	0.628	0.186	6.9207e-06	Fos2, partial [Aurelia aurita]
gene-Aco29074	4.34029e-24	2.00124	0.962	0.256	3.88109e-20	isocitrate dehydrogenase [NADP] [Hydra vulgaris]
gene-Aco27877	2.1017e-23	1.99349	0.924	0.186	1.87934e-19	betaine--homocysteine S-methyltransferase 1 [Acanthopagrus latus]
gene-Aco24638	1.06834e-07	1.93139	0.425	0	0.000955308	myosin essential light chain [Aurelia sp. 2017-HT]
gene-Aco07625	8.52171e-15	1.86699	0.678	0	7.62011e-11	uncharacterized protein LOC100199505 [Hydra vulgaris]
gene-Aco13183	5.99191e-24	1.80746	0.932	0.163	5.35797e-20	hypothetical protein GDO81_010359 [Engystomops pustulosus]
gene-Aco22752	8.99469e-23	1.7868	0.911	0.163	8.04305e-19	unnamed protein product [Brassicogethes aeneus]
gene-Aco03676	1.20981e-21	1.74795	0.891	0.163	1.08181e-17	mitochondrial ATP synthase subunit OSCP-like precursor [Enchytraeus cf. crypticus SL-2017]
gene-Aco07654	7.49554e-22	1.72439	0.889	0.14	6.70252e-18	probable 60S ribosomal protein L37-A [Pocillopora damicornis]
gene-Aco10429	7.7846e-09	1.70483	0.471	0	6.96099e-05	FK506-binding protein 2 [Hydra vulgaris]
gene-Aco00236	3.3725e-24	1.69834	1	0.837	3.01569e-20	Nucleoside diphosphate kinase B [Exaiptasia diaphana]
gene-Aco19478	7.41269e-18	1.69347	0.782	0.047	6.62843e-14	b(0,+)-type amino acid transporter 1-like [Stylophora pistillata]
gene-Aco31106	3.20995e-19	1.69306	0.987	0.488	2.87034e-15	heat shock protein HSP 90-alpha [Hydra vulgaris]
gene-Aco29098	3.32216e-07	1.66381	0.399	0	0.00297067	RecName: Full=Antimicrobial peptide aurelin; Flags: Precursor [Aurelia aurita]
gene-Aco22365	5.25444e-22	1.66095	0.89	0.116	4.69852e-18	ATP synthase-coupling factor 6, mitochondrial-like [Nomia melanderi]
gene-Aco07477	1.38742e-21	1.66003	0.869	0.07	1.24063e-17	ATP synthase subunit d, mitochondrial [Exaiptasia diaphana]
gene-Aco17946	6.48766e-21	1.65846	0.869	0.116	5.80126e-17	40S ribosomal protein S21 [Hydra vulgaris]
gene-Aco26099	1.58411e-21	1.63247	0.868	0.07	1.41651e-17	putative 40S ribosomal protein RPS30 [Flustra foliacea]
gene-Aco03754	2.1502e-19	1.62833	0.806	0.023	1.92271e-15	hypothetical protein HELRODRAFT_193870 [Helobdella robusta]
gene-Aco24678	8.97954e-20	1.58802	0.823	0.047	8.0295e-16	ATP synthase F(0) complex subunit B1, mitochondrial [Nematostella vectensis]
gene-Aco25303	2.76726e-20	1.58616	0.835	0.047	2.47448e-16	L-rhamnose-binding lectin CSL3-like [Pecten maximus]
gene-Aco12090	5.61678e-08	1.5786	0.436	0	0.000502252	0
gene-Aco18001	2.38633e-19	1.57694	0.879	0.186	2.13385e-15	trifunctional enzyme subunit alpha, mitochondrial-like isoform X1 [Dendronephthya gigantea]
gene-Aco26398	9.67367e-21	1.56076	0.844	0.047	8.6502e-17	adenosylhomocysteinase B-like [Mizuhopecten yessoensis]
gene-Aco07807	9.53817e-21	1.55487	0.822	0	8.52903e-17	BTF3 [Branchiostoma lanceolatum]
gene-Aco01818	1.42305e-17	1.51186	0.749	0	1.27249e-13	testin isoform X2 [Hydra vulgaris]
gene-Aco10757	6.24973e-18	1.50868	0.771	0.023	5.58851e-14	CD151 antigen [Hydra vulgaris]
gene-Aco18068	2.15878e-06	1.49896	0.358	0	0.0193038	POT1 [Sepia pharaonis]
gene-Aco00872	1.97729e-18	1.48136	0.834	0.14	1.76809e-14	NAD(P) transhydrogenase, mitochondrial isoform X2 [Hydra vulgaris]
gene-Aco26362	1.31659e-09	1.47598	0.503	0	1.17729e-05	nematogalectin-related [Aurelia aurita]
gene-Aco24671	4.26994e-09	1.47545	0.483	0	3.81818e-05	uncharacterized protein LOC100198893 isoform X1 [Hydra vulgaris]
gene-Aco08703	4.44991e-18	1.46733	0.835	0.116	3.97911e-14	alpha tubulin a1 [Mesenchytraeus solifugus]
gene-Aco22641	5.27141e-18	1.43431	0.756	0	4.71369e-14	DgyrCDS4673 [Dimorphilus gyrociliatus]
gene-Aco24687	7.61235e-19	1.41033	0.789	0.023	6.80696e-15	tyrosine-protein phosphatase non-receptor type 13-like isoform X2 [Stylophora pistillata]
gene-Aco10462	1.31227e-18	1.40608	1	0.953	1.17343e-14	myosin regulatory light chain [Aurelia sp. 2017-HT]
gene-Aco24994	2.44222e-18	1.36037	0.761	0	2.18384e-14	cytochrome b-c1 complex subunit Rieske, mitochondrial-like [Orbicella faveolata]
gene-Aco07628	8.14923e-15	1.3598	0.674	0	7.28704e-11	uncharacterized protein LOC124433313 [Xenia sp. Carnegie-2017]
gene-Aco25115	4.38934e-06	1.35433	0.372	0.023	0.0392495	rhamnospondin 1 [Hydractinia symbiolongicarpus]
gene-Aco03303	2.16624e-18	1.33505	0.761	0	1.93705e-14	profilin-like [Lytechinus variegatus]
gene-Aco02526	1.84671e-16	1.33278	0.802	0.14	1.65133e-12	gelsolin-like protein 1 [Lytechinus variegatus]
gene-Aco10201	1.18056e-17	1.3269	0.745	0	1.05566e-13	beta-catenin [Podocoryna carnea]
gene-Aco11973	1.10319e-06	1.32632	0.376	0	0.00986474	uncharacterized protein PF3D7_1120600-like isoform X5 [Hydra vulgaris]
gene-Aco24882	4.5119e-16	1.31879	0.784	0.14	4.03454e-12	eukaryotic translation initiation factor 2 subunit 2-like [Actinia tenebrosa]
gene-Aco03811	1.66795e-16	1.28604	0.715	0	1.49148e-12	unnamed protein product [Euphydryas editha]
gene-Aco12893	1.41996e-17	1.28544	0.739	0	1.26973e-13	S-adenosylmethionine synthase-like [Orbicella faveolata]
gene-Aco26365	1.78075e-07	1.27952	0.468	0.047	0.00159235	nematogalectin [Hydra vulgaris]
gene-Aco07443	1.01992e-11	1.26008	0.757	0.256	9.1201e-08	extracellular calcium-sensing receptor-like [Hydra vulgaris]
gene-Aco29212	4.01174e-10	1.2547	0.636	0.14	3.5873e-06	PREDICTED: cyclic AMP-dependent transcription factor ATF-7-like [Amphimedon queenslandica]
gene-Aco24753	2.35444e-15	1.25018	0.717	0.047	2.10534e-11	Oligosaccharyltransferase complex subunit ostc-B [Exaiptasia diaphana]
gene-Aco09446	2.92906e-16	1.22919	0.765	0.093	2.61916e-12	polyadenylate-binding protein 4-like [Hydra vulgaris]
gene-Aco10359	4.88883e-05	1.20957	0.286	0	0.437159	mucin-2 isoform X2 [Hydra vulgaris]
gene-Aco08142	2.83092e-15	1.19288	0.765	0.093	2.53141e-11	hydroxysteroid dehydrogenase-like protein 2 [Stylophora pistillata]
gene-Aco16092	1.47374e-06	1.18079	0.368	0	0.0131782	zinc metalloproteinase nas-4 [Exaiptasia diaphana]
gene-Aco00116	6.47122e-13	1.17626	0.614	0	5.78657e-09	solute carrier family 25 member 36-A [Nematostella vectensis]
gene-Aco05984	3.16177e-15	1.17301	0.678	0	2.82726e-11	medium-chain specific acyl-CoA dehydrogenase, mitochondrial [Exaiptasia diaphana]
gene-Aco07665	3.77285e-13	1.17236	0.621	0	3.37368e-09	calreticulin isoform X2 [Hydra vulgaris]
gene-Aco09417	2.27267e-13	1.1591	0.663	0.047	2.03222e-09	translocating chain-associated membrane protein 1-like 1 [Hydra vulgaris]
gene-Aco13996	2.18196e-14	1.15076	0.656	0	1.95111e-10	hypothetical protein HPB47_025614 [Ixodes persulcatus]
gene-Aco29188	4.90464e-06	1.12681	0.34	0	0.0438573	ganglioside GM2 activator-like [Branchiostoma floridae]
gene-Aco14429	2.78724e-15	1.09987	0.942	0.698	2.49235e-11	elongation factor 1-beta [Peromyscus maniculatus bairdii]
gene-Aco08653	1.89031e-18	1.0906	0.999	0.977	1.69031e-14	40S ribosomal protein S8-like [Dendronephthya gigantea]
gene-Aco24953	8.45155e-07	1.09013	0.379	0	0.00755737	mesoglein, partial [Aurelia sp. 1 LSA-2014]
gene-Aco16931	1.13908e-13	1.07977	0.634	0	1.01857e-09	translocon-associated protein subunit gamma [Hydra vulgaris]
gene-Aco00819	3.44193e-12	1.07922	0.829	0.372	3.07778e-08	putative cyclin I, partial [Aurelia aurita]
gene-Aco08628	8.67073e-14	1.077	0.635	0	7.75337e-10	NADH dehydrogenase [ubiquinone] flavoprotein 1, mitochondrial [Strongylocentrotus purpuratus]
gene-Aco22684	1.7323e-16	1.0567	0.995	0.86	1.54902e-12	eukaryotic initiation factor 4A-II isoform X2 [Orcinus orca]
gene-Aco15723	4.43436e-05	1.04186	0.288	0	0.39652	ectin-like [Stylophora pistillata]
gene-Aco07382	3.05733e-13	1.04134	0.693	0.07	2.73387e-09	hypothetical protein KM043_016940 [Ampulex compressa]
gene-Aco24883	8.10387e-12	1.02784	0.865	0.465	7.24648e-08	cytochrome c1, heme protein, mitochondrial [Hydra vulgaris]
gene-Aco02238	1.67918e-17	1.02395	0.999	0.93	1.50152e-13	40S ribosomal protein S3a [Actinia tenebrosa]
gene-Aco07281	6.19897e-17	1.00163	1	1	5.54312e-13	40S ribosomal protein S2 [Strongylocentrotus purpuratus]
gene-Aco15735	5.2814e-13	0.989711	0.609	0	4.72262e-09	10 kDa heat shock protein, mitochondrial-like [Actinia tenebrosa]
gene-Aco14763	1.05568e-12	0.986018	0.602	0	9.43991e-09	tricarboxylate transport protein B, mitochondrial [Hydra vulgaris]
gene-Aco24809	5.31352e-07	0.981575	0.39	0	0.00475135	dickkopf-related protein 3 [Hydra vulgaris]
gene-Aco10646	4.66871e-12	0.981406	0.603	0.023	4.17476e-08	alpha-enolase isoform X2 [Nematostella vectensis]
gene-Aco15685	6.99465e-05	0.978604	0.277	0	0.625462	rhamnospondin-2, partial [Hydractinia symbiolongicarpus]
gene-Aco03701	1.18963e-11	0.974138	0.67	0.093	1.06377e-07	glycine-rich RNA-binding, abscisic acid-inducible protein-like [Scyliorhinus canicula]
gene-Aco24876	5.10648e-12	0.967852	0.639	0.07	4.56622e-08	protein disulfide isomerase-like 2-2 [Actinia tenebrosa]
gene-Aco27698	2.05436e-08	0.961975	0.498	0.047	0.000183701	uncharacterized protein LOC100210912 [Hydra vulgaris]
gene-Aco24559	7.3646e-12	0.955806	0.596	0.023	6.58543e-08	nucleolar protein 6-like [Stylophora pistillata]
gene-Aco21594	6.38812e-11	0.952789	0.766	0.256	5.71225e-07	sodium/potassium-transporting ATPase subunit beta-1 [Hydra vulgaris]
gene-Aco14156	1.10238e-10	0.950722	0.91	0.674	9.8575e-07	probable citrate synthase 2, mitochondrial [Hydra vulgaris]
gene-Aco28891	1.95353e-15	0.939098	0.998	1	1.74685e-11	40S ribosomal protein S6 [Hydra vulgaris]
gene-Aco15646	0.000151539	0.932537	0.257	0	1	0
gene-Aco06269	1.08185e-11	0.926385	0.568	0	9.67389e-08	ras-related C3 botulinum toxin substrate 1 [Hydra vulgaris]
gene-Aco06137	5.38343e-07	0.920206	0.387	0	0.00481387	glutamate--cysteine ligase regulatory subunit [Hydra vulgaris]
gene-Aco12955	1.48116e-09	0.917107	0.497	0	1.32445e-05	0
gene-Aco24917	2.45247e-11	0.907769	0.557	0	2.193e-07	probable ATP-dependent RNA helicase DHX35 [Acanthaster planci]
gene-Aco24962	7.0866e-11	0.882619	0.616	0.07	6.33684e-07	unnamed protein product [Cyprideis torosa]
gene-Aco06586	0.00010392	0.877794	0.267	0	0.929252	MAC/Perforin domain containing protein [Rhopilema esculentum]
gene-Aco24762	4.90455e-10	0.867716	0.556	0.047	4.38565e-06	staphylococcal nuclease domain-containing protein 1 [Hydra vulgaris]
gene-Aco26512	4.44924e-08	0.867455	0.617	0.186	0.000397851	clustered mitochondria protein homolog [Acropora millepora]
gene-Aco07588	1.41936e-05	0.865788	0.317	0	0.126919	0
gene-Aco14044	1.32283e-10	0.863375	0.532	0	1.18287e-06	uncharacterized protein LOC111341853 [Stylophora pistillata]
gene-Aco15824	2.62178e-10	0.860151	0.522	0	2.34439e-06	unnamed protein product [Rotaria sp. Silwood2]
gene-Aco19890	4.40267e-09	0.851519	0.514	0.023	3.93687e-05	sodium/calcium exchanger 1 [Hydra vulgaris]
gene-Aco26134	5.40969e-10	0.851266	0.568	0.047	4.83735e-06	translocon-associated protein subunit alpha [Hydra vulgaris]
gene-Aco03906	9.44671e-10	0.851248	0.503	0	8.44724e-06	NADP-dependent malic enzyme-like isoform X3 [Acropora millepora]
gene-Aco02406	3.93551e-06	0.847183	0.346	0	0.0351913	uncharacterized protein LOC100202087 isoform X2 [Hydra vulgaris]
gene-Aco00801	1.3719e-09	0.845456	0.623	0.116	1.22675e-05	phosphoglycerate kinase 1 [Caerostris darwini]
gene-Aco13114	2.99557e-08	0.842441	0.635	0.209	0.000267863	translocon-associated protein subunit delta [Exaiptasia diaphana]
gene-Aco16969	5.38026e-10	0.842081	0.574	0.047	4.81103e-06	dolichyl-diphosphooligosaccharide--protein glycosyltransferase 48 kDa subunit [Hydra vulgaris]
gene-Aco07517	4.32261e-11	0.834919	0.544	0	3.86528e-07	cytochrome c oxidase subunit 7C, mitochondrial-like [Xenia sp. Carnegie-2017]
gene-Aco27800	3.0265e-08	0.831848	0.6	0.116	0.000270629	serine/arginine repetitive matrix protein 2-like [Rhincodon typus]
gene-Aco07264	2.47575e-09	0.825926	0.753	0.302	2.21382e-05	eukaryotic translation initiation factor 3 subunit D-like [Hydra vulgaris]
gene-Aco29103	1.16459e-14	0.825484	0.996	1	1.04138e-10	elongation factor 2-like [Patiria miniata]
gene-Aco00416	3.86234e-10	0.822549	0.515	0	3.4537e-06	LOW QUALITY PROTEIN: uncharacterized protein LOC114968873 [Acropora millepora]
gene-Aco25036	8.35982e-09	0.819232	0.467	0	7.47535e-05	predicted protein [Nematostella vectensis]
gene-Aco20909	8.24075e-09	0.810922	0.719	0.279	7.36888e-05	PREDICTED: malate dehydrogenase, cytoplasmic [Gavialis gangeticus]
gene-Aco16632	5.9754e-10	0.808401	0.508	0	5.3432e-06	uncharacterized protein LOC116292349 [Actinia tenebrosa]
gene-Aco20741	1.87551e-10	0.805051	0.524	0	1.67709e-06	calpain-9 [Hydra vulgaris]
gene-Aco03936	1.08053e-09	0.802644	0.564	0.07	9.66208e-06	mitochondrial import inner membrane translocase subunit Tim13-like [Lytechinus variegatus]
gene-Aco26149	1.36831e-08	0.795327	0.691	0.233	0.000122354	hypothetical protein pdam_00016705, partial [Pocillopora damicornis]
gene-Aco09711	1.82518e-09	0.792691	0.514	0.023	1.63207e-05	nucleolar RNA helicase 2 [Nematostella vectensis]
gene-Aco10587	4.89975e-09	0.79003	0.542	0.07	4.38136e-05	prohibitin-like [Acropora millepora]
gene-Aco17718	5.61647e-09	0.79003	0.54	0.07	5.02224e-05	uncharacterized protein LOC100206545 [Hydra vulgaris]
gene-Aco29143	1.83342e-08	0.789883	0.452	0	0.000163944	unnamed protein product [Timema douglasi]
gene-Aco07529	2.77083e-10	0.787339	0.517	0	2.47768e-06	PREDICTED: glutaryl-CoA dehydrogenase, mitochondrial-like [Acropora digitifera]
gene-Aco09487	1.1903e-09	0.787339	0.496	0	1.06437e-05	PREDICTED: hematopoietic prostaglandin D synthase-like [Saccoglossus kowalevskii]
gene-Aco24761	9.32069e-05	0.784035	0.329	0.047	0.833456	uncharacterized protein LOC100203426 isoform X3 [Hydra vulgaris]
gene-Aco09589	9.17487e-10	0.779681	0.499	0	8.20417e-06	alcohol dehydrogenase class-3 chain L-like [Haliotis rufescens]
gene-Aco04922	1.21419e-09	0.777974	0.495	0	1.08573e-05	glycine-rich RNA-binding protein-like [Dendronephthya gigantea]
gene-Aco10543	4.23556e-09	0.776264	0.476	0	3.78744e-05	filamin-B isoform X2 [Syngnathus acus]
gene-Aco14078	0.0165701	0.771982	0.119	0	1	U9-ctenitoxin-Pr1a [Hydra vulgaris]
gene-Aco13121	0.000115789	0.766042	0.304	0.023	1	trypsin-3 [Hydra vulgaris]
gene-Aco24960	1.87074e-08	0.757327	0.45	0	0.000167282	tumor protein p53-inducible nuclear protein 2 [Exaiptasia diaphana]
gene-Aco00769	2.70181e-09	0.75646	0.482	0	2.41596e-05	NADH dehydrogenase [ubiquinone] 1 alpha subcomplex subunit 2-like [Stylophora pistillata]
gene-Aco20932	8.93974e-09	0.755593	0.463	0	7.99392e-05	high-affinity choline transporter 1-like [Stylophora pistillata]
gene-Aco25050	3.00892e-07	0.748467	0.709	0.372	0.00269057	NADH dehydrogenase [ubiquinone] iron-sulfur protein 3, mitochondrial [Hydra vulgaris]
gene-Aco22577	5.71714e-06	0.747822	0.392	0.047	0.0511227	E26 transcription factor, partial [Aurelia aurita]
gene-Aco10569	0.000100886	0.747764	0.268	0	0.902121	uncharacterized protein LOC100197733 isoform X2 [Hydra vulgaris]
gene-Aco03957	6.18277e-09	0.74427	0.468	0	5.52863e-05	serine/arginine repetitive matrix protein 1 isoform X1 [Hydra vulgaris]
gene-Aco07216	3.26177e-09	0.743396	0.479	0	2.91667e-05	uncharacterized protein LOC116291476 [Actinia tenebrosa]
gene-Aco20674	4.41246e-09	0.741645	0.474	0	3.94562e-05	hypothetical protein LOTGIDRAFT_164500 [Lottia gigantea]
gene-Aco25184	1.39242e-09	0.739892	0.489	0	1.2451e-05	methenyltetrahydrofolate synthase domain-containing protein-like isoform X2 [Haliotis rubra]
gene-Aco11820	6.82883e-09	0.7355	0.467	0	6.10634e-05	nucleosome assembly protein 1-like 1 [Hydra vulgaris]
gene-Aco09061	3.13134e-09	0.73462	0.479	0	2.80005e-05	double-stranded RNA-binding protein Staufen homolog 2 [Hydra vulgaris]
gene-Aco27686	3.79954e-09	0.73462	0.475	0	3.39755e-05	14-3-3 protein [Holotrichia oblita]
gene-Aco28167	6.08359e-05	0.733598	0.54	0.256	0.543994	cyclic AMP-responsive element-binding protein 3-like protein 3 [Pocillopora damicornis]
gene-Aco28227	5.47365e-08	0.730212	0.43	0	0.000489453	neuronal acetylcholine receptor subunit alpha-2 [Hydra vulgaris]
gene-Aco27883	2.55517e-09	0.728445	0.481	0	2.28483e-05	serine/threonine-protein kinase rio2-like [Acropora millepora]
gene-Aco04975	1.87681e-09	0.724905	0.485	0	1.67825e-05	glycine-rich RNA-binding protein-like [Dendronephthya gigantea]
gene-Aco08544	2.28593e-08	0.714232	0.446	0	0.000204408	syndecan-like [Belonocnema kinseyi]
gene-Aco03693	6.30382e-06	0.71361	0.415	0.07	0.0563688	CAP-Gly domain-containing linker protein 1 [Hydra vulgaris]
gene-Aco13100	3.34938e-08	0.713339	0.44	0	0.000299502	0
gene-Aco12129	5.11372e-09	0.711104	0.494	0.023	4.57269e-05	beta-hexosaminidase subunit beta-like [Acropora millepora]
gene-Aco03847	1.55485e-07	0.709112	0.646	0.186	0.00139034	heterogeneous nuclear ribonucleoprotein Q [Hydra vulgaris]
gene-Aco25068	4.03836e-09	0.707969	0.473	0	3.6111e-05	lysine--tRNA ligase [Nematostella vectensis]
gene-Aco08104	1.74824e-08	0.703479	0.45	0	0.000156328	hypothetical protein TrispH2_010207 [Trichoplax sp. H2]
gene-Aco03490	4.34492e-07	0.702496	0.742	0.395	0.00388522	eukaryotic translation initiation factor 3 subunit A-like [Pocillopora damicornis]
gene-Aco14118	2.71031e-08	0.702333	0.468	0.023	0.000242356	pyruvate dehydrogenase E1 component subunit beta, mitochondrial [Hydra vulgaris]
gene-Aco08543	2.26087e-07	0.700291	0.544	0.116	0.00202167	dolichyl-diphosphooligosaccharide--protein glycosyltransferase subunit STT3A [Nematostella vectensis]
gene-Aco08707	7.10831e-08	0.697169	0.425	0	0.000635625	tubulin alpha-1A chain isoform X2 [Orbicella faveolata]
gene-Aco05868	0.00054146	0.694456	0.222	0	1	uncharacterized protein LOC105844785 [Hydra vulgaris]
gene-Aco07660	6.7101e-05	0.688106	0.278	0	0.600017	glutathione hydrolase 1 proenzyme [Hydra vulgaris]
gene-Aco21396	1.48582e-08	0.687197	0.452	0	0.000132862	serine/arginine-rich splicing factor 5 [Hydra vulgaris]
gene-Aco07508	9.41587e-08	0.686856	0.528	0.093	0.000841967	thioredoxin 1 [Mytilus galloprovincialis]
gene-Aco17719	1.2869e-07	0.685919	0.511	0.093	0.00115074	trifunctional enzyme subunit beta, mitochondrial [Exaiptasia diaphana]
gene-Aco03214	3.76666e-08	0.685377	0.437	0	0.000336815	WD repeat-containing protein 1-A isoform X1 [Hydra vulgaris]
gene-Aco15237	2.05009e-05	0.685377	0.307	0	0.183319	predicted protein [Nematostella vectensis]
gene-Aco13163	3.29998e-05	0.684466	0.296	0	0.295084	nematocyst expressed protein 8 isoform X2 [Hydra vulgaris]
gene-Aco15734	4.95948e-08	0.681729	0.431	0	0.000443477	heat shock protein 60A-like [Pocillopora damicornis]
gene-Aco17702	1.7881e-05	0.680816	0.311	0	0.159892	endoplasmic reticulum aminopeptidase 1 isoform X1 [Hydra vulgaris]
gene-Aco03793	9.18474e-08	0.679556	0.471	0.047	0.000821299	phosphatidylinositol-binding clathrin assembly protein LAP [Hydra vulgaris]
gene-Aco05870	2.84376e-08	0.677807	0.49	0.047	0.000254289	kynurenine--oxoglutarate transaminase 3-like isoform X2 [Stylophora pistillata]
gene-Aco16742	3.60376e-06	0.67624	0.347	0	0.0322248	uncharacterized protein LOC5513622 [Nematostella vectensis]
gene-Aco10709	1.13531e-06	0.673007	0.399	0.023	0.010152	multidrug resistance protein 1-like [Stylophora pistillata]
gene-Aco28293	1.83921e-07	0.670791	0.459	0.047	0.00164462	Electron transfer flavoprotein subunit alpha, mitochondrial [Oryzias melastigma]
gene-Aco27925	2.96323e-08	0.67073	0.44	0	0.000264972	NADH dehydrogenase [ubiquinone] 1 alpha subcomplex subunit 13-like [Pocillopora damicornis]
gene-Aco03238	0.0137539	0.67073	0.125	0	1	0
gene-Aco13001	0.00172753	0.66475	0.528	0.279	1	uncharacterized protein LOC100213905 [Hydra vulgaris]
gene-Aco00224	7.51233e-08	0.663615	0.561	0.14	0.000671752	periodic tryptophan protein 2 homolog [Hydra vulgaris]
gene-Aco16044	2.73958e-07	0.662959	0.59	0.186	0.00244974	succinate dehydrogenase [ubiquinone] iron-sulfur subunit, mitochondrial-like [Acropora millepora]
gene-Aco14603	5.69508e-08	0.6615	0.427	0	0.000509254	NADH-ubiquinone oxidoreductase 75 kDa subunit, mitochondrial-like [Stylophora pistillata]
gene-Aco26366	9.61845e-05	0.660573	0.269	0	0.860082	adhesion G protein-coupled receptor L2-like [Dendronephthya gigantea]
gene-Aco02299	2.42207e-07	0.657791	0.401	0	0.00216582	sodium- and chloride-dependent GABA transporter 1 isoform X1 [Hydra vulgaris]
gene-Aco17741	1.34017e-07	0.655003	0.412	0	0.00119838	neurocalcin homolog [Hydra vulgaris]
gene-Aco07048	9.70538e-10	0.650428	0.988	0.953	8.67855e-06	60S ribosomal protein L3 [Exaiptasia diaphana]
gene-Aco02469	1.95598e-05	0.650345	0.309	0	0.174903	myosin essential light chain [Aurelia sp. 2017-HT]
gene-Aco25255	7.56227e-07	0.649851	0.545	0.14	0.00676218	mRNA cap guanine-N7 methyltransferase isoform X2 [Hydra vulgaris]
gene-Aco18024	8.65034e-08	0.648477	0.42	0	0.000773513	eukaryotic translation initiation factor 3 subunit E [Hydra vulgaris]
gene-Aco24595	3.48257e-07	0.648477	0.395	0	0.00311411	protein phosphatase 1 regulatory subunit 12A-like isoform X2 [Hydra vulgaris]
gene-Aco11942	1.29867e-06	0.646766	0.651	0.279	0.0116127	NADH dehydrogenase [ubiquinone] 1 alpha subcomplex subunit 9, mitochondrial-like [Stylophora pistillata]
gene-Aco03330	2.51842e-07	0.645962	0.453	0.047	0.00225197	programmed cell death protein 4 [Hydra vulgaris]
gene-Aco02144	2.9759e-07	0.644905	0.424	0.023	0.00266105	nuclear factor interleukin-3-regulated protein isoform X2 [Nematostella vectensis]
gene-Aco06154	2.96648e-07	0.644173	0.437	0.023	0.00265263	argininosuccinate synthase-like [Pocillopora damicornis]
gene-Aco08790	9.40604e-07	0.64286	0.375	0	0.00841088	histone H2A.V [Dendronephthya gigantea]
gene-Aco24454	1.65781e-08	0.638868	0.987	0.977	0.000148241	60S ribosomal protein L10a-like [Pocillopora damicornis]
gene-Aco03606	1.51618e-06	0.638502	0.467	0.093	0.0135577	unnamed protein product [Diabrotica balteata]
gene-Aco24620	7.12197e-08	0.638162	0.423	0	0.000636846	adenosine kinase isoform X2 [Nematostella vectensis]
gene-Aco21261	4.95066e-07	0.638162	0.388	0	0.00442688	unnamed protein product [Owenia fusiformis]
gene-Aco26530	1.43456e-07	0.637563	0.438	0.023	0.00128278	eukaryotic translation initiation factor 4H [Hydra vulgaris]
gene-Aco27802	8.31488e-08	0.631559	0.42	0	0.000743517	T-complex protein 1 subunit zeta-2 isoform X5 [Bos taurus]
gene-Aco17991	6.81445e-08	0.630614	0.423	0	0.000609348	eukaryotic translation initiation factor 3 subunit I-like [Acropora millepora]
gene-Aco15809	2.09426e-06	0.630595	0.863	0.651	0.0187269	ATP-binding cassette sub-family F member 2-like [Pocillopora damicornis]
gene-Aco15424	1.49779e-06	0.626943	0.61	0.233	0.0133932	eIF5-mimic protein 2 [Hydra vulgaris]
gene-Aco14246	9.03095e-05	0.623025	0.27	0	0.807548	collagen alpha-1(I) chain-like precursor [Hydra vulgaris]
gene-Aco21057	9.15573e-07	0.622225	0.972	0.953	0.00818705	bzip transcription factor C/EBP [Podocoryna carnea]
gene-Aco06223	4.80432e-07	0.622074	0.388	0	0.00429603	influenza virus NS1A-binding protein-like [Stylophora pistillata]
gene-Aco07404	1.67771e-07	0.621122	0.407	0	0.00150021	endonuclease III-like protein 1 [Orbicella faveolata]
gene-Aco22492	2.02299e-06	0.615946	0.462	0.093	0.0180896	succinate--CoA ligase [ADP-forming] subunit beta, mitochondrial [Hydra vulgaris]
gene-Aco12193	2.5767e-07	0.613284	0.512	0.093	0.00230408	3-ketoacyl-CoA thiolase, mitochondrial-like [Actinia tenebrosa]
gene-Aco25118	1.97363e-07	0.611568	0.404	0	0.00176482	exocyst complex component 2 isoform X1 [Hydra vulgaris]
gene-Aco20188	3.53615e-07	0.606767	0.393	0	0.00316203	0
gene-Aco08716	2.24458e-06	0.602915	0.356	0	0.020071	myosin light chain kinase, smooth muscle-like [Dendronephthya gigantea]
gene-Aco04985	5.08986e-06	0.601226	0.368	0.023	0.0455135	uncharacterized protein LOC116611527 [Nematostella vectensis]
gene-Aco07263	1.29789e-06	0.600985	0.368	0	0.0116058	0
gene-Aco05943	3.38351e-07	0.600019	0.394	0	0.00302554	proteasome subunit beta type-7-like [Pocillopora damicornis]
gene-Aco06271	7.75892e-07	0.599052	0.378	0	0.00693802	unnamed protein product [Owenia fusiformis]
gene-Aco04973	3.11989e-07	0.595553	0.422	0.023	0.0027898	Cu/Zn superoxide dismutase [Cyanea capillata]
gene-Aco16670	6.90855e-07	0.593238	0.38	0	0.00617762	high affinity cGMP-specific 3',5'-cyclic phosphodiesterase 9A isoform X1 [Hydra vulgaris]
gene-Aco19604	4.75964e-07	0.592357	0.592	0.163	0.00425607	dihydrolipoyllysine-residue succinyltransferase component of 2-oxoglutarate dehydrogenase complex, mitochondrial [Exaiptasia diaphana]
gene-Aco09739	0.000351204	0.592267	0.235	0	1	kinesin-related protein 4 isoform X2 [Hydra vulgaris]
gene-Aco13050	1.69105e-07	0.591295	0.405	0	0.00151214	glutathione S-transferase Mu 1-like [Orbicella faveolata]
gene-Aco28999	3.10374e-06	0.590809	0.51	0.14	0.0277536	zinc finger RNA-binding protein [Hydra vulgaris]
gene-Aco29253	0.000925367	0.590323	0.207	0	1	MAC/Perforin domain containing protein [Rhopilema esculentum]
gene-Aco27509	1.93141e-06	0.589579	0.53	0.14	0.0172707	pescadillo homolog [Hydra vulgaris]
gene-Aco14761	4.26953e-08	0.587793	0.996	0.977	0.000381781	60S ribosomal protein L37a [Hydra vulgaris]
gene-Aco02468	1.53771e-06	0.586325	0.999	0.977	0.0137502	myosin essential light chain [Aurelia sp. 2017-HT]
gene-Aco26415	5.12678e-07	0.584432	0.428	0.023	0.00458436	sodium- and chloride-dependent betaine transporter-like isoform X2 [Stylophora pistillata]
gene-Aco14599	4.12033e-07	0.583497	0.389	0	0.0036844	hypothetical protein HAZT_HAZT000573 [Hyalella azteca]
gene-Aco01897	2.26607e-06	0.582501	0.566	0.186	0.0202632	V-type proton ATPase 16 kDa proteolipid subunit c [Hydra vulgaris]
gene-Aco09433	4.50282e-07	0.580562	0.387	0	0.00402642	polyadenylate-binding protein 4-like [Hydra vulgaris]
gene-Aco09814	1.24362e-05	0.576862	0.918	0.698	0.111205	23 kDa integral membrane protein [Hydra vulgaris]
gene-Aco20747	4.84313e-07	0.575656	0.386	0	0.00433073	serine/threonine-protein phosphatase PP1-beta catalytic subunit [Hydra vulgaris]
gene-Aco10443	4.70384e-07	0.574673	0.386	0	0.00420618	peroxiredoxin-5, mitochondrial isoform X1 [Nematostella vectensis]
gene-Aco14828	7.1862e-07	0.573197	0.983	0.86	0.0064259	40S ribosomal protein S13 [Actinia tenebrosa]
gene-Aco06515	2.3746e-06	0.572705	0.354	0	0.0212336	retinol dehydrogenase 8-like [Dendronephthya gigantea]
gene-Aco13202	6.80727e-07	0.567588	0.605	0.209	0.00608706	PREDICTED: transforming protein RhoA-like [Saccoglossus kowalevskii]
gene-Aco12935	2.10735e-06	0.564805	0.356	0	0.018844	hypothetical protein TCAL_09319 [Tigriopus californicus]
gene-Aco24798	4.82107e-05	0.564805	0.286	0	0.4311	dickkopf3, partial [Saccoglossus kowalevskii]
gene-Aco04971	3.21563e-06	0.564647	0.499	0.116	0.0287541	pyruvate dehydrogenase E1 component subunit alpha, mitochondrial [Exaiptasia diaphana]
gene-Aco08734	4.38024e-06	0.561422	0.423	0.07	0.0391681	YTH domain-containing family protein 2 [Hydra vulgaris]
gene-Aco10596	1.94238e-05	0.560287	0.545	0.209	0.173688	eukaryotic translation initiation factor 1b-like [Gadus morhua]
gene-Aco13213	4.9799e-06	0.559846	0.338	0	0.0445302	filamin-B [Hydra vulgaris]
gene-Aco02189	3.94555e-06	0.557857	0.343	0	0.0352811	hypothetical protein AV530_006693 [Patagioenas fasciata monilis]
gene-Aco20180	9.71191e-07	0.555866	0.372	0	0.00868439	exportin-1-like isoform X2 [Hydra vulgaris]
gene-Aco04950	9.6835e-06	0.555825	0.478	0.14	0.0865899	iron-sulfur cluster assembly enzyme nifu [Holotrichia oblita]
gene-Aco04066	0.000332566	0.553872	0.236	0	1	SCO-spondin [Exaiptasia diaphana]
gene-Aco26764	5.04019e-05	0.548374	0.6	0.326	0.450693	G patch domain-containing protein 4 [Hydra vulgaris]
gene-Aco25358	0.0112951	0.547952	0.317	0.14	1	oxidative stress protein [Aurelia aurita]
gene-Aco04889	0.0215073	0.547588	0.8	0.744	1	hypothetical protein HELRODRAFT_193870 [Helobdella robusta]
gene-Aco29199	2.04112e-05	0.544061	0.825	0.558	0.182517	receptor expression-enhancing protein 5 [Hydra vulgaris]
gene-Aco12016	1.09611e-06	0.542855	0.369	0	0.0098014	rab GDP dissociation inhibitor beta-like [Acropora millepora]
gene-Aco24509	6.74209e-05	0.542855	0.277	0	0.602877	deoxyribose-phosphate aldolase [Hydra vulgaris]
gene-Aco02831	1.84282e-06	0.540843	0.358	0	0.0164785	ATP synthase subunit e, mitochondrial [Lacerta agilis]
gene-Aco03515	7.40809e-06	0.540216	0.387	0.047	0.0662431	zinc transporter ZIP13-like [Pocillopora damicornis]
gene-Aco26967	2.75879e-06	0.539836	0.35	0	0.0246691	predicted protein [Nematostella vectensis]
gene-Aco14466	0.000242067	0.539513	0.74	0.512	1	GTP-binding protein [Aurelia sp. KA-2018]
gene-Aco22800	1.80397e-06	0.538828	0.358	0	0.0161311	SPRY domain-containing protein 7-like isoform X2 [Orbicella faveolata]
gene-Aco02380	9.83402e-06	0.53681	0.323	0	0.0879358	kinesin-like protein FLA10 [Orbicella faveolata]
gene-Aco14316	5.17869e-06	0.535594	0.366	0.023	0.0463079	unnamed protein product, partial [Owenia fusiformis]
gene-Aco00884	2.91944e-06	0.53479	0.349	0	0.0261056	dihydrolipoyl dehydrogenase, mitochondrial isoform X1 [Ixodes scapularis]
gene-Aco24728	1.19308e-06	0.531822	1	0.977	0.0106685	voltage-dependent anion-selective channel protein 2 [Hydra vulgaris]
gene-Aco05892	0.000560298	0.53074	0.221	0	1	trypsin-3 isoform X2 [Hydra vulgaris]
gene-Aco15900	1.98126e-05	0.528392	0.495	0.163	0.177164	serine/arginine-rich splicing factor 7 isoform X2 [Hydra vulgaris]
gene-Aco15634	0.000160505	0.527695	0.255	0	1	collagen alpha-1(I) chain-like [Hydra vulgaris]
gene-Aco03622	8.5389e-06	0.526679	0.326	0	0.0763548	PREDICTED: uncharacterized protein LOC109480757 [Branchiostoma belcheri]
gene-Aco19677	2.97821e-06	0.522606	0.348	0	0.0266312	uncharacterized protein LOC116301113 [Actinia tenebrosa]
gene-Aco00227	6.12712e-06	0.522606	0.333	0	0.0547887	high mobility group B protein 3 [Hydra vulgaris]
gene-Aco06021	0.0010714	0.522606	0.203	0	1	uncharacterized protein LOC100213554 isoform X3 [Hydra vulgaris]
gene-Aco07305	1.64897e-05	0.519544	0.311	0	0.147451	L-threonine ammonia-lyase-like isoform X1 [Hydra vulgaris]
gene-Aco12952	9.6649e-05	0.519544	0.268	0	0.864235	muscle-specific protein 20 isoform X1 [Lingula anatina]
gene-Aco14319	5.73412e-07	0.518978	0.999	1	0.00512745	ATP synthase subunit beta, mitochondrial [Nematostella vectensis]
gene-Aco00035	7.99652e-05	0.516555	0.463	0.14	0.715049	eukaryotic translation initiation factor 5B isoform X2 [Hydra vulgaris]
gene-Aco03518	9.37862e-06	0.514536	0.419	0.07	0.0838636	eukaryotic translation initiation factor 3 subunit H [Hydra vulgaris]
gene-Aco16633	2.28579e-05	0.513704	0.334	0.023	0.204396	Claudin-like 12 [Hydra vulgaris]
gene-Aco19702	0.00161535	0.513401	0.191	0	1	serine protease 1, partial [Aurelia aurita]
gene-Aco01295	7.12758e-06	0.508683	0.359	0.023	0.0637348	interferon-related developmental regulator 2 [Hydra vulgaris]
gene-Aco28162	3.51271e-05	0.504653	0.644	0.302	0.314106	asparagine--tRNA ligase, cytoplasmic-like isoform X4 [Actinia tenebrosa]
gene-Aco28253	8.93774e-06	0.504159	0.383	0.047	0.0799213	ribosome biogenesis protein NSA2 homolog [Hydra vulgaris]
gene-Aco00630	0.000401137	0.499305	0.751	0.465	1	PREDICTED: LOW QUALITY PROTEIN: 97 kDa heat shock protein-like [Saccoglossus kowalevskii]
gene-Aco10622	7.88378e-06	0.498964	0.327	0	0.0704967	protein transport protein Sec61 subunit beta [Tribolium madens]
gene-Aco31140	7.16861e-06	0.495851	0.329	0	0.0641017	GTPase homolog [Strongylocentrotus purpuratus]
gene-Aco12055	1.59924e-05	0.49524	0.858	0.558	0.143004	14-3-3 zeta [Pristionchus pacificus]
gene-Aco14455	4.59131e-06	0.494812	0.338	0	0.0410555	hypothetical protein AC249_AIPGENE5544 [Exaiptasia diaphana]
gene-Aco06443	0.000654305	0.494812	0.217	0	1	N-acetylated-alpha-linked acidic dipeptidase 2-like [Hydra vulgaris]
gene-Aco21075	0.0125016	0.494812	0.128	0	1	ovochymase-2-like [Branchiostoma floridae]
gene-Aco09701	3.70865e-05	0.494528	0.323	0.023	0.331627	cysteine-rich protein 1 [Syngnathus acus]
gene-Aco08641	4.96656e-06	0.493772	0.336	0	0.0444109	adenylate kinase 2, mitochondrial-like [Orbicella faveolata]
gene-Aco11803	1.72064e-05	0.489606	0.31	0	0.15386	oxysterol-binding protein-related protein 8-like isoform X2 [Hydra vulgaris]
gene-Aco01849	8.16291e-06	0.488562	0.326	0	0.0729928	uncharacterized protein LOC116300264 [Actinia tenebrosa]
gene-Aco26368	0.00193582	0.488562	0.186	0	1	probable serine/threonine-protein kinase DDB_G0282963 [Hydra vulgaris]
gene-Aco02456	5.90551e-05	0.485042	0.429	0.116	0.528071	nucleolar protein 56 [Exaiptasia diaphana]
gene-Aco17836	0.0052542	0.48438	0.155	0	1	0
gene-Aco16067	2.32503e-05	0.483333	0.303	0	0.207904	calmodulin isoform X1 [Cimex lectularius]
gene-Aco26153	6.14371e-05	0.483286	0.34	0.047	0.54937	pyruvate dehydrogenase [acetyl-transferring]-phosphatase 2, mitochondrial [Hydra vulgaris]
gene-Aco27934	4.08467e-05	0.482285	0.616	0.256	0.365251	large subunit GTPase 1 homolog [Hydra vulgaris]
gene-Aco18083	8.16498e-05	0.479342	0.343	0.047	0.730112	Cathepsin B [Lamellibrachia satsuma]
gene-Aco19905	1.95269e-05	0.475554	0.404	0.07	0.17461	mitochondrial import receptor subunit TOM20 homolog [Hydra vulgaris]
gene-Aco14350	4.54343e-05	0.474248	0.347	0.047	0.406273	PREDICTED: uncharacterized protein C2orf62 homolog isoform X1 [Saccoglossus kowalevskii]
gene-Aco25287	0.00490761	0.473873	0.157	0	1	0
gene-Aco02196	0.000122017	0.471762	0.262	0	1	cystatin C (amyloid angiopathy and cerebral hemorrhage) [Thalassophryne amazonica]
gene-Aco03484	1.60573e-05	0.470705	0.311	0	0.143584	fatty acid desaturase 6 [Lingula anatina]
gene-Aco27926	2.21397e-05	0.466833	0.334	0.023	0.197973	peptidyl-prolyl cis-trans isomerase B-like [Dendronephthya gigantea]
gene-Aco03393	0.000520927	0.46435	0.223	0	1	uncharacterized protein LOC124150929 isoform X2 [Haliotis rufescens]
gene-Aco29039	0.000570696	0.46272	0.524	0.256	1	translocon-associated protein subunit beta [Hydra vulgaris]
gene-Aco13080	3.98603e-05	0.462225	0.289	0	0.356431	E3 ubiquitin-protein ligase PDZRN3 [Hydra vulgaris]
gene-Aco20829	0.00244073	0.462225	0.179	0	1	L-rhamnose-binding lectin CSL3 isoform X4 [Crassostrea gigas]
gene-Aco07767	3.99186e-05	0.461162	0.289	0	0.356952	alkaline phosphatase [Hydra vulgaris]
gene-Aco19491	0.00661837	0.461162	0.148	0	1	0
gene-Aco07657	1.69944e-05	0.459032	0.309	0	0.151964	peroxiredoxin-1-like isoform X3 [Dendronephthya gigantea]
gene-Aco21272	0.000217843	0.455832	0.247	0	1	follistatin-related protein 1 [Rhinatrema bivittatum]
gene-Aco27914	0.000100759	0.455154	0.475	0.163	0.900988	probable ribosome biogenesis protein RLP24 [Myripristis murdjan]
gene-Aco14818	2.02851e-05	0.454764	0.305	0	0.181389	PREDICTED: proteasome subunit alpha type-2-like, partial [Calidris pugnax]
gene-Aco26633	3.17069e-05	0.454351	0.326	0.023	0.283523	EH domain-containing protein 2 [Hydra vulgaris]
gene-Aco24715	4.57268e-05	0.447567	0.357	0.047	0.408889	zinc finger protein 593-like [Orbicella faveolata]
gene-Aco21434	0.000120308	0.447264	0.262	0	1	hypoxia up-regulated protein 1 [Hydra vulgaris]
gene-Aco10345	4.29197e-05	0.447181	0.475	0.14	0.383788	fumarylacetoacetase [Lingula anatina]
gene-Aco27953	0.000557628	0.445114	0.221	0	1	protein disulfide-isomerase A3 isoform X2 [Hydra vulgaris]
gene-Aco06459	0.000640119	0.443396	0.759	0.535	1	cyclic AMP-dependent transcription factor ATF-4-like [Pocillopora damicornis]
gene-Aco03592	0.000221022	0.44176	0.279	0.023	1	delta-1-pyrroline-5-carboxylate synthase isoform X1 [Hydra vulgaris]
gene-Aco29153	2.27296e-05	0.440804	0.302	0	0.203248	histidine triad nucleotide-binding protein 1 [Orussus abietinus]
gene-Aco07275	4.09188e-05	0.440804	0.288	0	0.365896	hypothetical protein pdam_00023268 [Pocillopora damicornis]
gene-Aco21218	0.000782304	0.439481	0.584	0.302	1	electron transfer flavoprotein subunit beta [Exaiptasia diaphana]
gene-Aco05206	3.1405e-05	0.436481	0.294	0	0.280824	clathrin light chain A-like isoform X7 [Mizuhopecten yessoensis]
gene-Aco31138	0.00424039	0.435469	0.236	0.047	1	putative uncharacterized protein DDB_G0282133 isoform X2 [Hydra vulgaris]
gene-Aco03543	0.000113783	0.435447	0.326	0.047	1	2,3-bisphosphoglycerate-independent phosphoglycerate mutase-like [Limulus polyphemus]
gene-Aco20879	0.000318666	0.435447	0.301	0.047	1	NPC intracellular cholesterol transporter 2 [Astyanax mexicanus]
gene-Aco27120	3.23452e-05	0.435398	0.293	0	0.289231	transmembrane emp24 domain-containing protein [Hydra vulgaris]
gene-Aco12997	0.000370969	0.433893	0.476	0.186	1	PIN2/TERF1-interacting telomerase inhibitor 1-like [Pocillopora damicornis]
gene-Aco09729	4.20781e-05	0.433231	0.287	0	0.376263	growth hormone-inducible transmembrane protein [Hydra vulgaris]
gene-Aco25191	0.000669364	0.433231	0.216	0	1	calbindin-32 isoform X1 [Hydra vulgaris]
gene-Aco00502	0.0037555	0.433231	0.165	0	1	hatching enzyme 1.2 [Hydra vulgaris]
gene-Aco03290	6.44744e-05	0.432145	0.277	0	0.57653	probable serine/threonine-protein kinase DDB_G0268642 isoform X1 [Hydra vulgaris]
gene-Aco11890	0.0035206	0.431183	0.203	0.023	1	uncharacterized protein LOC100203116 isoform X9 [Hydra vulgaris]
gene-Aco18013	3.36855e-05	0.43106	0.292	0	0.301216	stromal membrane-associated protein 1-like isoform X4 [Orbicella faveolata]
gene-Aco14305	3.05295e-05	0.429973	0.294	0	0.272995	hypothetical protein pdam_00013277 [Pocillopora damicornis]
gene-Aco19642	4.23316e-05	0.428885	0.287	0	0.378529	cytochrome c oxidase subunit 7A-related protein, mitochondrial [Carcharodon carcharias]
gene-Aco25278	0.00622949	0.425865	0.186	0.023	1	ER degradation-enhancing alpha-mannosidase-like protein 2 [Exaiptasia diaphana]
gene-Aco07732	7.62365e-05	0.425617	0.273	0	0.681707	transcription activator BRG1 isoform X4 [Nematostella vectensis]
gene-Aco29100	0.000796229	0.424527	0.211	0	1	peptidyl-prolyl cis-trans isomerase 6-like [Orbicella faveolata]
gene-Aco18039	0.00404912	0.423435	0.163	0	1	collagen alpha-1(VI) chain-like [Orbicella faveolata]
gene-Aco26490	0.000500068	0.422665	0.258	0.023	1	glutathione hydrolase 1 proenzyme isoform X1 [Hydra vulgaris]
gene-Aco00379	0.00289946	0.422342	0.174	0	1	tubulin alpha-1C chain-like [Pungitius pungitius]
gene-Aco00032	5.99072e-05	0.422247	0.351	0.047	0.53569	Transcription factor IIIA, partial [Cuculus canorus]
gene-Aco11747	0.00276445	0.421597	0.21	0.023	1	uncharacterized protein LOC116616115 isoform X1 [Nematostella vectensis]
gene-Aco24439	0.00444859	0.420155	0.16	0	1	Chitinase enzyme, partial [Aurelia aurita]
gene-Aco03677	0.000139932	0.417964	0.258	0	1	peroxiredoxin 4 [Cyanea capillata]
gene-Aco26759	0.000220791	0.417316	0.279	0.023	1	pre-rRNA 2'-O-ribose RNA methyltransferase FTSJ3 [Hydra vulgaris]
gene-Aco15958	0.000382044	0.41654	0.334	0.07	1	uncharacterized protein LOC114518008 [Dendronephthya gigantea]
gene-Aco20015	0.0900782	0.413572	0.063	0	1	serine protease 1, partial [Aurelia aurita]
gene-Aco03542	0.000118974	0.411371	0.262	0	1	acid-sensing ion channel 1A [Hydra vulgaris]
gene-Aco26743	0.00220811	0.410269	0.182	0	1	uncharacterized protein LOC101236314 isoform X2 [Hydra vulgaris]
gene-Aco03607	8.83853e-05	0.409167	0.269	0	0.790341	expressed hypothetical protein [Trichoplax adhaerens]
gene-Aco06337	0.000425658	0.409167	0.228	0	1	hypothetical protein Btru_008134, partial [Bulinus truncatus]
gene-Aco25130	5.4936e-05	0.406959	0.28	0	0.491238	probable 6-phosphogluconolactonase 1 [Hydra vulgaris]
gene-Aco24797	0.00110045	0.403641	0.202	0	1	uncharacterized protein LOC100198078 [Hydra vulgaris]
gene-Aco26227	0.000434244	0.402141	0.376	0.116	1	GMP reductase 2-like [Dendronephthya gigantea]
gene-Aco09793	0.000911902	0.402141	0.356	0.116	1	actin-related protein 3 [Hydra vulgaris]
gene-Aco07696	0.00231932	0.400975	0.662	0.442	1	uncharacterized protein LOC111336352 [Stylophora pistillata]
gene-Aco11772	0.00350205	0.397059	0.676	0.488	1	Caprin-1 like protein [Argiope bruennichi]
gene-Aco12875	0.00271146	0.396983	0.176	0	1	predicted protein [Nematostella vectensis]
gene-Aco02424	6.15927e-05	0.39587	0.277	0	0.550762	predicted protein [Nematostella vectensis]
gene-Aco17751	9.42867e-05	0.39587	0.267	0	0.843112	0
gene-Aco10658	0.00194046	0.394345	0.607	0.372	1	Methylmalonate-semialdehyde dehydrogenase [acylating], mitochondrial [Exaiptasia diaphana]
gene-Aco03312	9.89297e-05	0.393642	0.266	0	0.884629	PREDICTED: fumarylacetoacetate hydrolase domain-containing protein 2-like [Acropora digitifera]
gene-Aco25209	0.000137622	0.392527	0.258	0	1	septin-7 isoform X3 [Hydra vulgaris]
gene-Aco06383	0.00750079	0.390293	0.144	0	1	0
gene-Aco26738	0.00403774	0.388057	0.163	0	1	uncharacterized protein LOC100201718 isoform X1 [Hydra vulgaris]
gene-Aco03893	0.00112843	0.38717	0.35	0.116	1	Eukaryotic translation initiation factor 1A, X-chromosomal [Trachymyrmex zeteki]
gene-Aco08427	0.000134781	0.384988	0.332	0.047	1	ATP-dependent Clp protease proteolytic subunit isoform X2 [Hydra vulgaris]
gene-Aco29115	0.000106679	0.383573	0.264	0	0.953926	putative RNA-directed DNA polymerase from transposon BS [Exaiptasia diaphana]
gene-Aco26572	0.000410157	0.382749	0.294	0.047	1	LOW QUALITY PROTEIN: coronin-6-like [Xenia sp. Carnegie-2017]
gene-Aco12863	0.000585514	0.382749	0.285	0.047	1	uncharacterized protein MAL13P1.304 isoform X3 [Hydra vulgaris]
gene-Aco28068	0.000110475	0.38245	0.263	0	0.987865	proteasome subunit alpha type-4 [Rhinatrema bivittatum]
gene-Aco21110	0.00701064	0.38245	0.146	0	1	zinc metalloproteinase nas-15-like isoform X2 [Acropora millepora]
gene-Aco08124	0.000140114	0.381326	0.257	0	1	ribosome production factor 1 [Hydra vulgaris]
gene-Aco26963	0.000588164	0.381326	0.219	0	1	ras-related protein RSR1 [Hydra vulgaris]
gene-Aco27803	0.000299595	0.380601	0.303	0.047	1	ERK2 [Aurelia aurita]
gene-Aco07604	0.000105475	0.380201	0.264	0	0.943161	retinol dehydrogenase 13-like [Crassostrea virginica]
gene-Aco26587	0.00452338	0.37537	0.338	0.14	1	phosphoenolpyruvate phosphomutase [Crassostrea gigas]
gene-Aco09692	0.000466453	0.375081	0.938	0.86	1	60S ribosomal protein L19 [Hydra vulgaris]
gene-Aco02491	0.000884452	0.374897	0.243	0.023	1	kinesin-like protein KIN-7O isoform X6 [Hydra vulgaris]
gene-Aco31001	0.00158284	0.373792	0.226	0.023	1	protein ERGIC-53 [Hydra vulgaris]
gene-Aco21072	0.0121429	0.373433	0.129	0	1	PREDICTED: arf-GAP with coiled-coil, ANK repeat and PH domain-containing protein 2-like isoform X5 [Sinocyclocheilus grahami]
gene-Aco09615	0.000662722	0.371293	0.312	0.07	1	2-oxoglutarate dehydrogenase, mitochondrial [Hydra vulgaris]
gene-Aco02824	0.000178075	0.37117	0.251	0	1	ES1 protein homolog, mitochondrial-like [Actinia tenebrosa]
gene-Aco13271	0.000225269	0.370037	0.245	0	1	uncharacterized protein LOC110243026 isoform X1 [Exaiptasia diaphana]
gene-Aco26638	0.000528595	0.370037	0.222	0	1	peripheral-type benzodiazepine receptor-associated protein 1 isoform X2 [Exaiptasia diaphana]
gene-Aco27702	0.000990046	0.368417	0.364	0.116	1	flotillin-2a-like [Actinia tenebrosa]
gene-Aco26082	0.000616877	0.365991	0.314	0.07	1	2,4-dienoyl-CoA reductase [(3E)-enoyl-CoA-producing], mitochondrial [Nematostella vectensis]
gene-Aco21074	0.0504087	0.364359	0.082	0	1	PREDICTED: cubilin-like [Vollenhovia emeryi]
gene-Aco16852	0.0754318	0.363705	0.807	0.721	1	unnamed protein product [Rotaria sp. Silwood1]
gene-Aco02843	0.000420997	0.363221	0.228	0	1	putative uncharacterized protein DDB_G0282499 isoform X4 [Hydra vulgaris]
gene-Aco00784	0.0141715	0.363221	0.124	0	1	sushi, von Willebrand factor type A, EGF and pentraxin domain-containing protein 1 isoform X1 [Hydra vulgaris]
gene-Aco09471	0.00144924	0.359194	0.298	0.07	1	tribbles homolog 2 [Nematostella vectensis]
gene-Aco28094	0.00075958	0.358244	0.247	0.023	1	tyrosine-protein kinase RYK-like [Orbicella faveolata]
gene-Aco31098	0.00029392	0.356373	0.238	0	1	membrane-spanning 4-domains subfamily A member 8-like [Orbicella faveolata]
gene-Aco03999	0.000372471	0.356373	0.231	0	1	uncharacterized protein LOC111328439 [Stylophora pistillata]
gene-Aco13800	0.00065937	0.355228	0.216	0	1	RNA-directed DNA polymerase from mobile element jockey [Stylophora pistillata]
gene-Aco22591	0.00168454	0.354128	0.376	0.14	1	N-alpha-acetyltransferase 50 isoform X2 [Calypte anna]
gene-Aco25096	0.000312904	0.35377	0.27	0.023	1	enoyl-CoA delta isomerase 2, mitochondrial-like [Orbicella faveolata]
gene-Aco07661	0.0019119	0.351789	0.186	0	1	glutathione hydrolase 1 proenzyme [Hydra vulgaris]
gene-Aco08625	0.00727229	0.346039	0.145	0	1	uncharacterized protein LOC100214834 isoform X3 [Hydra vulgaris]
gene-Aco01603	0.000370969	0.344886	0.231	0	1	unnamed protein product [Mytilus coruscus]
gene-Aco31020	0.000431897	0.344886	0.227	0	1	5-hydroxyisourate hydrolase-like isoform X2 [Lingula anatina]
gene-Aco12999	0.00039907	0.343732	0.229	0	1	dihydropyrimidinase [Nematostella vectensis]
gene-Aco26990	0.000630725	0.343654	0.252	0.023	1	sarcoplasmic/endoplasmic reticulum calcium ATPase 2-like [Actinia tenebrosa]
gene-Aco08567	0.00100965	0.342578	0.204	0	1	protein disulfide-isomerase A6 homolog [Exaiptasia diaphana]
gene-Aco27830	0.00140769	0.341808	0.901	0.93	1	malate dehydrogenase, mitochondrial-like [Dendronephthya gigantea]
gene-Aco16935	0.000545743	0.34126	0.383	0.116	1	spermidine synthase [Exaiptasia diaphana]
gene-Aco14393	0.00159307	0.340266	0.191	0	1	uncharacterized protein LOC100210120 isoform X4 [Hydra vulgaris]
gene-Aco13023	0.000563514	0.338593	0.994	1	1	hypothetical protein GDO78_006534 [Eleutherodactylus coqui]
gene-Aco19493	0.000584126	0.338003	0.254	0.023	1	adipocyte plasma membrane-associated protein-like [Hydra vulgaris]
gene-Aco16127	0.0226804	0.337278	0.294	0.14	1	protein gustavus [Hydra vulgaris]
gene-Aco07053	0.000649782	0.336791	0.216	0	1	ADP-ribosylation factor-like protein 4C [Actinia tenebrosa]
gene-Aco01904	0.000874333	0.336791	0.208	0	1	THO complex subunit 2 [Stylophora pistillata]
gene-Aco09736	0.00602554	0.336114	0.306	0.116	1	nucleolar protein 58 [Lingula anatina]
gene-Aco04932	0.000445018	0.335631	0.226	0	1	radixin [Hydra vulgaris]
gene-Aco05014	0.000500379	0.335631	0.223	0	1	hypothetical protein TrispH2_010140 [Trichoplax sp. H2]
gene-Aco09803	0.00010097	0.334995	1	1	0.90287	Ser-Thr kinase [Aurelia sp. 2017-HT]
gene-Aco14450	0.000429139	0.33447	0.227	0	1	V-type proton ATPase subunit F [Exaiptasia diaphana]
gene-Aco21707	0.00207413	0.332441	0.38	0.14	1	signal recognition particle 9 kDa protein [Hydra vulgaris]
gene-Aco18101	0.000443816	0.332144	0.226	0	1	demethylmenaquinone methyltransferase-like isoform X2 [Gigantopelta aegis]
gene-Aco08583	0.0207833	0.331588	0.609	0.442	1	uncharacterized protein LOC101236069 [Hydra vulgaris]
gene-Aco09163	0.000460189	0.330981	0.225	0	1	D-arabinitol dehydrogenase 1 [Hydra vulgaris]
gene-Aco25024	0.000781525	0.330981	0.211	0	1	flavin-containing monooxygenase FMO GS-OX-like 4 [Stylophora pistillata]
gene-Aco07180	0.00529743	0.330025	0.938	0.884	1	40S ribosomal protein SA isoform X1 [Xenopus laevis]
gene-Aco17904	0.00268969	0.329816	0.176	0	1	uncharacterized protein LOC100207983 precursor [Hydra vulgaris]
gene-Aco26625	0.00671969	0.329054	0.329	0.14	1	4-hydroxyphenylpyruvate dioxygenase-like [Acropora millepora]
gene-Aco03682	0.00400132	0.32865	0.163	0	1	carboxypeptidase B-like [Orbicella faveolata]
gene-Aco25494	0.000680025	0.327775	0.25	0.023	1	Gs protein alpha subunit [Tripedalia cystophora]
gene-Aco08114	0.000673963	0.327483	0.215	0	1	uncharacterized protein LOC116295581 [Actinia tenebrosa]
gene-Aco16091	0.0194101	0.323977	0.114	0	1	toxin candidate TRINITY_DN13930_c0_g1_i1 [Ceriantheomorphe brasiliensis]
gene-Aco09921	0.000645369	0.322807	0.216	0	1	voltage-gated calcium channel beta subunit [Cyanea capillata]
gene-Aco06084	0.000492631	0.321635	0.223	0	1	uncharacterized protein LOC116603374 isoform X1 [Nematostella vectensis]
gene-Aco16052	0.000473141	0.319289	0.224	0	1	glyceraldehyde 3-phosphate dehydrogenase [Aurelia sp. SETO]
gene-Aco02774	0.00196672	0.318115	0.185	0	1	hypothetical protein HPB47_007342 [Ixodes persulcatus]
gene-Aco09697	0.00460767	0.31694	0.159	0	1	peptidyl-prolyl cis-trans isomerase FKBP14 [Hydra vulgaris]
gene-Aco19616	0.000806252	0.315763	0.21	0	1	2-oxoisovalerate dehydrogenase subunit alpha, mitochondrial [Nematostella vectensis]
gene-Aco24872	0.000885165	0.315175	0.243	0.023	1	V-type proton ATPase subunit d 1 [Nematostella vectensis]
gene-Aco01942	0.00224805	0.314636	0.309	0.093	1	serine--tRNA ligase, cytoplasmic [Hydra vulgaris]
gene-Aco07284	0.0271924	0.313741	0.361	0.209	1	E3 ubiquitin-protein ligase RBBP6 isoform X2 [Hydra vulgaris]
gene-Aco14309	0.000771605	0.313408	0.211	0	1	golgin subfamily A member 4 isoform X2 [Nematostella vectensis]
gene-Aco02789	0.00257759	0.309868	0.177	0	1	serine protease 27-like [Orbicella faveolata]
gene-Aco09675	0.000662279	0.308686	0.215	0	1	phosducin-like protein 3 [Nematostella vectensis]
gene-Aco15873	0.00138919	0.307844	0.263	0.047	1	ceramide synthase 6-like [Dendronephthya gigantea]
gene-Aco26744	0.00507614	0.305134	0.156	0	1	uncharacterized protein LOC100205211 isoform X2 [Hydra vulgaris]
gene-Aco05888	0.0219716	0.305134	0.11	0	1	Trypsin-containing gene product, partial [Aurelia aurita]
gene-Aco27688	0.0013803	0.304783	0.23	0.023	1	short-chain specific acyl-CoA dehydrogenase, mitochondrial-like [Acropora millepora]
gene-Aco00330	0.000611818	0.303948	0.217	0	1	ubiquitin-fold modifier 1 [Chanos chanos]
gene-Aco27137	0.000859615	0.303948	0.208	0	1	malectin-A [Hydra vulgaris]
gene-Aco15865	0.000888396	0.303948	0.207	0	1	probable protein disulfide-isomerase A4 [Acropora millepora]
gene-Aco25114	0.00910107	0.303948	0.138	0	1	coadhesin-like [Actinia tenebrosa]
gene-Aco09691	0.00578848	0.302761	0.152	0	1	centromere protein F [Hydra vulgaris]
gene-Aco25851	0.00215255	0.30218	0.251	0.047	1	CCR4-NOT transcription complex subunit 1 isoform X2 [Hydra vulgaris]
gene-Aco08006	0.0176883	0.301573	0.117	0	1	carboxypeptidase D [Hydra vulgaris]
gene-Aco14140	0.00195211	0.301399	0.322	0.093	1	actin-related protein 2/3 complex subunit 2 isoform X2 [Hydra vulgaris]
gene-Aco18025	0.00849834	0.301259	0.405	0.209	1	lysosomal-associated transmembrane protein 4A-like [Pocillopora damicornis]
gene-Aco00071	0.0116436	0.301045	0.414	0.233	1	3-hydroxyacyl-CoA dehydrogenase type-2-like isoform X1 [Stylophora pistillata]
gene-Aco13212	0.000921173	0.300384	0.206	0	1	filamin-B [Hydra vulgaris]
gene-Aco28011	0.00328155	0.300384	0.17	0	1	neuroendocrine convertase 1 [Hydra vulgaris]
gene-Aco29207	0.0505606	0.299908	0.286	0.163	1	PREDICTED: la-related protein 6-like [Acropora digitifera]
gene-Aco17427	0.00106742	0.299194	0.202	0	1	uncharacterized protein LOC110059813 [Orbicella faveolata]
gene-Aco25325	0.0371699	0.299194	0.092	0	1	phospholipase A2 [Rhopilema esculentum]
gene-Aco24755	0.014421	0.298704	0.687	0.488	1	Glutamate dehydrogenase, mitochondrial [Exaiptasia diaphana]
gene-Aco09722	0.00456165	0.297134	0.296	0.093	1	RNA-binding protein 38-like [Hydra vulgaris]
gene-Aco21489	0.000921142	0.296811	0.206	0	1	26S proteasome regulatory subunit 10B [Varanus komodoensis]
gene-Aco21455	0.00142176	0.296811	0.194	0	1	snake venom 5'-nucleotidase-like [Anneissia japonica]
gene-Aco14290	0.00459469	0.296811	0.159	0	1	minicollagen 1 [Aurelia aurita]
gene-Aco14546	0.00276727	0.296493	0.244	0.047	1	methylmalonic aciduria and homocystinuria type D homolog, mitochondrial-like [Pocillopora damicornis]
gene-Aco25095	0.0159243	0.296066	0.437	0.256	1	Coiled-coil domain-containing protein 37 [Exaiptasia diaphana]
gene-Aco16013	0.00826838	0.294425	0.141	0	1	zinc metalloproteinase nas-8 [Hydra vulgaris]
gene-Aco11672	0.00118476	0.29323	0.199	0	1	CD151 antigen [Nematostella vectensis]
gene-Aco24591	0.00238421	0.29323	0.179	0	1	alpha-parvin [Hydra vulgaris]
gene-Aco07950	0.00657553	0.29323	0.148	0	1	NADH dehydrogenase [ubiquinone] 1 alpha subcomplex assembly factor 2-like isoform X2 [Dendronephthya gigantea]
gene-Aco07488	0.00272458	0.29198	0.211	0.023	1	very-long-chain enoyl-CoA reductase-like [Elysia marginata]
gene-Aco26575	0.00151867	0.290838	0.192	0	1	beta-ureidopropionase [Aethina tumida]
gene-Aco28290	0.00209578	0.28964	0.183	0	1	AP-3 complex subunit beta-1 isoform X1 [Hydra vulgaris]
gene-Aco02219	0.00279824	0.288494	0.244	0.047	1	uncharacterized protein LOC124267053 isoform X2 [Haliotis rubra]
gene-Aco09555	0.00389327	0.287398	0.265	0.07	1	ralA-binding protein 1 isoform X5 [Nematostella vectensis]
gene-Aco04976	0.00224239	0.287241	0.181	0	1	glycine-rich RNA-binding protein-like [Dendronephthya gigantea]
gene-Aco21436	0.00201036	0.285152	0.261	0.047	1	tetraspanin-6 [Hydra vulgaris]
gene-Aco09387	0.00208975	0.284839	0.183	0	1	uncharacterized protein LOC111703215 [Eurytemora affinis]
gene-Aco27817	0.00131566	0.283636	0.196	0	1	paxillin isoform X2 [Hydra vulgaris]
gene-Aco22546	0.00326719	0.282432	0.17	0	1	putative sodium-coupled neutral amino acid transporter 11 [Dermacentor andersoni]
gene-Aco15677	0.0273301	0.282432	0.103	0	1	cnidarian egg lectin isoform c [Hydractinia echinata]
gene-Aco01276	0.0107138	0.280572	0.422	0.209	1	testican-2 isoform X1 [Hydra vulgaris]
gene-Aco16109	0.0101706	0.280469	0.512	0.279	1	prohibitin-2-like [Hydra vulgaris]
gene-Aco22655	0.00151284	0.278815	0.192	0	1	signal recognition particle receptor subunit alpha homolog [Hydra vulgaris]
gene-Aco21402	0.00157155	0.278815	0.191	0	1	Renin receptor [Stylophora pistillata]
gene-Aco03832	0.00635943	0.276398	0.149	0	1	PC3-like endoprotease variant B [Hydra vulgaris]
gene-Aco06948	0.00162628	0.275189	0.19	0	1	actin-related protein 2/3 complex subunit 1A-like [Dendronephthya gigantea]
gene-Aco06288	0.00224347	0.275004	0.258	0.047	1	H(+)/Cl(-) exchange transporter 7 [Nematostella vectensis]
gene-Aco05003	0.00231576	0.273978	0.18	0	1	macoilin isoform X2 [Exaiptasia diaphana]
gene-Aco06287	0.00265811	0.273978	0.176	0	1	unnamed protein product [Owenia fusiformis]
gene-Aco08679	0.00403173	0.273448	0.272	0.07	1	PHD finger protein 3 isoform X3 [Hydra vulgaris]
gene-Aco27645	0.00223233	0.272766	0.181	0	1	putative L-aspartate dehydrogenase [Acropora millepora]
gene-Aco24571	0.00193865	0.271553	0.185	0	1	guanine nucleotide-binding protein subunit gamma [Hydra vulgaris]
gene-Aco11924	0.00278965	0.271275	0.283	0.07	1	myotrophin-like [Gigantopelta aegis]
gene-Aco14602	0.00217968	0.269336	0.259	0.047	1	39S ribosomal protein L2, mitochondrial [Hydra vulgaris]
gene-Aco06376	0.00187063	0.269124	0.186	0	1	hypothetical protein BSL78_18725 [Apostichopus japonicus]
gene-Aco24760	0.0048776	0.269124	0.157	0	1	RASL11A [Mytilus coruscus]
gene-Aco08693	0.00851389	0.269124	0.14	0	1	uncharacterized protein LOC100209524 isoform X2 [Hydra vulgaris]
gene-Aco06395	0.0020928	0.268881	0.226	0.023	1	WW domain-binding protein 2-like [Acropora millepora]
gene-Aco00897	0.00180157	0.267908	0.187	0	1	PREDICTED: H/ACA ribonucleoprotein complex subunit 1-like [Priapulus caudatus]
gene-Aco27878	0.00215133	0.267908	0.182	0	1	PREDICTED: betaine--homocysteine S-methyltransferase 1-like [Nothobranchius furzeri]
gene-Aco07663	0.0032552	0.267908	0.17	0	1	RING finger protein 11-like [Actinia tenebrosa]
gene-Aco12086	0.0265016	0.267908	0.104	0	1	uncharacterized protein LOC105845537 isoform X9 [Hydra vulgaris]
gene-Aco12851	0.00472645	0.267719	0.228	0.047	1	predicted protein [Nematostella vectensis]
gene-Aco06261	0.00230338	0.266691	0.18	0	1	predicted protein [Nematostella vectensis]
gene-Aco24703	0.00230702	0.266691	0.18	0	1	saccharopine dehydrogenase [NAD(+), L-lysine-forming]-like [Actinia tenebrosa]
gene-Aco16889	0.0109747	0.265924	0.234	0.07	1	EF-hand domain-containing protein D2 homolog [Hydra vulgaris]
gene-Aco24641	0.00745661	0.265829	0.282	0.093	1	ubiquitin-conjugating enzyme E2-17 kDa isoform X4 [Mercenaria mercenaria]
gene-Aco14083	0.00283993	0.265473	0.174	0	1	MICOS complex subunit MIC19 [Nematostella vectensis]
gene-Aco31023	0.00246564	0.264254	0.178	0	1	talin-2 isoform X2 [Hydra vulgaris]
gene-Aco05603	0.00247135	0.264254	0.178	0	1	PREDICTED: valine--tRNA ligase-like [Acropora digitifera]
gene-Aco02407	0.00303581	0.264254	0.172	0	1	4-hydroxy-2-oxoglutarate aldolase, mitochondrial [Hydra vulgaris]
gene-Aco16982	0.00797017	0.264254	0.142	0	1	uncharacterized protein LOC101240296 isoform X1 [Hydra vulgaris]
gene-Aco03249	0.0231713	0.26315	0.374	0.209	1	eukaryotic peptide chain release factor subunit 1 [Hydra vulgaris]
gene-Aco27598	0.00264082	0.263034	0.176	0	1	uncharacterized protein LOC125646405 [Ostrea edulis]
gene-Aco28207	0.00538328	0.263034	0.154	0	1	PREDICTED: heat shock cognate 71 kDa protein isoform X2 [Branchiostoma belcheri]
gene-Aco00638	0.00315154	0.262452	0.207	0.023	1	ER membrane protein complex subunit 3 [Hydra vulgaris]
gene-Aco14274	0.00293814	0.261813	0.173	0	1	disks large-associated protein 1-like [Actinia tenebrosa]
gene-Aco26372	0.00336701	0.261813	0.169	0	1	hypothetical protein LOTGIDRAFT_197703 [Lottia gigantea]
gene-Aco26610	0.0036207	0.261258	0.203	0.023	1	eIF-2-alpha kinase activator GCN1 [Hydra vulgaris]
gene-Aco04883	0.00691538	0.260727	0.217	0.047	1	uncharacterized protein LOC100205151 [Hydra vulgaris]
gene-Aco22441	0.00583019	0.259558	0.222	0.047	1	protein/nucleic acid deglycase DJ-1-like [Pocillopora damicornis]
gene-Aco07706	0.0109823	0.259558	0.203	0.047	1	Uncharacterized protein C11orf57 [Trichoplax sp. H2]
gene-Aco09370	0.00206731	0.259368	0.183	0	1	peflin-like [Pocillopora damicornis]
gene-Aco05835	0.00238026	0.259368	0.179	0	1	peptidyl-prolyl cis-trans isomerase NIMA-interacting 1 [Nematostella vectensis]
gene-Aco27838	0.00304354	0.258867	0.208	0.023	1	secretory carrier-associated membrane protein 2 isoform X2 [Hydra vulgaris]
gene-Aco09632	0.00214032	0.258144	0.182	0	1	proteasomal ubiquitin receptor ADRM1-B-like [Hydra vulgaris]
gene-Aco01313	0.00229572	0.258144	0.18	0	1	septin-6 isoform X3 [Hydra vulgaris]
gene-Aco00835	0.00372929	0.258144	0.165	0	1	adhesion G protein-coupled receptor E3-like isoform X3 [Xenia sp. Carnegie-2017]
gene-Aco00496	0.0144797	0.257976	0.342	0.163	1	leucine--tRNA ligase, cytoplasmic-like [Hydra vulgaris]
gene-Aco17004	0.0180326	0.256281	0.309	0.14	1	syntenin-1 isoform X2 [Hydra vulgaris]
gene-Aco00876	0.0025477	0.255692	0.177	0	1	prostaglandin reductase 1-like [Bufo gargarizans]
gene-Aco01454	0.0302165	0.255639	0.201	0.07	1	serine/threonine-protein kinase DCLK1-like isoform X4 [Acropora millepora]
gene-Aco24935	0.0101995	0.255206	0.371	0.163	1	PREDICTED: ubiquitin-conjugating enzyme E2 variant 2-like [Acropora digitifera]
gene-Aco02481	0.00534619	0.254515	0.293	0.093	1	protein PBDC1-like [Orbicella faveolata]
gene-Aco00031	0.00462462	0.254492	0.237	0.047	1	Transmembrane 9 super member 3 [Bulinus truncatus]
gene-Aco17788	0.0123793	0.254492	0.23	0.07	1	palmitoyl-protein thioesterase 1-like [Dendronephthya gigantea]
gene-Aco04996	0.0108775	0.253584	0.983	1	1	40S ribosomal protein S4 [Hydra vulgaris]
gene-Aco13063	0.00245338	0.253237	0.178	0	1	coatomer subunit gamma-2 [Hydra vulgaris]
gene-Aco24444	0.00282341	0.253237	0.174	0	1	uncharacterized protein LOC106469327 [Limulus polyphemus]
gene-Aco09631	0.00724377	0.252007	0.145	0	1	unnamed protein product [Mytilus edulis]
gene-Aco15894	0.0039788	0.250777	0.163	0	1	bromodomain adjacent to zinc finger domain protein 2B-like isoform X5 [Acropora millepora]
gene-Aco03807	0.00470142	0.250777	0.158	0	1	low density lipoprotein receptor adapter protein 1-like isoform X1 [Acropora millepora]
gene-Aco10400	0.0129094	0.250777	0.127	0	1	Jun3 [Aurelia aurita]
gene-Aco09727	0.0200418	0.250777	0.113	0	1	uncharacterized protein LOC100214198 [Hydra vulgaris]
gene-Aco26481	0.0987082	0.250777	0.06	0	1	MAM and LDL-receptor class A domain-containing protein 1-like [Actinia tenebrosa]
gene-Aco03575	0.00346909	0.249545	0.168	0	1	signal recognition particle subunit SRP72 isoform X2 [Exaiptasia diaphana]
gene-Aco11855	0.0646211	0.249308	0.409	0.279	1	lysosomal aspartic protease-like [Branchiostoma floridae]
gene-Aco18091	0.00301809	0.248313	0.172	0	1	protein FAM49B [Exaiptasia diaphana]
gene-Aco16582	0.00906005	0.248036	0.284	0.093	1	uncharacterized protein LOC114952197 [Acropora millepora]
gene-Aco15927	0.00312256	0.245845	0.171	0	1	PREDICTED: translin-like [Saccoglossus kowalevskii]
gene-Aco27707	0.00424664	0.245845	0.161	0	1	serine/threonine-protein phosphatase alpha-2 isoform [Nematostella vectensis]
gene-Aco14312	0.012115	0.245845	0.129	0	1	major facilitator superfamily domain-containing protein 6-A [Hydra vulgaris]
gene-Aco29136	0.00290996	0.244609	0.173	0	1	hypothetical protein JD844_008624 [Phrynosoma platyrhinos]
gene-Aco21545	0.0166032	0.244609	0.119	0	1	anthrax toxin receptor 1-like, partial [Hydra vulgaris]
gene-Aco12950	0.00290995	0.243372	0.173	0	1	PREDICTED: 14-3-3 protein zeta isoform X1 [Dinoponera quadriceps]
gene-Aco07253	0.00409384	0.243372	0.162	0	1	60S ribosomal protein L4-B-like [Xenia sp. Carnegie-2017]
gene-Aco20944	0.00469601	0.242134	0.158	0	1	retinol dehydrogenase 14b [Mugil cephalus]
gene-Aco28809	0.00647876	0.242022	0.186	0.023	1	Unknown (protein for IMAGE:7668531), partial [Xenopus tropicalis]
gene-Aco16667	0.00535898	0.240895	0.154	0	1	threonylcarbamoyladenosine tRNA methylthiotransferase-like [Gigantopelta aegis]
gene-Aco25183	0.00647531	0.240811	0.186	0.023	1	membrane-bound transcription factor site-1 protease-like isoform X2 [Nematostella vectensis]
gene-Aco08654	0.00396133	0.239655	0.163	0	1	probable G-protein coupled receptor CG31760 [Stylophora pistillata]
gene-Aco25141	0.00485194	0.239655	0.157	0	1	zinc finger CCCH domain-containing protein 18 [Hydra vulgaris]
gene-Aco11894	0.0117216	0.239655	0.13	0	1	arylsulfatase I [Hydra vulgaris]
gene-Aco26396	0.0146298	0.239655	0.123	0	1	fibroin heavy chain isoform X4 [Hydra vulgaris]
gene-Aco20339	0.00970723	0.239545	0.207	0.047	1	striatin-3-like [Hydra vulgaris]
gene-Aco10339	0.0618822	0.238841	0.498	0.349	1	heterogeneous nuclear ribonucleoprotein U-like protein 1 isoform X1 [Orbicella faveolata]
gene-Aco21362	0.116416	0.238841	0.497	0.395	1	LAMP1 [Branchiostoma lanceolatum]
gene-Aco05367	0.00382256	0.238414	0.164	0	1	ATP-dependent RNA helicase A-like isoform X2 [Orbicella faveolata]
gene-Aco21118	0.00395056	0.237172	0.163	0	1	GTP cyclohydrolase 1 feedback regulatory protein [Nematostella vectensis]
gene-Aco22196	0.00452593	0.237172	0.159	0	1	trafficking protein particle complex subunit 1 isoform X2 [Marmota flaviventris]
gene-Aco26476	0.00606713	0.237172	0.188	0.023	1	actin-related protein 2/3 complex subunit 3 isoform X2 [Hydra vulgaris]
gene-Aco19629	0.00648521	0.237172	0.186	0.023	1	zinc finger protein ubi-d4 B isoform X2 [Hydra vulgaris]
gene-Aco26526	0.0110326	0.237172	0.203	0.047	1	hypothetical protein LOTGIDRAFT_127454 [Lottia gigantea]
gene-Aco05491	0.0111351	0.237172	0.203	0.047	1	zinc transporter zipt-7.2 [Nematostella vectensis]
gene-Aco10494	0.0173431	0.236035	0.25	0.093	1	EH domain-containing protein 1-like [Hydra vulgaris]
gene-Aco00810	0.0061197	0.235929	0.15	0	1	predicted protein [Nematostella vectensis]
gene-Aco21282	0.00966401	0.235929	0.136	0	1	astacin 3 [Hydractinia echinata]
gene-Aco03176	0.011858	0.234796	0.201	0.047	1	syntaxin-18-like isoform X1 [Pocillopora damicornis]
gene-Aco01936	0.00368226	0.234685	0.165	0	1	DNA-directed RNA polymerases I and III subunit RPAC2-like [Mercenaria mercenaria]
gene-Aco09690	0.0048435	0.234685	0.157	0	1	stromal cell-derived factor 2-like [Hydra vulgaris]
gene-Aco08190	0.00632374	0.234685	0.149	0	1	histone H2A deubiquitinase MYSM1-like isoform X2 [Stylophora pistillata]
gene-Aco19486	0.00246534	0.233897	0.296	0.07	1	glycogen phosphorylase-like [Acropora millepora]
gene-Aco22715	0.00819562	0.233525	0.179	0.023	1	uncharacterized protein LOC114517034 [Dendronephthya gigantea]
gene-Aco15784	0.00553587	0.23344	0.153	0	1	post-GPI attachment to proteins factor 3 isoform X2 [Exaiptasia diaphana]
gene-Aco16718	0.00687446	0.232975	0.343	0.14	1	AP-2 complex subunit mu [Hydra vulgaris]
gene-Aco27832	0.0104678	0.232415	0.205	0.047	1	mediator of RNA polymerase II transcription subunit 19-like isoform X2 [Hydra vulgaris]
gene-Aco05991	0.00998204	0.232193	0.135	0	1	MAM and LDL-receptor class A domain-containing protein 2-like [Actinia tenebrosa]
gene-Aco25040	0.0249158	0.232193	0.106	0	1	uncharacterized protein LOC100202739 isoform X7 [Hydra vulgaris]
gene-Aco05034	0.0310589	0.23171	0.285	0.14	1	prefoldin subunit 6-like [Pocillopora damicornis]
gene-Aco00612	0.00674833	0.230946	0.147	0	1	uncharacterized protein LOC100206903 [Hydra vulgaris]
gene-Aco28109	0.00407388	0.229697	0.162	0	1	atrial natriuretic peptide receptor 1-like isoform X1 [Hydra vulgaris]
gene-Aco07312	0.00407387	0.228448	0.162	0	1	target of rapamycin complex subunit lst8 [Exaiptasia diaphana]
gene-Aco13158	0.00450167	0.228448	0.159	0	1	NAPEPLD [Mytilus coruscus]
gene-Aco18047	0.00552359	0.228448	0.153	0	1	3-hydroxybutyrate dehydrogenase type 2 [Chanos chanos]
gene-Aco11923	0.00997255	0.228448	0.135	0	1	cysteine and glycine-rich protein 1-like [Asterias rubens]
gene-Aco26789	0.013582	0.227642	0.197	0.047	1	piwi [Nanomia bijuga]
gene-Aco00417	0.0123292	0.226446	0.2	0.047	1	protein BTG1 isoform X2 [Python bivittatus]
gene-Aco07642	0.0219933	0.225945	0.11	0	1	uncharacterized protein LOC112576500 isoform X3 [Pomacea canaliculata]
gene-Aco24726	0.0233967	0.225945	0.108	0	1	keratin-associated protein 16-1 [Hydra vulgaris]
gene-Aco09573	0.0275719	0.225509	0.205	0.07	1	serrate RNA effector molecule homolog isoform X2 [Exaiptasia diaphana]
gene-Aco09641	0.00533107	0.224692	0.154	0	1	myelin expression factor 2 [Hydra vulgaris]
gene-Aco09476	0.0460262	0.224692	0.085	0	1	polyunsaturated fatty acid 5-lipoxygenase [Hydra vulgaris]
gene-Aco00401	0.0587059	0.224692	0.077	0	1	sushi, von Willebrand factor type A, EGF and pentraxin domain-containing protein 1 [Hydra vulgaris]
gene-Aco24497	0.0110281	0.223752	0.17	0.023	1	uncharacterized protein LOC111625178 [Centruroides sculpturatus]
gene-Aco09762	0.010629	0.223438	0.133	0	1	uncharacterized protein LOC111325214 isoform X2 [Stylophora pistillata]
gene-Aco20022	0.0193081	0.223165	0.217	0.07	1	serine/threonine-protein phosphatase 2A 56 kDa regulatory subunit gamma isoform-like isoform X5 [Branchiostoma floridae]
gene-Aco20627	0.0216137	0.223165	0.213	0.07	1	V-type proton ATPase subunit D-like [Hydra vulgaris]
gene-Aco03599	0.0182579	0.222628	0.255	0.093	1	tyrosine--tRNA ligase, cytoplasmic-like [Pocillopora damicornis]
gene-Aco02998	0.00465787	0.222183	0.158	0	1	WD repeat-containing protein 11 isoform X1 [Hydra vulgaris]
gene-Aco25144	0.0187765	0.222183	0.115	0	1	single-pass membrane and coiled-coil domain-containing protein 3 [Pelodiscus sinensis]
gene-Aco03288	0.00877869	0.221298	0.177	0.023	1	casein kinase I isoform X2 [Hydra vulgaris]
gene-Aco00088	0.00629452	0.220927	0.149	0	1	mitochondrial import inner membrane translocase subunit Tim8 A [Periophthalmus magnuspinnatus]
gene-Aco17738	0.00767391	0.220927	0.143	0	1	Rho-associated protein kinase 2 [Exaiptasia diaphana]
gene-Aco12911	0.00903479	0.220927	0.138	0	1	TPR repeat-containing protein DDB_G0287407 [Hydra vulgaris]
gene-Aco13035	0.0953765	0.220452	0.131	0.047	1	serine/threonine-protein phosphatase 6 regulatory ankyrin repeat subunit C-like [Stylophora pistillata]
gene-Aco02440	0.0106786	0.22007	0.171	0.023	1	uncharacterized protein LOC100201907 isoform X2 [Hydra vulgaris]
gene-Aco21294	0.00629102	0.21967	0.149	0	1	predicted protein [Nematostella vectensis]
gene-Aco18076	0.00650103	0.21967	0.148	0	1	nesprin-1-like isoform X2 [Orbicella faveolata]
gene-Aco09311	0.00695562	0.21967	0.146	0	1	kinesin-like protein KIF13A isoform X3 [Hydra vulgaris]
gene-Aco06264	0.0114028	0.21761	0.169	0.023	1	mitochondrial Rho GTPase 1-A-like [Hydra vulgaris]
gene-Aco21178	0.00588674	0.217152	0.151	0	1	eukaryotic translation initiation factor 4E type 2 [Hydra vulgaris]
gene-Aco03504	0.00608743	0.217152	0.15	0	1	protein NDRG1-like [Dendronephthya gigantea]
gene-Aco02138	0.0595027	0.216303	0.262	0.14	1	hypothetical protein JEQ12_001990, partial [Ovis aries]
gene-Aco03235	0.0873758	0.215891	0.064	0	1	unnamed protein product [Mytilus edulis]
gene-Aco19824	0.00792361	0.21463	0.142	0	1	protein sel-1 homolog 1 [Hydra vulgaris]
gene-Aco22610	0.0118368	0.214554	0.298	0.116	1	PSMB8 [Branchiostoma lanceolatum]
gene-Aco16757	0.0493681	0.214254	0.214	0.093	1	msx2-interacting protein [Hydra vulgaris]
gene-Aco07643	0.0191377	0.213604	0.254	0.093	1	transmembrane protein 59-like [Actinia tenebrosa]
gene-Aco02518	0.00628011	0.213367	0.149	0	1	alpha-centractin [Centruroides sculpturatus]
gene-Aco12831	0.00741355	0.213367	0.144	0	1	predicted protein [Nematostella vectensis]
gene-Aco14382	0.0079272	0.213367	0.142	0	1	MOB kinase activator-like 4 isoform X2 [Anoplophora glabripennis]
gene-Aco15558	0.0264681	0.213367	0.104	0	1	uncharacterized protein LOC100215668 [Hydra vulgaris]
gene-Aco06136	0.013837	0.212678	0.162	0.023	1	PREDICTED: rab-like protein 6 isoform X2 [Acropora digitifera]
gene-Aco00295	0.00740974	0.212103	0.144	0	1	host cell factor 2 [Hydra vulgaris]
gene-Aco02204	0.0811497	0.212081	0.426	0.302	1	ATP-binding cassette sub-family E member 1 [Hydra vulgaris]
gene-Aco00812	0.00873265	0.210838	0.139	0	1	Fibulin-1 [Caenorhabditis elegans]
gene-Aco11679	0.0145989	0.210838	0.123	0	1	acetylcholine receptor subunit alpha-like [Stylophora pistillata]
gene-Aco16786	0.0182059	0.210838	0.116	0	1	hypothetical protein [Aurelia aurita]
gene-Aco05208	0.0349058	0.210838	0.094	0	1	four-domain proteases inhibitor-like [Dendronephthya gigantea]
gene-Aco15989	0.0420076	0.210838	0.088	0	1	hypothetical protein BaRGS_027889 [Batillaria attramentaria]
gene-Aco31089	0.0188	0.21081	0.187	0.047	1	cathepsin Z-like [Pocillopora damicornis]
gene-Aco10731	0.16907	0.210205	0.171	0.093	1	DNA topoisomerase 2-alpha-like isoform X2 [Actinia tenebrosa]
gene-Aco24858	0.00790435	0.209572	0.142	0	1	neuropeptide-like GPCR [Tripedalia cystophora]
gene-Aco07898	0.00790436	0.209572	0.142	0	1	protein PET100 homolog, mitochondrial-like [Exaiptasia diaphana]
gene-Aco16861	0.00873639	0.209572	0.139	0	1	PREDICTED: deoxynucleotidyltransferase terminal-interacting protein 2-like [Acropora digitifera]
gene-Aco07558	0.00816543	0.208305	0.141	0	1	histone-arginine methyltransferase CARMER isoform X2 [Hydra vulgaris]
gene-Aco24921	0.00816946	0.208305	0.141	0	1	xaa-Pro dipeptidase [Alligator sinensis]
gene-Aco02548	0.00817345	0.208305	0.141	0	1	uncharacterized protein LOC124818344 [Hydra vulgaris]
gene-Aco07294	0.00817345	0.208305	0.141	0	1	AOC1 [Branchiostoma lanceolatum]
gene-Aco08602	0.0116821	0.208305	0.13	0	1	protein SDA1 homolog [Pocillopora damicornis]
gene-Aco26539	0.013885	0.207729	0.162	0.023	1	serine/threonine-protein kinase TAO3-like [Hydra vulgaris]
gene-Aco11877	0.0128609	0.207037	0.127	0	1	uncharacterized protein LOC116300903 [Actinia tenebrosa]
gene-Aco21275	0.0188464	0.206145	0.224	0.07	1	importin subunit alpha-3-like [Stylophora pistillata]
gene-Aco09612	0.0126257	0.205248	0.165	0.023	1	leucine-rich melanocyte differentiation-associated protein [Nematostella vectensis]
gene-Aco08073	0.00872073	0.204497	0.139	0	1	translation initiation factor eIF-2B subunit gamma-like [Stylophora pistillata]
gene-Aco22744	0.00960791	0.204497	0.136	0	1	U2 snRNP-associated SURP motif-containing protein [Hydra vulgaris]
gene-Aco12805	0.0308746	0.204497	0.098	0	1	uncharacterized protein LOC100212597 isoform X1 [Hydra vulgaris]
gene-Aco22569	0.0986058	0.203657	0.268	0.163	1	PREDICTED: stress-associated endoplasmic reticulum protein 2-like [Acropora digitifera]
gene-Aco11974	0.0434312	0.203536	0.159	0.047	1	microtubule-associated proteins 1A/1B light chain 3A [Hydra vulgaris]
gene-Aco05810	0.00870395	0.203225	0.139	0	1	neurogenic locus notch homolog protein 2-like isoform X2 [Actinia tenebrosa]
gene-Aco24847	0.0128403	0.203225	0.127	0	1	protein-methionine sulfoxide oxidase mical3a [Hydra vulgaris]
gene-Aco27886	0.0124674	0.201997	0.906	0.791	1	RecName: Full=60S ribosomal protein L17 [Podocoryna carnea]
gene-Aco10759	0.00991799	0.201952	0.135	0	1	sarcoplasmic calcium-binding protein [Colias croceus]
gene-Aco09777	0.0318579	0.201952	0.097	0	1	advillin [Hydra vulgaris]
gene-Aco10538	0.0489282	0.201952	0.083	0	1	trans-1,2-dihydrobenzene-1,2-diol dehydrogenase-like [Zootermopsis nevadensis]
gene-Aco12022	0.00929448	0.200678	0.137	0	1	prenylcysteine oxidase 1-like [Pocillopora damicornis]
gene-Aco21616	0.0105809	0.200678	0.133	0	1	hemicentin-2-like [Hippoglossus hippoglossus]
gene-Aco16540	0.0163212	0.200273	0.157	0.023	1	mannan-binding lectin serine protease 1-like [Stylophora pistillata]
gene-Aco16274	0.00899466	0.199403	0.138	0	1	RNA-directed DNA polymerase from mobile element jockey [Exaiptasia diaphana]
gene-Aco24829	0.00929445	0.199403	0.137	0	1	ganglioside M2 activator-like protein [Aurelia aurita]
gene-Aco08808	0.00959922	0.199403	0.136	0	1	Golgi-specific brefeldin A-resistance guanine nucleotide exchange factor 1 [Hydra vulgaris]
gene-Aco08802	0.00899028	0.198127	0.138	0	1	uncharacterized protein LOC114526906 [Dendronephthya gigantea]
gene-Aco06511	0.0112857	0.198127	0.131	0	1	0
gene-Aco17947	0.0116612	0.198127	0.13	0	1	protein FAM135A [Hydra vulgaris]
gene-Aco19546	0.0124203	0.198127	0.128	0	1	uncharacterized protein LOC101239060 [Hydra vulgaris]
gene-Aco08546	0.100684	0.197877	0.292	0.186	1	methylcrotonoyl-CoA carboxylase beta chain, mitochondrial-like isoform X1 [Branchiostoma floridae]
gene-Aco13120	0.114526	0.197779	0.093	0.023	1	chymotrypsin-like elastase family member 3B [Hydra vulgaris]
gene-Aco14284	0.0276333	0.197446	0.175	0.047	1	PREDICTED: TNF receptor-associated factor 5-like [Branchiostoma belcheri]
gene-Aco29225	0.0738617	0.197308	0.336	0.209	1	T-complex protein 1 subunit gamma [Hydra vulgaris]
gene-Aco25824	0.00927653	0.19685	0.137	0	1	RNA-directed DNA polymerase from mobile element jockey [Exaiptasia diaphana]
gene-Aco10005	0.00928564	0.19685	0.137	0	1	zinc finger CCCH domain-containing protein 15-like [Pocillopora damicornis]
gene-Aco13314	0.0105672	0.19685	0.133	0	1	hypothetical protein HPB48_001886 [Haemaphysalis longicornis]
gene-Aco13799	0.01284	0.19685	0.127	0	1	endoplasmin [Nematostella vectensis]
gene-Aco14192	0.0256479	0.19685	0.105	0	1	uncharacterized protein PF3D7_1120600 isoform X3 [Hydra vulgaris]
gene-Aco03636	0.00990442	0.195571	0.135	0	1	homogentisate 1,2-dioxygenase-like [Homarus americanus]
gene-Aco24972	0.0105625	0.195571	0.133	0	1	programmed cell death protein 6 isoform X1 [Lingula anatina]
gene-Aco02603	0.011272	0.195571	0.131	0	1	charged multivesicular body protein 4c isoform X2 [Chanos chanos]
gene-Aco21530	0.230449	0.195571	0.032	0	1	A disintegrin and metalloproteinase with thrombospondin motifs adt-1-like isoform X1 [Hydra vulgaris]
gene-Aco27977	0.0174547	0.195281	0.155	0.023	1	snurportin-1 [Nematostella vectensis]
gene-Aco09540	0.0112672	0.194292	0.131	0	1	transmembrane protein 205-like [Stylophora pistillata]
gene-Aco24857	0.0136685	0.194292	0.125	0	1	trans-Golgi network integral membrane protein TGN38-like [Dendronephthya gigantea]
gene-Aco17535	0.0351267	0.19354	0.198	0.07	1	uncharacterized protein LOC100212344 [Hydra vulgaris]
gene-Aco19655	0.00957626	0.193011	0.136	0	1	tryptophan--tRNA ligase, cytoplasmic-like [Dendronephthya gigantea]
gene-Aco27911	0.0116431	0.193011	0.13	0	1	uncharacterized calcium-binding protein At1g02270-like [Actinia tenebrosa]
gene-Aco14767	0.0204095	0.192778	0.15	0.023	1	polypeptide N-acetylgalactosaminyltransferase 13 [Hydra vulgaris]
gene-Aco24651	0.0237325	0.192139	0.217	0.07	1	SH3 and multiple ankyrin repeat domains protein 3-like, partial [Actinia tenebrosa]
gene-Aco07773	0.0105577	0.191729	0.133	0	1	delta(3,5)-Delta(2,4)-dienoyl-CoA isomerase, mitochondrial-like [Actinia tenebrosa]
gene-Aco10625	0.0105625	0.191729	0.133	0	1	sulfite oxidase [Hydra vulgaris]
gene-Aco03524	0.010907	0.191729	0.132	0	1	transcription elongation regulator 1 isoform X1 [Hydra vulgaris]
gene-Aco06326	0.012822	0.191729	0.127	0	1	D-aminoacyl-tRNA deacylase 2 [Talpa occidentalis]
gene-Aco28758	0.0112671	0.190446	0.131	0	1	hypothetical protein HPB51_010147 [Rhipicephalus microplus]
gene-Aco22781	0.0116383	0.190446	0.13	0	1	transmembrane protein 136-like [Exaiptasia diaphana]
gene-Aco13040	0.012021	0.190446	0.129	0	1	lysine-specific demethylase 7B isoform X2 [Hydra vulgaris]
gene-Aco28166	0.0170847	0.190446	0.118	0	1	chromodomain-helicase-DNA-binding protein 1 isoform X1 [Hydra vulgaris]
gene-Aco09955	0.0240866	0.190446	0.107	0	1	unnamed protein product [Owenia fusiformis]
gene-Aco07929	0.0460477	0.190446	0.085	0	1	gamma-glutamyl peptidase 1 [Hydra vulgaris]
gene-Aco11866	0.0552648	0.190446	0.079	0	1	uncharacterized protein LOC101236801 isoform X2 [Hydra vulgaris]
gene-Aco26842	0.0355436	0.189944	0.198	0.07	1	pyridoxal 5'-phosphate synthase subunit SNZERR-like [Orbicella faveolata]
gene-Aco18095	0.010214	0.189162	0.134	0	1	peroxisome biogenesis factor [Pimephales promelas]
gene-Aco19813	0.0112523	0.189162	0.131	0	1	SRA stem-loop-interacting RNA-binding protein, mitochondrial isoform X1 [Nematostella vectensis]
gene-Aco07785	0.0136435	0.189162	0.125	0	1	solute carrier family 35 member E1 [Hydra vulgaris]
gene-Aco02394	0.0155231	0.189162	0.121	0	1	rho GTPase-activating protein 19-like isoform X2 [Hydra vulgaris]
gene-Aco24619	0.022619	0.189162	0.109	0	1	uncharacterized protein LOC100207904 isoform X1 [Hydra vulgaris]
gene-Aco10748	0.0204704	0.189016	0.15	0.023	1	dnaJ homolog subfamily B member 11-like [Stylophora pistillata]
gene-Aco27669	0.0116286	0.187877	0.13	0	1	hypothetical protein HPB52_012833 [Rhipicephalus sanguineus]
gene-Aco26212	0.0124058	0.187877	0.128	0	1	regulator of microtubule dynamics protein 1 [Cynoglossus semilaevis]
gene-Aco13078	0.014099	0.187877	0.124	0	1	carboxypeptidase B [Hydra vulgaris]
gene-Aco02846	0.014553	0.187877	0.123	0	1	uncharacterized protein LOC105847406 isoform X1 [Hydra vulgaris]
gene-Aco07985	0.0108922	0.186591	0.132	0	1	N-acetyl-D-glucosamine kinase [Hydra vulgaris]
gene-Aco12097	0.138654	0.186591	0.049	0	1	uncharacterized protein LOC101237974 [Hydra vulgaris]
gene-Aco14325	0.0434413	0.186339	0.191	0.07	1	ras suppressor protein 1 [Hydra vulgaris]
gene-Aco00488	0.0116185	0.185303	0.13	0	1	neurobeachin [Hydra vulgaris]
gene-Aco09700	0.0136383	0.184014	0.125	0	1	core histone macro-H2A.1-like isoform X2 [Orbicella faveolata]
gene-Aco31071	0.0154982	0.184014	0.121	0	1	uncharacterized protein LOC100198409 isoform X1 [Hydra vulgaris]
gene-Aco21259	0.0119908	0.182725	0.129	0	1	PREDICTED: AMME syndrome candidate gene 1 protein-like isoform X2 [Octopus bimaculoides]
gene-Aco02449	0.0127922	0.182725	0.127	0	1	predicted protein [Nematostella vectensis]
gene-Aco28025	0.0132114	0.182725	0.126	0	1	pygopus homolog 1 isoform X2 [Hydra vulgaris]
gene-Aco25026	0.0150052	0.182725	0.122	0	1	PREDICTED: ubiquitin-conjugating enzyme E2 C-like [Branchiostoma belcheri]
gene-Aco00039	0.0181423	0.182725	0.116	0	1	predicted protein [Nematostella vectensis]
gene-Aco03458	0.018732	0.182725	0.115	0	1	probable cyclin-dependent serine/threonine-protein kinase DDB_G0292550 [Hydra vulgaris]
gene-Aco03719	0.0192708	0.182725	0.152	0.023	1	5'-AMP-activated protein kinase subunit beta-2-like [Pocillopora damicornis]
gene-Aco03457	0.0328268	0.182725	0.096	0	1	uncharacterized protein LOC100204716 [Hydra vulgaris]
gene-Aco03389	0.0348953	0.182725	0.094	0	1	RNA-directed DNA polymerase from mobile element jockey [Stylophora pistillata]
gene-Aco29173	0.118599	0.182725	0.092	0.023	1	uncharacterized protein LOC101237974 [Hydra vulgaris]
gene-Aco22307	0.0247485	0.181463	0.144	0.023	1	coiled-coil domain-containing protein 153-like [Stylophora pistillata]
gene-Aco10761	0.0136329	0.181434	0.125	0	1	lactoylglutathione lyase-like [Portunus trituberculatus]
gene-Aco22490	0.0150052	0.181434	0.122	0	1	ankyrin repeat domain-containing protein 40 isoform X1 [Odocoileus virginianus texanus]
gene-Aco03777	0.0150105	0.181434	0.122	0	1	histone-binding protein RBBP7 [Actinia tenebrosa]
gene-Aco21115	0.018732	0.181434	0.115	0	1	cilia- and flagella-associated protein 36 isoform X2 [Nematostella vectensis]
gene-Aco12877	0.0272764	0.181434	0.103	0	1	0
gene-Aco25041	0.0536158	0.181434	0.08	0	1	uncharacterized protein LOC100202739 isoform X6 [Hydra vulgaris]
gene-Aco17862	0.0587123	0.181434	0.077	0	1	phospholipase A2 PA3A/PA3B/PA5 [Nemopilema nomurai]
gene-Aco02357	0.0232822	0.1802	0.146	0.023	1	poly [ADP-ribose] polymerase tankyrase-2-like isoform X1 [Hydra vulgaris]
gene-Aco15430	0.0337697	0.1802	0.134	0.023	1	uncharacterized protein LOC100215503 [Hydra vulgaris]
gene-Aco00392	0.0131953	0.180141	0.126	0	1	N-alpha-acetyltransferase 15, NatA auxiliary subunit [Hydra vulgaris]
gene-Aco03283	0.0136219	0.180141	0.125	0	1	H/ACA ribonucleoprotein complex subunit 2-like protein [Pocillopora damicornis]
gene-Aco11809	0.0131953	0.178848	0.126	0	1	serine/arginine-rich splicing factor RS2Z33 [Exaiptasia diaphana]
gene-Aco16100	0.0140729	0.178848	0.124	0	1	28S ribosomal protein S22, mitochondrial [Mugil cephalus]
gene-Aco24335	0.0175809	0.178848	0.117	0	1	NAD(P)H-hydrate epimerase [Exaiptasia diaphana]
gene-Aco08565	0.0187319	0.178848	0.115	0	1	four-jointed box protein 1-like [Gigantopelta aegis]
gene-Aco06524	0.020577	0.178848	0.112	0	1	tripartite motif-containing protein 2 [Hydra vulgaris]
gene-Aco28061	0.042043	0.178093	0.227	0.093	1	ERK3 [Aurelia aurita]
gene-Aco09850	0.0714272	0.178093	0.231	0.116	1	leucine-rich PPR motif-containing protein, mitochondrial-like [Acropora millepora]
gene-Aco06115	0.030747	0.177671	0.137	0.023	1	Death domain-associated protein 6 [Exaiptasia diaphana]
gene-Aco21492	0.0149885	0.177554	0.122	0	1	protein capicua homolog [Hydra vulgaris]
gene-Aco29022	0.0219143	0.177554	0.11	0	1	protein PRRC1-B [Hydra vulgaris]
gene-Aco19757	0.03491	0.177554	0.094	0	1	Tyrosine-protein phosphatase Lar [Stylophora pistillata]
gene-Aco18097	0.0605875	0.177554	0.076	0	1	ribonucleoside-diphosphate reductase subunit M2 [Strongylocentrotus purpuratus]
gene-Aco07626	0.0233333	0.176405	0.146	0.023	1	R3H domain-containing protein 4-like isoform X2 [Acropora millepora]
gene-Aco13153	0.0264233	0.176405	0.142	0.023	1	probable 28S ribosomal protein S25, mitochondrial [Exaiptasia diaphana]
gene-Aco11728	0.0149941	0.176258	0.122	0	1	NADH-cytochrome b5 reductase 3-like [Dendronephthya gigantea]
gene-Aco24482	0.0170136	0.176258	0.118	0	1	PREDICTED: EF-hand domain-containing protein D2-like [Amphimedon queenslandica]
gene-Aco20881	0.0170252	0.176258	0.118	0	1	calmodulin-like protein 12 [Acropora millepora]
gene-Aco22522	0.0170252	0.176258	0.118	0	1	UDP-glucuronic acid decarboxylase 1 isoform X4 [Pipistrellus kuhlii]
gene-Aco26715	0.0175809	0.176258	0.117	0	1	unconventional myosin-XVIIIa-like [Actinia tenebrosa]
gene-Aco01285	0.0218857	0.176258	0.11	0	1	LIM-domain protein prickle [Clytia hemisphaerica]
gene-Aco06283	0.0492945	0.175307	0.155	0.047	1	WW domain-binding protein 11-like [Actinia tenebrosa]
gene-Aco26445	0.0298962	0.175138	0.138	0.023	1	proline dehydrogenase 1, mitochondrial [Hydra vulgaris]
gene-Aco02151	0.0175808	0.174961	0.117	0	1	hypothetical protein DPMN_154482 [Dreissena polymorpha]
gene-Aco08715	0.0193283	0.174961	0.114	0	1	uncharacterized protein LOC125573819 [Nematostella vectensis]
gene-Aco08509	0.060573	0.174916	0.384	0.233	1	YTH domain-containing protein 1-like [Hydra vulgaris]
gene-Aco10650	0.0380398	0.173819	0.26	0.116	1	death-associated protein 1 [Hydra vulgaris]
gene-Aco14891	0.017552	0.173663	0.117	0	1	prefoldin subunit 5 [Chelmon rostratus]
gene-Aco12886	0.0552995	0.173663	0.079	0	1	trichohyalin [Exaiptasia diaphana]
gene-Aco27658	0.0642851	0.173249	0.207	0.093	1	agmatinase, mitochondrial-like [Crassostrea virginica]
gene-Aco11818	0.0149768	0.172364	0.122	0	1	PREDICTED: ufm1-specific protease 1-like [Saccoglossus kowalevskii]
gene-Aco26830	0.0149768	0.172364	0.122	0	1	E3 ubiquitin-protein ligase BRE1A [Hydra vulgaris]
gene-Aco14206	0.0205655	0.172364	0.112	0	1	insulin-induced gene 2 protein-like [Branchiostoma floridae]
gene-Aco16046	0.0222778	0.171827	0.188	0.047	1	tetratricopeptide repeat protein 36 [Denticeps clupeoides]
gene-Aco09767	0.10858	0.171356	0.242	0.14	1	proliferation-associated protein 2G4 [Hydra vulgaris]
gene-Aco07106	0.0248023	0.171064	0.106	0	1	myosin tail [Teladorsagia circumcincta]
gene-Aco03946	0.0272456	0.171064	0.103	0	1	unconventional myosin-VI [Hydra vulgaris]
gene-Aco17668	0.0318808	0.170058	0.136	0.023	1	probable lysosomal cobalamin transporter [Hydra vulgaris]
gene-Aco26412	0.0186913	0.169762	0.115	0	1	uncharacterized protein LOC100206888 [Hydra vulgaris]
gene-Aco22770	0.0186975	0.169762	0.115	0	1	rRNA 2'-O-methyltransferase fibrillarin-like [Dendronephthya gigantea]
gene-Aco21145	0.0187035	0.169762	0.115	0	1	upstream stimulatory factor 2 [Hydra vulgaris]
gene-Aco05179	0.111194	0.169609	0.534	0.395	1	Heterogeneous nuclear ribonucleoprotein A1-like 2 [Thelohanellus kitauei]
gene-Aco07549	0.0186913	0.16846	0.115	0	1	ELAV-like protein 2 [Hydra vulgaris]
gene-Aco09558	0.0299008	0.16846	0.099	0	1	uncharacterized protein LOC100211267 isoform X2 [Hydra vulgaris]
gene-Aco00774	0.0359563	0.16846	0.093	0	1	toxin TX1 [Aurelia aurita]
gene-Aco14001	0.0609713	0.168176	0.18	0.07	1	PREDICTED: methylglutaconyl-CoA hydratase, mitochondrial isoform X2 [Monodelphis domestica]
gene-Aco11931	0.0467822	0.167851	0.157	0.047	1	AP-2 complex subunit alpha-2 [Hydra vulgaris]
gene-Aco26416	0.0300143	0.167511	0.138	0.023	1	paraplegin [Exaiptasia diaphana]
gene-Aco15656	0.0159302	0.167156	0.12	0	1	Small glutamine-rich tetratricopeptide repeat-containing protein alpha [Halotydeus destructor]
gene-Aco28053	0.0175458	0.167156	0.117	0	1	threonine--tRNA ligase 1, cytoplasmic isoform X2 [Nematostella vectensis]
gene-Aco07313	0.142116	0.166311	0.282	0.186	1	ribosomal L1 domain-containing protein 1 [Nematostella vectensis]
gene-Aco16711	0.0192873	0.165851	0.114	0	1	UPF0598 protein CG30010-like [Stylophora pistillata]
gene-Aco27861	0.0212065	0.165851	0.111	0	1	hypothetical protein pdam_00010288 [Pocillopora damicornis]
gene-Aco21076	0.0218795	0.165851	0.11	0	1	cytochrome c oxidase protein 20 homolog [Orbicella faveolata]
gene-Aco26319	0.0240307	0.165851	0.107	0	1	predicted protein [Nematostella vectensis]
gene-Aco31117	0.0338265	0.165851	0.095	0	1	uncharacterized protein LOC100198865 isoform X3 [Hydra vulgaris]
gene-Aco06382	0.0382547	0.165851	0.091	0	1	uncharacterized protein LOC100211692 [Hydra vulgaris]
gene-Aco03382	0.0488896	0.165851	0.083	0	1	uncharacterized protein LOC110240675 isoform X2 [Exaiptasia diaphana]
gene-Aco14473	0.028291	0.16496	0.14	0.023	1	cysteine sulfinic acid decarboxylase [Hydra vulgaris]
gene-Aco13933	0.0329465	0.16496	0.135	0.023	1	protein lifeguard 4 [Hydra vulgaris]
gene-Aco26267	0.0205413	0.164545	0.112	0	1	PREDICTED: uncharacterized protein KIAA1143 homolog [Sinocyclocheilus rhinocerous]
gene-Aco12701	0.0240427	0.164545	0.107	0	1	0
gene-Aco03385	0.0359626	0.164545	0.093	0	1	uncharacterized protein LOC100197241 isoform X2 [Hydra vulgaris]
gene-Aco05994	0.0446004	0.164545	0.086	0	1	uncharacterized protein LOC114535197 [Dendronephthya gigantea]
gene-Aco03792	0.0951901	0.163683	0.099	0.023	1	uncharacterized protein LOC100202203 isoform X1 [Hydra vulgaris]
gene-Aco26217	0.0192745	0.163237	0.114	0	1	T-cell activation inhibitor, mitochondrial-like isoform X2 [Actinia tenebrosa]
gene-Aco15580	0.0199017	0.163237	0.113	0	1	probable methylcrotonoyl-CoA carboxylase beta chain, mitochondrial [Exaiptasia diaphana]
gene-Aco22758	0.020535	0.163237	0.112	0	1	AMP deaminase 2 [Hydra vulgaris]
gene-Aco09522	0.0211941	0.163237	0.111	0	1	succinate dehydrogenase [ubiquinone] flavoprotein subunit, mitochondrial [Nematostella vectensis]
gene-Aco16378	0.0211941	0.163237	0.111	0	1	riboflavin-binding protein-like [Stylophora pistillata]
gene-Aco07345	0.0232878	0.163237	0.108	0	1	protein kinase C beta type-like [Hydra vulgaris]
gene-Aco29120	0.0263913	0.163237	0.104	0	1	hemicentin-1 [Hydra vulgaris]
gene-Aco00789	0.02721	0.163237	0.103	0	1	uncharacterized protein LOC110464879 isoform X2 [Mizuhopecten yessoensis]
gene-Aco21393	0.0348784	0.163237	0.094	0	1	zinc finger protein ZPR1 [Nannospalax galili]
gene-Aco03632	0.15227	0.163237	0.046	0	1	transmembrane protease serine 9-like [Brachionus plicatilis]
gene-Aco10530	0.0192745	0.161929	0.114	0	1	regucalcin-like [Crassostrea virginica]
gene-Aco15828	0.0272162	0.161929	0.103	0	1	proprotein convertase subtilisin/kexin type 5-like [Actinia tenebrosa]
gene-Aco24863	0.0487057	0.161609	0.156	0.047	1	28S ribosomal protein S35, mitochondrial [Hydra vulgaris]
gene-Aco29031	0.0211876	0.160619	0.111	0	1	39S ribosomal protein L37, mitochondrial [Hydra vulgaris]
gene-Aco00012	0.0211876	0.160619	0.111	0	1	dopamine beta-hydroxylase [Caerostris darwini]
gene-Aco03414	0.0232877	0.160619	0.108	0	1	50S ribosomal protein L35, chloroplastic-like [Actinia tenebrosa]
gene-Aco00174	0.0240305	0.160619	0.107	0	1	dnaJ homolog subfamily A member 3, mitochondrial isoform X2 [Hydra vulgaris]
gene-Aco21084	0.108451	0.159417	0.216	0.116	1	RNA transcription, translation and transport factor protein-like [Pocillopora damicornis]
gene-Aco07514	0.0218537	0.159308	0.11	0	1	MMS19 nucleotide excision repair protein homolog [Lingula anatina]
gene-Aco10398	0.0409015	0.158563	0.128	0.023	1	N-acetylneuraminate 9-O-acetyltransferase-like [Actinia tenebrosa]
gene-Aco10677	0.0192543	0.157996	0.114	0	1	signal-induced proliferation-associated 1-like protein 1 isoform X2 [Hydra vulgaris]
gene-Aco02523	0.0218537	0.157996	0.11	0	1	MICOS complex subunit MIC60-like [Actinia tenebrosa]
gene-Aco07442	0.0255722	0.157996	0.105	0	1	protein singed [Exaiptasia diaphana]
gene-Aco16095	0.0683606	0.157996	0.072	0	1	putative metalloproteinase 1, partial [Aurelia aurita]
gene-Aco09745	0.111189	0.157716	0.187	0.093	1	LOW QUALITY PROTEIN: importin subunit beta-1 [Rhinatrema bivittatum]
gene-Aco20110	0.0211606	0.156682	0.111	0	1	PREDICTED: retinol dehydrogenase 8-like [Acropora digitifera]
gene-Aco22717	0.0211676	0.156682	0.111	0	1	integrator complex subunit 10 isoform X1 [Hydra vulgaris]
gene-Aco21463	0.0232615	0.156682	0.108	0	1	uncharacterized protein LOC110041974 [Orbicella faveolata]
gene-Aco00289	0.0298649	0.156682	0.099	0	1	fibroblast growth factor 1 [Hydra vulgaris]
gene-Aco21737	0.0459917	0.156682	0.085	0	1	indian hedgehog protein [Rhincodon typus]
gene-Aco20146	0.0249185	0.156595	0.149	0.023	1	pinin [Nematostella vectensis]
gene-Aco25378	0.43285	0.156595	0.078	0.047	1	uncharacterized protein LOC114534497 [Dendronephthya gigantea]
gene-Aco25248	0.0198612	0.155368	0.113	0	1	snake venom 5'-nucleotidase-like [Anneissia japonica]
gene-Aco26379	0.0205012	0.155368	0.112	0	1	predicted protein, partial [Nematostella vectensis]
gene-Aco08084	0.0232546	0.155368	0.108	0	1	glucosidase 2 subunit beta-like isoform X2 [Stylophora pistillata]
gene-Aco16213	0.0280662	0.155368	0.102	0	1	predicted protein, partial [Nematostella vectensis]
gene-Aco21546	0.0348603	0.155368	0.094	0	1	uncharacterized protein LOC100208040 [Hydra vulgaris]
gene-Aco21248	0.0359501	0.155368	0.093	0	1	soma ferritin-like isoform X1 [Stylophora pistillata]
gene-Aco10552	0.0382368	0.155368	0.091	0	1	transcription factor Otx2, partial [Aurelia aurita]
gene-Aco10751	0.087121	0.155312	0.197	0.093	1	28S ribosomal protein S5, mitochondrial-like [Actinia tenebrosa]
gene-Aco07460	0.262685	0.155312	0.152	0.093	1	ribosome biogenesis protein TSR3 homolog isoform X3 [Crassostrea virginica]
gene-Aco24815	0.0127692	0.155265	0.276	0.093	1	cGMP-inhibited 3',5'-cyclic phosphodiesterase A isoform X6 [Hydra vulgaris]
gene-Aco09748	0.0239909	0.154052	0.107	0	1	uncharacterized protein LOC100201064 [Hydra vulgaris]
gene-Aco20934	0.0239979	0.154052	0.107	0	1	cleft lip and palate transmembrane protein 1 homolog [Orbicella faveolata]
gene-Aco10563	0.0239979	0.154052	0.107	0	1	glycerol-3-phosphate dehydrogenase, mitochondrial-like [Actinia tenebrosa]
gene-Aco28283	0.026359	0.154052	0.104	0	1	putative centriole, cilia and spindle-associated protein [Apostichopus japonicus]
gene-Aco31012	0.0272032	0.154052	0.103	0	1	transmembrane emp24 domain-containing protein 7 [Hydra vulgaris]
gene-Aco24789	0.0298519	0.154052	0.099	0	1	uncharacterized protein LOC117306783 [Asterias rubens]
gene-Aco24933	0.0307959	0.154052	0.098	0	1	RNA cytosine-C(5)-methyltransferase NSUN2 [Hydra vulgaris]
gene-Aco11988	0.0327768	0.154052	0.096	0	1	monocarboxylate transporter 10-like [Acropora millepora]
gene-Aco24874	0.0337967	0.154052	0.095	0	1	0
gene-Aco20810	0.0338088	0.154052	0.095	0	1	acidic phospholipase A2 PA4 [Nemopilema nomurai]
gene-Aco15361	0.0348604	0.154052	0.094	0	1	polypeptide N-acetylgalactosaminyltransferase 13 isoform X1 [Hydra vulgaris]
gene-Aco22500	0.0385976	0.153424	0.13	0.023	1	DNA-directed RNA polymerases I, II, and III subunit RPABC3 [Pocillopora damicornis]
gene-Aco14362	0.0211462	0.152735	0.111	0	1	PREDICTED: ADP-ribosylation factor-like protein 5B-like [Saccoglossus kowalevskii]
gene-Aco14919	0.0247568	0.152735	0.106	0	1	solute carrier family 35 member B1-like, partial [Stylophora pistillata]
gene-Aco03923	0.0280531	0.152735	0.102	0	1	uncharacterized protein LOC101240673 isoform X2 [Hydra vulgaris]
gene-Aco07031	0.0280597	0.152735	0.102	0	1	predicted protein, partial [Nematostella vectensis]
gene-Aco02361	0.0289423	0.152735	0.101	0	1	28S ribosomal protein S18b, mitochondrial-like isoform X2 [Pocillopora damicornis]
gene-Aco18075	0.030796	0.152735	0.098	0	1	predicted protein [Nematostella vectensis]
gene-Aco08688	0.0423295	0.152136	0.127	0.023	1	NPC intracellular cholesterol transporter 1 [Hydra vulgaris]
gene-Aco27818	0.0673591	0.151564	0.145	0.047	1	unnamed protein product [Owenia fusiformis]
gene-Aco26349	0.0232403	0.151417	0.108	0	1	derlin-1 [Hydra vulgaris]
gene-Aco09741	0.0289356	0.151417	0.101	0	1	predicted protein, partial [Nematostella vectensis]
gene-Aco21495	0.0473931	0.151417	0.084	0	1	0
gene-Aco02425	0.0552534	0.151417	0.079	0	1	uncharacterized protein LOC100207796 [Hydra vulgaris]
gene-Aco07715	0.0423294	0.150848	0.127	0.023	1	iron-sulfur cluster assembly 1 homolog, mitochondrial [Hyalella azteca]
gene-Aco15529	0.144098	0.150352	0.286	0.186	1	eukaryotic translation initiation factor 4B isoform X2 [Nematostella vectensis]
gene-Aco27737	0.149984	0.150352	0.285	0.186	1	lissencephaly-1 homolog [Actinia tenebrosa]
gene-Aco24773	0.0618938	0.150303	0.148	0.047	1	AP-2 complex subunit sigma isoform X1 [Stylophora pistillata]
gene-Aco20995	0.0271759	0.150098	0.103	0	1	kinesin light chain 1-like isoform X1 [Actinia tenebrosa]
gene-Aco06010	0.0280321	0.150098	0.102	0	1	heme-binding protein 1-like protein [Aurelia aurita]
gene-Aco14501	0.0280462	0.150098	0.102	0	1	pericentrin-like isoform X4 [Lytechinus variegatus]
gene-Aco08634	0.0289287	0.150098	0.101	0	1	replication factor C large subunit [Hydra vulgaris]
gene-Aco20072	0.0432485	0.150098	0.087	0	1	PREDICTED: stearoyl-CoA desaturase 5 [Lepisosteus oculatus]
gene-Aco26740	0.111675	0.150098	0.056	0	1	putative RNA-directed DNA polymerase from transposon BS [Exaiptasia diaphana]
gene-Aco04905	0.0423642	0.149558	0.127	0.023	1	coiled-coil domain-containing protein 58-like [Orbicella faveolata]
gene-Aco03892	0.0800662	0.149041	0.139	0.047	1	mannosyl-oligosaccharide 1,2-alpha-mannosidase IA-like [Orbicella faveolata]
gene-Aco26062	0.0309541	0.148805	0.209	0.07	1	Prefoldin subunit 4 [Lamellibrachia satsuma]
gene-Aco03629	0.0263306	0.148777	0.104	0	1	predicted protein [Nematostella vectensis]
gene-Aco04133	0.0263379	0.148777	0.104	0	1	malonyl-CoA decarboxylase, mitochondrial-like [Pocillopora damicornis]
gene-Aco00424	0.0263379	0.148777	0.104	0	1	mitochondrial inner membrane protease ATP23 homolog [Pocillopora damicornis]
gene-Aco01337	0.0289287	0.148777	0.101	0	1	calnexin-like isoform X3 [Orbicella faveolata]
gene-Aco21313	0.0298382	0.148777	0.099	0	1	E3 ubiquitin-protein ligase PPP1R11 [Hydra vulgaris]
gene-Aco04981	0.029845	0.148777	0.099	0	1	midasin [Exaiptasia diaphana]
gene-Aco15847	0.0307755	0.148777	0.098	0	1	uncharacterized protein LOC100205793 [Hydra vulgaris]
gene-Aco28718	0.0317618	0.148777	0.097	0	1	uncharacterized protein LOC123565302 [Mercenaria mercenaria]
gene-Aco09253	0.0394293	0.148777	0.09	0	1	PREDICTED: uncharacterized protein LOC107355799 [Acropora digitifera]
gene-Aco16864	0.0704964	0.148777	0.071	0	1	meprin A subunit beta-like precursor [Hydra vulgaris]
gene-Aco16879	0.0638796	0.147779	0.147	0.047	1	phenylalanine--tRNA ligase beta subunit [Megalobrama amblycephala]
gene-Aco12083	0.0271686	0.147455	0.103	0	1	cytochrome b-c1 complex subunit 9 [Xiphophorus hellerii]
gene-Aco27287	0.0289216	0.147455	0.101	0	1	S-adenosyl-L-methionine-dependent tRNA 4-demethylwyosine synthase [Araneus ventricosus]
gene-Aco27827	0.029831	0.147455	0.099	0	1	protein spinster homolog 1 [Hydra vulgaris]
gene-Aco13030	0.0317484	0.147455	0.097	0	1	zinc finger CCHC domain-containing protein 24-like [Branchiostoma floridae]
gene-Aco09622	0.0327439	0.147455	0.096	0	1	galactosylgalactosylxylosylprotein 3-beta-glucuronosyltransferase 3 [Hydra vulgaris]
gene-Aco05416	0.0327439	0.147455	0.096	0	1	uncharacterized protein LOC122963186 [Acropora millepora]
gene-Aco21785	0.062417	0.147455	0.075	0	1	protein ECT2-like isoform X3 [Pocillopora damicornis]
gene-Aco16019	0.0683815	0.147455	0.072	0	1	uncharacterized protein LOC116613261 isoform X2 [Nematostella vectensis]
gene-Aco00331	0.107528	0.147312	0.159	0.07	1	ras association domain-containing protein 1 isoform X1 [Hydra vulgaris]
gene-Aco09773	0.0280247	0.146133	0.102	0	1	Alpha-catulin [Stylophora pistillata]
gene-Aco13042	0.0289144	0.146133	0.101	0	1	carnitine O-palmitoyltransferase 2, mitochondrial [Hydra vulgaris]
gene-Aco00259	0.0307754	0.146133	0.098	0	1	DCN1-like protein 4 [Hydra vulgaris]
gene-Aco10274	0.034827	0.146133	0.094	0	1	dnaJ homolog subfamily C member 10-like [Stylophora pistillata]
gene-Aco06486	0.189921	0.146133	0.039	0	1	probable cytosolic oligopeptidase A [Actinia tenebrosa]
gene-Aco22579	0.0407865	0.144837	0.168	0.047	1	hypothetical protein pdam_00017959 [Pocillopora damicornis]
gene-Aco06017	0.0263154	0.144808	0.104	0	1	PREDICTED: phosphatidylinositol transfer protein alpha isoform [Dufourea novaeangliae]
gene-Aco24657	0.0263154	0.144808	0.104	0	1	uncharacterized protein LOC116603374 isoform X1 [Nematostella vectensis]
gene-Aco11459	0.0271536	0.144808	0.103	0	1	uncharacterized protein LOC5513835 [Nematostella vectensis]
gene-Aco06765	0.0307682	0.144808	0.098	0	1	mitochondrial glycine transporter-like [Actinia tenebrosa]
gene-Aco09922	0.0317267	0.144808	0.097	0	1	la-related protein 4 isoform X3 [Hydra vulgaris]
gene-Aco13164	0.0337766	0.144808	0.095	0	1	lysine-specific demethylase 5A isoform X2 [Hydra vulgaris]
gene-Aco03430	0.0445701	0.144808	0.086	0	1	elastase-1 [Hydra vulgaris]
gene-Aco03714	0.0524461	0.144387	0.12	0.023	1	ralBP1-associated Eps domain-containing protein 1 [Hydra vulgaris]
gene-Aco14427	0.0827906	0.143598	0.142	0.047	1	Hlh-4 [Clytia hemisphaerica]
gene-Aco04140	0.0280018	0.143483	0.102	0	1	dehydrodolichyl diphosphate synthase complex subunit DHDDS [Exaiptasia diaphana]
gene-Aco20696	0.0307609	0.143483	0.098	0	1	cyclin-dependent kinase 11B-like, partial [Lingula anatina]
gene-Aco07468	0.0348339	0.143483	0.094	0	1	transmembrane channel-like protein 7 isoform X1 [Hydra vulgaris]
gene-Aco10649	0.0359236	0.143483	0.093	0	1	DAN domain family member 5-like [Rhinatrema bivittatum]
gene-Aco02447	0.0393964	0.143483	0.09	0	1	uncharacterized protein LOC114954612 isoform X2 [Acropora millepora]
gene-Aco11851	0.0836461	0.142814	0.991	1	1	40S ribosomal protein S10-like [Dendronephthya gigantea]
gene-Aco11795	0.028269	0.142717	0.145	0.023	1	elongation factor Ts, mitochondrial-like [Orbicella faveolata]
gene-Aco04014	0.0280018	0.142156	0.102	0	1	translocation protein SEC63 homolog [Hydra vulgaris]
gene-Aco01921	0.0288918	0.142156	0.101	0	1	hypothetical protein DPMN_117245 [Dreissena polymorpha]
gene-Aco26188	0.0337477	0.142156	0.095	0	1	chromodomain-helicase-DNA-binding protein 8 [Hydra vulgaris]
gene-Aco24714	0.0370465	0.142156	0.092	0	1	hypothetical protein pdam_00002720 [Pocillopora damicornis]
gene-Aco06347	0.0662876	0.142156	0.073	0	1	uridylate-specific endoribonuclease B [Hydra vulgaris]
gene-Aco02419	0.0987544	0.142156	0.06	0	1	neuropeptide-like GPCR [Tripedalia cystophora]
gene-Aco16985	0.161204	0.141706	0.356	0.256	1	rootletin-like [Dendronephthya gigantea]
gene-Aco09653	0.0716646	0.140904	0.981	0.953	1	60S ribosomal protein L7 [Hydra vulgaris]
gene-Aco06483	0.0307457	0.140828	0.098	0	1	tRNA-dihydrouridine(16/17) synthase [NAD(P)(+)]-like [Hydra vulgaris]
gene-Aco27762	0.0307457	0.140828	0.098	0	1	0
gene-Aco08661	0.0317191	0.140828	0.097	0	1	nodal modulator 3-like [Pocillopora damicornis]
gene-Aco19541	0.032722	0.140828	0.096	0	1	39S ribosomal protein L11, mitochondrial [Exaiptasia diaphana]
gene-Aco12778	0.0337477	0.140828	0.095	0	1	0
gene-Aco18109	0.0370394	0.140828	0.092	0	1	mediator of RNA polymerase II transcription subunit 23-like [Pocillopora damicornis]
gene-Aco25427	0.0785242	0.140179	0.14	0.047	1	nuclear pore complex protein Nup93 [Hydra vulgaris]
gene-Aco29011	0.0327144	0.139499	0.096	0	1	U3 small nucleolar RNA-associated protein 15 homolog [Dendronephthya gigantea]
gene-Aco07527	0.0337477	0.139499	0.095	0	1	calcium homeostasis endoplasmic reticulum protein-like isoform X2 [Xenia sp. Carnegie-2017]
gene-Aco15626	0.0370393	0.139499	0.092	0	1	predicted protein [Nematostella vectensis]
gene-Aco16243	0.0406254	0.139499	0.089	0	1	forkhead-associated domain-containing protein 1-like isoform X1 [Orbicella faveolata]
gene-Aco19609	0.0418992	0.139499	0.088	0	1	Hypothetical predicted protein [Mytilus galloprovincialis]
gene-Aco26311	0.0663234	0.139499	0.073	0	1	uncharacterized protein LOC105846415 isoform X4 [Hydra vulgaris]
gene-Aco09769	0.0526257	0.139197	0.12	0.023	1	C-1-tetrahydrofolate synthase, cytoplasmic isoform X1 [Hydra vulgaris]
gene-Aco15396	0.0576047	0.139197	0.117	0.023	1	multifunctional methyltransferase subunit TRM112-like protein isoform X2 [Nematostella vectensis]
gene-Aco24831	0.0630897	0.139197	0.114	0.023	1	hypothetical protein Btru_008134, partial [Bulinus truncatus]
gene-Aco31079	0.0732169	0.139197	0.109	0.023	1	transcription factor 12 isoform X2 [Hydra vulgaris]
gene-Aco21189	0.180442	0.139038	0.222	0.14	1	protein LTV1 homolog isoform X1 [Stylophora pistillata]
gene-Aco03594	0.123404	0.138367	0.184	0.093	1	V-type proton ATPase subunit B [Nematostella vectensis]
gene-Aco13055	0.0337322	0.138169	0.095	0	1	FHA domain-containing protein DDL-like [Acanthaster planci]
gene-Aco07220	0.03374	0.138169	0.095	0	1	0
gene-Aco16588	0.0358942	0.138169	0.093	0	1	pre-mRNA-splicing factor SPF27-like isoform X1 [Hydra vulgaris]
gene-Aco15526	0.0381965	0.138169	0.091	0	1	protein disulfide-isomerase A4-like [Acropora millepora]
gene-Aco02536	0.0473731	0.138169	0.084	0	1	plasma kallikrein-like isoform X2 [Stylophora pistillata]
gene-Aco21274	0.0873337	0.138169	0.064	0	1	uncharacterized protein LOC116292024 [Actinia tenebrosa]
gene-Aco01929	0.111533	0.137849	0.312	0.186	1	histidine--tRNA ligase, cytoplasmic-like isoform X1 [Actinia tenebrosa]
gene-Aco26133	0.0316953	0.136838	0.097	0	1	cysteine and histidine-rich protein 1-A [Nematostella vectensis]
gene-Aco27369	0.0326986	0.136838	0.096	0	1	Derlin-2 [Stylophora pistillata]
gene-Aco00800	0.0473591	0.136838	0.084	0	1	uncharacterized protein LOC105845880 isoform X3 [Hydra vulgaris]
gene-Aco09721	0.109282	0.136142	0.159	0.07	1	dual specificity protein kinase CLK2 [Hydra vulgaris]
gene-Aco08552	0.1274	0.136142	0.153	0.07	1	E3 ubiquitin-protein ligase RNF181 [Scleropages formosus]
gene-Aco31136	0.110974	0.135727	0.192	0.093	1	mothers against decapentaplegic homolog 3-like [Stylophora pistillata]
gene-Aco10489	0.520974	0.135727	0.123	0.093	1	golgin subfamily B member 1-like [Actinia tenebrosa]
gene-Aco10365	0.038174	0.135505	0.091	0	1	KIF26B [Branchiostoma lanceolatum]
gene-Aco00018	0.0381817	0.135505	0.091	0	1	vascular endothelial growth factor receptor [Podocoryna carnea]
gene-Aco16927	0.0418774	0.135505	0.088	0	1	neuropeptide-like GPCR, partial [Tripedalia cystophora]
gene-Aco13134	0.0908194	0.13509	0.135	0.047	1	ADP-ribosylation factor-like protein 8B-A [Pangasianodon hypophthalmus]
gene-Aco15999	0.0337159	0.134171	0.095	0	1	ORM1-like protein 2 [Hydra vulgaris]
gene-Aco18057	0.0370091	0.134171	0.092	0	1	coiled-coil and C2 domain-containing protein 1-like isoform X2 [Hydra vulgaris]
gene-Aco18072	0.0370091	0.134171	0.092	0	1	tyrosine-protein kinase Src42A [Melanaphis sacchari]
gene-Aco05170	0.0406107	0.134171	0.089	0	1	spectrin alpha chain, non-erythrocytic 1 [Exaiptasia diaphana]
gene-Aco03245	0.0406107	0.134171	0.089	0	1	transmembrane anterior posterior transformation protein 1 homolog isoform X1 [Hydra vulgaris]
gene-Aco05164	0.0418774	0.134171	0.088	0	1	retinoid X receptor [Aurelia aurita]
gene-Aco20583	0.0650466	0.133989	0.113	0.023	1	uncharacterized protein LOC119650883 [Hermetia illucens]
gene-Aco09925	0.0815497	0.133815	0.139	0.047	1	ESF1 homolog [Pocillopora damicornis]
gene-Aco07327	0.20236	0.133587	0.996	1	1	60S ribosomal protein L18 [Hydra vulgaris]
gene-Aco25375	0.244255	0.133337	0.322	0.233	1	polyadenylate-binding protein 2-B-like isoform X2 [Stylophora pistillata]
gene-Aco11882	0.0358703	0.132836	0.093	0	1	glycerol-3-phosphate phosphatase [Pimephales promelas]
gene-Aco27351	0.0369928	0.132836	0.092	0	1	CAP-Gly domain-containing linker protein 1 isoform X2 [Nematostella vectensis]
gene-Aco07763	0.0381661	0.132836	0.091	0	1	0
gene-Aco07067	0.0393585	0.132836	0.09	0	1	androgen-induced gene 1 protein-like [Mizuhopecten yessoensis]
gene-Aco00843	0.0445357	0.132836	0.086	0	1	putative uncharacterized protein DDB_G0282133 [Hydra vulgaris]
gene-Aco20422	0.0535426	0.132836	0.08	0	1	matrix metalloproteinase 17-2 [Nemopilema nomurai]
gene-Aco16064	0.0684195	0.132836	0.072	0	1	unnamed protein product [Heligmosomoides polygyrus]
gene-Aco06032	0.0614027	0.132684	0.115	0.023	1	DNA-directed RNA polymerases I, II, and III subunit RPABC2 [Strongylocentrotus purpuratus]
gene-Aco09578	0.2609	0.132539	0.096	0.047	1	fibrillin-1 [Hydra vulgaris]
gene-Aco05067	0.0369928	0.131499	0.092	0	1	protein vav isoform X3 [Exaiptasia diaphana]
gene-Aco02826	0.0393585	0.131499	0.09	0	1	ES1 protein-like, mitochondrial [Stylophora pistillata]
gene-Aco21365	0.0488247	0.131499	0.083	0	1	Myosin-2 heavy chain [Exaiptasia diaphana]
gene-Aco26472	0.133686	0.13115	0.152	0.07	1	protein unc-93 homolog A-like [Actinia tenebrosa]
gene-Aco12761	0.0418539	0.130162	0.088	0	1	PHD finger protein 23A-like isoform X2 [Dendronephthya gigantea]
gene-Aco15560	0.0473588	0.130162	0.084	0	1	0
gene-Aco17703	0.0586987	0.130162	0.077	0	1	uncharacterized protein LOC100214365 isoform X2 [Hydra vulgaris]
gene-Aco28929	0.115169	0.130162	0.055	0	1	coadhesin isoform X2 [Hydra vulgaris]
gene-Aco07276	0.0579	0.13007	0.117	0.023	1	ragulator complex protein LAMTOR2-like [Pocillopora damicornis]
gene-Aco31088	0.0671814	0.13007	0.112	0.023	1	predicted protein [Nematostella vectensis]
gene-Aco06204	0.0756151	0.13007	0.108	0.023	1	hypothetical protein pdam_00007830 [Pocillopora damicornis]
gene-Aco13232	0.0418539	0.128823	0.088	0	1	protein FAM72A-like [Pocillopora damicornis]
gene-Aco20057	0.0445045	0.128823	0.086	0	1	RNA-binding protein Pasilla [Hydra vulgaris]
gene-Aco21633	0.0445205	0.128823	0.086	0	1	universal stress protein Slr1101 [Nematostella vectensis]
gene-Aco15662	0.0458992	0.128823	0.085	0	1	hypothetical protein LSAT2_029613 [Lamellibrachia satsuma]
gene-Aco16094	0.0957173	0.128823	0.061	0	1	zinc metalloproteinase nas-4 [Exaiptasia diaphana]
gene-Aco13011	0.0779485	0.128762	0.107	0.023	1	actin-like protein 6A [Cheilinus undulatus]
gene-Aco11644	0.113419	0.128648	0.158	0.07	1	bystin [Crassostrea gigas]
gene-Aco26736	0.113677	0.128648	0.158	0.07	1	complement component 1 Q subcomponent-binding protein, mitochondrial [Hydra vulgaris]
gene-Aco14469	0.13649	0.128648	0.151	0.07	1	sorcin-like [Branchiostoma floridae]
gene-Aco11656	0.064965	0.128495	0.213	0.093	1	cytosol aminopeptidase [Hydra vulgaris]
gene-Aco29040	0.0393334	0.127482	0.09	0	1	stomatin-like protein 2, mitochondrial [Hydra vulgaris]
gene-Aco25164	0.0405708	0.127482	0.089	0	1	Sodium-dependent neutral amino acid transporter B(0)AT3 [Stylophora pistillata]
gene-Aco06169	0.0431592	0.127482	0.087	0	1	frizzled 1 [Rhopilema esculentum]
gene-Aco19719	0.0459071	0.127482	0.085	0	1	WASH complex subunit 1-like [Pocillopora damicornis]
gene-Aco26781	0.0503353	0.127482	0.082	0	1	ran-specific GTPase-activating protein [Colossoma macropomum]
gene-Aco13384	0.0535354	0.127482	0.08	0	1	uncharacterized protein LOC110239500 [Exaiptasia diaphana]
gene-Aco14188	0.0605005	0.127482	0.076	0	1	partitioning defective 3 homolog isoform X4 [Hydra vulgaris]
gene-Aco12898	0.0705094	0.127482	0.071	0	1	uncharacterized protein LOC100210512 [Hydra vulgaris]
gene-Aco08713	0.0418372	0.126141	0.088	0	1	ATP-dependent RNA helicase DDX54 [Nematostella vectensis]
gene-Aco00628	0.0418372	0.126141	0.088	0	1	uncharacterized protein LOC110066062 [Orbicella faveolata]
gene-Aco29215	0.0445045	0.126141	0.086	0	1	frataxin [Halisarca dujardinii]
gene-Aco10708	0.0758203	0.126141	0.108	0.023	1	serine/threonine-protein kinase PAK 6 [Hydra vulgaris]
gene-Aco01325	0.0796853	0.126141	0.067	0	1	metalloproteinase inhibitor 3 isoform X1 [Hydra vulgaris]
gene-Aco00470	0.0821596	0.126141	0.066	0	1	neprilysin-4 [Hydra vulgaris]
gene-Aco18049	0.125293	0.126141	0.304	0.186	1	predicted protein [Nematostella vectensis]
gene-Aco26465	0.13029	0.126141	0.051	0	1	chitinase 2 [Hydractinia echinata]
gene-Aco25324	0.147574	0.126141	0.047	0	1	phospholipase A2 [Rhopilema esculentum]
gene-Aco22787	0.82856	0.125091	0.624	0.651	1	protein BTG1-like [Actinia tenebrosa]
gene-Aco09776	0.0383385	0.124858	0.135	0.023	1	cell division cycle protein 27 homolog [Hydra vulgaris]
gene-Aco14542	0.0694448	0.124829	0.111	0.023	1	carbonic anhydrase 2 [Aphis craccivora]
gene-Aco16000	0.0715947	0.124829	0.11	0.023	1	UBX domain-containing protein 4 [Parasteatoda tepidariorum]
gene-Aco31123	0.0431336	0.124798	0.087	0	1	dipeptidyl peptidase 9-like [Hydra vulgaris]
gene-Aco03615	0.0444876	0.124798	0.086	0	1	ATP-dependent RNA helicase HAS1 [Hydra vulgaris]
gene-Aco26691	0.045891	0.124798	0.085	0	1	oxysterol-binding protein 1 [Hydra vulgaris]
gene-Aco20587	0.0473283	0.124798	0.084	0	1	transcription factor A, mitochondrial [Sarcophilus harrisii]
gene-Aco09652	0.0488092	0.124798	0.083	0	1	LOW QUALITY PROTEIN: aspartyl/asparaginyl beta-hydroxylase-like [Acropora millepora]
gene-Aco13129	0.0503275	0.124798	0.082	0	1	supervillin [Hydra vulgaris]
gene-Aco26737	0.0518924	0.124798	0.081	0	1	predicted protein [Nematostella vectensis]
gene-Aco25808	0.114642	0.123574	0.127	0.047	1	probable aminopeptidase NPEPL1 [Acanthaster planci]
gene-Aco13056	0.0458826	0.123454	0.085	0	1	mesencephalic astrocyte-derived neurotrophic factor homolog [Orbicella faveolata]
gene-Aco21168	0.0458826	0.123454	0.085	0	1	rho guanine nucleotide exchange factor 7 isoform X2 [Hydra vulgaris]
gene-Aco15392	0.0503274	0.123454	0.082	0	1	spartin [Hydra vulgaris]
gene-Aco21255	0.0535133	0.123454	0.08	0	1	motile sperm domain-containing protein 1 [Hydra vulgaris]
gene-Aco05995	0.0663027	0.123454	0.073	0	1	astacin-like metalloendopeptidase [Pocillopora damicornis]
gene-Aco25116	0.105014	0.123454	0.058	0	1	rhamnospondin 1 [Hydractinia symbiolongicarpus]
gene-Aco21816	0.51008	0.123433	0.445	0.419	1	NADH-ubiquinone oxidoreductase 49 kDa subunit [Hydra vulgaris]
gene-Aco26404	0.10017	0.123101	0.35	0.209	1	dolichyl-diphosphooligosaccharide--protein glycosyltransferase subunit DAD1-like [Orbicella faveolata]
gene-Aco07833	0.108729	0.122289	0.129	0.047	1	cellular tumor antigen p53 isoform X2 [Hydra vulgaris]
gene-Aco00462	0.0503112	0.122109	0.082	0	1	U3 small nucleolar RNA-associated protein 18 homolog [Exaiptasia diaphana]
gene-Aco10519	0.0518923	0.122109	0.081	0	1	uncharacterized protein LOC100199488 isoform X1 [Hydra vulgaris]
gene-Aco12867	0.0586717	0.122109	0.077	0	1	kinesin-like protein KIF17 isoform X2 [Nematostella vectensis]
gene-Aco28096	0.0604858	0.122109	0.076	0	1	hypothetical protein DPMN_151754 [Dreissena polymorpha]
gene-Aco07147	0.0643136	0.122109	0.074	0	1	PREDICTED: cyclin-D-binding Myb-like transcription factor 1 [Priapulus caudatus]
gene-Aco24952	0.1018	0.122109	0.059	0	1	mesoglein, partial [Aurelia sp. 1 LSA-2014]
gene-Aco26413	0.0730815	0.121324	0.179	0.07	1	hypothetical protein H4Q32_020361 [Labeo rohita]
gene-Aco08597	0.136037	0.121002	0.121	0.047	1	uncharacterized protein LOC124818397 [Hydra vulgaris]
gene-Aco05031	0.0783708	0.120885	0.107	0.023	1	E3 ubiquitin-protein ligase pellino homolog 1 [Hydra vulgaris]
gene-Aco27060	0.0458652	0.120763	0.085	0	1	pyruvate dehydrogenase protein X component-like [Orbicella faveolata]
gene-Aco06788	0.047303	0.120763	0.084	0	1	cytosolic Fe-S cluster assembly factor nubp1-A-like [Mercenaria mercenaria]
gene-Aco00785	0.0487758	0.120763	0.083	0	1	protein phosphatase methylesterase 1-like [Stylophora pistillata]
gene-Aco24870	0.0487845	0.120763	0.083	0	1	NAD-dependent protein deacetylase SRT1 [Exaiptasia diaphana]
gene-Aco03600	0.0518843	0.120763	0.081	0	1	predicted protein [Nematostella vectensis]
gene-Aco00468	0.0704672	0.120763	0.071	0	1	endothelin-converting enzyme homolog [Hydra vulgaris]
gene-Aco11860	0.0749639	0.120763	0.069	0	1	0
gene-Aco12087	0.0821645	0.120763	0.066	0	1	LOW QUALITY PROTEIN: uncharacterized protein LOC114448645 [Parambassis ranga]
gene-Aco20678	0.1123	0.119715	0.128	0.047	1	protein FAM98A [Nematostella vectensis]
gene-Aco14182	0.0717813	0.119568	0.11	0.023	1	was/wasl-interacting protein family member 1-like [Plakobranchus ocellatus]
gene-Aco08085	0.0503026	0.119415	0.082	0	1	glucosidase 2 subunit beta [Denticeps clupeoides]
gene-Aco26613	0.0518675	0.119415	0.081	0	1	glyoxalase domain-containing protein 4-like [Actinia tenebrosa]
gene-Aco03309	0.053489	0.119415	0.08	0	1	dynactin subunit 1-like [Pocillopora damicornis]
gene-Aco13217	0.055168	0.119415	0.079	0	1	quenching protein QQ1, partial [Aurelia aurita]
gene-Aco14247	0.0749524	0.119415	0.069	0	1	0
gene-Aco07532	0.111655	0.119415	0.056	0	1	Pancreatic Triacylglyceride Lipase-like protein 1, partial [Aurelia aurita]
gene-Aco21014	0.260165	0.119057	0.207	0.14	1	alpha-actinin-like [Pocillopora damicornis]
gene-Aco16970	0.393261	0.119037	0.352	0.302	1	cdc42 homolog [Crassostrea gigas]
gene-Aco15221	0.207032	0.118594	0.135	0.07	1	sorting nexin-13 [Hydra vulgaris]
gene-Aco13880	0.0857685	0.11825	0.104	0.023	1	ADAMTS9 [Branchiostoma lanceolatum]
gene-Aco13962	0.047285	0.118066	0.084	0	1	guanine nucleotide-binding protein-like 3 homolog [Actinia tenebrosa]
gene-Aco20421	0.0518674	0.118066	0.081	0	1	RNA polymerase II-associated protein 1 [Exaiptasia diaphana]
gene-Aco20031	0.0534889	0.118066	0.08	0	1	damage-control phosphatase ARMT1-like [Actinia tenebrosa]
gene-Aco02607	0.0568655	0.118066	0.078	0	1	clathrin interactor 1 isoform X2 [Hydra vulgaris]
gene-Aco15948	0.060478	0.118066	0.076	0	1	extended synaptotagmin-2 isoform X1 [Nematostella vectensis]
gene-Aco05183	0.068374	0.118066	0.072	0	1	extracellular tyrosine-protein kinase PKDCC-like [Exaiptasia diaphana]
gene-Aco22364	0.125429	0.117136	0.124	0.047	1	uncharacterized protein LOC116307698 [Actinia tenebrosa]
gene-Aco07322	0.183424	0.11706	0.231	0.14	1	enolase-phosphatase E1 [Hydra vulgaris]
gene-Aco15929	0.226061	0.117	0.353	0.256	1	aspartate--tRNA ligase, cytoplasmic-like [Dendronephthya gigantea]
gene-Aco07511	0.0858457	0.116931	0.104	0.023	1	protein wntless homolog [Hydra vulgaris]
gene-Aco28110	0.0885683	0.116931	0.103	0.023	1	hypothetical protein DAPPUDRAFT_305928 [Daphnia pulex]
gene-Aco03590	0.093845	0.116931	0.101	0.023	1	sideroflexin-2 isoform X1 [Hydra vulgaris]
gene-Aco06430	0.0518587	0.116716	0.081	0	1	LYR motif-containing protein 1-like [Asterias rubens]
gene-Aco19598	0.0551516	0.116716	0.079	0	1	hypothetical protein X975_12423, partial [Stegodyphus mimosarum]
gene-Aco10746	0.0604779	0.116716	0.076	0	1	uncharacterized protein LOC121422643 [Lytechinus variegatus]
gene-Aco20735	0.101794	0.116716	0.059	0	1	prostasin-like isoform X1 [Hydra vulgaris]
gene-Aco09662	0.130325	0.116716	0.051	0	1	glutamate--cysteine ligase catalytic subunit-like [Stylophora pistillata]
gene-Aco14294	0.231839	0.116491	0.186	0.116	1	cyclin-dependent kinase 13 [Hydra vulgaris]
gene-Aco20182	0.119186	0.115845	0.126	0.047	1	TATA-binding protein [Hydractinia echinata]
gene-Aco12042	0.0996066	0.11561	0.098	0.023	1	splicing factor 3A subunit 1 isoform X1 [Nematostella vectensis]
gene-Aco00124	0.102473	0.11561	0.097	0.023	1	uncharacterized protein C18orf8-like [Orbicella faveolata]
gene-Aco07128	0.112082	0.11561	0.094	0.023	1	TATA-binding protein-associated factor 172 isoform X1 [Nematostella vectensis]
gene-Aco26387	0.0518496	0.115365	0.081	0	1	solute carrier family 22 member 15-like [Hydra vulgaris]
gene-Aco10390	0.0568655	0.115365	0.078	0	1	uncharacterized protein LOC5521474 [Nematostella vectensis]
gene-Aco27600	0.0568655	0.115365	0.078	0	1	ACSS3 [Branchiostoma lanceolatum]
gene-Aco12102	0.0586406	0.115365	0.077	0	1	CiGRP1 cold-inducible RNA-binding protein [Phallusia mammillata]
gene-Aco19856	0.0604536	0.115365	0.076	0	1	hypothetical protein DPMN_095697 [Dreissena polymorpha]
gene-Aco10758	0.233292	0.11528	0.186	0.116	1	RNA polymerase-associated protein CTR9 homolog [Hydra vulgaris]
gene-Aco06118	0.158265	0.114806	0.146	0.07	1	serine/threonine-protein phosphatase 1 regulatory subunit 10 isoform X2 [Hydra vulgaris]
gene-Aco13225	0.148469	0.114553	0.118	0.047	1	hypothetical protein B566_EDAN010101 [Ephemera danica]
gene-Aco27685	0.0551341	0.114012	0.079	0	1	14-3-3 protein epsilon, partial [Stegodyphus mimosarum]
gene-Aco11979	0.0586322	0.114012	0.077	0	1	vesicle-fusing ATPase isoform X2 [Chelonia mydas]
gene-Aco00165	0.0586322	0.114012	0.077	0	1	testin isoform X2 [Hydra vulgaris]
gene-Aco20921	0.0604619	0.114012	0.076	0	1	non-specific lipid-transfer protein-like [Stylophora pistillata]
gene-Aco26309	0.0928326	0.114012	0.062	0	1	uncharacterized protein LOC100206500 [Hydra vulgaris]
gene-Aco26307	0.092846	0.114012	0.062	0	1	uncharacterized protein LOC105846415 isoform X1 [Hydra vulgaris]
gene-Aco05123	0.0534532	0.112658	0.08	0	1	PREDICTED: diamine acetyltransferase 2-like [Acropora digitifera]
gene-Aco19701	0.0534532	0.112658	0.08	0	1	methionine synthase [Nematostella vectensis]
gene-Aco03947	0.056848	0.112658	0.078	0	1	PREDICTED: LOW QUALITY PROTEIN: PHD and RING finger domain-containing protein 1-like [Apaloderma vittatum]
gene-Aco26701	0.056848	0.112658	0.078	0	1	CA [Mytilus coruscus]
gene-Aco06030	0.0586236	0.112658	0.077	0	1	uncharacterized protein LOC116294873 [Actinia tenebrosa]
gene-Aco24732	0.0604536	0.112658	0.076	0	1	ribulose-phosphate 3-epimerase [Hydra vulgaris]
gene-Aco08198	0.0623396	0.112658	0.075	0	1	unnamed protein product [Ceutorhynchus assimilis]
gene-Aco03790	0.130161	0.111965	0.123	0.047	1	E3 ubiquitin-protein ligase listerin-like [Pocillopora damicornis]
gene-Aco12840	0.0969928	0.111641	0.099	0.023	1	Na(+)/H(+) exchange regulatory cofactor NHE-RF1 [Hydra vulgaris]
gene-Aco03356	0.280274	0.111641	0.451	0.372	1	dihydropteridine reductase-like [Stylophora pistillata]
gene-Aco10747	0.0568388	0.111303	0.078	0	1	protein Iojap-related, mitochondrial-like [Xenia sp. Carnegie-2017]
gene-Aco10518	0.0604449	0.111303	0.076	0	1	trans-1,2-dihydrobenzene-1,2-diol dehydrogenase-like [Actinia tenebrosa]
gene-Aco25234	0.0662794	0.111303	0.073	0	1	organic cation transporter protein [Hydra vulgaris]
gene-Aco24810	0.0726472	0.111303	0.07	0	1	dickkopf-related protein 3 isoform X2 [Hydra vulgaris]
gene-Aco11896	0.0796593	0.111303	0.067	0	1	angiotensin-converting enzyme [Hydra vulgaris]
gene-Aco06113	0.0916199	0.11067	0.105	0.023	1	WD repeat-containing protein 47 [Hydra vulgaris]
gene-Aco24556	0.161704	0.11067	0.115	0.047	1	ADP-ribosylation factor GTPase-activating protein 3-like [Pocillopora damicornis]
gene-Aco12036	0.109157	0.110316	0.095	0.023	1	rho GTPase-activating protein 5 [Hydra vulgaris]
gene-Aco06082	0.060436	0.109946	0.076	0	1	uncharacterized protein LOC100206524 [Hydra vulgaris]
gene-Aco29091	0.0623225	0.109946	0.075	0	1	coatomer subunit epsilon [Hydra vulgaris]
gene-Aco06158	0.0623225	0.109946	0.075	0	1	laminin subunit gamma-1 [Hydra vulgaris]
gene-Aco12794	0.0623225	0.109946	0.075	0	1	leucine-rich repeat-containing protein 59-like [Actinia tenebrosa]
gene-Aco21580	0.0623225	0.109946	0.075	0	1	neuropeptide-like GPCR, partial [Tripedalia cystophora]
gene-Aco17882	0.0662713	0.109946	0.073	0	1	nuclear receptor-binding protein [Hydra vulgaris]
gene-Aco14605	0.203851	0.109739	0.136	0.07	1	14-3-3 protein zeta isoform X2 [Dendroctonus ponderosae]
gene-Aco03293	0.174505	0.109558	0.203	0.116	1	hypothetical protein Btru_013363 [Bulinus truncatus]
gene-Aco25028	0.0999717	0.108989	0.098	0.023	1	DNA-directed RNA polymerase II subunit RPB3-like [Orbicella faveolata]
gene-Aco06227	0.109156	0.108989	0.095	0.023	1	neuronal calcium sensor 1 isoform X1 [Hydra vulgaris]
gene-Aco07955	0.0623136	0.108588	0.075	0	1	patched domain-containing protein 3 [Exaiptasia diaphana]
gene-Aco00156	0.0642583	0.108588	0.074	0	1	E3 ubiquitin-protein ligase MARCH8-like [Stylophora pistillata]
gene-Aco20939	0.0683207	0.108588	0.072	0	1	tectonin beta-propeller repeat-containing protein 2 [Hydra vulgaris]
gene-Aco16196	0.070451	0.108588	0.071	0	1	25S rRNA (cytosine-C(5))-methyltransferase nop2 isoform X2 [Hydra vulgaris]
gene-Aco05037	0.0726306	0.108588	0.07	0	1	predicted protein [Nematostella vectensis]
gene-Aco05922	0.0846931	0.108588	0.065	0	1	golgin subfamily A member 1 isoform X1 [Hydra vulgaris]
gene-Aco17762	0.104951	0.108588	0.058	0	1	unknown, partial [Carukia barnesi]
gene-Aco24905	0.105014	0.10847	0.134	0.047	1	core-binding factor subunit beta isoform X3 [Hydra vulgaris]
gene-Aco05078	0.0916198	0.107662	0.102	0.023	1	carnitine O-acetyltransferase-like isoform X4 [Acropora millepora]
gene-Aco06410	0.0604174	0.107229	0.076	0	1	beta-actin, partial [Euprymna scolopes]
gene-Aco09893	0.0623044	0.107229	0.075	0	1	dnaJ homolog subfamily C member 4-like [Stylophora pistillata]
gene-Aco21091	0.0662542	0.107229	0.073	0	1	transcriptional adapter 2-beta [Hydra vulgaris]
gene-Aco05008	0.068312	0.107229	0.072	0	1	5'-nucleotidase domain-containing protein 1 [Hydra vulgaris]
gene-Aco10502	0.0683207	0.107229	0.072	0	1	basal body-orientation factor 1 [Nematostella vectensis]
gene-Aco21148	0.0704339	0.107229	0.071	0	1	monocarboxylate transporter 14 isoform X1 [Hydra vulgaris]
gene-Aco04041	0.0772301	0.107229	0.068	0	1	BTB/POZ domain-containing protein KCTD4-like [Lytechinus variegatus]
gene-Aco14597	0.10178	0.107229	0.059	0	1	elastase 3 like isoform X2 [Syngnathus scovelli]
gene-Aco07466	0.130256	0.107229	0.051	0	1	coagulation factor XIII A chain-like isoform X2 [Polypterus senegalus]
gene-Aco00629	0.220204	0.107199	0.133	0.07	1	transcriptional regulator ATRX-like [Acropora millepora]
gene-Aco07183	0.171138	0.106776	0.113	0.047	1	E3 ubiquitin-protein ligase ZNF598 [Hydra vulgaris]
gene-Aco24771	0.117812	0.106361	0.161	0.07	1	zinc finger CCCH domain-containing protein 10 [Hydra vulgaris]
gene-Aco27812	0.106202	0.106333	0.096	0.023	1	myotubularin-related protein 3 [Hydra vulgaris]
gene-Aco17959	0.106202	0.106333	0.096	0.023	1	ankyrin repeat domain-containing protein 29 isoform X1 [Hydra vulgaris]
gene-Aco07793	0.122923	0.106333	0.091	0.023	1	putative RNA-directed DNA polymerase from transposon X-element [Exaiptasia diaphana]
gene-Aco03554	0.0622949	0.105869	0.075	0	1	ras-related protein Rab-24 isoform X2 [Hydra vulgaris]
gene-Aco25031	0.0642402	0.105869	0.074	0	1	phosphatidylinositol-3-phosphatase SAC1-like isoform X1 [Acropora millepora]
gene-Aco05705	0.0662452	0.105869	0.073	0	1	yippee zinc-binding/DNA-binding /Mis18, centromere assembly domain-containing protein [Phthorimaea operculella]
gene-Aco26209	0.0662452	0.105869	0.073	0	1	putative RNA-directed DNA polymerase from transposon X-element [Stylophora pistillata]
gene-Aco27917	0.0662452	0.105869	0.073	0	1	alpha-aminoadipic semialdehyde dehydrogenase [Nematostella vectensis]
gene-Aco29238	0.0662452	0.105869	0.073	0	1	mucosa-associated lymphoid tissue lymphoma translocation protein 1 isoform X1 [Hydra vulgaris]
gene-Aco15640	0.068303	0.105869	0.072	0	1	kinesin-like protein KIF28P [Acropora millepora]
gene-Aco06125	0.068312	0.105869	0.072	0	1	uridine-cytidine kinase 2-like isoform X2 [Crassostrea virginica]
gene-Aco10388	0.0704425	0.105869	0.071	0	1	PREDICTED: vam6/Vps39-like protein-like [Saccoglossus kowalevskii]
gene-Aco15844	0.0704425	0.105869	0.071	0	1	protein HEXIM1-like [Xenia sp. Carnegie-2017]
gene-Aco29208	0.0704425	0.105869	0.071	0	1	uncharacterized protein LOC116294562 [Actinia tenebrosa]
gene-Aco20172	0.0726305	0.105869	0.07	0	1	predicted protein [Nematostella vectensis]
gene-Aco16114	0.0821199	0.105869	0.066	0	1	hypothetical protein LOTGIDRAFT_196777 [Lottia gigantea]
gene-Aco00151	0.11512	0.105869	0.055	0	1	VEGFR-2 [Hydra vulgaris]
gene-Aco20833	0.115121	0.105869	0.055	0	1	LOW QUALITY PROTEIN: uncharacterized protein LOC114448645 [Parambassis ranga]
gene-Aco12876	0.130316	0.105869	0.051	0	1	uncharacterized protein LOC101237076 [Hydra vulgaris]
gene-Aco04991	0.138077	0.105475	0.121	0.047	1	adrenodoxin-like [Actinia tenebrosa]
gene-Aco24569	0.0642307	0.104507	0.074	0	1	pre-rRNA-processing protein esf2-like [Stylophora pistillata]
gene-Aco13233	0.066236	0.104507	0.073	0	1	SRSF protein kinase 3 [Hydra vulgaris]
gene-Aco00840	0.066236	0.104507	0.073	0	1	fibroblast growth factor 6-like [Hydra vulgaris]
gene-Aco26585	0.066236	0.104507	0.073	0	1	protein NipSnap homolog 1-like [Stylophora pistillata]
gene-Aco11922	0.068303	0.104507	0.072	0	1	cysteine and glycine-rich protein 1-like [Labrus bergylta]
gene-Aco08257	0.0704249	0.104507	0.071	0	1	5'-AMP-activated protein kinase catalytic subunit alpha-2 [Onthophagus taurus]
gene-Aco21344	0.0704249	0.104507	0.071	0	1	Methylcrotonoyl-CoA carboxylase subunit alpha, mitochondrial [Exaiptasia diaphana]
gene-Aco13951	0.0726305	0.104507	0.07	0	1	GRIP1-associated protein 1 isoform X1 [Hydra vulgaris]
gene-Aco24869	0.0726305	0.104507	0.07	0	1	cytosolic iron-sulfur assembly component 2B-like isoform X2 [Acropora millepora]
gene-Aco21241	0.0726305	0.104507	0.07	0	1	predicted protein [Nematostella vectensis]
gene-Aco27831	0.0748951	0.104507	0.069	0	1	PREDICTED: serine/threonine-protein kinase Chk2-like [Saccoglossus kowalevskii]
gene-Aco00003	0.0748951	0.104507	0.069	0	1	uncharacterized protein LOC110046641 [Orbicella faveolata]
gene-Aco07976	0.07723	0.104507	0.068	0	1	1-phosphatidylinositol 4,5-bisphosphate phosphodiesterase delta-4 isoform X3 [Nematostella vectensis]
gene-Aco11773	0.07723	0.104507	0.068	0	1	KRR1 small subunit processome component homolog [Stylophora pistillata]
gene-Aco28151	0.0821125	0.104507	0.066	0	1	follistatin-A-like [Salvelinus namaycush]
gene-Aco26561	0.147578	0.104507	0.047	0	1	MAC/Perforin domain containing protein [Rhopilema esculentum]
gene-Aco25069	0.231037	0.104044	0.217	0.14	1	programmed cell death protein 5 [Hydra vulgaris]
gene-Aco20884	0.285563	0.103694	0.341	0.256	1	RNA-binding protein pno1 [Hydra vulgaris]
gene-Aco08385	0.103321	0.103671	0.097	0.023	1	general transcription factor 3C polypeptide 3 [Hydra vulgaris]
gene-Aco17021	0.123269	0.103671	0.091	0.023	1	histone deacetylase 1 isoform X3 [Hydra vulgaris]
gene-Aco11759	0.0682938	0.103144	0.072	0	1	SUMO-conjugating enzyme UBC9-like [Orbicella faveolata]
gene-Aco22496	0.0682938	0.103144	0.072	0	1	ribosome biogenesis protein BMS1 homolog [Actinia tenebrosa]
gene-Aco31052	0.0704249	0.103144	0.071	0	1	cytoplasmic aconitate hydratase-like isoform X2 [Orbicella faveolata]
gene-Aco15972	0.0704249	0.103144	0.071	0	1	pyruvate dehydrogenase kinase [Aurelia sp. 1 GW-2014]
gene-Aco10452	0.0704249	0.103144	0.071	0	1	MPN domain-containing protein-like [Acropora millepora]
gene-Aco07066	0.0704249	0.103144	0.071	0	1	androgen-induced gene 1 protein-like [Orbicella faveolata]
gene-Aco25221	0.0726218	0.103144	0.07	0	1	trifunctional UDP-glucose 4,6-dehydratase/UDP-4-keto-6-deoxy-D-glucose 3,5-epimerase/UDP-4-keto-L-rhamnose-reductase RHM1 [Hydra vulgaris]
gene-Aco03533	0.0726218	0.103144	0.07	0	1	dedicator of cytokinesis protein 1 isoform X1 [Hydra vulgaris]
gene-Aco17955	0.0726218	0.103144	0.07	0	1	jouberin-like [Actinia tenebrosa]
gene-Aco10238	0.0772219	0.103144	0.068	0	1	deoxyribonuclease TATDN1 isoform X1 [Nematostella vectensis]
gene-Aco02322	0.0846412	0.103144	0.065	0	1	kinase D-interacting substrate of 220 kDa isoform X4 [Nematostella vectensis]
gene-Aco02342	0.0900359	0.103144	0.063	0	1	RIB43A-like with coiled-coils protein 2 [Pocillopora damicornis]
gene-Aco07885	0.287656	0.102622	0.15	0.093	1	AP-3 complex subunit delta-1-like isoform X5 [Branchiostoma floridae]
gene-Aco21832	0.116269	0.102338	0.093	0.023	1	calpain-5 [Hydra vulgaris]
gene-Aco24864	0.123384	0.102338	0.091	0.023	1	ADP-ribose glycohydrolase OARD1-like [Actinia tenebrosa]
gene-Aco10672	0.0682842	0.10178	0.072	0	1	DNA polymerase eta-like [Stylophora pistillata]
gene-Aco09668	0.0726128	0.10178	0.07	0	1	uncharacterized protein LOC101240403 isoform X2 [Hydra vulgaris]
gene-Aco17827	0.0726128	0.10178	0.07	0	1	protein EFR3 homolog B-like [Hydra vulgaris]
gene-Aco02458	0.074878	0.10178	0.069	0	1	THO complex subunit 1 [Hydra vulgaris]
gene-Aco16951	0.074878	0.10178	0.069	0	1	speE [Sepia pharaonis]
gene-Aco29125	0.0772135	0.10178	0.068	0	1	ARL14 effector protein-like isoform X1 [Branchiostoma floridae]
gene-Aco20078	0.0928179	0.10178	0.062	0	1	Scd5 [Bugula neritina]
gene-Aco27359	0.0673063	0.101567	0.116	0.023	1	vacuolar protein sorting-associated protein 29 [Hydra vulgaris]
gene-Aco08742	0.120935	0.10083	0.129	0.047	1	tankyrase-like protein [Stylophora pistillata]
gene-Aco07546	0.0726035	0.100414	0.07	0	1	zinc finger FYVE domain-containing protein 9 [Hydra vulgaris]
gene-Aco26463	0.0726035	0.100414	0.07	0	1	zinc finger HIT domain-containing protein 3-like [Acropora millepora]
gene-Aco16163	0.074869	0.100414	0.069	0	1	6-phosphogluconate dehydrogenase, decarboxylating-like [Anneissia japonica]
gene-Aco01771	0.074869	0.100414	0.069	0	1	uncharacterized protein LOC105850927 [Hydra vulgaris]
gene-Aco17634	0.074869	0.100414	0.069	0	1	quenching protein QQ1, partial [Aurelia aurita]
gene-Aco07364	0.0771959	0.100414	0.068	0	1	uncharacterized protein LOC113680433 [Pocillopora damicornis]
gene-Aco13124	0.0772048	0.100414	0.068	0	1	activating signal cointegrator 1 [Protopterus annectens]
gene-Aco16680	0.0796132	0.100414	0.067	0	1	A-kinase anchor protein 7 isoform gamma [Channa argus]
gene-Aco08575	0.0820966	0.100414	0.066	0	1	LOW QUALITY PROTEIN: adenylate cyclase type 3-like [Stylophora pistillata]
gene-Aco07320	0.11512	0.100414	0.055	0	1	fibrocystin-L-like [Actinia tenebrosa]
gene-Aco27896	0.122464	0.100414	0.053	0	1	uncharacterized protein LOC116288380 [Actinia tenebrosa]
gene-Aco30988	0.178213	0.100414	0.041	0	1	0
gene-Aco21058	0.0754707	0.100262	0.112	0.023	1	39S ribosomal protein L40, mitochondrial-like [Nematostella vectensis]
gene-Aco15724	0.154789	0.100262	0.117	0.047	1	hypothetical protein TRIADDRAFT_22387, partial [Trichoplax adhaerens]
gene-Aco07719	0.158995	0.100262	0.116	0.047	1	CXXC motif containing zinc binding protein-like [Anneissia japonica]
gene-Aco03773	0.421345	0.0992577	0.237	0.186	1	intersectin-1 isoform X1 [Hydra vulgaris]
gene-Aco27829	0.497399	0.0992012	0.597	0.535	1	vegetative incompatibility protein HET-E-1-like [Actinia tenebrosa]
gene-Aco21104	0.0748598	0.0990474	0.069	0	1	0
gene-Aco24875	0.0771959	0.0990474	0.068	0	1	nose resistant to fluoxetine protein 6 [Nematostella vectensis]
gene-Aco13043	0.0771959	0.0990474	0.068	0	1	intraflagellar transport protein 122 homolog isoform X4 [Nematostella vectensis]
gene-Aco22574	0.0796045	0.0990474	0.067	0	1	transforming growth factor beta regulator 1 [Hydra vulgaris]
gene-Aco02599	0.0899827	0.0990474	0.063	0	1	Transmembrane emp24 domain-containing protein 4 [Trichinella pseudospiralis]
gene-Aco16847	0.0900076	0.0990474	0.063	0	1	protein transport protein SFT2-like [Orbicella faveolata]
gene-Aco29099	0.0927856	0.0990474	0.062	0	1	peptidyl-prolyl cis-trans isomerase B-like isoform X2 [Stylophora pistillata]
gene-Aco21291	0.0928024	0.0990474	0.062	0	1	Serpin B3 [Lamellibrachia satsuma]
gene-Aco03979	0.0957096	0.0990474	0.061	0	1	uncharacterized protein LOC124633578 isoform X3 [Helicoverpa zea]
gene-Aco11436	0.10178	0.0990474	0.059	0	1	predicted protein, partial [Nematostella vectensis]
gene-Aco16636	0.116589	0.0983324	0.093	0.023	1	nucleolar complex protein 2 homolog [Pocillopora damicornis]
gene-Aco22801	0.12005	0.0983324	0.092	0.023	1	glutathione reductase, mitochondrial-like [Actinia tenebrosa]
gene-Aco21462	0.127277	0.0983324	0.09	0.023	1	hypothetical protein CAPTEDRAFT_167823 [Capitella teleta]
gene-Aco13174	0.135056	0.0983324	0.088	0.023	1	5-aminolevulinate synthase, nonspecific, mitochondrial-like [Orbicella faveolata]
gene-Aco16755	0.118291	0.0982969	0.773	0.605	1	vigilin-like [Actinia tenebrosa]
gene-Aco04947	0.19238	0.0982742	0.139	0.07	1	sorting nexin-12 [Hydra vulgaris]
gene-Aco22709	0.152717	0.0979758	0.361	0.233	1	uncharacterized protein DDB_G0283697 isoform X3 [Hydra vulgaris]
gene-Aco25201	0.0771866	0.0976792	0.068	0	1	protein O-glucosyltransferase 2-like [Actinia tenebrosa]
gene-Aco14100	0.0771866	0.0976792	0.068	0	1	predicted protein [Nematostella vectensis]
gene-Aco12936	0.0771866	0.0976792	0.068	0	1	DEAD-box ATP-dependent RNA helicase CshC [Nematostella vectensis]
gene-Aco03487	0.0771866	0.0976792	0.068	0	1	probable inactive purple acid phosphatase 2 [Hydra vulgaris]
gene-Aco25424	0.0771866	0.0976792	0.068	0	1	dynein heavy chain 8, axonemal-like [Exaiptasia diaphana]
gene-Aco20983	0.0795956	0.0976792	0.067	0	1	hypothetical protein AWC38_SpisGene14894 [Stylophora pistillata]
gene-Aco14839	0.0820796	0.0976792	0.066	0	1	mothers against decapentaplegic homolog 5-like [Hydra vulgaris]
gene-Aco26546	0.0872746	0.0976792	0.064	0	1	hypothetical protein DPMN_117019 [Dreissena polymorpha]
gene-Aco07568	0.0899827	0.0976792	0.063	0	1	tyrosine-protein kinase SYK-like [Hydra vulgaris]
gene-Aco10743	0.0957022	0.0976792	0.061	0	1	frizzled 2 [Rhopilema esculentum]
gene-Aco12752	0.134392	0.0976792	0.05	0	1	sterol 26-hydroxylase, mitochondrial [Nematostella vectensis]
gene-Aco19496	0.177792	0.0976488	0.112	0.047	1	30S ribosomal protein S14-like [Hydra vulgaris]
gene-Aco12998	0.187499	0.0976488	0.11	0.047	1	U1 small nuclear ribonucleoprotein C isoform X2 [Hydra vulgaris]
gene-Aco00811	0.218246	0.0969947	0.134	0.07	1	PREDICTED: uncharacterized protein LOC106807825 isoform X1 [Priapulus caudatus]
gene-Aco17434	0.127512	0.0969947	0.09	0.023	1	COP9 signalosome complex subunit 5-like [Pocillopora damicornis]
gene-Aco22795	0.31318	0.0969947	0.174	0.116	1	uncharacterized protein LOC110246829 [Exaiptasia diaphana]
gene-Aco14379	0.164379	0.0963403	0.115	0.047	1	PREDICTED: brahma-associated protein of 60 kDa isoform X2 [Ceratosolen solmsi marchali]
gene-Aco08630	0.0748403	0.0963098	0.069	0	1	dolichyl-diphosphooligosaccharide--protein glycosyltransferase subunit 2 isoform X1 [Hydra vulgaris]
gene-Aco00305	0.0820614	0.0963098	0.066	0	1	WD repeat-containing protein 82-like [Orbicella faveolata]
gene-Aco14013	0.0846143	0.0963098	0.065	0	1	mucin-like protein [Dendronephthya gigantea]
gene-Aco05045	0.0846236	0.0963098	0.065	0	1	dolichol kinase-like isoform X2 [Dendronephthya gigantea]
gene-Aco05062	0.0846325	0.0963098	0.065	0	1	hypothetical protein pdam_00021219 [Pocillopora damicornis]
gene-Aco31126	0.0846325	0.0963098	0.065	0	1	valacyclovir hydrolase-like isoform X3 [Orbicella faveolata]
gene-Aco05860	0.087266	0.0963098	0.064	0	1	sulfhydryl oxidase 1 [Hydra vulgaris]
gene-Aco02859	0.108238	0.0963098	0.057	0	1	lysyl oxidase homolog 2A-like isoform X1 [Hydra vulgaris]
gene-Aco25188	0.111595	0.0963098	0.056	0	1	zinc metalloproteinase nas-15-like isoform X2 [Hydra vulgaris]
gene-Aco03591	0.123839	0.0956558	0.091	0.023	1	charged multivesicular body protein 3-like [Dendronephthya gigantea]
gene-Aco16874	0.147823	0.0956558	0.085	0.023	1	PREDICTED: lysophospholipid acyltransferase 5-like [Acropora digitifera]
gene-Aco13868	0.0771671	0.0949391	0.068	0	1	PREDICTED: leukotriene A-4 hydrolase [Paralichthys olivaceus]
gene-Aco15954	0.0820614	0.0949391	0.066	0	1	neural Wiskott-Aldrich syndrome protein isoform X2 [Hydra vulgaris]
gene-Aco07989	0.0820614	0.0949391	0.066	0	1	venom phosphodiesterase-like [Actinia tenebrosa]
gene-Aco10361	0.0820614	0.0949391	0.066	0	1	protein phosphatase 1 regulatory subunit 14B isoform X1 [Hydra vulgaris]
gene-Aco26790	0.0846236	0.0949391	0.065	0	1	uncharacterized protein LOC100214685 [Hydra vulgaris]
gene-Aco17734	0.0846236	0.0949391	0.065	0	1	hypothetical protein D9C73_021946 [Collichthys lucidus]
gene-Aco27939	0.0872478	0.0949391	0.064	0	1	uncharacterized protein LOC116308077 [Actinia tenebrosa]
gene-Aco00258	0.0899913	0.0949391	0.063	0	1	PREDICTED: SWI/SNF-related matrix-associated actin-dependent regulator of chromatin subfamily A member 5-like, partial [Tauraco erythrolophus]
gene-Aco16751	0.104936	0.0949391	0.058	0	1	putative RNA-directed DNA polymerase from transposon BS [Exaiptasia diaphana]
gene-Aco17964	0.108245	0.0949391	0.057	0	1	cubilin isoform X3 [Gallus gallus]
gene-Aco11936	0.122457	0.0949391	0.053	0	1	E3 ubiquitin-protein ligase TRIM71 [Hydra vulgaris]
gene-Aco14105	0.565021	0.0945936	0.88	0.907	1	phosphate carrier protein, mitochondrial-like [Acropora millepora]
gene-Aco08744	0.138767	0.0944322	0.124	0.047	1	protein PHTF2 isoform X1 [Hydra vulgaris]
gene-Aco09847	0.131413	0.0943156	0.089	0.023	1	YLP motif-containing protein 1-like isoform X2 [Orbicella faveolata]
gene-Aco29114	0.323996	0.0941052	0.227	0.163	1	H/ACA ribonucleoprotein complex subunit 4-like [Stylophora pistillata]
gene-Aco10296	0.0820518	0.093567	0.066	0	1	tetratricopeptide repeat protein 13 isoform X1 [Hydra vulgaris]
gene-Aco21043	0.0846143	0.093567	0.065	0	1	nidogen isoform X3 [Chelonus insularis]
gene-Aco10687	0.0872571	0.093567	0.064	0	1	predicted protein [Nematostella vectensis]
gene-Aco22404	0.0872571	0.093567	0.064	0	1	uncharacterized protein LOC110242120 isoform X3 [Exaiptasia diaphana]
gene-Aco10233	0.0899827	0.093567	0.063	0	1	POTE ankyrin domain family member J isoform X4 [Hydra vulgaris]
gene-Aco26719	0.0927856	0.093567	0.062	0	1	uncharacterized protein LOC101234493 isoform X1 [Hydra vulgaris]
gene-Aco03531	0.0927941	0.093567	0.062	0	1	protein archease-like [Dendronephthya gigantea]
gene-Aco14751	0.0927941	0.093567	0.062	0	1	arf-GAP with GTPase, ANK repeat and PH domain-containing protein 1-like [Actinia tenebrosa]
gene-Aco22415	0.122475	0.093567	0.053	0	1	uncharacterized protein LOC100198647 isoform X2 [Hydra vulgaris]
gene-Aco27134	0.354696	0.0933096	0.168	0.116	1	uncharacterized protein LOC5519158 [Nematostella vectensis]
gene-Aco19614	0.248268	0.0931492	0.129	0.07	1	PREDICTED: E3 ubiquitin-protein ligase synoviolin-like isoform X3 [Acropora digitifera]
gene-Aco17936	0.171504	0.0929742	0.08	0.023	1	tRNA selenocysteine 1-associated protein 1-like [Actinia tenebrosa]
gene-Aco03803	0.0846048	0.0921937	0.065	0	1	protein KTI12 homolog [Alosa alosa]
gene-Aco19910	0.0846048	0.0921937	0.065	0	1	protein YIPF4-like [Actinia tenebrosa]
gene-Aco21144	0.0846048	0.0921937	0.065	0	1	COG8 [Mytilus coruscus]
gene-Aco21527	0.0846048	0.0921937	0.065	0	1	5-exo-hydroxycamphor dehydrogenase [Nematostella vectensis]
gene-Aco22618	0.0846048	0.0921937	0.065	0	1	uncharacterized protein LOC118412625 isoform X8 [Branchiostoma floridae]
gene-Aco00386	0.0899738	0.0921937	0.063	0	1	testin-like isoform X1 [Acropora millepora]
gene-Aco31066	0.0927855	0.0921937	0.062	0	1	uncharacterized protein LOC112561765 isoform X1 [Pomacea canaliculata]
gene-Aco09451	0.095686	0.0921937	0.061	0	1	uncharacterized protein LOC5518627 [Nematostella vectensis]
gene-Aco13029	0.101758	0.0921937	0.059	0	1	LIM domain-binding protein 3 isoform X5 [Hydra vulgaris]
gene-Aco05967	0.372022	0.0921937	0.018	0	1	uncharacterized protein LOC110041186 [Orbicella faveolata]
gene-Aco26531	0.193797	0.0910941	0.109	0.047	1	ubiquitin recognition factor in ER-associated degradation protein 1-like [Actinia tenebrosa]
gene-Aco18067	0.418765	0.0910941	0.079	0.047	1	PREDICTED: LOW QUALITY PROTEIN: uncharacterized protein LOC109488015 [Branchiostoma belcheri]
gene-Aco10341	0.0845949	0.090819	0.065	0	1	ectonucleoside triphosphate diphosphohydrolase 5-like isoform X2 [Acropora millepora]
gene-Aco31096	0.0872383	0.090819	0.064	0	1	aminopeptidase Ey-like [Hydra vulgaris]
gene-Aco09452	0.0872383	0.090819	0.064	0	1	transmembrane protein 199-like isoform X1 [Orbicella faveolata]
gene-Aco25380	0.0899646	0.090819	0.063	0	1	PREDICTED: ER membrane protein complex subunit 4-like [Acropora digitifera]
gene-Aco12078	0.0899646	0.090819	0.063	0	1	glucose-induced degradation protein 8 homolog [Pocillopora damicornis]
gene-Aco27000	0.0899646	0.090819	0.063	0	1	PREDICTED: uncharacterized protein LOC109580176 [Amphimedon queenslandica]
gene-Aco21099	0.0927675	0.090819	0.062	0	1	coiled-coil-helix-coiled-coil-helix domain-containing protein 7 isoform X3 [Lacerta agilis]
gene-Aco06433	0.0927767	0.090819	0.062	0	1	4-aminobutyrate aminotransferase, mitochondrial-like [Actinia tenebrosa]
gene-Aco03302	0.0927767	0.090819	0.062	0	1	cilia- and flagella-associated protein 99 [Exaiptasia diaphana]
gene-Aco07671	0.0956687	0.090819	0.061	0	1	ammonium transporter Rh type B isoform X1 [Frankliniella occidentalis]
gene-Aco13697	0.10175	0.090819	0.059	0	1	TBC1 domain family member 25 [Hydra vulgaris]
gene-Aco10220	0.10175	0.090819	0.059	0	1	hypothetical protein pdam_00020365 [Pocillopora damicornis]
gene-Aco03929	0.152256	0.090819	0.046	0	1	gamma-glutamyl hydrolase [Hydra vulgaris]
gene-Aco00204	0.152484	0.0902876	0.084	0.023	1	ubiquitin carboxyl-terminal hydrolase 19 isoform X2 [Hydra vulgaris]
gene-Aco17876	0.230474	0.0902876	0.07	0.023	1	lipoxygenase homology domain-containing protein 1 isoform X3 [Lingula anatina]
gene-Aco09568	0.20466	0.0897796	0.107	0.047	1	protein amnionless-like [Stylophora pistillata]
gene-Aco27933	0.642425	0.0895897	0.985	0.93	1	tropomyosin-1 [Aurelia sp. 2017-HT]
gene-Aco15559	0.089955	0.0894431	0.063	0	1	uncharacterized protein LOC100212038 [Hydra vulgaris]
gene-Aco04924	0.0927675	0.0894431	0.062	0	1	PREDICTED: UDP-galactose translocator-like [Acropora digitifera]
gene-Aco10675	0.0956686	0.0894431	0.061	0	1	guanylate kinase isoform X3 [Hydra vulgaris]
gene-Aco12667	0.126301	0.0894431	0.052	0	1	group XIIA secretory phospholipase A2-like [Actinia tenebrosa]
gene-Aco15791	0.157073	0.0894431	0.045	0	1	fibropellin-1 isoform X2 [Nematostella vectensis]
gene-Aco05284	0.148238	0.0889424	0.085	0.023	1	PREDICTED: nucleoside diphosphate-linked moiety X motif 19-like [Branchiostoma belcheri]
gene-Aco20523	0.152626	0.0889424	0.084	0.023	1	deoxyhypusine hydroxylase [Sceloporus undulatus]
gene-Aco10741	0.176744	0.0889424	0.079	0.023	1	transmembrane protein 87A-like [Stylophora pistillata]
gene-Aco07953	0.240423	0.0884638	0.101	0.047	1	terminal uridylyltransferase 4 isoform X2 [Nematostella vectensis]
gene-Aco12901	0.366815	0.0884638	0.084	0.047	1	uncharacterized protein LOC100210512 [Hydra vulgaris]
gene-Aco19777	0.0899452	0.0880658	0.063	0	1	neutral alpha-glucosidase AB [Hydra vulgaris]
gene-Aco17853	0.092758	0.0880658	0.062	0	1	E3 ubiquitin-protein ligase MIB1-like [Pocillopora damicornis]
gene-Aco22647	0.0956595	0.0880658	0.061	0	1	transmembrane protein 272 [Nematostella vectensis]
gene-Aco00449	0.0956595	0.0880658	0.061	0	1	protocadherin Fat 4-like [Actinia tenebrosa]
gene-Aco05601	0.0956595	0.0880658	0.061	0	1	PREDICTED: uncharacterized protein LOC107327618 [Acropora digitifera]
gene-Aco04874	0.101732	0.0880658	0.059	0	1	Ubiquitin carboxyl-terminal hydrolase 16 [Myotis brandtii]
gene-Aco17419	0.115113	0.0880658	0.055	0	1	uncharacterized protein LOC106157575 isoform X1 [Lingula anatina]
gene-Aco24910	0.134408	0.0880658	0.05	0	1	transmembrane prolyl 4-hydroxylase [Hydra vulgaris]
gene-Aco19468	0.148376	0.087596	0.085	0.023	1	uncharacterized protein LOC100209795 isoform X2 [Hydra vulgaris]
gene-Aco10688	0.157437	0.087596	0.083	0.023	1	thioredoxin-related transmembrane protein 2 [Nematostella vectensis]
gene-Aco28884	0.171667	0.087596	0.08	0.023	1	solute carrier family 23 member 2-like isoform X2 [Orbicella faveolata]
gene-Aco14006	0.198794	0.087596	0.075	0.023	1	IQ and AAA domain-containing protein 1-like [Orbicella faveolata]
gene-Aco09511	0.319225	0.0875673	0.146	0.093	1	26S proteasome non-ATPase regulatory subunit 14 [Strongylocentrotus purpuratus]
gene-Aco22311	0.51173	0.0875421	0.198	0.163	1	DCN1-like protein 1 [Hydra vulgaris]
gene-Aco17763	0.0927481	0.0866872	0.062	0	1	LOW QUALITY PROTEIN: prolactin regulatory element-binding protein-like [Acropora millepora]
gene-Aco15732	0.0927481	0.0866872	0.062	0	1	uncharacterized protein LOC111333195 [Stylophora pistillata]
gene-Aco16866	0.0986437	0.0866872	0.06	0	1	uncharacterized protein LOC100209212 isoform X2 [Hydra vulgaris]
gene-Aco15419	0.0986437	0.0866872	0.06	0	1	PREDICTED: decaprenyl-diphosphate synthase subunit 1-like [Sinocyclocheilus anshuiensis]
gene-Aco10592	0.0986437	0.0866872	0.06	0	1	COMM domain-containing protein 7-like [Orbicella faveolata]
gene-Aco11985	0.0986437	0.0866872	0.06	0	1	tolloid-like protein 2 isoform X2 [Hydra vulgaris]
gene-Aco07634	0.0986437	0.0866872	0.06	0	1	predicted protein [Nematostella vectensis]
gene-Aco07447	0.101732	0.0866872	0.059	0	1	protein sidekick-1 isoform X1 [Hydra vulgaris]
gene-Aco08627	0.108208	0.0866872	0.057	0	1	PREDICTED: lysosomal acid lipase/cholesteryl ester hydrolase-like [Saccoglossus kowalevskii]
gene-Aco00013	0.111602	0.0866872	0.056	0	1	serine/arginine repetitive matrix protein 2-like isoform X2 [Dendronephthya gigantea]
gene-Aco25212	0.111602	0.0866872	0.056	0	1	pre-mRNA-splicing factor ATP-dependent RNA helicase PRP16-like [Orbicella faveolata]
gene-Aco11476	0.115099	0.0866872	0.055	0	1	hypothetical protein pdam_00023181 [Pocillopora damicornis]
gene-Aco12146	0.118709	0.0866872	0.054	0	1	uncharacterized protein LOC122949713 [Acropora millepora]
gene-Aco18051	0.13027	0.0866872	0.051	0	1	counting factor associated protein D-like [Actinia tenebrosa]
gene-Aco19704	0.134372	0.0866872	0.05	0	1	serine protease 2, partial [Aurelia aurita]
gene-Aco11910	0.230463	0.0866872	0.032	0	1	uncharacterized protein LOC111331035 [Stylophora pistillata]
gene-Aco24977	0.271927	0.0866872	0.027	0	1	uncharacterized protein LOC100205674 [Hydra vulgaris]
gene-Aco21143	0.329413	0.0863057	0.145	0.093	1	cullin-3 [Hydra vulgaris]
gene-Aco26716	0.148513	0.0862483	0.085	0.023	1	peroxisomal multifunctional enzyme type 2 [Electrophorus electricus]
gene-Aco21550	0.162096	0.0862483	0.082	0.023	1	peptidyl-prolyl cis-trans isomerase NIMA-interacting 4 [Rhinatrema bivittatum]
gene-Aco26419	0.176912	0.0862483	0.079	0.023	1	NEDD8-activating enzyme E1 catalytic subunit-like isoform X1 [Pocillopora damicornis]
gene-Aco06279	0.176912	0.0862483	0.079	0.023	1	xylosyltransferase 1 [Hydra vulgaris]
gene-Aco03638	0.485945	0.0859112	0.152	0.116	1	predicted protein [Nematostella vectensis]
gene-Aco16014	0.416067	0.0855327	0.186	0.14	1	translocation protein SEC62-like isoform X2 [Actinia tenebrosa]
gene-Aco28074	0.407949	0.0854274	0.109	0.07	1	transcription factor HES-2 [Hydra vulgaris]
gene-Aco22615	0.0986342	0.0853073	0.06	0	1	spliceosome-associated protein CWC15 homolog [Hydra vulgaris]
gene-Aco26724	0.0986342	0.0853073	0.06	0	1	PREDICTED: NAD-dependent protein deacetylase sirtuin-4-like [Saccoglossus kowalevskii]
gene-Aco21108	0.0986342	0.0853073	0.06	0	1	membrane progestin receptor gamma-B-like [Acropora millepora]
gene-Aco08141	0.101723	0.0853073	0.059	0	1	glutathione S-transferase P-like [Xenia sp. Carnegie-2017]
gene-Aco22478	0.104902	0.0853073	0.058	0	1	putative RNA-directed DNA polymerase from transposon X-element [Stylophora pistillata]
gene-Aco07400	0.104911	0.0853073	0.058	0	1	ADP-ribosylation factor 2 [Hydra vulgaris]
gene-Aco06280	0.104911	0.0853073	0.058	0	1	alanyl-tRNA editing protein Aarsd1-like isoform X1 [Pocillopora damicornis]
gene-Aco31078	0.108191	0.0853073	0.057	0	1	leucine-rich repeat-containing protein 71 isoform X1 [Exaiptasia diaphana]
gene-Aco07292	0.1082	0.0853073	0.057	0	1	ER lumen protein-retaining receptor 2 [Hydra vulgaris]
gene-Aco17708	0.1082	0.0853073	0.057	0	1	transmembrane protein 65-like [Echeneis naucrates]
gene-Aco03519	0.111578	0.0853073	0.056	0	1	beta-1,4-galactosyltransferase 7-like [Pocillopora damicornis]
gene-Aco29243	0.111586	0.0853073	0.056	0	1	glutamyl aminopeptidase-like [Pocillopora damicornis]
gene-Aco26899	0.111595	0.0853073	0.056	0	1	tektin-1-like [Dendronephthya gigantea]
gene-Aco06565	0.115091	0.0853073	0.055	0	1	alpha-L-fucosidase-like [Stylophora pistillata]
gene-Aco03602	0.115099	0.0853073	0.055	0	1	muscle-specific protein 20 isoform X2 [Lingula anatina]
gene-Aco02937	0.126294	0.0853073	0.052	0	1	nitric oxide-associated protein 1 [Hydra vulgaris]
gene-Aco02233	0.1673	0.0853073	0.043	0	1	uncharacterized protein LOC105844922 [Hydra vulgaris]
gene-Aco00034	0.202462	0.0853073	0.037	0	1	RNA-directed DNA polymerase from mobile element jockey [Stylophora pistillata]
gene-Aco19523	0.27218	0.0846744	0.156	0.093	1	LOW QUALITY PROTEIN: kinesin-like protein KIF16B [Hydra vulgaris]
gene-Aco27856	0.440543	0.0846744	0.157	0.116	1	S phase cyclin A-associated protein in the endoplasmic reticulum-like [Hydra vulgaris]
gene-Aco21328	0.211498	0.0845094	0.106	0.047	1	omega-amidase NIT2-like isoform X1 [Acropora millepora]
gene-Aco16963	0.241587	0.0845094	0.101	0.047	1	uncharacterized protein LOC116617702 [Nematostella vectensis]
gene-Aco19631	0.268612	0.0845094	0.096	0.047	1	nuclear export mediator factor Nemf-like [Colossoma macropomum]
gene-Aco07573	0.250931	0.0841364	0.129	0.07	1	PREDICTED: DNA-directed RNA polymerases I, II, and III subunit RPABC1-like [Saccoglossus kowalevskii]
gene-Aco10442	0.101714	0.0839261	0.059	0	1	COP9 signalosome complex subunit 8-like [Actinia tenebrosa]
gene-Aco20165	0.101714	0.0839261	0.059	0	1	glucosamine 6-phosphate N-acetyltransferase-like [Gigantopelta aegis]
gene-Aco03401	0.101714	0.0839261	0.059	0	1	PREDICTED: phosphoacetylglucosamine mutase-like [Acropora digitifera]
gene-Aco26392	0.104902	0.0839261	0.058	0	1	acyl-coenzyme A diphosphatase FITM2 [Hydra vulgaris]
gene-Aco00326	0.104902	0.0839261	0.058	0	1	TBC1 domain family member 1 [Hydra vulgaris]
gene-Aco11741	0.104902	0.0839261	0.058	0	1	protein mab-21-like 2 [Acropora millepora]
gene-Aco02421	0.108191	0.0839261	0.057	0	1	uncharacterized protein LOC116291266 isoform X1 [Actinia tenebrosa]
gene-Aco02448	0.108191	0.0839261	0.057	0	1	receptor expression-enhancing protein 1 isoform X3 [Hydra vulgaris]
gene-Aco07737	0.111569	0.0839261	0.056	0	1	hypothetical protein pdam_00017818 [Pocillopora damicornis]
gene-Aco09696	0.111578	0.0839261	0.056	0	1	50S ribosomal protein L1 [Nematostella vectensis]
gene-Aco22784	0.111586	0.0839261	0.056	0	1	TM2 domain-containing protein 3 isoform X1 [Nematostella vectensis]
gene-Aco03286	0.111586	0.0839261	0.056	0	1	fibroblast growth factor receptor 3 [Nematostella vectensis]
gene-Aco00883	0.111586	0.0839261	0.056	0	1	transmembrane protein 187-like [Pocillopora damicornis]
gene-Aco13901	0.115091	0.0839261	0.055	0	1	PREDICTED: protein bicaudal D homolog 2-like [Acropora digitifera]
gene-Aco11945	0.172154	0.0835492	0.08	0.023	1	uncharacterized protein LOC100203503 [Hydra vulgaris]
gene-Aco03266	0.200934	0.0831889	0.108	0.047	1	unnamed protein product [Mytilus edulis]
gene-Aco27723	0.424792	0.083108	0.185	0.14	1	serine/arginine repetitive matrix protein 1 [Hydra vulgaris]
gene-Aco27635	0.284931	0.0828442	0.124	0.07	1	hypothetical protein ILUMI_05808 [Ignelater luminosus]
gene-Aco02522	0.319666	0.0828442	0.119	0.07	1	coiled-coil domain-containing protein 186-like [Actinia tenebrosa]
gene-Aco25279	0.137007	0.0828442	0.125	0.047	1	PREDICTED: inositol monophosphatase 1 [Latimeria chalumnae]
gene-Aco29218	0.101704	0.0825435	0.059	0	1	high affinity cAMP-specific and IBMX-insensitive 3',5'-cyclic phosphodiesterase 8B isoform X3 [Hydra vulgaris]
gene-Aco15887	0.104892	0.0825435	0.058	0	1	endosomal/lysomomal potassium channel TMEM175-like [Orbicella faveolata]
gene-Aco00217	0.108182	0.0825435	0.057	0	1	neuroepithelial cell-transforming gene 1 protein [Exaiptasia diaphana]
gene-Aco04141	0.108182	0.0825435	0.057	0	1	bromodomain and WD repeat-containing protein 3-like [Dendronephthya gigantea]
gene-Aco10752	0.108182	0.0825435	0.057	0	1	LOW QUALITY PROTEIN: arginyl-tRNA--protein transferase 1-like [Haliotis rubra]
gene-Aco11844	0.111578	0.0825435	0.056	0	1	gamma-soluble NSF attachment protein [Hydra vulgaris]
gene-Aco13945	0.111578	0.0825435	0.056	0	1	serine/threonine-protein kinase WNK4 isoform X3 [Exaiptasia diaphana]
gene-Aco03945	0.118701	0.0825435	0.054	0	1	NFX1-type zinc finger-containing protein 1-like [Xenia sp. Carnegie-2017]
gene-Aco15965	0.122436	0.0825435	0.053	0	1	growth factor receptor-bound protein 14-like [Pocillopora damicornis]
gene-Aco05794	0.126279	0.0825435	0.052	0	1	0
gene-Aco30921	0.126279	0.0825435	0.052	0	1	0
gene-Aco00599	0.130263	0.0825435	0.051	0	1	ribonucleoside-diphosphate reductase large subunit [Hydra vulgaris]
gene-Aco27868	0.235745	0.0825141	0.134	0.07	1	myb-binding protein 1A-like protein [Hydra vulgaris]
gene-Aco27768	0.353474	0.0824893	0.223	0.163	1	AP-1 complex subunit beta-1-like [Acropora millepora]
gene-Aco02316	0.193635	0.0821977	0.076	0.023	1	unnamed protein product [Daphnia galeata]
gene-Aco05239	0.104882	0.0811596	0.058	0	1	peroxisomal membrane protein 11A-like [Dendronephthya gigantea]
gene-Aco08585	0.104882	0.0811596	0.058	0	1	COMTD1 [Branchiostoma lanceolatum]
gene-Aco15420	0.104882	0.0811596	0.058	0	1	RNA-directed DNA polymerase from mobile element jockey, partial [Exaiptasia diaphana]
gene-Aco02367	0.108173	0.0811596	0.057	0	1	kinesin-like protein KIN-7O [Actinia tenebrosa]
gene-Aco26618	0.111569	0.0811596	0.056	0	1	major facilitator superfamily domain-containing protein 6-like [Stylophora pistillata]
gene-Aco21758	0.111569	0.0811596	0.056	0	1	isoamyl acetate-hydrolyzing esterase 1 homolog [Actinia tenebrosa]
gene-Aco14435	0.111569	0.0811596	0.056	0	1	syndetin-like [Dendronephthya gigantea]
gene-Aco20997	0.111569	0.0811596	0.056	0	1	putative deoxyribonuclease TATDN3 [Trichoplax sp. H2]
gene-Aco00117	0.111569	0.0811596	0.056	0	1	pancreatic lipase-related protein 2 [Exaiptasia diaphana]
gene-Aco27952	0.115074	0.0811596	0.055	0	1	repulsive guidance molecule A [Hydra vulgaris]
gene-Aco12930	0.118693	0.0811596	0.054	0	1	fibronectin type 3 and ankyrin repeat domains protein 1-like isoform X2 [Orbicella faveolata]
gene-Aco03753	0.118693	0.0811596	0.054	0	1	LOW QUALITY PROTEIN: E3 UFM1-protein ligase 1 homolog [Hydra vulgaris]
gene-Aco03984	0.118693	0.0811596	0.054	0	1	dystrophin-like isoform X4 [Hydra vulgaris]
gene-Aco21251	0.118693	0.0811596	0.054	0	1	mesoglein, partial [Aurelia sp. 1 LSA-2014]
gene-Aco05744	0.12242	0.0811596	0.053	0	1	uncharacterized protein LOC124438844 [Xenia sp. Carnegie-2017]
gene-Aco03424	0.126262	0.0811596	0.052	0	1	uncharacterized protein LOC113670134 [Pocillopora damicornis]
gene-Aco09557	0.126279	0.0811596	0.052	0	1	neurogenic locus notch homolog protein 2 isoform X3 [Hydra vulgaris]
gene-Aco08101	0.130256	0.0811596	0.051	0	1	uncharacterized protein LOC100203056 isoform X1 [Hydra vulgaris]
gene-Aco10598	0.134371	0.0811596	0.05	0	1	dnaJ homolog subfamily C member 22-like [Stylophora pistillata]
gene-Aco10222	0.138624	0.0811596	0.049	0	1	uncharacterized protein LOC121431858 isoform X1 [Lytechinus variegatus]
gene-Aco16555	0.281232	0.0811596	0.026	0	1	uncharacterized protein LOC110060071 [Orbicella faveolata]
gene-Aco08103	0.334132	0.0811596	0.021	0	1	Pancreatic Triacylglyceride Lipase-like protein 1, partial [Aurelia aurita]
gene-Aco26679	0.162701	0.0808449	0.082	0.023	1	LOW QUALITY PROTEIN: aldehyde dehydrogenase, dimeric NADP-preferring [Apis florea]
gene-Aco14399	0.167518	0.0808449	0.081	0.023	1	zinc finger protein 622 [Exaiptasia diaphana]
gene-Aco13112	0.177581	0.0808449	0.079	0.023	1	dual specificity tyrosine-phosphorylation-regulated kinase 2 [Exaiptasia diaphana]
gene-Aco26377	0.188248	0.0808449	0.077	0.023	1	uncharacterized protein LOC105846648 isoform X2 [Hydra vulgaris]
gene-Aco07630	0.193819	0.0808449	0.076	0.023	1	putative E3 ubiquitin-protein ligase UBR7 [Actinia tenebrosa]
gene-Aco03669	0.325703	0.0799808	0.146	0.093	1	protein TFG-like isoform X2 [Hydra vulgaris]
gene-Aco03546	0.11156	0.0797744	0.056	0	1	ATP-binding cassette sub-family C member 4-like [Hypomesus transpacificus]
gene-Aco09407	0.11156	0.0797744	0.056	0	1	uncharacterized protein LOC100212474 isoform X3 [Hydra vulgaris]
gene-Aco20064	0.11156	0.0797744	0.056	0	1	protein MEMO1 [Hydra vulgaris]
gene-Aco06629	0.11156	0.0797744	0.056	0	1	methyltransferase [Palaemon carinicauda]
gene-Aco08550	0.11156	0.0797744	0.056	0	1	dynein regulatory complex protein 1-like [Pocillopora damicornis]
gene-Aco10721	0.11156	0.0797744	0.056	0	1	uncharacterized protein LOC111700759 [Eurytemora affinis]
gene-Aco09726	0.115065	0.0797744	0.055	0	1	WD repeat and FYVE domain-containing protein 3 [Hydra vulgaris]
gene-Aco27684	0.115065	0.0797744	0.055	0	1	oxygen-dependent coproporphyrinogen-III oxidase-like [Orbicella faveolata]
gene-Aco26096	0.115065	0.0797744	0.055	0	1	hypothetical protein DPMN_170254 [Dreissena polymorpha]
gene-Aco26460	0.115065	0.0797744	0.055	0	1	peroxisomal acyl-coenzyme A oxidase 3-like [Pocillopora damicornis]
gene-Aco04966	0.118675	0.0797744	0.054	0	1	ceramide synthase 1-like [Orbicella faveolata]
gene-Aco19509	0.12242	0.0797744	0.053	0	1	uncharacterized protein LOC5521689 isoform X2 [Nematostella vectensis]
gene-Aco06461	0.126262	0.0797744	0.052	0	1	ATP-sensitive inward rectifier potassium channel 8 [Nematostella vectensis]
gene-Aco19664	0.134364	0.0797744	0.05	0	1	ribosome biogenesis protein NOP53-like [Pocillopora damicornis]
gene-Aco09646	0.147551	0.0797744	0.047	0	1	uncharacterized protein LOC111321672 [Stylophora pistillata]
gene-Aco11913	0.346177	0.0797744	0.02	0	1	uncharacterized protein LOC113683922 [Pocillopora damicornis]
gene-Aco05180	0.177748	0.0794909	0.079	0.023	1	zinc finger CCCH-type with G patch domain-containing protein [Nematostella vectensis]
gene-Aco09877	0.188426	0.0794909	0.077	0.023	1	m-AAA protease-interacting protein 1, mitochondrial-like isoform X1 [Xenia sp. Carnegie-2017]
gene-Aco05100	0.24275	0.07922	0.101	0.047	1	ethylmalonyl-CoA decarboxylase-like [Orbicella faveolata]
gene-Aco00548	0.115056	0.0783879	0.055	0	1	plexin-A4 [Nematostella vectensis]
gene-Aco14173	0.115056	0.0783879	0.055	0	1	uncharacterized protein LOC113679651 [Pocillopora damicornis]
gene-Aco13237	0.118675	0.0783879	0.054	0	1	lysosomal alpha-mannosidase-like [Hydra vulgaris]
gene-Aco24431	0.118675	0.0783879	0.054	0	1	C-Jun-amino-terminal kinase-interacting protein 1 [Hydra vulgaris]
gene-Aco10540	0.122412	0.0783879	0.053	0	1	transmembrane emp24 domain-containing protein 7 [Hydra vulgaris]
gene-Aco15970	0.122412	0.0783879	0.053	0	1	protein TANC2 isoform X3 [Bradysia coprophila]
gene-Aco21335	0.122412	0.0783879	0.053	0	1	PREDICTED: RNA-directed DNA polymerase from mobile element jockey-like [Acropora digitifera]
gene-Aco29193	0.126262	0.0783879	0.052	0	1	serine racemase-like [Actinia tenebrosa]
gene-Aco07902	0.126271	0.0783879	0.052	0	1	uncharacterized protein LOC111323125 [Stylophora pistillata]
gene-Aco21358	0.130255	0.0783879	0.051	0	1	coiled-coil domain-containing protein 191-like isoform X2 [Actinia tenebrosa]
gene-Aco19927	0.143004	0.0783879	0.048	0	1	synaptotagmin-16-like isoform X3 [Pocillopora damicornis]
gene-Aco14443	0.191923	0.078226	0.372	0.256	1	NADH dehydrogenase [ubiquinone] 1 alpha subcomplex subunit 8 [Nematostella vectensis]
gene-Aco03616	0.199936	0.0781357	0.075	0.023	1	3-oxoacyl-[acyl-carrier-protein] reductase FabG [Brienomyrus brachyistius]
gene-Aco24936	0.225347	0.0781357	0.071	0.023	1	PREDICTED: dolichol-phosphate mannosyltransferase subunit 1 [Poecilia formosa]
gene-Aco06278	0.346228	0.077664	0.116	0.07	1	ubiquitin-conjugating enzyme E2 S-like [Dendronephthya gigantea]
gene-Aco05791	0.705325	0.0774191	0.249	0.233	1	F-actin-methionine sulfoxide oxidase MICAL2-like, partial [Stylophora pistillata]
gene-Aco00218	0.524103	0.0772314	0.149	0.116	1	dystroglycan 1 [Hydra vulgaris]
gene-Aco09694	0.279936	0.0770284	0.184	0.116	1	mRNA turnover protein 4 homolog [Strongylocentrotus purpuratus]
gene-Aco25124	0.115046	0.077	0.055	0	1	probable tRNA N6-adenosine threonylcarbamoyltransferase [Stylophora pistillata]
gene-Aco11597	0.115046	0.077	0.055	0	1	apoptosis regulator BAX-like [Dendronephthya gigantea]
gene-Aco16898	0.118666	0.077	0.054	0	1	solute carrier family 25 member 35-like [Actinia tenebrosa]
gene-Aco26122	0.118666	0.077	0.054	0	1	coiled-coil domain-containing protein 102A-like isoform X2 [Actinia tenebrosa]
gene-Aco14961	0.118666	0.077	0.054	0	1	uncharacterized protein LOC122962655 [Acropora millepora]
gene-Aco25163	0.118666	0.077	0.054	0	1	lactate dehydrogenase [Aurelia sp. 1 GW-2014]
gene-Aco27690	0.122403	0.077	0.053	0	1	BRCA1-associated protein-like [Orbicella faveolata]
gene-Aco26226	0.122403	0.077	0.053	0	1	mitochondrial inner membrane protein OXA1L isoform X1 [Nematostella vectensis]
gene-Aco17806	0.122403	0.077	0.053	0	1	acyl-CoA dehydrogenase family member 10-like [Acropora millepora]
gene-Aco27785	0.122403	0.077	0.053	0	1	citron Rho-interacting kinase-like [Hydra vulgaris]
gene-Aco00247	0.126245	0.077	0.052	0	1	biogenesis of lysosome-related organelles complex 1 subunit 6 isoform X2 [Phyllostomus discolor]
gene-Aco09556	0.130239	0.077	0.051	0	1	neurogenic locus notch homolog protein 2 isoform X1 [Hydra vulgaris]
gene-Aco26668	0.130239	0.077	0.051	0	1	elongin-B-like [Stylophora pistillata]
gene-Aco10676	0.130248	0.077	0.051	0	1	thioredoxin domain-containing protein 3 homolog isoform X1 [Pocillopora damicornis]
gene-Aco07516	0.138609	0.077	0.049	0	1	nuclear factor 1 C-type isoform X2 [Pteropus giganteus]
gene-Aco16038	0.142996	0.077	0.048	0	1	telomeric repeat-binding factor 1 isoform X5 [Protopterus annectens]
gene-Aco14786	0.152233	0.077	0.046	0	1	heparanase-like isoform X2 [Pocillopora damicornis]
gene-Aco02385	0.17808	0.0767791	0.079	0.023	1	protein FAM160B1-like isoform X2 [Orbicella faveolata]
gene-Aco07449	0.183352	0.0767791	0.078	0.023	1	leucine carboxyl methyltransferase 1 isoform X1 [Nematostella vectensis]
gene-Aco26630	0.19437	0.0767791	0.076	0.023	1	hypothetical protein TRIADDRAFT_60156 [Trichoplax adhaerens]
gene-Aco06190	0.206052	0.0767791	0.074	0.023	1	general transcription factor 3C polypeptide 5-like [Orbicella faveolata]
gene-Aco13169	0.299894	0.076366	0.122	0.07	1	PREDICTED: 30S ribosomal protein S12-like [Acropora digitifera]
gene-Aco00112	0.341552	0.0761726	0.144	0.093	1	isoleucine--tRNA ligase, cytoplasmic [Hydra vulgaris]
gene-Aco15695	0.126254	0.0756108	0.052	0	1	cyclic GMP-AMP synthase-like [Orbicella faveolata]
gene-Aco08621	0.126254	0.0756108	0.052	0	1	116 kDa U5 small nuclear ribonucleoprotein component [Hydra vulgaris]
gene-Aco04844	0.126254	0.0756108	0.052	0	1	patched domain-containing protein 3-like isoform X2 [Pocillopora damicornis]
gene-Aco08729	0.126254	0.0756108	0.052	0	1	uncharacterized protein LOC114533351 [Dendronephthya gigantea]
gene-Aco21312	0.130231	0.0756108	0.051	0	1	dnaJ homolog subfamily C member 12 [Camelus bactrianus]
gene-Aco10378	0.130239	0.0756108	0.051	0	1	beta-1,4-galactosyltransferase 5 isoform X2 [Nematostella vectensis]
gene-Aco09442	0.130239	0.0756108	0.051	0	1	hypothetical protein cypCar_00031318, partial [Cyprinus carpio]
gene-Aco21223	0.130239	0.0756108	0.051	0	1	uncharacterized protein LOC105319123 isoform X1 [Crassostrea gigas]
gene-Aco31125	0.130239	0.0756108	0.051	0	1	kinesin-like protein KIF23 isoform X2 [Hydra vulgaris]
gene-Aco08639	0.138609	0.0756108	0.049	0	1	JNK [Aurelia aurita]
gene-Aco19863	0.157066	0.0756108	0.045	0	1	astacin-like [Nematostella vectensis]
gene-Aco05041	0.167289	0.0756108	0.043	0	1	DNA repair protein RAD50 [Exaiptasia diaphana]
gene-Aco06019	0.188957	0.0754213	0.077	0.023	1	hypothetical protein pdam_00010708, partial [Pocillopora damicornis]
gene-Aco06458	0.194552	0.0754213	0.076	0.023	1	VPS35 endosomal protein sorting factor-like isoform X2 [Actinia tenebrosa]
gene-Aco26454	0.206247	0.0754213	0.074	0.023	1	PRKR-interacting protein 1 [Nematostella vectensis]
gene-Aco27814	0.257006	0.0752401	0.098	0.047	1	uncharacterized protein LOC114520438 isoform X1 [Dendronephthya gigantea]
gene-Aco18085	0.264217	0.0752401	0.097	0.047	1	serine/threonine-protein kinase Sgk1 [Hydra vulgaris]
gene-Aco12993	0.271189	0.0752401	0.096	0.047	1	hypothetical protein pdam_00007356 [Pocillopora damicornis]
gene-Aco13084	0.296286	0.0744428	0.208	0.14	1	mitochondrial intermembrane space import and assembly protein 40-like [Orbicella faveolata]
gene-Aco17429	0.122385	0.0742203	0.053	0	1	alcohol dehydrogenase [NADP(+)]-like [Stylophora pistillata]
gene-Aco14095	0.126245	0.0742203	0.052	0	1	WD repeat-containing protein 61 [Exaiptasia diaphana]
gene-Aco09789	0.126245	0.0742203	0.052	0	1	prolyl endopeptidase FAP isoform X5 [Hydra vulgaris]
gene-Aco19610	0.126245	0.0742203	0.052	0	1	exocyst complex component 5 [Hydra vulgaris]
gene-Aco20790	0.126245	0.0742203	0.052	0	1	MAP/microtubule affinity-regulating kinase 3 isoform X4 [Hydra vulgaris]
gene-Aco07403	0.130231	0.0742203	0.051	0	1	L-xylulose reductase-like isoform X5 [Branchiostoma floridae]
gene-Aco21097	0.130231	0.0742203	0.051	0	1	INO80 complex subunit C-like [Eurytemora affinis]
gene-Aco16048	0.130231	0.0742203	0.051	0	1	acetyl-coenzyme A transporter 1-like isoform X2 [Hydra vulgaris]
gene-Aco05071	0.130231	0.0742203	0.051	0	1	dynactin subunit 3 [Exaiptasia diaphana]
gene-Aco16865	0.134348	0.0742203	0.05	0	1	galactose-3-O-sulfotransferase 2-like [Actinia tenebrosa]
gene-Aco08743	0.134348	0.0742203	0.05	0	1	protein PHTF1 isoform X2 [Hydra vulgaris]
gene-Aco19522	0.134348	0.0742203	0.05	0	1	cofilin-like [Acropora millepora]
gene-Aco25250	0.134348	0.0742203	0.05	0	1	uncharacterized protein LOC110049321 [Orbicella faveolata]
gene-Aco18052	0.138585	0.0742203	0.049	0	1	counting factor associated protein D isoform X3 [Hydra vulgaris]
gene-Aco13045	0.138594	0.0742203	0.049	0	1	receptor-type tyrosine-protein phosphatase F [Hydra vulgaris]
gene-Aco14491	0.138602	0.0742203	0.049	0	1	protein unc-45 homolog A [Hydra vulgaris]
gene-Aco02388	0.138602	0.0742203	0.049	0	1	sialin [Hydra vulgaris]
gene-Aco20535	0.138602	0.0742203	0.049	0	1	pre-mRNA-processing factor 39 [Nematostella vectensis]
gene-Aco27794	0.142989	0.0742203	0.048	0	1	potassium channel subfamily K member 3 [Nematostella vectensis]
gene-Aco26436	0.142989	0.0742203	0.048	0	1	probable ATP-dependent RNA helicase DHX37 [Actinia tenebrosa]
gene-Aco07802	0.147524	0.0742203	0.047	0	1	proton channel OtopLc-like [Hydra vulgaris]
gene-Aco16753	0.162093	0.0742203	0.044	0	1	0
gene-Aco00150	0.212558	0.0740622	0.073	0.023	1	predicted protein, partial [Nematostella vectensis]
gene-Aco21159	0.218858	0.0740622	0.072	0.023	1	BAG family molecular chaperone regulator 1 isoform X2 [Geotrypetes seraphini]
gene-Aco28048	0.264217	0.0739111	0.097	0.047	1	PREDICTED: major facilitator superfamily domain-containing protein 12-like isoform X2 [Branchiostoma belcheri]
gene-Aco09577	0.330574	0.0737665	0.118	0.07	1	translation initiation factor eIF-2B subunit delta-like [Acropora millepora]
gene-Aco11881	0.216884	0.0736281	0.138	0.07	1	PREDICTED: phosphoglycolate phosphatase [Lepisosteus oculatus]
gene-Aco26442	0.130222	0.0728284	0.051	0	1	uncharacterized protein LOC100209216 [Hydra vulgaris]
gene-Aco08612	0.130222	0.0728284	0.051	0	1	selenoprotein S-like [Orbicella faveolata]
gene-Aco19801	0.130222	0.0728284	0.051	0	1	mitochondrial import inner membrane translocase subunit TIM50 [Exaiptasia diaphana]
gene-Aco02310	0.130222	0.0728284	0.051	0	1	sepiapterin reductase-like [Dendronephthya gigantea]
gene-Aco02402	0.130222	0.0728284	0.051	0	1	actin-binding LIM protein 1 isoform X3 [Hydra vulgaris]
gene-Aco22302	0.130222	0.0728284	0.051	0	1	profilin-P-like [Actinia tenebrosa]
gene-Aco05106	0.13434	0.0728284	0.05	0	1	helicase SKI2W-like [Haliotis rufescens]
gene-Aco02540	0.13434	0.0728284	0.05	0	1	histamine N-methyltransferase-like [Orbicella faveolata]
gene-Aco09665	0.13434	0.0728284	0.05	0	1	uncharacterized protein LOC101240403 isoform X2 [Hydra vulgaris]
gene-Aco07325	0.138594	0.0728284	0.049	0	1	receptor guanylate cyclase 3 [Fimbriaphyllia ancora]
gene-Aco03180	0.142981	0.0728284	0.048	0	1	0
gene-Aco17956	0.142981	0.0728284	0.048	0	1	uncharacterized protein LOC100209298 isoform X7 [Hydra vulgaris]
gene-Aco26298	0.147516	0.0728284	0.047	0	1	transmembrane prolyl 4-hydroxylase isoform X1 [Exaiptasia diaphana]
gene-Aco14031	0.147531	0.0728284	0.047	0	1	gamma-aminobutyric acid receptor subunit beta-2-like [Hydra vulgaris]
gene-Aco17976	0.152226	0.0728284	0.046	0	1	histone acetyltransferase KAT8-like [Mercenaria mercenaria]
gene-Aco13039	0.200691	0.0727018	0.075	0.023	1	BET1 homolog [Orbicella faveolata]
gene-Aco09837	0.206636	0.0727018	0.074	0.023	1	phospholipase DDHD1 [Hydra vulgaris]
gene-Aco07463	0.225561	0.0727018	0.071	0.023	1	protoheme IX farnesyltransferase, mitochondrial isoform X1 [Hydra vulgaris]
gene-Aco22763	0.246247	0.0727018	0.068	0.023	1	hypothetical protein JZ751_007648, partial [Albula glossodonta]
gene-Aco25086	0.134331	0.0714351	0.05	0	1	malonyl-CoA-acyl carrier protein transacylase, mitochondrial-like [Dendronephthya gigantea]
gene-Aco04112	0.134331	0.0714351	0.05	0	1	soma ferritin-like isoform X2 [Actinia tenebrosa]
gene-Aco12854	0.134331	0.0714351	0.05	0	1	STAM-binding protein [Nematostella vectensis]
gene-Aco28089	0.138585	0.0714351	0.049	0	1	ras GTPase-activating-like protein IQGAP1 isoform X1 [Hydra vulgaris]
gene-Aco07154	0.138585	0.0714351	0.049	0	1	TGF-beta-activated kinase 1 and MAP3K7-binding protein 1 [Nematostella vectensis]
gene-Aco00131	0.138585	0.0714351	0.049	0	1	uncharacterized protein LOC101239572 [Hydra vulgaris]
gene-Aco03823	0.138585	0.0714351	0.049	0	1	exportin-4 [Hydra vulgaris]
gene-Aco13802	0.138585	0.0714351	0.049	0	1	endoplasmin [Rhincodon typus]
gene-Aco27988	0.138585	0.0714351	0.049	0	1	Lon protease mitochondrial [Blomia tropicalis]
gene-Aco15524	0.142981	0.0714351	0.048	0	1	uncharacterized protein LOC100204111 [Hydra vulgaris]
gene-Aco09766	0.147524	0.0714351	0.047	0	1	armadillo repeat-containing protein 8 [Nematostella vectensis]
gene-Aco12122	0.152204	0.0714351	0.046	0	1	hypothetical protein NFI96_007497 [Prochilodus magdalenae]
gene-Aco28234	0.152219	0.0714351	0.046	0	1	endoplasmic reticulum metallopeptidase 1 isoform X1 [Hydra vulgaris]
gene-Aco02404	0.152219	0.0714351	0.046	0	1	PREDICTED: dual specificity protein phosphatase 1-B-like [Acropora digitifera]
gene-Aco07711	0.178191	0.0714351	0.041	0	1	serine protease 33-like [Dendronephthya gigantea]
gene-Aco16112	0.206831	0.0713401	0.074	0.023	1	DNA fragmentation factor subunit beta [Hydra vulgaris]
gene-Aco25084	0.219273	0.0713401	0.072	0.023	1	ATP-dependent RNA helicase DDX1-like protein, partial [Callithrix jacchus]
gene-Aco20526	0.219273	0.0713401	0.072	0.023	1	PREDICTED: atypical kinase ADCK3, mitochondrial-like [Acropora digitifera]
gene-Aco20061	0.232473	0.0713401	0.07	0.023	1	RNA polymerase II-associated factor 1 homolog isoform X1 [Hydra vulgaris]
gene-Aco24698	0.232473	0.0713401	0.07	0.023	1	cytochrome P450 10 [Nematostella vectensis]
gene-Aco08629	0.120912	0.0712493	0.095	0.023	1	40S ribosomal protein S8-B [Nematostella vectensis]
gene-Aco09390	0.302281	0.0712493	0.092	0.047	1	PREDICTED: coiled-coil domain-containing protein 43-like [Acropora digitifera]
gene-Aco10568	0.362567	0.0712493	0.085	0.047	1	uncharacterized protein LOC101238859 isoform X1 [Hydra vulgaris]
gene-Aco10566	0.170792	0.0711624	0.117	0.047	1	N-glycosylase/DNA lyase-like [Crassostrea virginica]
gene-Aco06549	0.213703	0.0710792	0.139	0.07	1	glucose-induced degradation protein 4 homolog [Orbicella faveolata]
gene-Aco03562	0.134321	0.0700406	0.05	0	1	UPF0687 protein C20orf27 homolog [Nematostella vectensis]
gene-Aco06593	0.142973	0.0700406	0.048	0	1	glycerophosphodiester phosphodiesterase 1-like [Hydra vulgaris]
gene-Aco15647	0.142973	0.0700406	0.048	0	1	CCA tRNA nucleotidyltransferase 1, mitochondrial-like isoform X2 [Dendronephthya gigantea]
gene-Aco03485	0.142973	0.0700406	0.048	0	1	histamine N-methyltransferase [Exaiptasia diaphana]
gene-Aco03970	0.142973	0.0700406	0.048	0	1	putative C-mannosyltransferase DPY19L3 [Exaiptasia diaphana]
gene-Aco03467	0.147508	0.0700406	0.047	0	1	0
gene-Aco06957	0.147516	0.0700406	0.047	0	1	calcium-regulated heat stable protein 1-like [Actinia tenebrosa]
gene-Aco11464	0.152212	0.0700406	0.046	0	1	heparan sulfate 2-O-sulfotransferase hst-2 isoform X2 [Hydra vulgaris]
gene-Aco03287	0.167259	0.0700406	0.043	0	1	vesicular glutamate transporter 2-like [Pocillopora damicornis]
gene-Aco26564	0.167278	0.0700406	0.043	0	1	cytospin-A isoform X6 [Hydra vulgaris]
gene-Aco00854	0.172632	0.0700406	0.042	0	1	serine/arginine repetitive matrix protein 2-like isoform X2 [Dendronephthya gigantea]
gene-Aco03402	0.183934	0.0700406	0.04	0	1	uncharacterized protein LOC100197241 isoform X2 [Hydra vulgaris]
gene-Aco09875	0.246076	0.0700406	0.03	0	1	chymotrypsin-like protease 1 [Nemopilema nomurai]
gene-Aco15781	0.232694	0.0699771	0.07	0.023	1	PREDICTED: fucose mutarotase-like isoform X2 [Amphimedon queenslandica]
gene-Aco13459	0.232694	0.0699771	0.07	0.023	1	anaphase-promoting complex subunit 4 [Exaiptasia diaphana]
gene-Aco24576	0.336199	0.0699165	0.088	0.047	1	parafibromin isoform X2 [Hydra vulgaris]
gene-Aco26535	0.34906	0.0698586	0.116	0.07	1	39S ribosomal protein L18, mitochondrial [Exaiptasia diaphana]
gene-Aco02239	0.365484	0.0698586	0.114	0.07	1	ribosomal RNA-processing protein 8-like [Dendronephthya gigantea]
gene-Aco24823	0.218281	0.069803	0.138	0.07	1	periodic tryptophan protein 1 homolog [Stylophora pistillata]
gene-Aco21278	0.138567	0.0686446	0.049	0	1	ATP-dependent RNA helicase DDX51-like [Pocillopora damicornis]
gene-Aco27334	0.138567	0.0686446	0.049	0	1	Zinc finger protein 397, partial [Eurypyga helias]
gene-Aco29176	0.142964	0.0686446	0.048	0	1	lysine-specific demethylase 8-like isoform X1 [Pocillopora damicornis]
gene-Aco27333	0.152204	0.0686446	0.046	0	1	uncharacterized protein LOC113665530 [Pocillopora damicornis]
gene-Aco24920	0.162073	0.0686446	0.044	0	1	nibrin-like isoform X2 [Stylophora pistillata]
gene-Aco00537	0.23811	0.0686446	0.031	0	1	hypothetical protein A049-E7 [Acropora millepora]
gene-Aco08681	0.239829	0.0686129	0.069	0.023	1	U11/U12 small nuclear ribonucleoprotein 48 kDa protein-like isoform X2 [Acanthaster planci]
gene-Aco26089	0.246953	0.0686129	0.068	0.023	1	cleft lip and palate transmembrane protein 1-like protein [Hydra vulgaris]
gene-Aco02593	0.246953	0.0686129	0.068	0.023	1	macrophage erythroblast attacher-like [Stylophora pistillata]
gene-Aco26369	0.131773	0.0685826	0.092	0.023	1	39S ribosomal protein L52, mitochondrial [Nematostella vectensis]
gene-Aco16941	0.302755	0.0685826	0.092	0.047	1	signal recognition particle receptor subunit beta-like [Stylophora pistillata]
gene-Aco12838	0.34977	0.0685535	0.116	0.07	1	39S ribosomal protein L47, mitochondrial-like, partial [Xenia sp. Carnegie-2017]
gene-Aco08568	0.269553	0.0685258	0.129	0.07	1	sperm-associated antigen 1 [Lingula anatina]
gene-Aco13946	0.341791	0.0672473	0.117	0.07	1	hercynylcysteine sulfoxide lyase-like [Pocillopora damicornis]
gene-Aco09740	0.411201	0.0672473	0.109	0.07	1	unnamed protein product [Owenia fusiformis]
gene-Aco27687	0.297921	0.0672473	0.153	0.093	1	gametogenetin-binding protein 2 [Hydra vulgaris]
gene-Aco10750	0.233135	0.0672473	0.07	0.023	1	cytochrome c oxidase assembly protein COX16 homolog, mitochondrial [Nematostella vectensis]
gene-Aco07145	0.142955	0.0672473	0.048	0	1	mitotic spindle assembly checkpoint protein MAD1-like isoform X1 [Acropora millepora]
gene-Aco16971	0.142955	0.0672473	0.048	0	1	E3 ubiquitin-protein ligase MARCH8-like isoform X3 [Actinia tenebrosa]
gene-Aco24846	0.142955	0.0672473	0.048	0	1	BLOC-1-related complex subunit 5 [Hydra vulgaris]
gene-Aco09637	0.142955	0.0672473	0.048	0	1	H/ACA ribonucleoprotein complex non-core subunit NAF1 [Exaiptasia diaphana]
gene-Aco20098	0.142955	0.0672473	0.048	0	1	replication stress response regulator SDE2 [Nematostella vectensis]
gene-Aco09611	0.147499	0.0672473	0.047	0	1	predicted protein [Nematostella vectensis]
gene-Aco25126	0.147499	0.0672473	0.047	0	1	40-kDa huntingtin-associated protein [Hydra vulgaris]
gene-Aco25023	0.147499	0.0672473	0.047	0	1	trafficking protein particle complex subunit 8 isoform X4 [Hydra vulgaris]
gene-Aco03456	0.147499	0.0672473	0.047	0	1	vacuolar protein sorting-associated protein 51 homolog [Hydra vulgaris]
gene-Aco03744	0.147499	0.0672473	0.047	0	1	WD repeat-containing protein 3 [Hydra vulgaris]
gene-Aco05842	0.147499	0.0672473	0.047	0	1	quinone oxidoreductase [Podarcis muralis]
gene-Aco09071	0.147499	0.0672473	0.047	0	1	unnamed protein product, partial [Timema tahoe]
gene-Aco27866	0.147499	0.0672473	0.047	0	1	UPF0469 protein KIAA0907-like [Orbicella faveolata]
gene-Aco03689	0.152187	0.0672473	0.046	0	1	sex comb on midleg-like protein 2 isoform X1 [Orbicella faveolata]
gene-Aco05233	0.152196	0.0672473	0.046	0	1	Calumenin-B [Fasciolopsis buski]
gene-Aco08924	0.152196	0.0672473	0.046	0	1	EF-hand domain-containing protein 1-like [Pocillopora damicornis]
gene-Aco21376	0.152196	0.0672473	0.046	0	1	predicted protein [Nematostella vectensis]
gene-Aco24937	0.157044	0.0672473	0.045	0	1	4-hydroxybenzoate polyprenyltransferase, mitochondrial-like [Exaiptasia diaphana]
gene-Aco15363	0.157052	0.0672473	0.045	0	1	5-formyltetrahydrofolate cyclo-ligase-like isoform X2 [Acropora millepora]
gene-Aco28378	0.157052	0.0672473	0.045	0	1	hypothetical protein CAPTEDRAFT_228617 [Capitella teleta]
gene-Aco05971	0.162065	0.0672473	0.044	0	1	ADP-ribosyl cyclase/cyclic ADP-ribose hydrolase isoform X1 [Hydra vulgaris]
gene-Aco05163	0.162065	0.0672473	0.044	0	1	nucleoprotein TPR-like [Actinia tenebrosa]
gene-Aco13145	0.167259	0.0672473	0.043	0	1	uncharacterized protein C1orf194 homolog [Orbicella faveolata]
gene-Aco07915	0.172632	0.0672473	0.042	0	1	endo-1,4-beta-xylanase 3-like isoform X1 [Acropora millepora]
gene-Aco11955	0.178191	0.0672473	0.041	0	1	neurogenic locus notch homolog protein 1-like [Stylophora pistillata]
gene-Aco20046	0.18394	0.0672473	0.04	0	1	hypothetical protein pdam_00015223 [Pocillopora damicornis]
gene-Aco09640	0.202465	0.0672473	0.037	0	1	uncharacterized protein LOC5517507 isoform X2 [Nematostella vectensis]
gene-Aco14764	0.230439	0.0672473	0.032	0	1	uncharacterized protein LOC114542561 [Dendronephthya gigantea]
gene-Aco26306	0.319311	0.0672473	0.09	0.047	1	nucleoporin seh1-like [Orbicella faveolata]
gene-Aco14004	0.576529	0.0672473	0.274	0.233	1	regulator of nonsense transcripts 2 [Hydra vulgaris]
gene-Aco27996	0.203945	0.0663078	0.412	0.302	1	hypothetical protein JTE90_015659 [Oedothorax gibbosus]
gene-Aco11796	0.5714	0.0660446	0.195	0.163	1	apoptosis inhibitor 5 [Nematostella vectensis]
gene-Aco14831	0.4946	0.06602	0.179	0.14	1	sorting nexin-4 isoform X2 [Hydra vulgaris]
gene-Aco12020	0.270318	0.0659678	0.129	0.07	1	coatomer subunit beta [Hydra vulgaris]
gene-Aco03812	0.420101	0.0659678	0.135	0.093	1	akirin-2 [Hydra vulgaris]
gene-Aco08594	0.270167	0.0658805	0.065	0.023	1	germinal-center associated nuclear protein-like [Actinia tenebrosa]
gene-Aco02850	0.14749	0.0658487	0.047	0	1	PREDICTED: bromodomain-containing protein 8-like [Saccoglossus kowalevskii]
gene-Aco24880	0.152187	0.0658487	0.046	0	1	NADH dehydrogenase (ubiquinone) complex I, assembly factor 6 [Exaiptasia diaphana]
gene-Aco11829	0.152187	0.0658487	0.046	0	1	NAD-dependent protein deacetylase hst2-like isoform X2 [Orbicella faveolata]
gene-Aco12966	0.152187	0.0658487	0.046	0	1	Structure-specific endonuclease subunit slx1 [Blattella germanica]
gene-Aco02427	0.152187	0.0658487	0.046	0	1	cell growth-regulating nucleolar protein [Hydra vulgaris]
gene-Aco03557	0.152187	0.0658487	0.046	0	1	CDK2-associated and cullin domain-containing protein 1-like [Acropora millepora]
gene-Aco20190	0.152187	0.0658487	0.046	0	1	uncharacterized protein LOC114519847 [Dendronephthya gigantea]
gene-Aco27594	0.152187	0.0658487	0.046	0	1	rab GTPase-binding effector protein 1 [Hydra vulgaris]
gene-Aco00110	0.157044	0.0658487	0.045	0	1	predicted protein [Nematostella vectensis]
gene-Aco13141	0.157044	0.0658487	0.045	0	1	E3 ubiquitin-protein ligase RNF113A-like [Pocillopora damicornis]
gene-Aco28130	0.157044	0.0658487	0.045	0	1	methyl-CpG-binding domain protein 2 [Hydra vulgaris]
gene-Aco19722	0.157044	0.0658487	0.045	0	1	metalloendopeptidase OMA1, mitochondrial-like [Orbicella faveolata]
gene-Aco03704	0.157044	0.0658487	0.045	0	1	ornithine carbamoyltransferase, mitochondrial-like [Acanthaster planci]
gene-Aco13256	0.157044	0.0658487	0.045	0	1	RNA-binding protein 5-B [Exaiptasia diaphana]
gene-Aco04553	0.162065	0.0658487	0.044	0	1	uncharacterized protein LOC100198679 isoform X1 [Hydra vulgaris]
gene-Aco19550	0.162065	0.0658487	0.044	0	1	synaptotagmin-16-like isoform X2 [Actinia tenebrosa]
gene-Aco04809	0.167244	0.0658487	0.043	0	1	protein GDAP2 homolog [Hydra vulgaris]
gene-Aco19788	0.167259	0.0658487	0.043	0	1	uncharacterized protein LOC116297019 [Actinia tenebrosa]
gene-Aco08195	0.167259	0.0658487	0.043	0	1	spermatogenesis-associated protein 1-like [Orbicella faveolata]
gene-Aco27605	0.167259	0.0658487	0.043	0	1	PREDICTED: cyclin-D-binding Myb-like transcription factor 1 [Priapulus caudatus]
gene-Aco21166	0.172631	0.0658487	0.042	0	1	vacuolar protein sorting-associated protein 41 homolog [Hydra vulgaris]
gene-Aco13018	0.189887	0.0658487	0.039	0	1	synaptotagmin-C [Nematostella vectensis]
gene-Aco31115	0.196064	0.0658487	0.038	0	1	probable serine incorporator [Hydra vulgaris]
gene-Aco07837	0.209083	0.0658487	0.036	0	1	0
gene-Aco18040	0.524127	0.0648408	0.2	0.163	1	ubiquitin carboxyl-terminal hydrolase 14-like [Gigantopelta aegis]
gene-Aco20062	0.356397	0.0647405	0.145	0.093	1	actin-related protein 2 [Acropora millepora]
gene-Aco07440	0.143727	0.0645732	0.089	0.023	1	RNA demethylase ALKBH5 [Nematostella vectensis]
gene-Aco25842	0.24051	0.0645124	0.069	0.023	1	protein-L-histidine N-pros-methyltransferase [Hydra vulgaris]
gene-Aco20616	0.270681	0.0645124	0.065	0.023	1	echinoderm microtubule-associated protein-like 6 [Pocillopora damicornis]
gene-Aco06420	0.287336	0.0645124	0.063	0.023	1	PREDICTED: complex III assembly factor LYRM7-like [Branchiostoma belcheri]
gene-Aco19611	0.295634	0.0645124	0.062	0.023	1	PREDICTED: synaptotagmin-16-like isoform X4 [Acropora digitifera]
gene-Aco26420	0.152178	0.0644487	0.046	0	1	uncharacterized protein LOC110065841 isoform X1 [Orbicella faveolata]
gene-Aco07615	0.152178	0.0644487	0.046	0	1	RNA cytidine acetyltransferase-like [Actinia tenebrosa]
gene-Aco25282	0.152178	0.0644487	0.046	0	1	0
gene-Aco25921	0.152178	0.0644487	0.046	0	1	hypothetical protein NFI96_028785 [Prochilodus magdalenae]
gene-Aco08656	0.157035	0.0644487	0.045	0	1	voltage-dependent calcium channel subunit alpha-2/delta-3-like isoform X3 [Actinia tenebrosa]
gene-Aco29190	0.157035	0.0644487	0.045	0	1	osteoclast-stimulating factor 1 [Hydra vulgaris]
gene-Aco03756	0.157035	0.0644487	0.045	0	1	osteopetrosis-associated transmembrane protein 1-like isoform X2 [Acropora millepora]
gene-Aco21465	0.157035	0.0644487	0.045	0	1	uncharacterized protein LOC113668791 isoform X1 [Pocillopora damicornis]
gene-Aco00048	0.157035	0.0644487	0.045	0	1	rho GTPase-activating protein 26 isoform X2 [Hydra vulgaris]
gene-Aco02520	0.157035	0.0644487	0.045	0	1	xanthine dehydrogenase [Cryptotermes secundus]
gene-Aco09149	0.157035	0.0644487	0.045	0	1	quenching protein QQ1, partial [Aurelia aurita]
gene-Aco11906	0.157035	0.0644487	0.045	0	1	predicted protein, partial [Nematostella vectensis]
gene-Aco26069	0.157035	0.0644487	0.045	0	1	putative fibropellin-3 isoform X2 [Apostichopus japonicus]
gene-Aco11839	0.162049	0.0644487	0.044	0	1	hypothetical protein AC249_AIPGENE5690 [Exaiptasia diaphana]
gene-Aco07441	0.162057	0.0644487	0.044	0	1	chitobiosyldiphosphodolichol beta-mannosyltransferase-like [Branchiostoma floridae]
gene-Aco06379	0.162057	0.0644487	0.044	0	1	WD repeat-containing protein 13 isoform X3 [Nematostella vectensis]
gene-Aco14576	0.162057	0.0644487	0.044	0	1	fas apoptotic inhibitory molecule 1-like [Acropora millepora]
gene-Aco03787	0.162057	0.0644487	0.044	0	1	GPN-loop GTPase 2 [Exaiptasia diaphana]
gene-Aco03656	0.162057	0.0644487	0.044	0	1	uncharacterized protein LOC100212612 isoform X2 [Hydra vulgaris]
gene-Aco07228	0.162057	0.0644487	0.044	0	1	uncharacterized protein LOC100197328 [Hydra vulgaris]
gene-Aco13064	0.162057	0.0644487	0.044	0	1	bromodomain-containing protein 1 isoform X4 [Hydra vulgaris]
gene-Aco17961	0.162057	0.0644487	0.044	0	1	BSD domain-containing protein 1-like [Orbicella faveolata]
gene-Aco11975	0.167235	0.0644487	0.043	0	1	2-(3-amino-3-carboxypropyl)histidine synthase subunit 2-like [Pocillopora damicornis]
gene-Aco28056	0.167244	0.0644487	0.043	0	1	ubiquitin-conjugating enzyme E2 R2 [Exaiptasia diaphana]
gene-Aco24778	0.167244	0.0644487	0.043	0	1	uncharacterized protein LOC105846101 [Hydra vulgaris]
gene-Aco07806	0.167251	0.0644487	0.043	0	1	uncharacterized protein LOC111337675 [Stylophora pistillata]
gene-Aco11954	0.167251	0.0644487	0.043	0	1	mitochondrial inner membrane protease subunit 1 isoform X3 [Nematostella vectensis]
gene-Aco09816	0.172618	0.0644487	0.042	0	1	putative uncharacterized protein DDB_G0282133 [Hydra vulgaris]
gene-Aco10712	0.178185	0.0644487	0.041	0	1	multidrug resistance protein 1-like [Stylophora pistillata]
gene-Aco26250	0.189898	0.0644487	0.039	0	1	glutathione synthetase [Hydra vulgaris]
gene-Aco10463	0.579128	0.0635623	0.17	0.14	1	WD repeat-containing protein 43 [Nematostella vectensis]
gene-Aco29002	0.28618	0.0633216	0.096	0.047	1	kinectin-like [Dendronephthya gigantea]
gene-Aco00280	0.337768	0.0632343	0.088	0.047	1	pleiotropic regulator 1 [Hydra vulgaris]
gene-Aco03743	0.25526	0.0631429	0.067	0.023	1	transmembrane protein 39A [Hydra vulgaris]
gene-Aco28894	0.255501	0.0631429	0.067	0.023	1	probable 39S ribosomal protein L24, mitochondrial [Nematostella vectensis]
gene-Aco07952	0.262854	0.0631429	0.066	0.023	1	atherin-like [Orbicella faveolata]
gene-Aco09559	0.157026	0.0630474	0.045	0	1	neurogenic locus notch homolog protein 2 isoform X2 [Hydra vulgaris]
gene-Aco14526	0.157026	0.0630474	0.045	0	1	phosphatidylcholine transfer protein [Crassostrea gigas]
gene-Aco07581	0.157026	0.0630474	0.045	0	1	gamma-interferon-inducible lysosomal thiol reductase-like [Orbicella faveolata]
gene-Aco12938	0.157026	0.0630474	0.045	0	1	uncharacterized protein LOC116294014 [Actinia tenebrosa]
gene-Aco14268	0.157026	0.0630474	0.045	0	1	phosphatidylinositol 5-phosphate 4-kinase type-2 alpha isoform X1 [Exaiptasia diaphana]
gene-Aco21106	0.157026	0.0630474	0.045	0	1	uncharacterized protein LOC114523545 [Dendronephthya gigantea]
gene-Aco25153	0.157026	0.0630474	0.045	0	1	hypothetical protein LOTGIDRAFT_136119 [Lottia gigantea]
gene-Aco27761	0.157026	0.0630474	0.045	0	1	serine/threonine-protein phosphatase 2A regulatory subunit B'' subunit gamma isoform X1 [Hydra vulgaris]
gene-Aco24544	0.162049	0.0630474	0.044	0	1	uncharacterized protein LOC100202905 [Hydra vulgaris]
gene-Aco08562	0.162049	0.0630474	0.044	0	1	trafficking protein particle complex subunit 9-like [Hydra vulgaris]
gene-Aco03635	0.162049	0.0630474	0.044	0	1	hypothetical protein XENTR_v10013890 [Xenopus tropicalis]
gene-Aco20176	0.162049	0.0630474	0.044	0	1	ATP synthase mitochondrial F1 complex assembly factor 1 [Hydra vulgaris]
gene-Aco26246	0.162049	0.0630474	0.044	0	1	external alternative NAD(P)H-ubiquinone oxidoreductase B2, mitochondrial-like [Xenia sp. Carnegie-2017]
gene-Aco14121	0.167244	0.0630474	0.043	0	1	mRNA-decapping enzyme 1A isoform X2 [Hydra vulgaris]
gene-Aco05006	0.167244	0.0630474	0.043	0	1	pseudouridylate synthase 7 homolog isoform X1 [Peromyscus leucopus]
gene-Aco01991	0.167244	0.0630474	0.043	0	1	unnamed protein product [Owenia fusiformis]
gene-Aco11984	0.167244	0.0630474	0.043	0	1	Transmembrane emp24 domain-containing protein 1 [Trichinella sp. T6]
gene-Aco26376	0.172617	0.0630474	0.042	0	1	probable phospholipid-transporting ATPase IIA [Hydra vulgaris]
gene-Aco17042	0.178164	0.0630474	0.041	0	1	NACHT, LRR and PYD domains-containing protein 3-like [Hydra vulgaris]
gene-Aco19566	0.178178	0.0630474	0.041	0	1	ACTB_G1 [Mytilus coruscus]
gene-Aco02478	0.183934	0.0630474	0.04	0	1	degenerin unc-8-like [Patiria miniata]
gene-Aco17906	0.189887	0.0630474	0.039	0	1	uncharacterized protein LOC100206214 [Hydra vulgaris]
gene-Aco26277	0.196064	0.0630474	0.038	0	1	uncharacterized protein LOC105849156 isoform X2 [Hydra vulgaris]
gene-Aco00245	0.202447	0.0630474	0.037	0	1	Prdl-c, partial [Clytia hemisphaerica]
gene-Aco26334	0.45998	0.0621223	0.131	0.093	1	cleavage and polyadenylation specificity factor subunit 5 [Syngnathus acus]
gene-Aco19774	0.443394	0.0620107	0.106	0.07	1	PREDICTED: neutral alpha-glucosidase AB-like, partial [Acropora digitifera]
gene-Aco02604	0.255501	0.0617722	0.067	0.023	1	tropomyosin-2-like [Xenia sp. Carnegie-2017]
gene-Aco26422	0.263103	0.0617722	0.066	0.023	1	probable ATP-dependent RNA helicase DDX27 [Hydra vulgaris]
gene-Aco15395	0.270938	0.0617722	0.065	0.023	1	heme transporter hrg1-A [Hydra vulgaris]
gene-Aco20920	0.279277	0.0617722	0.064	0.023	1	sterol carrier protein 2 isoform X2 [Nematostella vectensis]
gene-Aco10740	0.287609	0.0617722	0.063	0.023	1	G patch domain-containing protein 2-like [Actinia tenebrosa]
gene-Aco12963	0.544501	0.0616706	0.253	0.209	1	heterogeneous nuclear ribonucleoprotein H [Hydra vulgaris]
gene-Aco09708	0.16204	0.0616446	0.044	0	1	ATP-dependent 6-phosphofructokinase, muscle type [Hydra vulgaris]
gene-Aco10537	0.16204	0.0616446	0.044	0	1	1-phosphatidylinositol 4,5-bisphosphate phosphodiesterase beta-4-like [Actinia tenebrosa]
gene-Aco26518	0.167235	0.0616446	0.043	0	1	CUE domain-containing protein 1 [Hydra vulgaris]
gene-Aco24945	0.167235	0.0616446	0.043	0	1	PREDICTED: cytoplasmic dynein 1 light intermediate chain 1-like [Acropora digitifera]
gene-Aco24414	0.167235	0.0616446	0.043	0	1	protein PAT1 homolog 1 [Hydra vulgaris]
gene-Aco04101	0.167235	0.0616446	0.043	0	1	hypothetical protein pdam_00004010 [Pocillopora damicornis]
gene-Aco06567	0.167235	0.0616446	0.043	0	1	uncharacterized protein LOC118431576 [Branchiostoma floridae]
gene-Aco29185	0.167235	0.0616446	0.043	0	1	centromere protein X [Chelonoidis abingdonii]
gene-Aco09572	0.17261	0.0616446	0.042	0	1	bifunctional coenzyme A synthase-like [Stylophora pistillata]
gene-Aco09986	0.17261	0.0616446	0.042	0	1	uncharacterized protein LOC114534775 [Dendronephthya gigantea]
gene-Aco01361	0.17261	0.0616446	0.042	0	1	major facilitator superfamily domain-containing protein 8 [Pungitius pungitius]
gene-Aco03809	0.17261	0.0616446	0.042	0	1	TIP41-like protein [Nematostella vectensis]
gene-Aco06915	0.17261	0.0616446	0.042	0	1	unnamed protein product [Mytilus edulis]
gene-Aco07605	0.17261	0.0616446	0.042	0	1	putative RNA-directed DNA polymerase from transposon X-element [Stylophora pistillata]
gene-Aco24770	0.17261	0.0616446	0.042	0	1	hypothetical protein pdam_00002765 [Pocillopora damicornis]
gene-Aco26367	0.178156	0.0616446	0.041	0	1	hypothetical protein pdam_00018896 [Pocillopora damicornis]
gene-Aco11935	0.178171	0.0616446	0.041	0	1	ruvB-like 2 isoform X1 [Nematostella vectensis]
gene-Aco24464	0.178171	0.0616446	0.041	0	1	calcium/calmodulin-dependent protein kinase type II subunit alpha isoform X2 [Hydra vulgaris]
gene-Aco03662	0.178171	0.0616446	0.041	0	1	0
gene-Aco24906	0.189874	0.0616446	0.039	0	1	transmembrane prolyl 4-hydroxylase-like [Dendronephthya gigantea]
gene-Aco03637	0.189887	0.0616446	0.039	0	1	pyridoxal kinase-like isoform X1 [Acropora millepora]
gene-Aco26314	0.196046	0.0616446	0.038	0	1	uncharacterized protein LOC100206500 [Hydra vulgaris]
gene-Aco16883	0.209069	0.0616446	0.036	0	1	mRNA [Oulactis sp. MM-2018]
gene-Aco06965	0.434408	0.0606986	0.107	0.07	1	receptor guanylate cyclase 3 [Fimbriaphyllia ancora]
gene-Aco11983	0.314782	0.0604002	0.06	0.023	1	persulfide dioxygenase ETHE1 homolog, mitochondrial-like [Hydra vulgaris]
gene-Aco16880	0.401097	0.0604002	0.052	0.023	1	zinc metalloproteinase nas-15-like isoform X1 [Hydra vulgaris]
gene-Aco16164	0.167227	0.0602406	0.043	0	1	serine-arginine protein 55-like isoform X2 [Dendronephthya gigantea]
gene-Aco26552	0.167227	0.0602406	0.043	0	1	ribosome maturation protein SBDS-like [Orbicella faveolata]
gene-Aco08843	0.167227	0.0602406	0.043	0	1	shaker-related potassium channel tsha2-like [Pocillopora damicornis]
gene-Aco06053	0.167227	0.0602406	0.043	0	1	0
gene-Aco12541	0.167227	0.0602406	0.043	0	1	solute carrier family 22 member 3 [Callorhinchus milii]
gene-Aco14148	0.167227	0.0602406	0.043	0	1	transmembrane and ubiquitin-like domain-containing protein 1 isoform X2 [Acropora millepora]
gene-Aco09648	0.172602	0.0602406	0.042	0	1	PREDICTED: prolyl endopeptidase-like [Branchiostoma belcheri]
gene-Aco05218	0.172602	0.0602406	0.042	0	1	reticulon-4-interacting protein 1 homolog, mitochondrial-like [Acropora millepora]
gene-Aco07342	0.172602	0.0602406	0.042	0	1	NADPH-dependent pterin aldehyde reductase-like [Orbicella faveolata]
gene-Aco09356	0.172602	0.0602406	0.042	0	1	receptor-binding cancer antigen expressed on SiSo cells-like [Limulus polyphemus]
gene-Aco10528	0.172602	0.0602406	0.042	0	1	PREDICTED: SPATS2-like protein [Acropora digitifera]
gene-Aco14810	0.172602	0.0602406	0.042	0	1	hypothetical protein AWC38_SpisGene11373 [Stylophora pistillata]
gene-Aco31558	0.172602	0.0602406	0.042	0	1	hypothetical protein DPMN_002596 [Dreissena polymorpha]
gene-Aco27615	0.178164	0.0602406	0.041	0	1	polycystic kidney disease and receptor for egg jelly-related protein [Exaiptasia diaphana]
gene-Aco00508	0.178164	0.0602406	0.041	0	1	nucleoside diphosphate-linked moiety X motif 6-like [Stylophora pistillata]
gene-Aco05267	0.178164	0.0602406	0.041	0	1	complement protein C3 [Rhopilema esculentum]
gene-Aco05417	0.178164	0.0602406	0.041	0	1	allograft inflammatory factor 1-like [Anguilla anguilla]
gene-Aco06173	0.178164	0.0602406	0.041	0	1	complement C2-like [Actinia tenebrosa]
gene-Aco17912	0.183913	0.0602406	0.04	0	1	protein D2-like [Stylophora pistillata]
gene-Aco24554	0.18392	0.0602406	0.04	0	1	capsule biosynthesis protein CapA [Nematostella vectensis]
gene-Aco06311	0.18392	0.0602406	0.04	0	1	leucine-rich glioma-inactivated protein 1 [Exaiptasia diaphana]
gene-Aco19820	0.189874	0.0602406	0.039	0	1	DBH-like monooxygenase protein 1 [Acropora millepora]
gene-Aco07299	0.18988	0.0602406	0.039	0	1	uncharacterized protein LOC113670211 [Pocillopora damicornis]
gene-Aco24636	0.18988	0.0602406	0.039	0	1	myosin essential light chain [Aurelia sp. 2017-HT]
gene-Aco03326	0.196046	0.0602406	0.038	0	1	muscle-specific protein 20 isoform X1 [Lingula anatina]
gene-Aco16895	0.202441	0.0602406	0.037	0	1	uncharacterized protein LOC110050541 [Orbicella faveolata]
gene-Aco05980	0.290943	0.0602406	0.025	0	1	0
gene-Aco25168	0.5433	0.0597137	0.148	0.116	1	craniofacial development protein 1-like isoform X2 [Dendronephthya gigantea]
gene-Aco10515	0.499455	0.0595529	0.127	0.093	1	Golgi reassembly-stacking protein 2-like [Acropora millepora]
gene-Aco12372	0.508299	0.0595529	0.126	0.093	1	activating signal cointegrator 1 complex subunit 2 [Mus caroli]
gene-Aco13209	0.482006	0.0594339	0.261	0.209	1	proteasome subunit alpha type-5 [Hydra vulgaris]
gene-Aco13146	0.348171	0.05921	0.087	0.047	1	constitutive coactivator of PPAR-gamma-like protein 1 homolog [Hydra vulgaris]
gene-Aco03643	0.357222	0.05921	0.086	0.047	1	hypothetical protein GDO81_020770 [Engystomops pustulosus]
gene-Aco26336	0.2636	0.0590268	0.066	0.023	1	cyclin-D1-binding protein 1 homolog isoform X2 [Carcharodon carcharias]
gene-Aco12110	0.2636	0.0590268	0.066	0.023	1	transcriptional adapter 3 [Nematostella vectensis]
gene-Aco24495	0.279541	0.0590268	0.064	0.023	1	transcriptional enhancer factor TEF-1 [Hydra vulgaris]
gene-Aco20432	0.296479	0.0590268	0.062	0.023	1	serine palmitoyltransferase 2 [Hydra vulgaris]
gene-Aco13991	0.305343	0.0590268	0.061	0.023	1	CXXC-type zinc finger protein 1-like [Stylophora pistillata]
gene-Aco19877	0.305633	0.0590268	0.061	0.023	1	integrator complex subunit 7-like [Pocillopora damicornis]
gene-Aco26308	0.400717	0.0590268	0.052	0.023	1	uncharacterized protein LOC105846415 isoform X4 [Hydra vulgaris]
gene-Aco03523	0.808735	0.0590268	0.029	0.023	1	PREDICTED: uncharacterized protein LOC107344886 [Acropora digitifera]
gene-Aco12069	0.37496	0.058973	0.195	0.14	1	kinesin-like protein KIF21A isoform X1 [Hydra vulgaris]
gene-Aco14149	0.172593	0.0588351	0.042	0	1	replication protein A 14 kDa subunit [Hydra vulgaris]
gene-Aco16053	0.172593	0.0588351	0.042	0	1	endothelin-converting enzyme homolog isoform X2 [Dendronephthya gigantea]
gene-Aco09719	0.178156	0.0588351	0.041	0	1	E4.1.3.4 [Mytilus coruscus]
gene-Aco11576	0.178156	0.0588351	0.041	0	1	transcription initiation factor IIA subunit 2 [Hydra vulgaris]
gene-Aco16826	0.178156	0.0588351	0.041	0	1	40S ribosomal protein S7 [Exaiptasia diaphana]
gene-Aco06099	0.183913	0.0588351	0.04	0	1	uncharacterized protein LOC100204458 isoform X3 [Hydra vulgaris]
gene-Aco16063	0.183913	0.0588351	0.04	0	1	COP9 signalosome complex subunit 7b-like isoform X1 [Asterias rubens]
gene-Aco05231	0.183913	0.0588351	0.04	0	1	alkylglycerol monooxygenase-like [Stylophora pistillata]
gene-Aco02142	0.183913	0.0588351	0.04	0	1	CWF19-like protein 2 [Acropora millepora]
gene-Aco02264	0.183913	0.0588351	0.04	0	1	PREDICTED: RNA-directed DNA polymerase from mobile element jockey-like [Acropora digitifera]
gene-Aco06322	0.183913	0.0588351	0.04	0	1	uncharacterized protein LOC113667669 [Pocillopora damicornis]
gene-Aco06536	0.183913	0.0588351	0.04	0	1	ras suppressor protein 1 [Hydra vulgaris]
gene-Aco09747	0.183913	0.0588351	0.04	0	1	EF-hand domain-containing family member B-like [Pocillopora damicornis]
gene-Aco11971	0.183913	0.0588351	0.04	0	1	0
gene-Aco15912	0.183913	0.0588351	0.04	0	1	uncharacterized protein LOC100198854 isoform X4 [Hydra vulgaris]
gene-Aco26597	0.189873	0.0588351	0.039	0	1	uncharacterized protein LOC124816442 [Hydra vulgaris]
gene-Aco08626	0.189873	0.0588351	0.039	0	1	NADH dehydrogenase [ubiquinone] flavoprotein 1, mitochondrial-like [Stegodyphus dumicola]
gene-Aco07799	0.19604	0.0588351	0.038	0	1	hypothetical protein pdam_00010788 [Pocillopora damicornis]
gene-Aco16867	0.196046	0.0588351	0.038	0	1	galactosylceramide sulfotransferase-like isoform X3 [Hydra vulgaris]
gene-Aco14882	0.202435	0.0588351	0.037	0	1	protein canopy 4-like [Hydra vulgaris]
gene-Aco26180	0.215923	0.0588351	0.035	0	1	PREDICTED: microfibril-associated glycoprotein 4-like [Amphimedon queenslandica]
gene-Aco19866	0.344883	0.0582666	0.119	0.07	1	thyroid receptor-interacting protein 11-like isoform X1 [Pocillopora damicornis]
gene-Aco07475	0.481041	0.0582666	0.129	0.093	1	lysine-rich nucleolar protein 1-like [Stylophora pistillata]
gene-Aco13010	0.417025	0.0578661	0.08	0.047	1	kinesin-like protein KIF27 [Stylophora pistillata]
gene-Aco19470	0.502335	0.0578661	0.073	0.047	1	protein O-mannosyl-transferase 2 isoform X2 [Hydra vulgaris]
gene-Aco07566	0.288426	0.0576522	0.063	0.023	1	serine/threonine-protein kinase STK11 isoform X2 [Petromyzon marinus]
gene-Aco13895	0.29676	0.0576522	0.062	0.023	1	probable 18S rRNA (guanine-N(7))-methyltransferase isoform X1 [Orbicella faveolata]
gene-Aco07126	0.314782	0.0576522	0.06	0.023	1	fas-binding factor 1 homolog isoform X3 [Stylophora pistillata]
gene-Aco19660	0.314782	0.0576522	0.06	0.023	1	glutathione-specific gamma-glutamylcyclotransferase 1 [Hydra vulgaris]
gene-Aco24878	0.178147	0.0574283	0.041	0	1	COMM domain-containing protein 4-like [Pomacea canaliculata]
gene-Aco24505	0.178147	0.0574283	0.041	0	1	phenylalanine-4-hydroxylase [Elysia marginata]
gene-Aco08620	0.183905	0.0574283	0.04	0	1	myotubularin-related protein 9 isoform X1 [Hydra vulgaris]
gene-Aco25169	0.183905	0.0574283	0.04	0	1	eukaryotic translation initiation factor 6 [Xenia sp. Carnegie-2017]
gene-Aco12797	0.183905	0.0574283	0.04	0	1	CCR4-NOT transcription complex subunit 11 [Hydra vulgaris]
gene-Aco25430	0.183905	0.0574283	0.04	0	1	epithelial splicing regulatory protein 1 [Hydra vulgaris]
gene-Aco07707	0.183905	0.0574283	0.04	0	1	hypothetical protein H355_010718, partial [Colinus virginianus]
gene-Aco02351	0.183905	0.0574283	0.04	0	1	drebrin-like protein B [Actinia tenebrosa]
gene-Aco02562	0.183905	0.0574283	0.04	0	1	eukaryotic translation initiation factor 2-alpha kinase 3-like [Orbicella faveolata]
gene-Aco10441	0.183905	0.0574283	0.04	0	1	rab effector MyRIP isoform X2 [Hydra vulgaris]
gene-Aco10674	0.183905	0.0574283	0.04	0	1	apoptosis-stimulating of p53 protein 2 isoform X2 [Hydra vulgaris]
gene-Aco24861	0.183905	0.0574283	0.04	0	1	transmembrane protein 138-like [Dendronephthya gigantea]
gene-Aco26066	0.183905	0.0574283	0.04	0	1	RNA-binding protein 39 isoform X17 [Hydra vulgaris]
gene-Aco28979	0.189866	0.0574283	0.039	0	1	PREDICTED: fibrinogen C domain-containing protein 1-like [Acropora digitifera]
gene-Aco08062	0.189866	0.0574283	0.039	0	1	glutamine synthetase-like [Pocillopora damicornis]
gene-Aco15768	0.189866	0.0574283	0.039	0	1	TPK1 [Branchiostoma lanceolatum]
gene-Aco16312	0.189866	0.0574283	0.039	0	1	serine/threonine-protein kinase RIO1 [Hydra vulgaris]
gene-Aco05030	0.189866	0.0574283	0.039	0	1	RING-type E3 ubiquitin-protein ligase PPIL2-like [Acropora millepora]
gene-Aco00024	0.189866	0.0574283	0.039	0	1	fibulin-2-like [Orbicella faveolata]
gene-Aco15186	0.189866	0.0574283	0.039	0	1	V-type proton ATPase 116 kDa subunit a-like [Orbicella faveolata]
gene-Aco16807	0.196033	0.0574283	0.038	0	1	LOW QUALITY PROTEIN: prostamide/prostaglandin F synthase-like [Exaiptasia diaphana]
gene-Aco03975	0.19604	0.0574283	0.038	0	1	syntaxin-binding protein 5 [Hydra vulgaris]
gene-Aco21044	0.19604	0.0574283	0.038	0	1	predicted protein [Nematostella vectensis]
gene-Aco26175	0.19604	0.0574283	0.038	0	1	nucleolar protein 9-like isoform X1 [Orbicella faveolata]
gene-Aco06200	0.202422	0.0574283	0.037	0	1	A disintegrin and metalloproteinase with thrombospondin motifs 6 isoform X2 [Hydra vulgaris]
gene-Aco13220	0.209044	0.0574283	0.036	0	1	carboxypeptidase B-like [Orbicella faveolata]
gene-Aco07590	0.209057	0.0574283	0.036	0	1	glycine receptor subunit alpha-2 isoform X1 [Hydra vulgaris]
gene-Aco12974	0.223038	0.0574283	0.034	0	1	adhesion G protein-coupled receptor E4 [Hydra vulgaris]
gene-Aco12034	0.466339	0.056755	0.104	0.07	1	PREDICTED: tyrosine-protein kinase BAZ1B-like [Saccoglossus kowalevskii]
gene-Aco06281	0.36762	0.0565209	0.085	0.047	1	RNA exonuclease 1-like [Hydra vulgaris]
gene-Aco21213	0.388088	0.0565209	0.083	0.047	1	probable 28S ribosomal protein S16, mitochondrial [Actinia tenebrosa]
gene-Aco03572	0.428409	0.0565209	0.079	0.047	1	nucleolar protein 14 [Exaiptasia diaphana]
gene-Aco21083	0.430344	0.0565209	0.079	0.047	1	uncharacterized protein LOC100214758 [Hydra vulgaris]
gene-Aco03021	0.332464	0.0564	0.647	0.535	1	succinate--CoA ligase [ADP/GDP-forming] subunit alpha, mitochondrial-like [Actinia tenebrosa]
gene-Aco25849	0.717659	0.0563863	0.181	0.163	1	actin-related protein 2/3 complex subunit 4 [Nematostella vectensis]
gene-Aco11845	0.305923	0.0562762	0.061	0.023	1	cytosolic carboxypeptidase 2-like [Pocillopora damicornis]
gene-Aco09786	0.505556	0.0561638	0.154	0.116	1	pre-mRNA-splicing factor CWC25 homolog isoform X1 [Nematostella vectensis]
gene-Aco08303	0.183897	0.0560201	0.04	0	1	potassium voltage-gated channel subfamily C member 1-like [Dendronephthya gigantea]
gene-Aco25364	0.183897	0.0560201	0.04	0	1	alanine aminotransferase 2 [Hydra vulgaris]
gene-Aco27796	0.183897	0.0560201	0.04	0	1	predicted protein [Nematostella vectensis]
gene-Aco11556	0.183897	0.0560201	0.04	0	1	DNA damage-binding protein 1-like [Actinia tenebrosa]
gene-Aco00278	0.183897	0.0560201	0.04	0	1	ubiquitin-like modifier-activating enzyme ATG7 [Branchiostoma floridae]
gene-Aco00328	0.183897	0.0560201	0.04	0	1	uncharacterized protein LOC5512159 isoform X2 [Nematostella vectensis]
gene-Aco07359	0.183897	0.0560201	0.04	0	1	uncharacterized protein LOC101171347 isoform X2 [Oryzias latipes]
gene-Aco27769	0.183897	0.0560201	0.04	0	1	hypothetical protein DPMN_150524 [Dreissena polymorpha]
gene-Aco27828	0.183897	0.0560201	0.04	0	1	protein spinster homolog 1 [Hydra vulgaris]
gene-Aco04921	0.189859	0.0560201	0.039	0	1	uncharacterized protein LOC110232336 isoform X1 [Exaiptasia diaphana]
gene-Aco27697	0.189859	0.0560201	0.039	0	1	SCF E3 ubiquitin ligase complex F-box protein grrA isoform X1 [Hydra vulgaris]
gene-Aco03528	0.189859	0.0560201	0.039	0	1	MFHAS1 [Branchiostoma lanceolatum]
gene-Aco16028	0.189859	0.0560201	0.039	0	1	tyrosine-protein phosphatase corkscrew [Hydra vulgaris]
gene-Aco17881	0.189859	0.0560201	0.039	0	1	PREDICTED: cystatin-B-like [Acropora digitifera]
gene-Aco26662	0.189859	0.0560201	0.039	0	1	RNA-editing ligase 2, mitochondrial [Hydra vulgaris]
gene-Aco26824	0.189859	0.0560201	0.039	0	1	unnamed protein product [Dimorphilus gyrociliatus]
gene-Aco17038	0.189859	0.0560201	0.039	0	1	PREDICTED: LOW QUALITY PROTEIN: WASH complex subunit strumpellin-like [Acropora digitifera]
gene-Aco21090	0.189859	0.0560201	0.039	0	1	coiled-coil domain-containing protein 170-like [Pocillopora damicornis]
gene-Aco25131	0.189859	0.0560201	0.039	0	1	protein CBFA2T2-like isoform X1 [Hydra vulgaris]
gene-Aco06467	0.196025	0.0560201	0.038	0	1	josephin-2-like [Anneissia japonica]
gene-Aco08192	0.196033	0.0560201	0.038	0	1	retinol dehydrogenase 12 isoform X1 [Fundulus heteroclitus]
gene-Aco12873	0.196033	0.0560201	0.038	0	1	beta-galactosidase-like [Pocillopora damicornis]
gene-Aco05020	0.196033	0.0560201	0.038	0	1	protein dopey-1 [Hydra vulgaris]
gene-Aco15854	0.196033	0.0560201	0.038	0	1	Contactin-associated protein-like 5-3 [Hydra vulgaris]
gene-Aco24040	0.196033	0.0560201	0.038	0	1	uncharacterized protein LOC116290552 [Actinia tenebrosa]
gene-Aco25103	0.196033	0.0560201	0.038	0	1	nuclear receptor coactivator 5 [Hydra vulgaris]
gene-Aco27616	0.202429	0.0560201	0.037	0	1	D-aspartate oxidase [Lingula anatina]
gene-Aco27833	0.209051	0.0560201	0.036	0	1	major facilitator superfamily domain-containing protein 1 [Hydra vulgaris]
gene-Aco13148	0.209057	0.0560201	0.036	0	1	zinc homeostasis factor 1 isoform X2 [Hydra vulgaris]
gene-Aco00906	0.271911	0.0560201	0.027	0	1	predicted protein, partial [Nematostella vectensis]
gene-Aco10722	0.469034	0.055438	0.104	0.07	1	histone-lysine N-methyltransferase EZH2-like isoform X1 [Hydra vulgaris]
gene-Aco27843	0.551889	0.0554122	0.2	0.163	1	probable ATP-dependent RNA helicase DDX46 isoform X1 [Dendronephthya gigantea]
gene-Aco10694	0.594797	0.055391	0.296	0.256	1	obg-like ATPase 1 [Stylophora pistillata]
gene-Aco21150	0.324833	0.0548989	0.059	0.023	1	TNF receptor-associated factor 4-like [Pocillopora damicornis]
gene-Aco06403	0.189851	0.0546105	0.039	0	1	uncharacterized protein LOC100198609 [Hydra vulgaris]
gene-Aco15891	0.189851	0.0546105	0.039	0	1	3-oxoacyl-[acyl-carrier-protein] synthase, mitochondrial-like [Orbicella faveolata]
gene-Aco08736	0.189851	0.0546105	0.039	0	1	chitinase domain-containing protein 1-like [Orbicella faveolata]
gene-Aco02374	0.189851	0.0546105	0.039	0	1	predicted protein [Nematostella vectensis]
gene-Aco07824	0.189851	0.0546105	0.039	0	1	inhibin beta B chain-like [Actinia tenebrosa]
gene-Aco03578	0.189851	0.0546105	0.039	0	1	probable ATP-dependent RNA helicase DHX34 isoform X1 [Nematostella vectensis]
gene-Aco21119	0.189851	0.0546105	0.039	0	1	regulator of microtubule dynamics protein 3-like [Pocillopora damicornis]
gene-Aco28993	0.189851	0.0546105	0.039	0	1	putative RNA-directed DNA polymerase from transposon BS [Exaiptasia diaphana]
gene-Aco21654	0.196025	0.0546105	0.038	0	1	DHX8 [Branchiostoma lanceolatum]
gene-Aco15801	0.196025	0.0546105	0.038	0	1	sperm-associated antigen 6 [Nematostella vectensis]
[truncated: 6,944 more rows]
