# Supplementary material for: Genomic and single-cell analyses reveal genetic signatures of swimming pattern and diapause strategy in jellyfish
Source: Nat Commun. 2024 Jul 15;15:5936. doi: 10.1038/s41467-024-49848-z (PMC11250803; doi:10.1038/s41467-024-49848-z)
Supplement: Supplementary file 4 — Supplementary Data [file 41467_2024_49848_MOESM4_ESM.zip › Supplementary Data 21.xlsx]

## Sheet: sheet 1
Supplementary Data 21. GO enrichment of striated muscle in T. rubra and A. coerulea (P-value<0.05).
GO enrichment analysis of T.rubra										GO enrichment analysis of A.coerulea
ID	Description	GeneRatio	BgRatio	pvalue	p.adjust	qvalue	geneID	Count		ID	Description	GeneRatio	BgRatio	pvalue	p.adjust	qvalue	geneID	Count
GO:0005840	ribosome	33/453	192/13591	6.0133e-15	1.17259e-12	1.00011e-12	gene-Aco10588/gene-Aco21042/gene-Aco22718/gene-Aco20858/gene-Aco17894/gene-Aco29165/gene-Aco11841/gene-Aco18096/gene-Aco00762/gene-Aco08928/gene-Aco13025/gene-Aco00298/gene-Aco15782/gene-Aco19998/gene-Aco12000/gene-Aco14607/gene-Aco22407/gene-Aco16554/gene-Aco21425/gene-Aco26673/gene-Aco31029/gene-Aco27950/gene-Aco06067/gene-Aco09638/gene-Aco11842/gene-Aco12077/gene-Aco03639/gene-Aco00011/gene-Ac…	33		GO:0030246	carbohydrate binding	11/424	45/13591	9.33681e-08	9.85938e-06	7.78372e-06	gene-Aco25303/gene-Aco26362/gene-Aco26365/gene-Aco15685/gene-Aco26366/gene-Aco27137/gene-Aco26368/gene-Aco20829/gene-Aco26744/gene-Aco12086/gene-Aco15677	11
GO:0003735	structural constituent of ribosome	34/453	215/13591	2.97166e-14	2.77095e-12	2.36335e-12	gene-Aco10588/gene-Aco21042/gene-Aco22718/gene-Aco20858/gene-Aco17894/gene-Aco29165/gene-Aco11841/gene-Aco18096/gene-Aco00762/gene-Aco08928/gene-Aco13025/gene-Aco00298/gene-Aco15782/gene-Aco19998/gene-Aco12000/gene-Aco14607/gene-Aco22407/gene-Aco16554/gene-Aco21425/gene-Aco26673/gene-Aco31029/gene-Aco27950/gene-Aco06067/gene-Aco09638/gene-Aco11842/gene-Aco12077/gene-Aco03558/gene-Aco03639/gene-Ac…	34		GO:0009055	electron carrier activity	9/424	28/13591	1.04887e-07	9.85938e-06	7.78372e-06	gene-Aco24883/gene-Aco14603/gene-Aco28293/gene-Aco16044/gene-Aco00884/gene-Aco14455/gene-Aco19642/gene-Aco21218/gene-Aco07950	9
GO:0006412	translation	33/453	205/13591	4.263e-14	2.77095e-12	2.36335e-12	gene-Aco10588/gene-Aco21042/gene-Aco22718/gene-Aco20858/gene-Aco17894/gene-Aco29165/gene-Aco11841/gene-Aco18096/gene-Aco00762/gene-Aco13025/gene-Aco00298/gene-Aco15782/gene-Aco19998/gene-Aco12000/gene-Aco14607/gene-Aco22407/gene-Aco16554/gene-Aco21425/gene-Aco26673/gene-Aco31029/gene-Aco27950/gene-Aco06067/gene-Aco09638/gene-Aco11842/gene-Aco12077/gene-Aco03558/gene-Aco03639/gene-Aco00011/gene-Ac…	33		GO:0003824	catalytic activity	31/424	373/13591	6.90695e-07	3.01082e-05	2.37696e-05	gene-Aco18001/gene-Aco13996/gene-Aco24917/gene-Aco24962/gene-Aco20909/gene-Aco14118/gene-Aco05870/gene-Aco17719/gene-Aco07404/gene-Aco12193/gene-Aco06271/gene-Aco22492/gene-Aco26967/gene-Aco19677/gene-Aco29153/gene-Aco07767/gene-Aco10345/gene-Aco26153/gene-Aco24509/gene-Aco03312/gene-Aco03543/gene-Aco03592/gene-Aco25096/gene-Aco26227/gene-Aco16935/gene-Aco27830/gene-Aco02407/gene-Aco26587/gene-Ac…	31
GO:0004175	endopeptidase activity	7/453	12/13591	2.99123e-08	1.45822e-06	1.24372e-06	gene-Aco19605/gene-Aco31137/gene-Aco17997/gene-Aco27854/gene-Aco19955/gene-Aco16139/gene-Aco17974	7		GO:0005852	eukaryotic translation initiation factor 3 complex	6/424	12/13591	7.01213e-07	3.01082e-05	2.37696e-05	gene-Aco07264/gene-Aco17991/gene-Aco18024/gene-Aco03490/gene-Aco03518/gene-Aco27934	6
GO:0051082	unfolded protein binding	11/453	40/13591	4.82218e-08	1.88065e-06	1.60401e-06	gene-Aco03699/gene-Aco01339/gene-Aco09458/gene-Aco24896/gene-Aco00158/gene-Aco12031/gene-Aco02416/gene-Aco24976/gene-Aco21068/gene-Aco27801/gene-Aco26485	11		GO:0003743	translation initiation factor activity	8/424	26/13591	8.0075e-07	3.01082e-05	2.37696e-05	gene-Aco24882/gene-Aco07264/gene-Aco17991/gene-Aco18024/gene-Aco03518/gene-Aco10596/gene-Aco27934/gene-Aco03893	8
GO:0005839	proteasome core complex	7/453	14/13591	1.22295e-07	3.4068e-06	2.90567e-06	gene-Aco19605/gene-Aco31137/gene-Aco17997/gene-Aco27854/gene-Aco19955/gene-Aco16139/gene-Aco17974	7		GO:0045454	cell redox homeostasis	10/424	46/13591	1.17069e-06	3.40552e-05	2.68857e-05	gene-Aco24876/gene-Aco07508/gene-Aco10443/gene-Aco00884/gene-Aco07657/gene-Aco03677/gene-Aco27953/gene-Aco15865/gene-Aco08567/gene-Aco06287	10
GO:0051603	proteolysis involved in cellular protein catabolic process	7/453	14/13591	1.22295e-07	3.4068e-06	2.90567e-06	gene-Aco19605/gene-Aco31137/gene-Aco17997/gene-Aco27854/gene-Aco19955/gene-Aco16139/gene-Aco17974	7		GO:0006099	tricarboxylic acid cycle	6/424	13/13591	1.26801e-06	3.40552e-05	2.68857e-05	gene-Aco14156/gene-Aco16044/gene-Aco19604/gene-Aco22492/gene-Aco09615/gene-Aco27830	6
GO:0006457	protein folding	13/453	64/13591	1.47077e-07	3.58499e-06	3.05765e-06	gene-Aco03699/gene-Aco01339/gene-Aco09458/gene-Aco05905/gene-Aco24896/gene-Aco00158/gene-Aco12031/gene-Aco02416/gene-Aco24976/gene-Aco29024/gene-Aco21068/gene-Aco27801/gene-Aco26485	13		GO:0055114	oxidation-reduction process	32/424	410/13591	1.79645e-06	4.22165e-05	3.33288e-05	gene-Aco29074/gene-Aco18001/gene-Aco24994/gene-Aco05984/gene-Aco08628/gene-Aco07529/gene-Aco09589/gene-Aco03906/gene-Aco20909/gene-Aco14603/gene-Aco16044/gene-Aco25050/gene-Aco04973/gene-Aco00884/gene-Aco14316/gene-Aco07657/gene-Aco03677/gene-Aco03592/gene-Aco13271/gene-Aco26227/gene-Aco09163/gene-Aco16052/gene-Aco09615/gene-Aco25024/gene-Aco17427/gene-Aco27688/gene-Aco27830/gene-Aco10658/gene-Ac…	32
GO:0004298	threonine-type endopeptidase activity	7/453	15/13591	2.22735e-07	4.34334e-06	3.70444e-06	gene-Aco19605/gene-Aco31137/gene-Aco17997/gene-Aco27854/gene-Aco19955/gene-Aco16139/gene-Aco17974	7		GO:0016491	oxidoreductase activity	22/424	233/13591	3.87637e-06	8.0973e-05	6.39261e-05	gene-Aco18001/gene-Aco24994/gene-Aco07628/gene-Aco09589/gene-Aco20909/gene-Aco14603/gene-Aco16044/gene-Aco10443/gene-Aco06515/gene-Aco00884/gene-Aco07657/gene-Aco03677/gene-Aco03592/gene-Aco26227/gene-Aco09163/gene-Aco17427/gene-Aco27830/gene-Aco10658/gene-Aco27645/gene-Aco00876/gene-Aco00071/gene-Aco24755	22
GO:0030286	dynein complex	7/453	15/13591	2.22735e-07	4.34334e-06	3.70444e-06	gene-Aco07349/gene-Aco06500/gene-Aco27727/gene-Aco27680/gene-Aco14042/gene-Aco08040/gene-Aco00808	7		GO:0015078	hydrogen ion transmembrane transporter activity	6/424	16/13591	5.46325e-06	0.000102709	8.10862e-05	gene-Aco22365/gene-Aco07477/gene-Aco24678/gene-Aco02831/gene-Aco01897/gene-Aco24872	6
GO:0008137	NADH dehydrogenase (ubiquinone) activity	5/453	11/13591	1.57437e-05	0.000279094	0.000238039	gene-Aco04511/gene-Aco21033/gene-Aco07513/gene-Aco24483/gene-Aco28256	5		GO:0005840	ribosome	19/424	192/13591	9.03925e-06	0.000154489	0.000121965	gene-Aco29078/gene-Aco27683/gene-Aco21347/gene-Aco13183/gene-Aco07654/gene-Aco26099/gene-Aco17946/gene-Aco08653/gene-Aco02238/gene-Aco07281/gene-Aco28891/gene-Aco07048/gene-Aco14761/gene-Aco14828/gene-Aco09692/gene-Aco13023/gene-Aco14602/gene-Aco07180/gene-Aco04996	19
GO:0007018	microtubule-based movement	11/453	84/13591	0.000103411	0.00168044	0.00143325	gene-Aco10395/gene-Aco10666/gene-Aco26233/gene-Aco00213/gene-Aco07349/gene-Aco14613/gene-Aco27680/gene-Aco04858/gene-Aco14042/gene-Aco08040/gene-Aco00808	11		GO:0005200	structural constituent of cytoskeleton	5/424	11/13591	1.14164e-05	0.000178857	0.000141203	gene-Aco08703/gene-Aco08707/gene-Aco31023/gene-Aco00379/gene-Aco26372	5
GO:0003777	microtubule motor activity	10/453	81/13591	0.000346091	0.00519136	0.00442772	gene-Aco10395/gene-Aco26233/gene-Aco00213/gene-Aco07349/gene-Aco14613/gene-Aco27680/gene-Aco04858/gene-Aco14042/gene-Aco08040/gene-Aco00808	10		GO:0003735	structural constituent of ribosome	20/424	215/13591	1.3305e-05	0.000192411	0.000151904	gene-Aco29078/gene-Aco27683/gene-Aco21347/gene-Aco13183/gene-Aco07654/gene-Aco26099/gene-Aco17946/gene-Aco08653/gene-Aco02238/gene-Aco07281/gene-Aco28891/gene-Aco07048/gene-Aco14761/gene-Aco14828/gene-Aco29153/gene-Aco09692/gene-Aco13023/gene-Aco14602/gene-Aco07180/gene-Aco04996	20
GO:0005739	mitochondrion	5/453	28/13591	0.00209648	0.029201	0.0249056	gene-Aco07361/gene-Aco26771/gene-Aco04511/gene-Aco16170/gene-Aco24483	5		GO:0006412	translation	19/424	205/13591	2.29778e-05	0.000308558	0.000243599	gene-Aco29078/gene-Aco27683/gene-Aco21347/gene-Aco13183/gene-Aco07654/gene-Aco26099/gene-Aco17946/gene-Aco08653/gene-Aco02238/gene-Aco07281/gene-Aco28891/gene-Aco07048/gene-Aco14761/gene-Aco14828/gene-Aco09692/gene-Aco13023/gene-Aco14602/gene-Aco07180/gene-Aco04996	19
GO:0060271	cilium assembly	4/453	19/13591	0.00316971	0.0396723	0.0338366	gene-Aco20817/gene-Aco28331/gene-Aco15805/gene-Aco24918	4		GO:0005525	GTP binding	21/424	243/13591	2.48981e-05	0.000312056	0.00024636	gene-Aco08703/gene-Aco29103/gene-Aco06269/gene-Aco00416/gene-Aco26149/gene-Aco08707/gene-Aco14599/gene-Aco13202/gene-Aco31140/gene-Aco27934/gene-Aco00035/gene-Aco25209/gene-Aco14466/gene-Aco26963/gene-Aco07053/gene-Aco25494/gene-Aco22655/gene-Aco01313/gene-Aco00379/gene-Aco26372/gene-Aco24760	21
GO:0003723	RNA binding	17/453	243/13591	0.00325516	0.0396723	0.0338366	gene-Aco02244/gene-Aco28102/gene-Aco03300/gene-Aco07393/gene-Aco26771/gene-Aco17834/gene-Aco07960/gene-Aco07153/gene-Aco28992/gene-Aco27808/gene-Aco06228/gene-Aco16968/gene-Aco21421/gene-Aco09649/gene-Aco27950/gene-Aco21318/gene-Aco24934	17		GO:0015629	actin cytoskeleton	4/424	10/13591	0.000168897	0.00198454	0.00156674	gene-Aco22641/gene-Aco20674/gene-Aco06948/gene-Aco14140	4
GO:0045454	cell redox homeostasis	6/453	46/13591	0.00401319	0.0460337	0.0392622	gene-Aco31077/gene-Aco09519/gene-Aco13219/gene-Aco31053/gene-Aco01850/gene-Aco28950	6		GO:0006751	glutathione catabolic process	4/424	11/13591	0.000258886	0.00270392	0.00213468	gene-Aco11803/gene-Aco07660/gene-Aco26490/gene-Aco07661	4
GO:0051539	4 iron, 4 sulfur cluster binding	3/453	11/13591	0.00497012	0.0538429	0.0459227	gene-Aco07453/gene-Aco28256/gene-Aco26582	3		GO:0008137	NADH dehydrogenase (ubiquinone) activity	4/424	11/13591	0.000258886	0.00270392	0.00213468	gene-Aco08628/gene-Aco14603/gene-Aco25050/gene-Aco07950	4
GO:0046872	metal ion binding	13/453	177/13591	0.0063824	0.0630282	0.0537568	gene-Aco13912/gene-Aco13104/gene-Aco21427/gene-Aco19641/gene-Aco16018/gene-Aco10430/gene-Aco05197/gene-Aco00618/gene-Aco10723/gene-Aco10010/gene-Aco21421/gene-Aco13203/gene-Aco21078	13		GO:0005737	cytoplasm	14/424	155/13591	0.00035293	0.00349215	0.00275696	gene-Aco07264/gene-Aco25068/gene-Aco15734/gene-Aco17991/gene-Aco18024/gene-Aco03518/gene-Aco24509/gene-Aco03543/gene-Aco03592/gene-Aco12999/gene-Aco09632/gene-Aco06288/gene-Aco00876/gene-Aco03249	14
GO:0005743	mitochondrial inner membrane	3/453	12/13591	0.00646443	0.0630282	0.0537568	gene-Aco26951/gene-Aco07513/gene-Aco14000	3		GO:0050660	flavin adenine dinucleotide binding	7/424	49/13591	0.000757475	0.00712026	0.00562126	gene-Aco05984/gene-Aco07529/gene-Aco28293/gene-Aco00884/gene-Aco14316/gene-Aco25024/gene-Aco27688	7
GO:0005634	nucleus	21/453	355/13591	0.00808173	0.0750447	0.0640057	gene-Aco29107/gene-Aco22112/gene-Aco31025/gene-Aco07230/gene-Aco04289/gene-Aco28102/gene-Aco00028/gene-Aco07235/gene-Aco24818/gene-Aco25058/gene-Aco15565/gene-Aco06331/gene-Aco15619/gene-Aco17834/gene-Aco27947/gene-Aco05095/gene-Aco15925/gene-Aco06391/gene-Aco24672/gene-Aco20745/gene-Aco07759	21		GO:0006413	translational initiation	4/424	15/13591	0.000969637	0.00868056	0.00685308	gene-Aco24882/gene-Aco10596/gene-Aco27934/gene-Aco03893	4
GO:0007017	microtubule-based process	3/453	16/13591	0.0149069	0.132129	0.112693	gene-Aco06500/gene-Aco27727/gene-Aco26370	3		GO:0005874	microtubule	4/424	16/13591	0.00126124	0.0103093	0.00813889	gene-Aco08703/gene-Aco08707/gene-Aco00379/gene-Aco26372	4
GO:0008017	microtubule binding	6/453	65/13591	0.020903	0.177221	0.151152	gene-Aco00213/gene-Aco26328/gene-Aco14613/gene-Aco02363/gene-Aco05109/gene-Aco17957	6		GO:0007017	microtubule-based process	4/424	16/13591	0.00126124	0.0103093	0.00813889	gene-Aco08703/gene-Aco08707/gene-Aco00379/gene-Aco26372	4
GO:0003924	GTPase activity	12/453	188/13591	0.023724	0.179724	0.153287	gene-Aco07521/gene-Aco26425/gene-Aco24781/gene-Aco13155/gene-Aco26370/gene-Aco13310/gene-Aco18045/gene-Aco07221/gene-Aco16170/gene-Aco28211/gene-Aco14601/gene-Aco26386	12		GO:0005783	endoplasmic reticulum	5/424	27/13591	0.00132064	0.0103451	0.00816715	gene-Aco07665/gene-Aco24876/gene-Aco13114/gene-Aco29039/gene-Aco26990	5
GO:0000413	protein peptidyl-prolyl isomerization	3/453	19/13591	0.0239632	0.179724	0.153287	gene-Aco04968/gene-Aco05905/gene-Aco29024	3		GO:0015986	ATP synthesis coupled proton transport	6/424	40/13591	0.00138913	0.0104463	0.00824704	gene-Aco22365/gene-Aco03676/gene-Aco07477/gene-Aco24678/gene-Aco14319/gene-Aco02831	6
GO:0005694	chromosome	3/453	19/13591	0.0239632	0.179724	0.153287	gene-Aco00055/gene-Aco25062/gene-Aco21254	3		GO:0003924	GTPase activity	14/424	188/13591	0.00232107	0.0167832	0.0132499	gene-Aco08703/gene-Aco29103/gene-Aco06269/gene-Aco08707/gene-Aco13202/gene-Aco31140/gene-Aco00035/gene-Aco26963/gene-Aco25494/gene-Aco22655/gene-Aco24571/gene-Aco00379/gene-Aco26372/gene-Aco24760	14
GO:0003746	translation elongation factor activity	4/453	36/13591	0.0309232	0.21146	0.180354	gene-Aco16968/gene-Aco28211/gene-Aco08571/gene-Aco19946	4		GO:0016627	oxidoreductase activity, acting on the CH-CH group of donors	4/424	21/13591	0.00366618	0.0246625	0.0194704	gene-Aco05984/gene-Aco07529/gene-Aco14316/gene-Aco27688	4
GO:0003755	peptidyl-prolyl cis-trans isomerase activity	4/453	36/13591	0.0309232	0.21146	0.180354	gene-Aco04968/gene-Aco05905/gene-Aco05023/gene-Aco29024	4		GO:0006457	protein folding	7/424	64/13591	0.00367314	0.0246625	0.0194704	gene-Aco31106/gene-Aco07665/gene-Aco15735/gene-Aco15734/gene-Aco27926/gene-Aco02424/gene-Aco13800	7
GO:0005525	GTP binding	14/453	243/13591	0.0333079	0.21146	0.180354	gene-Aco14600/gene-Aco07521/gene-Aco26425/gene-Aco24781/gene-Aco13155/gene-Aco26370/gene-Aco13310/gene-Aco18045/gene-Aco07221/gene-Aco16170/gene-Aco17917/gene-Aco28211/gene-Aco14601/gene-Aco26386	14		GO:0003755	peptidyl-prolyl cis-trans isomerase activity	5/424	36/13591	0.00490134	0.0317742	0.0250849	gene-Aco10429/gene-Aco27926/gene-Aco29100/gene-Aco05835/gene-Aco09697	5
GO:0006414	translational elongation	4/453	37/13591	0.0337895	0.21146	0.180354	gene-Aco08928/gene-Aco28211/gene-Aco08571/gene-Aco19946	4		GO:0005730	nucleolus	3/424	12/13591	0.00537601	0.0335061	0.0264522	gene-Aco00416/gene-Aco27509/gene-Aco14466	3
GO:0008233	peptidase activity	3/453	22/13591	0.0353949	0.21146	0.180354	gene-Aco02152/gene-Aco06064/gene-Aco16984	3		GO:0003779	actin binding	5/424	37/13591	0.00552494	0.0335061	0.0264522	gene-Aco22641/gene-Aco20674/gene-Aco04932/gene-Aco24591/gene-Aco31023	5
GO:0015934	large ribosomal subunit	3/453	22/13591	0.0353949	0.21146	0.180354	gene-Aco11841/gene-Aco03558/gene-Aco03639	3		GO:0003774	motor activity	4/424	24/13591	0.00604669	0.0344478	0.0271956	gene-Aco07095/gene-Aco06285/gene-Aco07108/gene-Aco06284	4
GO:0006511	ubiquitin-dependent protein catabolic process	5/453	55/13591	0.0357855	0.21146	0.180354	gene-Aco17888/gene-Aco19605/gene-Aco03748/gene-Aco27854/gene-Aco19955	5		GO:0016459	myosin complex	4/424	24/13591	0.00604669	0.0344478	0.0271956	gene-Aco07095/gene-Aco06285/gene-Aco07108/gene-Aco06284	4
GO:0004402	histone acetyltransferase activity	2/453	10/13591	0.0417843	0.226331	0.193038	gene-Aco00028/gene-Aco24672	2		GO:0016616	oxidoreductase activity, acting on the CH-OH group of donors, NAD or NADP as acceptor	3/424	14/13591	0.00849227	0.0469572	0.0370715	gene-Aco29074/gene-Aco20909/gene-Aco27830	3
GO:0016772	transferase activity, transferring phosphorus-containing groups	2/453	10/13591	0.0417843	0.226331	0.193038	gene-Aco26667/gene-Aco26432	2		GO:0051287	NAD binding	3/424	15/13591	0.0103729	0.0557174	0.0439874	gene-Aco29074/gene-Aco08628/gene-Aco03906	3
GO:0017137	Rab GTPase binding	2/453	10/13591	0.0417843	0.226331	0.193038	gene-Aco26328/gene-Aco04909	2		GO:0016620	oxidoreductase activity, acting on the aldehyde or oxo group of donors, NAD or NADP as acceptor	3/424	16/13591	0.0124756	0.0651505	0.0514346	gene-Aco03592/gene-Aco16052/gene-Aco10658	3
GO:0005509	calcium ion binding	21/453	426/13591	0.0480447	0.253208	0.215962	gene-Aco10357/gene-Aco07744/gene-Aco28088/gene-Aco01339/gene-Aco24701/gene-Aco09613/gene-Aco16781/gene-Aco07931/gene-Aco08200/gene-Aco09899/gene-Aco00167/gene-Aco07948/gene-Aco03378/gene-Aco31100/gene-Aco11775/gene-Aco14595/gene-Aco24613/gene-Aco25214/gene-Aco09560/gene-Aco02470/gene-Aco17957	21		GO:0007264	small GTPase mediated signal transduction	4/424	30/13591	0.0134681	0.0684325	0.0540257	gene-Aco06269/gene-Aco13202/gene-Aco12016/gene-Aco09555	4
										GO:0015991	ATP hydrolysis coupled proton transport	3/424	17/13591	0.0148042	0.0709307	0.0559979	gene-Aco01897/gene-Aco14450/gene-Aco24872	3
										GO:0004252	serine-type endopeptidase activity	9/424	123/13591	0.0148405	0.0709307	0.0559979	gene-Aco13121/gene-Aco08427/gene-Aco05892/gene-Aco19702/gene-Aco02789/gene-Aco28011/gene-Aco03832/gene-Aco21075/gene-Aco05888	9
										GO:0051015	actin filament binding	4/424	31/13591	0.0150916	0.0709307	0.0559979	gene-Aco07095/gene-Aco02526/gene-Aco31023/gene-Aco12851	4
										GO:0006886	intracellular protein transport	7/424	93/13591	0.0261082	0.119715	0.0945122	gene-Aco00416/gene-Aco20180/gene-Aco19905/gene-Aco05206/gene-Aco22655/gene-Aco28290/gene-Aco13063	7
										GO:0051536	iron-sulfur cluster binding	3/424	23/13591	0.0336094	0.150188	0.118569	gene-Aco14603/gene-Aco16044/gene-Aco04950	3
										GO:0005856	cytoskeleton	4/424	40/13591	0.0352597	0.150188	0.118569	gene-Aco24687/gene-Aco17718/gene-Aco04932/gene-Aco31023	4
										GO:0051082	unfolded protein binding	4/424	40/13591	0.0352597	0.150188	0.118569	gene-Aco31106/gene-Aco07665/gene-Aco02424/gene-Aco13800	4
										GO:0009086	methionine biosynthetic process	2/424	10/13591	0.0370198	0.150188	0.118569	gene-Aco27877/gene-Aco27878	2
										GO:0045296	cadherin binding	2/424	10/13591	0.0370198	0.150188	0.118569	gene-Aco10201/gene-Aco12863	2
										GO:0006397	mRNA processing	3/424	24/13591	0.0375469	0.150188	0.118569	gene-Aco03957/gene-Aco01904/gene-Aco07284	3
