# Supplementary material for: Genomic and single-cell analyses reveal genetic signatures of swimming pattern and diapause strategy in jellyfish
Source: Nat Commun. 2024 Jul 15;15:5936. doi: 10.1038/s41467-024-49848-z (PMC11250803; doi:10.1038/s41467-024-49848-z)
Supplement: Supplementary file 4 — Supplementary Data [file 41467_2024_49848_MOESM4_ESM.zip › supplementary data 22.xlsx]

## Sheet: Sheet 1
Supplementary Data 22. Cell atlas markers for different developmental stages of the T. rubra
gene	p_val	avg_log2FC	pct.1	pct.2	p_val_adj	cluster	description
evm.TU.Hic-asm-8.113	0	5.3201	0.858	0.068	0	1	PREDICTED: la-related protein 1B-like [Hydra vulgaris]
evm.TU.Hic-asm-8.144	0	5.68613	0.848	0.065	0	1	organic cation transporter protein-like [Orbicella faveolata]
evm.TU.Hic-asm-2.398	0	5.38603	0.847	0.067	0	1	--
evm.TU.Hic-asm-8.1535	0	5.23771	0.856	0.077	0	1	IQCM [Bugula neritina]
evm.TU.Hic-asm-9.871	0	5.0894	0.849	0.081	0	1	receptor expression-enhancing protein 5 isoform X3 [Aedes aegypti]
evm.TU.Hic-asm-10.171	0	5.41089	0.831	0.064	0	1	troponin C-like [Orbicella faveolata]
evm.TU.Hic-asm-8.307	0	5.54054	0.825	0.059	0	1	--
evm.TU.Hic-asm-6.1068	0	5.03724	0.867	0.102	0	1	UPF0573 protein C2orf70 homolog B-like [Orbicella faveolata]
evm.TU.Hic-asm-9.375	0	5.29742	0.836	0.073	0	1	--
evm.TU.Hic-asm-3.1122	0	5.5522	0.817	0.054	0	1	PREDICTED: glutamine-rich protein 2-like [Hydra vulgaris]
evm.TU.Hic-asm-4.653	0	5.51822	0.823	0.061	0	1	--
evm.TU.Hic-asm-7.446	0	3.91001	0.902	0.14	0	1	PREDICTED: parkin coregulated gene protein homolog [Hydra vulgaris]
evm.TU.Hic-asm-12.992	0	5.34646	0.826	0.068	0	1	uncharacterized protein C5orf49 homolog [Orbicella faveolata]
evm.TU.Hic-asm-12.111	0	4.23642	0.883	0.125	0	1	PREDICTED: kelch-like protein 12 isoform X1 [Hydra vulgaris]
evm.TU.Hic-asm-7.1411	0	4.95678	0.896	0.139	0	1	creatine kinase B-type [Nematostella vectensis]
evm.TU.Hic-asm-8.1599	0	5.58191	0.809	0.053	0	1	--
evm.TU.Hic-asm-14.317	0	4.89071	0.852	0.097	0	1	--
evm.TU.Hic-asm-3.51	0	4.79983	0.853	0.101	0	1	fibrillar collagen, partial [Hydra vulgaris]
evm.TU.Hic-asm-2.87	0	4.90197	0.854	0.105	0	1	outer dense fiber protein 3-like [Acanthaster planci]
evm.TU.Hic-asm-7.213	0	5.96441	0.786	0.042	0	1	--
evm.TU.Hic-asm-2.541	0	5.59497	0.795	0.055	0	1	PREDICTED: neural Wiskott-Aldrich syndrome protein-like [Rhagoletis zephyria]
evm.TU.Hic-asm-14.841	0	4.93642	0.832	0.094	0	1	--
evm.TU.Hic-asm-7.1525	0	4.74729	0.852	0.117	0	1	coiled-coil domain-containing protein 81-like [Pocillopora damicornis]
evm.TU.Hic-asm-8.847	0	5.08147	0.857	0.122	0	1	hypothetical protein KP79_PYT02047 [Mizuhopecten yessoensis]
evm.TU.Hic-asm-8.1352	0	4.80418	0.83	0.095	0	1	PREDICTED: outer dense fiber protein 3-like [Hydra vulgaris]
evm.TU.Hic-asm-6.358	0	5.31738	0.79	0.057	0	1	PREDICTED: protein FAM166B-like [Hydra vulgaris]
evm.TU.Hic-asm-8.1438	0	4.75046	0.885	0.152	0	1	uncharacterized protein KIAA1211 homolog isoform X1 [Acropora millepora]
evm.TU.Hic-asm-11.1051	0	5.03814	0.814	0.084	0	1	PREDICTED: uncharacterized protein LOC101241780 [Hydra vulgaris]
evm.TU.Hic-asm-11.435	0	4.69298	0.814	0.089	0	1	PREDICTED: testis-specific serine/threonine-protein kinase 3-like [Hydra vulgaris]
evm.TU.Hic-asm-10.661	0	5.35533	0.784	0.061	0	1	PREDICTED: uncharacterized protein LOC100366421 [Saccoglossus kowalevskii]
evm.TU.Hic-asm-7.768	0	4.8088	0.828	0.108	0	1	creatine kinase B-type [Nematostella vectensis]
evm.TU.Hic-asm-12.398	0	4.26138	0.843	0.125	0	1	--
evm.TU.Hic-asm-5.86	0	5.5744	0.762	0.044	0	1	A disintegrin and metalloproteinase with thrombospondin motifs adt-1-like [Acropora millepora]
evm.TU.Hic-asm-6.1167	0	4.81732	0.8	0.084	0	1	uncharacterized protein LOC113680772 [Pocillopora damicornis]
evm.TU.Hic-asm-6.32	0	3.36366	0.863	0.15	0	1	adenylate cyclase type 10-like isoform X1 [Acropora millepora]
evm.TU.Hic-asm-6.1223	0	5.03071	0.809	0.099	0	1	cilia- and flagella-associated protein 77-like [Orbicella faveolata]
evm.TU.Hic-asm-9.428	0	3.92438	0.8	0.092	0	1	uncharacterized protein LOC110242259 [Exaiptasia diaphana]
evm.TU.Hic-asm-8.1607	0	5.24473	0.771	0.063	0	1	radial spoke head 1 homolog [Dendronephthya gigantea]
evm.TU.Hic-asm-7.659	0	5.38711	0.759	0.052	0	1	--
evm.TU.Hic-asm-9.1138	0	4.8337	0.798	0.092	0	1	PREDICTED: uncharacterized protein C20orf85-like [Hydra vulgaris]
evm.TU.Hic-asm-11.799	0	5.61408	0.754	0.048	0	1	PREDICTED: creatine kinase B-type-like [Hydra vulgaris]
evm.TU.Hic-asm-8.1241	0	5.50352	0.756	0.05	0	1	uncharacterized protein LOC116608141 isoform X1 [Nematostella vectensis]
evm.TU.Hic-asm-12.781	0	4.88326	0.78	0.078	0	1	testis-expressed protein 43-like [Anneissia japonica]
evm.TU.Hic-asm-6.1132	0	5.6286	0.746	0.044	0	1	coiled-coil domain-containing protein 105-like [Stylophora pistillata]
evm.TU.Hic-asm-4.103	0	3.94056	0.91	0.209	0	1	PREDICTED: follicle-stimulating hormone receptor-like [Hydra vulgaris]
evm.TU.Hic-asm-3.262	0	3.26296	0.799	0.099	0	1	brain-specific homeobox protein homolog [Orbicella faveolata]
evm.TU.Hic-asm-0.1153	0	4.7068	0.793	0.094	0	1	PREDICTED: uncharacterized protein LOC100208096 isoform X1 [Hydra vulgaris]
evm.TU.Hic-asm-4.171	0	5.37065	0.752	0.057	0	1	uncharacterized protein LOC114956634 [Acropora millepora]
evm.TU.Hic-asm-4.576	0	5.01254	0.764	0.07	0	1	uncharacterized protein LOC111329493 isoform X2 [Stylophora pistillata]
evm.TU.Hic-asm-0.643	0	5.28368	0.743	0.052	0	1	--
evm.TU.Hic-asm-8.1104	0	4.07999	0.851	0.163	0	1	uncharacterized protein C4orf45-like isoform X1 [Stylophora pistillata]
evm.TU.Hic-asm-11.18	0	4.23623	0.891	0.206	0	1	uncharacterized protein LOC114528831 [Dendronephthya gigantea]
evm.TU.Hic-asm-6.1419	0	5.14406	0.751	0.069	0	1	--
evm.TU.Hic-asm-11.1029	0	5.35763	0.742	0.061	0	1	UPF0686 protein C11orf1 homolog [Orbicella faveolata]
evm.TU.Hic-asm-3.403	0	4.65191	0.785	0.104	0	1	testis-expressed protein 49 [Nematostella vectensis]
evm.TU.Hic-asm-7.278	0	4.23198	0.804	0.125	0	1	PREDICTED: testicular haploid expressed gene protein-like [Hydra vulgaris]
evm.TU.Hic-asm-2.543	0	6.07891	0.713	0.034	0	1	Wiskott-Aldrich syndrome protein [Araneus ventricosus]
evm.TU.Hic-asm-4.88	0	5.4774	0.721	0.043	0	1	cartilage oligomeric matrix protein-like, partial [Drosophila serrata]
evm.TU.Hic-asm-9.657	0	5.63248	0.715	0.038	0	1	--
evm.TU.Hic-asm-7.632	0	3.82421	0.765	0.09	0	1	uncharacterized protein LOC106181588, partial [Lingula anatina]
evm.TU.Hic-asm-11.573	0	5.38233	0.723	0.048	0	1	--
evm.TU.Hic-asm-7.713	0	5.82742	0.711	0.036	0	1	dentin sialophosphoprotein-like [Actinia tenebrosa]
evm.TU.Hic-asm-9.88	0	5.40512	0.725	0.05	0	1	PREDICTED: uncharacterized protein LOC105844507, partial [Hydra vulgaris]
evm.TU.Hic-asm-6.1304	0	4.81613	0.76	0.086	0	1	uncharacterized protein LOC111323319 [Stylophora pistillata]
evm.TU.Hic-asm-7.773	0	4.68658	0.777	0.103	0	1	ADP,ATP carrier protein 3, mitochondrial-like [Octopus vulgaris]
evm.TU.Hic-asm-13.647	0	4.65445	0.825	0.152	0	1	PREDICTED: protein monoglycylase TTLL8-like, partial [Hydra vulgaris]
evm.TU.Hic-asm-7.1356	0	5.27851	0.725	0.053	0	1	--
evm.TU.Hic-asm-10.59	0	4.39128	0.756	0.09	0	1	PREDICTED: uncharacterized protein LOC100199496 [Hydra vulgaris]
evm.TU.Hic-asm-13.83	0	4.20519	0.892	0.226	0	1	uncharacterized protein C1orf194 homolog [Orbicella faveolata]
evm.TU.Hic-asm-12.93	0	4.34098	0.864	0.199	0	1	uncharacterized protein LOC114966478 [Acropora millepora]
evm.TU.Hic-asm-2.347	0	5.30072	0.711	0.049	0	1	potassium/sodium hyperpolarization-activated cyclic nucleotide-gated channel 2 [Nematostella vectensis]
evm.TU.Hic-asm-8.5	0	2.50039	0.786	0.127	0	1	PREDICTED: uncharacterized protein LOC100207928 [Hydra vulgaris]
evm.TU.Hic-asm-7.1282	0	3.77518	0.868	0.213	0	1	radial spoke head protein 3 homolog [Nematostella vectensis]
evm.TU.Hic-asm-8.709	0	5.33256	0.706	0.051	0	1	kinesin-like protein KIF9 [Orbicella faveolata]
evm.TU.Hic-asm-4.135	0	4.97307	0.718	0.067	0	1	uncharacterized protein C1orf158 homolog [Pocillopora damicornis]
evm.TU.Hic-asm-7.227	0	5.58391	0.689	0.04	0	1	testis-expressed protein 36-like [Orbicella faveolata]
evm.TU.Hic-asm-6.1133	0	4.90383	0.724	0.076	0	1	coiled-coil domain-containing protein 105-like isoform X1 [Orbicella faveolata]
evm.TU.Hic-asm-11.674	0	5.67846	0.68	0.035	0	1	anion exchange protein 2-like [Orbicella faveolata]
evm.TU.Hic-asm-8.16	0	5.97397	0.677	0.032	0	1	CDK5 and ABL1 enzyme substrate 1-like isoform X2 [Acropora millepora]
evm.TU.Hic-asm-9.1137	0	5.71714	0.681	0.037	0	1	PREDICTED: sterile alpha motif domain-containing protein 15-like [Hydra vulgaris]
evm.TU.Hic-asm-1.807	0	5.21144	0.693	0.051	0	1	ABC transporter B family member 1-like isoform X2 [Pomacea canaliculata]
evm.TU.Hic-asm-1.395	0	4.90988	0.725	0.084	0	1	protein FAM183B-like [Actinia tenebrosa]
evm.TU.Hic-asm-7.1079	0	3.38438	0.814	0.173	0	1	uncharacterized protein LOC5506859 isoform X2 [Nematostella vectensis]
evm.TU.Hic-asm-11.753	0	4.42767	0.711	0.071	0	1	PREDICTED: monocarboxylate transporter 10-like [Hydra vulgaris]
evm.TU.Hic-asm-11.891	0	4.29834	0.768	0.128	0	1	Transient receptor potential cation channel subfamily A member 1 [Hypsibius dujardini]
evm.TU.Hic-asm-6.334	0	3.80432	0.896	0.258	0	1	cilia- and flagella-associated protein 157-like [Orbicella faveolata]
evm.TU.Hic-asm-8.769	0	5.14527	0.683	0.049	0	1	PREDICTED: uncharacterized protein LOC100215152 [Hydra vulgaris]
evm.TU.Hic-asm-9.841	0	6.03446	0.662	0.03	0	1	--
evm.TU.Hic-asm-9.949	0	5.30586	0.67	0.038	0	1	PREDICTED: leucine-rich repeat-containing protein 74B-like isoform X1 [Branchiostoma belcheri]
evm.TU.Hic-asm-14.154	0	5.89308	0.661	0.031	0	1	--
evm.TU.Hic-asm-11.74	0	3.85273	0.796	0.167	0	1	leucine-rich repeat-containing protein 63-like [Mizuhopecten yessoensis]
evm.TU.Hic-asm-10.156	0	3.64751	0.834	0.206	0	1	MORN repeat-containing protein 3 [Nematostella vectensis]
evm.TU.Hic-asm-14.43	0	5.57721	0.667	0.039	0	1	PREDICTED: exportin-6-like [Hydra vulgaris]
evm.TU.Hic-asm-8.1657	0	4.41578	0.736	0.108	0	1	PREDICTED: PCNA-interacting partner-like [Hydra vulgaris]
evm.TU.Hic-asm-10.665	0	3.68881	0.805	0.179	0	1	PREDICTED: uncharacterized protein LOC100198186 [Hydra vulgaris]
evm.TU.Hic-asm-0.93	0	3.72234	0.856	0.23	0	1	UPF0602 protein C4orf47 homolog [Acropora millepora]
evm.TU.Hic-asm-1.948	0	3.94248	0.738	0.113	0	1	PREDICTED: dual specificity protein phosphatase CDC14A [Hydra vulgaris]
evm.TU.Hic-asm-12.76	0	3.83961	0.745	0.122	0	1	testis, prostate and placenta-expressed protein-like isoform X3 [Stylophora pistillata]
evm.TU.Hic-asm-8.76	0	3.68478	0.814	0.194	0	1	--
evm.TU.Hic-asm-1.72	0	4.18332	0.714	0.099	0	1	PREDICTED: serine/threonine-protein kinase NIM1-like [Hydra vulgaris]
evm.TU.Hic-asm-8.179	0	3.54423	0.898	0.284	0	1	tektin-2-like [Actinia tenebrosa]
evm.TU.Hic-asm-0.416	0	4.30747	0.735	0.121	0	1	PREDICTED: testicular haploid expressed gene protein-like [Hydra vulgaris]
evm.TU.Hic-asm-8.1516	0	3.66839	0.846	0.235	0	1	RIB43A-like with coiled-coils protein 2 [Pocillopora damicornis]
evm.TU.Hic-asm-11.259	0	3.20805	0.908	0.299	0	1	PREDICTED: uncharacterized protein LOC100197588 [Hydra vulgaris]
evm.TU.Hic-asm-4.61	0	3.81669	0.823	0.214	0	1	tetratricopeptide repeat protein 25 [Nematostella vectensis]
evm.TU.Hic-asm-9.1289	0	5.49721	0.647	0.038	0	1	--
evm.TU.Hic-asm-11.778	0	3.72767	0.796	0.188	0	1	EF-hand domain-containing family member C2 [Nematostella vectensis]
evm.TU.Hic-asm-14.97	0	4.23189	0.734	0.127	0	1	uncharacterized protein LOC110060266 isoform X1 [Orbicella faveolata]
evm.TU.Hic-asm-4.158	0	5.8464	0.637	0.03	0	1	PREDICTED: uncharacterized protein LOC101240516 [Hydra vulgaris]
evm.TU.Hic-asm-6.905	0	3.13282	0.882	0.276	0	1	coiled-coil domain-containing protein 151-like [Acropora millepora]
evm.TU.Hic-asm-10.719	0	3.81587	0.763	0.158	0	1	PREDICTED: ubiquitin-conjugating enzyme E2 G1-like [Hydra vulgaris]
evm.TU.Hic-asm-10.218	0	3.92457	0.672	0.07	0	1	probable DNA double-strand break repair Rad50 ATPase isoform X2 [Anneissia japonica]
evm.TU.Hic-asm-7.851	0	3.89727	0.755	0.153	0	1	protein FAM228B-like [Stylophora pistillata]
evm.TU.Hic-asm-0.384	0	3.37158	0.899	0.298	0	1	PREDICTED: doublecortin domain-containing protein 2-like [Hydra vulgaris]
evm.TU.Hic-asm-2.588	0	3.46548	0.705	0.105	0	1	--
evm.TU.Hic-asm-2.707	0	3.68609	0.799	0.2	0	1	--
evm.TU.Hic-asm-8.696	0	4.49317	0.71	0.111	0	1	uncharacterized protein LOC116289395 [Actinia tenebrosa]
evm.TU.Hic-asm-9.125	0	3.55714	0.764	0.165	0	1	PREDICTED: AN1-type zinc finger protein 5-like [Hydra vulgaris]
evm.TU.Hic-asm-12.419	0	5.36472	0.639	0.041	0	1	--
evm.TU.Hic-asm-9.1386	0	5.76926	0.627	0.029	0	1	muscle calcium channel subunit alpha-1-like isoform X5 [Mizuhopecten yessoensis]
evm.TU.Hic-asm-10.192	0	4.6221	0.683	0.086	0	1	uncharacterized protein LOC114520418 [Dendronephthya gigantea]
evm.TU.Hic-asm-10.67	0	3.24155	0.688	0.091	0	1	--
evm.TU.Hic-asm-11.1081	0	3.29968	0.908	0.311	0	1	PREDICTED: uncharacterized protein LOC100197876 isoform X2 [Hydra vulgaris]
evm.TU.Hic-asm-12.78	0	5.69394	0.628	0.031	0	1	--
evm.TU.Hic-asm-2.647	0	4.0941	0.734	0.137	0	1	uncharacterized protein LOC114960094 isoform X2 [Acropora millepora]
evm.TU.Hic-asm-10.481	0	6.06275	0.623	0.028	0	1	NUAK family SNF1-like kinase 1 [Pocillopora damicornis]
evm.TU.Hic-asm-3.779	0	3.42554	0.898	0.304	0	1	coiled-coil domain-containing protein 173-like [Acropora millepora]
evm.TU.Hic-asm-11.942	0	5.82055	0.623	0.029	0	1	regulator of G-protein signaling protein-like [Nematostella vectensis]
evm.TU.Hic-asm-4.675	0	3.29519	0.835	0.241	0	1	dynein heavy chain 7, axonemal-like [Pocillopora damicornis]
evm.TU.Hic-asm-7.282	0	4.50699	0.666	0.073	0	1	PREDICTED: protein FAM154A-like [Hydra vulgaris]
evm.TU.Hic-asm-6.399	0	5.94794	0.619	0.026	0	1	hypothetical protein pdam_00004722 [Pocillopora damicornis]
evm.TU.Hic-asm-7.1364	0	3.57934	0.888	0.296	0	1	PREDICTED: coiled-coil domain-containing protein 147-like isoform X1 [Saccoglossus kowalevskii]
evm.TU.Hic-asm-11.262	0	3.58669	0.747	0.157	0	1	ankyrin repeat and MYND domain-containing protein 1-like isoform X1 [Orbicella faveolata]
evm.TU.Hic-asm-11.623	0	5.74736	0.618	0.03	0	1	serine/threonine-protein kinase par-1-like isoform X1 [Asterias rubens]
evm.TU.Hic-asm-13.554	0	5.43208	0.626	0.038	0	1	--
evm.TU.Hic-asm-4.9	0	3.26619	0.798	0.213	0	1	uncharacterized protein LOC114948156 [Acropora millepora]
evm.TU.Hic-asm-14.132	0	6.07519	0.61	0.025	0	1	--
evm.TU.Hic-asm-9.345	0	3.18961	0.74	0.155	0	1	PREDICTED: mitochondrial carnitine/acylcarnitine carrier protein CACL-like [Saccoglossus kowalevskii]
evm.TU.Hic-asm-6.1037	0	2.68814	0.878	0.294	0	1	PREDICTED: tctex1 domain-containing protein 3-like [Hydra vulgaris]
evm.TU.Hic-asm-10.522	0	5.68536	0.613	0.029	0	1	radial spoke head protein 4 homolog A [Nematostella vectensis]
evm.TU.Hic-asm-8.1054	0	2.98877	0.816	0.232	0	1	predicted protein, partial [Nematostella vectensis]
evm.TU.Hic-asm-0.18	0	3.30715	0.751	0.168	0	1	PREDICTED: EF-hand domain-containing protein 1-like [Hydra vulgaris]
evm.TU.Hic-asm-8.1345	0	5.7578	0.613	0.03	0	1	PREDICTED: uncharacterized protein LOC100214193 [Hydra vulgaris]
evm.TU.Hic-asm-8.1534	0	5.10035	0.624	0.042	0	1	PREDICTED: WD repeat-containing protein 87-like, partial [Hydra vulgaris]
evm.TU.Hic-asm-7.1464	0	4.11406	0.693	0.112	0	1	uncharacterized protein C9orf135-like [Orbicella faveolata]
evm.TU.Hic-asm-10.896	0	3.17144	0.837	0.258	0	1	tektin-1-like [Acropora millepora]
evm.TU.Hic-asm-2.346	0	5.40436	0.608	0.03	0	1	--
evm.TU.Hic-asm-9.107	0	3.64799	0.749	0.172	0	1	PREDICTED: kanadaptin-like [Hydra vulgaris]
evm.TU.Hic-asm-2.709	0	3.9703	0.711	0.135	0	1	PREDICTED: E3 ubiquitin-protein ligase arih1-like [Hydra vulgaris]
evm.TU.Hic-asm-14.1006	0	3.00628	0.784	0.209	0	1	dynein regulatory complex protein 10-like [Actinia tenebrosa]
evm.TU.Hic-asm-7.941	0	2.21206	0.86	0.288	0	1	--
evm.TU.Hic-asm-9.1161	0	3.03777	0.716	0.144	0	1	PREDICTED: cysteine sulfinic acid decarboxylase-like [Hydra vulgaris]
evm.TU.Hic-asm-4.78	0	3.99681	0.636	0.066	0	1	PREDICTED: cyclin-dependent kinase 14-like, partial [Hydra vulgaris]
evm.TU.Hic-asm-11.742	0	5.43214	0.602	0.036	0	1	--
evm.TU.Hic-asm-4.56	0	2.73954	0.864	0.299	0	1	armadillo repeat-containing protein 4-like [Dendronephthya gigantea]
evm.TU.Hic-asm-9.1283	0	5.98123	0.587	0.023	0	1	--
evm.TU.Hic-asm-6.1259	0	5.6106	0.595	0.032	0	1	sodium/hydrogen exchanger 10 [Nematostella vectensis]
evm.TU.Hic-asm-2.175	0	3.33623	0.908	0.346	0	1	cilia- and flagella-associated protein 53 [Nematostella vectensis]
evm.TU.Hic-asm-11.355	0	3.22971	0.9	0.34	0	1	cilia- and flagella-associated protein 45-like [Actinia tenebrosa]
evm.TU.Hic-asm-4.912	0	3.01123	0.824	0.264	0	1	spermatogenesis-associated protein 17-like [Pocillopora damicornis]
evm.TU.Hic-asm-8.639	0	3.90725	0.666	0.107	0	1	PREDICTED: serine/threonine-protein kinase ICK-like [Hydra vulgaris]
evm.TU.Hic-asm-1.639	0	2.86814	0.842	0.288	0	1	lymphocyte expansion molecule isoform X3 [Nematostella vectensis]
evm.TU.Hic-asm-12.1131	0	2.71191	0.826	0.274	0	1	PREDICTED: growth arrest-specific protein 8-like [Hydra vulgaris]
evm.TU.Hic-asm-9.11	0	2.93567	0.895	0.346	0	1	PREDICTED: NAD(P)H-hydrate epimerase-like [Hydra vulgaris]
evm.TU.Hic-asm-11.211	0	5.52015	0.582	0.033	0	1	uncharacterized protein LOC111134606 [Crassostrea virginica]
evm.TU.Hic-asm-3.318	0	5.88814	0.574	0.025	0	1	cAMP-dependent protein kinase regulatory subunit-like [Stylophora pistillata]
evm.TU.Hic-asm-7.927	0	3.84505	0.752	0.203	0	1	PREDICTED: F-box/WD repeat-containing protein 11 [Hydra vulgaris]
evm.TU.Hic-asm-1.56	0	3.50443	0.63	0.082	0	1	--
evm.TU.Hic-asm-10.749	0	5.50507	0.583	0.035	0	1	--
evm.TU.Hic-asm-3.85	0	5.64592	0.576	0.029	0	1	PREDICTED: band 4.1-like protein 5 [Hydra vulgaris]
evm.TU.Hic-asm-1.67	0	2.97513	0.788	0.243	0	1	uncharacterized protein LOC114576134, partial [Exaiptasia diaphana]
evm.TU.Hic-asm-7.275	0	3.74168	0.701	0.156	0	1	protein pitchfork [Nematostella vectensis]
evm.TU.Hic-asm-6.215	0	4.68738	0.6	0.056	0	1	PREDICTED: adenylate kinase isoenzyme 5-like [Hydra vulgaris]
evm.TU.Hic-asm-14.259	0	3.11447	0.825	0.282	0	1	PREDICTED: meiosis expressed gene 1 protein homolog [Hydra vulgaris]
evm.TU.Hic-asm-9.823	0	5.54484	0.571	0.03	0	1	PREDICTED: disintegrin and metalloproteinase domain-containing protein 25-like [Hydra vulgaris]
evm.TU.Hic-asm-11.856	0	3.2311	0.909	0.37	0	1	predicted protein, partial [Nematostella vectensis]
evm.TU.Hic-asm-8.279	0	2.61617	0.832	0.293	0	1	dynein heavy chain 12, axonemal-like [Orbicella faveolata]
evm.TU.Hic-asm-7.189	0	2.73927	0.793	0.258	0	1	PREDICTED: cGMP-specific 3',5'-cyclic phosphodiesterase-like [Hydra vulgaris]
evm.TU.Hic-asm-3.124	0	3.2792	0.883	0.35	0	1	enkurin-like [Acropora millepora]
evm.TU.Hic-asm-7.323	0	2.29631	0.785	0.252	0	1	PREDICTED: trichohyalin-like [Hydra vulgaris]
evm.TU.Hic-asm-0.497	0	3.12852	0.608	0.077	0	1	--
evm.TU.Hic-asm-8.1091	0	3.7138	0.625	0.094	0	1	cyclin-dependent kinase-like 2 [Acropora millepora]
evm.TU.Hic-asm-4.41	0	3.99563	0.625	0.095	0	1	PREDICTED: pleckstrin homology domain-containing family G member 3-like [Hydra vulgaris]
evm.TU.Hic-asm-2.485	0	7.58037	0.519	0.012	0	10	PREDICTED: tropomyosin-1-like [Hydra vulgaris]
evm.TU.Hic-asm-9.386	0	3.13432	0.603	0.076	0	1	uncharacterized protein LOC113676808 [Pocillopora damicornis]
evm.TU.Hic-asm-13.501	0	3.13477	0.847	0.321	0	1	--
evm.TU.Hic-asm-5.93	0	2.6936	0.756	0.23	0	1	uncharacterized protein LOC113665086 [Pocillopora damicornis]
evm.TU.Hic-asm-6.1408	0	5.97476	0.548	0.022	0	1	testis-specific serine/threonine-protein kinase 3-like [Stylophora pistillata]
evm.TU.Hic-asm-3.864	0	2.76921	0.749	0.224	0	1	Cilia- and flagella-associated protein 69 [Exaiptasia diaphana]
evm.TU.Hic-asm-7.198	0	3.18813	0.698	0.175	0	1	PREDICTED: LETM1 and EF-hand domain-containing protein 1, mitochondrial-like [Hydra vulgaris]
evm.TU.Hic-asm-12.809	0	6.11913	0.544	0.022	0	1	--
evm.TU.Hic-asm-7.79	0	4.93323	0.561	0.039	0	1	PREDICTED: protein BUD31 homolog [Hydra vulgaris]
evm.TU.Hic-asm-6.1172	0	5.98376	0.542	0.023	0	1	--
evm.TU.Hic-asm-4.363	0	2.67466	0.91	0.395	0	1	alpha tubulin protein [Platynereis dumerilii]
evm.TU.Hic-asm-2.823	0	2.84491	0.733	0.221	0	1	cilia- and flagella-associated protein 161-like [Actinia tenebrosa]
evm.TU.Hic-asm-3.534	0	5.9259	0.534	0.022	0	1	PREDICTED: dual specificity protein phosphatase CDC14A-like [Hydra vulgaris]
evm.TU.Hic-asm-2.143	0	3.77434	0.618	0.108	0	1	PREDICTED: ATP-dependent Clp protease ATP-binding subunit clpX-like, mitochondrial isoform X1 [Hydra vulgaris]
evm.TU.Hic-asm-7.1382	0	3.07403	0.595	0.085	0	1	PREDICTED: uncharacterized protein LOC101237035 [Hydra vulgaris]
evm.TU.Hic-asm-8.1011	0	5.86042	0.532	0.022	0	1	dual specificity protein kinase shkC-like [Orbicella faveolata]
evm.TU.Hic-asm-11.512	0	2.83395	0.813	0.304	0	1	PREDICTED: very long-chain specific acyl-CoA dehydrogenase, mitochondrial-like [Hydra vulgaris]
evm.TU.Hic-asm-3.1031	0	5.95932	0.53	0.022	0	1	--
evm.TU.Hic-asm-11.777	0	4.13657	0.584	0.078	0	1	unnamed protein product [Mytilus coruscus]
evm.TU.Hic-asm-13.965	0	4.02485	0.591	0.085	0	1	PREDICTED: OTU domain-containing protein 5-like [Hydra vulgaris]
evm.TU.Hic-asm-3.43	0	5.27625	0.537	0.032	0	1	--
evm.TU.Hic-asm-8.1115	0	2.89383	0.67	0.166	0	1	sperm-tail PG-rich repeat-containing protein 2-like [Orbicella faveolata]
evm.TU.Hic-asm-2.907	0	2.78336	0.757	0.254	0	1	tubulin polyglutamylase ttll6-like [Orbicella faveolata]
evm.TU.Hic-asm-7.118	0	6.02384	0.522	0.021	0	1	PREDICTED: protein TEX261-like [Hydra vulgaris]
evm.TU.Hic-asm-0.988	0	2.97049	0.701	0.201	0	1	uncharacterized protein LOC114526854 [Dendronephthya gigantea]
evm.TU.Hic-asm-2.673	0	4.90739	0.548	0.05	0	1	tubulinyl-Tyr carboxypeptidase 1 isoform X3 [Nematostella vectensis]
evm.TU.Hic-asm-7.635	0	2.76896	0.654	0.158	0	1	cAMP and cAMP-inhibited cGMP 3',5'-cyclic phosphodiesterase 10A-like isoform X1 [Exaiptasia diaphana]
evm.TU.Hic-asm-9.22	0	2.98701	0.575	0.079	0	1	PREDICTED: fucose-1-phosphate guanylyltransferase-like [Hydra vulgaris]
evm.TU.Hic-asm-14.271	0	3.85373	0.566	0.071	0	1	--
evm.TU.Hic-asm-5.588	0	5.97749	0.514	0.021	0	1	potassium voltage-gated channel protein Shab-like [Exaiptasia diaphana]
evm.TU.Hic-asm-9.582	0	6.01793	0.512	0.019	0	1	WD repeat-containing protein on Y chromosome [Nematostella vectensis]
evm.TU.Hic-asm-9.573	0	3.20101	0.653	0.164	0	1	IQ domain-containing protein G-like [Stylophora pistillata]
evm.TU.Hic-asm-8.1658	0	3.25209	0.658	0.176	0	1	O(6)-methylguanine-induced apoptosis 2-like [Asterias rubens]
evm.TU.Hic-asm-13.31	0	5.1244	0.512	0.033	0	1	PREDICTED: ras-related protein Rap-1b-like [Hydra vulgaris]
evm.TU.Hic-asm-12.467	0	-2.56487	0.231	0.704	0	1	bzip transcription factor MafL [Podocoryna carnea]
evm.TU.Hic-asm-11.686	0	4.49133	0.53	0.058	0	1	PREDICTED: ubiquitin carboxyl-terminal hydrolase 2-like [Hydra vulgaris]
evm.TU.Hic-asm-8.1444	0	3.6332	0.575	0.105	0	1	AN1-type zinc finger protein 4-like [Acropora millepora]
evm.TU.Hic-asm-2.646	0	2.21011	0.784	0.315	0	1	dynein intermediate chain 2, ciliary-like [Dendronephthya gigantea]
evm.TU.Hic-asm-8.608	0	3.11348	0.616	0.148	0	1	PREDICTED: DNA ligase 1-like [Hydra vulgaris]
evm.TU.Hic-asm-4.622	0	2.36652	0.785	0.318	0	1	PREDICTED: intraflagellar transport protein 43 homolog [Hydra vulgaris]
evm.TU.Hic-asm-12.68	0	2.16833	0.544	0.082	0	1	radial spoke head protein 4 homolog A-like [Actinia tenebrosa]
evm.TU.Hic-asm-9.1144	0	2.93313	0.661	0.2	0	1	Cytochrome b5 domain-containing protein 1 [Stylophora pistillata]
evm.TU.Hic-asm-12.14	0	2.52216	0.711	0.252	0	1	dynein light chain 4, axonemal-like [Orbicella faveolata]
evm.TU.Hic-asm-12.1033	0	5.76415	0.479	0.022	0	1	uncharacterized protein LOC113666873 [Pocillopora damicornis]
evm.TU.Hic-asm-8.411	0	2.52925	0.653	0.198	0	1	PREDICTED: armadillo repeat-containing protein 3-like [Hydra vulgaris]
evm.TU.Hic-asm-4.1174	0	4.77402	0.485	0.03	0	1	PREDICTED: uncharacterized protein LOC105850063 [Hydra vulgaris]
evm.TU.Hic-asm-3.904	0	2.76031	0.838	0.388	0	1	hypothetical protein pdam_00010580, partial [Pocillopora damicornis]
evm.TU.Hic-asm-3.432	0	-1.81183	0.231	0.672	0	1	PREDICTED: ADP-ribosylation factor 1-like 2 [Hydra vulgaris]
evm.TU.Hic-asm-4.251	0	4.99132	0.477	0.037	0	1	PREDICTED: protein FAM92A1-like isoform X1 [Hydra vulgaris]
evm.TU.Hic-asm-8.3	0	5.31263	0.473	0.033	0	1	--
evm.TU.Hic-asm-2.917	0	5.30454	0.464	0.027	0	1	--
evm.TU.Hic-asm-13.839	0	5.41761	0.455	0.024	0	1	--
evm.TU.Hic-asm-3.796	0	3.22442	0.568	0.137	0	1	cilia- and flagella-associated protein 221 [Nematostella vectensis]
evm.TU.Hic-asm-8.1094	0	5.69965	0.453	0.024	0	1	--
evm.TU.Hic-asm-7.307	0	5.71843	0.445	0.019	0	1	prominin-1-A-like isoform X2 [Actinia tenebrosa]
evm.TU.Hic-asm-6.89	0	2.5143	0.611	0.187	0	1	PREDICTED: 4-aminobutyrate aminotransferase, mitochondrial-like [Hydra vulgaris]
evm.TU.Hic-asm-6.745	0	2.96949	0.587	0.163	0	1	axonemal dynein light chain domain-containing protein 1-like [Stylophora pistillata]
evm.TU.Hic-asm-7.155	0	1.91474	0.766	0.343	0	1	adenylate kinase 9-like [Stylophora pistillata]
evm.TU.Hic-asm-9.369	0	4.88285	0.456	0.035	0	1	uncharacterized protein LOC114957815 isoform X2 [Acropora millepora]
evm.TU.Hic-asm-7.322	0	2.77841	0.52	0.101	0	1	PREDICTED: trichohyalin-like [Hydra vulgaris]
evm.TU.Hic-asm-4.575	0	4.09094	0.467	0.049	0	1	PREDICTED: equilibrative nucleoside transporter 1-like isoform X2 [Hydra vulgaris]
evm.TU.Hic-asm-6.1027	0	-2.38231	0.253	0.671	0	1	PREDICTED: 78 kDa glucose-regulated protein-like [Hydra vulgaris]
evm.TU.Hic-asm-9.1195	0	3.25741	0.539	0.121	0	1	uncharacterized protein LOC116296160 [Actinia tenebrosa]
evm.TU.Hic-asm-3.288	0	5.82053	0.437	0.019	0	1	--
evm.TU.Hic-asm-10.15	0	5.34466	0.444	0.03	0	1	--
evm.TU.Hic-asm-14.507	0	1.64766	0.903	0.489	0	1	cytochrome c oxidase subunit 6B1-like [Anneissia japonica]
evm.TU.Hic-asm-0.729	0	-2.02001	0.456	0.87	0	1	PREDICTED: polyadenylate-binding protein 4-like [Hydra vulgaris]
evm.TU.Hic-asm-11.103	0	4.12239	0.485	0.072	0	1	PREDICTED: serine/threonine-protein kinase SIK2-like isoform X3 [Hydra vulgaris]
evm.TU.Hic-asm-8.706	0	2.67252	0.625	0.216	0	1	protein FAM47E-like [Acropora millepora]
evm.TU.Hic-asm-7.1283	0	1.62322	0.746	0.344	0	1	androglobin-like isoform X5 [Actinia tenebrosa]
evm.TU.Hic-asm-10.19	0	1.95888	0.893	0.492	0	1	PREDICTED: histone-lysine N-methyltransferase SETD1B-like isoform X1 [Hydra vulgaris]
evm.TU.Hic-asm-13.122	0	-2.27613	0.249	0.649	0	1	PREDICTED: endoplasmin-like [Hydra vulgaris]
evm.TU.Hic-asm-6.631	0	5.78993	0.413	0.018	0	1	--
evm.TU.Hic-asm-0.791	0	2.31738	0.604	0.21	0	1	33 kDa inner dynein arm light chain, axonemal-like [Dendronephthya gigantea]
evm.TU.Hic-asm-4.1027	0	5.18959	0.415	0.021	0	1	PREDICTED: putative glutamine amidotransferase YLR126C [Hydra vulgaris]
evm.TU.Hic-asm-7.1171	0	1.41628	0.853	0.461	0	1	--
evm.TU.Hic-asm-0.934	0	2.65064	0.581	0.19	0	1	uncharacterized protein C4orf22 homolog isoform X2 [Orbicella faveolata]
evm.TU.Hic-asm-8.11	0	3.29328	0.485	0.099	0	1	phospholipid-transporting ATPase IA-like [Stylophora pistillata]
evm.TU.Hic-asm-6.468	0	5.41113	0.408	0.022	0	1	uncharacterized protein LOC111331688 [Stylophora pistillata]
evm.TU.Hic-asm-14.923	0	-2.26146	0.184	0.568	0	1	PREDICTED: uncharacterized protein LOC100197237 [Hydra vulgaris]
evm.TU.Hic-asm-1.993	0	1.93904	0.734	0.352	0	1	ATP synthase subunit d, mitochondrial-like [Dendronephthya gigantea]
evm.TU.Hic-asm-3.1043	0	-1.70569	0.259	0.639	0	1	PREDICTED: elongation factor 1-beta-like [Hydra vulgaris]
evm.TU.Hic-asm-3.1147	0	2.489	0.617	0.237	0	1	sperm-associated antigen 16 protein-like [Pocillopora damicornis]
evm.TU.Hic-asm-9.109	0	2.67427	0.575	0.195	0	1	dynein regulatory complex subunit 7-like [Pocillopora damicornis]
evm.TU.Hic-asm-8.137	0	2.27451	0.616	0.237	0	1	PREDICTED: fascin-like [Hydra vulgaris]
evm.TU.Hic-asm-0.1166	0	-1.7378	0.427	0.805	0	1	cyclophilin [Cerebratulus lacteus]
evm.TU.Hic-asm-8.107	0	2.81908	0.53	0.152	0	1	uncharacterized protein LOC116294762 isoform X1 [Actinia tenebrosa]
evm.TU.Hic-asm-11.362	0	1.87883	0.92	0.551	0	1	PREDICTED: ATP synthase subunit g, mitochondrial-like [Hydra vulgaris]
evm.TU.Hic-asm-1.712	0	5.54548	0.384	0.018	0	1	--
evm.TU.Hic-asm-6.5	0	2.34625	0.55	0.185	0	1	MORN repeat-containing protein 5 [Nematostella vectensis]
evm.TU.Hic-asm-2.352	0	-1.52885	0.45	0.815	0	1	PREDICTED: 40S ribosomal protein S6-like [Hydra vulgaris]
evm.TU.Hic-asm-8.487	0	2.28672	0.567	0.203	0	1	spermatogenesis-associated protein 4-like [Stylophora pistillata]
evm.TU.Hic-asm-7.148	0	6.81685	0.586	0.059	0	10	myosin essential light chain [Aurelia sp. 2017-HT]
evm.TU.Hic-asm-14.546	0	1.57315	0.655	0.294	0	1	dynein beta chain, ciliary-like [Pocillopora damicornis]
evm.TU.Hic-asm-11.504	0	-1.42073	0.38	0.74	0	1	PREDICTED: eukaryotic initiation factor 4A-I-like [Hydra vulgaris]
evm.TU.Hic-asm-9.1208	0	-1.83581	0.207	0.565	0	1	proprotein convertase subtilisin/kexin type 5-like [Dendronephthya gigantea]
evm.TU.Hic-asm-14.794	0	1.83657	0.766	0.41	0	1	PREDICTED: probable aconitate hydratase, mitochondrial [Hydra vulgaris]
evm.TU.Hic-asm-0.133	0	-2.3184	0.366	0.722	0	1	tubulin alpha-1A chain isoform X5 [Strongylocentrotus purpuratus]
evm.TU.Hic-asm-6.798	0	2.21906	0.486	0.13	0	1	uncharacterized LOC100210581 [Hydra vulgaris]
evm.TU.Hic-asm-9.4	0	5.63704	0.374	0.019	0	1	--
evm.TU.Hic-asm-10.702	0	4.07434	0.413	0.059	0	1	WD repeat-containing protein 81-like isoform X2 [Actinia tenebrosa]
evm.TU.Hic-asm-12.554	0	2.65813	0.528	0.179	0	1	dynein light chain roadblock-type 2 [Actinia tenebrosa]
evm.TU.Hic-asm-1.449	0	-1.95041	0.485	0.833	0	1	PREDICTED: calreticulin-like [Hydra vulgaris]
evm.TU.Hic-asm-3.9	0	-1.66153	0.277	0.625	0	1	PREDICTED: cyclin-dependent kinase 2-like [Hydra vulgaris]
evm.TU.Hic-asm-12.143	0	2.0117	0.907	0.56	0	1	PREDICTED: gamma-aminobutyric acid receptor-associated protein-like 2 [Hydra vulgaris]
evm.TU.Hic-asm-3.116	0	1.24554	0.857	0.513	0	1	PREDICTED: cytochrome c oxidase subunit NDUFA4-like [Hydra vulgaris]
evm.TU.Hic-asm-0.356	0	1.92015	0.631	0.288	0	1	MORN repeat-containing protein 2-like [Lingula anatina]
evm.TU.Hic-asm-14.948	0	-2.14946	0.198	0.541	0	1	protein disulfide-isomerase 2 [Exaiptasia diaphana]
evm.TU.Hic-asm-4.595	0	4.16601	0.392	0.049	0	1	two pore calcium channel protein 1-like [Acropora millepora]
evm.TU.Hic-asm-9.1376	0	-3.00577	0.202	0.545	0	1	hypothetical protein FOL47_001663 [Perkinsus chesapeaki]
evm.TU.Hic-asm-11.879	0	1.24226	0.692	0.35	0	1	PREDICTED: uncharacterized protein LOC100201130 [Hydra vulgaris]
evm.TU.Hic-asm-4.792	0	2.72002	0.497	0.157	0	1	T-complex-associated testis-expressed protein 1-like [Orbicella faveolata]
evm.TU.Hic-asm-10.363	0	-1.70723	0.197	0.536	0	1	PREDICTED: RNA-binding protein cabeza-like [Hydra vulgaris]
evm.TU.Hic-asm-1.592	0	2.11901	0.543	0.205	0	1	sperm flagellar protein 2 isoform X1 [Nematostella vectensis]
evm.TU.Hic-asm-2.762	0	-2.24487	0.128	0.465	0	1	PREDICTED: protein disulfide-isomerase A3-like [Hydra vulgaris]
evm.TU.Hic-asm-11.378	0	-2.62332	0.206	0.54	0	1	PREDICTED: beta-amyloid-like protein [Hydra vulgaris]
evm.TU.Hic-asm-12.246	0	-1.46496	0.357	0.689	0	1	dnaJ homolog subfamily A member 2-like [Orbicella faveolata]
evm.TU.Hic-asm-9.699	0	5.47569	0.351	0.019	0	1	--
evm.TU.Hic-asm-7.2	0	-1.33717	0.303	0.633	0	1	PREDICTED: nucleoplasmin-like protein ANO39 [Hydra vulgaris]
evm.TU.Hic-asm-10.131	0	-2.62671	0.422	0.751	0	1	PREDICTED: thioredoxin-like [Hydra vulgaris]
evm.TU.Hic-asm-8.725	0	0.850391	0.789	0.46	0	1	PREDICTED: cytochrome c oxidase subunit 6C-like [Hydra vulgaris]
evm.TU.Hic-asm-11.449	0	5.78223	0.346	0.017	0	1	--
evm.TU.Hic-asm-8.1023	0	-1.58037	0.281	0.61	0	1	PREDICTED: hsc70-interacting protein-like [Hydra vulgaris]
evm.TU.Hic-asm-8.1754	0	1.6311	0.861	0.532	0	1	PREDICTED: cytochrome c oxidase subunit 5B, mitochondrial-like [Hydra vulgaris]
evm.TU.Hic-asm-6.1141	0	-1.49911	0.524	0.852	0	1	PREDICTED: 40S ribosomal protein S10-like [Hydra vulgaris]
evm.TU.Hic-asm-7.1199	0	1.51691	0.808	0.483	0	1	PREDICTED: ATP synthase subunit O, mitochondrial-like [Hydra vulgaris]
evm.TU.Hic-asm-6.1022	0	-1.4045	0.478	0.802	0	1	PREDICTED: 60S ribosomal protein L7a-like [Hydra vulgaris]
evm.TU.Hic-asm-7.1505	0	1.67008	0.697	0.373	0	1	cilia- and flagella-associated protein 47-like [Pocillopora damicornis]
evm.TU.Hic-asm-8.89	0	-1.76347	0.397	0.719	0	1	PREDICTED: dnaJ homolog subfamily A member 1-like [Hydra vulgaris]
evm.TU.Hic-asm-8.644	0	-1.79719	0.386	0.708	0	1	PREDICTED: 97 kDa heat shock protein [Hydra vulgaris]
evm.TU.Hic-asm-14.276	0	2.25711	0.533	0.212	0	1	dynein heavy chain 3, axonemal [Nematostella vectensis]
evm.TU.Hic-asm-7.789	0	-1.77109	0.152	0.473	0	1	PREDICTED: stress-70 protein, mitochondrial-like [Hydra vulgaris]
evm.TU.Hic-asm-6.847	0	-1.76965	0.287	0.607	0	1	PREDICTED: protein PRRC2C-like [Hydra vulgaris]
evm.TU.Hic-asm-7.903	0	-1.54417	0.152	0.472	0	1	PREDICTED: radixin-like [Hydra vulgaris]
evm.TU.Hic-asm-7.1015	0	-1.7207	0.172	0.489	0	1	PREDICTED: eukaryotic translation initiation factor 2 subunit 3, Y-linked isoform X1 [Hydra vulgaris]
evm.TU.Hic-asm-7.1355	0	-1.70668	0.139	0.456	0	1	PREDICTED: nucleolysin TIAR-like [Hydra vulgaris]
evm.TU.Hic-asm-9.1391	0	2.05292	0.459	0.143	0	1	--
evm.TU.Hic-asm-3.565	0	-1.33175	0.276	0.592	0	1	nucleoside diphosphate kinase-like [Hydra vulgaris]
evm.TU.Hic-asm-3.1109	0	-1.75492	0.374	0.69	0	1	PREDICTED: ATP-binding cassette sub-family F member 2-like [Hydra vulgaris]
evm.TU.Hic-asm-4.456	0	5.39506	0.33	0.017	0	1	--
evm.TU.Hic-asm-10.517	0	2.65332	0.461	0.149	0	1	coiled-coil domain-containing protein 65-like [Acanthaster planci]
evm.TU.Hic-asm-2.367	0	-1.67142	0.576	0.888	0	1	PREDICTED: translation elongation factor 2-like [Hydra vulgaris]
evm.TU.Hic-asm-9.1055	0	-1.38649	0.434	0.746	0	1	PREDICTED: 40S ribosomal protein S16-like [Hydra vulgaris]
evm.TU.Hic-asm-7.1044	0	1.72882	0.558	0.247	0	1	PREDICTED: dnaJ homolog subfamily B member 13-like [Hydra vulgaris]
evm.TU.Hic-asm-0.728	0	3.14318	0.37	0.061	0	1	PREDICTED: probable serine incorporator, partial [Hydra vulgaris]
evm.TU.Hic-asm-14.94	0	-1.39586	0.284	0.593	0	1	PREDICTED: RNA-binding protein with serine-rich domain 1-A-like [Hydra vulgaris]
evm.TU.Hic-asm-9.651	0	5.47304	0.326	0.017	0	1	--
evm.TU.Hic-asm-2.84	0	3.2658	0.355	0.047	0	1	uncharacterized protein LOC114968325 [Acropora millepora]
evm.TU.Hic-asm-6.291	0	-1.87562	0.131	0.437	0	1	PREDICTED: caprin-1-like [Hydra vulgaris]
evm.TU.Hic-asm-12.1122	0	2.73172	0.506	0.201	0	1	PREDICTED: protein slowmo homolog 1-like [Hydra vulgaris]
evm.TU.Hic-asm-3.464	0	-1.29228	0.415	0.72	0	1	PREDICTED: nascent polypeptide-associated complex subunit alpha-like [Hydra vulgaris]
evm.TU.Hic-asm-2.479	0	-1.46539	0.489	0.793	0	1	PREDICTED: 60S ribosomal protein L17 [Hydra vulgaris]
evm.TU.Hic-asm-12.749	0	1.56128	0.595	0.291	0	1	hydrocephalus-inducing protein homolog [Nematostella vectensis]
evm.TU.Hic-asm-8.1016	0	-1.40893	0.485	0.787	0	1	PREDICTED: 40S ribosomal protein S3a-like [Hydra vulgaris]
evm.TU.Hic-asm-8.1381	0	5.62123	0.315	0.014	0	1	--
evm.TU.Hic-asm-9.893	0	1.39444	0.757	0.456	0	1	--
evm.TU.Hic-asm-14.522	0	-1.5067	0.526	0.826	0	1	PREDICTED: 60S ribosomal protein L3-like [Hydra vulgaris]
evm.TU.Hic-asm-12.385	0	4.07377	0.34	0.041	0	1	PREDICTED: uncharacterized protein LOC100209787 [Hydra vulgaris]
evm.TU.Hic-asm-3.577	0	-1.46116	0.171	0.47	0	1	14-3-3 protein A [Hydra vulgaris]
evm.TU.Hic-asm-1.79	0	-2.30506	0.092	0.389	0	1	PREDICTED: chloride channel CLIC-like protein 1 [Hydra vulgaris]
evm.TU.Hic-asm-2.383	0	-2.31679	0.103	0.4	0	1	PREDICTED: probable basic-leucine zipper transcription factor G [Hydra vulgaris]
evm.TU.Hic-asm-1.278	0	-1.12633	0.312	0.609	0	1	PREDICTED: transcription factor BTF3 homolog 4-like [Hydra vulgaris]
evm.TU.Hic-asm-12.574	0	1.94495	0.38	0.083	0	1	PREDICTED: low choriolytic enzyme-like [Hydra vulgaris]
evm.TU.Hic-asm-13.898	0	1.46142	0.751	0.454	0	1	PREDICTED: ATP synthase subunit gamma, mitochondrial-like [Hydra vulgaris]
evm.TU.Hic-asm-4.211	0	-1.60844	0.194	0.491	0	1	PREDICTED: proliferation-associated protein 2G4-like [Hydra vulgaris]
evm.TU.Hic-asm-0.597	0	-1.38874	0.496	0.792	0	1	PREDICTED: 60S ribosomal protein L7-like [Hydra vulgaris]
evm.TU.Hic-asm-10.105	0	-1.73653	0.145	0.441	0	1	PREDICTED: eukaryotic translation initiation factor 3 subunit C, partial [Hydra vulgaris]
evm.TU.Hic-asm-3.661	0	-1.51163	0.217	0.513	0	1	PREDICTED: LOW QUALITY PROTEIN: nucleolar GTP-binding protein 1 [Hydra vulgaris]
evm.TU.Hic-asm-8.1179	0	-1.49317	0.503	0.799	0	1	guanine nucleotide-binding protein subunit beta-like protein [Hydra vulgaris]
evm.TU.Hic-asm-1.617	0	-1.30485	0.504	0.798	0	1	PREDICTED: spermatogenesis-associated protein 5-like [Hydra vulgaris]
evm.TU.Hic-asm-4.1191	0	2.78546	0.405	0.111	0	1	PREDICTED: forkhead box protein N2-like [Hydra vulgaris]
evm.TU.Hic-asm-9.923	0	-1.48008	0.239	0.531	0	1	PREDICTED: T-complex protein 1 subunit delta-like [Hydra vulgaris]
evm.TU.Hic-asm-11.351	0	-1.76646	0.128	0.42	0	1	PREDICTED: heterogeneous nuclear ribonucleoprotein A0-like [Hydra vulgaris]
evm.TU.Hic-asm-8.134	0	1.24245	0.747	0.455	0	1	PREDICTED: protein phosphatase methylesterase 1-like [Hydra vulgaris]
evm.TU.Hic-asm-4.745	0	-2.10098	0.114	0.405	0	1	PREDICTED: eukaryotic translation initiation factor 4 gamma 1-like, partial [Hydra vulgaris]
evm.TU.Hic-asm-7.193	0	-1.98107	0.1	0.391	0	1	PREDICTED: eukaryotic translation initiation factor 3 subunit A-like [Hydra vulgaris]
evm.TU.Hic-asm-3.707	0	-2.31624	0.136	0.427	0	1	dnaJ homolog subfamily B member 6 isoform X2 [Spodoptera litura]
evm.TU.Hic-asm-10.1003	0	-1.40877	0.498	0.788	0	1	chromodomain-helicase-DNA-binding protein 1-like [Nematostella vectensis]
evm.TU.Hic-asm-4.898	0	-1.633	0.145	0.435	0	1	PREDICTED: lupus La protein homolog A-like [Hydra vulgaris]
evm.TU.Hic-asm-8.129	0	-1.93871	0.115	0.405	0	1	PREDICTED: LOW QUALITY PROTEIN: protein furry homolog-like [Hydra vulgaris]
evm.TU.Hic-asm-0.503	0	-1.39684	0.527	0.817	0	1	PREDICTED: 60S ribosomal protein L19-like [Hydra vulgaris]
evm.TU.Hic-asm-5.105	0	-1.50957	0.53	0.82	0	1	PREDICTED: 60S ribosomal protein L15-like [Hydra vulgaris]
evm.TU.Hic-asm-13.78	0	-1.36012	0.44	0.729	0	1	PREDICTED: 60S ribosomal protein L29-like [Branchiostoma belcheri]
evm.TU.Hic-asm-8.489	0	-1.70653	0.151	0.439	0	1	PREDICTED: calnexin-like [Hydra vulgaris]
evm.TU.Hic-asm-7.417	0	-1.5605	0.553	0.84	0	1	PREDICTED: 40S ribosomal protein S4-like [Hydra vulgaris]
evm.TU.Hic-asm-2.417	0	5.33442	0.303	0.017	0	1	PREDICTED: disintegrin and metalloproteinase domain-containing protein 12-like [Saccoglossus kowalevskii]
evm.TU.Hic-asm-8.364	0	-1.43991	0.522	0.807	0	1	PREDICTED: 40S ribosomal protein S3 [Acropora digitifera]
evm.TU.Hic-asm-12.1217	0	2.25445	0.45	0.166	0	1	translin-associated factor X-interacting protein 1-like [Pocillopora damicornis]
evm.TU.Hic-asm-4.618	0	2.75857	0.401	0.118	0	1	leucine-rich repeat-containing protein 34-like [Actinia tenebrosa]
evm.TU.Hic-asm-12.894	0	-1.69248	0.129	0.411	0	1	DNA topoisomerase I, mitochondrial-like [Acropora millepora]
evm.TU.Hic-asm-7.1007	0	-1.41554	0.542	0.824	0	1	PREDICTED: 60S ribosomal protein L26-like [Hydra vulgaris]
evm.TU.Hic-asm-12.813	0	0.76954	0.774	0.494	0	1	PREDICTED: cytochrome c oxidase subunit 4 isoform 2, mitochondrial-like [Hydra vulgaris]
evm.TU.Hic-asm-3.719	0	2.40762	0.424	0.144	0	1	PREDICTED: diacylglycerol kinase 1-like [Hydra vulgaris]
evm.TU.Hic-asm-8.73	0	1.56501	0.556	0.276	0	1	PREDICTED: N-(5-amino-5-carboxypentanoyl)-L-cysteinyl-D-valine synthase-like [Hydra vulgaris]
evm.TU.Hic-asm-5.354	0	1.75173	0.597	0.317	0	1	splicing factor 3B subunit 5 isoform X2 [Nematostella vectensis]
evm.TU.Hic-asm-8.1172	0	4.07963	0.323	0.044	0	1	WD repeat-containing protein on Y chromosome-like [Actinia tenebrosa]
evm.TU.Hic-asm-9.771	0	-1.66583	0.152	0.431	0	1	PREDICTED: stress-induced-phosphoprotein 1-like [Hydra vulgaris]
evm.TU.Hic-asm-11.543	0	2.63955	0.42	0.142	0	1	X-ray radiation resistance-associated protein 1-like [Pocillopora damicornis]
evm.TU.Hic-asm-14.36	0	-3.29921	0.042	0.32	0	1	PREDICTED: leukocyte receptor cluster member 8 homolog [Hydra vulgaris]
evm.TU.Hic-asm-7.385	0	-3.23288	0.135	0.413	0	1	PREDICTED: sequestosome-1-like [Hydra vulgaris]
evm.TU.Hic-asm-8.378	0	-1.31933	0.446	0.724	0	1	PREDICTED: 60S ribosomal protein L10a-like [Hydra vulgaris]
evm.TU.Hic-asm-11.608	0	-1.23824	0.539	0.817	0	1	translationally-controlled tumor protein homolog isoform X1 [Acropora millepora]
evm.TU.Hic-asm-9.1057	0	-1.99677	0.117	0.394	0	1	PREDICTED: acidic leucine-rich nuclear phosphoprotein 32 family member B-like [Hydra vulgaris]
evm.TU.Hic-asm-7.121	0	5.56693	0.29	0.013	0	1	uncharacterized protein LOC116292471 [Actinia tenebrosa]
evm.TU.Hic-asm-9.368	0	3.39269	0.361	0.084	0	1	PREDICTED: denticleless protein homolog [Hydra vulgaris]
evm.TU.Hic-asm-14.736	0	2.71738	0.39	0.114	0	1	PREDICTED: UPF0472 protein C16orf72-like [Hydra vulgaris]
evm.TU.Hic-asm-9.1086	0	-2.30239	0.069	0.345	0	1	PREDICTED: RNA-binding protein 25-like isoform X1 [Hydra vulgaris]
evm.TU.Hic-asm-0.495	0	2.38381	0.447	0.172	0	1	protein LKAAEAR1-like [Pocillopora damicornis]
evm.TU.Hic-asm-1.328	0	-2.57636	0.066	0.341	0	1	YTH domain-containing protein 1-like [Orbicella faveolata]
evm.TU.Hic-asm-13.902	0	-2.58784	0.109	0.384	0	1	PREDICTED: thioredoxin reductase 1, cytoplasmic-like [Hydra vulgaris]
evm.TU.Hic-asm-8.1243	0	3.52085	0.345	0.07	0	1	tetratricopeptide repeat protein 29-like [Acropora millepora]
evm.TU.Hic-asm-1.725	0	-1.39985	0.373	0.647	0	1	polyubiquitin-B [Limulus polyphemus]
evm.TU.Hic-asm-5.569	0	1.82967	0.37	0.096	0	1	patched domain-containing protein 3-like [Stylophora pistillata]
evm.TU.Hic-asm-4.1165	0	1.76237	0.528	0.255	0	1	basal body-orientation factor 1 isoform X3 [Nematostella vectensis]
evm.TU.Hic-asm-9.56	0	-1.47421	0.54	0.813	0	1	--
evm.TU.Hic-asm-0.652	0	-1.85911	0.103	0.374	0	1	PREDICTED: splicing factor 1-like [Hydra vulgaris]
evm.TU.Hic-asm-9.211	0	3.93246	0.314	0.043	0	1	PREDICTED: zinc finger FYVE domain-containing protein 21-like [Hydra vulgaris]
evm.TU.Hic-asm-6.339	0	5.77087	0.281	0.011	0	1	--
evm.TU.Hic-asm-7.615	0	-1.29555	0.373	0.642	0	1	PREDICTED: S-adenosylmethionine decarboxylase proenzyme 2-like [Hydra vulgaris]
evm.TU.Hic-asm-0.165	0	1.3346	0.584	0.315	0	1	RecName: Full=Adenylyl cyclase-associated protein; Short=CAP [Hydra viridissima]
evm.TU.Hic-asm-6.1199	0	-1.32063	0.535	0.803	0	1	RecName: Full=40S ribosomal protein S5 [Podocoryna carnea]
evm.TU.Hic-asm-1.937	0	-1.31353	0.395	0.662	0	1	PREDICTED: LOW QUALITY PROTEIN: transitional endoplasmic reticulum ATPase-like [Hydra vulgaris]
evm.TU.Hic-asm-2.919	0	-2.17971	0.13	0.397	0	1	PREDICTED: uncharacterized protein LOC100213905 [Hydra vulgaris]
evm.TU.Hic-asm-4.1137	0	2.18315	0.441	0.174	0	1	cilia- and flagella-associated protein 65-like [Pocillopora damicornis]
evm.TU.Hic-asm-7.757	0	1.55165	0.362	0.095	0	1	--
evm.TU.Hic-asm-8.843	0	1.95039	0.501	0.234	0	1	coiled-coil domain-containing protein 178-like isoform X2 [Stylophora pistillata]
evm.TU.Hic-asm-8.491	0	-1.39242	0.56	0.827	0	1	ribosomal protein L9, partial [Podocoryna carnea]
evm.TU.Hic-asm-4.342	0	-2.65325	0.084	0.349	0	1	PREDICTED: protein PF14_0175-like [Hydra vulgaris]
evm.TU.Hic-asm-4.136	0	-1.43901	0.379	0.643	0	1	PREDICTED: vigilin [Hydra vulgaris]
evm.TU.Hic-asm-14.364	0	1.03078	0.564	0.3	0	1	--
evm.TU.Hic-asm-2.831	0	-1.50363	0.621	0.882	0	1	PREDICTED: 60S ribosomal protein L36-like [Hydra vulgaris]
evm.TU.Hic-asm-10.108	0	1.04458	0.939	0.68	0	1	Calmodulin [Mizuhopecten yessoensis]
evm.TU.Hic-asm-2.418	0	-3.06329	0.055	0.313	0	1	PREDICTED: uncharacterized protein LOC100204325 [Hydra vulgaris]
evm.TU.Hic-asm-3.426	0	-1.27232	0.519	0.777	0	1	PREDICTED: 40S ribosomal protein S13 [Hydra vulgaris]
evm.TU.Hic-asm-10.38	0	-2.73059	0.245	0.502	0	1	CDP-diacylglycerol--inositol 3-phosphatidyltransferase [Diabrotica virgifera virgifera]
evm.TU.Hic-asm-2.4	0	1.00636	0.779	0.523	0	1	uncharacterized protein LOC114532871 [Dendronephthya gigantea]
evm.TU.Hic-asm-7.4	0	5.68323	0.267	0.011	0	1	PREDICTED: charged multivesicular body protein 3-like isoform X1 [Hydra vulgaris]
evm.TU.Hic-asm-5.585	0	-1.37963	0.59	0.845	0	1	PREDICTED: 40S ribosomal protein S11-like [Hydra vulgaris]
evm.TU.Hic-asm-6.477	0	3.88782	0.277	0.022	0	1	PREDICTED: cytosolic non-specific dipeptidase [Hydra vulgaris]
evm.TU.Hic-asm-14.1018	0	-1.37156	0.509	0.763	0	1	PREDICTED: 60S ribosomal protein L13a-like [Hydra vulgaris]
evm.TU.Hic-asm-11.97	0	-1.25093	0.473	0.726	0	1	40S ribosomal protein S25-like [Orbicella faveolata]
evm.TU.Hic-asm-11.108	0	-1.40765	0.619	0.872	0	1	platelet-activating factor acetylhydrolase IB subunit gamma-like [Stylophora pistillata]
evm.TU.Hic-asm-2.246	0	0.970753	0.847	0.594	0	1	PREDICTED: ATP synthase subunit alpha, mitochondrial [Hydra vulgaris]
evm.TU.Hic-asm-9.149	0	0.875705	0.779	0.526	0	1	--
evm.TU.Hic-asm-0.521	0	2.23027	0.425	0.173	0	1	DPY30 domain-containing protein 1-like [Actinia tenebrosa]
evm.TU.Hic-asm-0.95	0	5.2101	0.265	0.013	0	1	Insulin receptor substrate 1 [Trichoplax sp. H2]
evm.TU.Hic-asm-14.553	0	-1.77736	0.664	0.916	0	1	60S ribosomal protein L10-like [Hydra vulgaris]
evm.TU.Hic-asm-5.43	0	-3.04588	0.066	0.316	0	1	PREDICTED: NEDD8-conjugating enzyme ubc12-like [Hydra vulgaris]
evm.TU.Hic-asm-11.69	0	3.98111	0.282	0.032	0	1	PREDICTED: ras-related protein Rab6-like [Hydra vulgaris]
evm.TU.Hic-asm-4.406	0	-1.37606	0.568	0.817	0	1	PREDICTED: 60S ribosomal protein L11-like isoform X2 [Hydra vulgaris]
evm.TU.Hic-asm-2.643	0	1.85381	0.487	0.239	0	1	PREDICTED: uncharacterized protein LOC100199317 [Hydra vulgaris]
evm.TU.Hic-asm-9.395	0	1.68141	0.497	0.25	0	1	PREDICTED: E3 ubiquitin-protein ligase RNF8-like [Hydra vulgaris]
evm.TU.Hic-asm-3.21	0	-1.20671	0.458	0.705	0	1	PREDICTED: 60S ribosomal protein L37a-like [Hydra vulgaris]
evm.TU.Hic-asm-6.1227	0	2.46786	0.38	0.135	0	1	--
evm.TU.Hic-asm-8.429	0	-1.31282	0.421	0.663	0	1	uncharacterized protein LOC100198049 [Hydra vulgaris]
evm.TU.Hic-asm-3.3	0	0.803126	0.858	0.622	0	1	Transposon TX1 uncharacterized 149 kDa protein [Exaiptasia diaphana]
evm.TU.Hic-asm-3.643	0	5.60933	0.247	0.011	0	1	--
evm.TU.Hic-asm-8.156	0	-3.60561	0.03	0.265	0	1	glutamate-rich WD repeat-containing protein 1-like [Stylophora pistillata]
evm.TU.Hic-asm-6.1289	0	-1.30444	0.594	0.829	0	1	PREDICTED: 60S ribosomal protein L5-like [Hydra vulgaris]
evm.TU.Hic-asm-8.1388	0	1.38797	0.601	0.366	0	1	predicted protein [Nematostella vectensis]
evm.TU.Hic-asm-12.317	0	5.51101	0.245	0.011	0	1	--
evm.TU.Hic-asm-8.306	0	5.61386	0.245	0.011	0	1	--
evm.TU.Hic-asm-2.827	0	1.57912	0.526	0.295	0	1	PREDICTED: NADH dehydrogenase [ubiquinone] iron-sulfur protein 4, mitochondrial-like [Hydra vulgaris]
evm.TU.Hic-asm-4.1111	0	1.526	0.472	0.241	0	1	short coiled-coil protein B-like [Actinia tenebrosa]
evm.TU.Hic-asm-11.41	0	1.17222	0.5	0.27	0	1	PREDICTED: gamma-glutamyl hydrolase-like [Hydra vulgaris]
evm.TU.Hic-asm-1.82	0	1.30409	0.615	0.386	0	1	PREDICTED: histone-lysine N-methyltransferase, H3 lysine-79 specific-like [Hydra vulgaris]
evm.TU.Hic-asm-7.88	0	1.1951	0.302	0.075	0	1	PREDICTED: uncharacterized protein LOC100207979 [Hydra vulgaris]
evm.TU.Hic-asm-0.526	0	2.63356	0.284	0.059	0	1	PREDICTED: uncharacterized protein LOC100213294 isoform X1 [Hydra vulgaris]
evm.TU.Hic-asm-4.397	0	-1.10059	0.593	0.816	0	1	hypothetical protein EGW08_003539 [Elysia chlorotica]
evm.TU.Hic-asm-7.453	0	2.60881	0.302	0.079	0	1	predicted protein [Trichoplax adhaerens]
evm.TU.Hic-asm-14.243	0	-1.34815	0.588	0.81	0	1	PREDICTED: 60S ribosomal protein L18-like [Hydra vulgaris]
evm.TU.Hic-asm-4.101	0	0.744439	0.942	0.72	0	1	PREDICTED: Y-box factor homolog [Hydra vulgaris]
evm.TU.Hic-asm-14.637	0	2.15283	0.351	0.132	0	1	PREDICTED: protein FRA10AC1-like [Hydra vulgaris]
evm.TU.Hic-asm-13.929	0	2.1569	0.27	0.052	0	1	matrix metalloproteinase-14-like precursor [Hydra vulgaris]
evm.TU.Hic-asm-12.3	0	-1.33634	0.639	0.857	0	1	PREDICTED: uncharacterized protein LOC100210255 [Hydra vulgaris]
evm.TU.Hic-asm-9.179	0	-1.73984	0.605	0.823	0	1	PREDICTED: nucleolin 2-like isoform X1 [Hydra vulgaris]
evm.TU.Hic-asm-10.291	0	5.13822	0.224	0.011	0	1	--
evm.TU.Hic-asm-14.138	0	4.50114	0.23	0.018	0	1	PREDICTED: glycine receptor subunit alpha-1-like [Saccoglossus kowalevskii]
evm.TU.Hic-asm-13.876	0	4.2744	0.225	0.014	0	1	--
evm.TU.Hic-asm-7.311	0	2.74495	0.286	0.075	0	1	uncharacterized protein LOC117296443 [Asterias rubens]
evm.TU.Hic-asm-9.116	0	-1.51189	0.692	0.9	0	1	PREDICTED: protein transport protein Sec23B-like [Hydra vulgaris]
evm.TU.Hic-asm-11.179	0	2.24873	0.333	0.125	0	1	PREDICTED: ankyrin repeat and SAM domain-containing protein 3-like [Hydra vulgaris]
evm.TU.Hic-asm-11.685	0	1.67651	0.387	0.179	0	1	hypothetical protein CAPTEDRAFT_223104 [Capitella teleta]
evm.TU.Hic-asm-5.21	0	-1.15424	0.555	0.762	0	1	PREDICTED: 40S ribosomal protein S14 [Hydra vulgaris]
evm.TU.Hic-asm-4.531	0	-1.25071	0.577	0.783	0	1	PREDICTED: 60S ribosomal protein L22-like [Hydra vulgaris]
evm.TU.Hic-asm-1.1	0	1.20382	0.555	0.35	0	1	PREDICTED: uncharacterized protein LOC100197272, partial [Hydra vulgaris]
evm.TU.Hic-asm-6.1212	0	1.00679	0.953	0.751	0	1	cytochrome c [Orbicella faveolata]
evm.TU.Hic-asm-11.79	0	-1.2953	0.664	0.864	0	1	F-box only protein 36-like [Exaiptasia diaphana]
evm.TU.Hic-asm-7.733	0	5.35942	0.209	0.01	0	1	--
evm.TU.Hic-asm-8.169	0	1.50232	0.428	0.229	0	1	dynein heavy chain 1, axonemal-like [Pocillopora damicornis]
evm.TU.Hic-asm-14.129	0	-1.32898	0.649	0.847	0	1	40S ribosomal protein S9 [Stylophora pistillata]
evm.TU.Hic-asm-8.1687	0	1.3183	0.533	0.336	0	1	--
evm.TU.Hic-asm-14.118	0	-1.41008	0.637	0.834	0	1	PREDICTED: 40S ribosomal protein S15a-like [Hydra vulgaris]
evm.TU.Hic-asm-8.8	0	5.4179	0.204	0.008	0	1	PREDICTED: optineurin-like [Branchiostoma belcheri]
evm.TU.Hic-asm-8.1186	0	2.40931	0.286	0.09	0	1	PREDICTED: 4-hydroxyphenylpyruvate dioxygenase-like protein [Hydra vulgaris]
evm.TU.Hic-asm-8.701	0	1.24255	0.526	0.331	0	1	PREDICTED: inositol phosphorylceramide synthase catalytic subunit aur1-like [Hydra vulgaris]
evm.TU.Hic-asm-0.773	0	1.67184	0.373	0.179	0	1	33 kDa inner dynein arm light chain, axonemal-like [Dendronephthya gigantea]
evm.TU.Hic-asm-9.702	0	2.96878	0.233	0.039	0	1	PREDICTED: uncharacterized protein LOC100205991 [Hydra vulgaris]
evm.TU.Hic-asm-4.482	0	2.18775	0.328	0.135	0	1	zinc finger MYND domain-containing protein 12-like [Pocillopora damicornis]
evm.TU.Hic-asm-6.388	0	5.74676	0.2	0.008	0	1	--
evm.TU.Hic-asm-3.964	0	-1.73578	0.761	0.953	0	1	heat shock 70 kDa protein [Hydra vulgaris]
evm.TU.Hic-asm-8.993	0	1.24789	0.256	0.065	0	1	PREDICTED: uncharacterized protein LOC105843114 [Hydra vulgaris]
evm.TU.Hic-asm-7.62	0	-1.31369	0.621	0.811	0	1	PREDICTED: 60S ribosomal protein L24-like [Hydra vulgaris]
evm.TU.Hic-asm-9.1387	0	5.69149	0.199	0.009	0	1	PREDICTED: calcium-binding mitochondrial carrier protein SCaMC-1-like [Hydra vulgaris]
evm.TU.Hic-asm-2.56	0	-1.18949	0.521	0.71	0	1	S15 [Suberites domuncula]
evm.TU.Hic-asm-11.287	0	4.35808	0.208	0.021	0	1	uncharacterized protein LOC114966460 [Acropora millepora]
evm.TU.Hic-asm-12.379	0	-1.33253	0.657	0.841	0	1	PREDICTED: 60S ribosomal protein L28-like [Hydra vulgaris]
evm.TU.Hic-asm-4.493	0	1.65024	0.24	0.059	0	1	--
evm.TU.Hic-asm-9.323	0	2.8242	0.253	0.073	0	1	PREDICTED: N-alpha-acetyltransferase 30-like [Hydra vulgaris]
evm.TU.Hic-asm-1.629	0	-1.22582	0.657	0.837	0	1	PREDICTED: RNA-binding protein FUS-like isoform X2 [Hydra vulgaris]
evm.TU.Hic-asm-11.248	0	-1.27721	0.6	0.779	0	1	PREDICTED: 40S ribosomal protein S19-like [Hydra vulgaris]
evm.TU.Hic-asm-8.175	0	-1.31481	0.69	0.866	0	1	PREDICTED: set1/Ash2 histone methyltransferase complex subunit ASH2-like [Hydra vulgaris]
evm.TU.Hic-asm-1.585	0	2.06985	0.295	0.119	0	1	sperm flagellar protein 2 isoform X1 [Nematostella vectensis]
evm.TU.Hic-asm-3.482	0	2.43993	0.221	0.045	0	1	semaphorin-5B isoform X2 [Nematostella vectensis]
evm.TU.Hic-asm-6.1197	0	5.02046	0.186	0.01	0	1	--
evm.TU.Hic-asm-9.686	0	2.5787	0.281	0.106	0	1	dolichol kinase-like isoform X2 [Dendronephthya gigantea]
evm.TU.Hic-asm-3.326	0	2.1875	0.279	0.105	0	1	PREDICTED: acyl-CoA-binding domain-containing protein 5A-like [Hydra vulgaris]
evm.TU.Hic-asm-3.528	0	2.98673	0.233	0.061	0	1	cilia- and flagella-associated protein 300 [Nematostella vectensis]
evm.TU.Hic-asm-14.843	0	-1.13716	0.597	0.767	0	1	40S ribosomal protein S2 [Strongylocentrotus purpuratus]
evm.TU.Hic-asm-12.43	0	-1.19226	0.65	0.818	0	1	PREDICTED: 60S ribosomal protein L13-like [Hydra vulgaris]
evm.TU.Hic-asm-8.379	0	-1.31612	0.73	0.895	0	1	PREDICTED: 40S ribosomal protein S23 [Hydra vulgaris]
evm.TU.Hic-asm-8.71	0	2.19987	0.264	0.1	0	1	putative methyltransferase NSUN7 [Orbicella faveolata]
evm.TU.Hic-asm-14.77	0	4.00191	0.186	0.025	0	1	coiled-coil domain-containing protein 33-like isoform X2 [Acropora millepora]
evm.TU.Hic-asm-8.1823	0	-1.2873	0.691	0.85	0	1	PREDICTED: 40S ribosomal protein S7-like [Hydra vulgaris]
evm.TU.Hic-asm-6.526	0	2.65695	0.217	0.058	0	1	--
evm.TU.Hic-asm-10.779	0	2.64835	0.186	0.028	0	1	--
evm.TU.Hic-asm-2.731	0	3.90648	0.177	0.021	0	1	PREDICTED: abhydrolase domain-containing protein 8-like [Hydra vulgaris]
evm.TU.Hic-asm-1.773	0	-1.44323	0.754	0.909	0	1	PREDICTED: 60S ribosomal protein L4-B-like [Hydra vulgaris]
evm.TU.Hic-asm-9.1066	0	3.20158	0.191	0.036	0	1	MAPK/MAK/MRK overlapping kinase-like isoform X2 [Pocillopora damicornis]
evm.TU.Hic-asm-6.1224	0	2.46587	0.239	0.084	0	1	PREDICTED: adenylate kinase 8-like [Hydra vulgaris]
evm.TU.Hic-asm-0.302	0	2.10601	0.208	0.054	0	1	uncharacterized protein LOC117303049 [Asterias rubens]
evm.TU.Hic-asm-13.481	0	-1.15014	0.634	0.787	0	1	PREDICTED: FYVE, RhoGEF and PH domain-containing protein 6-like [Hydra vulgaris]
evm.TU.Hic-asm-3.1019	0	-1.17974	0.62	0.772	0	1	PREDICTED: 60S ribosomal protein L27-like [Hydra vulgaris]
evm.TU.Hic-asm-13.893	0	2.87212	0.204	0.052	0	1	PREDICTED: deoxynucleotidyltransferase terminal-interacting protein 1-like, partial [Hydra vulgaris]
evm.TU.Hic-asm-0.786	0	6.01871	0.153	0.005	0	1	--
evm.TU.Hic-asm-13.89	0	3.89353	0.162	0.019	0	1	PREDICTED: uncharacterized protein LOC105849445 [Hydra vulgaris]
evm.TU.Hic-asm-2.603	0	3.85332	0.154	0.012	0	1	--
evm.TU.Hic-asm-0.712	0	-1.45697	0.8	0.935	0	1	elongation factor 1-alpha [Podocoryna carnea]
evm.TU.Hic-asm-12.97	0	4.14136	0.144	0.009	0	1	PREDICTED: probable ubiquitin-conjugating enzyme E2 C [Hydra vulgaris]
evm.TU.Hic-asm-4.757	0	5.07025	0.142	0.007	0	1	--
evm.TU.Hic-asm-5.58	0	-1.13204	0.636	0.768	0	1	neuropeptide Y receptor type 6-like [Stylophora pistillata]
evm.TU.Hic-asm-0.626	0	-1.18233	0.693	0.824	0	1	PREDICTED: 60S ribosomal protein L34-like isoform X2 [Hydra vulgaris]
evm.TU.Hic-asm-14.423	0	3.93235	0.159	0.03	0	1	uncharacterized protein LOC114951590 [Acropora millepora]
evm.TU.Hic-asm-9.1343	0	3.69498	0.141	0.012	0	1	deoxyribonuclease-1-like [Pocillopora damicornis]
evm.TU.Hic-asm-14.539	0	5.86479	0.754	0.112	0	10	PREDICTED: myosin heavy chain, striated muscle-like [Hydra vulgaris]
evm.TU.Hic-asm-4.6	0	2.28705	0.169	0.042	0	1	uncharacterized protein LOC113680494 [Pocillopora damicornis]
evm.TU.Hic-asm-9.162	0	5.29972	0.133	0.006	0	1	--
evm.TU.Hic-asm-8.71	0	3.7911	0.137	0.013	0	1	putative methyltransferase NSUN7 [Orbicella faveolata]
evm.TU.Hic-asm-12.157	0	1.97834	0.977	0.853	0	1	PREDICTED: tubulin beta chain [Priapulus caudatus]
evm.TU.Hic-asm-13.4	0	5.41913	0.123	0.006	0	1	hypothetical protein LOTGIDRAFT_236939 [Lottia gigantea]
evm.TU.Hic-asm-6.1142	0	5.10256	0.12	0.006	0	1	--
evm.TU.Hic-asm-9.155	0	5.80812	0.118	0.005	0	1	--
evm.TU.Hic-asm-2.658	0	5.37158	0.117	0.005	0	1	--
evm.TU.Hic-asm-6.875	0	-1.0785	0.696	0.807	0	1	PREDICTED: 40S ribosomal protein S18 [Hydra vulgaris]
evm.TU.Hic-asm-7.1368	0	1.83869	0.123	0.012	0	1	PREDICTED: gelsolin-like protein 2 [Hydra vulgaris]
evm.TU.Hic-asm-11.288	0	5.0683	0.118	0.007	0	1	PREDICTED: schlafen-like protein 1 [Hydra vulgaris]
evm.TU.Hic-asm-8.1745	0	2.86182	0.141	0.03	0	1	F-box protein MET30-like [Actinia tenebrosa]
evm.TU.Hic-asm-12.96	0	3.16222	0.128	0.018	0	1	uncharacterized protein C20orf85 homolog [Lingula anatina]
evm.TU.Hic-asm-6.928	0	-1.18334	0.765	0.875	0	1	PREDICTED: 60S ribosomal protein L35-like [Hydra vulgaris]
evm.TU.Hic-asm-6.493	0	3.46134	0.128	0.02	0	1	PREDICTED: NADPH-dependent diflavin oxidoreductase 1-like [Hydra vulgaris]
evm.TU.Hic-asm-10.632	0	-0.981799	0.69	0.797	0	1	PREDICTED: 60S ribosomal protein L23a-like [Hydra vulgaris]
evm.TU.Hic-asm-6.1012	0	4.43265	0.107	0.011	0	1	PREDICTED: CAS1 domain-containing protein 1-like isoform X1 [Hydra vulgaris]
evm.TU.Hic-asm-14.95	0	-1.22737	0.806	0.902	0	1	non-muscle actin II [Hydractinia echinata]
evm.TU.Hic-asm-2.142	0	3.56252	0.109	0.019	0	1	Hypothetical predicted protein [Cloeon dipterum]
evm.TU.Hic-asm-8.1481	0	3.33112	0.104	0.014	0	1	mitochondrial uncoupling protein 3-like [Dendronephthya gigantea]
evm.TU.Hic-asm-0.722	0	-0.95323	0.691	0.772	0	1	PREDICTED: 60S acidic ribosomal protein P0-like [Hydra vulgaris]
evm.TU.Hic-asm-5.437	0	-1.10309	0.726	0.799	0	1	putative ribosomal protein S24 [Sipunculus nudus]
evm.TU.Hic-asm-2.542	0	-1.11432	0.77	0.835	0	1	PREDICTED: 40S ribosomal protein S17-like [Hydra vulgaris]
evm.TU.Hic-asm-4.49	0	-1.2411	0.843	0.901	0	1	PREDICTED: zinc finger protein 567-like [Hydra vulgaris]
evm.TU.Hic-asm-10.104	0	-1.08923	0.865	0.91	0	1	PREDICTED: uncharacterized protein LOC100209819 [Hydra vulgaris]
evm.TU.Hic-asm-8.671	0	-0.873106	0.89	0.849	0	1	PREDICTED: 40S ribosomal protein S12-like [Hydra vulgaris]
evm.TU.Hic-asm-13.864	0	-0.803787	0.823	0.858	0	1	PREDICTED: ADP,ATP carrier protein 3, mitochondrial-like [Hydra vulgaris]
evm.TU.Hic-asm-9.407	0	-1.075	0.83	0.849	0	1	ubiquitin-40S ribosomal protein S27a [Nematostella vectensis]
evm.TU.Hic-asm-0.16	0	-0.926758	0.837	0.855	0	1	PREDICTED: 60S ribosomal protein L30-like [Hydra vulgaris]
evm.TU.Hic-asm-0.593	0	-0.965297	0.909	0.895	0	1	PREDICTED: 60S acidic ribosomal protein P1-like [Hydra vulgaris]
evm.TU.Hic-asm-8.116	0	-1.06483	0.79	0.803	0	1	PREDICTED: synapsin-2-like [Hydra vulgaris]
evm.TU.Hic-asm-9.115	0	-1.80692	0.981	0.994	0	1	PREDICTED: heat shock protein HSP 90-alpha-like [Hydra vulgaris]
evm.TU.Hic-asm-6.43	0	-0.843151	0.832	0.832	0	1	PREDICTED: protein-associating with the carboxyl-terminal domain of ezrin-like [Hydra vulgaris]
evm.TU.Hic-asm-10.451	8.40876e-308	1.52101	0.397	0.203	1.33758e-303	1	leucine-rich repeat-containing protein 43-like [Orbicella faveolata]
evm.TU.Hic-asm-12.653	6.38368e-307	-2.28111	0.062	0.313	1.01545e-302	1	PREDICTED: RNA-binding protein 3-like [Hydra vulgaris]
evm.TU.Hic-asm-12.208	9.87273e-306	-1.97278	0.081	0.341	1.57046e-301	1	PREDICTED: polyadenylate-binding protein 2-B-like [Hydra vulgaris]
evm.TU.Hic-asm-4.573	1.95573e-305	-0.704174	0.831	0.861	3.11098e-301	1	PREDICTED: zinc finger protein 510-like [Hydra vulgaris]
evm.TU.Hic-asm-5.435	2.74284e-305	-1.27198	0.249	0.544	4.36303e-301	1	14-3-3 protein gamma-like [Hydra vulgaris]
evm.TU.Hic-asm-12.1187	1.02622e-303	-2.15198	0.074	0.328	1.6324e-299	1	PREDICTED: dolichyl-diphosphooligosaccharide--protein glycosyltransferase subunit dad1-like [Hydra vulgaris]
evm.TU.Hic-asm-13.88	2.5847e-303	2.55045	0.196	0.061	4.11148e-299	1	leucine-rich repeat and guanylate kinase domain-containing protein [Crassostrea gigas]
evm.TU.Hic-asm-3.524	4.9241e-303	-2.37101	0.436	0.659	7.83276e-299	1	78 kDa glucose-regulated protein, partial [Conus frigidus]
evm.TU.Hic-asm-0.176	3.15928e-302	-0.972119	0.452	0.672	5.02547e-298	1	PREDICTED: elongation factor 1-delta-like isoform X1 [Hydra vulgaris]
evm.TU.Hic-asm-4.601	5.09189e-301	-1.81281	0.129	0.399	8.09967e-297	1	PREDICTED: heterogeneous nuclear ribonucleoprotein U-like isoform X1 [Hydra vulgaris]
evm.TU.Hic-asm-14.1	9.51071e-300	-1.47129	0.223	0.508	1.51287e-295	1	non-muscle actin II [Hydractinia echinata]
evm.TU.Hic-asm-11.895	3.31097e-299	-1.47953	0.161	0.44	5.26676e-295	1	glutamate receptor-interacting protein 2 isoform X1 [Strongylocentrotus purpuratus]
evm.TU.Hic-asm-12.192	2.78923e-298	-1.65077	0.116	0.386	4.43683e-294	1	PREDICTED: glycine-rich RNA-binding protein 10-like isoform X1 [Hydra vulgaris]
evm.TU.Hic-asm-4.553	6.49778e-298	-1.77851	0.111	0.376	1.0336e-293	1	PREDICTED: chromodomain-helicase-DNA-binding protein 3 [Hydra vulgaris]
evm.TU.Hic-asm-6.1263	1.17249e-297	-1.84148	0.141	0.409	1.86509e-293	1	PREDICTED: calcyclin-binding protein-like [Hydra vulgaris]
evm.TU.Hic-asm-4.223	5.88925e-297	-1.18775	0.473	0.701	9.36802e-293	1	tubulin alpha-1A chain isoform X5 [Strongylocentrotus purpuratus]
evm.TU.Hic-asm-0.651	2.24958e-296	-2.20376	0.128	0.384	3.5784e-292	1	--
evm.TU.Hic-asm-10.969	3.77752e-294	-2.85741	0.099	0.345	6.0089e-290	1	--
evm.TU.Hic-asm-10.819	3.88222e-294	1.164	0.364	0.169	6.17545e-290	1	PREDICTED: serine/threonine-protein kinase NLK-like [Hydra vulgaris]
evm.TU.Hic-asm-8.719	1.28621e-293	-2.18801	0.081	0.328	2.04597e-289	1	PREDICTED: protein transport protein Sec61 subunit alpha isoform 2 [Hydra vulgaris]
evm.TU.Hic-asm-7.5	6.65401e-291	-1.98694	0.088	0.342	1.05845e-286	1	PREDICTED: probable serine/threonine-protein kinase DDB_G0268642 [Hydra vulgaris]
evm.TU.Hic-asm-8.79	7.51926e-291	-1.63136	0.104	0.366	1.19609e-286	1	PREDICTED: eukaryotic translation initiation factor 2 subunit 1-like [Hydra vulgaris]
evm.TU.Hic-asm-3.861	1.18381e-289	3.15588	0.116	0.023	1.88309e-285	1	uncharacterized protein LOC114951985 [Acropora millepora]
evm.TU.Hic-asm-9.182	2.62275e-289	1.12062	0.221	0.072	4.17201e-285	1	--
evm.TU.Hic-asm-6.969	3.09378e-288	-1.4147	0.207	0.485	4.92128e-284	1	PREDICTED: nucleobindin-2-like isoform X2 [Hydra vulgaris]
evm.TU.Hic-asm-13.418	4.97008e-287	-2.41755	0.053	0.288	7.90591e-283	1	PREDICTED: sortilin-like [Hydra vulgaris]
evm.TU.Hic-asm-4.13	3.62398e-286	-1.17994	0.56	0.706	5.76467e-282	1	PREDICTED: signal-induced proliferation-associated 1-like protein 1, partial [Hydra vulgaris]
evm.TU.Hic-asm-5.295	1.25005e-285	-1.3608	0.125	0.393	1.98845e-281	1	PREDICTED: transcriptional activator protein Pur-alpha-like [Hydra vulgaris]
evm.TU.Hic-asm-3.633	1.9915e-285	2.83838	0.14	0.034	3.16788e-281	1	centrosomal protein of 70 kDa, partial [Exaiptasia diaphana]
evm.TU.Hic-asm-4.7	4.95455e-285	-2.53372	0.144	0.393	7.8812e-281	1	PREDICTED: uncharacterized protein LOC100208449 [Hydra vulgaris]
evm.TU.Hic-asm-14.229	2.07656e-283	0.729785	0.207	0.064	3.30318e-279	1	--
evm.TU.Hic-asm-2.86	4.63261e-282	-2.18585	0.074	0.313	7.3691e-278	1	arginine/serine-rich coiled-coil protein 2-like isoform X1 [Mizuhopecten yessoensis]
evm.TU.Hic-asm-8.1254	7.37747e-281	-1.66526	0.114	0.372	1.17353e-276	1	PREDICTED: dihydrolipoyl dehydrogenase, mitochondrial-like [Hydra vulgaris]
evm.TU.Hic-asm-4.702	1.45386e-280	-2.26529	0.073	0.314	2.31266e-276	1	PREDICTED: probable Bax inhibitor 1 [Hydra vulgaris]
evm.TU.Hic-asm-0.594	3.88521e-280	-2.70389	0.051	0.28	6.18021e-276	1	PREDICTED: protein disulfide-isomerase A6-like [Hydra vulgaris]
evm.TU.Hic-asm-13.914	1.10678e-279	-1.88725	0.192	0.434	1.76056e-275	1	--
evm.TU.Hic-asm-8.413	1.77822e-279	-2.2785	0.074	0.312	2.82862e-275	1	PREDICTED: syntenin-1-like isoform X1 [Hydra vulgaris]
evm.TU.Hic-asm-2.436	2.20271e-279	-1.4957	0.168	0.439	3.50385e-275	1	PREDICTED: T-complex protein 1 subunit gamma-like [Hydra vulgaris]
evm.TU.Hic-asm-14.992	1.29884e-278	-1.70645	0.132	0.393	2.06607e-274	1	PREDICTED: uncharacterized protein PFB0765w-like [Hydra vulgaris]
evm.TU.Hic-asm-8.88	4.97396e-278	-1.94569	0.096	0.346	7.91208e-274	1	PREDICTED: LOW QUALITY PROTEIN: rho-associated protein kinase 2-like [Hydra vulgaris]
evm.TU.Hic-asm-12.357	2.1067e-277	-3.01404	0.131	0.361	3.35113e-273	1	PREDICTED: probable glutathione S-transferase 7 [Hydra vulgaris]
evm.TU.Hic-asm-3.95	1.28128e-276	-0.814371	0.807	0.804	2.03814e-272	1	PREDICTED: 60S ribosomal protein L23-like [Hydra vulgaris]
evm.TU.Hic-asm-4.909	1.58974e-276	-1.84443	0.116	0.368	2.5288e-272	1	bifunctional glutamate/proline--tRNA ligase [Exaiptasia diaphana]
evm.TU.Hic-asm-3.1093	1.49752e-275	2.38462	0.129	0.03	2.3821e-271	1	carboxypeptidase B-like [Orbicella faveolata]
evm.TU.Hic-asm-14.525	2.12863e-273	-1.78202	0.076	0.317	3.38601e-269	1	PREDICTED: eukaryotic translation initiation factor 3 subunit B-like [Hydra vulgaris]
evm.TU.Hic-asm-7.764	2.073e-272	-1.69926	0.099	0.349	3.29752e-268	1	PREDICTED: serine/arginine-rich splicing factor 2-like [Hydra vulgaris]
evm.TU.Hic-asm-7.1497	4.55981e-271	1.86541	0.416	0.254	7.25329e-267	1	PREDICTED: uncharacterized protein LOC101236470 [Hydra vulgaris]
evm.TU.Hic-asm-1.823	7.53145e-271	-2.0902	0.08	0.318	1.19803e-266	1	very low-density lipoprotein receptor-like isoform X1 [Orbicella faveolata]
evm.TU.Hic-asm-4.465	4.46812e-270	-2.40343	0.054	0.28	7.10744e-266	1	PREDICTED: guanine nucleotide-binding protein G(I)/G(S)/G(T) subunit beta-1 [Hydra vulgaris]
evm.TU.Hic-asm-11.603	6.09993e-270	-1.34024	0.202	0.474	9.70316e-266	1	PREDICTED: 60S ribosomal export protein NMD3-like [Hydra vulgaris]
evm.TU.Hic-asm-6.1025	7.98102e-270	-2.48383	0.048	0.27	1.26954e-265	1	--
evm.TU.Hic-asm-8.176	1.0675e-269	-1.07635	0.342	0.59	1.69807e-265	1	PREDICTED: interferon-stimulated gene 20 kDa protein-like [Hydra vulgaris]
evm.TU.Hic-asm-1.168	9.92773e-268	-1.40539	0.19	0.458	1.5792e-263	1	PREDICTED: serine/arginine-rich splicing factor 7-like isoform X2 [Hydra vulgaris]
evm.TU.Hic-asm-7.1347	1.67001e-267	-1.03803	0.411	0.628	2.65648e-263	1	PREDICTED: T-complex protein 1 subunit eta-like [Hydra vulgaris]
evm.TU.Hic-asm-4.1157	3.46032e-267	-2.71246	0.051	0.271	5.50433e-263	1	PREDICTED: dual specificity protein phosphatase 10-like isoform X1 [Hydra vulgaris]
evm.TU.Hic-asm-12.356	7.46267e-267	-3.09065	0.063	0.282	1.18709e-262	1	PREDICTED: probable glutathione S-transferase 7 [Hydra vulgaris]
evm.TU.Hic-asm-1.88	1.30079e-266	-1.54295	0.171	0.431	2.06916e-262	1	PREDICTED: uncharacterized protein LOC100204023 isoform X2 [Hydra vulgaris]
evm.TU.Hic-asm-6.1397	2.80397e-264	2.01698	0.228	0.087	4.46028e-260	1	U-box domain-containing protein 4 [Stylophora pistillata]
evm.TU.Hic-asm-6.374	6.38418e-264	-1.97263	0.078	0.312	1.01553e-259	1	PREDICTED: flotillin-1-like [Hydra vulgaris]
evm.TU.Hic-asm-8.676	1.25593e-262	-1.84386	0.098	0.336	1.99781e-258	1	PREDICTED: cytoplasmic dynein 1 heavy chain 1-like [Hydra vulgaris]
evm.TU.Hic-asm-3.1021	5.27943e-262	-1.61074	0.127	0.376	8.39799e-258	1	PREDICTED: SWI/SNF complex subunit SMARCC2-like [Hydra vulgaris]
evm.TU.Hic-asm-9.7	6.59043e-262	-1.7685	0.086	0.324	1.04834e-257	1	predicted protein [Nematostella vectensis]
evm.TU.Hic-asm-6.78	1.36565e-261	-2.13745	0.083	0.312	2.17234e-257	1	PREDICTED: uncharacterized protein LOC101241713 [Hydra vulgaris]
evm.TU.Hic-asm-7.94	5.87213e-261	2.00608	0.171	0.052	9.34079e-257	1	PREDICTED: parkin coregulated gene protein homolog [Priapulus caudatus]
evm.TU.Hic-asm-1.42	2.34128e-260	-1.95402	0.165	0.407	3.72427e-256	1	jun protein [Hydra vulgaris]
evm.TU.Hic-asm-10.113	5.91418e-260	-1.17114	0.254	0.51	9.40768e-256	1	peptidyl-prolyl cis-trans isomerase FKBP1A [Aphantopus hyperantus]
evm.TU.Hic-asm-11.434	4.8218e-259	-1.60172	0.11	0.351	7.67003e-255	1	PREDICTED: uncharacterized protein DDB_G0283697-like isoform X2 [Hydra vulgaris]
evm.TU.Hic-asm-0.367	1.35499e-258	-0.983542	0.445	0.249	2.15539e-254	1	PREDICTED: activin receptor type-2A-like [Hydra vulgaris]
evm.TU.Hic-asm-9.205	1.55226e-258	-1.90159	0.097	0.332	2.46919e-254	1	PREDICTED: hepatoma-derived growth factor-related protein 2-like [Hydra vulgaris]
evm.TU.Hic-asm-10.546	2.86866e-258	-1.26192	0.186	0.446	4.56317e-254	1	PREDICTED: ubiquitin-conjugating enzyme E2 L3-like [Hydra vulgaris]
evm.TU.Hic-asm-6.1429	3.1747e-257	-2.49311	0.05	0.267	5.04999e-253	1	PREDICTED: formin-binding protein 4-like [Hydra vulgaris]
evm.TU.Hic-asm-8.473	3.47593e-257	-2.56467	0.046	0.259	5.52916e-253	1	PREDICTED: ankyrin repeat domain-containing protein 17-like [Hydra vulgaris]
evm.TU.Hic-asm-11.955	7.26738e-257	1.7955	0.155	0.043	1.15602e-252	1	uncharacterized protein LOC111321069 isoform X1 [Stylophora pistillata]
evm.TU.Hic-asm-4.916	3.36048e-256	-1.71842	0.15	0.396	5.34552e-252	1	PREDICTED: 23 kDa integral membrane protein-like [Hydra vulgaris]
evm.TU.Hic-asm-7.56	3.70696e-256	-1.74262	0.093	0.33	5.89666e-252	1	uncharacterized protein LOC117691756 [Crassostrea gigas]
evm.TU.Hic-asm-11.81	4.70583e-256	-1.36563	0.185	0.441	7.48556e-252	1	PREDICTED: melanoma-associated antigen G1-like [Hydra vulgaris]
evm.TU.Hic-asm-11.894	8.01331e-256	-1.36318	0.188	0.445	1.27468e-251	1	PREDICTED: glycine-rich RNA-binding protein 1-like [Hydra vulgaris]
evm.TU.Hic-asm-14.98	5.47695e-255	-1.8193	0.086	0.319	8.71219e-251	1	PREDICTED: BUB3-interacting and GLEBS motif-containing protein ZNF207-like isoform X1 [Hydra vulgaris]
evm.TU.Hic-asm-11.364	6.45168e-255	1.06564	0.208	0.07	1.02627e-250	1	--
evm.TU.Hic-asm-2.387	1.1653e-254	-1.68718	0.132	0.378	1.85365e-250	1	PREDICTED: threonine--tRNA ligase, cytoplasmic-like isoform X1 [Hydra vulgaris]
evm.TU.Hic-asm-0.1113	2.81078e-254	-1.22658	0.261	0.515	4.4711e-250	1	PREDICTED: T-complex protein 1 subunit alpha-like [Hydra vulgaris]
evm.TU.Hic-asm-6.759	1.70601e-253	1.77405	0.17	0.052	2.71375e-249	1	PREDICTED: LIM homeobox transcription factor 1-beta-like isoform X4 [Branchiostoma belcheri]
evm.TU.Hic-asm-11.688	5.63531e-253	-2.42036	0.06	0.278	8.96409e-249	1	GRIP and coiled-coil domain-containing protein 2-like isoform X2 [Acropora millepora]
evm.TU.Hic-asm-12.388	8.07355e-253	-1.68991	0.104	0.341	1.28426e-248	1	PREDICTED: eukaryotic translation initiation factor 2 subunit 2-like [Hydra vulgaris]
evm.TU.Hic-asm-5.715	1.11372e-252	-1.52181	0.177	0.43	1.77159e-248	1	PREDICTED: uncharacterized protein LOC100197891 isoform X1 [Hydra vulgaris]
evm.TU.Hic-asm-2.478	5.75534e-251	-1.32756	0.189	0.448	9.15503e-247	1	PREDICTED: receptor expression-enhancing protein 5-like [Hydra vulgaris]
evm.TU.Hic-asm-11.5	2.45357e-250	-2.03183	0.072	0.296	3.9029e-246	1	PREDICTED: COP9 signalosome complex subunit 6-like [Hydra vulgaris]
evm.TU.Hic-asm-13.426	3.28115e-250	-2.32018	0.074	0.296	5.21933e-246	1	PREDICTED: apoptosis regulator BAX-like [Hydra vulgaris]
evm.TU.Hic-asm-7.9	3.79094e-250	-1.79585	0.081	0.308	6.03026e-246	1	PREDICTED: nucleolar protein 56 [Hydra vulgaris]
evm.TU.Hic-asm-6.135	4.79595e-250	-1.54485	0.104	0.344	7.62891e-246	1	PREDICTED: probable signal peptidase complex subunit 2 [Hydra vulgaris]
evm.TU.Hic-asm-0.1176	8.12606e-248	-1.6458	0.523	0.678	1.29261e-243	1	dnaJ homolog subfamily B member 4 [Nematostella vectensis]
evm.TU.Hic-asm-7.895	1.46925e-247	-2.1202	0.081	0.304	2.33714e-243	1	PREDICTED: uncharacterized protein LOC100211907 [Hydra vulgaris]
evm.TU.Hic-asm-14.134	5.89201e-247	-1.3435	0.135	0.383	9.37242e-243	1	PREDICTED: eukaryotic translation initiation factor 3 subunit D-like [Hydra vulgaris]
evm.TU.Hic-asm-14.489	5.62067e-246	-1.7098	0.095	0.327	8.9408e-242	1	PREDICTED: uncharacterized protein LOC100199338 [Hydra vulgaris]
evm.TU.Hic-asm-6.1076	6.90775e-246	-1.61007	0.118	0.358	1.09882e-241	1	PREDICTED: U1 small nuclear ribonucleoprotein 70 kDa-like [Hydra vulgaris]
evm.TU.Hic-asm-4.655	1.20981e-245	-1.80626	0.086	0.312	1.92444e-241	1	PREDICTED: trichohyalin-like [Hydra vulgaris]
evm.TU.Hic-asm-12.623	1.03199e-244	-2.13979	0.059	0.274	1.64158e-240	1	PREDICTED: alanine--tRNA ligase, cytoplasmic [Hydra vulgaris]
evm.TU.Hic-asm-2.197	2.9782e-244	-1.37724	0.168	0.42	4.73742e-240	1	PREDICTED: LOW QUALITY PROTEIN: asparagine--tRNA ligase, cytoplasmic-like [Hydra vulgaris]
evm.TU.Hic-asm-4.494	7.31787e-244	-1.76814	0.089	0.317	1.16405e-239	1	PREDICTED: serine/threonine-protein kinase MRCK alpha-like [Hydra vulgaris]
evm.TU.Hic-asm-14.262	1.39367e-243	-2.23866	0.055	0.266	2.2169e-239	1	PREDICTED: cAMP-dependent protein kinase type I-beta regulatory subunit-like [Hydra vulgaris]
evm.TU.Hic-asm-3.1177	4.24372e-243	-1.9281	0.061	0.275	6.75048e-239	1	integrin alpha chain [Podocoryna carnea]
evm.TU.Hic-asm-3.45	1.06578e-242	-1.82367	0.074	0.295	1.69533e-238	1	PREDICTED: glycine--tRNA ligase-like [Hydra vulgaris]
evm.TU.Hic-asm-0.439	4.25033e-242	-2.25249	0.054	0.264	6.76101e-238	1	PREDICTED: translocating chain-associated membrane protein 1-like 1 [Hydra vulgaris]
evm.TU.Hic-asm-6.164	8.80056e-242	-2.26154	0.056	0.266	1.39991e-237	1	PREDICTED: valine--tRNA ligase-like [Hydra vulgaris]
evm.TU.Hic-asm-12.706	4.11493e-240	-1.88561	0.066	0.281	6.54562e-236	1	mRNA 5' cap-methyltransferase [Hydra robusta]
evm.TU.Hic-asm-3.124	2.28926e-239	-1.19958	0.263	0.52	3.64153e-235	1	enkurin-like [Acropora millepora]
evm.TU.Hic-asm-8.159	1.02883e-238	-1.95079	0.067	0.282	1.63656e-234	1	PREDICTED: protein diaphanous homolog 1-like [Hydra vulgaris]
evm.TU.Hic-asm-14.942	3.14288e-238	1.14423	0.506	0.341	4.99938e-234	1	PREDICTED: uncharacterized protein LOC100206530 [Hydra vulgaris]
evm.TU.Hic-asm-0.61	4.25476e-237	-1.45573	0.121	0.358	6.76805e-233	1	PREDICTED: girdin-like [Hydra vulgaris]
evm.TU.Hic-asm-10.953	5.73401e-237	-2.30646	0.156	0.381	9.12109e-233	1	PREDICTED: TNF receptor-associated factor 5-like [Hydra vulgaris]
evm.TU.Hic-asm-14.978	3.2728e-236	-2.45572	0.045	0.246	5.20605e-232	1	PREDICTED: caskin-1-like [Hydra vulgaris]
evm.TU.Hic-asm-10.472	3.71467e-236	-1.73372	0.083	0.304	5.90893e-232	1	fructose-biphosphate aldolase [Aurelia sp. 1 GW-2014]
evm.TU.Hic-asm-14.838	7.6566e-236	-1.17634	0.278	0.509	1.21794e-231	1	PREDICTED: NHP2-like protein 1 [Hydra vulgaris]
evm.TU.Hic-asm-7.1011	1.88192e-234	1.24088	0.448	0.276	2.99357e-230	1	PREDICTED: LYR motif-containing protein 5 [Acromyrmex echinatior]
evm.TU.Hic-asm-4.504	2.88864e-234	-2.90941	0.04	0.235	4.59496e-230	1	PREDICTED: SPRY domain-containing SOCS box protein 1-like [Hydra vulgaris]
evm.TU.Hic-asm-14.275	3.55462e-234	2.78776	0.15	0.046	5.65433e-230	1	PREDICTED: probable serine/threonine-protein kinase DDB_G0282963 [Hydra vulgaris]
evm.TU.Hic-asm-3.668	4.97141e-234	1.0667	0.549	0.391	7.90802e-230	1	--
evm.TU.Hic-asm-10.21	5.49446e-233	-1.24633	0.216	0.453	8.74004e-229	1	PREDICTED: GTP-binding nuclear protein Ran-like [Hydra vulgaris]
evm.TU.Hic-asm-4.279	6.78136e-233	-2.34001	0.039	0.236	1.07871e-228	1	PREDICTED: msx2-interacting protein-like [Hydra vulgaris]
evm.TU.Hic-asm-7.1342	9.99194e-233	-1.23732	0.256	0.501	1.58942e-228	1	PREDICTED: serine/arginine-rich splicing factor 5-like [Hydra vulgaris]
evm.TU.Hic-asm-9.602	1.27479e-232	-1.17787	0.17	0.418	2.02781e-228	1	PREDICTED: sphingolipid delta(4)-desaturase DES1-like [Hydra vulgaris]
evm.TU.Hic-asm-5.196	1.36586e-232	-1.59475	0.084	0.304	2.17268e-228	1	PREDICTED: protein FAM199X-like [Hydra vulgaris]
evm.TU.Hic-asm-1.724	2.76676e-232	-2.24829	0.053	0.256	4.40108e-228	1	PREDICTED: phenylalanine--tRNA ligase alpha subunit-like [Hydra vulgaris]
evm.TU.Hic-asm-2.71	7.14225e-232	-1.90506	0.07	0.281	1.13612e-227	1	PREDICTED: tudor domain-containing protein 1-like, partial [Hydra vulgaris]
evm.TU.Hic-asm-2.904	9.03488e-231	-1.89444	0.069	0.281	1.43718e-226	1	PREDICTED: uncharacterized protein LOC100200726 [Hydra vulgaris]
evm.TU.Hic-asm-6.1171	2.09237e-230	-0.960456	0.493	0.646	3.32834e-226	1	PREDICTED: nucleosome assembly protein 1-like 1 [Hydra vulgaris]
evm.TU.Hic-asm-3.1248	3.24514e-230	1.63548	0.112	0.026	5.16204e-226	1	PREDICTED: uncharacterized protein LOC100202793 [Hydra vulgaris]
evm.TU.Hic-asm-2.386	7.77855e-230	-1.81385	0.081	0.298	1.23733e-225	1	26S proteasome regulatory subunit 6A-B [Exaiptasia diaphana]
evm.TU.Hic-asm-6.892	1.034e-229	-1.74665	0.09	0.309	1.64479e-225	1	PREDICTED: cytoskeleton-associated protein 5-like [Hydra vulgaris]
evm.TU.Hic-asm-8.1294	1.58043e-229	-2.09466	0.071	0.282	2.51399e-225	1	leucine--tRNA ligase, cytoplasmic-like isoform X2 [Orbicella faveolata]
evm.TU.Hic-asm-1.369	6.87975e-229	0.262058	0.545	0.339	1.09436e-224	1	PREDICTED: apolipophorins-like, partial [Hydra vulgaris]
evm.TU.Hic-asm-8.592	1.10369e-228	-2.75678	0.047	0.244	1.75564e-224	1	PREDICTED: uncharacterized protein LOC105849093 [Hydra vulgaris]
evm.TU.Hic-asm-13.79	1.36888e-228	-2.33865	0.043	0.24	2.17748e-224	1	PREDICTED: putative adenosylhomocysteinase 3 [Hydra vulgaris]
evm.TU.Hic-asm-7.1534	3.87979e-228	-1.1517	0.202	0.449	6.17158e-224	1	PREDICTED: nuclear migration protein nudC-like [Hydra vulgaris]
evm.TU.Hic-asm-12.416	5.28295e-228	-2.34939	0.049	0.248	8.40359e-224	1	PREDICTED: apoptotic chromatin condensation inducer in the nucleus-like [Hydra vulgaris]
evm.TU.Hic-asm-9.697	6.08638e-228	-1.32272	0.151	0.391	9.68161e-224	1	PREDICTED: proteasome subunit alpha type-6-like [Hydra vulgaris]
evm.TU.Hic-asm-14.156	0	5.46771	0.286	0.02	0	6	unconventional myosin-XV-like isoform X1 [Dendronephthya gigantea]
evm.TU.Hic-asm-14.611	1.44147e-227	0.857743	0.559	0.367	2.29295e-223	1	--
evm.TU.Hic-asm-13.866	4.4539e-227	-1.93249	0.048	0.245	7.08481e-223	1	PREDICTED: ADP,ATP carrier protein 3, mitochondrial-like [Hydra vulgaris]
evm.TU.Hic-asm-7.602	1.32577e-226	-1.24363	0.163	0.406	2.1089e-222	1	PREDICTED: succinyl-CoA ligase subunit alpha, mitochondrial-like [Hydra vulgaris]
evm.TU.Hic-asm-8.1652	2.45378e-226	-2.12427	0.06	0.262	3.90322e-222	1	PREDICTED: dolichyl-diphosphooligosaccharide--protein glycosyltransferase subunit 1-like [Hydra vulgaris]
evm.TU.Hic-asm-0.595	6.28357e-225	1.092	0.496	0.345	9.99527e-221	1	PREDICTED: NADH dehydrogenase [ubiquinone] flavoprotein 1, mitochondrial-like [Hydra vulgaris]
evm.TU.Hic-asm-7.619	1.04509e-224	-2.09593	0.215	0.435	1.66243e-220	1	BAG domain-containing protein Samui-like [Limulus polyphemus]
evm.TU.Hic-asm-2.863	1.06949e-224	1.45598	0.231	0.094	1.70125e-220	1	PREDICTED: mitogen-activated protein kinase 1-like [Hydra vulgaris]
evm.TU.Hic-asm-13.903	1.42174e-224	-1.44929	0.12	0.348	2.26156e-220	1	PREDICTED: mitochondrial import inner membrane translocase subunit Tim17-A-like [Hydra vulgaris]
evm.TU.Hic-asm-12.1106	3.50322e-224	-2.27735	0.042	0.235	5.57258e-220	1	PREDICTED: Golgi apparatus protein 1-like, partial [Hydra vulgaris]
evm.TU.Hic-asm-13.41	4.01827e-224	-1.342	0.17	0.399	6.39187e-220	1	PREDICTED: small nuclear ribonucleoprotein F-like [Hydra vulgaris]
evm.TU.Hic-asm-3.1139	2.93387e-223	-3.02606	0.031	0.215	4.66691e-219	1	PREDICTED: protein PLANT CADMIUM RESISTANCE 3-like [Hydra vulgaris]
evm.TU.Hic-asm-11.347	4.84151e-223	-0.787154	0.812	0.793	7.70139e-219	1	ubiquitin-60S ribosomal protein L40 [Nematostella vectensis]
evm.TU.Hic-asm-13.664	4.89949e-223	-2.10191	0.047	0.242	7.79362e-219	1	PREDICTED: ADP-ribosylation factor 4 [Hydra vulgaris]
evm.TU.Hic-asm-8.1584	4.59063e-222	-1.88014	0.06	0.263	7.30232e-218	1	mitochondrial import inner membrane translocase subunit tim16 [Exaiptasia diaphana]
evm.TU.Hic-asm-9.266	5.90531e-222	-1.43752	0.143	0.372	9.39358e-218	1	PREDICTED: protein phosphatase 1A-like [Hydra vulgaris]
evm.TU.Hic-asm-6.1355	8.17023e-222	-1.90214	0.084	0.295	1.29964e-217	1	--
evm.TU.Hic-asm-6.33	1.88506e-221	-1.17584	0.227	0.469	2.99857e-217	1	PREDICTED: spliceosome RNA helicase DDX39B-like [Hydra vulgaris]
evm.TU.Hic-asm-9.914	6.28424e-220	-1.73113	0.084	0.295	9.99634e-216	1	PREDICTED: X-box-binding protein 1-like [Hydra vulgaris]
evm.TU.Hic-asm-14.793	6.69065e-220	-1.82662	0.064	0.267	1.06428e-215	1	PREDICTED: splicing factor U2AF 65 kDa subunit-like [Hydra vulgaris]
evm.TU.Hic-asm-10.98	2.57653e-219	-1.09841	0.311	0.54	4.09849e-215	1	PREDICTED: T-complex protein 1 subunit zeta-like [Hydra vulgaris]
evm.TU.Hic-asm-7.1158	3.75357e-219	-1.66891	0.07	0.277	5.97081e-215	1	predicted protein [Nematostella vectensis]
evm.TU.Hic-asm-7.947	6.4306e-219	-1.60137	0.091	0.305	1.02292e-214	1	PREDICTED: heterogeneous nuclear ribonucleoprotein Q-like [Hydra vulgaris]
evm.TU.Hic-asm-7.1006	1.02102e-218	-1.20618	0.234	0.473	1.62414e-214	1	PREDICTED: uncharacterized RNA-binding protein C660.15-like [Hydra vulgaris]
evm.TU.Hic-asm-8.969	1.31714e-218	-2.33299	0.041	0.23	2.09518e-214	1	PREDICTED: signal peptidase complex catalytic subunit SEC11A-like [Hydra vulgaris]
evm.TU.Hic-asm-14.102	2.71957e-218	-1.05706	0.303	0.553	4.32601e-214	1	protein ALP1-like [Dendronephthya gigantea]
evm.TU.Hic-asm-3.1083	6.56155e-218	-2.13789	0.043	0.234	1.04375e-213	1	PREDICTED: eukaryotic translation initiation factor 4B-like [Hydra vulgaris]
evm.TU.Hic-asm-8.1771	9.80451e-218	-2.73678	0.044	0.232	1.5596e-213	1	PREDICTED: uncharacterized protein LOC100200061 isoform X1 [Hydra vulgaris]
evm.TU.Hic-asm-4.205	2.85453e-217	-1.60532	0.151	0.375	4.5407e-213	1	thypedin [Hydra vulgaris]
evm.TU.Hic-asm-7.1022	3.88188e-217	1.63418	0.334	0.184	6.1749e-213	1	ciliary-associated calcium-binding coiled-coil protein 1-like isoform X2 [Acropora millepora]
evm.TU.Hic-asm-8.1522	5.68823e-217	-1.57491	0.12	0.34	9.04826e-213	1	PREDICTED: nucleolar GTP-binding protein 2-like [Hydra vulgaris]
evm.TU.Hic-asm-10.486	3.59703e-216	-1.96854	0.067	0.267	5.7218e-212	1	PREDICTED: nuclear speckle splicing regulatory protein 1-like [Hydra vulgaris]
evm.TU.Hic-asm-7.1256	0	5.30335	0.483	0.027	0	6	PREDICTED: myosin heavy chain kinase B-like [Hydra vulgaris]
evm.TU.Hic-asm-14.502	6.88226e-216	2.60237	0.144	0.045	1.09476e-211	1	PREDICTED: LOW QUALITY PROTEIN: uncharacterized protein LOC105846371 [Hydra vulgaris]
evm.TU.Hic-asm-6.1003	1.31843e-215	-1.38065	0.151	0.38	2.09722e-211	1	PREDICTED: peroxiredoxin-6-like [Hydra vulgaris]
evm.TU.Hic-asm-1.797	1.36166e-215	-1.49359	0.116	0.336	2.16599e-211	1	PREDICTED: splicing regulatory glutamine/lysine-rich protein 1-like isoform X1 [Saccoglossus kowalevskii]
evm.TU.Hic-asm-8.385	3.79825e-215	-1.66276	0.098	0.307	6.04187e-211	1	PREDICTED: eukaryotic translation initiation factor 4E-binding protein 3-like [Hydra vulgaris]
evm.TU.Hic-asm-14.536	1.37788e-214	-1.91458	0.063	0.261	2.1918e-210	1	PREDICTED: 28 kDa heat- and acid-stable phosphoprotein-like [Hydra vulgaris]
evm.TU.Hic-asm-0.1095	1.74728e-214	-1.44603	0.108	0.328	2.7794e-210	1	PREDICTED: uncharacterized protein LOC100215086 [Hydra vulgaris]
evm.TU.Hic-asm-6.1095	2.73103e-214	-1.77145	0.083	0.29	4.34425e-210	1	predicted protein [Nematostella vectensis]
evm.TU.Hic-asm-14.987	4.50793e-214	-2.49667	0.051	0.241	7.17077e-210	1	trichohyalin-like [Pocillopora damicornis]
evm.TU.Hic-asm-6.353	5.23556e-214	-1.18573	0.13	0.357	8.3282e-210	1	PREDICTED: heterogeneous nuclear ribonucleoprotein A2 homolog 2-like [Hydra vulgaris]
evm.TU.Hic-asm-11.335	8.47596e-214	-1.81596	0.11	0.324	1.34827e-209	1	E3 ubiquitin-protein ligase TTC3 [Exaiptasia diaphana]
evm.TU.Hic-asm-12.59	2.29713e-213	-1.84895	0.072	0.273	3.65405e-209	1	Glutamate receptor ionotropic, NMDA 1 [Exaiptasia diaphana]
evm.TU.Hic-asm-0.682	3.64747e-213	-1.32895	0.117	0.336	5.80203e-209	1	PREDICTED: ATPase inhibitor A, mitochondrial-like [Hydra vulgaris]
evm.TU.Hic-asm-10.303	4.62609e-213	0.664377	0.696	0.516	7.35872e-209	1	PREDICTED: ATP synthase subunit delta, mitochondrial-like [Hydra vulgaris]
evm.TU.Hic-asm-9.416	5.10586e-213	-2.33131	0.177	0.382	8.1219e-209	1	PREDICTED: proto-oncogene c-Fos-like isoform X2 [Hydra vulgaris]
evm.TU.Hic-asm-14.202	0	5.26752	0.618	0.044	0	10	PREDICTED: myosin heavy chain, embryonic smooth muscle isoform-like [Hydra vulgaris]
evm.TU.Hic-asm-3.1244	5.62578e-213	-1.26998	0.166	0.4	8.94892e-209	1	PREDICTED: aspartate--tRNA ligase, cytoplasmic-like [Hydra vulgaris]
evm.TU.Hic-asm-9.16	6.19562e-213	-2.3822	0.053	0.245	9.85538e-209	1	PREDICTED: regulator of microtubule dynamics protein 3-like [Hydra vulgaris]
evm.TU.Hic-asm-4.155	6.69452e-213	-2.30146	0.04	0.225	1.0649e-208	1	PREDICTED: probable serine/threonine-protein kinase DDB_G0280133 [Hydra vulgaris]
evm.TU.Hic-asm-7.1452	1.44417e-212	-1.33311	0.144	0.368	2.29724e-208	1	PREDICTED: HIV Tat-specific factor 1 homolog [Hydra vulgaris]
evm.TU.Hic-asm-9.325	3.43979e-212	-1.57237	0.091	0.301	5.47168e-208	1	PREDICTED: talin-2 [Hydra vulgaris]
evm.TU.Hic-asm-4.998	5.94356e-212	-2.55943	0.035	0.214	9.45442e-208	1	beta-catenin [Podocoryna carnea]
evm.TU.Hic-asm-9.21	8.63227e-212	-1.26165	0.422	0.638	1.37314e-207	1	bzip transcription factor C/EBP [Podocoryna carnea]
evm.TU.Hic-asm-7.85	9.75345e-212	2.55948	0.183	0.069	1.55148e-207	1	profilin-4-like [Dendronephthya gigantea]
evm.TU.Hic-asm-7.133	1.83008e-211	1.63002	0.352	0.206	2.91111e-207	1	meiosis inhibitor protein 1-like, partial [Stegodyphus dumicola]
evm.TU.Hic-asm-3.825	7.56993e-211	-2.96551	0.042	0.224	1.20415e-206	1	PREDICTED: uncharacterized protein LOC100203416 [Hydra vulgaris]
evm.TU.Hic-asm-9.1295	6.70207e-210	1.33944	0.423	0.273	1.0661e-205	1	NADH dehydrogenase [ubiquinone] 1 alpha subcomplex subunit 5-like [Actinia tenebrosa]
evm.TU.Hic-asm-12.603	7.89731e-210	1.11916	0.519	0.385	1.25622e-205	1	PREDICTED: enoyl-CoA delta isomerase 2, mitochondrial-like [Hydra vulgaris]
evm.TU.Hic-asm-8.1685	3.72744e-209	-2.33005	0.03	0.206	5.92924e-205	1	mitochondrial carrier homolog 2-like [Orbicella faveolata]
evm.TU.Hic-asm-9.777	1.76557e-208	-1.83138	0.064	0.259	2.80849e-204	1	PREDICTED: eukaryotic initiation factor 4A-III [Hydra vulgaris]
evm.TU.Hic-asm-13.521	6.09905e-208	-1.22404	0.119	0.34	9.70176e-204	1	PREDICTED: LIM and SH3 domain protein 1-like [Hydra vulgaris]
evm.TU.Hic-asm-10.1019	1.23592e-207	-2.32376	0.046	0.23	1.96597e-203	1	PREDICTED: protein HIRA-like [Hydra vulgaris]
evm.TU.Hic-asm-5.411	2.02862e-207	-1.11902	0.24	0.48	3.22693e-203	1	PREDICTED: 26S proteasome non-ATPase regulatory subunit 2 [Hydra vulgaris]
evm.TU.Hic-asm-7.81	6.87834e-207	-2.00452	0.049	0.236	1.09414e-202	1	uncharacterized protein LOC110246889 [Exaiptasia diaphana]
evm.TU.Hic-asm-2.236	1.4117e-206	-2.37826	0.049	0.234	2.2456e-202	1	PREDICTED: glutamine synthetase-like [Hydra vulgaris]
evm.TU.Hic-asm-6.166	1.41925e-206	-2.37495	0.032	0.209	2.25761e-202	1	PREDICTED: dnaJ homolog subfamily C member 25 homolog [Hydra vulgaris]
evm.TU.Hic-asm-6.137	1.82127e-206	-1.78715	0.094	0.3	2.8971e-202	1	PREDICTED: phosphoinositide 3-kinase regulatory subunit 4-like, partial [Hydra vulgaris]
evm.TU.Hic-asm-8.8	4.03103e-206	-2.5005	0.045	0.228	6.41215e-202	1	PREDICTED: optineurin-like [Branchiostoma belcheri]
evm.TU.Hic-asm-0.1191	4.80385e-206	-0.902243	0.573	0.673	7.64148e-202	1	PREDICTED: 40S ribosomal protein S8-like [Hydra vulgaris]
evm.TU.Hic-asm-9.74	2.19711e-205	-2.53126	0.04	0.219	3.49494e-201	1	PREDICTED: metastasis-associated protein MTA3-like [Hydra vulgaris]
evm.TU.Hic-asm-11.217	2.53186e-205	-2.26916	0.037	0.215	4.02743e-201	1	PREDICTED: tetraspanin-6-like [Hydra vulgaris]
evm.TU.Hic-asm-2.299	6.85789e-205	1.69063	0.297	0.15	1.09088e-200	1	--
evm.TU.Hic-asm-12.795	1.85408e-204	-1.67614	0.098	0.299	2.94929e-200	1	PREDICTED: nucleoprotein TPR-like isoform X1 [Hydra vulgaris]
evm.TU.Hic-asm-6.1351	6.24105e-204	-2.63351	0.04	0.218	9.92764e-200	1	PREDICTED: surfeit locus protein 4-like [Hydra vulgaris]
evm.TU.Hic-asm-11.311	7.84871e-204	-2.19376	0.06	0.248	1.24849e-199	1	PREDICTED: transmembrane protein 147-like [Hydra vulgaris]
evm.TU.Hic-asm-13.633	1.26859e-203	-1.339	0.187	0.419	2.01795e-199	1	PREDICTED: translocon-associated protein subunit delta-like [Hydra vulgaris]
evm.TU.Hic-asm-3.597	8.65398e-203	-1.11437	0.19	0.425	1.37659e-198	1	PREDICTED: probable citrate synthase 2, mitochondrial [Hydra vulgaris]
evm.TU.Hic-asm-0.117	1.00498e-202	-1.96334	0.047	0.23	1.59863e-198	1	--
evm.TU.Hic-asm-3.1104	1.33056e-202	-2.4877	0.041	0.219	2.11652e-198	1	PREDICTED: cyclic AMP-dependent transcription factor ATF-7-like isoform X1 [Hydra vulgaris]
evm.TU.Hic-asm-5.116	1.35056e-202	-0.946398	0.405	0.232	2.14833e-198	1	--
evm.TU.Hic-asm-8.135	1.49508e-202	-2.43444	0.044	0.224	2.37823e-198	1	PREDICTED: PC3-like endoprotease variant B [Hydra vulgaris]
evm.TU.Hic-asm-9.382	5.87943e-202	-1.5037	0.066	0.259	9.35241e-198	1	PREDICTED: RNA-binding protein pno1-like [Hydra vulgaris]
evm.TU.Hic-asm-9.1316	1.00635e-201	-2.27804	0.051	0.235	1.6008e-197	1	PREDICTED: E3 ubiquitin-protein ligase HECTD1-like isoform X1 [Hydra vulgaris]
evm.TU.Hic-asm-2.457	2.11954e-201	-1.9606	0.065	0.254	3.37156e-197	1	PREDICTED: regulator of nonsense transcripts 1 [Hydra vulgaris]
evm.TU.Hic-asm-12.433	7.99757e-201	1.10489	0.463	0.307	1.27217e-196	1	PREDICTED: NADH dehydrogenase [ubiquinone] 1 beta subcomplex subunit 9-like [Acropora digitifera]
evm.TU.Hic-asm-8.1209	1.39204e-200	-1.92437	0.066	0.256	2.21432e-196	1	PREDICTED: uncharacterized protein LOC100200373 [Hydra vulgaris]
evm.TU.Hic-asm-7.822	1.48273e-200	-3.57233	0.019	0.182	2.35857e-196	1	PREDICTED: alpha-mannosidase 2-like [Hydra vulgaris]
evm.TU.Hic-asm-4.443	1.84397e-200	-1.47578	0.114	0.326	2.9332e-196	1	PREDICTED: zinc finger CCCH domain-containing protein 15-like [Hydra vulgaris]
evm.TU.Hic-asm-7.899	5.10536e-200	-1.56117	0.074	0.268	8.1211e-196	1	PREDICTED: myb-like protein X [Hydra vulgaris]
evm.TU.Hic-asm-2.767	2.19951e-199	-1.55782	0.094	0.296	3.49875e-195	1	PREDICTED: RNA-binding protein Musashi homolog 2-like isoform X4 [Hydra vulgaris]
evm.TU.Hic-asm-11.301	0	8.28977	0.265	0.001	0	10	innexin 11 [Hydra vulgaris]
evm.TU.Hic-asm-6.61	4.28691e-197	-1.86162	0.053	0.235	6.81918e-193	1	PREDICTED: lysosomal aspartic protease-like [Hydra vulgaris]
evm.TU.Hic-asm-8.974	1.04633e-196	-1.73927	0.075	0.267	1.6644e-192	1	PREDICTED: UDP-N-acetylglucosamine--peptide N-acetylglucosaminyltransferase 110 kDa subunit-like isoform X2 [Hydra vulgaris]
evm.TU.Hic-asm-1.669	1.33876e-196	-1.99697	0.059	0.243	2.12956e-192	1	PREDICTED: HMG box-containing protein 4-like [Hydra vulgaris]
evm.TU.Hic-asm-7.89	2.88656e-196	-2.05175	0.052	0.232	4.59165e-192	1	transcription factor collier-like isoform X3 [Centruroides sculpturatus]
evm.TU.Hic-asm-10.491	8.60812e-196	-1.93565	0.049	0.229	1.36929e-191	1	PREDICTED: transcription elongation factor SPT6 [Hydra vulgaris]
evm.TU.Hic-asm-0.85	9.63067e-196	-1.96809	0.051	0.231	1.53195e-191	1	PREDICTED: MFS-type transporter SLC18B1-like isoform X1 [Hydra vulgaris]
evm.TU.Hic-asm-2.158	3.03319e-195	1.5126	0.305	0.164	4.8249e-191	1	PREDICTED: aldehyde dehydrogenase, mitochondrial [Hydra vulgaris]
evm.TU.Hic-asm-4.533	4.44694e-195	-2.17562	0.038	0.21	7.07375e-191	1	PREDICTED: dolichyl-diphosphooligosaccharide--protein glycosyltransferase 48 kDa subunit-like [Hydra vulgaris]
evm.TU.Hic-asm-12.299	6.75504e-194	-1.84196	0.063	0.248	1.07452e-189	1	PREDICTED: ubiquitin-conjugating enzyme E2 variant 2-like [Hydra vulgaris]
evm.TU.Hic-asm-7.41	1.72258e-193	-3.43726	0.021	0.18	2.7401e-189	1	PREDICTED: delta-1-pyrroline-5-carboxylate synthase-like isoform X1 [Hydra vulgaris]
evm.TU.Hic-asm-13.847	2.02279e-193	0.463793	0.691	0.551	3.21766e-189	1	PREDICTED: cold shock domain-containing protein E1-like [Hydra vulgaris]
evm.TU.Hic-asm-1.822	2.53136e-193	2.15306	0.201	0.085	4.02663e-189	1	WD repeat-containing protein 78-like [Pocillopora damicornis]
evm.TU.Hic-asm-12.466	7.86073e-193	-2.05478	0.046	0.222	1.25041e-188	1	PREDICTED: something about silencing protein 10-like [Hydra vulgaris]
evm.TU.Hic-asm-13.311	1.37663e-191	-1.60402	0.068	0.256	2.1898e-187	1	PREDICTED: succinyl-CoA ligase [GDP-forming] subunit beta, mitochondrial-like [Hydra vulgaris]
evm.TU.Hic-asm-9.438_evm.TU.Hic-asm-9.440	5.9942e-191	-2.14558	0.046	0.22	9.53497e-187	1	--
evm.TU.Hic-asm-10.46	7.39902e-191	-1.22471	0.202	0.421	1.17696e-186	1	uncharacterized protein LOC114543334 [Dendronephthya gigantea]
evm.TU.Hic-asm-8.113	8.88512e-191	-1.76323	0.061	0.243	1.41336e-186	1	PREDICTED: la-related protein 1B-like [Hydra vulgaris]
evm.TU.Hic-asm-5.24	1.14072e-190	-1.86519	0.046	0.221	1.81455e-186	1	3-oxoacyl-like protein, partial [Lasius niger]
evm.TU.Hic-asm-4.802	1.36421e-190	1.18873	0.156	0.052	2.17006e-186	1	--
evm.TU.Hic-asm-9.257	1.44868e-190	1.12858	0.379	0.223	2.30442e-186	1	radial spoke head protein 9 homolog [Acropora millepora]
evm.TU.Hic-asm-10.555	2.87768e-190	0.457417	0.631	0.381	4.57752e-186	1	histone H2A.X.1 [Hydractinia echinata]
evm.TU.Hic-asm-8.96	6.22201e-190	-1.44443	0.16	0.372	9.89735e-186	1	PREDICTED: cyclin-G1-like [Hydra vulgaris]
evm.TU.Hic-asm-3.467	1.24723e-189	-2.31578	0.035	0.202	1.98396e-185	1	PREDICTED: dolichyl-diphosphooligosaccharide--protein glycosyltransferase subunit STT3B [Hydra vulgaris]
evm.TU.Hic-asm-4.672	1.97441e-189	1.10564	0.307	0.161	3.1407e-185	1	--
evm.TU.Hic-asm-2.486	2.17496e-189	-2.35197	0.043	0.214	3.4597e-185	1	DNA repair protein complementing XP-A cells homolog [Hydra vulgaris]
evm.TU.Hic-asm-14.533	4.57284e-189	-1.35475	0.109	0.314	7.27402e-185	1	PREDICTED: THO complex subunit 4-like [Hydra vulgaris]
evm.TU.Hic-asm-8.126	1.5054e-188	-1.08863	0.216	0.436	2.39465e-184	1	PREDICTED: uncharacterized protein LOC105843661 [Hydra vulgaris]
evm.TU.Hic-asm-1.924	2.26828e-188	-1.36167	0.109	0.309	3.60816e-184	1	PREDICTED: calcyphosin-like protein [Hydra vulgaris]
evm.TU.Hic-asm-10.712	3.35718e-188	-0.901221	0.332	0.555	5.34027e-184	1	PREDICTED: T-complex protein 1 subunit beta [Hydra vulgaris]
evm.TU.Hic-asm-13.414	4.75529e-188	-1.46592	0.082	0.272	7.56424e-184	1	PREDICTED: regulator of nonsense transcripts 2 [Hydra vulgaris]
evm.TU.Hic-asm-9.396	6.29902e-188	-1.30923	0.107	0.308	1.00199e-183	1	PREDICTED: splicing factor 3B subunit 2-like [Hydra vulgaris]
evm.TU.Hic-asm-8.1232	7.67989e-188	1.51422	0.256	0.124	1.22164e-183	1	PREDICTED: protein KIBRA-like isoform X1 [Hydra vulgaris]
evm.TU.Hic-asm-3.433	8.99224e-188	-1.23861	0.11	0.313	1.4304e-183	1	PREDICTED: uncharacterized protein PF11_0213-like [Hydra vulgaris]
evm.TU.Hic-asm-8.237	1.11031e-187	-1.83959	0.063	0.244	1.76616e-183	1	PREDICTED: hsp90 co-chaperone Cdc37-like [Hydra vulgaris]
evm.TU.Hic-asm-8.308	1.58552e-187	-1.88295	0.066	0.247	2.52208e-183	1	PREDICTED: histone acetyltransferase KAT6A-like [Hydra vulgaris]
evm.TU.Hic-asm-3.1146	2.01946e-187	1.55119	0.252	0.12	3.21236e-183	1	PREDICTED: ADP-ribosylation factor-like protein 6 [Hydra vulgaris]
evm.TU.Hic-asm-4.657	2.2269e-187	-2.21255	0.048	0.219	3.54234e-183	1	PREDICTED: 5'-3' exoribonuclease 2-like [Hydra vulgaris]
evm.TU.Hic-asm-2.276	2.24781e-187	-1.31222	0.235	0.451	3.57559e-183	1	PREDICTED: peptidyl-prolyl cis-trans isomerase B-like [Hydra vulgaris]
evm.TU.Hic-asm-4.326	3.38642e-186	-2.64504	0.029	0.189	5.38679e-182	1	PREDICTED: coatomer subunit zeta-1-like [Hydra vulgaris]
evm.TU.Hic-asm-0.559	7.48403e-186	-1.87218	0.051	0.224	1.19048e-181	1	innexin 1A [Hydra vulgaris]
evm.TU.Hic-asm-5.419	9.73286e-186	-3.05402	0.031	0.19	1.54821e-181	1	PREDICTED: cell cycle control protein 50A-like [Hydra vulgaris]
evm.TU.Hic-asm-7.1305	2.79448e-185	-2.01206	0.06	0.237	4.44518e-181	1	PREDICTED: PAX3- and PAX7-binding protein 1-like [Hydra vulgaris]
evm.TU.Hic-asm-14.989	3.13241e-185	-1.10076	0.202	0.416	4.98273e-181	1	PREDICTED: acyl carrier protein 2, mitochondrial-like [Hydra vulgaris]
evm.TU.Hic-asm-3.315	3.9662e-185	-1.46584	0.082	0.273	6.30904e-181	1	PREDICTED: basic leucine zipper and W2 domain-containing protein 1-like [Hydra vulgaris]
evm.TU.Hic-asm-2.413	4.57221e-185	-1.57919	0.081	0.268	7.27301e-181	1	PREDICTED: LOW QUALITY PROTEIN: ras GTPase-activating-like protein IQGAP1 [Hydra vulgaris]
evm.TU.Hic-asm-0.674	2.04306e-184	-2.08001	0.05	0.223	3.24989e-180	1	PREDICTED: heterogeneous nuclear ribonucleoprotein A/B-like [Hydra vulgaris]
evm.TU.Hic-asm-12.919	2.60939e-184	-1.62124	0.079	0.265	4.15076e-180	1	PREDICTED: FACT complex subunit SPT16-like [Hydra vulgaris]
evm.TU.Hic-asm-9.715	4.41018e-184	-1.14431	0.148	0.36	7.01527e-180	1	PREDICTED: RNMT-activating mini protein-like [Hydra vulgaris]
evm.TU.Hic-asm-14.367	5.20647e-184	-2.20912	0.04	0.206	8.28193e-180	1	PREDICTED: atrial natriuretic peptide receptor 1-like [Hydra vulgaris]
evm.TU.Hic-asm-6.887	5.53779e-184	-2.26879	0.049	0.219	8.80896e-180	1	E3 ubiquitin-protein ligase rnf213-alpha-like [Pocillopora damicornis]
evm.TU.Hic-asm-8.341	7.91621e-184	-1.30167	0.102	0.297	1.25923e-179	1	PREDICTED: V-type proton ATPase 16 kDa proteolipid subunit [Hydra vulgaris]
evm.TU.Hic-asm-9.517	8.51367e-184	-1.65281	0.144	0.344	1.35427e-179	1	PREDICTED: activator of 90 kDa heat shock protein ATPase homolog 1-like [Hydra vulgaris]
evm.TU.Hic-asm-5.44	1.57957e-183	-2.353	0.041	0.207	2.51263e-179	1	PREDICTED: inhibitor of nuclear factor kappa-B kinase subunit beta-like [Hydra vulgaris]
evm.TU.Hic-asm-8.271	1.59092e-183	-2.26324	0.036	0.2	2.53068e-179	1	PREDICTED: plasma membrane calcium-transporting ATPase 3 [Hydra vulgaris]
evm.TU.Hic-asm-14.96	2.01702e-183	-1.89039	0.045	0.214	3.20847e-179	1	PREDICTED: eukaryotic peptide chain release factor GTP-binding subunit ERF3A-like [Hydra vulgaris]
evm.TU.Hic-asm-11.811	3.01438e-183	-1.49288	0.087	0.277	4.79497e-179	1	PREDICTED: prefoldin subunit 2-like [Hydra vulgaris]
evm.TU.Hic-asm-1.762	3.32476e-183	-2.12428	0.046	0.215	5.2887e-179	1	U2 small nuclear ribonucleoprotein A'-like [Asterias rubens]
evm.TU.Hic-asm-12.541	3.86605e-183	-1.32874	0.099	0.297	6.14972e-179	1	PREDICTED: proteasome subunit alpha type-7-like [Hydra vulgaris]
evm.TU.Hic-asm-7.794	1.00086e-182	-1.65969	0.056	0.231	1.59207e-178	1	PREDICTED: eukaryotic peptide chain release factor subunit 1-like [Hydra vulgaris]
evm.TU.Hic-asm-7.149	1.70373e-182	-1.66132	0.065	0.245	2.71012e-178	1	PREDICTED: sorbitol dehydrogenase-like [Hydra vulgaris]
evm.TU.Hic-asm-7.1346	1.83185e-182	-2.61463	0.029	0.188	2.91392e-178	1	PREDICTED: tyrosine--tRNA ligase, cytoplasmic-like isoform X2 [Hydra vulgaris]
evm.TU.Hic-asm-4.37	2.10304e-182	-2.17093	0.044	0.211	3.34531e-178	1	PREDICTED: U4/U6.U5 tri-snRNP-associated protein 1-like [Hydra vulgaris]
evm.TU.Hic-asm-3.789	3.14295e-182	-1.96629	0.055	0.228	4.99949e-178	1	PREDICTED: uncharacterized protein LOC101241584 [Hydra vulgaris]
evm.TU.Hic-asm-3.119	5.44566e-182	-1.66391	0.059	0.235	8.66241e-178	1	2-5A-dependent ribonuclease-like [Actinia tenebrosa]
evm.TU.Hic-asm-7.755	7.70372e-182	-0.872301	0.317	0.54	1.22543e-177	1	PREDICTED: gelsolin-like protein 1 [Hydra vulgaris]
evm.TU.Hic-asm-6.794	9.36308e-182	1.43863	0.345	0.209	1.48938e-177	1	PREDICTED: transcriptional adapter 1-like isoform X1 [Hydra vulgaris]
evm.TU.Hic-asm-8.876	1.60267e-181	-1.37935	0.115	0.311	2.54936e-177	1	PREDICTED: structural maintenance of chromosomes protein 1A [Hydra vulgaris]
evm.TU.Hic-asm-6.427	3.13257e-181	1.83665	0.209	0.092	4.98298e-177	1	PREDICTED: suppressor of SWI4 1 homolog [Hydra vulgaris]
evm.TU.Hic-asm-4.184	3.17001e-181	-1.79778	0.056	0.231	5.04254e-177	1	PREDICTED: protein Dr1-like [Hydra vulgaris]
evm.TU.Hic-asm-13.47	7.84598e-181	-1.34417	0.089	0.279	1.24806e-176	1	PREDICTED: dnaJ homolog subfamily C member 2-like [Hydra vulgaris]
evm.TU.Hic-asm-12.1083	8.91083e-181	-1.94938	0.049	0.219	1.41745e-176	1	PREDICTED: protein LSM14 homolog [Hydra vulgaris]
evm.TU.Hic-asm-2.463	2.23137e-180	-2.48727	0.031	0.189	3.54944e-176	1	junction-mediating and -regulatory protein-like, partial [Lingula anatina]
evm.TU.Hic-asm-8.88	2.52981e-179	-2.21382	0.039	0.201	4.02417e-175	1	PREDICTED: LOW QUALITY PROTEIN: rho-associated protein kinase 2-like [Hydra vulgaris]
evm.TU.Hic-asm-12.707	4.2258e-179	-2.19322	0.049	0.217	6.72198e-175	1	Gs protein alpha subunit [Tripedalia cystophora]
evm.TU.Hic-asm-11.444	6.33374e-179	-2.01763	0.047	0.213	1.00751e-174	1	PREDICTED: probable ATP-dependent RNA helicase DDX6 [Hydra vulgaris]
evm.TU.Hic-asm-11.83	1.68262e-178	-1.74695	0.053	0.223	2.67654e-174	1	metabotropic glutamate receptor 3-like [Actinia tenebrosa]
evm.TU.Hic-asm-8.1464	2.59291e-178	-3.5061	0.022	0.171	4.12455e-174	1	PREDICTED: inverted formin-2-like isoform X3 [Hydra vulgaris]
evm.TU.Hic-asm-2.373	2.73487e-178	-1.50877	0.086	0.273	4.35035e-174	1	PREDICTED: heterogeneous nuclear ribonucleoprotein K-like isoform X2 [Hydra vulgaris]
evm.TU.Hic-asm-7.795	3.35609e-178	-1.57502	0.075	0.256	5.33853e-174	1	PREDICTED: failed axon connections homolog [Hydra vulgaris]
evm.TU.Hic-asm-11.7	1.22961e-177	-2.24061	0.038	0.198	1.95594e-173	1	PREDICTED: U2 snRNP-associated SURP motif-containing protein-like [Hydra vulgaris]
evm.TU.Hic-asm-11.358	2.92945e-177	-1.92682	0.044	0.209	4.65987e-173	1	PREDICTED: E3 ubiquitin-protein ligase TRIP12-like [Hydra vulgaris]
evm.TU.Hic-asm-2.164	1.58365e-176	-2.30112	0.044	0.207	2.51911e-172	1	S phase cyclin A-associated protein in the endoplasmic reticulum [Nematostella vectensis]
evm.TU.Hic-asm-9.754	1.58767e-176	-1.75097	0.078	0.258	2.52551e-172	1	PREDICTED: uncharacterized protein LOC100214802 [Hydra vulgaris]
evm.TU.Hic-asm-7.27	1.83672e-176	-1.9353	0.047	0.213	2.92167e-172	1	PREDICTED: pre-mRNA-splicing factor SYF2-like [Hydra vulgaris]
evm.TU.Hic-asm-1.765	2.55792e-176	-2.15478	0.043	0.206	4.06889e-172	1	PREDICTED: isoleucine--tRNA ligase, cytoplasmic [Hydra vulgaris]
evm.TU.Hic-asm-12.42	3.12012e-176	-1.08434	0.138	0.344	4.96318e-172	1	PREDICTED: vesicular inhibitory amino acid transporter-like [Hydra vulgaris]
evm.TU.Hic-asm-13.368	3.41421e-176	-1.68776	0.063	0.236	5.43099e-172	1	PREDICTED: lysine-specific demethylase 5A isoform X2 [Hydra vulgaris]
evm.TU.Hic-asm-6.805	1.31016e-175	-1.77928	0.061	0.233	2.08408e-171	1	PREDICTED: vacuolar protein sorting-associated protein 13A-like [Hydra vulgaris]
evm.TU.Hic-asm-3.1198	7.65865e-175	-1.50119	0.093	0.279	1.21826e-170	1	PREDICTED: golgin subfamily A member 4-like, partial [Hydra vulgaris]
evm.TU.Hic-asm-12.303	1.10086e-174	-1.79547	0.06	0.231	1.75113e-170	1	PREDICTED: INO80 complex subunit B-like [Hydra vulgaris]
evm.TU.Hic-asm-9.355	2.10392e-174	-1.80166	0.053	0.22	3.3467e-170	1	PREDICTED: ras-related protein Rab-8A-like [Hydra vulgaris]
evm.TU.Hic-asm-8.587	5.39019e-174	-1.61775	0.06	0.232	8.57417e-170	1	PREDICTED: V-type proton ATPase subunit E-like [Hydra vulgaris]
evm.TU.Hic-asm-1.646	6.85136e-174	-1.99223	0.048	0.211	1.08985e-169	1	PREDICTED: RNA exonuclease 1 homolog [Hydra vulgaris]
evm.TU.Hic-asm-4.1017	1.17119e-173	-1.94984	0.046	0.208	1.86302e-169	1	PREDICTED: Krueppel-like factor 6 [Hydra vulgaris]
evm.TU.Hic-asm-8.613	1.35803e-173	-2.56512	0.034	0.188	2.16022e-169	1	PREDICTED: adenylate cyclase type 9-like [Hydra vulgaris]
evm.TU.Hic-asm-3.493	1.70396e-173	-1.32749	0.094	0.28	2.7105e-169	1	PREDICTED: probable ATP-dependent RNA helicase DDX23 isoform X1 [Hydra vulgaris]
evm.TU.Hic-asm-12.15	3.47331e-173	-2.51765	0.031	0.184	5.52499e-169	1	PREDICTED: nose resistant to fluoxetine protein 6-like [Hydra vulgaris]
evm.TU.Hic-asm-7.595	4.43836e-173	0.86552	0.426	0.287	7.0601e-169	1	PREDICTED: X-linked retinitis pigmentosa GTPase regulator-like, partial [Hydra vulgaris]
evm.TU.Hic-asm-8.1734	4.96527e-173	-1.9653	0.046	0.209	7.89825e-169	1	PREDICTED: tumor susceptibility gene 101 protein-like [Hydra vulgaris]
evm.TU.Hic-asm-13.506	8.11569e-173	1.24327	0.401	0.258	1.29096e-168	1	Coiled-coil domain-containing protein 37 [Exaiptasia diaphana]
evm.TU.Hic-asm-4.325	8.7105e-173	-1.89364	0.049	0.213	1.38558e-168	1	PREDICTED: charged multivesicular body protein 2a-like [Hydra vulgaris]
evm.TU.Hic-asm-3.414	1.93058e-172	-1.85408	0.056	0.223	3.07098e-168	1	PREDICTED: programmed cell death 6-interacting protein-like [Hydra vulgaris]
evm.TU.Hic-asm-10.53	3.50459e-172	-1.46316	0.095	0.28	5.57475e-168	1	PREDICTED: helicase domino-like [Hydra vulgaris]
evm.TU.Hic-asm-4.536	3.60813e-172	-3.38175	0.026	0.174	5.73946e-168	1	uncharacterized protein LOC106176355 [Lingula anatina]
evm.TU.Hic-asm-3.423	4.36788e-172	-1.91366	0.049	0.213	6.94799e-168	1	PREDICTED: peptidyl-prolyl cis-trans isomerase G-like [Hydra vulgaris]
evm.TU.Hic-asm-10.999	5.68723e-172	-2.39074	0.044	0.203	9.04668e-168	1	PREDICTED: CAP-Gly domain-containing linker protein 1-like isoform X1 [Hydra vulgaris]
evm.TU.Hic-asm-4.1016	6.01195e-172	-1.88856	0.059	0.227	9.5632e-168	1	PREDICTED: importin subunit beta-1-like [Hydra vulgaris]
evm.TU.Hic-asm-0.65	9.17533e-172	-2.28685	0.035	0.19	1.45952e-167	1	uncharacterized protein LOC116290552 [Actinia tenebrosa]
evm.TU.Hic-asm-11.32	0	4.89094	0.205	0.017	0	15	Myosin heavy chain kinase B [Stylophora pistillata]
evm.TU.Hic-asm-7.444	1.25614e-171	-1.75642	0.059	0.227	1.99815e-167	1	PREDICTED: mitoferrin-1-like [Hydra vulgaris]
evm.TU.Hic-asm-7.435	1.85382e-171	-2.08863	0.054	0.219	2.94886e-167	1	PREDICTED: transforming acidic coiled-coil-containing protein 3-like [Hydra vulgaris]
evm.TU.Hic-asm-7.1242	3.29904e-171	-1.58509	0.051	0.216	5.24779e-167	1	PREDICTED: eukaryotic translation initiation factor 1A, Y-chromosomal-like [Hydra vulgaris]
evm.TU.Hic-asm-8.1762	4.80685e-171	-2.21756	0.038	0.193	7.64626e-167	1	PREDICTED: minor histocompatibility antigen H13-like [Hydra vulgaris]
evm.TU.Hic-asm-2.763	8.25306e-171	-1.7843	0.053	0.217	1.31281e-166	1	nuclear lamin protein [Hydra vulgaris]
evm.TU.Hic-asm-1.662	1.03609e-170	-1.34114	0.112	0.3	1.64811e-166	1	PREDICTED: ruvB-like 1 [Hydra vulgaris]
evm.TU.Hic-asm-1.251	1.3245e-170	-2.09559	0.036	0.191	2.10688e-166	1	PREDICTED: glucosidase 2 subunit beta-like [Hydra vulgaris]
evm.TU.Hic-asm-8.1773	8.30538e-170	-1.31673	0.118	0.311	1.32114e-165	1	PREDICTED: microtubule-associated protein RP/EB family member 1-like [Hydra vulgaris]
evm.TU.Hic-asm-12.1137	1.01935e-169	-1.93952	0.06	0.229	1.62148e-165	1	PREDICTED: casein kinase II subunit alpha isoform X1 [Branchiostoma belcheri]
evm.TU.Hic-asm-2.691	1.1472e-169	-3.61186	0.018	0.158	1.82486e-165	1	--
evm.TU.Hic-asm-3.737	1.53521e-169	-1.79966	0.048	0.209	2.44206e-165	1	PREDICTED: coiled-coil domain-containing protein 47-like [Hydra vulgaris]
evm.TU.Hic-asm-6.778	4.95141e-169	-0.966947	0.24	0.463	7.87621e-165	1	PREDICTED: endothelial differentiation-related factor 1 homolog [Hydra vulgaris]
evm.TU.Hic-asm-10.698	7.19687e-169	-1.80737	0.065	0.234	1.14481e-164	1	PREDICTED: citron Rho-interacting kinase-like [Hydra vulgaris]
evm.TU.Hic-asm-4.549	1.25106e-168	-1.24424	0.129	0.325	1.99005e-164	1	PREDICTED: cell division control protein 42 homolog [Hydra vulgaris]
evm.TU.Hic-asm-10.32	2.2003e-168	-1.1298	0.129	0.325	3.50002e-164	1	serine/threonine-protein kinase Nek3-like [Orbicella faveolata]
evm.TU.Hic-asm-7.28	2.39984e-168	-1.00103	0.239	0.451	3.81742e-164	1	PREDICTED: T-complex protein 1 subunit theta-like [Hydra vulgaris]
evm.TU.Hic-asm-0.1112	2.80071e-168	-2.07611	0.046	0.205	4.45509e-164	1	--
evm.TU.Hic-asm-11.858	3.35936e-168	1.19844	0.375	0.242	5.34374e-164	1	PREDICTED: mitochondrial fission 1 protein-like [Hydra vulgaris]
evm.TU.Hic-asm-4.762	7.1726e-168	-2.73322	0.039	0.192	1.14095e-163	1	PREDICTED: triple functional domain protein-like [Hydra vulgaris]
evm.TU.Hic-asm-9.772	1.83941e-167	-2.35969	0.031	0.181	2.92595e-163	1	PREDICTED: neutral alpha-glucosidase AB [Hydra vulgaris]
evm.TU.Hic-asm-2.805	3.69836e-167	-2.52952	0.027	0.175	5.88299e-163	1	--
evm.TU.Hic-asm-8.1756	1.99079e-166	-1.42881	0.089	0.269	3.16675e-162	1	PREDICTED: ubiquitin-like modifier-activating enzyme 1 [Hydra vulgaris]
evm.TU.Hic-asm-1.501	2.43309e-166	-1.79778	0.054	0.217	3.87031e-162	1	zinc finger Ran-binding domain-containing protein 2-like [Dendronephthya gigantea]
evm.TU.Hic-asm-14.343	0	4.76494	0.476	0.059	0	6	PREDICTED: myosin-6-like [Hydra vulgaris]
evm.TU.Hic-asm-8.552	6.84871e-166	1.83266	0.262	0.142	1.08942e-161	1	PREDICTED: heat shock protein 75 kDa, mitochondrial-like [Hydra vulgaris]
evm.TU.Hic-asm-2.578	1.93386e-165	-1.18736	0.088	0.267	3.07619e-161	1	PREDICTED: eukaryotic translation initiation factor 3 subunit J-like [Hydra vulgaris]
evm.TU.Hic-asm-8.1147	2.02601e-165	1.01831	0.461	0.327	3.22277e-161	1	Elongin-C [Blattella germanica]
evm.TU.Hic-asm-3.689	2.63476e-165	-2.34358	0.034	0.184	4.19112e-161	1	PREDICTED: transcription factor CP2-like [Hydra vulgaris]
evm.TU.Hic-asm-8.777	2.98883e-165	-1.73915	0.055	0.218	4.75433e-161	1	PREDICTED: serine--tRNA ligase, cytoplasmic-like [Hydra vulgaris]
evm.TU.Hic-asm-9.1153	3.67259e-165	-1.48866	0.092	0.272	5.84199e-161	1	pyruvate kinase PKM-like [Acropora millepora]
evm.TU.Hic-asm-3.523	7.67798e-165	-2.14283	0.056	0.216	1.22134e-160	1	PREDICTED: GATA zinc finger domain-containing protein 1-like [Hydra vulgaris]
evm.TU.Hic-asm-11.885	8.5606e-165	-1.5281	0.083	0.258	1.36173e-160	1	PREDICTED: lysosome-associated membrane glycoprotein 1-like [Hydra vulgaris]
evm.TU.Hic-asm-7.49	1.11412e-164	-1.56983	0.065	0.233	1.77224e-160	1	hypothetical protein LOTGIDRAFT_214375 [Lottia gigantea]
evm.TU.Hic-asm-5.408	1.60009e-164	-1.31121	0.144	0.337	2.54526e-160	1	PREDICTED: PIN2/TERF1-interacting telomerase inhibitor 1-like, partial [Hydra vulgaris]
evm.TU.Hic-asm-10.1082	1.71559e-164	-1.34568	0.117	0.303	2.72899e-160	1	PREDICTED: uncharacterized protein LOC100200187 [Hydra vulgaris]
evm.TU.Hic-asm-2.151	2.58418e-164	-1.39953	0.075	0.247	4.11066e-160	1	PREDICTED: isocitrate dehydrogenase [NADP]-like [Hydra vulgaris]
evm.TU.Hic-asm-3.844	3.60277e-164	-2.96178	0.031	0.177	5.73093e-160	1	PREDICTED: protein CDV3 homolog B-like [Hydra vulgaris]
evm.TU.Hic-asm-6.1308	8.62684e-164	-2.14478	0.045	0.2	1.37227e-159	1	PREDICTED: serine/threonine-protein phosphatase 1 regulatory subunit 10-like isoform X2 [Hydra vulgaris]
evm.TU.Hic-asm-10.694	1.77683e-163	-1.4853	0.074	0.245	2.8264e-159	1	PREDICTED: lissencephaly-1 homolog [Hydra vulgaris]
evm.TU.Hic-asm-8.445	2.01414e-163	1.17831	0.432	0.306	3.20389e-159	1	uncharacterized protein LOC114956964 [Acropora millepora]
evm.TU.Hic-asm-7.1504	2.54169e-163	-2.11311	0.042	0.195	4.04307e-159	1	PREDICTED: nucleolysin TIA-1 isoform p40-like [Hydra vulgaris]
evm.TU.Hic-asm-4.463	2.73605e-163	-1.66274	0.064	0.228	4.35223e-159	1	PREDICTED: vesicle-associated membrane protein 3-like [Hydra vulgaris]
evm.TU.Hic-asm-13.31	3.65916e-163	-1.24941	0.151	0.351	5.82063e-159	1	PREDICTED: ras-related protein Rap-1b-like [Hydra vulgaris]
evm.TU.Hic-asm-6.146	5.15686e-163	-1.64678	0.072	0.24	8.20302e-159	1	PREDICTED: EH domain-binding protein 1-like [Hydra vulgaris]
evm.TU.Hic-asm-7.1311	1.05111e-162	-2.39248	0.03	0.176	1.67199e-158	1	PREDICTED: arginine/serine-rich protein PNISR-like isoform X1 [Hydra vulgaris]
evm.TU.Hic-asm-8.109	1.40667e-162	-1.46221	0.074	0.244	2.2376e-158	1	PREDICTED: histone deacetylase complex subunit SAP30L-like [Hydra vulgaris]
evm.TU.Hic-asm-11.517	2.63465e-162	-1.76679	0.062	0.223	4.19093e-158	1	PREDICTED: glypican-6-like [Hydra vulgaris]
evm.TU.Hic-asm-6.307	4.82523e-162	-1.71022	0.056	0.217	7.6755e-158	1	PREDICTED: proteasome subunit beta type-7-like [Hydra vulgaris]
evm.TU.Hic-asm-3.684	5.14851e-162	-1.92982	0.044	0.197	8.18973e-158	1	PREDICTED: serine/threonine-protein kinase tousled-like 2 [Hydra vulgaris]
evm.TU.Hic-asm-7.8	8.01206e-162	-1.77196	0.076	0.24	1.27448e-157	1	PREDICTED: mitogen-activated protein kinase kinase kinase 15-like [Hydra vulgaris]
evm.TU.Hic-asm-2.17	1.04849e-161	0.86532	0.517	0.383	1.66783e-157	1	PREDICTED: NADH dehydrogenase [ubiquinone] 1 alpha subcomplex subunit 6-like [Hydra vulgaris]
evm.TU.Hic-asm-10.102	1.12287e-161	-1.55352	0.055	0.216	1.78615e-157	1	PREDICTED: clathrin heavy chain 1-like [Hydra vulgaris]
evm.TU.Hic-asm-7.875	2.08406e-161	-3.72494	0.027	0.166	3.31511e-157	1	PREDICTED: uncharacterized protein LOC100200582 [Hydra vulgaris]
evm.TU.Hic-asm-11.1054	2.13737e-161	-1.00178	0.146	0.348	3.39991e-157	1	PREDICTED: eukaryotic translation initiation factor 3 subunit F-like [Hydra vulgaris]
evm.TU.Hic-asm-11.337	3.18633e-161	-1.53893	0.067	0.234	5.0685e-157	1	PREDICTED: protein arginine N-methyltransferase 1-like [Hydra vulgaris]
evm.TU.Hic-asm-2.43	3.51445e-161	-1.7672	0.05	0.206	5.59044e-157	1	alpha-2-macroglobulin [Diadumene lineata]
evm.TU.Hic-asm-9.624	6.17906e-161	-2.39881	0.03	0.174	9.82903e-157	1	PREDICTED: MAP/microtubule affinity-regulating kinase 3 isoform X1 [Hydra vulgaris]
evm.TU.Hic-asm-7.1095	1.54374e-160	-1.31678	0.084	0.257	2.45563e-156	1	PREDICTED: nucleolar protein 16-like [Hydra vulgaris]
evm.TU.Hic-asm-11.496	3.24017e-160	-1.35238	0.085	0.258	5.15414e-156	1	PREDICTED: U2 small nuclear ribonucleoprotein auxiliary factor 35 kDa subunit-related protein 2-like [Hydra vulgaris]
evm.TU.Hic-asm-12.21	1.31568e-159	-2.05488	0.038	0.186	2.09285e-155	1	PREDICTED: serine/threonine-protein kinase PRP4 homolog [Hydra vulgaris]
evm.TU.Hic-asm-4.1206	1.87492e-159	-3.29175	0.032	0.174	2.98243e-155	1	PREDICTED: sequestosome-1-like [Hydra vulgaris]
evm.TU.Hic-asm-8.1833	2.208e-159	-1.83088	0.044	0.197	3.51226e-155	1	PREDICTED: protein phosphatase 1 regulatory subunit 12A-like [Hydra vulgaris]
evm.TU.Hic-asm-5.436	4.01596e-159	-1.72563	0.048	0.202	6.38818e-155	1	PREDICTED: interleukin enhancer-binding factor 2 homolog isoform X1 [Hydra vulgaris]
evm.TU.Hic-asm-7.58	4.08379e-159	-1.94159	0.041	0.191	6.49608e-155	1	PREDICTED: cell division cycle 5-related protein-like [Hydra vulgaris]
evm.TU.Hic-asm-8.442	1.04988e-158	-1.38025	0.064	0.229	1.67005e-154	1	PREDICTED: ATP-binding cassette sub-family E member 1 [Hydra vulgaris]
evm.TU.Hic-asm-7.706	1.22985e-158	-1.54675	0.069	0.233	1.95632e-154	1	PREDICTED: WD repeat-containing protein 1-A-like isoform X1 [Hydra vulgaris]
evm.TU.Hic-asm-2.19	1.39292e-158	-3.14188	0.022	0.159	2.21572e-154	1	muscle, skeletal receptor tyrosine-protein kinase-like [Dendronephthya gigantea]
evm.TU.Hic-asm-2.119	1.69414e-158	-2.21887	0.036	0.182	2.69486e-154	1	PREDICTED: zinc finger RNA-binding protein-like [Hydra vulgaris]
evm.TU.Hic-asm-9.1254	1.829e-158	-1.1662	0.114	0.297	2.90939e-154	1	PREDICTED: small nuclear ribonucleoprotein Sm D2-like [Hydra vulgaris]
evm.TU.Hic-asm-8.869	3.06668e-158	-2.26354	0.038	0.185	4.87816e-154	1	PREDICTED: antizyme inhibitor 2-like [Hydra vulgaris]
evm.TU.Hic-asm-6.617	3.2632e-158	0.948067	0.466	0.324	5.19078e-154	1	PREDICTED: NADH dehydrogenase [ubiquinone] 1 beta subcomplex subunit 7-like [Hydra vulgaris]
evm.TU.Hic-asm-11.493	3.97566e-158	-1.14448	0.149	0.345	6.32408e-154	1	PREDICTED: 26S proteasome non-ATPase regulatory subunit 1-like [Hydra vulgaris]
evm.TU.Hic-asm-8.136	4.49953e-158	-1.1873	0.172	0.371	7.15741e-154	1	GPCR11 [Clytia hemisphaerica]
evm.TU.Hic-asm-6.84	8.86416e-158	-0.981719	0.26	0.474	1.41002e-153	1	PREDICTED: uncharacterized protein LOC105850934 [Hydra vulgaris]
evm.TU.Hic-asm-8.1174	1.22252e-157	2.47016	0.121	0.041	1.94466e-153	1	PREDICTED: uridine-cytidine kinase-like 1 [Hydra vulgaris]
evm.TU.Hic-asm-2.167	1.31877e-157	-2.22759	0.033	0.176	2.09777e-153	1	PREDICTED: calcium/calmodulin-dependent protein kinase type IV-like [Hydra vulgaris]
evm.TU.Hic-asm-12.118	1.36409e-157	-2.29228	0.033	0.177	2.16985e-153	1	PREDICTED: uncharacterized protein LOC105848436 isoform X1 [Hydra vulgaris]
evm.TU.Hic-asm-2.874	2.63834e-157	-2.22323	0.04	0.187	4.1968e-153	1	PREDICTED: sorting nexin-27-like [Hydra vulgaris]
evm.TU.Hic-asm-14.356	5.1927e-157	-1.55565	0.074	0.241	8.26003e-153	1	PREDICTED: eukaryotic translation initiation factor 3 subunit L-like [Hydra vulgaris]
evm.TU.Hic-asm-14.981	1.66932e-156	-1.88731	0.043	0.193	2.65538e-152	1	PREDICTED: ribosome biogenesis regulatory protein homolog [Hydra vulgaris]
evm.TU.Hic-asm-12.1079	2.24415e-156	-2.13563	0.033	0.176	3.56976e-152	1	PREDICTED: uncharacterized protein LOC100204642 [Hydra vulgaris]
evm.TU.Hic-asm-13.472	2.72581e-156	-1.38905	0.099	0.273	4.33595e-152	1	PREDICTED: glutamine--tRNA ligase-like [Hydra vulgaris]
evm.TU.Hic-asm-14.672	2.7321e-156	-1.78349	0.081	0.243	4.34595e-152	1	histone H3.3 [Nematostella vectensis]
evm.TU.Hic-asm-4.97	3.2098e-156	-1.80962	0.068	0.229	5.10583e-152	1	hypothetical protein TCAL_08587 [Tigriopus californicus]
evm.TU.Hic-asm-11.7	3.88346e-156	-1.32375	0.108	0.289	6.17742e-152	1	PREDICTED: U2 snRNP-associated SURP motif-containing protein-like [Hydra vulgaris]
evm.TU.Hic-asm-2.229	7.60844e-156	-1.55324	0.045	0.197	1.21028e-151	1	PREDICTED: probable ribosome biogenesis protein RLP24 [Hydra vulgaris]
evm.TU.Hic-asm-4.141	7.84912e-156	-2.51918	0.027	0.166	1.24856e-151	1	mitogen-activated protein kinase kinase kinase kinase 3 isoform X2 [Exaiptasia diaphana]
evm.TU.Hic-asm-3.1231	2.34961e-155	-1.3759	0.072	0.237	3.73752e-151	1	PREDICTED: coiled-coil domain-containing protein 12-like [Acropora digitifera]
evm.TU.Hic-asm-9.1114	2.51225e-155	1.42031	0.304	0.178	3.99623e-151	1	PREDICTED: UPF0728 protein [Branchiostoma belcheri]
evm.TU.Hic-asm-9.15	2.54889e-155	-1.15044	0.146	0.332	4.05452e-151	1	PREDICTED: protein dpy-30 homolog isoform X1 [Hydra vulgaris]
evm.TU.Hic-asm-4.81	5.07806e-155	-1.25565	0.097	0.273	8.07767e-151	1	PREDICTED: obg-like ATPase 1 isoform X1 [Hydra vulgaris]
evm.TU.Hic-asm-9.739	5.78035e-155	-1.27944	0.079	0.245	9.1948e-151	1	PREDICTED: zinc finger protein 36, C3H1 type-like 2-B [Hydra vulgaris]
evm.TU.Hic-asm-7.392	6.39146e-155	-1.19724	0.128	0.314	1.01669e-150	1	PREDICTED: casein kinase I isoform alpha isoform X2 [Hydra vulgaris]
evm.TU.Hic-asm-11.263	0	3.81362	0.474	0.164	0	6	Myosin-2 heavy chain [Exaiptasia diaphana]
evm.TU.Hic-asm-11.499	1.82693e-154	-3.06161	0.046	0.192	2.9061e-150	1	--
evm.TU.Hic-asm-10.118	8.08246e-154	-2.05312	0.037	0.18	1.28568e-149	1	PREDICTED: probable RNA-binding protein 19 [Hydra vulgaris]
evm.TU.Hic-asm-8.1755	1.74881e-153	-1.68112	0.063	0.22	2.78183e-149	1	PREDICTED: protein DEK-like [Hydra vulgaris]
evm.TU.Hic-asm-1.398	5.18228e-153	-1.7939	0.057	0.211	8.24345e-149	1	PREDICTED: MAP kinase-interacting serine/threonine-protein kinase 1-like [Hydra vulgaris]
evm.TU.Hic-asm-3.168	6.70701e-153	-2.30643	0.027	0.165	1.06688e-148	1	PREDICTED: probable protein disulfide-isomerase A4 [Hydra vulgaris]
evm.TU.Hic-asm-6.944	7.59953e-153	-2.04076	0.035	0.176	1.20886e-148	1	transcription initiation factor TFIID subunit 2-like isoform X1 [Acropora millepora]
evm.TU.Hic-asm-9.452	1.95342e-152	-2.12667	0.041	0.186	3.10731e-148	1	uncharacterized protein LOC114956753 [Acropora millepora]
evm.TU.Hic-asm-8.1152	2.09577e-152	-2.2371	0.051	0.199	3.33374e-148	1	PREDICTED: prosaposin-like isoform X1 [Hydra vulgaris]
evm.TU.Hic-asm-9.1046	2.97198e-152	-2.28074	0.031	0.17	4.72753e-148	1	PREDICTED: guanine nucleotide-binding protein G(q) subunit alpha [Hydra vulgaris]
evm.TU.Hic-asm-14.25	8.68114e-152	2.19092	0.123	0.043	1.38091e-147	1	intraflagellar transport protein 56-like [Actinia tenebrosa]
evm.TU.Hic-asm-13.843	9.81642e-152	-2.80793	0.02	0.151	1.5615e-147	1	PREDICTED: protein lifeguard 4-like [Hydra vulgaris]
evm.TU.Hic-asm-1.393	2.13986e-151	-1.66434	0.047	0.196	3.40388e-147	1	vasa-like protein [Hydractinia echinata]
evm.TU.Hic-asm-8.1043	3.70755e-151	-1.76945	0.063	0.219	5.8976e-147	1	PREDICTED: transcriptional regulator ATRX-like, partial [Hydra vulgaris]
evm.TU.Hic-asm-11.298	3.85777e-151	-1.76766	0.055	0.207	6.13655e-147	1	PREDICTED: arginine and glutamate-rich protein 1-like [Hydra vulgaris]
evm.TU.Hic-asm-4.86	4.99352e-151	-1.75087	0.041	0.186	7.94319e-147	1	PREDICTED: protein deglycase DJ-1-like [Hydra vulgaris]
evm.TU.Hic-asm-8.1537	5.92036e-151	-2.16126	0.045	0.19	9.41752e-147	1	PREDICTED: syntaxin-7-like [Hydra vulgaris]
evm.TU.Hic-asm-7.505	7.43691e-151	-1.77118	0.051	0.2	1.18299e-146	1	protein FAM76A-like [Dendronephthya gigantea]
evm.TU.Hic-asm-1.723	2.84166e-150	-2.26337	0.035	0.174	4.52022e-146	1	PREDICTED: polypyrimidine tract-binding protein 1-like [Hydra vulgaris]
evm.TU.Hic-asm-11.657	3.35855e-150	-2.47453	0.06	0.21	5.34244e-146	1	PREDICTED: uncharacterized protein LOC100213567 [Hydra vulgaris]
evm.TU.Hic-asm-11.113	4.49798e-150	-2.51441	0.029	0.165	7.15494e-146	1	PREDICTED: lethal(3)malignant brain tumor-like protein 4 [Hydra vulgaris]
evm.TU.Hic-asm-5.78	5.82449e-150	-2.03147	0.04	0.184	9.26501e-146	1	PREDICTED: HBS1-like protein [Hydra vulgaris]
evm.TU.Hic-asm-10.998	8.28096e-150	-1.54678	0.06	0.215	1.31725e-145	1	serine/arginine-rich splicing factor 1 [Nematostella vectensis]
evm.TU.Hic-asm-7.391	8.61822e-150	-1.81617	0.055	0.207	1.3709e-145	1	PREDICTED: histone-lysine N-methyltransferase NSD2-like [Hydra vulgaris]
evm.TU.Hic-asm-14.847	2.10365e-149	-2.34996	0.034	0.173	3.34627e-145	1	PREDICTED: UBA-like domain-containing protein 2 [Hydra vulgaris]
evm.TU.Hic-asm-11.959	2.14024e-149	0.790882	0.527	0.403	3.40448e-145	1	--
evm.TU.Hic-asm-0.172	2.86553e-149	-2.43782	0.03	0.166	4.5582e-145	1	PREDICTED: tudor domain-containing protein 7-like, partial [Hydra vulgaris]
evm.TU.Hic-asm-13.333	5.37385e-149	-1.76867	0.055	0.205	8.54818e-145	1	PREDICTED: ras-like GTP-binding protein RHO [Hydra vulgaris]
evm.TU.Hic-asm-10.646	6.06814e-149	0.842659	0.21	0.095	9.65259e-145	1	--
evm.TU.Hic-asm-0.128	1.42149e-148	-1.81242	0.044	0.189	2.26116e-144	1	histone macroH2A [Hydractinia echinata]
evm.TU.Hic-asm-2.49	3.54088e-148	-1.27492	0.113	0.286	5.63248e-144	1	piggyBac transposable element-derived protein 2-like [Dendronephthya gigantea]
evm.TU.Hic-asm-10.1015	4.13465e-148	-1.43233	0.083	0.244	6.57699e-144	1	PREDICTED: ran-specific GTPase-activating protein-like [Hydra vulgaris]
evm.TU.Hic-asm-6.469	4.35156e-148	1.21694	0.247	0.129	6.92203e-144	1	glycerophosphocholine phosphodiesterase GPCPD1-like protein [Dinothrombium tinctorium]
evm.TU.Hic-asm-4.401	4.56429e-148	-1.07614	0.109	0.286	7.26041e-144	1	PREDICTED: eukaryotic translation initiation factor 3 subunit K-like [Hydra vulgaris]
evm.TU.Hic-asm-9.684	5.07016e-148	-1.42207	0.061	0.216	8.0651e-144	1	Dipeptidyl peptidase 3 [Stylophora pistillata]
evm.TU.Hic-asm-6.729	7.25874e-148	-2.343	0.03	0.165	1.15465e-143	1	PREDICTED: uncharacterized protein LOC100211975 [Hydra vulgaris]
evm.TU.Hic-asm-6.127	1.23164e-147	-2.04306	0.037	0.176	1.95917e-143	1	PREDICTED: disintegrin and metalloproteinase domain-containing protein 10-like [Hydra vulgaris]
evm.TU.Hic-asm-4.908	2.91955e-147	0.821562	0.535	0.423	4.64413e-143	1	PREDICTED: PRELI domain-containing protein 1, mitochondrial-like [Hydra vulgaris]
evm.TU.Hic-asm-7.1454	3.16392e-147	-1.39055	0.119	0.292	5.03285e-143	1	PREDICTED: C-Myc-binding protein-like isoform X2 [Hydra vulgaris]
evm.TU.Hic-asm-10.212	6.05067e-147	-2.35817	0.029	0.163	9.62481e-143	1	PREDICTED: protein strawberry notch homolog 1-like [Hydra vulgaris]
evm.TU.Hic-asm-9.556	8.80439e-147	-1.02682	0.283	0.465	1.40051e-142	1	PREDICTED: L-asparaginase-like isoform X1 [Hydra vulgaris]
evm.TU.Hic-asm-9.296	1.36886e-146	-1.28569	0.088	0.252	2.17744e-142	1	PREDICTED: ras-related protein ORAB-1 [Hydra vulgaris]
evm.TU.Hic-asm-2.64	1.48077e-146	-2.40466	0.031	0.166	2.35546e-142	1	--
evm.TU.Hic-asm-13.482	1.95903e-146	-2.15193	0.034	0.171	3.11623e-142	1	PREDICTED: ADP-ribosylation factor-like protein 8B-A [Hydra vulgaris]
evm.TU.Hic-asm-14.95	2.64267e-146	-2.02254	0.049	0.195	4.20369e-142	1	non-muscle actin II [Hydractinia echinata]
evm.TU.Hic-asm-6.732	3.32116e-146	-1.9277	0.053	0.199	5.28297e-142	1	E3 ubiquitin-protein ligase rnf213-alpha-like [Pocillopora damicornis]
evm.TU.Hic-asm-7.1478	6.53258e-146	-2.5235	0.042	0.181	1.03914e-141	1	PREDICTED: sideroflexin-5-like [Hydra vulgaris]
evm.TU.Hic-asm-7.79	7.30763e-146	-1.28266	0.066	0.221	1.16242e-141	1	PREDICTED: protein BUD31 homolog [Hydra vulgaris]
evm.TU.Hic-asm-10.85	1.3406e-145	1.52034	0.291	0.173	2.13249e-141	1	PREDICTED: uncharacterized protein LOC101236069 [Hydra vulgaris]
evm.TU.Hic-asm-11.359	1.76068e-145	-1.61045	0.067	0.22	2.80072e-141	1	PREDICTED: serine/threonine-protein kinase PAK 3-like [Hydra vulgaris]
evm.TU.Hic-asm-8.738	1.82738e-145	-2.14496	0.035	0.172	2.90682e-141	1	PREDICTED: G1/S-specific cyclin-D2-like [Hydra vulgaris]
evm.TU.Hic-asm-11.191	2.33887e-145	-1.58997	0.05	0.195	3.72045e-141	1	PREDICTED: WASH complex subunit FAM21C-like [Hydra vulgaris]
evm.TU.Hic-asm-11.1052	4.34037e-145	-1.20902	0.249	0.446	6.90422e-141	1	PREDICTED: hypoxia up-regulated protein 1-like [Hydra vulgaris]
evm.TU.Hic-asm-9.816	7.93668e-145	-1.25487	0.098	0.266	1.26249e-140	1	transmembrane emp24 domain-containing protein 10-like [Pocillopora damicornis]
evm.TU.Hic-asm-2.358	9.82679e-145	-1.68662	0.046	0.188	1.56315e-140	1	PREDICTED: betaine--homocysteine S-methyltransferase 1-like [Hydra vulgaris]
evm.TU.Hic-asm-4.566	1.30903e-144	-1.48335	0.069	0.225	2.08227e-140	1	PREDICTED: colorectal mutant cancer protein-like [Hydra vulgaris]
evm.TU.Hic-asm-1.447	1.54108e-144	-1.45916	0.057	0.206	2.4514e-140	1	Ribosomal RNA processing protein 36-like [Exaiptasia diaphana]
evm.TU.Hic-asm-3.47	3.70433e-144	-1.056	0.244	0.419	5.89247e-140	1	receptor-type tyrosine-protein phosphatase delta-like isoform X2 [Orbicella faveolata]
evm.TU.Hic-asm-7.1075	9.88741e-144	-2.02035	0.037	0.174	1.57279e-139	1	PREDICTED: structural maintenance of chromosomes protein 6-like [Hydra vulgaris]
evm.TU.Hic-asm-13.313	1.15136e-143	-1.59163	0.046	0.188	1.83147e-139	1	PREDICTED: putative uncharacterized protein DDB_G0290989 [Hydra vulgaris]
evm.TU.Hic-asm-9.1214	1.15892e-143	-1.71823	0.049	0.193	1.8435e-139	1	PREDICTED: uncharacterized protein C19orf47 homolog [Hydra vulgaris]
evm.TU.Hic-asm-2.678	1.97134e-143	-1.434	0.058	0.207	3.13581e-139	1	PREDICTED: survival motor neuron protein-like [Hydra vulgaris]
evm.TU.Hic-asm-11.598	2.8111e-143	-1.31021	0.625	0.737	4.47162e-139	1	PREDICTED: soma ferritin-like [Hydra vulgaris]
evm.TU.Hic-asm-9.708	2.96049e-143	-3.85802	0.02	0.143	4.70925e-139	1	hypothetical protein TCAL_04686 [Tigriopus californicus]
evm.TU.Hic-asm-6.1181	5.56246e-143	-2.07915	0.044	0.184	8.8482e-139	1	PREDICTED: ER degradation-enhancing alpha-mannosidase-like protein 3, partial [Hydra vulgaris]
evm.TU.Hic-asm-8.1365	6.3561e-143	-1.90762	0.047	0.189	1.01106e-138	1	PREDICTED: CWF19-like protein 2 [Hydra vulgaris]
evm.TU.Hic-asm-8.1103	7.24757e-143	-0.755965	0.474	0.638	1.15287e-138	1	PREDICTED: voltage-dependent anion-selective channel protein 2-like [Hydra vulgaris]
evm.TU.Hic-asm-14.446	7.56122e-143	-1.58707	0.05	0.193	1.20276e-138	1	PREDICTED: ribosomal L1 domain-containing protein 1-like [Hydra vulgaris]
evm.TU.Hic-asm-9.1359	8.58465e-143	1.88189	0.233	0.126	1.36556e-138	1	PREDICTED: protein N-terminal glutamine amidohydrolase-like [Hydra vulgaris]
evm.TU.Hic-asm-9.461	1.03229e-142	-1.80694	0.044	0.184	1.64206e-138	1	PREDICTED: uncharacterized protein LOC100204258 [Hydra vulgaris]
evm.TU.Hic-asm-4.1015	1.9377e-142	-2.00695	0.039	0.176	3.08229e-138	1	PREDICTED: Golgi SNAP receptor complex member 2-like [Hydra vulgaris]
evm.TU.Hic-asm-12.177	2.25446e-142	-2.23819	0.044	0.183	3.58618e-138	1	PREDICTED: phosphoenolpyruvate carboxykinase [GTP], mitochondrial-like [Hydra vulgaris]
evm.TU.Hic-asm-0.709	3.68123e-142	-1.86911	0.045	0.185	5.85573e-138	1	kinesin-like protein KIF13B isoform X1 [Actinia tenebrosa]
evm.TU.Hic-asm-11.356	5.25182e-142	2.63135	0.126	0.047	8.35407e-138	1	PREDICTED: PIH1 domain-containing protein 2-like [Hydra vulgaris]
evm.TU.Hic-asm-10.434	1.05069e-141	-2.16444	0.033	0.166	1.67134e-137	1	PREDICTED: mediator of RNA polymerase II transcription subunit 19-like [Hydra vulgaris]
evm.TU.Hic-asm-3.552	1.23e-141	-1.64569	0.054	0.199	1.95656e-137	1	PREDICTED: SAP domain-containing ribonucleoprotein-like [Hydra vulgaris]
evm.TU.Hic-asm-1.478	1.8584e-141	-1.30852	0.072	0.225	2.95616e-137	1	PREDICTED: probable rRNA-processing protein EBP2 [Hydra vulgaris]
evm.TU.Hic-asm-9.601	2.25443e-141	2.22815	0.192	0.093	3.58613e-137	1	PREDICTED: delta(8)-fatty-acid desaturase 2-like [Hydra vulgaris]
evm.TU.Hic-asm-4.562	2.88748e-141	-2.10599	0.034	0.167	4.59311e-137	1	PREDICTED: low-density lipoprotein receptor-related protein 4-like, partial [Hydra vulgaris]
evm.TU.Hic-asm-8.1703	3.0491e-141	-1.82114	0.044	0.183	4.8502e-137	1	vacuolar protein sorting-associated protein 13A-like [Actinia tenebrosa]
evm.TU.Hic-asm-12.274	3.16875e-141	-1.56432	0.076	0.231	5.04053e-137	1	PREDICTED: kinesin-like protein KIF15 [Hydra vulgaris]
evm.TU.Hic-asm-8.1675	3.22283e-141	-1.94468	0.036	0.172	5.12656e-137	1	PREDICTED: membrane-associated progesterone receptor component 2-like [Hydra vulgaris]
evm.TU.Hic-asm-4.449	3.6669e-141	-2.78154	0.02	0.143	5.83294e-137	1	endothelial PAS domain-containing protein 1-like isoform X1 [Stylophora pistillata]
evm.TU.Hic-asm-7.792	3.90576e-141	-2.78267	0.041	0.176	6.2129e-137	1	PREDICTED: kinesin-like protein KIF15 isoform X1 [Hydra vulgaris]
evm.TU.Hic-asm-4.1162	4.70842e-141	-2.54011	0.022	0.146	7.48968e-137	1	PREDICTED: uncharacterized protein LOC100211173 isoform X1 [Hydra vulgaris]
evm.TU.Hic-asm-8.1162	5.70231e-141	-1.10851	0.117	0.287	9.07067e-137	1	PREDICTED: suppressor of G2 allele of SKP1 homolog [Hydra vulgaris]
evm.TU.Hic-asm-11.695	7.28113e-141	-2.20845	0.03	0.16	1.15821e-136	1	PREDICTED: calcium-binding protein 39-like [Hydra vulgaris]
evm.TU.Hic-asm-5.4	7.4094e-141	-1.47953	0.078	0.235	1.17861e-136	1	uncharacterized protein LOC110050998 [Orbicella faveolata]
evm.TU.Hic-asm-12.323	8.47066e-141	-1.75955	0.038	0.174	1.34743e-136	1	PREDICTED: actin-related protein 2/3 complex subunit 4 [Hydra vulgaris]
evm.TU.Hic-asm-6.347	8.47594e-141	-1.70295	0.044	0.184	1.34827e-136	1	PREDICTED: FK506-binding protein 15-like isoform X1 [Hydra vulgaris]
evm.TU.Hic-asm-8.916	9.48626e-141	-1.7397	0.039	0.176	1.50898e-136	1	THO complex subunit 2-like [Pocillopora damicornis]
evm.TU.Hic-asm-2.473	1.40268e-140	-1.54319	0.06	0.207	2.23124e-136	1	PREDICTED: high affinity cAMP-specific and IBMX-insensitive 3',5'-cyclic phosphodiesterase 8A isoform X1 [Hydra vulgaris]
evm.TU.Hic-asm-8.1817	1.49251e-140	-1.81467	0.03	0.161	2.37413e-136	1	PREDICTED: eukaryotic translation initiation factor 3 subunit I-like [Hydra vulgaris]
evm.TU.Hic-asm-2.401	1.49314e-140	-1.74697	0.042	0.18	2.37514e-136	1	ubiquilin-1-like [Dendronephthya gigantea]
evm.TU.Hic-asm-4.1103	1.88428e-140	-2.73494	0.028	0.155	2.99733e-136	1	voltage-gated calcium channel beta subunit [Physalia physalis]
evm.TU.Hic-asm-13.315	2.20009e-140	-2.13823	0.032	0.164	3.49968e-136	1	PREDICTED: ubiquitin-conjugating enzyme E2 N [Hydra vulgaris]
evm.TU.Hic-asm-4.1161	2.89547e-140	-2.20649	0.022	0.148	4.60583e-136	1	PREDICTED: ESF1 homolog [Hydra vulgaris]
evm.TU.Hic-asm-4.703	4.16709e-140	-2.07824	0.028	0.157	6.6286e-136	1	PREDICTED: PERQ amino acid-rich with GYF domain-containing protein 2-like [Hydra vulgaris]
evm.TU.Hic-asm-4.1107	5.13713e-140	-2.23912	0.034	0.167	8.17164e-136	1	PREDICTED: pre-mRNA-splicing factor CWC22 homolog [Hydra vulgaris]
evm.TU.Hic-asm-8.714	5.2991e-140	-2.04525	0.027	0.155	8.42927e-136	1	PREDICTED: tumor suppressor candidate 3-like [Hydra vulgaris]
evm.TU.Hic-asm-4.178_evm.TU.Hic-asm-4.179	1.14714e-139	-1.92907	0.049	0.19	1.82476e-135	1	--
evm.TU.Hic-asm-7.54	1.40908e-139	-1.743	0.054	0.198	2.24142e-135	1	PREDICTED: histone-binding protein RBBP7 [Hydra vulgaris]
evm.TU.Hic-asm-4.148	1.52302e-139	-2.74518	0.022	0.147	2.42267e-135	1	PREDICTED: hypoxia-inducible factor 1-alpha-like [Hydra vulgaris]
evm.TU.Hic-asm-9.127	1.60304e-139	-1.13623	0.087	0.248	2.54996e-135	1	PREDICTED: ras-related protein Rab-11B-like [Hydra vulgaris]
evm.TU.Hic-asm-11.91	2.15347e-139	1.42831	0.284	0.17	3.42553e-135	1	PREDICTED: octopamine receptor beta-1R-like, partial [Hydra vulgaris]
evm.TU.Hic-asm-8.1853	2.18362e-139	-1.68131	0.041	0.178	3.47349e-135	1	pre-rRNA-processing protein TSR1 homolog [Nematostella vectensis]
evm.TU.Hic-asm-10.9	3.01524e-139	-1.24518	0.093	0.253	4.79635e-135	1	macrophage migration inhibitory factor homolog [Melanaphis sacchari]
evm.TU.Hic-asm-14.126	3.66e-139	-1.56894	0.094	0.254	5.82197e-135	1	PREDICTED: hepatocyte growth factor-regulated tyrosine kinase substrate-like isoform X2 [Hydra vulgaris]
evm.TU.Hic-asm-12.69	3.70821e-139	-1.80578	0.042	0.179	5.89865e-135	1	PREDICTED: biogenesis of lysosome-related organelles complex 1 subunit 4-like [Hydra vulgaris]
evm.TU.Hic-asm-2.872	5.06955e-139	-1.55277	0.047	0.188	8.06414e-135	1	PREDICTED: transcriptional repressor p66-beta-like [Hydra vulgaris]
evm.TU.Hic-asm-0.381	8.56155e-139	-3.0277	0.021	0.143	1.36189e-134	1	PREDICTED: protein tyrosine phosphatase type IVA 1-like [Hydra vulgaris]
evm.TU.Hic-asm-11.1092	8.77568e-139	-2.06486	0.042	0.178	1.39595e-134	1	PREDICTED: stress-associated endoplasmic reticulum protein 2-like [Acropora digitifera]
evm.TU.Hic-asm-10.984	9.50237e-139	-1.68539	0.051	0.192	1.51154e-134	1	PREDICTED: MORC family CW-type zinc finger protein 2-like [Hydra vulgaris]
evm.TU.Hic-asm-6.1332	1.75736e-138	-1.18939	0.065	0.214	2.79543e-134	1	PREDICTED: fatty acyl-CoA reductase 1-like [Hydra vulgaris]
evm.TU.Hic-asm-3.3	2.00299e-138	-1.82004	0.051	0.192	3.18615e-134	1	Transposon TX1 uncharacterized 149 kDa protein [Exaiptasia diaphana]
evm.TU.Hic-asm-10.109	2.13477e-138	2.24277	0.114	0.039	3.39578e-134	1	PREDICTED: neuronal pentraxin-1-like isoform X2 [Acropora digitifera]
evm.TU.Hic-asm-6.747	3.91696e-138	-1.95	0.035	0.167	6.23071e-134	1	PREDICTED: trans-L-3-hydroxyproline dehydratase-like [Hydra vulgaris]
evm.TU.Hic-asm-7.14	4.28606e-138	1.81837	0.123	0.045	6.81784e-134	1	PREDICTED: SET and MYND domain-containing protein 5-like [Hydra vulgaris]
evm.TU.Hic-asm-10.26	4.88982e-138	-1.60627	0.058	0.201	7.77823e-134	1	--
evm.TU.Hic-asm-3.427	1.11115e-137	-1.68465	0.043	0.18	1.76751e-133	1	PREDICTED: dnaJ homolog subfamily C member 1-like [Hydra vulgaris]
evm.TU.Hic-asm-9.1347	1.55185e-137	-2.17996	0.033	0.164	2.46852e-133	1	PREDICTED: pecanex-like protein 3 isoform X1 [Hydra vulgaris]
evm.TU.Hic-asm-11.61	1.5746e-137	-1.98714	0.046	0.182	2.50471e-133	1	PREDICTED: pleckstrin homology-like domain family B member 1 [Hydra vulgaris]
evm.TU.Hic-asm-6.1372	1.8284e-137	-2.02353	0.044	0.18	2.90843e-133	1	PREDICTED: uncharacterized protein LOC101234877 [Hydra vulgaris]
evm.TU.Hic-asm-12.36	1.83938e-137	-3.44871	0.016	0.133	2.9259e-133	1	PREDICTED: probable glutathione S-transferase 7 [Hydra vulgaris]
evm.TU.Hic-asm-6.76	1.8844e-137	-5.15713	0.02	0.139	2.99751e-133	1	PREDICTED: guanine nucleotide exchange factor VAV2-like [Hydra vulgaris]
evm.TU.Hic-asm-7.1397	3.27368e-137	-2.35333	0.021	0.144	5.20744e-133	1	PREDICTED: clathrin interactor 1-like isoform X2 [Hydra vulgaris]
evm.TU.Hic-asm-8.467	3.40938e-137	-1.81886	0.035	0.166	5.4233e-133	1	PREDICTED: periodic tryptophan protein 1 homolog [Hydra vulgaris]
evm.TU.Hic-asm-3.125	4.05215e-137	-1.14174	0.113	0.279	6.44576e-133	1	PREDICTED: chromobox protein homolog 1-like [Hydra vulgaris]
evm.TU.Hic-asm-0.938	4.82667e-137	-1.5325	0.059	0.204	7.67778e-133	1	PREDICTED: protein scribble homolog isoform X1 [Hydra vulgaris]
evm.TU.Hic-asm-8.1192	8.0073e-137	-1.71858	0.049	0.188	1.27372e-132	1	PREDICTED: uncharacterized protein LOC100212344 [Hydra vulgaris]
evm.TU.Hic-asm-9.98	9.88992e-137	-2.04	0.034	0.164	1.57319e-132	1	PREDICTED: RNA polymerase-associated protein RTF1 homolog [Hydra vulgaris]
evm.TU.Hic-asm-2.132	1.67807e-136	-1.9515	0.036	0.168	2.66931e-132	1	PREDICTED: uncharacterized protein LOC101237030 isoform X1 [Hydra vulgaris]
evm.TU.Hic-asm-6.1174	1.79345e-136	-2.59957	0.023	0.146	2.85284e-132	1	PREDICTED: protein GPR107-like [Hydra vulgaris]
evm.TU.Hic-asm-8.1225	2.68388e-136	-2.00163	0.039	0.172	4.26924e-132	1	PREDICTED: putative uncharacterized protein DDB_G0282133 [Hydra vulgaris]
evm.TU.Hic-asm-8.926	2.75555e-136	-1.09296	0.139	0.311	4.38325e-132	1	PREDICTED: CDGSH iron-sulfur domain-containing protein 1-like [Hydra vulgaris]
evm.TU.Hic-asm-3.122	2.80746e-136	-1.28031	0.076	0.229	4.46582e-132	1	PREDICTED: bone morphogenetic protein receptor type-2-like [Hydra vulgaris]
evm.TU.Hic-asm-7.428	3.9145e-136	-1.35108	0.075	0.228	6.2268e-132	1	PREDICTED: cysteine and histidine-rich domain-containing protein 1-like [Hydra vulgaris]
evm.TU.Hic-asm-0.84	3.98825e-136	-2.04317	0.031	0.159	6.34412e-132	1	PREDICTED: maternal effect protein staufen-like [Hydra vulgaris]
evm.TU.Hic-asm-5.422	4.06937e-136	-1.6856	0.065	0.212	6.47315e-132	1	PREDICTED: kinesin-like protein KIF21A isoform X1 [Hydra vulgaris]
evm.TU.Hic-asm-0.7	4.76764e-136	-1.3677	0.114	0.282	7.58389e-132	1	uncharacterized protein LOC114541069 [Dendronephthya gigantea]
evm.TU.Hic-asm-3.173	6.90628e-136	-1.99077	0.038	0.17	1.09858e-131	1	PREDICTED: methionine--tRNA ligase, cytoplasmic-like [Hydra vulgaris]
evm.TU.Hic-asm-11.816	2.14726e-135	-1.44673	0.07	0.22	3.41564e-131	1	PREDICTED: ATP-binding cassette sub-family G member 4-like [Hydra vulgaris]
evm.TU.Hic-asm-8.1051	2.45156e-135	-2.14126	0.03	0.156	3.89969e-131	1	PREDICTED: transcription factor IIIA-like [Hydra vulgaris]
evm.TU.Hic-asm-2.602	3.26892e-135	-3.15424	0.021	0.14	5.19987e-131	1	PREDICTED: RNA-binding protein MEX3B-like [Hydra vulgaris]
evm.TU.Hic-asm-5.19	3.84763e-135	-2.14537	0.045	0.18	6.12042e-131	1	uncharacterized protein LOC111681762 [Lucilia cuprina]
evm.TU.Hic-asm-6.679	5.40382e-135	-1.72856	0.065	0.21	8.59585e-131	1	PREDICTED: homeodomain-interacting protein kinase 2-like [Hydra vulgaris]
evm.TU.Hic-asm-8.536	5.7655e-135	-1.46351	0.076	0.225	9.17118e-131	1	Ras2, partial [Hydractinia echinata]
evm.TU.Hic-asm-7.501	5.79298e-135	-2.41101	0.028	0.153	9.21489e-131	1	ribosomal protein S6 kinase 2 beta [Hydra vulgaris]
evm.TU.Hic-asm-4.753	7.15968e-135	1.56588	0.212	0.108	1.13889e-130	1	PREDICTED: 45 kDa calcium-binding protein-like [Hydra vulgaris]
evm.TU.Hic-asm-12.492	8.70686e-135	-0.599204	0.272	0.15	1.385e-130	1	--
evm.TU.Hic-asm-9.97	1.04382e-134	-2.2987	0.026	0.15	1.66041e-130	1	kinesin-like protein KIF16B isoform X4 [Nematostella vectensis]
evm.TU.Hic-asm-11.992	1.05287e-134	-1.70191	0.041	0.175	1.67479e-130	1	PREDICTED: dnaJ homolog subfamily C member 21-like [Hydra vulgaris]
evm.TU.Hic-asm-3.708	1.13241e-134	-1.20692	0.086	0.243	1.80132e-130	1	PREDICTED: glycerol-3-phosphate dehydrogenase [NAD(+)], cytoplasmic-like [Hydra vulgaris]
evm.TU.Hic-asm-6.1363	1.51815e-134	-1.92276	0.03	0.157	2.41491e-130	1	PREDICTED: cysteine--tRNA ligase, cytoplasmic-like [Hydra vulgaris]
evm.TU.Hic-asm-11.218	2.46385e-134	-2.71935	0.019	0.137	3.91924e-130	1	PREDICTED: mediator of RNA polymerase II transcription subunit 12-like protein [Hydra vulgaris]
evm.TU.Hic-asm-3.578	4.78127e-134	-1.70015	0.045	0.179	7.60557e-130	1	PREDICTED: dynactin subunit 2-B-like [Hydra vulgaris]
evm.TU.Hic-asm-9.1164	8.67034e-134	-2.85526	0.017	0.134	1.37919e-129	1	PREDICTED: BRO1 domain-containing protein BROX-like isoform X2 [Hydra vulgaris]
evm.TU.Hic-asm-3.33	1.37247e-133	-1.75323	0.037	0.167	2.18319e-129	1	PREDICTED: uncharacterized protein LOC105846275 [Hydra vulgaris]
evm.TU.Hic-asm-14.517	1.63733e-133	-1.86244	0.032	0.16	2.6045e-129	1	PREDICTED: zinc finger ZZ-type and EF-hand domain-containing protein 1-like [Hydra vulgaris]
evm.TU.Hic-asm-2.845	2.09254e-133	-1.95619	0.037	0.167	3.32861e-129	1	pituitary tumor-transforming gene 1 protein-interacting protein [Exaiptasia diaphana]
evm.TU.Hic-asm-1.875	4.02809e-133	-2.55352	0.031	0.155	6.40748e-129	1	PREDICTED: receptor-type tyrosine-protein phosphatase delta [Hydra vulgaris]
evm.TU.Hic-asm-13.611	5.41432e-133	-3.12136	0.016	0.131	8.61257e-129	1	PREDICTED: uncharacterized protein LOC105448935 isoform X1 [Wasmannia auropunctata]
evm.TU.Hic-asm-12.1195	5.78537e-133	-2.96806	0.027	0.148	9.20279e-129	1	PREDICTED: MARVEL domain-containing protein 1-like [Hydra vulgaris]
evm.TU.Hic-asm-7.117	6.80149e-133	-0.924652	0.201	0.388	1.08191e-128	1	coiled-coil domain-containing protein 83-like isoform X1 [Pocillopora damicornis]
evm.TU.Hic-asm-4.38	9.24207e-133	-1.91472	0.032	0.159	1.47014e-128	1	PREDICTED: merozoite surface protein 1-like [Hydra vulgaris]
evm.TU.Hic-asm-8.1405	9.59966e-133	-1.99467	0.042	0.174	1.52702e-128	1	PREDICTED: fatty acid hydroxylase domain-containing protein 2-like [Hydra vulgaris]
evm.TU.Hic-asm-13.424	1.13264e-132	-1.44329	0.073	0.221	1.80169e-128	1	PREDICTED: DNA/RNA-binding protein KIN17-like [Hydra vulgaris]
evm.TU.Hic-asm-6.1211	1.84363e-132	-1.24063	0.087	0.242	2.93267e-128	1	PREDICTED: centrosome-associated protein 350-like [Hydra vulgaris]
evm.TU.Hic-asm-12.507	4.12488e-132	-1.10596	0.091	0.249	6.56144e-128	1	bolA-like protein 3 [Actinia tenebrosa]
evm.TU.Hic-asm-10.765	7.57179e-132	-2.01434	0.028	0.152	1.20444e-127	1	PREDICTED: pre-rRNA processing protein FTSJ3-like [Hydra vulgaris]
evm.TU.Hic-asm-13.573	8.24635e-132	-1.49757	0.046	0.18	1.31175e-127	1	PREDICTED: MICOS complex subunit MIC19-like [Hydra vulgaris]
evm.TU.Hic-asm-8.582	9.60355e-132	-1.32531	0.09	0.246	1.52764e-127	1	PREDICTED: arginine--tRNA ligase, cytoplasmic-like [Hydra vulgaris]
evm.TU.Hic-asm-8.504	9.68341e-132	-2.57921	0.024	0.143	1.54034e-127	1	PREDICTED: plexin-A2-like, partial [Hydra vulgaris]
evm.TU.Hic-asm-8.626	1.19708e-131	-1.43269	0.074	0.219	1.9042e-127	1	PREDICTED: probable protein phosphatase 2C 60 [Hydra vulgaris]
evm.TU.Hic-asm-2.659	1.41867e-131	-0.91417	0.132	0.305	2.25667e-127	1	proteasome subunit alpha type-4 [Exaiptasia diaphana]
evm.TU.Hic-asm-8.1279	1.57076e-131	-2.82127	0.025	0.146	2.49861e-127	1	PREDICTED: cGMP-inhibited 3',5'-cyclic phosphodiesterase A-like [Hydra vulgaris]
evm.TU.Hic-asm-13.894	1.84276e-131	-1.46307	0.044	0.177	2.93128e-127	1	PREDICTED: guanine nucleotide-binding protein-like 3 homolog [Hydra vulgaris]
evm.TU.Hic-asm-7.1074	2.11588e-131	-2.03721	0.03	0.154	3.36573e-127	1	PREDICTED: coatomer subunit beta'-like [Hydra vulgaris]
evm.TU.Hic-asm-6.422	2.59742e-131	-1.17382	0.067	0.211	4.13172e-127	1	PREDICTED: elongation of very long chain fatty acids protein AAEL008004-like [Hydra vulgaris]
evm.TU.Hic-asm-1.801	2.89693e-131	-1.22724	0.096	0.251	4.60815e-127	1	PREDICTED: cAMP-dependent protein kinase catalytic subunit alpha [Hydra vulgaris]
evm.TU.Hic-asm-2.596	3.22995e-131	-1.43544	0.064	0.207	5.13787e-127	1	hypothetical protein LOTGIDRAFT_212782 [Lottia gigantea]
evm.TU.Hic-asm-3.89	5.97956e-131	-1.59005	0.049	0.185	9.51168e-127	1	PREDICTED: aladin-like [Hydra vulgaris]
evm.TU.Hic-asm-11.503	1.21333e-130	-1.1072	0.081	0.233	1.93005e-126	1	PREDICTED: ragulator complex protein LAMTOR4 homolog [Hydra vulgaris]
evm.TU.Hic-asm-7.463	1.48111e-130	-1.42554	0.063	0.205	2.35601e-126	1	PREDICTED: protein RCC2-like [Hydra vulgaris]
evm.TU.Hic-asm-14.279	1.65039e-130	-1.94645	0.037	0.164	2.62528e-126	1	uncharacterized protein LOC108741849, partial [Agrilus planipennis]
evm.TU.Hic-asm-7.1279	2.54904e-130	0.848111	0.42	0.303	4.05475e-126	1	--
evm.TU.Hic-asm-1.913	2.79332e-130	-1.27579	0.123	0.279	4.44333e-126	1	PREDICTED: proliferating cell nuclear antigen-like [Hydra vulgaris]
evm.TU.Hic-asm-6.1393	3.23521e-130	-3.31038	0.014	0.126	5.14625e-126	1	PREDICTED: histidine-rich membrane protein KE4 homolog 2-like [Hydra vulgaris]
evm.TU.Hic-asm-12.646	6.68089e-130	-2.03432	0.051	0.185	1.06273e-125	1	charged multivesicular body protein 4b [Exaiptasia diaphana]
evm.TU.Hic-asm-12.721	8.35155e-130	1.32218	0.281	0.167	1.32848e-125	1	coiled-coil domain-containing protein 113-like [Pocillopora damicornis]
evm.TU.Hic-asm-8.32	9.64023e-130	-3.00933	0.043	0.17	1.53347e-125	1	polycystic kidney disease 2-like 1 protein isoform X2 [Actinia tenebrosa]
evm.TU.Hic-asm-1.64	1.03756e-129	-2.49446	0.033	0.156	1.65045e-125	1	PREDICTED: receptor-type tyrosine-protein phosphatase alpha-like, partial [Hydra vulgaris]
evm.TU.Hic-asm-0.1167	1.20352e-129	1.05749	0.315	0.194	1.91445e-125	1	uncharacterized protein C2orf81 homolog isoform X2 [Orbicella faveolata]
evm.TU.Hic-asm-3.592	1.40288e-129	-1.94757	0.04	0.169	2.23156e-125	1	PREDICTED: uncharacterized protein LOC100203227 [Hydra vulgaris]
evm.TU.Hic-asm-10.1018	2.07478e-129	-1.55488	0.049	0.183	3.30035e-125	1	PREDICTED: membrane magnesium transporter 1-like [Hydra vulgaris]
evm.TU.Hic-asm-3.985	3.12704e-129	-2.14573	0.021	0.138	4.97418e-125	1	DDRGK1 [Mytilus coruscus]
evm.TU.Hic-asm-14.837	3.39026e-129	-1.34032	0.079	0.229	5.39289e-125	1	Nucleosome-remodeling factor subunit BPTF [Exaiptasia diaphana]
evm.TU.Hic-asm-13.233	3.49674e-129	-1.09852	0.223	0.404	5.56226e-125	1	PREDICTED: flagellar calcium-binding protein-like [Hydra vulgaris]
evm.TU.Hic-asm-9.394	3.91419e-129	-2.05469	0.028	0.15	6.2263e-125	1	PREDICTED: spastin-like [Hydra vulgaris]
evm.TU.Hic-asm-4.528	4.30306e-129	-2.97352	0.016	0.129	6.84488e-125	1	frizzled receptor [Hydractinia echinata]
evm.TU.Hic-asm-7.244	5.00607e-129	2.21899	0.15	0.065	7.96315e-125	1	PREDICTED: 39S ribosomal protein L43, mitochondrial-like [Hydra vulgaris]
evm.TU.Hic-asm-12.297	6.68639e-129	-1.87116	0.033	0.158	1.0636e-124	1	PREDICTED: U4/U6 small nuclear ribonucleoprotein Prp3-like [Hydra vulgaris]
evm.TU.Hic-asm-3.114	1.00238e-128	-1.67691	0.045	0.176	1.59448e-124	1	tetratricopeptide repeat protein 21B-like isoform X1 [Acropora millepora]
evm.TU.Hic-asm-5.6	1.42467e-128	-2.24954	0.064	0.197	2.26623e-124	1	DNA-directed RNA polymerase [Trichuris trichiura]
evm.TU.Hic-asm-3.23	1.95463e-128	-1.78276	0.04	0.169	3.10924e-124	1	PREDICTED: STE20-related kinase adapter protein alpha-like [Hydra vulgaris]
evm.TU.Hic-asm-14.647	2.14095e-128	-1.28988	0.059	0.199	3.4056e-124	1	PREDICTED: CCR4-NOT transcription complex subunit 3-like [Hydra vulgaris]
evm.TU.Hic-asm-2.62	4.11559e-128	-2.22479	0.03	0.151	6.54666e-124	1	Swi5-dependent recombination DNA repair protein 1-like protein [Trichoplax sp. H2]
evm.TU.Hic-asm-6.93	4.27756e-128	-1.11338	0.135	0.305	6.80432e-124	1	PREDICTED: zinc finger CCCH domain-containing protein 11A-like [Hydra vulgaris]
evm.TU.Hic-asm-12.193	4.74428e-128	-1.35656	0.065	0.207	7.54673e-124	1	PREDICTED: coiled-coil-helix-coiled-coil-helix domain-containing protein 1-like [Hydra vulgaris]
evm.TU.Hic-asm-12.1185	6.0678e-128	-1.6429	0.065	0.204	9.65205e-124	1	PREDICTED: nuclear receptor-binding protein-like [Hydra vulgaris]
evm.TU.Hic-asm-14.924	6.52779e-128	-2.71267	0.015	0.127	1.03838e-123	1	PREDICTED: cytosolic endo-beta-N-acetylglucosaminidase-like [Hydra vulgaris]
evm.TU.Hic-asm-12.617	1.27532e-127	-1.37453	0.062	0.203	2.02866e-123	1	PREDICTED: dynactin subunit 1-like [Hydra vulgaris]
evm.TU.Hic-asm-6.784	1.39524e-127	-2.06586	0.034	0.158	2.21941e-123	1	PREDICTED: RNA polymerase-associated protein CTR9 homolog [Hydra vulgaris]
evm.TU.Hic-asm-6.446	1.40936e-127	-1.54647	0.046	0.178	2.24187e-123	1	PREDICTED: RRP15-like protein [Hydra vulgaris]
evm.TU.Hic-asm-9.755	1.40948e-127	-1.39989	0.059	0.196	2.24206e-123	1	PREDICTED: small nuclear ribonucleoprotein-associated protein B-like [Hydra vulgaris]
evm.TU.Hic-asm-6.186	1.95244e-127	-1.59956	0.038	0.164	3.10575e-123	1	PREDICTED: KRR1 small subunit processome component homolog [Hydra vulgaris]
evm.TU.Hic-asm-0.828	2.08425e-127	-2.47029	0.024	0.14	3.31541e-123	1	PREDICTED: PHD finger protein 3-like isoform X2 [Hydra vulgaris]
evm.TU.Hic-asm-12.361	3.06776e-127	-3.86826	0.04	0.161	4.87988e-123	1	uncharacterized protein LOC110053001 [Orbicella faveolata]
evm.TU.Hic-asm-6.123	3.98677e-127	-1.95203	0.038	0.164	6.34175e-123	1	PREDICTED: serine/threonine-protein kinase N2-like [Hydra vulgaris]
evm.TU.Hic-asm-3.21	4.52806e-127	-2.72061	0.019	0.132	7.20278e-123	1	PREDICTED: 60S ribosomal protein L37a-like [Hydra vulgaris]
evm.TU.Hic-asm-7.29	5.13226e-127	-1.81873	0.042	0.171	8.16388e-123	1	phospholipid hydroperoxide glutathione peroxidase [Hydra vulgaris]
evm.TU.Hic-asm-14.1016	7.38228e-127	1.75755	0.117	0.043	1.1743e-122	1	PREDICTED: intraflagellar transport protein 27 homolog [Biomphalaria glabrata]
evm.TU.Hic-asm-12.409	9.71491e-127	-2.62137	0.019	0.132	1.54535e-122	1	PREDICTED: ubiquitin carboxyl-terminal hydrolase CYLD-like [Hydra vulgaris]
evm.TU.Hic-asm-6.465	1.82863e-126	-1.34463	0.09	0.24	2.9088e-122	1	PREDICTED: protein SET [Hydra vulgaris]
evm.TU.Hic-asm-0.691	1.8803e-126	-1.8973	0.032	0.154	2.99099e-122	1	ras association domain-containing protein 4-like [Pocillopora damicornis]
evm.TU.Hic-asm-4.746	2.09669e-126	-2.63441	0.017	0.129	3.33521e-122	1	--
evm.TU.Hic-asm-7.1413	6.49204e-126	-1.366	0.065	0.205	1.03269e-121	1	PREDICTED: peptidyl-prolyl cis-trans isomerase-like 4 [Hydra vulgaris]
evm.TU.Hic-asm-11.1072	1.39131e-125	-1.79372	0.048	0.177	2.21316e-121	1	hypothetical protein DICPUDRAFT_72305, partial [Dictyostelium purpureum]
evm.TU.Hic-asm-7.127	1.44619e-125	-2.29743	0.025	0.141	2.30045e-121	1	vesicular glutamate transporter 2-like [Pocillopora damicornis]
evm.TU.Hic-asm-6.79	1.47354e-125	-1.21125	0.093	0.245	2.34396e-121	1	PREDICTED: probable palmitoyltransferase ZDHHC12 [Hydra vulgaris]
evm.TU.Hic-asm-8.1655	1.73977e-125	-0.9597	0.132	0.3	2.76745e-121	1	proteasome subunit beta type-2 [Nematostella vectensis]
evm.TU.Hic-asm-6.318	4.21043e-125	2.41535	0.1	0.034	6.69752e-121	1	--
evm.TU.Hic-asm-7.904	6.80567e-125	-1.40597	0.053	0.186	1.08258e-120	1	vesicle transport protein SFT2B-like [Actinia tenebrosa]
evm.TU.Hic-asm-14.977	8.81919e-125	-2.01797	0.034	0.156	1.40287e-120	1	PREDICTED: TOM1-like protein 2 [Hydra vulgaris]
evm.TU.Hic-asm-4.259	1.25507e-124	-1.29852	0.045	0.174	1.99645e-120	1	PREDICTED: nucleolar protein 58-like [Hydra vulgaris]
evm.TU.Hic-asm-0.673	1.74765e-124	-2.29681	0.031	0.15	2.77999e-120	1	PREDICTED: uncharacterized protein LOC101237219 [Hydra vulgaris]
evm.TU.Hic-asm-14.125	2.08174e-124	-2.07441	0.037	0.161	3.31143e-120	1	PREDICTED: tectonin beta-propeller repeat-containing protein 1-like [Hydra vulgaris]
evm.TU.Hic-asm-7.458	2.63518e-124	-3.95822	0.008	0.11	4.19177e-120	1	Innexin 4, partial [Hydra vulgaris]
evm.TU.Hic-asm-7.782	0	3.6778	0.161	0.013	0	17	PREDICTED: myosin light chain 6B-like [Hydra vulgaris]
evm.TU.Hic-asm-8.1713	3.49792e-124	-1.68254	0.036	0.159	5.56415e-120	1	PREDICTED: tudor domain-containing protein 1-like, partial [Hydra vulgaris]
evm.TU.Hic-asm-0.515	3.762e-124	-2.26559	0.028	0.146	5.98421e-120	1	PREDICTED: signal recognition particle 9 kDa protein-like [Hydra vulgaris]
evm.TU.Hic-asm-8.94	3.9937e-124	-1.92326	0.036	0.158	6.35278e-120	1	PREDICTED: nuclear pore complex protein Nup98-Nup96-like [Hydra vulgaris]
evm.TU.Hic-asm-3.195	4.63413e-124	0.329744	0.862	0.648	7.37152e-120	1	PREDICTED: ATP synthase lipid-binding protein, mitochondrial-like [Hyalella azteca]
evm.TU.Hic-asm-7.1155	4.9799e-124	-1.29367	0.109	0.258	7.92152e-120	1	PREDICTED: structural maintenance of chromosomes protein 3-like [Hydra vulgaris]
evm.TU.Hic-asm-3.95	5.18857e-124	-2.22113	0.03	0.149	8.25346e-120	1	PREDICTED: 60S ribosomal protein L23-like [Hydra vulgaris]
evm.TU.Hic-asm-13.331	5.37038e-124	-2.09739	0.027	0.143	8.54266e-120	1	hypothetical protein pdam_00015775 [Pocillopora damicornis]
evm.TU.Hic-asm-7.97	1.04264e-123	-2.01767	0.024	0.139	1.65853e-119	1	PREDICTED: uncharacterized protein LOC107332455 [Acropora digitifera]
evm.TU.Hic-asm-9.276	1.38091e-123	-2.27475	0.029	0.147	2.19662e-119	1	PREDICTED: reticulon-3-B-like [Hydra vulgaris]
evm.TU.Hic-asm-12.634	1.70388e-123	-1.99265	0.04	0.164	2.71036e-119	1	PREDICTED: uncharacterized protein LOC105849761 [Hydra vulgaris]
evm.TU.Hic-asm-6.567	1.74139e-123	-2.06814	0.023	0.137	2.77003e-119	1	peptidyl-prolyl cis-trans isomerase NIMA-interacting 1-like [Orbicella faveolata]
evm.TU.Hic-asm-10.592	2.33842e-123	-2.65628	0.015	0.123	3.71972e-119	1	PREDICTED: pre-mRNA-processing factor 19-like [Hydra vulgaris]
evm.TU.Hic-asm-8.1698	2.4224e-123	-5.21141	0.012	0.115	3.85331e-119	1	PREDICTED: pollen-specific leucine-rich repeat extensin-like protein 1 [Hydra vulgaris]
evm.TU.Hic-asm-6.1249	2.68317e-123	-3.20503	0.017	0.125	4.26811e-119	1	hypothetical protein pdam_00018604 [Pocillopora damicornis]
evm.TU.Hic-asm-7.588	3.11194e-123	-2.79341	0.018	0.127	4.95017e-119	1	PREDICTED: transmembrane emp24 domain-containing protein 9-like [Hydra vulgaris]
evm.TU.Hic-asm-4.1029	5.36989e-123	1.831	0.19	0.095	8.54189e-119	1	PREDICTED: reticulocyte-binding protein 2 homolog a-like [Hydra vulgaris]
evm.TU.Hic-asm-14.671	1.32488e-122	-2.08737	0.028	0.144	2.10748e-118	1	PREDICTED: uncharacterized protein LOC100205695 [Hydra vulgaris]
evm.TU.Hic-asm-7.1014	2.53908e-122	-1.60718	0.044	0.171	4.03892e-118	1	PREDICTED: CTP synthase 1-like [Hydra vulgaris]
evm.TU.Hic-asm-8.1024	2.68429e-122	-1.12726	0.074	0.218	4.2699e-118	1	copper transport protein ATOX1-like [Anneissia japonica]
evm.TU.Hic-asm-9.808	3.45173e-122	-2.32989	0.025	0.14	5.49067e-118	1	PREDICTED: 2-oxoisovalerate dehydrogenase subunit alpha, mitochondrial-like [Hydra vulgaris]
evm.TU.Hic-asm-8.368	3.49594e-122	-1.67985	0.04	0.163	5.56099e-118	1	PREDICTED: malignant T-cell-amplified sequence 1-like [Hydra vulgaris]
evm.TU.Hic-asm-14.656	3.50264e-122	-1.53064	0.056	0.188	5.57165e-118	1	PREDICTED: E2/E3 hybrid ubiquitin-protein ligase UBE2O-like [Hydra vulgaris]
evm.TU.Hic-asm-12.417_evm.TU.Hic-asm-12.418	4.74205e-122	-1.62155	0.04	0.163	7.54318e-118	1	--
evm.TU.Hic-asm-4.361	8.57393e-122	-0.863364	0.19	0.372	1.36386e-117	1	PREDICTED: proteasome subunit beta type-6-like [Hydra vulgaris]
evm.TU.Hic-asm-7.429	1.004e-121	-2.05812	0.027	0.143	1.59706e-117	1	PREDICTED: yrdC domain-containing protein, mitochondrial-like [Hydra vulgaris]
evm.TU.Hic-asm-13.474	1.19396e-121	-1.28793	0.08	0.223	1.89922e-117	1	PREDICTED: sarcolemmal membrane-associated protein-like isoform X1 [Hydra vulgaris]
evm.TU.Hic-asm-10.547	1.33481e-121	-1.89371	0.03	0.148	2.12328e-117	1	PREDICTED: syntaxin-like [Hydra vulgaris]
evm.TU.Hic-asm-0.116	1.55601e-121	1.01897	0.368	0.249	2.47514e-117	1	tRNA (cytosine(38)-C(5))-methyltransferase-like [Centruroides sculpturatus]
evm.TU.Hic-asm-1.952	1.84014e-121	-1.54595	0.049	0.177	2.92711e-117	1	PREDICTED: afadin- and alpha-actinin-binding protein A-like [Hydra vulgaris]
evm.TU.Hic-asm-13.61	2.73296e-121	-0.895429	0.18	0.358	4.34732e-117	1	glutathione S-transferase [Macrobrachium nipponense]
evm.TU.Hic-asm-8.1524	2.97334e-121	-1.5987	0.053	0.182	4.72968e-117	1	PREDICTED: ATPase family AAA domain-containing protein 2-like isoform X2 [Hydra vulgaris]
evm.TU.Hic-asm-8.1137	3.26779e-121	-2.54884	0.018	0.126	5.19807e-117	1	DNA-directed RNA polymerase III subunit RPC2 [Nematostella vectensis]
evm.TU.Hic-asm-0.162	3.29285e-121	-1.61583	0.052	0.182	5.23793e-117	1	survival of motor neuron-related-splicing factor 30-like [Dendronephthya gigantea]
evm.TU.Hic-asm-2.208	3.56765e-121	-1.42816	0.055	0.186	5.67506e-117	1	PREDICTED: activating signal cointegrator 1-like [Hydra vulgaris]
evm.TU.Hic-asm-1.35	3.583e-121	1.38888	0.287	0.18	5.69948e-117	1	PREDICTED: uncharacterized protein LOC101235783, partial [Hydra vulgaris]
evm.TU.Hic-asm-3.741	3.76648e-121	-1.72417	0.045	0.169	5.99134e-117	1	PREDICTED: poly(rC)-binding protein 4-like [Hydra vulgaris]
evm.TU.Hic-asm-0.6	9.53669e-121	-1.49028	0.053	0.183	1.517e-116	1	PREDICTED: von Willebrand factor D and EGF domain-containing protein-like, partial [Hydra vulgaris]
evm.TU.Hic-asm-12.383	1.03437e-120	-1.43975	0.078	0.217	1.64537e-116	1	PREDICTED: putative leucine-rich repeat-containing protein DDB_G0290503 [Hydra vulgaris]
evm.TU.Hic-asm-7.737	1.44319e-120	-1.561	0.043	0.168	2.29568e-116	1	PREDICTED: uncharacterized protein LOC100205151 [Hydra vulgaris]
evm.TU.Hic-asm-0.363	1.81155e-120	-1.10939	0.093	0.243	2.88164e-116	1	PREDICTED: 26S proteasome non-ATPase regulatory subunit 14-like [Hydra vulgaris]
evm.TU.Hic-asm-4.564	1.87129e-120	-1.01299	0.095	0.245	2.97666e-116	1	puromycin-sensitive aminopeptidase-like isoform X2 [Pocillopora damicornis]
evm.TU.Hic-asm-2.764	2.71144e-120	0.86141	0.149	0.062	4.31309e-116	1	PREDICTED: E3 ubiquitin-protein ligase MARCH2-like [Hydra vulgaris]
evm.TU.Hic-asm-9.165	3.20935e-120	-1.79595	0.031	0.148	5.10512e-116	1	PREDICTED: E3 ubiquitin-protein ligase Praja-2-like [Hydra vulgaris]
evm.TU.Hic-asm-13.766	5.06619e-120	-1.03839	0.121	0.277	8.05879e-116	1	PREDICTED: cAMP-dependent protein kinase type II regulatory subunit-like isoform X1 [Hydra vulgaris]
evm.TU.Hic-asm-6.8	1.17168e-119	-2.02489	0.044	0.167	1.8638e-115	1	protein STPG3-like [Stylophora pistillata]
evm.TU.Hic-asm-5.59	1.26439e-119	-1.36741	0.06	0.194	2.01127e-115	1	PREDICTED: uncharacterized protein LOC100207128 isoform X1 [Hydra vulgaris]
evm.TU.Hic-asm-7.188	1.4442e-119	-2.37722	0.028	0.141	2.29728e-115	1	PREDICTED: proline-rich nuclear receptor coactivator 2-like [Hydra vulgaris]
evm.TU.Hic-asm-0.714	3.60809e-119	-2.13551	0.024	0.136	5.73938e-115	1	PREDICTED: methylcrotonoyl-CoA carboxylase beta chain, mitochondrial-like [Hydra vulgaris]
evm.TU.Hic-asm-4.119	5.05058e-119	-1.74613	0.044	0.167	8.03395e-115	1	PREDICTED: transmembrane protein 50A-like [Hydra vulgaris]
evm.TU.Hic-asm-8.18	5.3082e-119	-0.962557	0.136	0.297	8.44376e-115	1	--
evm.TU.Hic-asm-12.61	6.06193e-119	-2.7419	0.015	0.119	9.64272e-115	1	PREDICTED: uncharacterized protein LOC100207809 isoform X2 [Hydra vulgaris]
evm.TU.Hic-asm-3.458	6.70861e-119	-1.63406	0.044	0.168	1.06714e-114	1	PREDICTED: apoptosis inhibitor 5-like [Hydra vulgaris]
evm.TU.Hic-asm-11.45	6.93292e-119	-1.37545	0.059	0.191	1.10282e-114	1	PREDICTED: protein IWS1 homolog [Hydra vulgaris]
evm.TU.Hic-asm-11.156	7.70288e-119	-1.60289	0.058	0.187	1.2253e-114	1	PREDICTED: cohesin subunit SA-2-like isoform X1 [Hydra vulgaris]
evm.TU.Hic-asm-3.322	9.09857e-119	-1.77784	0.037	0.156	1.44731e-114	1	PREDICTED: ATP-dependent RNA helicase DDX42-like [Hydra vulgaris]
evm.TU.Hic-asm-11.898	9.20546e-119	-1.44678	0.072	0.21	1.46431e-114	1	ankyrin repeat protein 17-like protein [Hydractinia symbiolongicarpus]
evm.TU.Hic-asm-7.724	1.0917e-118	-0.983096	0.122	0.281	1.73656e-114	1	PREDICTED: uncharacterized protein LOC100208668 isoform X1 [Hydra vulgaris]
evm.TU.Hic-asm-13.171	1.22512e-118	-1.38743	0.047	0.173	1.9488e-114	1	--
evm.TU.Hic-asm-7.909	1.94829e-118	-1.54398	0.047	0.172	3.09915e-114	1	PREDICTED: protein PFC0760c-like [Hydra vulgaris]
evm.TU.Hic-asm-5.609	2.14139e-118	-3.15958	0.018	0.124	3.40631e-114	1	PREDICTED: basic leucine zipper transcriptional factor ATF-like isoform X2 [Hydra vulgaris]
evm.TU.Hic-asm-2.622	2.19951e-118	-1.61776	0.044	0.167	3.49877e-114	1	PREDICTED: N-alpha-acetyltransferase 35, NatC auxiliary subunit-like [Hydra vulgaris]
evm.TU.Hic-asm-9.138	2.31662e-118	-1.22212	0.086	0.229	3.68505e-114	1	PREDICTED: serine/threonine-protein phosphatase 2A 56 kDa regulatory subunit epsilon isoform-like [Hydra vulgaris]
evm.TU.Hic-asm-7.1111	4.32566e-118	-2.0946	0.025	0.136	6.88083e-114	1	PREDICTED: uncharacterized protein LOC100211039 [Hydra vulgaris]
evm.TU.Hic-asm-11.205	4.53991e-118	-1.88629	0.04	0.161	7.22164e-114	1	head-activator binding protein precursor [Hydra viridissima]
evm.TU.Hic-asm-8.178	7.10672e-118	-1.32267	0.073	0.209	1.13047e-113	1	coiled-coil domain-containing protein 57 [Exaiptasia diaphana]
evm.TU.Hic-asm-3.268	7.11036e-118	-1.48542	0.042	0.165	1.13105e-113	1	PREDICTED: superoxide dismutase [Mn], mitochondrial-like [Branchiostoma belcheri]
evm.TU.Hic-asm-8.1268	8.42511e-118	1.3432	0.272	0.167	1.34018e-113	1	uncharacterized protein LOC110067912 isoform X2 [Orbicella faveolata]
evm.TU.Hic-asm-2.909	9.08381e-118	-1.20124	0.104	0.253	1.44496e-113	1	PREDICTED: rho guanine nucleotide exchange factor 28-like [Hydra vulgaris]
evm.TU.Hic-asm-6.88	9.31891e-118	-2.25455	0.027	0.14	1.48236e-113	1	PREDICTED: sarcosine dehydrogenase, mitochondrial-like [Hydra vulgaris]
evm.TU.Hic-asm-9.1326	1.12828e-117	-1.90741	0.037	0.156	1.79476e-113	1	PREDICTED: cell differentiation protein RCD1 homolog [Hydra vulgaris]
evm.TU.Hic-asm-0.86	1.24882e-117	-1.7355	0.041	0.161	1.9865e-113	1	PREDICTED: uncharacterized protein LOC100213200 [Hydra vulgaris]
evm.TU.Hic-asm-3.111	1.55295e-117	-2.138	0.024	0.133	2.47028e-113	1	PREDICTED: sorting nexin-30-like [Hydra vulgaris]
evm.TU.Hic-asm-9.42	1.67237e-117	-1.98071	0.032	0.147	2.66023e-113	1	PREDICTED: pre-mRNA-processing factor 39-like [Hydra vulgaris]
evm.TU.Hic-asm-11.35	1.72107e-117	-0.845722	0.137	0.299	2.73771e-113	1	PREDICTED: eukaryotic translation initiation factor 4E type 2-like [Hydra vulgaris]
evm.TU.Hic-asm-12.1	1.94323e-117	-2.05215	0.029	0.143	3.09109e-113	1	PREDICTED: uncharacterized protein LOC100198143 [Hydra vulgaris]
evm.TU.Hic-asm-4.468	3.14448e-117	-1.45781	0.068	0.202	5.00192e-113	1	PREDICTED: uncharacterized protein LOC100201104 [Hydra vulgaris]
evm.TU.Hic-asm-10.507	3.24371e-117	-2.24335	0.026	0.137	5.15976e-113	1	PREDICTED: MLX-interacting protein-like [Hydra vulgaris]
evm.TU.Hic-asm-7.1438	3.5183e-117	-1.73914	0.049	0.173	5.59655e-113	1	PREDICTED: uncharacterized protein LOC101238020 [Hydra vulgaris]
evm.TU.Hic-asm-10.722	3.87951e-117	-1.92478	0.052	0.177	6.17114e-113	1	PREDICTED: heterogeneous nuclear ribonucleoprotein L-like isoform X1 [Hydra vulgaris]
evm.TU.Hic-asm-5.518	3.97414e-117	-5.32667	0.032	0.14	6.32166e-113	1	PREDICTED: protein PFC0760c-like [Hydra vulgaris]
evm.TU.Hic-asm-9.359	4.16789e-117	-2.23044	0.025	0.136	6.62987e-113	1	PREDICTED: adenylosuccinate synthetase-like [Hydra vulgaris]
evm.TU.Hic-asm-9.107	4.93946e-117	-2.17778	0.03	0.143	7.8572e-113	1	PREDICTED: kanadaptin-like [Hydra vulgaris]
evm.TU.Hic-asm-8.407	5.09899e-117	-1.4898	0.057	0.185	8.11097e-113	1	PREDICTED: staphylococcal nuclease domain-containing protein 1-like [Hydra vulgaris]
evm.TU.Hic-asm-2.307	8.02569e-117	-1.65192	0.039	0.158	1.27665e-112	1	PREDICTED: neural cell adhesion molecule 1-like [Hydra vulgaris]
evm.TU.Hic-asm-4.915	1.0312e-116	-1.42464	0.064	0.196	1.64033e-112	1	PREDICTED: protein PTHB1-like [Hydra vulgaris]
evm.TU.Hic-asm-7.145	1.09829e-116	-1.77232	0.037	0.154	1.74706e-112	1	PREDICTED: DNA-directed RNA polymerase I subunit RPA1 [Hydra vulgaris]
evm.TU.Hic-asm-3.551	1.10173e-116	-1.6235	0.11	0.253	1.75252e-112	1	PREDICTED: cyclic AMP-responsive element-binding protein isoform X3 [Hydra vulgaris]
evm.TU.Hic-asm-13.173	1.19186e-116	-1.92605	0.025	0.136	1.8959e-112	1	DNA repair protein complementing XP-C cells homolog [Pocillopora damicornis]
evm.TU.Hic-asm-8.92	1.49334e-116	1.10392	0.403	0.301	2.37545e-112	1	fatty acid oxidation complex, alpha subunit [Ancylostoma caninum]
evm.TU.Hic-asm-10.36	1.6998e-116	-2.68564	0.029	0.14	2.70388e-112	1	PREDICTED: calcium/calmodulin-dependent protein kinase kinase 2-like [Hydra vulgaris]
evm.TU.Hic-asm-0.68	2.10698e-116	-2.22109	0.02	0.127	3.35158e-112	1	PREDICTED: ras and EF-hand domain-containing protein homolog [Hydra vulgaris]
evm.TU.Hic-asm-11.86	2.72678e-116	-1.90718	0.034	0.149	4.3375e-112	1	nuclear factor kappa B subunit 1, partial [Tegillarca granosa]
evm.TU.Hic-asm-3.1158	3.00211e-116	-1.27969	0.058	0.189	4.77546e-112	1	PREDICTED: U6 snRNA-associated Sm-like protein LSm5 [Hydra vulgaris]
evm.TU.Hic-asm-10.987	3.29597e-116	-1.38885	0.053	0.18	5.24289e-112	1	PREDICTED: AP-2 complex subunit beta-like [Hydra vulgaris]
evm.TU.Hic-asm-1.342	4.4981e-116	-0.739377	0.346	0.537	7.15513e-112	1	profilin [Anneissia japonica]
evm.TU.Hic-asm-4.212	4.86996e-116	-1.52111	0.038	0.157	7.74664e-112	1	PREDICTED: beta-1,4-N-acetylgalactosaminyltransferase bre-4-like [Hydra vulgaris]
evm.TU.Hic-asm-2.298	5.00071e-116	1.26767	0.186	0.093	7.95463e-112	1	--
evm.TU.Hic-asm-11.1146	7.31306e-116	-2.30002	0.019	0.124	1.16329e-111	1	integrin beta chain [Podocoryna carnea]
evm.TU.Hic-asm-10.745	9.37523e-116	-1.95176	0.023	0.131	1.49132e-111	1	PREDICTED: translational activator GCN1, partial [Hydra vulgaris]
evm.TU.Hic-asm-12.629	1.25722e-115	-1.38671	0.054	0.181	1.99986e-111	1	PREDICTED: nuclear pore complex protein Nup93-like [Hydra vulgaris]
evm.TU.Hic-asm-9.1172	1.5483e-115	-2.28923	0.022	0.13	2.46289e-111	1	PREDICTED: abscission/NoCut checkpoint regulator-like [Hydra vulgaris]
evm.TU.Hic-asm-0.93	1.62742e-115	-4.48163	0.018	0.12	2.58874e-111	1	UPF0602 protein C4orf47 homolog [Acropora millepora]
evm.TU.Hic-asm-4.209	1.93313e-115	-1.47312	0.039	0.157	3.07503e-111	1	PREDICTED: WD repeat-containing protein 43-like [Hydra vulgaris]
evm.TU.Hic-asm-12.1219	2.31225e-115	-1.18919	0.059	0.188	3.6781e-111	1	PREDICTED: programmed cell death protein 5-like [Hydra vulgaris]
evm.TU.Hic-asm-1.101	2.81878e-115	-1.53545	0.051	0.175	4.48383e-111	1	FCH domain only protein 2 [Stylophora pistillata]
evm.TU.Hic-asm-11.1003	4.38127e-115	-1.5073	0.042	0.162	6.96929e-111	1	PREDICTED: ribosome biogenesis protein BMS1 homolog [Hydra vulgaris]
evm.TU.Hic-asm-13.79	4.46342e-115	-1.54044	0.065	0.196	7.09997e-111	1	PREDICTED: putative adenosylhomocysteinase 3 [Hydra vulgaris]
evm.TU.Hic-asm-4.852	4.61711e-115	-2.13535	0.027	0.137	7.34444e-111	1	--
evm.TU.Hic-asm-7.486	5.7438e-115	-1.66885	0.04	0.158	9.13666e-111	1	PREDICTED: M-phase phosphoprotein 8-like isoform X1 [Hydra vulgaris]
evm.TU.Hic-asm-9.1044	6.86131e-115	-1.65281	0.042	0.161	1.09143e-110	1	PREDICTED: uncharacterized protein LOC101236165 [Hydra vulgaris]
evm.TU.Hic-asm-11.312	7.95083e-115	-2.91407	0.024	0.131	1.26474e-110	1	PREDICTED: Niemann-Pick C1 protein-like [Hydra vulgaris]
evm.TU.Hic-asm-3.465	1.41792e-114	-1.0875	0.093	0.239	2.25548e-110	1	PREDICTED: splicing factor 3B subunit 1 [Hydra vulgaris]
evm.TU.Hic-asm-14.963	1.53981e-114	-1.14238	0.087	0.227	2.44938e-110	1	chromatin modulator polycomb protein [Podocoryna carnea]
evm.TU.Hic-asm-9.117	1.58012e-114	-2.05469	0.027	0.138	2.5135e-110	1	uncharacterized protein LOC114539739 [Dendronephthya gigantea]
evm.TU.Hic-asm-7.203	1.79056e-114	-1.42894	0.046	0.169	2.84825e-110	1	PREDICTED: MICOS complex subunit MIC60-like isoform X1 [Hydra vulgaris]
evm.TU.Hic-asm-9.1264	1.82706e-114	-1.48332	0.043	0.164	2.90631e-110	1	E3 ubiquitin-protein ligase FANCL-like [Dendronephthya gigantea]
evm.TU.Hic-asm-8.1719	2.17576e-114	-2.2587	0.027	0.136	3.46098e-110	1	PREDICTED: zinc finger C3H1 domain-containing protein-like [Hydra vulgaris]
evm.TU.Hic-asm-1.626	2.34816e-114	-2.41573	0.029	0.139	3.73522e-110	1	PREDICTED: multiple PDZ domain protein-like [Hydra vulgaris]
evm.TU.Hic-asm-7.1287	2.44536e-114	-1.87003	0.042	0.16	3.88984e-110	1	PREDICTED: charged multivesicular body protein 1b-1-like [Hydra vulgaris]
evm.TU.Hic-asm-7.571	2.64638e-114	-4.1291	0.013	0.112	4.20959e-110	1	PREDICTED: multiple epidermal growth factor-like domains protein 11 [Hydra vulgaris]
evm.TU.Hic-asm-14.836	2.82174e-114	2.16687	0.108	0.041	4.48855e-110	1	PREDICTED: uncharacterized protein LOC100211611 [Hydra vulgaris]
evm.TU.Hic-asm-4.907	3.19156e-114	-1.80677	0.034	0.148	5.07682e-110	1	PREDICTED: band 3 anion transport protein [Hydra vulgaris]
evm.TU.Hic-asm-8.1273	3.27061e-114	-2.5419	0.03	0.141	5.20256e-110	1	PREDICTED: zinc finger MIZ domain-containing protein 1-like isoform X5 [Hydra vulgaris]
evm.TU.Hic-asm-7.917	4.517e-114	-1.69887	0.036	0.151	7.18519e-110	1	PREDICTED: U5 small nuclear ribonucleoprotein 200 kDa helicase [Hydra vulgaris]
evm.TU.Hic-asm-2.861	4.51758e-114	1.0911	0.359	0.251	7.18612e-110	1	chromatin assembly factor 1 subunit A-like [Orbicella faveolata]
evm.TU.Hic-asm-4.891	4.65154e-114	-2.51076	0.019	0.123	7.39921e-110	1	thioredoxin-related transmembrane protein 1 [Folsomia candida]
evm.TU.Hic-asm-12.14	4.92626e-114	-1.78345	0.03	0.142	7.8362e-110	1	dynein light chain 4, axonemal-like [Orbicella faveolata]
evm.TU.Hic-asm-12.501	5.61533e-114	-0.435739	0.115	0.269	8.9323e-110	1	PREDICTED: adenosylhomocysteinase-like isoform X1 [Hydra vulgaris]
evm.TU.Hic-asm-11.521	6.26602e-114	-1.38441	0.043	0.163	9.96735e-110	1	PREDICTED: E3 SUMO-protein ligase RanBP2-like [Hydra vulgaris]
evm.TU.Hic-asm-6.689	6.34866e-114	-1.68503	0.041	0.159	1.00988e-109	1	PREDICTED: oxysterol-binding protein-related protein 8-like [Hydra vulgaris]
evm.TU.Hic-asm-8.27	6.43638e-114	-2.2489	0.021	0.127	1.02383e-109	1	PREDICTED: inositol 1,4,5-trisphosphate receptor type 1-like [Hydra vulgaris]
evm.TU.Hic-asm-3.38	1.18329e-113	-1.52253	0.087	0.225	1.88226e-109	1	PREDICTED: coiled-coil domain-containing protein 132-like [Hydra vulgaris]
evm.TU.Hic-asm-8.1689	2.04581e-113	-1.41164	0.046	0.167	3.25427e-109	1	small VCP/p97-interacting protein-like [Stylophora pistillata]
evm.TU.Hic-asm-3.198	2.20731e-113	-1.82887	0.028	0.137	3.51117e-109	1	PREDICTED: receptor-type tyrosine-protein phosphatase N2-like [Hydra vulgaris]
evm.TU.Hic-asm-8.386	3.24584e-113	-1.95371	0.088	0.223	5.16315e-109	1	PREDICTED: transmembrane protein 131-like [Hydra vulgaris]
evm.TU.Hic-asm-3.749	3.52752e-113	-4.91408	0.034	0.142	5.61122e-109	1	uncharacterized LOC100212471 precursor [Hydra vulgaris]
evm.TU.Hic-asm-9.1323	3.60809e-113	-2.29719	0.027	0.135	5.73939e-109	1	PREDICTED: transmembrane emp24 domain-containing protein 7-like [Hydra vulgaris]
evm.TU.Hic-asm-7.1326	4.40603e-113	-5.1303	0.022	0.124	7.00867e-109	1	PREDICTED: uncharacterized protein LOC101240025 [Hydra vulgaris]
evm.TU.Hic-asm-10.178	6.05598e-113	-3.15132	0.014	0.113	9.63325e-109	1	26S proteasome non-ATPase regulatory subunit 10-like [Octopus vulgaris]
evm.TU.Hic-asm-8.924	7.0071e-113	-1.73116	0.031	0.143	1.11462e-108	1	PREDICTED: exosome complex exonuclease RRP44 [Hydra vulgaris]
evm.TU.Hic-asm-3.1105	7.71593e-113	-1.89852	0.032	0.143	1.22737e-108	1	PREDICTED: contactin-associated protein-like 5 [Hydra vulgaris]
evm.TU.Hic-asm-5.87	7.83095e-113	-2.04058	0.022	0.128	1.24567e-108	1	PREDICTED: pre-mRNA-splicing factor RBM22-like [Hydra vulgaris]
evm.TU.Hic-asm-4.584	1.08687e-112	-1.09554	0.078	0.216	1.72888e-108	1	PREDICTED: signal recognition particle 14 kDa protein-like [Hydra vulgaris]
evm.TU.Hic-asm-3.428	1.28181e-112	-1.49088	0.042	0.161	2.03898e-108	1	PREDICTED: nucleolar and coiled-body phosphoprotein 1-like [Hydra vulgaris]
evm.TU.Hic-asm-8.1485	1.35499e-112	-1.44455	0.035	0.149	2.15538e-108	1	PREDICTED: nucleoside diphosphate kinase A-like [Hydra vulgaris]
evm.TU.Hic-asm-10.283	1.65737e-112	-2.05994	0.026	0.134	2.63638e-108	1	PREDICTED: glycolipid transfer protein-like [Hydra vulgaris]
evm.TU.Hic-asm-8.653	2.55236e-112	-2.08082	0.026	0.134	4.06003e-108	1	Sulfatase-modifying factor 1 precursor, putative [Pediculus humanus corporis]
evm.TU.Hic-asm-3.339	2.85542e-112	-3.55416	0.01	0.105	4.54212e-108	1	PREDICTED: rho-related GTP-binding protein RhoE-like isoform X1 [Hydra vulgaris]
evm.TU.Hic-asm-9.246	2.94761e-112	-1.32354	0.058	0.183	4.68877e-108	1	probable cytosolic oligopeptidase A [Actinia tenebrosa]
evm.TU.Hic-asm-9.798	4.02858e-112	-1.48278	0.044	0.163	6.40827e-108	1	PREDICTED: protein cornichon homolog 1-like [Hydra vulgaris]
evm.TU.Hic-asm-4.473	4.13657e-112	-1.41957	0.046	0.166	6.58005e-108	1	PREDICTED: uncharacterized protein LOC100213914 isoform X2 [Hydra vulgaris]
evm.TU.Hic-asm-9.27	4.20568e-112	-1.05976	0.089	0.23	6.68998e-108	1	PREDICTED: dr1-associated corepressor-like isoform X1 [Hydra vulgaris]
evm.TU.Hic-asm-6.379	6.78035e-112	-1.77232	0.039	0.154	1.07855e-107	1	PREDICTED: uncharacterized protein LOC100197480 isoform X2 [Hydra vulgaris]
evm.TU.Hic-asm-5.704	6.98104e-112	-1.73095	0.053	0.174	1.11047e-107	1	PREDICTED: uncharacterized protein LOC101236580 isoform X1 [Hydra vulgaris]
evm.TU.Hic-asm-7.136	7.38169e-112	-1.85406	0.027	0.135	1.17421e-107	1	small nuclear ribonucleoprotein G [Strongylocentrotus purpuratus]
evm.TU.Hic-asm-8.219	8.94567e-112	-2.85518	0.015	0.114	1.42299e-107	1	PREDICTED: dual specificity protein phosphatase 16-like [Hydra vulgaris]
evm.TU.Hic-asm-8.1597	8.99007e-112	-1.18125	0.082	0.219	1.43005e-107	1	type I inositol 3,4-bisphosphate 4-phosphatase-like [Acropora millepora]
evm.TU.Hic-asm-12.71	9.36908e-112	-1.4094	0.071	0.203	1.49034e-107	1	protein CBFA2T1-like isoform X6 [Anneissia japonica]
evm.TU.Hic-asm-7.76	9.91417e-112	-2.22125	0.023	0.128	1.57705e-107	1	PREDICTED: THO complex subunit 1-like [Hydra vulgaris]
evm.TU.Hic-asm-1.793	1.30461e-111	-1.88873	0.032	0.144	2.07524e-107	1	PREDICTED: protein Hook homolog 3-like [Hydra vulgaris]
evm.TU.Hic-asm-14.926	1.3625e-111	-0.805849	0.171	0.342	2.16733e-107	1	PREDICTED: 26S proteasome non-ATPase regulatory subunit 12-like [Hydra vulgaris]
evm.TU.Hic-asm-6.564	1.69136e-111	-1.54408	0.041	0.157	2.69045e-107	1	PREDICTED: calumenin-B-like [Hydra vulgaris]
evm.TU.Hic-asm-8.1048	1.91867e-111	-1.86961	0.028	0.137	3.05203e-107	1	ATP-dependent DNA helicase Q5 [Nematostella vectensis]
evm.TU.Hic-asm-11.1001	2.95193e-111	-3.01904	0.022	0.124	4.69564e-107	1	PREDICTED: protein turtle-like isoform X1 [Hydra vulgaris]
evm.TU.Hic-asm-9.1332	3.13938e-111	-2.45638	0.022	0.126	4.99382e-107	1	PREDICTED: uncharacterized protein LOC100199166 [Hydra vulgaris]
evm.TU.Hic-asm-13.837	3.50918e-111	-2.56431	0.017	0.118	5.58206e-107	1	PREDICTED: GRAM domain-containing protein 4-like [Hydra vulgaris]
evm.TU.Hic-asm-8.1105	3.68218e-111	-0.944949	0.14	0.298	5.85724e-107	1	PREDICTED: glutamate dehydrogenase, mitochondrial-like [Hydra vulgaris]
evm.TU.Hic-asm-6.153	3.97414e-111	-1.54947	0.046	0.164	6.32167e-107	1	PREDICTED: protein kinase C and casein kinase substrate in neurons protein 1-like [Hydra vulgaris]
evm.TU.Hic-asm-3.278	5.50039e-111	-2.2567	0.022	0.126	8.74947e-107	1	PREDICTED: uncharacterized protein LOC100202967 [Hydra vulgaris]
evm.TU.Hic-asm-4.16	6.5943e-111	-1.74963	0.027	0.136	1.04895e-106	1	PREDICTED: PHD finger protein 14-like [Hydra vulgaris]
evm.TU.Hic-asm-6.1348	7.87779e-111	-1.8497	0.032	0.143	1.25312e-106	1	PREDICTED: cleavage and polyadenylation specificity factor subunit 6-like [Hydra vulgaris]
evm.TU.Hic-asm-6.616	7.89038e-111	-1.23657	0.091	0.23	1.25512e-106	1	spectrin alpha chain, non-erythrocytic 1-like [Pocillopora damicornis]
evm.TU.Hic-asm-10.856	8.74044e-111	-1.46658	0.06	0.184	1.39034e-106	1	PREDICTED: cytospin-A-like isoform X1 [Hydra vulgaris]
evm.TU.Hic-asm-8.977	1.1842e-110	-1.53195	0.053	0.174	1.8837e-106	1	E3 ubiquitin-protein ligase UHRF1-like isoform X1 [Stylophora pistillata]
evm.TU.Hic-asm-9.6	1.23036e-110	-1.81028	0.041	0.156	1.95713e-106	1	PREDICTED: tetratricopeptide repeat protein 7B-like [Hydra vulgaris]
evm.TU.Hic-asm-5.349	1.38491e-110	-1.90212	0.039	0.152	2.20298e-106	1	tyrosine-protein kinase BAZ1B isoform X5 [Crassostrea gigas]
evm.TU.Hic-asm-11.26	1.86531e-110	-3.02171	0.011	0.107	2.96716e-106	1	PREDICTED: 2-acylglycerol O-acyltransferase 2-A-like, partial [Hydra vulgaris]
evm.TU.Hic-asm-1.482	1.96192e-110	-1.74893	0.039	0.153	3.12083e-106	1	PREDICTED: calcium homeostasis endoplasmic reticulum protein-like [Hydra vulgaris]
evm.TU.Hic-asm-11.875	1.97548e-110	-1.93287	0.036	0.148	3.14239e-106	1	PREDICTED: cullin-3-like [Hydra vulgaris]
evm.TU.Hic-asm-14.916	2.26091e-110	-1.86138	0.027	0.134	3.59642e-106	1	PREDICTED: developmentally-regulated GTP-binding protein 2 [Hydra vulgaris]
evm.TU.Hic-asm-14.47	2.49421e-110	-2.07094	0.037	0.149	3.96754e-106	1	PREDICTED: BTG family protein-like [Hydra vulgaris]
evm.TU.Hic-asm-5.7	2.55032e-110	-2.25229	0.025	0.131	4.05679e-106	1	PREDICTED: kinesin-like protein KIF17 [Hydra vulgaris]
evm.TU.Hic-asm-10.898	2.95682e-110	-2.0243	0.07	0.198	4.70341e-106	1	protein CASP-like [Hydra vulgaris]
evm.TU.Hic-asm-4.58	4.33086e-110	-1.95933	0.024	0.13	6.8891e-106	1	flagellum-associated coiled-coil domain-containing protein 1-like [Actinia tenebrosa]
evm.TU.Hic-asm-8.402	4.50977e-110	-1.42164	0.033	0.144	7.1737e-106	1	cytoplasmic aconitate hydratase-like isoform X2 [Orbicella faveolata]
evm.TU.Hic-asm-10.608	5.47389e-110	-1.09203	0.065	0.193	8.70731e-106	1	PREDICTED: transcription elongation factor B polypeptide 2-like [Hydra vulgaris]
evm.TU.Hic-asm-5.336	7.94564e-110	-1.11172	0.062	0.188	1.26391e-105	1	PREDICTED: protein SREK1IP1-like [Hydra vulgaris]
evm.TU.Hic-asm-13.829	9.05158e-110	-1.65325	0.074	0.203	1.43984e-105	1	seven transmembrane protocadherin flamingo [Clytia hemisphaerica]
evm.TU.Hic-asm-8.11	9.37375e-110	-2.22003	0.024	0.128	1.49108e-105	1	phospholipid-transporting ATPase IA-like [Stylophora pistillata]
evm.TU.Hic-asm-9.133	1.06272e-109	-2.48491	0.032	0.141	1.69047e-105	1	PREDICTED: uncharacterized protein LOC100198865 [Hydra vulgaris]
evm.TU.Hic-asm-3.164	1.37579e-109	-1.21195	0.078	0.212	2.18847e-105	1	uncharacterized protein LOC5508508 isoform X2 [Nematostella vectensis]
evm.TU.Hic-asm-7.1362	1.4272e-109	-1.48646	0.037	0.151	2.27024e-105	1	PREDICTED: bifunctional lysine-specific demethylase and histidyl-hydroxylase MINA-like [Hydra vulgaris]
evm.TU.Hic-asm-7.871	1.46832e-109	-1.39471	0.042	0.157	2.33566e-105	1	PREDICTED: mitochondrial import inner membrane translocase subunit Tim13-B-like [Hydra vulgaris]
evm.TU.Hic-asm-7.442	1.77972e-109	-2.74047	0.018	0.117	2.83101e-105	1	PREDICTED: chloride intracellular channel protein 5-like [Hydra vulgaris]
evm.TU.Hic-asm-2.509	2.13521e-109	-1.8195	0.027	0.133	3.39648e-105	1	PREDICTED: ribosome biogenesis protein NSA2 homolog [Hydra vulgaris]
evm.TU.Hic-asm-6.463	2.22576e-109	-1.4974	0.047	0.164	3.54052e-105	1	PREDICTED: DNA (cytosine-5)-methyltransferase PliMCI-like [Hydra vulgaris]
evm.TU.Hic-asm-5.597	2.41244e-109	-1.42798	0.064	0.19	3.83746e-105	1	PREDICTED: LIM domain and actin-binding protein 1-like [Hydra vulgaris]
evm.TU.Hic-asm-1.648	2.47199e-109	-3.17583	0.01	0.103	3.93219e-105	1	PREDICTED: transmembrane protein 59-like [Acropora digitifera]
evm.TU.Hic-asm-9.994	3.20982e-109	-1.80159	0.026	0.132	5.10587e-105	1	RNA helicase aquarius-like [Pocillopora damicornis]
evm.TU.Hic-asm-7.1004	3.74517e-109	-1.88303	0.027	0.134	5.95744e-105	1	PREDICTED: serine/threonine-protein phosphatase 2A 55 kDa regulatory subunit B alpha isoform-like [Hydra vulgaris]
evm.TU.Hic-asm-14.469	4.08529e-109	-2.19885	0.027	0.132	6.49847e-105	1	PREDICTED: putative pyridoxal-dependent decarboxylase domain-containing protein 2 [Hydra vulgaris]
evm.TU.Hic-asm-3.613	4.59923e-109	-2.1085	0.02	0.121	7.316e-105	1	PREDICTED: RNA polymerase-associated protein LEO1-like [Hydra vulgaris]
evm.TU.Hic-asm-13.608	4.84055e-109	-2.71556	0.017	0.116	7.69986e-105	1	PREDICTED: uncharacterized protein LOC100202406 isoform X2 [Hydra vulgaris]
evm.TU.Hic-asm-9.1045	5.03858e-109	-1.33838	0.049	0.168	8.01487e-105	1	PREDICTED: chromatin target of PRMT1 protein-like [Hydra vulgaris]
evm.TU.Hic-asm-11.73	5.20349e-109	-0.66312	0.477	0.591	8.2772e-105	1	PREDICTED: uncharacterized protein LOC105845107 [Hydra vulgaris]
evm.TU.Hic-asm-6.86	5.32951e-109	-1.33918	0.052	0.172	8.47766e-105	1	PREDICTED: uncharacterized protein LOC100206382 [Hydra vulgaris]
evm.TU.Hic-asm-3.535	5.84205e-109	-1.78957	0.033	0.142	9.29294e-105	1	PREDICTED: cytoplasmic dynein 1 intermediate chain 2-like [Hydra vulgaris]
evm.TU.Hic-asm-9.821	5.8679e-109	-1.90357	0.033	0.143	9.33407e-105	1	PREDICTED: heat shock protein 30-like [Hydra vulgaris]
evm.TU.Hic-asm-7.844	7.32458e-109	-1.72956	0.032	0.141	1.16512e-104	1	PREDICTED: protein farnesyltransferase/geranylgeranyltransferase type-1 subunit alpha-like [Hydra vulgaris]
evm.TU.Hic-asm-4.451	9.09755e-109	-2.01428	0.027	0.132	1.44715e-104	1	PREDICTED: protein farnesyltransferase subunit beta-like [Hydra vulgaris]
evm.TU.Hic-asm-9.955	9.25918e-109	-1.1782	0.103	0.242	1.47286e-104	1	PREDICTED: DNA topoisomerase 2-alpha isoform X2 [Hydra vulgaris]
evm.TU.Hic-asm-0.67	1.16656e-108	-1.80935	0.027	0.132	1.85565e-104	1	PREDICTED: methionine aminopeptidase 1-like [Hydra vulgaris]
evm.TU.Hic-asm-8.367	1.54033e-108	-2.22898	0.018	0.118	2.4502e-104	1	PREDICTED: male-specific lethal 3 homolog [Hydra vulgaris]
evm.TU.Hic-asm-12.291	2.41676e-108	-1.77739	0.031	0.14	3.84435e-104	1	PREDICTED: craniofacial development protein 1-like isoform X1 [Hydra vulgaris]
evm.TU.Hic-asm-4.365	2.42164e-108	-1.70621	0.042	0.157	3.85211e-104	1	PREDICTED: serine/arginine-rich splicing factor 5-like [Hydra vulgaris]
evm.TU.Hic-asm-12.889	2.62153e-108	-1.84916	0.071	0.196	4.17006e-104	1	PREDICTED: AN1-type zinc finger protein 2B-like [Hydra vulgaris]
evm.TU.Hic-asm-7.196	2.97203e-108	-3.31584	0.009	0.101	4.72761e-104	1	PREDICTED: proprotein convertase subtilisin/kexin type 7-like [Hydra vulgaris]
evm.TU.Hic-asm-2.595	3.19204e-108	-1.70189	0.034	0.144	5.07758e-104	1	PREDICTED: U6 snRNA-associated Sm-like protein LSm6 [Hydra vulgaris]
evm.TU.Hic-asm-5.675	3.24241e-108	-3.00746	0.015	0.112	5.1577e-104	1	BET1 homolog [Nematostella vectensis]
evm.TU.Hic-asm-14.547	3.44128e-108	-1.44157	0.041	0.156	5.47404e-104	1	PREDICTED: COP9 signalosome complex subunit 1-like [Hydra vulgaris]
evm.TU.Hic-asm-13.319	3.51066e-108	-2.21139	0.015	0.112	5.5844e-104	1	PREDICTED: exportin-T-like [Hydra vulgaris]
evm.TU.Hic-asm-4.399	4.28581e-108	2.1152	0.12	0.049	6.81744e-104	1	--
evm.TU.Hic-asm-9.434	4.28998e-108	-1.71032	0.027	0.133	6.82406e-104	1	PREDICTED: tudor and KH domain-containing protein-like [Hydra vulgaris]
evm.TU.Hic-asm-8.1006	4.66524e-108	-2.43806	0.04	0.151	7.421e-104	1	PREDICTED: kinesin-1 heavy chain-like [Hydra vulgaris]
evm.TU.Hic-asm-8.1834	5.21773e-108	-1.24168	0.064	0.189	8.29985e-104	1	PREDICTED: protein bfr2-like isoform X2 [Hydra vulgaris]
evm.TU.Hic-asm-12.206	6.21328e-108	-3.02595	0.013	0.108	9.88346e-104	1	PREDICTED: glycosylphosphatidylinositol anchor attachment 1 protein-like [Hydra vulgaris]
evm.TU.Hic-asm-2.399	6.24041e-108	-1.53776	0.045	0.162	9.92662e-104	1	PREDICTED: E3 ubiquitin-protein ligase RNF220-like [Hydra vulgaris]
evm.TU.Hic-asm-9.1146	7.21939e-108	-0.471283	0.977	0.881	1.14839e-103	1	PREDICTED: 40S ribosomal protein S20-like [Hydra vulgaris]
evm.TU.Hic-asm-11.1063	8.02827e-108	-1.50329	0.04	0.154	1.27706e-103	1	PREDICTED: phenylalanine--tRNA ligase beta subunit-like [Hydra vulgaris]
evm.TU.Hic-asm-9.344	8.49842e-108	-1.79401	0.039	0.151	1.35184e-103	1	PREDICTED: zinc finger FYVE domain-containing protein 1 [Hydra vulgaris]
evm.TU.Hic-asm-3.342	1.02293e-107	-2.05198	0.031	0.137	1.62718e-103	1	PREDICTED: E3 ubiquitin-protein ligase HECW1-like [Hydra vulgaris]
evm.TU.Hic-asm-4.679	1.08426e-107	-1.85409	0.026	0.13	1.72474e-103	1	PREDICTED: LOW QUALITY PROTEIN: islet cell autoantigen 1-like [Hydra vulgaris]
evm.TU.Hic-asm-8.1032	1.09178e-107	-2.51213	0.022	0.123	1.73669e-103	1	PREDICTED: ubiquitin carboxyl-terminal hydrolase 8-like [Hydra vulgaris]
evm.TU.Hic-asm-11.5	1.1509e-107	-1.50926	0.03	0.137	1.83073e-103	1	PREDICTED: COP9 signalosome complex subunit 6-like [Hydra vulgaris]
evm.TU.Hic-asm-8.398	1.49971e-107	-0.915937	0.097	0.239	2.38559e-103	1	PREDICTED: 3-hydroxyacyl-CoA dehydrogenase type-2-like [Hydra vulgaris]
evm.TU.Hic-asm-8.1851	1.52702e-107	-1.41488	0.047	0.165	2.42903e-103	1	PREDICTED: histidine--tRNA ligase, cytoplasmic-like isoform X1 [Hydra vulgaris]
evm.TU.Hic-asm-7.1341	1.78044e-107	-2.19549	0.025	0.128	2.83215e-103	1	--
evm.TU.Hic-asm-11.981	2.2026e-107	0.617192	0.459	0.328	3.50367e-103	1	dynein heavy chain 2, axonemal-like [Acropora millepora]
evm.TU.Hic-asm-9.1009	2.38103e-107	-2.67241	0.029	0.134	3.7875e-103	1	hypothetical protein pdam_00010691 [Pocillopora damicornis]
evm.TU.Hic-asm-0.1116	2.66902e-107	-2.66998	0.017	0.114	4.2456e-103	1	band 4.1-like protein 3 [Acropora millepora]
evm.TU.Hic-asm-10.576	2.68753e-107	-1.75549	0.034	0.143	4.27505e-103	1	PREDICTED: flotillin-2-like [Hydra vulgaris]
evm.TU.Hic-asm-2.871	2.7431e-107	-1.35512	0.057	0.178	4.36346e-103	1	PREDICTED: cactin-like [Hydra vulgaris]
evm.TU.Hic-asm-2.224	2.75619e-107	-0.822573	0.118	0.268	4.38427e-103	1	PREDICTED: keratinocyte-associated protein 2-like [Hydra vulgaris]
evm.TU.Hic-asm-0.55	2.91956e-107	-1.84337	0.032	0.14	4.64414e-103	1	PREDICTED: exocyst complex component 3-like [Hydra vulgaris]
evm.TU.Hic-asm-2.523	3.25444e-107	-2.56776	0.017	0.114	5.17684e-103	1	PREDICTED: ubiquitin-associated protein 1-like isoform X1 [Hydra vulgaris]
evm.TU.Hic-asm-1.601	3.27181e-107	-2.00487	0.026	0.129	5.20446e-103	1	AP-3 complex subunit delta-1-like [Actinia tenebrosa]
evm.TU.Hic-asm-1.888	3.80258e-107	-2.22232	0.027	0.131	6.04876e-103	1	PREDICTED: cAMP-specific 3',5'-cyclic phosphodiesterase 4C-like [Hydra vulgaris]
evm.TU.Hic-asm-0.325	3.81452e-107	-1.91061	0.029	0.135	6.06776e-103	1	PREDICTED: serrate RNA effector molecule homolog [Hydra vulgaris]
evm.TU.Hic-asm-11.159	3.93842e-107	-2.06589	0.027	0.131	6.26484e-103	1	PREDICTED: roundabout homolog 1-like [Hydra vulgaris]
evm.TU.Hic-asm-9.43	4.17885e-107	-2.13337	0.046	0.16	6.64729e-103	1	PREDICTED: uncharacterized protein LOC100201836 [Hydra vulgaris]
evm.TU.Hic-asm-0.592	4.62195e-107	-1.63387	0.039	0.15	7.35213e-103	1	nucleolar protein 14-like [Dendronephthya gigantea]
evm.TU.Hic-asm-2.334	5.38509e-107	-2.60262	0.018	0.115	8.56607e-103	1	PREDICTED: PAX-interacting protein 1-like isoform X1 [Hydra vulgaris]
evm.TU.Hic-asm-2.669	6.25446e-107	-1.99796	0.023	0.125	9.94897e-103	1	PREDICTED: alpha- and gamma-adaptin-binding protein p34-like [Hydra vulgaris]
evm.TU.Hic-asm-14.128	6.55963e-107	-1.5142	0.038	0.15	1.04344e-102	1	3-phosphoinositide-dependent protein kinase 1-like [Acropora millepora]
evm.TU.Hic-asm-9.562	7.16609e-107	-1.01633	0.067	0.193	1.13991e-102	1	PREDICTED: CCAAT/enhancer-binding protein zeta-like [Hydra vulgaris]
evm.TU.Hic-asm-7.103	7.46796e-107	0.759867	0.477	0.371	1.18793e-102	1	PREDICTED: uncharacterized protein LOC100209455 [Hydra vulgaris]
evm.TU.Hic-asm-3.709	1.02324e-106	-3.12589	0.014	0.108	1.62767e-102	1	ankyrin repeat and zinc finger domain-containing protein 1 [Nematostella vectensis]
evm.TU.Hic-asm-6.205	1.03065e-106	-1.50302	0.045	0.16	1.63945e-102	1	PREDICTED: histone-lysine N-methyltransferase SETDB1-like [Hydra vulgaris]
evm.TU.Hic-asm-0.799	1.34989e-106	-1.39982	0.046	0.161	2.14726e-102	1	PREDICTED: uncharacterized protein LOC100200555 [Hydra vulgaris]
evm.TU.Hic-asm-6.86	1.37548e-106	-1.83768	0.042	0.155	2.18798e-102	1	PREDICTED: uncharacterized protein LOC100206382 [Hydra vulgaris]
evm.TU.Hic-asm-9.492	1.65046e-106	-2.07461	0.037	0.146	2.62538e-102	1	PREDICTED: transcription factor IIIB 90 kDa subunit-like [Hydra vulgaris]
evm.TU.Hic-asm-7.375	2.14224e-106	-1.32842	0.051	0.169	3.40766e-102	1	PREDICTED: serine/arginine repetitive matrix protein 1-like isoform X1 [Hydra vulgaris]
evm.TU.Hic-asm-9.251	2.20042e-106	-1.65243	0.038	0.149	3.50021e-102	1	DNA replication complex GINS protein PSF1-like [Acropora millepora]
evm.TU.Hic-asm-0.58	3.369e-106	-1.88146	0.031	0.137	5.35906e-102	1	PREDICTED: glutamate--cysteine ligase catalytic subunit-like [Hydra vulgaris]
evm.TU.Hic-asm-12.1133	4.0704e-106	0.645991	0.399	0.269	6.47479e-102	1	dynein heavy chain 8, axonemal isoform X1 [Nematostella vectensis]
evm.TU.Hic-asm-8.1656	4.41578e-106	-1.29274	0.071	0.199	7.02419e-102	1	PREDICTED: Krueppel-like factor 3 isoform X2 [Hydra vulgaris]
evm.TU.Hic-asm-11.402	5.14308e-106	1.86564	0.171	0.087	8.1811e-102	1	PREDICTED: uncharacterized protein LOC100200567 [Hydra vulgaris]
evm.TU.Hic-asm-9.63	5.54835e-106	-1.81682	0.042	0.154	8.82576e-102	1	selenoprotein K-like [Stylophora pistillata]
evm.TU.Hic-asm-8.452	6.07824e-106	-1.44973	0.046	0.161	9.66866e-102	1	PREDICTED: ubinuclein-1-like isoform X1 [Hydra vulgaris]
evm.TU.Hic-asm-10.29	6.15361e-106	-1.37993	0.036	0.146	9.78855e-102	1	PREDICTED: integral membrane protein DGCR2/IDD-like isoform X2 [Hydra vulgaris]
evm.TU.Hic-asm-2.839	7.01722e-106	-1.58499	0.038	0.149	1.11623e-101	1	PREDICTED: fructose-1,6-bisphosphatase 1-like [Hydra vulgaris]
evm.TU.Hic-asm-11.661	7.19837e-106	-1.55144	0.051	0.168	1.14504e-101	1	PREDICTED: transcription factor Dp-1-like [Hydra vulgaris]
evm.TU.Hic-asm-9.671	7.99927e-106	-1.64265	0.032	0.138	1.27244e-101	1	PREDICTED: uncharacterized protein LOC101239215 [Hydra vulgaris]
evm.TU.Hic-asm-10.535	8.63601e-106	-1.59327	0.04	0.151	1.37373e-101	1	squamous cell carcinoma antigen recognized by T-cells 3-like isoform X1 [Acropora millepora]
evm.TU.Hic-asm-2.632	8.99636e-106	-1.46872	0.047	0.162	1.43105e-101	1	activated RNA polymerase II transcriptional coactivator p15 [Osmia lignaria]
evm.TU.Hic-asm-4.662	9.74006e-106	-1.92713	0.032	0.138	1.54935e-101	1	PREDICTED: pleckstrin homology domain-containing family G member 5-like [Hydra vulgaris]
evm.TU.Hic-asm-7.1193	9.76365e-106	-1.34707	0.041	0.153	1.5531e-101	1	PREDICTED: drebrin-like protein B [Hydra vulgaris]
evm.TU.Hic-asm-9.1198	1.40209e-105	-1.85919	0.037	0.145	2.2303e-101	1	PREDICTED: calcineurin subunit B type 1-like [Hydra vulgaris]
evm.TU.Hic-asm-12.1052	2.15462e-105	-1.9342	0.027	0.13	3.42736e-101	1	PREDICTED: probable protein disulfide-isomerase A6 [Hydra vulgaris]
evm.TU.Hic-asm-8.1028	2.23923e-105	-1.45875	0.054	0.171	3.56194e-101	1	PREDICTED: sodium channel and clathrin linker 1-like [Hydra vulgaris]
evm.TU.Hic-asm-1.548	2.41062e-105	-1.54675	0.043	0.155	3.83457e-101	1	PREDICTED: uncharacterized protein LOC105845586, partial [Hydra vulgaris]
evm.TU.Hic-asm-14.373	2.52826e-105	-1.33331	0.045	0.16	4.02171e-101	1	PREDICTED: E3 ubiquitin-protein ligase CHIP-like [Hydra vulgaris]
evm.TU.Hic-asm-5.396	2.92009e-105	-2.17108	0.022	0.122	4.64498e-101	1	PREDICTED: vinculin-like [Hydra vulgaris]
evm.TU.Hic-asm-12.893	3.04949e-105	-1.3418	0.045	0.16	4.85082e-101	1	F-actin-uncapping protein LRRC16A-like [Orbicella faveolata]
evm.TU.Hic-asm-7.496_evm.TU.Hic-asm-7.497	3.05542e-105	-1.61643	0.057	0.175	4.86025e-101	1	--
evm.TU.Hic-asm-4.69	3.35451e-105	-0.964446	0.067	0.193	5.33602e-101	1	PREDICTED: probable methylmalonate-semialdehyde dehydrogenase [acylating], mitochondrial [Hydra vulgaris]
evm.TU.Hic-asm-7.156	3.65013e-105	-1.50635	0.058	0.176	5.80626e-101	1	PREDICTED: uncharacterized protein LOC100213053 [Hydra vulgaris]
evm.TU.Hic-asm-8.56	3.7012e-105	-2.98429	0.034	0.138	5.8875e-101	1	PREDICTED: E3 ubiquitin-protein ligase MYLIP-like [Hydra vulgaris]
evm.TU.Hic-asm-10.566	3.88599e-105	-2.72441	0.016	0.111	6.18145e-101	1	N-alpha-acetyltransferase 25, NatB auxiliary subunit-like isoform X1 [Orbicella faveolata]
evm.TU.Hic-asm-8.1828	7.48009e-105	-2.90687	0.013	0.106	1.18986e-100	1	PREDICTED: carnitine O-palmitoyltransferase 1, liver isoform [Hydra vulgaris]
evm.TU.Hic-asm-9.225	9.20275e-105	-1.59914	0.042	0.154	1.46388e-100	1	PREDICTED: breast cancer metastasis-suppressor 1-like protein-A isoform X2 [Hydra vulgaris]
evm.TU.Hic-asm-7.623	1.04008e-104	-2.4694	0.024	0.123	1.65445e-100	1	--
evm.TU.Hic-asm-0.1177	1.08393e-104	-2.70957	0.018	0.114	1.72421e-100	1	PREDICTED: solute carrier family 25 member 51-like [Hydra vulgaris]
evm.TU.Hic-asm-8.224	1.13639e-104	-2.42457	0.017	0.113	1.80765e-100	1	PREDICTED: brefeldin A-inhibited guanine nucleotide-exchange protein 1-like [Hydra vulgaris]
evm.TU.Hic-asm-4.289	1.14192e-104	-1.53868	0.042	0.154	1.81645e-100	1	PREDICTED: F-actin-capping protein subunit beta-like [Hydra vulgaris]
evm.TU.Hic-asm-8.1825	1.15924e-104	-2.47016	0.018	0.114	1.844e-100	1	PREDICTED: transmembrane 9 superfamily member 4-like [Hydra vulgaris]
evm.TU.Hic-asm-9.599	1.31367e-104	-1.42204	0.054	0.173	2.08965e-100	1	Golgi resident protein GCP60-like [Dendronephthya gigantea]
evm.TU.Hic-asm-7.528	1.32856e-104	-0.830922	0.123	0.271	2.11334e-100	1	protein NDRG1-like [Dendronephthya gigantea]
evm.TU.Hic-asm-6.1387	1.34062e-104	-4.08641	0.018	0.113	2.13253e-100	1	PREDICTED: probable voltage-dependent N-type calcium channel subunit alpha-1B isoform X2 [Hydra vulgaris]
evm.TU.Hic-asm-7.1352	1.60101e-104	-2.00978	0.029	0.133	2.54672e-100	1	PREDICTED: coiled-coil domain-containing protein 186-like [Hydra vulgaris]
evm.TU.Hic-asm-12.812	1.83203e-104	-2.53366	0.017	0.113	2.91421e-100	1	PREDICTED: vacuolar protein sorting-associated protein 4B [Hydra vulgaris]
evm.TU.Hic-asm-7.433	1.83982e-104	-1.2474	0.072	0.198	2.9266e-100	1	PREDICTED: G protein-coupled receptor kinase 5-like [Hydra vulgaris]
evm.TU.Hic-asm-6.479	1.98818e-104	-1.52383	0.061	0.182	3.16259e-100	1	PREDICTED: cytosolic non-specific dipeptidase [Hydra vulgaris]
evm.TU.Hic-asm-11.345_evm.TU.Hic-asm-11.346	2.02711e-104	-1.47412	0.035	0.143	3.22452e-100	1	--
evm.TU.Hic-asm-1.896	2.12383e-104	-1.69883	0.035	0.142	3.37838e-100	1	PREDICTED: latrophilin-2-like [Hydra vulgaris]
evm.TU.Hic-asm-6.886	2.51132e-104	-1.96013	0.03	0.134	3.99476e-100	1	E3 ubiquitin-protein ligase rnf213-alpha-like isoform X3 [Stylophora pistillata]
evm.TU.Hic-asm-7.1547	3.26755e-104	-1.38708	0.041	0.152	5.19769e-100	1	PREDICTED: uncharacterized protein LOC100214179 [Hydra vulgaris]
evm.TU.Hic-asm-14.683	3.63542e-104	-1.99324	0.028	0.131	5.78286e-100	1	transcription factor FoxK1 [Hydra vulgaris]
evm.TU.Hic-asm-0.305	4.47893e-104	-2.05582	0.029	0.132	7.12463e-100	1	PREDICTED: transcription elongation factor B polypeptide 3-like [Hydra vulgaris]
evm.TU.Hic-asm-4.156	4.95172e-104	-1.48108	0.059	0.179	7.8767e-100	1	PREDICTED: uncharacterized protein LOC100215142 [Hydra vulgaris]
evm.TU.Hic-asm-13.213	7.11811e-104	-2.76619	0.032	0.134	1.13228e-99	1	hypothetical protein pdam_00013578, partial [Pocillopora damicornis]
evm.TU.Hic-asm-3.393	9.68949e-104	-3.29667	0.014	0.106	1.54131e-99	1	PREDICTED: pirin-like protein [Acropora digitifera]
evm.TU.Hic-asm-3.625	1.07659e-103	-1.19096	0.062	0.184	1.71254e-99	1	PREDICTED: DNA-directed RNA polymerase I subunit RPA2 [Hydra vulgaris]
evm.TU.Hic-asm-7.43	1.15912e-103	-1.89419	0.034	0.139	1.84381e-99	1	universal stress protein Slr1101 [Nematostella vectensis]
evm.TU.Hic-asm-5.112	1.31024e-103	-2.35169	0.021	0.118	2.08421e-99	1	PREDICTED: microfibrillar-associated protein 1-like [Hydra vulgaris]
evm.TU.Hic-asm-8.1204	1.34436e-103	-1.30578	0.07	0.195	2.13848e-99	1	PREDICTED: cytoplasmic dynein 2 heavy chain 1-like [Hydra vulgaris]
evm.TU.Hic-asm-14.451	1.5435e-103	-1.49954	0.035	0.143	2.45525e-99	1	coilin-like [Orbicella faveolata]
evm.TU.Hic-asm-11.849	1.7143e-103	-1.28876	0.069	0.193	2.72694e-99	1	PREDICTED: protein CASP-like [Hydra vulgaris]
evm.TU.Hic-asm-11.36	1.7878e-103	-1.68522	0.035	0.141	2.84385e-99	1	coiled-coil domain-containing protein 191-like [Stylophora pistillata]
evm.TU.Hic-asm-12.64	2.20245e-103	-2.06798	0.023	0.122	3.50343e-99	1	PREDICTED: SNF-related serine/threonine-protein kinase-like [Hydra vulgaris]
evm.TU.Hic-asm-0.931	2.36485e-103	-1.74147	0.041	0.151	3.76177e-99	1	PREDICTED: DNA replication licensing factor MCM3-like [Hydra vulgaris]
evm.TU.Hic-asm-10.1073	2.47856e-103	-2.8212	0.015	0.107	3.94264e-99	1	PREDICTED: malate synthase-like isoform X1 [Acropora digitifera]
evm.TU.Hic-asm-171.9	2.61084e-103	-1.06491	0.053	0.171	4.15307e-99	1	PREDICTED: eukaryotic translation initiation factor 3 subunit H-like [Hydra vulgaris]
evm.TU.Hic-asm-5.299	2.61401e-103	-2.31747	0.034	0.139	4.15811e-99	1	PREDICTED: rho GTPase-activating protein 39-like [Hydra vulgaris]
evm.TU.Hic-asm-9.86	2.99885e-103	-1.69915	0.043	0.153	4.77027e-99	1	PREDICTED: uncharacterized protein LOC100205653 [Hydra vulgaris]
evm.TU.Hic-asm-3.635	3.19882e-103	-1.66482	0.032	0.138	5.08836e-99	1	PREDICTED: insulin-like growth factor 2 mRNA-binding protein 2 [Hydra vulgaris]
evm.TU.Hic-asm-8.1571	3.49913e-103	-1.33842	0.054	0.171	5.56606e-99	1	MYCBP-associated protein-like [Actinia tenebrosa]
evm.TU.Hic-asm-8.46	4.48048e-103	-3.068	0.014	0.107	7.1271e-99	1	PREDICTED: serine/threonine-protein kinase DCLK2-like isoform X2 [Hydra vulgaris]
evm.TU.Hic-asm-9.1192	5.97288e-103	-1.6082	0.05	0.164	9.50106e-99	1	--
evm.TU.Hic-asm-14.184	6.10571e-103	-2.65139	0.021	0.117	9.71235e-99	1	PREDICTED: hydroxyacylglutathione hydrolase, mitochondrial-like [Hydra vulgaris]
evm.TU.Hic-asm-1.557	6.12124e-103	-1.78869	0.041	0.15	9.73706e-99	1	PREDICTED: lysine-specific demethylase 4A-like [Hydra vulgaris]
evm.TU.Hic-asm-14.962	6.81493e-103	-1.94034	0.024	0.124	1.08405e-98	1	PREDICTED: phosphoribosyl pyrophosphate synthase-associated protein 1-like [Hydra vulgaris]
evm.TU.Hic-asm-4.1129	7.66038e-103	-0.767174	0.191	0.357	1.21854e-98	1	PREDICTED: serine/arginine-rich splicing factor 10-like [Hydra vulgaris]
evm.TU.Hic-asm-7.529	9.27827e-103	-3.03298	0.016	0.109	1.47589e-98	1	forkhead box-containing transcription factor FoxO [Clytia hemisphaerica]
evm.TU.Hic-asm-9.971	9.49973e-103	-2.28417	0.021	0.118	1.51112e-98	1	PREDICTED: uncharacterized protein LOC100215222 [Hydra vulgaris]
evm.TU.Hic-asm-4.738	1.16822e-102	-2.50182	0.023	0.121	1.85829e-98	1	PREDICTED: uncharacterized protein LOC100209915 [Hydra vulgaris]
evm.TU.Hic-asm-14.55	1.23604e-102	-1.13854	0.106	0.243	1.96616e-98	1	PREDICTED: serine/arginine-rich splicing factor 2-like isoform X1 [Hydra vulgaris]
evm.TU.Hic-asm-11.825	1.27241e-102	-1.61026	0.053	0.169	2.02403e-98	1	PREDICTED: dual specificity tyrosine-phosphorylation-regulated kinase 1A-like [Hydra vulgaris]
evm.TU.Hic-asm-11.1161	1.33946e-102	-2.78908	0.014	0.107	2.13067e-98	1	PREDICTED: signal recognition particle receptor subunit alpha homolog isoform X2 [Hydra vulgaris]
evm.TU.Hic-asm-6.1148	1.3852e-102	-1.35991	0.041	0.151	2.20344e-98	1	--
evm.TU.Hic-asm-3.739	1.43004e-102	-4.598	0.012	0.101	2.27477e-98	1	--
evm.TU.Hic-asm-8.1764	1.49997e-102	-1.38247	0.065	0.185	2.386e-98	1	PREDICTED: ribonucleoside-diphosphate reductase subunit M2 B-like [Hydra vulgaris]
evm.TU.Hic-asm-7.793	1.50259e-102	-1.88779	0.039	0.146	2.39016e-98	1	PREDICTED: nucleotide exchange factor SIL1-like [Hydra vulgaris]
evm.TU.Hic-asm-2.377	1.52818e-102	-1.90225	0.032	0.136	2.43088e-98	1	PREDICTED: uncharacterized protein PFB0765w-like, partial [Hydra vulgaris]
evm.TU.Hic-asm-7.1383	1.57609e-102	-1.45727	0.031	0.135	2.50708e-98	1	apurinic/apyrimidinic endonuclease 1 [Hydra vulgaris]
evm.TU.Hic-asm-9.618	1.59929e-102	-1.12599	0.07	0.195	2.544e-98	1	PREDICTED: uncharacterized protein LOC100201133 [Hydra vulgaris]
evm.TU.Hic-asm-7.596	1.86074e-102	1.75944	0.21	0.121	2.95989e-98	1	HEAT repeat-containing protein 4 [Exaiptasia diaphana]
evm.TU.Hic-asm-8.245	2.32897e-102	-0.921783	0.085	0.218	3.70469e-98	1	PREDICTED: huntingtin-interacting protein K-like [Hydra vulgaris]
evm.TU.Hic-asm-7.33	2.98507e-102	-1.98464	0.04	0.148	4.74835e-98	1	PREDICTED: uncharacterized protein LOC100198162 [Hydra vulgaris]
evm.TU.Hic-asm-8.152	2.99728e-102	-1.20411	0.058	0.177	4.76777e-98	1	PREDICTED: 39S ribosomal protein L22, mitochondrial-like [Hydra vulgaris]
evm.TU.Hic-asm-3.954	3.27648e-102	-4.09408	0.012	0.101	5.2119e-98	1	--
evm.TU.Hic-asm-9.133	3.38511e-102	-2.15902	0.026	0.126	5.3847e-98	1	PREDICTED: uncharacterized protein LOC100198865 [Hydra vulgaris]
evm.TU.Hic-asm-8.1815	3.55464e-102	-1.90835	0.026	0.126	5.65437e-98	1	PREDICTED: activating signal cointegrator 1 complex subunit 2-like [Hydra vulgaris]
evm.TU.Hic-asm-6.977	4.10104e-102	-0.729155	0.159	0.32	6.52352e-98	1	PREDICTED: eukaryotic translation initiation factor 3 subunit G-like [Hydra vulgaris]
evm.TU.Hic-asm-13.19	4.90121e-102	-3.30754	0.049	0.155	7.79635e-98	1	uncharacterized protein LOC111325847 [Stylophora pistillata]
evm.TU.Hic-asm-6.158	4.93266e-102	-2.58436	0.028	0.128	7.84639e-98	1	PREDICTED: casein kinase II subunit beta isoform X1 [Hydra vulgaris]
evm.TU.Hic-asm-8.1733	5.48317e-102	-2.36106	0.024	0.122	8.72208e-98	1	PREDICTED: TBC1 domain family member 15-like [Hydra vulgaris]
evm.TU.Hic-asm-6.802	7.51346e-102	-1.76946	0.031	0.133	1.19517e-97	1	PREDICTED: ras guanine nucleotide exchange factor R-like [Hydra vulgaris]
evm.TU.Hic-asm-11.375	7.85745e-102	-2.53263	0.016	0.109	1.24988e-97	1	PREDICTED: dnaJ homolog subfamily C member 3-like [Hydra vulgaris]
evm.TU.Hic-asm-4.339	8.93658e-102	-0.780778	0.186	0.347	1.42154e-97	1	PREDICTED: signal peptidase complex subunit 1-like [Hydra vulgaris]
evm.TU.Hic-asm-14.7	1.08634e-101	1.85277	0.172	0.089	1.72804e-97	1	PREDICTED: LOW QUALITY PROTEIN: uncharacterized protein LOC105846371 [Hydra vulgaris]
evm.TU.Hic-asm-4.764	1.18049e-101	-1.77941	0.026	0.126	1.8778e-97	1	PREDICTED: nucleolar complex protein 2 homolog [Hydra vulgaris]
evm.TU.Hic-asm-8.1643	1.25109e-101	-2.31104	0.084	0.2	1.9901e-97	1	PREDICTED: metalloproteinase inhibitor 3-like [Hydra vulgaris]
evm.TU.Hic-asm-3.1151	1.34792e-101	-1.5078	0.045	0.156	2.14413e-97	1	PREDICTED: cullin-2-like [Hydra vulgaris]
evm.TU.Hic-asm-2.384	1.54042e-101	-0.958263	0.116	0.257	2.45034e-97	1	PREDICTED: chromodomain-helicase-DNA-binding protein 1-like [Hydra vulgaris]
evm.TU.Hic-asm-8.923	1.60213e-101	-1.74731	0.024	0.123	2.54851e-97	1	PREDICTED: testin-like [Hydra vulgaris]
evm.TU.Hic-asm-9.714	1.63031e-101	-0.778891	0.132	0.281	2.59334e-97	1	PREDICTED: protein mago nashi homolog 2 [Hydra vulgaris]
evm.TU.Hic-asm-9.136	1.99805e-101	-1.65291	0.03	0.132	3.17829e-97	1	PREDICTED: protein FAM214A-like [Hydra vulgaris]
evm.TU.Hic-asm-13.48	3.78514e-101	-1.41852	0.045	0.155	6.02102e-97	1	hypothetical protein pdam_00012208 [Pocillopora damicornis]
evm.TU.Hic-asm-9.84	5.20556e-101	-1.94359	0.025	0.124	8.28049e-97	1	PREDICTED: signal recognition particle receptor subunit beta-like [Hydra vulgaris]
evm.TU.Hic-asm-3.84	5.38129e-101	-2.12243	0.027	0.127	8.56003e-97	1	PREDICTED: sorting nexin-13-like [Hydra vulgaris]
evm.TU.Hic-asm-3.518	5.50592e-101	-2.60794	0.014	0.104	8.75827e-97	1	PREDICTED: nuclear polyadenylated RNA-binding protein 4-like [Hydra vulgaris]
evm.TU.Hic-asm-14.702	6.39662e-101	-2.45982	0.021	0.116	1.01751e-96	1	PREDICTED: PRKCA-binding protein-like isoform X1 [Hydra vulgaris]
evm.TU.Hic-asm-9.406	6.65614e-101	-1.67437	0.025	0.124	1.05879e-96	1	nuclear nucleic acid-binding protein C1D-like isoform X2 [Stylophora pistillata]
evm.TU.Hic-asm-7.499	8.70584e-101	-1.86914	0.036	0.14	1.38484e-96	1	PREDICTED: uncharacterized protein LOC100205121 [Hydra vulgaris]
evm.TU.Hic-asm-9.114	1.16626e-100	-0.968243	0.081	0.209	1.85518e-96	1	PREDICTED: malate dehydrogenase, cytoplasmic-like [Hydra vulgaris]
evm.TU.Hic-asm-0.286	1.46153e-100	-0.698702	0.268	0.449	2.32486e-96	1	PREDICTED: mitochondrial import inner membrane translocase subunit Tim23-like [Hydra vulgaris]
evm.TU.Hic-asm-5.42	1.52912e-100	-1.22984	0.06	0.179	2.43237e-96	1	PREDICTED: coatomer subunit beta [Hydra vulgaris]
evm.TU.Hic-asm-8.911	1.83817e-100	-2.72468	0.015	0.106	2.92398e-96	1	carbamoyl-phosphate synthetase/aspartate transcarbamoylase/dihydroorotase [Hydra vulgaris]
evm.TU.Hic-asm-2.264	2.28864e-100	0.722476	0.463	0.371	3.64053e-96	1	hypothetical protein HELRODRAFT_194728 [Helobdella robusta]
evm.TU.Hic-asm-10.27	3.15408e-100	-1.29574	0.059	0.176	5.01719e-96	1	PREDICTED: DNA replication licensing factor mcm7-B-like [Hydra vulgaris]
evm.TU.Hic-asm-10.477_evm.TU.Hic-asm-10.478	3.98007e-100	-1.43532	0.052	0.164	6.33109e-96	1	--
evm.TU.Hic-asm-4.1156	4.03858e-100	-1.11756	0.089	0.218	6.42417e-96	1	--
evm.TU.Hic-asm-2.368	4.52819e-100	-2.06138	0.023	0.119	7.203e-96	1	PREDICTED: mitochondrial import inner membrane translocase subunit TIM44-like [Hydra vulgaris]
evm.TU.Hic-asm-4.409	5.54794e-100	-1.64852	0.048	0.158	8.82511e-96	1	PREDICTED: endoplasmic reticulum resident protein 44-like [Hydra vulgaris]
evm.TU.Hic-asm-2.862	5.70517e-100	-1.95863	0.029	0.129	9.07522e-96	1	uncharacterized protein LOC110063274 [Orbicella faveolata]
evm.TU.Hic-asm-0.132	6.05826e-100	-2.64194	0.04	0.147	9.63688e-96	1	structural maintenance of chromosomes flexible hinge domain-containing protein 1-like isoform X2 [Actinia tenebrosa]
evm.TU.Hic-asm-11.761	6.4554e-100	-1.67409	0.04	0.147	1.02686e-95	1	PREDICTED: splicing factor 3B subunit 6-like [Hydra vulgaris]
evm.TU.Hic-asm-6.861	7.67402e-100	-2.2892	0.021	0.116	1.22071e-95	1	PREDICTED: manganese-transporting ATPase 13A1-like [Hydra vulgaris]
evm.TU.Hic-asm-9.116	8.58459e-100	-1.04218	0.087	0.217	1.36555e-95	1	PREDICTED: protein transport protein Sec23B-like [Hydra vulgaris]
evm.TU.Hic-asm-3.1098	9.24188e-100	-5.3367	0.023	0.117	1.47011e-95	1	minicollagen 1 [Clytia hemisphaerica]
evm.TU.Hic-asm-7.788	9.34721e-100	-2.03872	0.026	0.124	1.48686e-95	1	PREDICTED: pre-mRNA-splicing factor SLU7-like [Hydra vulgaris]
evm.TU.Hic-asm-6.774	1.2573e-99	-1.49436	0.03	0.13	1.99999e-95	1	PREDICTED: importin-7-like [Hydra vulgaris]
evm.TU.Hic-asm-7.906	1.38575e-99	-1.7871	0.031	0.132	2.20432e-95	1	PREDICTED: acetyl-CoA acetyltransferase, mitochondrial-like [Hydra vulgaris]
evm.TU.Hic-asm-7.11	1.38853e-99	-1.36585	0.055	0.169	2.20874e-95	1	uncharacterized protein LOC111343812 [Stylophora pistillata]
evm.TU.Hic-asm-8.1559	1.61885e-99	-2.16648	0.022	0.117	2.5751e-95	1	menin-like [Actinia tenebrosa]
evm.TU.Hic-asm-13.401	1.7974e-99	-2.05676	0.024	0.121	2.85913e-95	1	PREDICTED: density-regulated protein-like [Hydra vulgaris]
evm.TU.Hic-asm-7.1098	2.02838e-99	-1.22134	0.04	0.147	3.22655e-95	1	PREDICTED: coiled-coil domain-containing protein 86-like [Hydra vulgaris]
evm.TU.Hic-asm-4.661	2.21388e-99	-0.824162	0.166	0.325	3.52162e-95	1	PREDICTED: ATP-binding cassette sub-family F member 3-like [Hydra vulgaris]
evm.TU.Hic-asm-10.459	3.35954e-99	-2.95738	0.019	0.111	5.34402e-95	1	PREDICTED: TNF receptor-associated factor 5-like [Hydra vulgaris]
evm.TU.Hic-asm-11.139	3.39038e-99	-2.02349	0.03	0.129	5.39308e-95	1	PREDICTED: uncharacterized protein LOC100203833 isoform X1 [Hydra vulgaris]
evm.TU.Hic-asm-14.282	3.63938e-99	-2.34794	0.022	0.116	5.78917e-95	1	TATA element modulatory factor-like [Pocillopora damicornis]
evm.TU.Hic-asm-4.619	3.91239e-99	1.15921	0.306	0.21	6.22344e-95	1	PREDICTED: acidic leucine-rich nuclear phosphoprotein 32 family member A-like [Hydra vulgaris]
evm.TU.Hic-asm-11.776	4.80179e-99	-1.58716	0.03	0.13	7.63821e-95	1	thioredoxin domain-containing protein 16-like [Nematostella vectensis]
evm.TU.Hic-asm-12.8	5.2509e-99	-1.62353	0.037	0.141	8.3526e-95	1	PREDICTED: DNA replication licensing factor mcm4-A-like [Hydra vulgaris]
evm.TU.Hic-asm-12.152	5.85766e-99	-1.37066	0.035	0.139	9.31778e-95	1	dnaJ homolog subfamily C member 11 isoform X2 [Nematostella vectensis]
evm.TU.Hic-asm-10.187	6.51487e-99	-0.894598	0.107	0.245	1.03632e-94	1	PREDICTED: serine/arginine-rich splicing factor 6-like [Hydra vulgaris]
evm.TU.Hic-asm-6.161	7.15602e-99	-1.45449	0.031	0.132	1.13831e-94	1	PREDICTED: ubiquitin carboxyl-terminal hydrolase isozyme L5-like [Hydra vulgaris]
evm.TU.Hic-asm-2.74	8.07325e-99	-2.08626	0.025	0.122	1.28421e-94	1	semaphorin-2A-like [Actinia tenebrosa]
evm.TU.Hic-asm-8.1375	8.11284e-99	-1.82819	0.025	0.123	1.29051e-94	1	PREDICTED: ELKS/Rab6-interacting/CAST family member 1-like isoform X2 [Hydra vulgaris]
evm.TU.Hic-asm-6.346	1.15171e-98	-2.04806	0.026	0.123	1.83203e-94	1	PREDICTED: golgin subfamily A member 1-like [Hydra vulgaris]
evm.TU.Hic-asm-13.667	1.30562e-98	-0.82796	0.157	0.312	2.07685e-94	1	PREDICTED: E3 ubiquitin-protein ligase HUWE1-like [Hydra vulgaris]
evm.TU.Hic-asm-3.1040_evm.TU.Hic-asm-3.1041	1.57389e-98	-1.22957	0.058	0.173	2.50359e-94	1	--
evm.TU.Hic-asm-8.129	1.88196e-98	-1.88415	0.027	0.124	2.99363e-94	1	PREDICTED: LOW QUALITY PROTEIN: protein furry homolog-like [Hydra vulgaris]
evm.TU.Hic-asm-9.44	1.93825e-98	-1.53155	0.034	0.136	3.08318e-94	1	PREDICTED: pre-mRNA-splicing factor SYF1-like [Hydra vulgaris]
evm.TU.Hic-asm-4.33	2.23043e-98	-2.1029	0.031	0.131	3.54794e-94	1	--
evm.TU.Hic-asm-9.511	2.55237e-98	-2.59446	0.015	0.104	4.06006e-94	1	PREDICTED: protein phosphatase 1 regulatory subunit 37-like [Hydra vulgaris]
evm.TU.Hic-asm-8.1395	2.56951e-98	-1.70684	0.026	0.124	4.08732e-94	1	erlin-1-like [Acanthaster planci]
evm.TU.Hic-asm-1.181	2.67549e-98	-1.78262	0.035	0.137	4.2559e-94	1	PREDICTED: non-specific lipid-transfer protein-like [Hydra vulgaris]
evm.TU.Hic-asm-4.990_evm.TU.Hic-asm-4.994	2.68477e-98	-1.89638	0.045	0.151	4.27066e-94	1	--
evm.TU.Hic-asm-6.1333	2.79375e-98	-2.01688	0.047	0.155	4.44402e-94	1	PREDICTED: CD151 antigen-like [Hydra vulgaris]
evm.TU.Hic-asm-8.1548	3.53922e-98	-2.19549	0.023	0.118	5.62983e-94	1	PREDICTED: dolichyl-phosphate beta-glucosyltransferase-like [Hydra vulgaris]
evm.TU.Hic-asm-10.97	3.55e-98	-2.75971	0.016	0.105	5.64698e-94	1	PREDICTED: B-cell CLL/lymphoma 7 protein family member A-like [Hydra vulgaris]
evm.TU.Hic-asm-9.1377	3.64357e-98	-1.10475	0.118	0.253	5.79583e-94	1	PREDICTED: centromere-associated protein E-like [Hydra vulgaris]
evm.TU.Hic-asm-1.926	4.02832e-98	-2.13114	0.017	0.107	6.40784e-94	1	PREDICTED: succinyl-CoA:3-ketoacid coenzyme A transferase 1, mitochondrial-like [Branchiostoma belcheri]
evm.TU.Hic-asm-6.615	4.03021e-98	-1.99631	0.033	0.133	6.41086e-94	1	PREDICTED: zinc metalloproteinase nas-4-like [Hydra vulgaris]
evm.TU.Hic-asm-13.952	4.69371e-98	-1.79684	0.178	0.082	7.46629e-94	1	--
evm.TU.Hic-asm-9.766	5.01285e-98	-1.19417	0.053	0.166	7.97394e-94	1	PREDICTED: actin-related protein 2 [Hydra vulgaris]
evm.TU.Hic-asm-6.765	5.69841e-98	-1.62683	0.045	0.153	9.06446e-94	1	PREDICTED: kinesin-like protein KIF23 isoform X2 [Hydra vulgaris]
evm.TU.Hic-asm-10.102	0	8.00475	0.786	0.009	0	16	PREDICTED: clathrin heavy chain 1-like [Hydra vulgaris]
evm.TU.Hic-asm-11.481	1.15365e-97	-1.67747	0.033	0.133	1.83512e-93	1	PREDICTED: DNA polymerase delta subunit 3-like isoform X2 [Biomphalaria glabrata]
evm.TU.Hic-asm-12.451	1.23904e-97	-1.24268	0.042	0.149	1.97094e-93	1	PREDICTED: nuclear transport factor 2-like [Hydra vulgaris]
evm.TU.Hic-asm-11.106	1.24331e-97	-1.46019	0.039	0.143	1.97774e-93	1	PREDICTED: cyclin-dependent kinases regulatory subunit-like [Hydra vulgaris]
evm.TU.Hic-asm-3.1211	1.56656e-97	-1.8568	0.023	0.117	2.49193e-93	1	PREDICTED: transcriptional repressor NF-X1-like [Hydra vulgaris]
evm.TU.Hic-asm-4.1035	1.7079e-97	-1.47701	0.044	0.151	2.71676e-93	1	PREDICTED: 25S rRNA (cytosine-C(5))-methyltransferase nop2-like [Hydra vulgaris]
evm.TU.Hic-asm-8.1784	1.73963e-97	-1.42152	0.151	0.292	2.76723e-93	1	PREDICTED: centrosome and spindle pole-associated protein 1-like [Hydra vulgaris]
evm.TU.Hic-asm-8.121_evm.TU.Hic-asm-8.122	1.8226e-97	-0.7843	0.112	0.252	2.89921e-93	1	--
evm.TU.Hic-asm-6.667	1.82352e-97	-2.48397	0.039	0.14	2.90067e-93	1	NFX1-type zinc finger-containing protein 1-like [Orbicella faveolata]
evm.TU.Hic-asm-6.1354	1.91156e-97	-0.931181	0.086	0.214	3.04072e-93	1	PREDICTED: dentin sialophosphoprotein-like [Hydra vulgaris]
evm.TU.Hic-asm-10.784	2.58942e-97	-1.58262	0.029	0.128	4.11899e-93	1	putative A-kinase anchor protein 1, mitochondrial [Apostichopus japonicus]
evm.TU.Hic-asm-8.24	2.67133e-97	-2.68987	0.02	0.112	4.24929e-93	1	PREDICTED: sushi, von Willebrand factor type A, EGF and pentraxin domain-containing protein 1 [Hydra vulgaris]
evm.TU.Hic-asm-8.139	3.45487e-97	-1.07257	0.071	0.192	5.49566e-93	1	PREDICTED: hematological and neurological expressed 1-like protein [Hydra vulgaris]
evm.TU.Hic-asm-7.1105_evm.TU.Hic-asm-7.1107	3.75938e-97	-2.50959	0.019	0.11	5.98005e-93	1	--
evm.TU.Hic-asm-6.921	4.0946e-97	-1.48919	0.054	0.165	6.51328e-93	1	outer dense fiber protein 2-like [Pocillopora damicornis]
evm.TU.Hic-asm-10.932	4.99469e-97	-2.58777	0.02	0.112	7.94506e-93	1	PREDICTED: tyrosine-protein phosphatase non-receptor type 13-like [Hydra vulgaris]
evm.TU.Hic-asm-0.1087	5.09592e-97	-1.34684	0.056	0.169	8.10608e-93	1	PREDICTED: uncharacterized protein LOC100207039 isoform X1 [Hydra vulgaris]
evm.TU.Hic-asm-0.151	5.27313e-97	-2.13466	0.024	0.119	8.38796e-93	1	PREDICTED: BAI1-associated protein 3-like isoform X1 [Hydra vulgaris]
evm.TU.Hic-asm-7.1481	5.33533e-97	-1.70103	0.035	0.137	8.48691e-93	1	insulin receptor substrate-related protein [Hydra vulgaris]
evm.TU.Hic-asm-7.1049	6.83376e-97	-2.3876	0.022	0.114	1.08705e-92	1	PREDICTED: bromodomain and WD repeat-containing protein 3-like isoform X1 [Hydra vulgaris]
evm.TU.Hic-asm-11.123	7.25747e-97	-1.24561	0.059	0.174	1.15445e-92	1	PREDICTED: uncharacterized protein LOC100203305 [Hydra vulgaris]
evm.TU.Hic-asm-11.815	7.49439e-97	-2.03988	0.024	0.12	1.19213e-92	1	PREDICTED: RNA-binding protein 42-like [Hydra vulgaris]
evm.TU.Hic-asm-9.734	8.43171e-97	-3.2026	0.014	0.102	1.34123e-92	1	PREDICTED: uncharacterized protein LOC100207375 [Hydra vulgaris]
evm.TU.Hic-asm-8.1735	1.07257e-96	-2.67961	0.013	0.1	1.70613e-92	1	NF-X1-type zinc finger protein NFXL1 [Lingula anatina]
evm.TU.Hic-asm-4.563	1.07427e-96	-1.79006	0.03	0.128	1.70884e-92	1	PREDICTED: uncharacterized protein LOC100203191 [Hydra vulgaris]
evm.TU.Hic-asm-10.155	1.1445e-96	1.60912	0.211	0.124	1.82056e-92	1	PREDICTED: G patch domain-containing protein 3-like [Hydra vulgaris]
evm.TU.Hic-asm-7.994	1.43864e-96	1.62916	0.191	0.105	2.28845e-92	1	dynein heavy chain 5, axonemal-like isoform X2 [Acropora millepora]
evm.TU.Hic-asm-4.415	1.45704e-96	-1.35961	0.049	0.158	2.31772e-92	1	histone-lysine N-methyltransferase EZH2-like [Orbicella faveolata]
evm.TU.Hic-asm-7.1309	1.55513e-96	-1.82387	0.03	0.128	2.47374e-92	1	PREDICTED: pre-mRNA-processing factor 17-like [Hydra vulgaris]
evm.TU.Hic-asm-12.64	2.34256e-96	-1.97717	0.04	0.143	3.72631e-92	1	PREDICTED: SNF-related serine/threonine-protein kinase-like [Hydra vulgaris]
evm.TU.Hic-asm-6.1391	2.36956e-96	-1.83095	0.03	0.128	3.76926e-92	1	PREDICTED: rab GTPase-activating protein 1-like [Hydra vulgaris]
evm.TU.Hic-asm-8.1546	2.55708e-96	-2.71244	0.019	0.109	4.06754e-92	1	PREDICTED: microtubule-associated tumor suppressor 1 homolog [Hydra vulgaris]
evm.TU.Hic-asm-0.8	3.41746e-96	-1.37308	0.053	0.165	5.43616e-92	1	PREDICTED: uncharacterized protein LOC105844333 [Hydra vulgaris]
evm.TU.Hic-asm-9.118	3.60984e-96	-1.73543	0.024	0.118	5.74218e-92	1	PREDICTED: proteasome subunit beta type-4-like [Hydra vulgaris]
evm.TU.Hic-asm-12.627	3.64909e-96	-1.83402	0.031	0.129	5.8046e-92	1	PREDICTED: tetratricopeptide repeat protein 5-like isoform X1 [Hydra vulgaris]
evm.TU.Hic-asm-8.1727	4.53819e-96	-1.50044	0.055	0.166	7.2189e-92	1	PREDICTED: protein transport protein Sec31A-like isoform X2 [Hydra vulgaris]
evm.TU.Hic-asm-5.394	4.60773e-96	-1.94929	0.02	0.111	7.32951e-92	1	PREDICTED: vacuolar protein sorting-associated protein 26B-like [Hydra vulgaris]
evm.TU.Hic-asm-0.793	5.39857e-96	-1.95256	0.023	0.116	8.5875e-92	1	PREDICTED: U5 small nuclear ribonucleoprotein 40 kDa protein-like [Hydra vulgaris]
evm.TU.Hic-asm-1.37	6.85716e-96	-0.992525	0.055	0.168	1.09077e-91	1	PREDICTED: N-alpha-acetyltransferase 11-like [Hydra vulgaris]
evm.TU.Hic-asm-5.226	6.99932e-96	-1.60859	0.035	0.137	1.11338e-91	1	PREDICTED: 14-3-3-like protein 1 [Hydra vulgaris]
evm.TU.Hic-asm-14.48	7.27302e-96	-1.32214	0.032	0.132	1.15692e-91	1	PREDICTED: uncharacterized protein ZC262.2-like [Hydra vulgaris]
evm.TU.Hic-asm-6.1242	7.98821e-96	-2.66436	0.033	0.131	1.27068e-91	1	PREDICTED: early endosome antigen 1-like [Hydra vulgaris]
evm.TU.Hic-asm-13.467	8.6606e-96	-0.984451	0.161	0.301	1.37764e-91	1	PREDICTED: filamin-A-like [Hydra vulgaris]
evm.TU.Hic-asm-4.816	9.14799e-96	-1.58914	0.028	0.125	1.45517e-91	1	PREDICTED: POTE ankyrin domain family member I-like isoform X2 [Hydra vulgaris]
evm.TU.Hic-asm-8.1686	1.14891e-95	-0.835872	0.082	0.208	1.82757e-91	1	PREDICTED: ubiquitin-conjugating enzyme E2-17 kDa [Hydra vulgaris]
evm.TU.Hic-asm-2.3	1.317e-95	1.31639	0.147	0.071	2.09495e-91	1	Tyrosine-protein kinase Abl [Exaiptasia diaphana]
evm.TU.Hic-asm-9.39	1.36072e-95	1.42891	0.22	0.131	2.1645e-91	1	PREDICTED: uncharacterized protein LOC109592757 isoform X2 [Amphimedon queenslandica]
evm.TU.Hic-asm-4.537	1.3976e-95	-2.05633	0.026	0.12	2.22316e-91	1	arginyl-tRNA--protein transferase 1-like isoform X2 [Ixodes scapularis]
evm.TU.Hic-asm-12.801	1.43724e-95	-1.65242	0.033	0.133	2.28622e-91	1	PREDICTED: chromodomain Y-like protein 2 [Hydra vulgaris]
evm.TU.Hic-asm-11.116	1.9893e-95	-2.50543	0.022	0.114	3.16438e-91	1	PREDICTED: uncharacterized protein LOC100198789, partial [Hydra vulgaris]
evm.TU.Hic-asm-8.403	2.42444e-95	-1.42612	0.043	0.148	3.85655e-91	1	PREDICTED: WW domain-binding protein 4-like, partial [Hydra vulgaris]
evm.TU.Hic-asm-4.572	2.9167e-95	-1.11443	0.08	0.201	4.6396e-91	1	PREDICTED: DNA primase small subunit-like [Hydra vulgaris]
evm.TU.Hic-asm-4.756	3.22929e-95	0.948204	0.392	0.303	5.13684e-91	1	PREDICTED: spectrin beta chain, non-erythrocytic 1-like [Hydra vulgaris]
evm.TU.Hic-asm-6.325	3.63278e-95	-1.76943	0.028	0.124	5.77866e-91	1	PREDICTED: protein SPT2 homolog [Hydra vulgaris]
evm.TU.Hic-asm-9.79	4.92385e-95	-1.00557	0.073	0.193	7.83237e-91	1	hypothetical protein AGLY_006336 [Aphis glycines]
evm.TU.Hic-asm-12.1205	7.0417e-95	-1.85738	0.024	0.118	1.12012e-90	1	PREDICTED: aspartate aminotransferase, mitochondrial-like [Hydra vulgaris]
evm.TU.Hic-asm-9.859	9.30352e-95	-1.47394	0.037	0.139	1.47991e-90	1	LOW QUALITY PROTEIN: leucine-rich repeat and IQ domain-containing protein 1-like [Acropora millepora]
evm.TU.Hic-asm-6.1282	1.00636e-94	-0.67932	0.146	0.297	1.60082e-90	1	PREDICTED: eukaryotic translation initiation factor 3 subunit M-like [Hydra vulgaris]
evm.TU.Hic-asm-4.1168	1.0744e-94	-2.43904	0.018	0.107	1.70905e-90	1	PREDICTED: uncharacterized protein LOC100215135 [Hydra vulgaris]
evm.TU.Hic-asm-3.466	1.3269e-94	-2.4884	0.018	0.106	2.11069e-90	1	PREDICTED: uncharacterized protein LOC105845600 [Hydra vulgaris]
evm.TU.Hic-asm-14.391	1.60644e-94	-2.14334	0.027	0.122	2.55537e-90	1	PREDICTED: cytoplasmic tRNA 2-thiolation protein 2-like [Hydra vulgaris]
evm.TU.Hic-asm-8.1216	1.68063e-94	-1.78938	0.031	0.128	2.67337e-90	1	PREDICTED: uncharacterized protein LOC100215426 [Hydra vulgaris]
evm.TU.Hic-asm-10.988	1.76194e-94	-1.39369	0.034	0.133	2.80272e-90	1	PREDICTED: 39S ribosomal protein L13, mitochondrial-like [Hydra vulgaris]
evm.TU.Hic-asm-4.11	2.01521e-94	-2.0516	0.022	0.114	3.20559e-90	1	PREDICTED: threonylcarbamoyladenosine tRNA methylthiotransferase-like [Hydra vulgaris]
evm.TU.Hic-asm-8.991	2.12922e-94	-1.45587	0.04	0.142	3.38695e-90	1	PREDICTED: serine-threonine kinase receptor-associated protein-like [Hydra vulgaris]
evm.TU.Hic-asm-2.813	2.41705e-94	-2.0741	0.018	0.106	3.8448e-90	1	PREDICTED: peptidyl-prolyl cis-trans isomerase 5-like [Hydra vulgaris]
evm.TU.Hic-asm-11.704	2.50336e-94	-1.66266	0.041	0.143	3.9821e-90	1	PREDICTED: centrosomal protein of 162 kDa-like [Hydra vulgaris]
evm.TU.Hic-asm-3.206	2.66692e-94	-1.13561	0.05	0.158	4.24227e-90	1	PREDICTED: protein lunapark-A-like [Hydra vulgaris]
evm.TU.Hic-asm-14.596	2.73249e-94	-1.87215	0.026	0.12	4.34657e-90	1	PREDICTED: uncharacterized protein C7orf26 homolog [Hydra vulgaris]
evm.TU.Hic-asm-8.1702	2.77218e-94	-1.34429	0.045	0.15	4.4097e-90	1	PREDICTED: cleavage and polyadenylation specificity factor subunit 5-like [Hydra vulgaris]
evm.TU.Hic-asm-8.1221	2.781e-94	-2.37193	0.016	0.103	4.42373e-90	1	PREDICTED: pleiotropic regulator 1-like [Hydra vulgaris]
evm.TU.Hic-asm-8.1314_evm.TU.Hic-asm-8.1315	2.84835e-94	-1.63488	0.027	0.121	4.53087e-90	1	--
evm.TU.Hic-asm-8.741	3.31451e-94	-1.81775	0.029	0.124	5.27239e-90	1	PREDICTED: uncharacterized protein LOC100207626 [Hydra vulgaris]
evm.TU.Hic-asm-7.1429	3.71039e-94	-2.23993	0.017	0.106	5.90211e-90	1	PREDICTED: traB domain-containing protein-like [Hydra vulgaris]
evm.TU.Hic-asm-4.666_evm.TU.Hic-asm-4.667	3.76208e-94	-2.26227	0.016	0.102	5.98434e-90	1	--
evm.TU.Hic-asm-9.847	4.36642e-94	1.17227	0.265	0.172	6.94567e-90	1	PREDICTED: carnitine O-palmitoyltransferase 1, liver isoform [Hydra vulgaris]
evm.TU.Hic-asm-3.1162	4.53636e-94	-1.63425	0.028	0.123	7.21599e-90	1	PREDICTED: 3-hydroxyisobutyrate dehydrogenase, mitochondrial-like [Hydra vulgaris]
evm.TU.Hic-asm-10.921	5.57334e-94	-1.70059	0.024	0.118	8.8655e-90	1	calcium-transporting ATPase sarcoplasmic/endoplasmic reticulum type-like [Acropora millepora]
evm.TU.Hic-asm-9.11	5.65166e-94	-1.80754	0.024	0.118	8.9901e-90	1	PREDICTED: NAD(P)H-hydrate epimerase-like [Hydra vulgaris]
evm.TU.Hic-asm-7.1592	5.81926e-94	-1.38315	0.042	0.146	9.2567e-90	1	nicolin-1-like [Acropora millepora]
evm.TU.Hic-asm-12.139	6.00176e-94	-1.55484	0.034	0.133	9.54699e-90	1	PREDICTED: beta-catenin-like protein 1 [Hydra vulgaris]
evm.TU.Hic-asm-2.214	6.25729e-94	-1.1991	0.047	0.154	9.95346e-90	1	TTDA [Hydra vulgaris]
evm.TU.Hic-asm-5.424	8.13438e-94	-1.75658	0.027	0.122	1.29394e-89	1	bifunctional arginine demethylase and lysyl-hydroxylase PSR [Hydra vulgaris]
evm.TU.Hic-asm-0.669	9.06333e-94	-2.02765	0.018	0.106	1.4417e-89	1	PREDICTED: oxysterol-binding protein-related protein 1-like [Hydra vulgaris]
evm.TU.Hic-asm-12.51	9.52148e-94	-1.15971	0.068	0.184	1.51458e-89	1	PREDICTED: uncharacterized protein LOC105843519 [Hydra vulgaris]
evm.TU.Hic-asm-4.729	9.86787e-94	-1.15687	0.053	0.163	1.56968e-89	1	PREDICTED: fumarylacetoacetase-like [Hydra vulgaris]
evm.TU.Hic-asm-10.326	1.17208e-93	-1.25056	0.04	0.142	1.86443e-89	1	Cniwi [Podocoryna carnea]
evm.TU.Hic-asm-8.734	1.27038e-93	-1.03496	0.056	0.168	2.02079e-89	1	PREDICTED: eukaryotic translation initiation factor 3 subunit H-like [Hydra vulgaris]
evm.TU.Hic-asm-3.1061	1.51147e-93	-2.08761	0.02	0.109	2.4043e-89	1	PREDICTED: glycylpeptide N-tetradecanoyltransferase 2-like [Hydra vulgaris]
evm.TU.Hic-asm-10.602	1.69514e-93	-2.27494	0.02	0.11	2.69645e-89	1	PREDICTED: switch-associated protein 70-like [Hydra vulgaris]
evm.TU.Hic-asm-5.702	1.82016e-93	-1.08294	0.081	0.202	2.89532e-89	1	PREDICTED: serine/threonine-protein kinase PLK1-like [Hydra vulgaris]
evm.TU.Hic-asm-6.608	2.2553e-93	-1.28772	0.043	0.147	3.58751e-89	1	PREDICTED: peptidyl-prolyl cis-trans isomerase-like 3 [Hydra vulgaris]
evm.TU.Hic-asm-8.61	2.63327e-93	-1.56334	0.025	0.118	4.18874e-89	1	uncharacterized protein LOC117291247 [Asterias rubens]
evm.TU.Hic-asm-3.98	2.69168e-93	-1.2231	0.105	0.234	4.28166e-89	1	HIG1 domain family member 1A, mitochondrial-like [Dendronephthya gigantea]
evm.TU.Hic-asm-8.122	2.95664e-93	-2.52282	0.016	0.103	4.70312e-89	1	PREDICTED: CCR4-NOT transcription complex subunit 6-like [Hydra vulgaris]
evm.TU.Hic-asm-1.637	2.96128e-93	-2.22848	0.021	0.111	4.7105e-89	1	PREDICTED: PDZ domain-containing protein GIPC1-like [Hydra vulgaris]
evm.TU.Hic-asm-6.626	2.97697e-93	-1.49492	0.043	0.147	4.73547e-89	1	PREDICTED: thymidylate synthase-like [Hydra vulgaris]
evm.TU.Hic-asm-10.184	3.48978e-93	-1.7856	0.022	0.112	5.55119e-89	1	PREDICTED: eukaryotic translation initiation factor 4H-like [Hydra vulgaris]
evm.TU.Hic-asm-4.981	3.57849e-93	-2.1542	0.019	0.108	5.69231e-89	1	PREDICTED: inhibitor of growth protein 4-like, partial [Hydra vulgaris]
evm.TU.Hic-asm-7.1361	3.61596e-93	-1.53294	0.033	0.131	5.7519e-89	1	PREDICTED: fukutin-related protein-like [Hydra vulgaris]
evm.TU.Hic-asm-12.5	3.66697e-93	-1.22521	0.062	0.175	5.83305e-89	1	boule-like 1e [Clytia hemisphaerica]
evm.TU.Hic-asm-14.998	3.81638e-93	-2.24299	0.017	0.105	6.07072e-89	1	PREDICTED: TATA-binding protein-associated factor 172 [Hydra vulgaris]
evm.TU.Hic-asm-4.1192	4.05499e-93	0.746182	0.457	0.363	6.45027e-89	1	predicted protein [Nematostella vectensis]
evm.TU.Hic-asm-9.904	4.31582e-93	-0.876731	0.101	0.233	6.86517e-89	1	PREDICTED: ubiquitin carboxyl-terminal hydrolase 34 [Hydra vulgaris]
evm.TU.Hic-asm-2.657	4.36019e-93	-2.03123	0.021	0.111	6.93575e-89	1	PREDICTED: metaxin-1-like [Hydra vulgaris]
evm.TU.Hic-asm-10.565	5.95656e-93	-2.13476	0.016	0.102	9.4751e-89	1	PREDICTED: phosphoenolpyruvate phosphomutase-like [Hydra vulgaris]
evm.TU.Hic-asm-3.558	6.02334e-93	-1.39676	0.05	0.157	9.58133e-89	1	PREDICTED: uncharacterized protein LOC100209023 [Hydra vulgaris]
evm.TU.Hic-asm-11.824	6.88226e-93	-0.617236	0.123	0.264	1.09476e-88	1	PREDICTED: electron transfer flavoprotein subunit beta-like [Hydra vulgaris]
evm.TU.Hic-asm-7.456	7.49963e-93	-2.13556	0.017	0.105	1.19297e-88	1	PREDICTED: protein SON-like [Hydra vulgaris]
evm.TU.Hic-asm-4.514	1.08289e-92	-1.96126	0.022	0.112	1.72256e-88	1	PREDICTED: sperm-associated antigen 7 homolog [Hydra vulgaris]
evm.TU.Hic-asm-2.461	1.21092e-92	-1.80187	0.028	0.122	1.92621e-88	1	structural maintenance of chromosomes protein 5-like [Nematostella vectensis]
evm.TU.Hic-asm-6.854	1.7499e-92	-2.24153	0.016	0.101	2.78357e-88	1	PREDICTED: uncharacterized protein LOC100199846, partial [Hydra vulgaris]
evm.TU.Hic-asm-14.973	1.98157e-92	1.31373	0.242	0.15	3.15208e-88	1	PREDICTED: protein FAM227A-like [Acropora digitifera]
evm.TU.Hic-asm-7.991	2.44693e-92	-1.87092	0.026	0.118	3.89233e-88	1	PREDICTED: STE20-like serine/threonine-protein kinase [Hydra vulgaris]
evm.TU.Hic-asm-7.1133	2.55039e-92	-0.830169	0.083	0.207	4.05691e-88	1	PREDICTED: dihydropteridine reductase isoform X1 [Trachymyrmex septentrionalis]
evm.TU.Hic-asm-8.853	2.84174e-92	-1.69747	0.021	0.111	4.52036e-88	1	PREDICTED: nucleolar protein 8-like [Hydra vulgaris]
evm.TU.Hic-asm-3.344	2.84775e-92	-2.08276	0.02	0.108	4.52991e-88	1	PREDICTED: methylmalonyl-CoA mutase, mitochondrial-like [Hydra vulgaris]
evm.TU.Hic-asm-5.339	3.14649e-92	-1.32267	0.05	0.158	5.00513e-88	1	PREDICTED: dynamin-like 120 kDa protein, mitochondrial [Hydra vulgaris]
evm.TU.Hic-asm-9.312	3.15603e-92	-1.71308	0.027	0.121	5.0203e-88	1	PREDICTED: spermatogenesis-defective protein 39 homolog [Hydra vulgaris]
evm.TU.Hic-asm-3.32	3.56194e-92	-0.848014	0.12	0.257	5.66598e-88	1	hypothetical protein LOTGIDRAFT_207050 [Lottia gigantea]
evm.TU.Hic-asm-12.19	3.65344e-92	-1.42597	0.033	0.131	5.81153e-88	1	PREDICTED: peroxisomal membrane protein PEX14-like [Hydra vulgaris]
evm.TU.Hic-asm-8.412	4.38239e-92	-1.39536	0.044	0.147	6.97107e-88	1	PREDICTED: cytosolic carboxypeptidase-like protein 5 isoform X3 [Branchiostoma belcheri]
evm.TU.Hic-asm-10.8	6.50531e-92	-1.28862	0.042	0.145	1.0348e-87	1	PREDICTED: meiotic nuclear division protein 1 homolog [Hydra vulgaris]
evm.TU.Hic-asm-10.812	7.01102e-92	-2.0755	0.022	0.112	1.11524e-87	1	PREDICTED: rab GTPase-binding effector protein 1-like isoform X1 [Hydra vulgaris]
evm.TU.Hic-asm-5.17	0	9.82676	0.157	0	0	13	--
evm.TU.Hic-asm-7.1359	7.61963e-92	-2.10194	0.024	0.115	1.21205e-87	1	PREDICTED: coiled-coil domain-containing protein 181-like [Hydra vulgaris]
evm.TU.Hic-asm-9.569	8.02356e-92	-4.09821	0.026	0.114	1.27631e-87	1	--
evm.TU.Hic-asm-0.627	9.61461e-92	-1.60899	0.033	0.129	1.5294e-87	1	PREDICTED: solute carrier organic anion transporter family member 4C1-like [Hydra vulgaris]
evm.TU.Hic-asm-9.788	1.04767e-91	1.18861	0.297	0.204	1.66653e-87	1	PREDICTED: claspin-like [Hydra vulgaris]
evm.TU.Hic-asm-9.71	1.12741e-91	-1.60278	0.03	0.125	1.79337e-87	1	PREDICTED: protein FRG1-like [Hydra vulgaris]
evm.TU.Hic-asm-10.913	1.26006e-91	-2.20379	0.019	0.106	2.00438e-87	1	PREDICTED: ataxin-2-like protein [Hydra vulgaris]
evm.TU.Hic-asm-3.933	1.34813e-91	-1.07612	0.067	0.183	2.14447e-87	1	PREDICTED: S-crystallin 4-like [Hydra vulgaris]
evm.TU.Hic-asm-0.721	1.78679e-91	-1.54435	0.026	0.118	2.84225e-87	1	PREDICTED: translation machinery-associated protein 16-like [Hydra vulgaris]
evm.TU.Hic-asm-10.946	1.84226e-91	-1.61725	0.039	0.138	2.93049e-87	1	PREDICTED: sporulation-specific protein 15-like isoform X1 [Hydra vulgaris]
evm.TU.Hic-asm-9.477	2.37922e-91	-1.8859	0.024	0.114	3.78463e-87	1	ADP-ribose glycohydrolase MACROD1 isoform X1 [Nematostella vectensis]
evm.TU.Hic-asm-7.1002_evm.TU.Hic-asm-7.1003	2.95687e-91	0.476453	0.181	0.097	4.70349e-87	1	--
evm.TU.Hic-asm-14.35	3.06774e-91	-2.11409	0.018	0.104	4.87986e-87	1	PREDICTED: coiled-coil domain-containing protein 137-like [Hydra vulgaris]
evm.TU.Hic-asm-9.817	3.18848e-91	-0.979267	0.072	0.189	5.07191e-87	1	PREDICTED: serum response factor homolog [Hydra vulgaris]
evm.TU.Hic-asm-9.683	3.25246e-91	-1.29545	0.046	0.15	5.17369e-87	1	PREDICTED: ceramide phosphoethanolamine synthase-like [Hydra vulgaris]
evm.TU.Hic-asm-3.317	3.25517e-91	-1.34868	0.032	0.128	5.178e-87	1	grpE protein homolog 1, mitochondrial [Cimex lectularius]
evm.TU.Hic-asm-5.72	3.61146e-91	-1.53662	0.028	0.122	5.74475e-87	1	alpha-2-macroglobulin receptor-associated protein [Exaiptasia diaphana]
evm.TU.Hic-asm-8.488	3.77524e-91	-0.800222	0.159	0.308	6.00527e-87	1	PREDICTED: uncharacterized protein LOC100198333 [Hydra vulgaris]
evm.TU.Hic-asm-14.703	3.89653e-91	-2.43421	0.017	0.103	6.19821e-87	1	PREDICTED: uncharacterized protein LOC101237009 [Hydra vulgaris]
evm.TU.Hic-asm-4.1013	4.2037e-91	-2.54607	0.017	0.102	6.68683e-87	1	inactive tyrosine-protein kinase 7 isoform X3 [Nematostella vectensis]
evm.TU.Hic-asm-4.1091	4.50755e-91	-1.32629	0.05	0.156	7.17016e-87	1	cytosolic acyl coenzyme A thioester hydrolase-like [Orbicella faveolata]
evm.TU.Hic-asm-13.486	4.55953e-91	-2.22265	0.024	0.114	7.25285e-87	1	PREDICTED: protein DD3-3-like [Hydra vulgaris]
evm.TU.Hic-asm-2.547	6.36329e-91	-1.27206	0.061	0.171	1.01221e-86	1	PREDICTED: DNA polymerase alpha catalytic subunit [Hydra vulgaris]
evm.TU.Hic-asm-9.381	8.97193e-91	-2.3204	0.017	0.102	1.42717e-86	1	--
evm.TU.Hic-asm-4.446	9.15121e-91	-1.54686	0.028	0.121	1.45568e-86	1	PREDICTED: 39S ribosomal protein L21, mitochondrial-like [Hydra vulgaris]
evm.TU.Hic-asm-12.636	9.50002e-91	-1.4384	0.037	0.136	1.51117e-86	1	flap endonuclease 1-like [Orbicella faveolata]
evm.TU.Hic-asm-10.504	9.52994e-91	-1.26286	0.047	0.151	1.51593e-86	1	PREDICTED: SWI/SNF-related matrix-associated actin-dependent regulator of chromatin subfamily B member 1-A-like [Hydra vulgaris]
evm.TU.Hic-asm-11.537	9.84299e-91	-2.3232	0.018	0.105	1.56572e-86	1	PREDICTED: GRAM domain-containing protein 1B-like [Hydra vulgaris]
evm.TU.Hic-asm-9.1008	1.05568e-90	-1.67242	0.035	0.131	1.67927e-86	1	PREDICTED: uncharacterized protein PFB0145c-like, partial [Hydra vulgaris]
evm.TU.Hic-asm-4.1049	1.16013e-90	-2.34296	0.021	0.108	1.84541e-86	1	sodium/potassium/calcium exchanger 4-like [Asterias rubens]
evm.TU.Hic-asm-0.287	1.25089e-90	-1.30228	0.04	0.141	1.9898e-86	1	PREDICTED: NEDD8-activating enzyme E1 regulatory subunit-like [Hydra vulgaris]
evm.TU.Hic-asm-6.101	1.35247e-90	-1.13014	0.019	0.106	2.15138e-86	1	PREDICTED: uncharacterized protein C05D11.1-like [Hydra vulgaris]
evm.TU.Hic-asm-6.1128	1.45176e-90	-0.963535	0.053	0.16	2.30931e-86	1	--
evm.TU.Hic-asm-6.118	1.53158e-90	-1.09686	0.048	0.152	2.43628e-86	1	PREDICTED: zinc finger matrin-type protein 2-like [Hydra vulgaris]
evm.TU.Hic-asm-6.16	1.96943e-90	-2.23386	0.017	0.101	3.13277e-86	1	PREDICTED: uncharacterized protein LOC105448935 isoform X1 [Wasmannia auropunctata]
evm.TU.Hic-asm-14.666	1.99933e-90	-2.30291	0.026	0.117	3.18033e-86	1	ATP-binding cassette sub-family A member 5-like [Actinia tenebrosa]
evm.TU.Hic-asm-13.121	2.1505e-90	-2.53722	0.018	0.104	3.4208e-86	1	PREDICTED: cysteine-rich with EGF-like domain protein 2-A, partial [Hydra vulgaris]
evm.TU.Hic-asm-8.1416	2.32739e-90	-1.74819	0.031	0.126	3.70218e-86	1	vascular endothelial growth factor receptor [Podocoryna carnea]
evm.TU.Hic-asm-13.43	2.75962e-90	-1.16645	0.072	0.186	4.38973e-86	1	PREDICTED: 5-aminolevulinate synthase, erythroid-specific, mitochondrial-like [Hydra vulgaris]
evm.TU.Hic-asm-5.395	3.09301e-90	-1.83237	0.022	0.11	4.92005e-86	1	Ras1, partial [Hydractinia echinata]
evm.TU.Hic-asm-12.106	4.91489e-90	-0.988949	0.128	0.262	7.81811e-86	1	--
evm.TU.Hic-asm-5.278	4.92057e-90	-2.24575	0.021	0.108	7.82715e-86	1	PREDICTED: actin-like protein 6A [Hydra vulgaris]
evm.TU.Hic-asm-2.843	5.53288e-90	-2.17335	0.017	0.102	8.80115e-86	1	PREDICTED: amyloid beta A4 precursor protein-binding family A member 2-like [Hydra vulgaris]
evm.TU.Hic-asm-10.1109	6.2608e-90	-1.78559	0.024	0.113	9.95905e-86	1	uncharacterized protein LOC116289449 [Actinia tenebrosa]
evm.TU.Hic-asm-13.462	8.64958e-90	-2.211	0.02	0.106	1.37589e-85	1	PREDICTED: dual specificity protein phosphatase 6-like [Hydra vulgaris]
evm.TU.Hic-asm-6.666	8.80854e-90	-1.69247	0.032	0.126	1.40117e-85	1	PREDICTED: caspase-7-like isoform X1 [Hydra vulgaris]
evm.TU.Hic-asm-9.1135	8.97606e-90	-1.70608	0.03	0.123	1.42782e-85	1	PREDICTED: ena/VASP-like protein [Hydra vulgaris]
evm.TU.Hic-asm-10.1104	1.61308e-89	-1.19024	0.052	0.157	2.56593e-85	1	PREDICTED: THO complex subunit 5 homolog [Hydra vulgaris]
evm.TU.Hic-asm-12.41	1.64124e-89	-1.68582	0.032	0.126	2.61072e-85	1	PREDICTED: G1/S-specific cyclin-E1-like [Hydra vulgaris]
evm.TU.Hic-asm-9.905	1.7014e-89	-1.06025	0.129	0.261	2.70641e-85	1	PREDICTED: lamin-B receptor-like isoform X1 [Hydra vulgaris]
evm.TU.Hic-asm-6.769	1.7025e-89	-1.42956	0.027	0.119	2.70816e-85	1	PREDICTED: exosome complex component CSL4-like [Hydra vulgaris]
evm.TU.Hic-asm-11.272	1.87654e-89	-1.34601	0.027	0.119	2.98501e-85	1	PREDICTED: peroxisomal biogenesis factor 19-like isoform X1 [Acropora digitifera]
evm.TU.Hic-asm-1.774	1.88583e-89	-0.866395	0.073	0.189	2.99978e-85	1	PREDICTED: SAP30-binding protein-like [Hydra vulgaris]
evm.TU.Hic-asm-8.1367	2.0722e-89	-0.842945	0.091	0.213	3.29624e-85	1	PREDICTED: electron transfer flavoprotein-ubiquinone oxidoreductase, mitochondrial-like [Hydra vulgaris]
evm.TU.Hic-asm-4.428	2.45353e-89	-2.30892	0.017	0.101	3.90283e-85	1	PREDICTED: LOW QUALITY PROTEIN: spermidine synthase-like [Hydra vulgaris]
evm.TU.Hic-asm-8.359	2.49143e-89	-1.52363	0.027	0.119	3.96312e-85	1	apoptosis-inducing factor 1, mitochondrial-like [Hydra vulgaris]
evm.TU.Hic-asm-2.382	2.58195e-89	-2.34883	0.02	0.106	4.1071e-85	1	helicase-like transcription factor isoform X1 [Acropora millepora]
evm.TU.Hic-asm-8.109	2.60912e-89	-1.65913	0.026	0.116	4.15032e-85	1	PREDICTED: histone deacetylase complex subunit SAP30L-like [Hydra vulgaris]
evm.TU.Hic-asm-8.419	2.84422e-89	-0.993079	0.078	0.194	4.52429e-85	1	PREDICTED: uncharacterized protein LOC100206968 [Hydra vulgaris]
evm.TU.Hic-asm-14.56	3.02471e-89	-2.05743	0.019	0.105	4.81141e-85	1	PREDICTED: uncharacterized protein LOC100208084 [Hydra vulgaris]
evm.TU.Hic-asm-6.1118	3.17864e-89	-1.98062	0.022	0.11	5.05626e-85	1	PREDICTED: NEDD8-conjugating enzyme Ubc12-like [Hydra vulgaris]
evm.TU.Hic-asm-6.757	3.18802e-89	-1.78092	0.021	0.109	5.07118e-85	1	PREDICTED: 39S ribosomal protein L55, mitochondrial-like isoform X1 [Hydra vulgaris]
evm.TU.Hic-asm-0.695	3.68899e-89	-2.07592	0.03	0.122	5.86808e-85	1	PREDICTED: uncharacterized protein C8orf34-like [Hydra vulgaris]
evm.TU.Hic-asm-11.54	4.08799e-89	-2.15909	0.02	0.107	6.50277e-85	1	--
evm.TU.Hic-asm-9.39	4.43558e-89	-1.32972	0.048	0.151	7.05568e-85	1	PREDICTED: uncharacterized protein LOC109592757 isoform X2 [Amphimedon queenslandica]
evm.TU.Hic-asm-12.369	5.94632e-89	-1.40855	0.05	0.154	9.45881e-85	1	pre-mRNA-splicing factor ATP-dependent RNA helicase PRP16 [Nematostella vectensis]
evm.TU.Hic-asm-4.637	6.72398e-89	-1.77981	0.034	0.128	1.06958e-84	1	PREDICTED: IST1 homolog [Hydra vulgaris]
evm.TU.Hic-asm-8.75	7.18596e-89	-2.07939	0.022	0.109	1.14307e-84	1	PREDICTED: coatomer subunit alpha-like [Hydra vulgaris]
evm.TU.Hic-asm-3.556	7.2462e-89	-2.12639	0.018	0.103	1.15265e-84	1	PREDICTED: cyclin-T1-like [Hydra vulgaris]
evm.TU.Hic-asm-10.762	7.28274e-89	-1.43318	0.043	0.142	1.15847e-84	1	PREDICTED: PHD finger protein 12-like [Hydra vulgaris]
evm.TU.Hic-asm-13.516	8.18592e-89	-1.81698	0.021	0.108	1.30213e-84	1	PREDICTED: polyglutamine-binding protein 1-like [Hydra vulgaris]
evm.TU.Hic-asm-11.821	8.44538e-89	-1.68915	0.025	0.115	1.34341e-84	1	PREDICTED: pre-mRNA-splicing factor 38B-like [Hydra vulgaris]
evm.TU.Hic-asm-8.22	8.58366e-89	-1.18621	0.05	0.155	1.3654e-84	1	PREDICTED: ras GTPase-activating protein-binding protein 1-like [Hydra vulgaris]
evm.TU.Hic-asm-8.1519	9.23007e-89	-0.919854	0.097	0.222	1.46823e-84	1	PREDICTED: neurocalcin homolog [Hydra vulgaris]
evm.TU.Hic-asm-7.1139	9.44876e-89	-1.5099	0.03	0.123	1.50301e-84	1	uncharacterized protein LOC116307371 [Actinia tenebrosa]
evm.TU.Hic-asm-11.1132	9.85132e-89	-1.97081	0.02	0.105	1.56705e-84	1	PREDICTED: mitochondrial import receptor subunit TOM70-like [Hydra vulgaris]
evm.TU.Hic-asm-6.1371	1.03719e-88	-1.3713	0.048	0.15	1.64985e-84	1	PREDICTED: mutS protein homolog 4-like [Acropora digitifera]
evm.TU.Hic-asm-1.495	1.08663e-88	-1.89294	0.022	0.109	1.7285e-84	1	PREDICTED: protein PET100 homolog, mitochondrial-like [Amphimedon queenslandica]
evm.TU.Hic-asm-3.1086	1.09545e-88	-1.14713	0.05	0.155	1.74253e-84	1	PREDICTED: cyclin-dependent kinase 13-like [Hydra vulgaris]
evm.TU.Hic-asm-14.648	1.19777e-88	-1.46635	0.05	0.153	1.90529e-84	1	centrosomal protein of 131 kDa-like [Acropora millepora]
evm.TU.Hic-asm-0.388	1.23084e-88	-1.47812	0.036	0.132	1.9579e-84	1	PREDICTED: sperm-associated antigen 1-like [Hydra vulgaris]
evm.TU.Hic-asm-6.474	1.27414e-88	-1.84238	0.025	0.114	2.02677e-84	1	PREDICTED: argininosuccinate synthase-like [Hydra vulgaris]
evm.TU.Hic-asm-8.135	1.58911e-88	-2.18278	0.041	0.138	2.5278e-84	1	PREDICTED: PC3-like endoprotease variant B [Hydra vulgaris]
evm.TU.Hic-asm-14.974	1.67043e-88	-1.01554	0.056	0.163	2.65715e-84	1	signal recognition particle subunit SRP68 isoform X1 [Nematostella vectensis]
evm.TU.Hic-asm-6.755	1.89971e-88	-1.49745	0.033	0.127	3.02187e-84	1	E3 ubiquitin-protein ligase UBR4-like isoform X2 [Orbicella faveolata]
evm.TU.Hic-asm-4.625	1.99204e-88	-1.7615	0.019	0.104	3.16873e-84	1	--
evm.TU.Hic-asm-8.1808	3.13896e-88	-1.38082	0.036	0.132	4.99314e-84	1	PREDICTED: exosome complex component rrp45-like [Hydra vulgaris]
evm.TU.Hic-asm-8.584	3.44359e-88	-2.21726	0.02	0.105	5.47771e-84	1	PREDICTED: zinc finger CCCH domain-containing protein 10-like [Hydra vulgaris]
evm.TU.Hic-asm-8.543	3.79771e-88	-1.41629	0.037	0.133	6.04102e-84	1	PREDICTED: protein Red-like [Hydra vulgaris]
evm.TU.Hic-asm-7.315	4.04868e-88	-1.2514	0.048	0.15	6.44023e-84	1	PREDICTED: pyrroline-5-carboxylate reductase-like [Hydra vulgaris]
evm.TU.Hic-asm-9.541	4.80455e-88	-1.6248	0.036	0.131	7.6426e-84	1	PREDICTED: exocyst complex component 8-like [Hydra vulgaris]
evm.TU.Hic-asm-4.239	5.15711e-88	-1.98228	0.022	0.108	8.20342e-84	1	PREDICTED: CLK4-associating serine/arginine rich protein-like [Hydra vulgaris]
evm.TU.Hic-asm-3.1103	5.19773e-88	-1.97038	0.021	0.106	8.26803e-84	1	PREDICTED: nucleolar MIF4G domain-containing protein 1-like [Hydra vulgaris]
evm.TU.Hic-asm-6.359	5.48848e-88	-1.13884	0.047	0.148	8.73052e-84	1	PREDICTED: hydroxyacyl-coenzyme A dehydrogenase, mitochondrial-like [Hydra vulgaris]
evm.TU.Hic-asm-0.56	5.70867e-88	-2.15627	0.018	0.102	9.08079e-84	1	PREDICTED: transmembrane and coiled-coil domains protein 2-like [Hydra vulgaris]
evm.TU.Hic-asm-7.3	5.99453e-88	-1.02198	0.087	0.206	9.5355e-84	1	PREDICTED: myoferlin [Hydra vulgaris]
evm.TU.Hic-asm-9.1286	6.30308e-88	-1.53555	0.034	0.128	1.00263e-83	1	PREDICTED: pinin-like [Hydra vulgaris]
evm.TU.Hic-asm-3.437	6.88036e-88	-0.819145	0.12	0.252	1.09446e-83	1	PREDICTED: golgin subfamily A member 4-like [Hydra vulgaris]
evm.TU.Hic-asm-5.471	7.25882e-88	-1.94783	0.025	0.113	1.15466e-83	1	piwi-like protein 2 [Hydra vulgaris]
evm.TU.Hic-asm-10.91	7.57133e-88	-1.26973	0.051	0.156	1.20437e-83	1	--
evm.TU.Hic-asm-7.304	9.44413e-88	-1.72822	0.033	0.125	1.50228e-83	1	PREDICTED: pre-mRNA-splicing regulator WTAP-like [Hydra vulgaris]
evm.TU.Hic-asm-8.315	1.01007e-87	-1.9539	0.022	0.109	1.60672e-83	1	PREDICTED: protein transport protein Sec24D-like [Hydra vulgaris]
evm.TU.Hic-asm-9.161	1.05877e-87	-2.17087	0.017	0.1	1.68419e-83	1	PREDICTED: tectonin beta-propeller repeat-containing protein 2-like [Hydra vulgaris]
evm.TU.Hic-asm-3.16	1.0758e-87	-1.11648	0.039	0.137	1.71128e-83	1	PREDICTED: hypoxanthine-guanine phosphoribosyltransferase-like [Hydra vulgaris]
evm.TU.Hic-asm-8.45	1.18427e-87	-2.66614	0.02	0.105	1.88382e-83	1	PREDICTED: nucleoporin NUP188 homolog [Hydra vulgaris]
evm.TU.Hic-asm-5.488	1.36616e-87	-1.89783	0.017	0.1	2.17315e-83	1	--
evm.TU.Hic-asm-8.23	1.68765e-87	-1.55089	0.027	0.116	2.68454e-83	1	boule-like protein 2, partial [Hydra vulgaris]
evm.TU.Hic-asm-9.1378	1.71312e-87	-1.05235	0.097	0.221	2.72506e-83	1	PREDICTED: pre-mRNA-splicing factor 38B-like [Hydra vulgaris]
evm.TU.Hic-asm-10.462	2.27438e-87	-1.55855	0.029	0.12	3.61786e-83	1	PREDICTED: TNF receptor-associated factor 5-like [Hydra vulgaris]
evm.TU.Hic-asm-8.763	2.35728e-87	-4.29293	0.024	0.108	3.74972e-83	1	--
evm.TU.Hic-asm-2.465	2.60223e-87	-1.57777	0.067	0.174	4.13936e-83	1	PREDICTED: gamma-interferon-inducible lysosomal thiol reductase-like [Hydra vulgaris]
evm.TU.Hic-asm-12.302	2.68824e-87	-2.10288	0.024	0.112	4.27618e-83	1	PREDICTED: MTSS1-like protein [Hydra vulgaris]
evm.TU.Hic-asm-9.775	2.92118e-87	-1.5689	0.027	0.118	4.64672e-83	1	PREDICTED: nuclear pore complex protein Nup133-like [Hydra vulgaris]
evm.TU.Hic-asm-9.767	3.45372e-87	-3.25872	0.02	0.103	5.49383e-83	1	PREDICTED: glutathione-specific gamma-glutamylcyclotransferase 1-like [Hydra vulgaris]
evm.TU.Hic-asm-4.63	4.19864e-87	-1.41532	0.03	0.121	6.67878e-83	1	protein lin-9 homolog [Actinia tenebrosa]
evm.TU.Hic-asm-7.741	4.1994e-87	-1.47101	0.038	0.134	6.67999e-83	1	PREDICTED: mannosyl-oligosaccharide 1,2-alpha-mannosidase IA-like [Hydra vulgaris]
evm.TU.Hic-asm-7.1563	4.20111e-87	-1.50082	0.038	0.134	6.68271e-83	1	PREDICTED: condensin complex subunit 2-like [Hydra vulgaris]
evm.TU.Hic-asm-0.163	4.64575e-87	-2.02997	0.028	0.117	7.38999e-83	1	uncharacterized protein LOC113493543 [Trichoplusia ni]
evm.TU.Hic-asm-6.966	5.88114e-87	-1.46205	0.033	0.126	9.35513e-83	1	uncharacterized protein LOC107456985 [Parasteatoda tepidariorum]
evm.TU.Hic-asm-12.1024	6.21821e-87	-3.46622	0.051	0.148	9.89131e-83	1	--
evm.TU.Hic-asm-11.1124	6.93461e-87	-0.619294	0.152	0.296	1.10309e-82	1	PREDICTED: sodium/potassium-transporting ATPase subunit beta-1-like [Hydra vulgaris]
evm.TU.Hic-asm-12.473	8.41262e-87	0.816523	0.443	0.362	1.3382e-82	1	PREDICTED: NADH dehydrogenase [ubiquinone] iron-sulfur protein 6, mitochondrial-like [Hydra vulgaris]
evm.TU.Hic-asm-14.1022	8.59623e-87	-0.864038	0.072	0.186	1.3674e-82	1	PREDICTED: selenocysteine insertion sequence-binding protein 2-like [Hydra vulgaris]
evm.TU.Hic-asm-7.1317	8.71372e-87	-2.26847	0.021	0.106	1.38609e-82	1	--
evm.TU.Hic-asm-11.5	9.26819e-87	-2.12263	0.019	0.103	1.47429e-82	1	PREDICTED: COP9 signalosome complex subunit 6-like [Hydra vulgaris]
evm.TU.Hic-asm-9.1331	1.03056e-86	-1.69472	0.032	0.123	1.63932e-82	1	PREDICTED: uncharacterized protein LOC101236906 [Hydra vulgaris]
evm.TU.Hic-asm-9.1141	1.47313e-86	-0.901607	0.207	0.337	2.34331e-82	1	barrier-to-autointegration factor-like [Orbicella faveolata]
evm.TU.Hic-asm-8.824	1.94445e-86	-1.46602	0.028	0.118	3.09304e-82	1	PREDICTED: O-acetyl-ADP-ribose deacetylase 1-like [Hydra vulgaris]
evm.TU.Hic-asm-3.87	2.35659e-86	-1.47245	0.049	0.15	3.74862e-82	1	universal stress protein Slr1101 [Nematostella vectensis]
evm.TU.Hic-asm-13.86	3.14071e-86	-0.523293	0.405	0.564	4.99593e-82	1	PREDICTED: phosphate carrier protein, mitochondrial-like [Hydra vulgaris]
evm.TU.Hic-asm-3.1001	3.35052e-86	-1.52757	0.037	0.132	5.32967e-82	1	PREDICTED: charged multivesicular body protein 5-like [Hydra vulgaris]
evm.TU.Hic-asm-4.749	3.44522e-86	-1.55555	0.048	0.147	5.48031e-82	1	claudin-18-like [Hydra vulgaris]
evm.TU.Hic-asm-10.479	3.59341e-86	-1.83981	0.027	0.115	5.71603e-82	1	PREDICTED: gametogenetin-binding protein 2-like [Hydra vulgaris]
evm.TU.Hic-asm-11.154	3.88607e-86	-1.34866	0.048	0.148	6.18158e-82	1	PREDICTED: retinoblastoma-binding protein 5 homolog [Hydra vulgaris]
evm.TU.Hic-asm-6.826	3.89311e-86	-2.23617	0.02	0.104	6.19277e-82	1	PREDICTED: lysoplasmalogenase-like protein TMEM86A [Hydra vulgaris]
evm.TU.Hic-asm-8.971	4.38953e-86	-2.19774	0.031	0.121	6.98242e-82	1	PREDICTED: cGMP-dependent 3',5'-cyclic phosphodiesterase-like [Hydra vulgaris]
evm.TU.Hic-asm-13.434	4.41864e-86	-1.51242	0.029	0.118	7.02873e-82	1	E3 ubiquitin-protein ligase RNF123-like [Acropora millepora]
evm.TU.Hic-asm-11.192	4.56351e-86	-2.00899	0.024	0.111	7.25918e-82	1	PREDICTED: uncharacterized protein LOC100208428 [Hydra vulgaris]
evm.TU.Hic-asm-14.197	6.82082e-86	-0.97228	0.052	0.155	1.08499e-81	1	PREDICTED: mitochondrial import receptor subunit TOM22 homolog [Hydra vulgaris]
evm.TU.Hic-asm-3.571	6.83451e-86	-1.94426	0.075	0.178	1.08717e-81	1	--
evm.TU.Hic-asm-4.743	7.49232e-86	-2.78027	0.02	0.103	1.1918e-81	1	PREDICTED: uncharacterized protein LOC100201561 [Hydra vulgaris]
evm.TU.Hic-asm-2.83	8.35868e-86	-1.33131	0.042	0.14	1.32961e-81	1	putative nuclease HARBI1 [Dendronephthya gigantea]
evm.TU.Hic-asm-1.905	8.83192e-86	-1.90543	0.018	0.1	1.40489e-81	1	PREDICTED: UPF0587 protein v1g245604-like [Hydra vulgaris]
evm.TU.Hic-asm-3.785	9.13139e-86	-2.13743	0.027	0.114	1.45253e-81	1	S-crystallin SL11-like [Acanthaster planci]
evm.TU.Hic-asm-7.1255	9.64228e-86	-1.76419	0.022	0.106	1.5338e-81	1	PREDICTED: vitamin K epoxide reductase complex subunit 1-like [Hydra vulgaris]
evm.TU.Hic-asm-3.674	9.69156e-86	-1.29682	0.046	0.146	1.54164e-81	1	PREDICTED: UBX domain-containing protein 4-like [Hydra vulgaris]
evm.TU.Hic-asm-13.539	1.00387e-85	-1.84328	0.024	0.11	1.59686e-81	1	PREDICTED: inhibitor of growth protein 3-like [Hydra vulgaris]
evm.TU.Hic-asm-4.206	1.01089e-85	-1.3557	0.043	0.14	1.60802e-81	1	PREDICTED: thioredoxin-like protein 1 [Hydra vulgaris]
evm.TU.Hic-asm-7.123	1.38796e-85	-2.16197	0.019	0.102	2.20783e-81	1	PREDICTED: UPF0415 protein C7orf25 homolog [Hydra vulgaris]
evm.TU.Hic-asm-12.805	1.40674e-85	-1.3627	0.031	0.122	2.23771e-81	1	PREDICTED: biogenesis of lysosome-related organelles complex 1 subunit 5-like [Hydra vulgaris]
evm.TU.Hic-asm-8.501	1.49338e-85	-1.98335	0.021	0.106	2.37552e-81	1	ubiquitin carboxyl-terminal hydrolase 4-like isoform X2 [Stylophora pistillata]
evm.TU.Hic-asm-0.965	1.7649e-85	-1.76242	0.018	0.1	2.80742e-81	1	PREDICTED: wings apart-like protein homolog [Hydra vulgaris]
evm.TU.Hic-asm-8.966	1.79842e-85	-1.35967	0.04	0.136	2.86074e-81	1	PREDICTED: arfaptin-2-like isoform X1 [Hydra vulgaris]
evm.TU.Hic-asm-10.101	1.98569e-85	-1.57834	0.03	0.121	3.15864e-81	1	neuronal acetylcholine receptor subunit alpha-2-like isoform X1 [Acropora millepora]
evm.TU.Hic-asm-7.1201	1.98844e-85	-1.34094	0.033	0.125	3.163e-81	1	PREDICTED: sorting nexin-12-like [Hydra vulgaris]
evm.TU.Hic-asm-3.821	2.04379e-85	-1.837	0.04	0.135	3.25106e-81	1	coiled-coil domain-containing protein 177-like isoform X2 [Orbicella faveolata]
evm.TU.Hic-asm-8.476	2.15693e-85	-1.67175	0.03	0.12	3.43104e-81	1	PREDICTED: coiled-coil and C2 domain-containing protein 1A-like [Hydra vulgaris]
evm.TU.Hic-asm-12.1193	2.43577e-85	-1.20074	0.041	0.138	3.87458e-81	1	PREDICTED: glutathione-independent glyoxalase hsp3102-like [Hydra vulgaris]
evm.TU.Hic-asm-7.1043	2.46649e-85	-1.38588	0.033	0.125	3.92345e-81	1	PREDICTED: zinc finger protein 181-like isoform X1 [Hydra vulgaris]
evm.TU.Hic-asm-12.282	3.46695e-85	-1.86545	0.025	0.112	5.51488e-81	1	PREDICTED: poly [ADP-ribose] polymerase 2-like [Hydra vulgaris]
evm.TU.Hic-asm-7.154	3.54265e-85	-1.54347	0.036	0.129	5.63529e-81	1	uncharacterized protein LOC114961668 [Acropora millepora]
evm.TU.Hic-asm-13.19	3.80645e-85	2.39927	0.117	0.054	6.05493e-81	1	uncharacterized protein LOC111325847 [Stylophora pistillata]
evm.TU.Hic-asm-14.528	4.26825e-85	-1.29043	0.066	0.173	6.78951e-81	1	PREDICTED: putative E3 ubiquitin-protein ligase UNKL isoform X2 [Hydra vulgaris]
evm.TU.Hic-asm-8.6	4.51056e-85	-1.54879	0.038	0.132	7.17494e-81	1	raftlin-like [Lingula anatina]
evm.TU.Hic-asm-7.923	4.94419e-85	-1.55535	0.037	0.13	7.86472e-81	1	PREDICTED: uncharacterized protein LOC101240440 [Hydra vulgaris]
evm.TU.Hic-asm-8.692	5.06576e-85	-1.2193	0.037	0.132	8.05811e-81	1	PREDICTED: replication protein A 32 kDa subunit-like [Hydra vulgaris]
evm.TU.Hic-asm-13.47	5.16583e-85	-1.53221	0.048	0.147	8.21728e-81	1	PREDICTED: dnaJ homolog subfamily C member 2-like [Hydra vulgaris]
evm.TU.Hic-asm-13.666	5.37435e-85	-1.69635	0.03	0.119	8.54897e-81	1	PREDICTED: LOW QUALITY PROTEIN: DNA replication licensing factor mcm2-like [Hydra vulgaris]
evm.TU.Hic-asm-6.413	5.43071e-85	-1.64247	0.026	0.114	8.63863e-81	1	PREDICTED: TBC1 domain family member 2B-like [Hydra vulgaris]
evm.TU.Hic-asm-5.347	5.59845e-85	-1.8382	0.026	0.113	8.90546e-81	1	PREDICTED: V-type proton ATPase subunit C-like [Hydra vulgaris]
evm.TU.Hic-asm-7.1031	6.93974e-85	-2.09235	0.019	0.102	1.1039e-80	1	PREDICTED: probable serine/threonine-protein kinase DDB_G0271682 [Hydra vulgaris]
evm.TU.Hic-asm-12.411	7.02432e-85	-2.48187	0.05	0.147	1.11736e-80	1	PREDICTED: protocadherin-like protein [Hydra vulgaris]
evm.TU.Hic-asm-9.23	7.51085e-85	-1.06605	0.031	0.123	1.19475e-80	1	uncharacterized protein LOC116305254 [Actinia tenebrosa]
evm.TU.Hic-asm-8.989	8.84815e-85	-1.75617	0.022	0.107	1.40747e-80	1	CCR4-NOT transcription complex subunit 2-like [Actinia tenebrosa]
evm.TU.Hic-asm-11.12	1.20338e-84	-1.32733	0.035	0.127	1.91422e-80	1	PREDICTED: nuclear factor related to kappa-B-binding protein-like [Hydra vulgaris]
evm.TU.Hic-asm-9.226	1.78071e-84	-1.58473	0.032	0.123	2.83258e-80	1	PREDICTED: calpain-9-like [Hydra vulgaris]
evm.TU.Hic-asm-8.973	1.80257e-84	-1.97694	0.02	0.103	2.86735e-80	1	PREDICTED: CCR4-NOT transcription complex subunit 7-like [Hydra vulgaris]
evm.TU.Hic-asm-0.672	3.16212e-84	-1.20125	0.046	0.144	5.02998e-80	1	PREDICTED: cullin-associated NEDD8-dissociated protein 1-like [Branchiostoma belcheri]
evm.TU.Hic-asm-8.857	3.33172e-84	-2.19068	0.02	0.102	5.29977e-80	1	PREDICTED: coiled-coil domain-containing protein 22 homolog [Hydra vulgaris]
evm.TU.Hic-asm-13.58	3.92095e-84	-1.33876	0.028	0.117	6.23706e-80	1	--
evm.TU.Hic-asm-6.1104	4.47411e-84	-1.34525	0.035	0.127	7.11697e-80	1	hypothetical protein FQR65_LT05097 [Abscondita terminalis]
evm.TU.Hic-asm-14.281	4.55909e-84	-2.05721	0.02	0.103	7.25214e-80	1	meiosis regulator and mRNA stability factor 1-like [Pocillopora damicornis]
evm.TU.Hic-asm-6.58	5.10284e-84	-1.56664	0.026	0.113	8.11709e-80	1	PREDICTED: SUN domain-containing ossification factor-like [Hydra vulgaris]
evm.TU.Hic-asm-11.58_evm.TU.Hic-asm-11.59	5.10518e-84	-0.97868	0.055	0.159	8.1208e-80	1	--
evm.TU.Hic-asm-11.216	5.22874e-84	-1.02771	0.234	0.355	8.31735e-80	1	PREDICTED: synaptonemal complex protein 1-like [Hydra vulgaris]
evm.TU.Hic-asm-5.469	5.52215e-84	-0.733187	0.114	0.241	8.78408e-80	1	PREDICTED: sodium/potassium-transporting ATPase subunit alpha-like [Hydra vulgaris]
evm.TU.Hic-asm-3.722	6.80958e-84	-1.7102	0.029	0.117	1.0832e-79	1	PREDICTED: zygotic DNA replication licensing factor mcm6-B-like isoform X1 [Hydra vulgaris]
evm.TU.Hic-asm-8.689	7.13836e-84	-1.77908	0.019	0.101	1.1355e-79	1	PREDICTED: lipopolysaccharide-responsive and beige-like anchor protein [Hydra vulgaris]
evm.TU.Hic-asm-11.57	8.77466e-84	-1.29755	0.033	0.124	1.39578e-79	1	PREDICTED: 39S ribosomal protein L41-A, mitochondrial-like [Hydra vulgaris]
evm.TU.Hic-asm-8.988	9.19363e-84	-2.10965	0.022	0.104	1.46243e-79	1	PREDICTED: uncharacterized protein LOC105849674 [Hydra vulgaris]
evm.TU.Hic-asm-4.999	9.76753e-84	-2.22237	0.021	0.104	1.55372e-79	1	transcription intermediary factor 1-beta-like [Asterias rubens]
evm.TU.Hic-asm-6.1272	9.84411e-84	-1.79188	0.029	0.117	1.5659e-79	1	PREDICTED: large proline-rich protein bag6-A-like [Hydra vulgaris]
evm.TU.Hic-asm-12.454	1.07044e-83	-1.20195	0.043	0.14	1.70275e-79	1	PREDICTED: NSFL1 cofactor p47-like [Hydra vulgaris]
evm.TU.Hic-asm-6.511	1.64335e-83	-1.82043	0.022	0.106	2.61408e-79	1	DNA repair protein RAD50-like [Acropora millepora]
evm.TU.Hic-asm-8.1349	2.05744e-83	-1.05972	0.044	0.141	3.27277e-79	1	--
evm.TU.Hic-asm-12.122	2.11e-83	-1.54076	0.026	0.112	3.35637e-79	1	PREDICTED: probable aminopeptidase NPEPL1 [Hydra vulgaris]
evm.TU.Hic-asm-6.1213	2.28479e-83	-1.74778	0.03	0.117	3.63442e-79	1	PREDICTED: mitotic checkpoint protein BUB3-like [Hydra vulgaris]
evm.TU.Hic-asm-9.1111	2.3309e-83	-1.05525	0.061	0.166	3.70776e-79	1	PREDICTED: protein YIF1B-B-like [Hydra vulgaris]
evm.TU.Hic-asm-12.637	2.83247e-83	-1.50141	0.033	0.122	4.50561e-79	1	PREDICTED: uncharacterized protein LOC101237693 [Hydra vulgaris]
evm.TU.Hic-asm-2.136	3.04066e-83	-1.57235	0.032	0.121	4.83677e-79	1	PREDICTED: NF-kappa-B-activating protein-like [Hydra vulgaris]
evm.TU.Hic-asm-7.143	3.14426e-83	-1.72512	0.021	0.103	5.00158e-79	1	PREDICTED: transcription initiation factor TFIID subunit 11-like [Hydra vulgaris]
evm.TU.Hic-asm-9.1163	4.38965e-83	-1.32886	0.067	0.173	6.98262e-79	1	hypothetical protein TCAL_13570 [Tigriopus californicus]
evm.TU.Hic-asm-1.493	5.92925e-83	-1.19099	0.123	0.249	9.43165e-79	1	60 kDa SS-A/Ro ribonucleoprotein-like [Anneissia japonica]
evm.TU.Hic-asm-8.1765	7.94435e-83	-1.73877	0.025	0.109	1.26371e-78	1	PREDICTED: microcephalin-like [Hydra vulgaris]
evm.TU.Hic-asm-0.1093	8.70806e-83	-1.11012	0.051	0.15	1.38519e-78	1	Hypothetical predicted protein [Cloeon dipterum]
evm.TU.Hic-asm-11.1106	9.03533e-83	-0.646739	0.103	0.229	1.43725e-78	1	PREDICTED: LOW QUALITY PROTEIN: ubiquitin-fold modifier-conjugating enzyme 1-like [Hydra vulgaris]
evm.TU.Hic-asm-4.795	9.78844e-83	1.83265	0.123	0.059	1.55705e-78	1	PREDICTED: DNA ligase 3 isoform X1 [Hydra vulgaris]
evm.TU.Hic-asm-4.368	1.17121e-82	-0.996326	0.054	0.155	1.86304e-78	1	28S ribosomal protein S14, mitochondrial-like [Acropora millepora]
evm.TU.Hic-asm-4.511	1.3436e-82	-1.32589	0.05	0.148	2.13726e-78	1	PREDICTED: lysophospholipid acyltransferase 5-like [Hydra vulgaris]
evm.TU.Hic-asm-0.797	1.67215e-82	-2.13567	0.022	0.103	2.65989e-78	1	PREDICTED: dyslexia-associated protein KIAA0319-like protein [Hydra vulgaris]
evm.TU.Hic-asm-8.68	1.84878e-82	-2.39604	0.022	0.103	2.94085e-78	1	uncharacterized protein LOC106175273 [Lingula anatina]
evm.TU.Hic-asm-6.743	1.87475e-82	-1.5696	0.028	0.115	2.98217e-78	1	PREDICTED: AP-2 complex subunit alpha-2-like [Hydra vulgaris]
evm.TU.Hic-asm-10.23	2.02577e-82	-1.85496	0.026	0.111	3.2224e-78	1	PREDICTED: ARF GTPase-activating protein GIT1-like isoform X1 [Hydra vulgaris]
evm.TU.Hic-asm-9.897	2.26909e-82	-1.27114	0.039	0.132	3.60944e-78	1	PREDICTED: serine--pyruvate aminotransferase-like [Hydra vulgaris]
[truncated: 46,235 more rows]
