# Supplementary material for: Genomic and single-cell analyses reveal genetic signatures of swimming pattern and diapause strategy in jellyfish
Source: Nat Commun. 2024 Jul 15;15:5936. doi: 10.1038/s41467-024-49848-z (PMC11250803; doi:10.1038/s41467-024-49848-z)
Supplement: Supplementary file 4 — Supplementary Data [file 41467_2024_49848_MOESM4_ESM.zip › Supplementary Data 23.xlsx]

## Sheet: sheet 1
Supplementary Data 23. KEGG enrichment analysis of cyst and planula in T. rubra.
KEGG enrichment analysis of cyst										KEGG enrichment analysis of planula
ID	Description	GeneRatio	BgRatio	pvalue	p.adjust	qvalue	geneID	Count		ID	Description	GeneRatio	BgRatio	pvalue	p.adjust	qvalue	geneID	Count
ko03040	Spliceosome	141/4144	146/5043	7.68804e-08	1.23009e-05	1.06014e-05	evm.TU.Hic_asm_0.112/evm.TU.Hic_asm_0.162/evm.TU.Hic_asm_0.787/evm.TU.Hic_asm_0.793/evm.TU.Hic_asm_0.826/evm.TU.Hic_asm_0.837/evm.TU.Hic_asm_0.1184/evm.TU.Hic_asm_1.168/evm.TU.Hic_asm_1.482/evm.TU.Hic_asm_1.483/evm.TU.Hic_asm_1.584/evm.TU.Hic_asm_1.591/evm.TU.Hic_asm_1.762/evm.TU.Hic_asm_1.774/evm.TU.Hic_asm_10.187/evm.TU.Hic_asm_10.280/evm.TU.Hic_asm_10.363/evm.TU.Hic_asm_10.380/evm.TU.Hic_asm_1…	141		ko03040	Spliceosome	142/4089	146/5043	2.12923e-09	3.40676e-07	2.9585e-07	evm.TU.CTG176.4/evm.TU.Hic_asm_0.112/evm.TU.Hic_asm_0.162/evm.TU.Hic_asm_0.787/evm.TU.Hic_asm_0.793/evm.TU.Hic_asm_0.826/evm.TU.Hic_asm_0.837/evm.TU.Hic_asm_0.1184/evm.TU.Hic_asm_1.168/evm.TU.Hic_asm_1.482/evm.TU.Hic_asm_1.483/evm.TU.Hic_asm_1.584/evm.TU.Hic_asm_1.762/evm.TU.Hic_asm_1.774/evm.TU.Hic_asm_10.187/evm.TU.Hic_asm_10.280/evm.TU.Hic_asm_10.363/evm.TU.Hic_asm_10.380/evm.TU.Hic_asm_10.592…	142
ko04120	Ubiquitin mediated proteolysis	130/4144	138/5043	2.50941e-05	0.00200753	0.00173017	evm.TU.Hic_asm_0.386/evm.TU.Hic_asm_0.666/evm.TU.Hic_asm_1.103/evm.TU.Hic_asm_1.118/evm.TU.Hic_asm_1.151/evm.TU.Hic_asm_1.213/evm.TU.Hic_asm_1.279/evm.TU.Hic_asm_1.441/evm.TU.Hic_asm_1.541/evm.TU.Hic_asm_1.550/evm.TU.Hic_asm_1.556/evm.TU.Hic_asm_1.588/evm.TU.Hic_asm_1.725/evm.TU.Hic_asm_1.865/evm.TU.Hic_asm_1.868/evm.TU.Hic_asm_1.962/evm.TU.Hic_asm_10.189/evm.TU.Hic_asm_10.458/evm.TU.Hic_asm_10.5…	130		ko04120	Ubiquitin mediated proteolysis	129/4089	138/5043	2.43739e-05	0.00194992	0.00169335	evm.TU.Hic_asm_0.386/evm.TU.Hic_asm_0.666/evm.TU.Hic_asm_1.103/evm.TU.Hic_asm_1.118/evm.TU.Hic_asm_1.151/evm.TU.Hic_asm_1.279/evm.TU.Hic_asm_1.441/evm.TU.Hic_asm_1.541/evm.TU.Hic_asm_1.550/evm.TU.Hic_asm_1.556/evm.TU.Hic_asm_1.588/evm.TU.Hic_asm_1.725/evm.TU.Hic_asm_1.865/evm.TU.Hic_asm_1.868/evm.TU.Hic_asm_1.962/evm.TU.Hic_asm_10.189/evm.TU.Hic_asm_10.458/evm.TU.Hic_asm_10.546/evm.TU.Hic_asm_10.…	129
ko03010	Ribosome	123/4144	132/5043	0.000189334	0.0100978	0.00870272	evm.TU.GTG5.2/evm.TU.GTG5.3/evm.TU.GTG5.7/evm.TU.GTG5.20/evm.TU.GTG84.2/evm.TU.Hic_asm_0.119/evm.TU.Hic_asm_0.160/evm.TU.Hic_asm_0.369/evm.TU.Hic_asm_0.503/evm.TU.Hic_asm_0.593/evm.TU.Hic_asm_0.597/evm.TU.Hic_asm_0.626/evm.TU.Hic_asm_0.696/evm.TU.Hic_asm_0.722/evm.TU.Hic_asm_0.1191/evm.TU.Hic_asm_0.1195/evm.TU.Hic_asm_1.773/evm.TU.Hic_asm_1.906/evm.TU.Hic_asm_10.104/evm.TU.Hic_asm_10.213/evm.TU.H…	123		ko04140	Autophagy - animal	145/4089	158/5043	0.000118804	0.00633622	0.00550251	evm.TU.CTG183.1/evm.TU.CTG198.1/evm.TU.Hic_asm_0.266/evm.TU.Hic_asm_0.294/evm.TU.Hic_asm_0.295/evm.TU.Hic_asm_0.365/evm.TU.Hic_asm_1.30/evm.TU.Hic_asm_1.175/evm.TU.Hic_asm_1.348/evm.TU.Hic_asm_1.446/evm.TU.Hic_asm_1.491/evm.TU.Hic_asm_1.508/evm.TU.Hic_asm_1.588/evm.TU.Hic_asm_1.607/evm.TU.Hic_asm_1.801/evm.TU.Hic_asm_1.868/evm.TU.Hic_asm_1.899/evm.TU.Hic_asm_1.904/evm.TU.Hic_asm_1.939/evm.TU.Hic_…	145
ko00630	Glyoxylate and dicarboxylate metabolism	41/4144	41/5043	0.000308	0.01232	0.0106179	evm.TU.GTG5.17/evm.TU.GTG5.33/evm.TU.GTG5.35/evm.TU.Hic_asm_1.70/evm.TU.Hic_asm_1.772/evm.TU.Hic_asm_1.775/evm.TU.Hic_asm_1.919/evm.TU.Hic_asm_10.467/evm.TU.Hic_asm_10.1073/evm.TU.Hic_asm_10.1074/evm.TU.Hic_asm_11.66/evm.TU.Hic_asm_11.261/evm.TU.Hic_asm_11.735/evm.TU.Hic_asm_12.377/evm.TU.Hic_asm_12.572/evm.TU.Hic_asm_12.1032/evm.TU.Hic_asm_13.538/evm.TU.Hic_asm_14.257/evm.TU.Hic_asm_14.794/evm.T…	41		ko03010	Ribosome	122/4089	132/5043	0.000182543	0.0073017	0.00634095	evm.TU.CTG5.2/evm.TU.CTG5.7/evm.TU.CTG5.20/evm.TU.CTG84.2/evm.TU.Hic_asm_0.119/evm.TU.Hic_asm_0.160/evm.TU.Hic_asm_0.369/evm.TU.Hic_asm_0.503/evm.TU.Hic_asm_0.593/evm.TU.Hic_asm_0.597/evm.TU.Hic_asm_0.626/evm.TU.Hic_asm_0.696/evm.TU.Hic_asm_0.722/evm.TU.Hic_asm_0.1191/evm.TU.Hic_asm_0.1195/evm.TU.Hic_asm_1.773/evm.TU.Hic_asm_1.906/evm.TU.Hic_asm_10.104/evm.TU.Hic_asm_10.213/evm.TU.Hic_asm_10.632/…	122
ko00620	Pyruvate metabolism	42/4144	43/5043	0.00216013	0.0691241	0.059574	evm.TU.GTG5.15/evm.TU.GTG5.35/evm.TU.Hic_asm_0.61/evm.TU.Hic_asm_1.772/evm.TU.Hic_asm_1.775/evm.TU.Hic_asm_10.467/evm.TU.Hic_asm_10.1073/evm.TU.Hic_asm_10.1074/evm.TU.Hic_asm_11.66/evm.TU.Hic_asm_12.177/evm.TU.Hic_asm_12.178/evm.TU.Hic_asm_13.199/evm.TU.Hic_asm_14.75/evm.TU.Hic_asm_14.184/evm.TU.Hic_asm_2.155/evm.TU.Hic_asm_2.158/evm.TU.Hic_asm_2.500/evm.TU.Hic_asm_4.400/evm.TU.Hic_asm_5.427/evm.…	42		ko04136	Autophagy - other	32/4089	32/5043	0.00119039	0.0317782	0.0275969	evm.TU.Hic_asm_1.175/evm.TU.Hic_asm_1.348/evm.TU.Hic_asm_1.446/evm.TU.Hic_asm_1.939/evm.TU.Hic_asm_10.39/evm.TU.Hic_asm_11.328/evm.TU.Hic_asm_11.370/evm.TU.Hic_asm_11.1053/evm.TU.Hic_asm_12.143/evm.TU.Hic_asm_12.1210/evm.TU.Hic_asm_14.178/evm.TU.Hic_asm_14.617/evm.TU.Hic_asm_2.49/evm.TU.Hic_asm_2.605/evm.TU.Hic_asm_2.751/evm.TU.Hic_asm_3.623/evm.TU.Hic_asm_3.724/evm.TU.Hic_asm_3.822/evm.TU.Hic_as…	32
ko04137	Mitophagy - animal	49/4144	51/5043	0.00311978	0.082492	0.0710951	evm.TU.Hic_asm_0.365/evm.TU.Hic_asm_1.42/evm.TU.Hic_asm_1.725/evm.TU.Hic_asm_1.958/evm.TU.Hic_asm_10.182/evm.TU.Hic_asm_10.188/evm.TU.Hic_asm_11.347/evm.TU.Hic_asm_11.858/evm.TU.Hic_asm_11.1090/evm.TU.Hic_asm_12.143/evm.TU.Hic_asm_12.1137/evm.TU.Hic_asm_13.827/evm.TU.Hic_asm_13.842/evm.TU.Hic_asm_13.919/evm.TU.Hic_asm_14.64/evm.TU.Hic_asm_14.344/evm.TU.Hic_asm_14.923/evm.TU.Hic_asm_2.294/evm.TU.H…	49		ko00620	Pyruvate metabolism	42/4089	43/5043	0.00129538	0.0317782	0.0275969	evm.TU.CTG5.15/evm.TU.Hic_asm_0.61/evm.TU.Hic_asm_1.772/evm.TU.Hic_asm_1.775/evm.TU.Hic_asm_10.467/evm.TU.Hic_asm_10.1073/evm.TU.Hic_asm_10.1074/evm.TU.Hic_asm_11.66/evm.TU.Hic_asm_11.316/evm.TU.Hic_asm_12.177/evm.TU.Hic_asm_12.178/evm.TU.Hic_asm_13.199/evm.TU.Hic_asm_14.75/evm.TU.Hic_asm_14.184/evm.TU.Hic_asm_2.155/evm.TU.Hic_asm_2.158/evm.TU.Hic_asm_2.500/evm.TU.Hic_asm_4.400/evm.TU.Hic_asm_5.4…	42
ko04130	SNARE interactions in vesicular transport	28/4144	28/5043	0.00403061	0.082492	0.0710951	evm.TU.Hic_asm_0.740/evm.TU.Hic_asm_10.547/evm.TU.Hic_asm_10.1000/evm.TU.Hic_asm_12.678/evm.TU.Hic_asm_14.45/evm.TU.Hic_asm_2.48/evm.TU.Hic_asm_2.886/evm.TU.Hic_asm_2.894/evm.TU.Hic_asm_3.1114/evm.TU.Hic_asm_4.463/evm.TU.Hic_asm_4.1015/evm.TU.Hic_asm_4.1149/evm.TU.Hic_asm_4.1164/evm.TU.Hic_asm_5.79/evm.TU.Hic_asm_5.675/evm.TU.Hic_asm_6.571/evm.TU.Hic_asm_6.953/evm.TU.Hic_asm_7.202/evm.TU.Hic_asm_…	28		ko04144	Endocytosis	184/4089	207/5043	0.0013903	0.0317782	0.0275969	evm.TU.CTG129.1/evm.TU.CTG223.3/evm.TU.CTG280.3/evm.TU.Hic_asm_0.11/evm.TU.Hic_asm_0.556/evm.TU.Hic_asm_0.870/evm.TU.Hic_asm_0.890/evm.TU.Hic_asm_0.902/evm.TU.Hic_asm_0.1115/evm.TU.Hic_asm_1.496/evm.TU.Hic_asm_1.561/evm.TU.Hic_asm_1.588/evm.TU.Hic_asm_1.642/evm.TU.Hic_asm_1.868/evm.TU.Hic_asm_1.963/evm.TU.Hic_asm_10.23/evm.TU.Hic_asm_10.102/evm.TU.Hic_asm_10.380/evm.TU.Hic_asm_10.458/evm.TU.Hic_a…	184
ko00561	Glycerolipid metabolism	55/4144	58/5043	0.00443822	0.082492	0.0710951	evm.TU.GTG196.3/evm.TU.Hic_asm_0.355/evm.TU.Hic_asm_0.665/evm.TU.Hic_asm_0.720/evm.TU.Hic_asm_1.542/evm.TU.Hic_asm_1.609/evm.TU.Hic_asm_1.611/evm.TU.Hic_asm_1.901/evm.TU.Hic_asm_10.56/evm.TU.Hic_asm_10.111/evm.TU.Hic_asm_10.337/evm.TU.Hic_asm_10.927/evm.TU.Hic_asm_11.26/evm.TU.Hic_asm_11.34/evm.TU.Hic_asm_11.461/evm.TU.Hic_asm_11.524/evm.TU.Hic_asm_11.711/evm.TU.Hic_asm_11.712/evm.TU.Hic_asm_11.9…	55		ko04137	Mitophagy - animal	49/4089	51/5043	0.00179574	0.0359148	0.0311892	evm.TU.Hic_asm_0.365/evm.TU.Hic_asm_1.42/evm.TU.Hic_asm_1.725/evm.TU.Hic_asm_1.958/evm.TU.Hic_asm_10.182/evm.TU.Hic_asm_10.188/evm.TU.Hic_asm_11.347/evm.TU.Hic_asm_11.858/evm.TU.Hic_asm_11.1090/evm.TU.Hic_asm_12.143/evm.TU.Hic_asm_12.1137/evm.TU.Hic_asm_13.827/evm.TU.Hic_asm_13.842/evm.TU.Hic_asm_13.919/evm.TU.Hic_asm_14.64/evm.TU.Hic_asm_14.344/evm.TU.Hic_asm_14.923/evm.TU.Hic_asm_2.294/evm.TU.H…	49
ko04144	Endocytosis	184/4144	207/5043	0.00464018	0.082492	0.0710951	evm.TU.GTG223.3/evm.TU.GTG280.3/evm.TU.Hic_asm_0.11/evm.TU.Hic_asm_0.556/evm.TU.Hic_asm_0.890/evm.TU.Hic_asm_0.902/evm.TU.Hic_asm_0.1115/evm.TU.Hic_asm_1.496/evm.TU.Hic_asm_1.561/evm.TU.Hic_asm_1.588/evm.TU.Hic_asm_1.642/evm.TU.Hic_asm_1.868/evm.TU.Hic_asm_1.963/evm.TU.Hic_asm_10.23/evm.TU.Hic_asm_10.102/evm.TU.Hic_asm_10.380/evm.TU.Hic_asm_10.458/evm.TU.Hic_asm_10.489/evm.TU.Hic_asm_10.642/evm.T…	184		ko00561	Glycerolipid metabolism	55/4089	58/5043	0.00248616	0.0441984	0.0383828	evm.TU.CTG196.3/evm.TU.Hic_asm_0.355/evm.TU.Hic_asm_0.665/evm.TU.Hic_asm_0.720/evm.TU.Hic_asm_1.542/evm.TU.Hic_asm_1.609/evm.TU.Hic_asm_1.610/evm.TU.Hic_asm_1.611/evm.TU.Hic_asm_1.901/evm.TU.Hic_asm_10.56/evm.TU.Hic_asm_10.111/evm.TU.Hic_asm_10.337/evm.TU.Hic_asm_10.927/evm.TU.Hic_asm_11.26/evm.TU.Hic_asm_11.34/evm.TU.Hic_asm_11.316/evm.TU.Hic_asm_11.461/evm.TU.Hic_asm_11.524/evm.TU.Hic_asm_11.71…	55
ko04150	mTOR signaling pathway	137/4144	153/5043	0.00755811	0.12093	0.104222	evm.TU.GTG183.1/evm.TU.Hic_asm_0.4/evm.TU.Hic_asm_0.35/evm.TU.Hic_asm_0.266/evm.TU.Hic_asm_0.428/evm.TU.Hic_asm_0.431/evm.TU.Hic_asm_0.665/evm.TU.Hic_asm_1.30/evm.TU.Hic_asm_1.118/evm.TU.Hic_asm_1.213/evm.TU.Hic_asm_1.348/evm.TU.Hic_asm_1.446/evm.TU.Hic_asm_1.607/evm.TU.Hic_asm_1.925/evm.TU.Hic_asm_1.946/evm.TU.Hic_asm_1.958/evm.TU.Hic_asm_10.39/evm.TU.Hic_asm_10.216/evm.TU.Hic_asm_10.238/evm.TU.…	137		ko04130	SNARE interactions in vesicular transport	28/4089	28/5043	0.00276925	0.044308	0.038478	evm.TU.Hic_asm_0.740/evm.TU.Hic_asm_10.547/evm.TU.Hic_asm_10.1000/evm.TU.Hic_asm_12.678/evm.TU.Hic_asm_14.45/evm.TU.Hic_asm_2.48/evm.TU.Hic_asm_2.886/evm.TU.Hic_asm_2.894/evm.TU.Hic_asm_3.1114/evm.TU.Hic_asm_4.463/evm.TU.Hic_asm_4.1015/evm.TU.Hic_asm_4.1149/evm.TU.Hic_asm_4.1164/evm.TU.Hic_asm_5.79/evm.TU.Hic_asm_5.675/evm.TU.Hic_asm_6.571/evm.TU.Hic_asm_6.953/evm.TU.Hic_asm_7.202/evm.TU.Hic_asm_…	28
ko00970	Aminoacyl-tRNA biosynthesis	33/4144	34/5043	0.010385	0.151055	0.130186	evm.TU.Hic_asm_1.724/evm.TU.Hic_asm_1.765/evm.TU.Hic_asm_10.152/evm.TU.Hic_asm_11.806/evm.TU.Hic_asm_11.1063/evm.TU.Hic_asm_12.623/evm.TU.Hic_asm_12.913/evm.TU.Hic_asm_13.472/evm.TU.Hic_asm_2.197/evm.TU.Hic_asm_2.387/evm.TU.Hic_asm_2.453/evm.TU.Hic_asm_3.45/evm.TU.Hic_asm_3.173/evm.TU.Hic_asm_3.1028/evm.TU.Hic_asm_3.1244/evm.TU.Hic_asm_4.252/evm.TU.Hic_asm_4.567/evm.TU.Hic_asm_4.909/evm.TU.Hic_as…	33		ko00511	Other glycan degradation	27/4089	27/5043	0.00341964	0.0497401	0.0431954	evm.TU.Hic_asm_0.617/evm.TU.Hic_asm_0.1104/evm.TU.Hic_asm_1.677/evm.TU.Hic_asm_1.711/evm.TU.Hic_asm_11.369/evm.TU.Hic_asm_11.681/evm.TU.Hic_asm_14.548/evm.TU.Hic_asm_14.924/evm.TU.Hic_asm_2.546/evm.TU.Hic_asm_2.618/evm.TU.Hic_asm_3.1107/evm.TU.Hic_asm_4.885/evm.TU.Hic_asm_4.1051/evm.TU.Hic_asm_5.158/evm.TU.Hic_asm_5.551/evm.TU.Hic_asm_6.7/evm.TU.Hic_asm_6.17/evm.TU.Hic_asm_6.877/evm.TU.Hic_asm_7.…	27
ko03020	RNA polymerase	32/4144	33/5043	0.0123253	0.164337	0.141633	evm.TU.GTG5.5/evm.TU.GTG5.6/evm.TU.Hic_asm_1.150/evm.TU.Hic_asm_11.222/evm.TU.Hic_asm_11.779/evm.TU.Hic_asm_11.1060/evm.TU.Hic_asm_13.182/evm.TU.Hic_asm_14.274/evm.TU.Hic_asm_14.379/evm.TU.Hic_asm_14.795/evm.TU.Hic_asm_2.351/evm.TU.Hic_asm_2.625/evm.TU.Hic_asm_3.625/evm.TU.Hic_asm_4.175/evm.TU.Hic_asm_4.617/evm.TU.Hic_asm_5.302/evm.TU.Hic_asm_6.177/evm.TU.Hic_asm_6.535/evm.TU.Hic_asm_6.1074/evm.T…	32		ko00010	Glycolysis / Gluconeogenesis	59/4089	63/5043	0.00419802	0.0559737	0.0486087	evm.TU.Hic_asm_0.61/evm.TU.Hic_asm_0.203/evm.TU.Hic_asm_0.539/evm.TU.Hic_asm_0.708/evm.TU.Hic_asm_1.609/evm.TU.Hic_asm_1.610/evm.TU.Hic_asm_1.611/evm.TU.Hic_asm_1.916/evm.TU.Hic_asm_10.56/evm.TU.Hic_asm_10.111/evm.TU.Hic_asm_10.337/evm.TU.Hic_asm_10.472/evm.TU.Hic_asm_11.316/evm.TU.Hic_asm_11.901/evm.TU.Hic_asm_11.902/evm.TU.Hic_asm_11.904/evm.TU.Hic_asm_11.905/evm.TU.Hic_asm_12.42/evm.TU.Hic_asm…	59
ko04136	Autophagy - other	31/4144	32/5043	0.0146171	0.179903	0.155048	evm.TU.Hic_asm_1.175/evm.TU.Hic_asm_1.348/evm.TU.Hic_asm_1.446/evm.TU.Hic_asm_10.39/evm.TU.Hic_asm_11.328/evm.TU.Hic_asm_11.370/evm.TU.Hic_asm_11.1053/evm.TU.Hic_asm_12.143/evm.TU.Hic_asm_12.1210/evm.TU.Hic_asm_14.178/evm.TU.Hic_asm_14.617/evm.TU.Hic_asm_2.49/evm.TU.Hic_asm_2.605/evm.TU.Hic_asm_2.751/evm.TU.Hic_asm_3.623/evm.TU.Hic_asm_3.724/evm.TU.Hic_asm_3.822/evm.TU.Hic_asm_4.455/evm.TU.Hic_as…	31		ko03022	Basal transcription factors	35/4089	36/5043	0.00484299	0.0595862	0.0517459	evm.TU.CTG225.2/evm.TU.Hic_asm_0.516/evm.TU.Hic_asm_1.731/evm.TU.Hic_asm_10.525/evm.TU.Hic_asm_11.629/evm.TU.Hic_asm_11.1000/evm.TU.Hic_asm_12.784/evm.TU.Hic_asm_13.464/evm.TU.Hic_asm_2.146/evm.TU.Hic_asm_2.214/evm.TU.Hic_asm_2.564/evm.TU.Hic_asm_3.468/evm.TU.Hic_asm_3.515/evm.TU.Hic_asm_4.978/evm.TU.Hic_asm_4.1018/evm.TU.Hic_asm_6.137/evm.TU.Hic_asm_6.807/evm.TU.Hic_asm_6.944/evm.TU.Hic_asm_6.11…	35
ko00051	Fructose and mannose metabolism	21/4144	21/5043	0.0160476	0.183402	0.158063	evm.TU.Hic_asm_0.420/evm.TU.Hic_asm_0.708/evm.TU.Hic_asm_10.472/evm.TU.Hic_asm_11.903/evm.TU.Hic_asm_11.1093/evm.TU.Hic_asm_13.497/evm.TU.Hic_asm_13.884/evm.TU.Hic_asm_14.982/evm.TU.Hic_asm_2.839/evm.TU.Hic_asm_4.794/evm.TU.Hic_asm_5.713/evm.TU.Hic_asm_5.738/evm.TU.Hic_asm_6.1268/evm.TU.Hic_asm_7.276/evm.TU.Hic_asm_7.876/evm.TU.Hic_asm_7.1077/evm.TU.Hic_asm_7.1489/evm.TU.Hic_asm_7.1490/evm.TU.Hic…	21		ko00563	Glycosylphosphatidylinositol (GPI)-anchor biosynthesis	25/4089	25/5043	0.0052138	0.0595862	0.0517459	evm.TU.CTG223.5/evm.TU.Hic_asm_1.252/evm.TU.Hic_asm_10.485/evm.TU.Hic_asm_10.689/evm.TU.Hic_asm_11.387/evm.TU.Hic_asm_12.162/evm.TU.Hic_asm_12.206/evm.TU.Hic_asm_12.544/evm.TU.Hic_asm_12.777/evm.TU.Hic_asm_12.890/evm.TU.Hic_asm_12.1053/evm.TU.Hic_asm_2.644/evm.TU.Hic_asm_2.719/evm.TU.Hic_asm_2.776/evm.TU.Hic_asm_3.725/evm.TU.Hic_asm_3.759/evm.TU.Hic_asm_3.1276/evm.TU.Hic_asm_4.391/evm.TU.Hic_asm_…	25
ko01230	Biosynthesis of amino acids	72/4144	79/5043	0.0194083	0.206277	0.177778	evm.TU.GTG5.17/evm.TU.GTG5.19/evm.TU.GTG5.28/evm.TU.GTG5.33/evm.TU.Hic_asm_0.203/evm.TU.Hic_asm_0.708/evm.TU.Hic_asm_1.285/evm.TU.Hic_asm_10.472/evm.TU.Hic_asm_10.692/evm.TU.Hic_asm_10.962/evm.TU.Hic_asm_11.483/evm.TU.Hic_asm_12.42/evm.TU.Hic_asm_12.186/evm.TU.Hic_asm_12.377/evm.TU.Hic_asm_12.606/evm.TU.Hic_asm_12.1032/evm.TU.Hic_asm_12.1205/evm.TU.Hic_asm_13.593/evm.TU.Hic_asm_13.597/evm.TU.Hic_…	72		ko00240	Pyrimidine metabolism	48/4089	51/5043	0.00763347	0.0814237	0.0707101	evm.TU.CTG5.12/evm.TU.Hic_asm_0.205/evm.TU.Hic_asm_0.724/evm.TU.Hic_asm_1.345/evm.TU.Hic_asm_1.627/evm.TU.Hic_asm_1.905/evm.TU.Hic_asm_10.44/evm.TU.Hic_asm_10.668/evm.TU.Hic_asm_10.758/evm.TU.Hic_asm_11.208/evm.TU.Hic_asm_11.1100/evm.TU.Hic_asm_12.62/evm.TU.Hic_asm_12.233/evm.TU.Hic_asm_12.382/evm.TU.Hic_asm_12.404/evm.TU.Hic_asm_12.1050/evm.TU.Hic_asm_12.1051/evm.TU.Hic_asm_14.205/evm.TU.Hic_asm…	48
ko00010	Glycolysis / Gluconeogenesis	58/4144	63/5043	0.0215143	0.206277	0.177778	evm.TU.GTG5.35/evm.TU.Hic_asm_0.61/evm.TU.Hic_asm_0.203/evm.TU.Hic_asm_0.539/evm.TU.Hic_asm_0.708/evm.TU.Hic_asm_1.609/evm.TU.Hic_asm_1.611/evm.TU.Hic_asm_1.916/evm.TU.Hic_asm_10.56/evm.TU.Hic_asm_10.111/evm.TU.Hic_asm_10.337/evm.TU.Hic_asm_10.472/evm.TU.Hic_asm_11.901/evm.TU.Hic_asm_11.902/evm.TU.Hic_asm_11.904/evm.TU.Hic_asm_11.905/evm.TU.Hic_asm_12.42/evm.TU.Hic_asm_12.177/evm.TU.Hic_asm_12.17…	58		ko00760	Nicotinate and nicotinamide metabolism	31/4089	32/5043	0.0101456	0.101456	0.0881063	evm.TU.Hic_asm_0.663/evm.TU.Hic_asm_0.947/evm.TU.Hic_asm_1.929/evm.TU.Hic_asm_10.480/evm.TU.Hic_asm_10.502/evm.TU.Hic_asm_10.928/evm.TU.Hic_asm_12.62/evm.TU.Hic_asm_12.222/evm.TU.Hic_asm_12.223/evm.TU.Hic_asm_12.404/evm.TU.Hic_asm_12.705/evm.TU.Hic_asm_12.1050/evm.TU.Hic_asm_12.1051/evm.TU.Hic_asm_14.205/evm.TU.Hic_asm_14.651/evm.TU.Hic_asm_2.492/evm.TU.Hic_asm_2.748/evm.TU.Hic_asm_3.130/evm.TU.H…	31
ko04910	Insulin signaling pathway	44/4144	47/5043	0.0219169	0.206277	0.177778	evm.TU.Hic_asm_0.22/evm.TU.Hic_asm_0.1105/evm.TU.Hic_asm_10.78/evm.TU.Hic_asm_10.107/evm.TU.Hic_asm_10.108/evm.TU.Hic_asm_11.104/evm.TU.Hic_asm_11.276/evm.TU.Hic_asm_11.569/evm.TU.Hic_asm_11.612/evm.TU.Hic_asm_13.766/evm.TU.Hic_asm_14.262/evm.TU.Hic_asm_14.291/evm.TU.Hic_asm_14.690/evm.TU.Hic_asm_14.846/evm.TU.Hic_asm_2.667/evm.TU.Hic_asm_2.870/evm.TU.Hic_asm_3.441/evm.TU.Hic_asm_3.1210/evm.TU.Hi…	44		ko04150	mTOR signaling pathway	135/4089	153/5043	0.0111569	0.105006	0.0911894	evm.TU.CTG183.1/evm.TU.CTG198.1/evm.TU.Hic_asm_0.4/evm.TU.Hic_asm_0.35/evm.TU.Hic_asm_0.266/evm.TU.Hic_asm_0.428/evm.TU.Hic_asm_0.431/evm.TU.Hic_asm_0.665/evm.TU.Hic_asm_1.30/evm.TU.Hic_asm_1.118/evm.TU.Hic_asm_1.348/evm.TU.Hic_asm_1.446/evm.TU.Hic_asm_1.607/evm.TU.Hic_asm_1.925/evm.TU.Hic_asm_1.946/evm.TU.Hic_asm_1.958/evm.TU.Hic_asm_10.39/evm.TU.Hic_asm_10.216/evm.TU.Hic_asm_10.238/evm.TU.Hic_a…	135
ko00030	Pentose phosphate pathway	19/4144	19/5043	0.0238057	0.211606	0.182371	evm.TU.Hic_asm_0.708/evm.TU.Hic_asm_1.916/evm.TU.Hic_asm_10.472/evm.TU.Hic_asm_12.647/evm.TU.Hic_asm_13.549/evm.TU.Hic_asm_13.593/evm.TU.Hic_asm_13.597/evm.TU.Hic_asm_14.962/evm.TU.Hic_asm_2.839/evm.TU.Hic_asm_3.587/evm.TU.Hic_asm_4.1096/evm.TU.Hic_asm_7.1447/evm.TU.Hic_asm_8.195/evm.TU.Hic_asm_8.401/evm.TU.Hic_asm_8.774/evm.TU.Hic_asm_8.803/evm.TU.Hic_asm_8.1353/evm.TU.Hic_asm_9.29/evm.TU.Hic_as…	19		ko00051	Fructose and mannose metabolism	21/4089	21/5043	0.0121132	0.107673	0.0935054	evm.TU.Hic_asm_0.420/evm.TU.Hic_asm_0.708/evm.TU.Hic_asm_10.472/evm.TU.Hic_asm_11.903/evm.TU.Hic_asm_11.1093/evm.TU.Hic_asm_13.497/evm.TU.Hic_asm_13.884/evm.TU.Hic_asm_14.982/evm.TU.Hic_asm_2.839/evm.TU.Hic_asm_4.794/evm.TU.Hic_asm_5.713/evm.TU.Hic_asm_5.738/evm.TU.Hic_asm_6.1268/evm.TU.Hic_asm_7.276/evm.TU.Hic_asm_7.876/evm.TU.Hic_asm_7.1077/evm.TU.Hic_asm_7.1489/evm.TU.Hic_asm_7.1490/evm.TU.Hic…	21
ko04068	FoxO signaling pathway	76/4144	84/5043	0.0251457	0.211754	0.182498	evm.TU.GTG270.5/evm.TU.Hic_asm_0.365/evm.TU.Hic_asm_1.30/evm.TU.Hic_asm_1.102/evm.TU.Hic_asm_1.118/evm.TU.Hic_asm_1.213/evm.TU.Hic_asm_1.607/evm.TU.Hic_asm_1.946/evm.TU.Hic_asm_1.958/evm.TU.Hic_asm_10.764/evm.TU.Hic_asm_10.819/evm.TU.Hic_asm_10.1001/evm.TU.Hic_asm_11.337/evm.TU.Hic_asm_11.398/evm.TU.Hic_asm_11.399/evm.TU.Hic_asm_11.462/evm.TU.Hic_asm_11.983/evm.TU.Hic_asm_11.1167/evm.TU.Hic_asm_1…	76		ko04068	FoxO signaling pathway	76/4089	84/5043	0.0138791	0.116877	0.101498	evm.TU.CTG270.5/evm.TU.Hic_asm_0.365/evm.TU.Hic_asm_1.30/evm.TU.Hic_asm_1.102/evm.TU.Hic_asm_1.118/evm.TU.Hic_asm_1.607/evm.TU.Hic_asm_1.946/evm.TU.Hic_asm_1.958/evm.TU.Hic_asm_10.764/evm.TU.Hic_asm_10.819/evm.TU.Hic_asm_10.1001/evm.TU.Hic_asm_11.337/evm.TU.Hic_asm_11.398/evm.TU.Hic_asm_11.399/evm.TU.Hic_asm_11.462/evm.TU.Hic_asm_11.937/evm.TU.Hic_asm_11.961/evm.TU.Hic_asm_11.983/evm.TU.Hic_asm_1…	76
ko04114	Oocyte meiosis	18/4144	18/5043	0.0289927	0.216682	0.186745	evm.TU.Hic_asm_10.78/evm.TU.Hic_asm_10.107/evm.TU.Hic_asm_10.108/evm.TU.Hic_asm_13.338/evm.TU.Hic_asm_3.1112/evm.TU.Hic_asm_4.133/evm.TU.Hic_asm_4.633/evm.TU.Hic_asm_4.969/evm.TU.Hic_asm_4.970/evm.TU.Hic_asm_4.974/evm.TU.Hic_asm_4.1113/evm.TU.Hic_asm_5.578/evm.TU.Hic_asm_5.658/evm.TU.Hic_asm_6.117/evm.TU.Hic_asm_9.419/evm.TU.Hic_asm_9.633/evm.TU.Hic_asm_9.918/evm.TU.Hic_asm_6.108	18		ko04141	Protein processing in endoplasmic reticulum	163/4089	187/5043	0.016134	0.129072	0.112089	evm.TU.Hic_asm_0.329/evm.TU.Hic_asm_0.354/evm.TU.Hic_asm_0.365/evm.TU.Hic_asm_0.439/evm.TU.Hic_asm_0.594/evm.TU.Hic_asm_0.598/evm.TU.Hic_asm_0.650/evm.TU.Hic_asm_0.738/evm.TU.Hic_asm_0.1124/evm.TU.Hic_asm_0.1199/evm.TU.Hic_asm_1.61/evm.TU.Hic_asm_1.251/evm.TU.Hic_asm_1.276/evm.TU.Hic_asm_1.277/evm.TU.Hic_asm_1.449/evm.TU.Hic_asm_1.491/evm.TU.Hic_asm_1.568/evm.TU.Hic_asm_1.604/evm.TU.Hic_asm_1.867…	163
ko04140	Autophagy - animal	139/4144	158/5043	0.0293617	0.216682	0.186745	evm.TU.GTG183.1/evm.TU.Hic_asm_0.266/evm.TU.Hic_asm_0.294/evm.TU.Hic_asm_0.295/evm.TU.Hic_asm_0.365/evm.TU.Hic_asm_1.30/evm.TU.Hic_asm_1.175/evm.TU.Hic_asm_1.348/evm.TU.Hic_asm_1.446/evm.TU.Hic_asm_1.508/evm.TU.Hic_asm_1.588/evm.TU.Hic_asm_1.607/evm.TU.Hic_asm_1.801/evm.TU.Hic_asm_1.868/evm.TU.Hic_asm_1.899/evm.TU.Hic_asm_1.904/evm.TU.Hic_asm_1.958/evm.TU.Hic_asm_10.36/evm.TU.Hic_asm_10.39/evm.TU…	139		ko00230	Purine metabolism	108/4089	122/5043	0.018079	0.134242	0.116578	evm.TU.CTG5.12/evm.TU.CTG5.14/evm.TU.CTG5.29/evm.TU.Hic_asm_0.676/evm.TU.Hic_asm_0.1121/evm.TU.Hic_asm_1.374/evm.TU.Hic_asm_1.592/evm.TU.Hic_asm_1.888/evm.TU.Hic_asm_1.916/evm.TU.Hic_asm_10.304/evm.TU.Hic_asm_10.699/evm.TU.Hic_asm_10.790/evm.TU.Hic_asm_10.928/evm.TU.Hic_asm_11.259/evm.TU.Hic_asm_11.501/evm.TU.Hic_asm_11.1081/evm.TU.Hic_asm_11.1100/evm.TU.Hic_asm_12.62/evm.TU.Hic_asm_12.233/evm.TU…	108
ko03022	Basal transcription factors	34/4144	36/5043	0.0323189	0.216682	0.186745	evm.TU.Hic_asm_0.516/evm.TU.Hic_asm_1.731/evm.TU.Hic_asm_10.525/evm.TU.Hic_asm_11.629/evm.TU.Hic_asm_11.1000/evm.TU.Hic_asm_12.784/evm.TU.Hic_asm_13.464/evm.TU.Hic_asm_2.146/evm.TU.Hic_asm_2.214/evm.TU.Hic_asm_2.564/evm.TU.Hic_asm_3.468/evm.TU.Hic_asm_3.515/evm.TU.Hic_asm_4.978/evm.TU.Hic_asm_4.1018/evm.TU.Hic_asm_6.137/evm.TU.Hic_asm_6.807/evm.TU.Hic_asm_6.944/evm.TU.Hic_asm_6.1159/evm.TU.Hic_as…	34		ko00030	Pentose phosphate pathway	19/4089	19/5043	0.0184582	0.134242	0.116578	evm.TU.Hic_asm_0.708/evm.TU.Hic_asm_1.916/evm.TU.Hic_asm_10.472/evm.TU.Hic_asm_12.647/evm.TU.Hic_asm_13.549/evm.TU.Hic_asm_13.593/evm.TU.Hic_asm_13.597/evm.TU.Hic_asm_14.962/evm.TU.Hic_asm_2.839/evm.TU.Hic_asm_3.587/evm.TU.Hic_asm_4.1096/evm.TU.Hic_asm_7.1447/evm.TU.Hic_asm_8.195/evm.TU.Hic_asm_8.401/evm.TU.Hic_asm_8.774/evm.TU.Hic_asm_8.803/evm.TU.Hic_asm_8.1353/evm.TU.Hic_asm_9.29/evm.TU.Hic_as…	19
ko02010	ABC transporters	41/4144	44/5043	0.0331429	0.216682	0.186745	evm.TU.GTG265.1/evm.TU.Hic_asm_0.1152/evm.TU.Hic_asm_1.756/evm.TU.Hic_asm_1.771/evm.TU.Hic_asm_1.786/evm.TU.Hic_asm_1.807/evm.TU.Hic_asm_1.944/evm.TU.Hic_asm_10.523/evm.TU.Hic_asm_11.816/evm.TU.Hic_asm_11.843/evm.TU.Hic_asm_11.844/evm.TU.Hic_asm_11.848/evm.TU.Hic_asm_13.415/evm.TU.Hic_asm_13.440/evm.TU.Hic_asm_14.665/evm.TU.Hic_asm_14.666/evm.TU.Hic_asm_14.888/evm.TU.Hic_asm_14.892/evm.TU.Hic_asm…	41		ko00770	Pantothenate and CoA biosynthesis	18/4089	18/5043	0.0227837	0.158495	0.137641	evm.TU.Hic_asm_0.625/evm.TU.Hic_asm_1.345/evm.TU.Hic_asm_10.758/evm.TU.Hic_asm_11.316/evm.TU.Hic_asm_2.155/evm.TU.Hic_asm_2.158/evm.TU.Hic_asm_3.519/evm.TU.Hic_asm_5.427/evm.TU.Hic_asm_5.477/evm.TU.Hic_asm_5.478/evm.TU.Hic_asm_5.486/evm.TU.Hic_asm_5.487/evm.TU.Hic_asm_5.586/evm.TU.Hic_asm_6.67/evm.TU.Hic_asm_6.909/evm.TU.Hic_asm_7.1384/evm.TU.Hic_asm_8.1239/evm.TU.Hic_asm_9.90	18
ko00511	Other glycan degradation	26/4144	27/5043	0.0338565	0.216682	0.186745	evm.TU.Hic_asm_0.617/evm.TU.Hic_asm_0.1104/evm.TU.Hic_asm_1.711/evm.TU.Hic_asm_11.369/evm.TU.Hic_asm_11.681/evm.TU.Hic_asm_14.548/evm.TU.Hic_asm_14.924/evm.TU.Hic_asm_2.546/evm.TU.Hic_asm_2.618/evm.TU.Hic_asm_3.1107/evm.TU.Hic_asm_4.885/evm.TU.Hic_asm_4.1051/evm.TU.Hic_asm_5.158/evm.TU.Hic_asm_5.551/evm.TU.Hic_asm_6.7/evm.TU.Hic_asm_6.17/evm.TU.Hic_asm_6.877/evm.TU.Hic_asm_7.1532/evm.TU.Hic_asm_8…	26		ko00270	Cysteine and methionine metabolism	47/4089	51/5043	0.0241155	0.16077	0.139616	evm.TU.CTG5.19/evm.TU.Hic_asm_0.300/evm.TU.Hic_asm_0.522/evm.TU.Hic_asm_0.580/evm.TU.Hic_asm_0.685/evm.TU.Hic_asm_0.1079/evm.TU.Hic_asm_1.285/evm.TU.Hic_asm_10.467/evm.TU.Hic_asm_10.962/evm.TU.Hic_asm_11.66/evm.TU.Hic_asm_11.176/evm.TU.Hic_asm_11.456/evm.TU.Hic_asm_11.483/evm.TU.Hic_asm_11.913/evm.TU.Hic_asm_11.1089/evm.TU.Hic_asm_12.501/evm.TU.Hic_asm_12.584/evm.TU.Hic_asm_12.585/evm.TU.Hic_asm_…	47
ko00790	Folate biosynthesis	26/4144	27/5043	0.0338565	0.216682	0.186745	evm.TU.Hic_asm_1.908/evm.TU.Hic_asm_1.922/evm.TU.Hic_asm_11.143/evm.TU.Hic_asm_11.410/evm.TU.Hic_asm_11.453/evm.TU.Hic_asm_11.903/evm.TU.Hic_asm_2.275/evm.TU.Hic_asm_3.199/evm.TU.Hic_asm_3.1205/evm.TU.Hic_asm_7.103/evm.TU.Hic_asm_7.313/evm.TU.Hic_asm_7.779/evm.TU.Hic_asm_7.942/evm.TU.Hic_asm_7.1133/evm.TU.Hic_asm_7.1137/evm.TU.Hic_asm_7.1546/evm.TU.Hic_asm_8.583/evm.TU.Hic_asm_8.754/evm.TU.Hic_as…	26		ko01200	Carbon metabolism	114/4089	130/5043	0.0286732	0.183508	0.159363	evm.TU.CTG279.3/evm.TU.CTG5.15/evm.TU.Hic_asm_0.61/evm.TU.Hic_asm_0.203/evm.TU.Hic_asm_0.539/evm.TU.Hic_asm_0.630/evm.TU.Hic_asm_0.708/evm.TU.Hic_asm_0.1189/evm.TU.Hic_asm_0.1193/evm.TU.Hic_asm_1.297/evm.TU.Hic_asm_1.304/evm.TU.Hic_asm_1.919/evm.TU.Hic_asm_10.344/evm.TU.Hic_asm_10.345/evm.TU.Hic_asm_10.467/evm.TU.Hic_asm_10.472/evm.TU.Hic_asm_10.1073/evm.TU.Hic_asm_10.1074/evm.TU.Hic_asm_11.66/ev…	114
ko00670	One carbon pool by folate	17/4144	17/5043	0.0353083	0.217282	0.187262	evm.TU.GTG5.17/evm.TU.Hic_asm_13.86/evm.TU.Hic_asm_13.538/evm.TU.Hic_asm_13.670/evm.TU.Hic_asm_14.257/evm.TU.Hic_asm_3.772/evm.TU.Hic_asm_3.851/evm.TU.Hic_asm_4.40/evm.TU.Hic_asm_4.137/evm.TU.Hic_asm_4.358/evm.TU.Hic_asm_4.730/evm.TU.Hic_asm_4.1130/evm.TU.Hic_asm_6.626/evm.TU.Hic_asm_7.1046/evm.TU.Hic_asm_8.1573/evm.TU.Hic_asm_9.163/evm.TU.Hic_asm_9.1063	17		ko00970	Aminoacyl-tRNA biosynthesis	32/4089	34/5043	0.031204	0.192025	0.166758	evm.TU.Hic_asm_1.724/evm.TU.Hic_asm_1.765/evm.TU.Hic_asm_10.152/evm.TU.Hic_asm_11.806/evm.TU.Hic_asm_11.1063/evm.TU.Hic_asm_12.623/evm.TU.Hic_asm_12.913/evm.TU.Hic_asm_13.472/evm.TU.Hic_asm_2.197/evm.TU.Hic_asm_2.387/evm.TU.Hic_asm_2.453/evm.TU.Hic_asm_3.45/evm.TU.Hic_asm_3.173/evm.TU.Hic_asm_3.1028/evm.TU.Hic_asm_3.1244/evm.TU.Hic_asm_4.252/evm.TU.Hic_asm_4.567/evm.TU.Hic_asm_4.909/evm.TU.Hic_as…	32
ko00270	Cysteine and methionine metabolism	47/4144	51/5043	0.0368605	0.218433	0.188255	evm.TU.GTG5.18/evm.TU.GTG5.19/evm.TU.Hic_asm_0.300/evm.TU.Hic_asm_0.522/evm.TU.Hic_asm_0.580/evm.TU.Hic_asm_0.685/evm.TU.Hic_asm_0.1079/evm.TU.Hic_asm_1.285/evm.TU.Hic_asm_10.467/evm.TU.Hic_asm_10.962/evm.TU.Hic_asm_11.66/evm.TU.Hic_asm_11.456/evm.TU.Hic_asm_11.483/evm.TU.Hic_asm_11.913/evm.TU.Hic_asm_11.1089/evm.TU.Hic_asm_12.501/evm.TU.Hic_asm_12.584/evm.TU.Hic_asm_12.585/evm.TU.Hic_asm_12.586/…	47		ko03020	RNA polymerase	31/4089	33/5043	0.0365438	0.216556	0.188062	evm.TU.CTG5.5/evm.TU.Hic_asm_1.150/evm.TU.Hic_asm_11.222/evm.TU.Hic_asm_11.779/evm.TU.Hic_asm_11.1060/evm.TU.Hic_asm_13.182/evm.TU.Hic_asm_14.274/evm.TU.Hic_asm_14.379/evm.TU.Hic_asm_14.795/evm.TU.Hic_asm_2.351/evm.TU.Hic_asm_2.625/evm.TU.Hic_asm_3.625/evm.TU.Hic_asm_4.175/evm.TU.Hic_asm_4.617/evm.TU.Hic_asm_5.302/evm.TU.Hic_asm_6.177/evm.TU.Hic_asm_6.535/evm.TU.Hic_asm_6.1074/evm.TU.Hic_asm_6.12…	31
ko04141	Protein processing in endoplasmic reticulum	163/4144	187/5043	0.0387888	0.22165	0.191028	evm.TU.Hic_asm_0.354/evm.TU.Hic_asm_0.365/evm.TU.Hic_asm_0.439/evm.TU.Hic_asm_0.594/evm.TU.Hic_asm_0.598/evm.TU.Hic_asm_0.650/evm.TU.Hic_asm_0.738/evm.TU.Hic_asm_0.1124/evm.TU.Hic_asm_0.1199/evm.TU.Hic_asm_1.61/evm.TU.Hic_asm_1.251/evm.TU.Hic_asm_1.276/evm.TU.Hic_asm_1.277/evm.TU.Hic_asm_1.449/evm.TU.Hic_asm_1.568/evm.TU.Hic_asm_1.604/evm.TU.Hic_asm_1.867/evm.TU.Hic_asm_1.937/evm.TU.Hic_asm_10.35…	163		ko00531	Glycosaminoglycan degradation	15/4089	15/5043	0.0428359	0.244777	0.212569	evm.TU.Hic_asm_0.702/evm.TU.Hic_asm_0.823/evm.TU.Hic_asm_1.484/evm.TU.Hic_asm_10.207/evm.TU.Hic_asm_10.1052/evm.TU.Hic_asm_10.1053/evm.TU.Hic_asm_11.681/evm.TU.Hic_asm_2.618/evm.TU.Hic_asm_3.639/evm.TU.Hic_asm_3.1107/evm.TU.Hic_asm_4.356/evm.TU.Hic_asm_4.885/evm.TU.Hic_asm_5.158/evm.TU.Hic_asm_8.1508/evm.TU.Hic_asm_4.557	15
ko04261	Adrenergic signaling in cardiomyocytes	24/4144	25/5043	0.0470487	0.259579	0.223716	evm.TU.Hic_asm_10.78/evm.TU.Hic_asm_10.107/evm.TU.Hic_asm_10.108/evm.TU.Hic_asm_10.921/evm.TU.Hic_asm_12.559/evm.TU.Hic_asm_13.308/evm.TU.Hic_asm_13.338/evm.TU.Hic_asm_4.133/evm.TU.Hic_asm_4.633/evm.TU.Hic_asm_4.816/evm.TU.Hic_asm_4.969/evm.TU.Hic_asm_4.970/evm.TU.Hic_asm_4.974/evm.TU.Hic_asm_4.1113/evm.TU.Hic_asm_5.578/evm.TU.Hic_asm_5.635/evm.TU.Hic_asm_5.658/evm.TU.Hic_asm_6.117/evm.TU.Hic_asm…	24		ko00450	Selenocompound metabolism	14/4089	14/5043	0.0528642	0.288122	0.250211	evm.TU.Hic_asm_1.123/evm.TU.Hic_asm_1.285/evm.TU.Hic_asm_10.962/evm.TU.Hic_asm_12.1109/evm.TU.Hic_asm_13.902/evm.TU.Hic_asm_13.921/evm.TU.Hic_asm_3.173/evm.TU.Hic_asm_4.252/evm.TU.Hic_asm_4.1161/evm.TU.Hic_asm_6.428/evm.TU.Hic_asm_7.432/evm.TU.Hic_asm_7.1126/evm.TU.Hic_asm_9.163/evm.TU.Hic_asm_9.379	14
ko00531	Glycosaminoglycan degradation	15/4144	15/5043	0.0523595	0.279251	0.24067	evm.TU.Hic_asm_0.702/evm.TU.Hic_asm_0.823/evm.TU.Hic_asm_1.484/evm.TU.Hic_asm_10.207/evm.TU.Hic_asm_10.1052/evm.TU.Hic_asm_10.1053/evm.TU.Hic_asm_11.681/evm.TU.Hic_asm_2.618/evm.TU.Hic_asm_3.639/evm.TU.Hic_asm_3.1107/evm.TU.Hic_asm_4.356/evm.TU.Hic_asm_4.885/evm.TU.Hic_asm_5.158/evm.TU.Hic_asm_8.1508/evm.TU.Hic_asm_4.557	15		ko00280	Valine, leucine and isoleucine degradation	64/4089	72/5043	0.0540229	0.288122	0.250211	evm.TU.CTG301.7/evm.TU.Hic_asm_0.16/evm.TU.Hic_asm_0.19/evm.TU.Hic_asm_0.123/evm.TU.Hic_asm_0.714/evm.TU.Hic_asm_0.717/evm.TU.Hic_asm_1.281/evm.TU.Hic_asm_1.297/evm.TU.Hic_asm_1.304/evm.TU.Hic_asm_1.926/evm.TU.Hic_asm_10.290/evm.TU.Hic_asm_10.580/evm.TU.Hic_asm_11.261/evm.TU.Hic_asm_11.316/evm.TU.Hic_asm_11.634/evm.TU.Hic_asm_11.735/evm.TU.Hic_asm_11.1004/evm.TU.Hic_asm_12.823/evm.TU.Hic_asm_12.9…	64
ko00450	Selenocompound metabolism	14/4144	14/5043	0.0637569	0.29747	0.256372	evm.TU.Hic_asm_1.123/evm.TU.Hic_asm_1.285/evm.TU.Hic_asm_10.962/evm.TU.Hic_asm_12.1109/evm.TU.Hic_asm_13.902/evm.TU.Hic_asm_13.921/evm.TU.Hic_asm_3.173/evm.TU.Hic_asm_4.252/evm.TU.Hic_asm_4.1161/evm.TU.Hic_asm_6.428/evm.TU.Hic_asm_7.432/evm.TU.Hic_asm_7.1126/evm.TU.Hic_asm_9.163/evm.TU.Hic_asm_9.379	14		ko04920	Adipocytokine signaling pathway	13/4089	13/5043	0.0652373	0.336708	0.292405	evm.TU.Hic_asm_1.604/evm.TU.Hic_asm_11.523/evm.TU.Hic_asm_11.860/evm.TU.Hic_asm_14.846/evm.TU.Hic_asm_4.712/evm.TU.Hic_asm_5.255/evm.TU.Hic_asm_5.256/evm.TU.Hic_asm_6.1279/evm.TU.Hic_asm_7.625/evm.TU.Hic_asm_7.1317/evm.TU.Hic_asm_7.1516/evm.TU.Hic_asm_8.1365/evm.TU.Hic_asm_9.807	13
ko04744	Phototransduction	14/4144	14/5043	0.0637569	0.29747	0.256372	evm.TU.Hic_asm_10.78/evm.TU.Hic_asm_10.107/evm.TU.Hic_asm_10.108/evm.TU.Hic_asm_4.133/evm.TU.Hic_asm_4.633/evm.TU.Hic_asm_4.969/evm.TU.Hic_asm_4.970/evm.TU.Hic_asm_4.974/evm.TU.Hic_asm_4.1113/evm.TU.Hic_asm_5.578/evm.TU.Hic_asm_5.658/evm.TU.Hic_asm_6.117/evm.TU.Hic_asm_9.918/evm.TU.Hic_asm_6.108	14		ko03410	Base excision repair	33/4089	36/5043	0.070049	0.337663	0.293234	evm.TU.Hic_asm_0.10/evm.TU.Hic_asm_0.26/evm.TU.Hic_asm_0.514/evm.TU.Hic_asm_1.224/evm.TU.Hic_asm_1.234/evm.TU.Hic_asm_1.250/evm.TU.Hic_asm_1.289/evm.TU.Hic_asm_1.435/evm.TU.Hic_asm_1.913/evm.TU.Hic_asm_10.365/evm.TU.Hic_asm_10.1102/evm.TU.Hic_asm_11.481/evm.TU.Hic_asm_11.644/evm.TU.Hic_asm_11.718/evm.TU.Hic_asm_12.282/evm.TU.Hic_asm_12.636/evm.TU.Hic_asm_13.112/evm.TU.Hic_asm_13.176/evm.TU.Hic_as…	33
ko00532	Glycosaminoglycan biosynthesis - chondroitin sulfate / dermatan sulfate	36/4144	39/5043	0.0643274	0.29747	0.256372	evm.TU.Hic_asm_0.496/evm.TU.Hic_asm_0.624/evm.TU.Hic_asm_0.984/evm.TU.Hic_asm_10.367/evm.TU.Hic_asm_10.575/evm.TU.Hic_asm_10.885/evm.TU.Hic_asm_10.1025/evm.TU.Hic_asm_11.659/evm.TU.Hic_asm_11.791/evm.TU.Hic_asm_11.794/evm.TU.Hic_asm_12.79/evm.TU.Hic_asm_14.840/evm.TU.Hic_asm_2.587/evm.TU.Hic_asm_2.662/evm.TU.Hic_asm_2.698/evm.TU.Hic_asm_3.440/evm.TU.Hic_asm_3.996/evm.TU.Hic_asm_4.431/evm.TU.Hic_a…	36		ko03015	mRNA surveillance pathway	88/4089	101/5043	0.0704741	0.337663	0.293234	evm.TU.CTG173.7/evm.TU.CTG301.1/evm.TU.CTG307.1/evm.TU.Hic_asm_0.390/evm.TU.Hic_asm_0.642/evm.TU.Hic_asm_0.729/evm.TU.Hic_asm_0.871/evm.TU.Hic_asm_0.891/evm.TU.Hic_asm_0.917/evm.TU.Hic_asm_0.937/evm.TU.Hic_asm_0.1123/evm.TU.Hic_asm_1.638/evm.TU.Hic_asm_10.363/evm.TU.Hic_asm_10.484/evm.TU.Hic_asm_10.492/evm.TU.Hic_asm_10.557/evm.TU.Hic_asm_10.817/evm.TU.Hic_asm_11.173/evm.TU.Hic_asm_11.354/evm.TU.…	88
ko03060	Protein export	22/4144	23/5043	0.0650716	0.29747	0.256372	evm.TU.Hic_asm_0.515/evm.TU.Hic_asm_0.1124/evm.TU.Hic_asm_0.1199/evm.TU.Hic_asm_1.169/evm.TU.Hic_asm_11.941/evm.TU.Hic_asm_11.1161/evm.TU.Hic_asm_12.897/evm.TU.Hic_asm_14.951/evm.TU.Hic_asm_14.974/evm.TU.Hic_asm_4.339/evm.TU.Hic_asm_4.584/evm.TU.Hic_asm_4.631/evm.TU.Hic_asm_6.135/evm.TU.Hic_asm_6.721/evm.TU.Hic_asm_6.1027/evm.TU.Hic_asm_7.810/evm.TU.Hic_asm_7.1498/evm.TU.Hic_asm_8.719/evm.TU.Hic_…	22		ko00860	Porphyrin and chlorophyll metabolism	20/4089	21/5043	0.0717534	0.337663	0.293234	evm.TU.CTG113.1/evm.TU.Hic_asm_1.728/evm.TU.Hic_asm_1.912/evm.TU.Hic_asm_10.207/evm.TU.Hic_asm_10.223/evm.TU.Hic_asm_10.390/evm.TU.Hic_asm_10.391/evm.TU.Hic_asm_11.541/evm.TU.Hic_asm_11.863/evm.TU.Hic_asm_11.870/evm.TU.Hic_asm_12.496/evm.TU.Hic_asm_12.969/evm.TU.Hic_asm_13.357/evm.TU.Hic_asm_13.430/evm.TU.Hic_asm_14.60/evm.TU.Hic_asm_2.1/evm.TU.Hic_asm_4.909/evm.TU.Hic_asm_6.283/evm.TU.Hic_asm_7.…	20
ko04916	Melanogenesis	22/4144	23/5043	0.0650716	0.29747	0.256372	evm.TU.Hic_asm_10.78/evm.TU.Hic_asm_10.107/evm.TU.Hic_asm_10.108/evm.TU.Hic_asm_11.454/evm.TU.Hic_asm_11.569/evm.TU.Hic_asm_11.612/evm.TU.Hic_asm_14.1011/evm.TU.Hic_asm_2.667/evm.TU.Hic_asm_4.133/evm.TU.Hic_asm_4.633/evm.TU.Hic_asm_4.969/evm.TU.Hic_asm_4.970/evm.TU.Hic_asm_4.974/evm.TU.Hic_asm_4.1113/evm.TU.Hic_asm_5.575/evm.TU.Hic_asm_5.578/evm.TU.Hic_asm_5.658/evm.TU.Hic_asm_6.117/evm.TU.Hic_as…	22		ko00040	Pentose and glucuronate interconversions	26/4089	28/5043	0.0786445	0.359518	0.312213	evm.TU.Hic_asm_0.156/evm.TU.Hic_asm_1.609/evm.TU.Hic_asm_1.610/evm.TU.Hic_asm_1.611/evm.TU.Hic_asm_10.56/evm.TU.Hic_asm_10.111/evm.TU.Hic_asm_10.207/evm.TU.Hic_asm_10.337/evm.TU.Hic_asm_11.901/evm.TU.Hic_asm_11.902/evm.TU.Hic_asm_11.903/evm.TU.Hic_asm_11.904/evm.TU.Hic_asm_11.905/evm.TU.Hic_asm_12.1152/evm.TU.Hic_asm_12.1159/evm.TU.Hic_asm_12.1212/evm.TU.Hic_asm_14.646/evm.TU.Hic_asm_14.975/evm.T…	26
ko04920	Adipocytokine signaling pathway	13/4144	13/5043	0.0776319	0.345031	0.297362	evm.TU.Hic_asm_1.604/evm.TU.Hic_asm_11.523/evm.TU.Hic_asm_11.860/evm.TU.Hic_asm_14.846/evm.TU.Hic_asm_4.712/evm.TU.Hic_asm_5.255/evm.TU.Hic_asm_5.256/evm.TU.Hic_asm_6.1279/evm.TU.Hic_asm_7.625/evm.TU.Hic_asm_7.1317/evm.TU.Hic_asm_7.1516/evm.TU.Hic_asm_8.1365/evm.TU.Hic_asm_9.807	13		ko04310	Wnt signaling pathway	126/4089	147/5043	0.0855946	0.38042	0.330365	evm.TU.CTG218.1/evm.TU.Hic_asm_0.62/evm.TU.Hic_asm_0.365/evm.TU.Hic_asm_0.428/evm.TU.Hic_asm_0.658/evm.TU.Hic_asm_1.42/evm.TU.Hic_asm_1.662/evm.TU.Hic_asm_1.801/evm.TU.Hic_asm_1.928/evm.TU.Hic_asm_1.953/evm.TU.Hic_asm_10.12/evm.TU.Hic_asm_10.66/evm.TU.Hic_asm_10.819/evm.TU.Hic_asm_10.821/evm.TU.Hic_asm_10.904/evm.TU.Hic_asm_11.80/evm.TU.Hic_asm_11.186/evm.TU.Hic_asm_11.331/evm.TU.Hic_asm_11.336/e…	126
ko00240	Pyrimidine metabolism	46/4144	51/5043	0.0870169	0.370876	0.319636	evm.TU.GTG5.12/evm.TU.Hic_asm_0.205/evm.TU.Hic_asm_0.724/evm.TU.Hic_asm_1.345/evm.TU.Hic_asm_1.627/evm.TU.Hic_asm_1.905/evm.TU.Hic_asm_10.668/evm.TU.Hic_asm_10.758/evm.TU.Hic_asm_11.208/evm.TU.Hic_asm_11.1100/evm.TU.Hic_asm_12.62/evm.TU.Hic_asm_12.233/evm.TU.Hic_asm_12.382/evm.TU.Hic_asm_12.404/evm.TU.Hic_asm_12.1050/evm.TU.Hic_asm_12.1051/evm.TU.Hic_asm_14.205/evm.TU.Hic_asm_14.733/evm.TU.Hic_as…	46		ko00630	Glyoxylate and dicarboxylate metabolism	37/4089	41/5043	0.0896398	0.383948	0.333429	evm.TU.Hic_asm_1.70/evm.TU.Hic_asm_1.772/evm.TU.Hic_asm_1.775/evm.TU.Hic_asm_1.919/evm.TU.Hic_asm_10.467/evm.TU.Hic_asm_10.1073/evm.TU.Hic_asm_10.1074/evm.TU.Hic_asm_11.66/evm.TU.Hic_asm_11.261/evm.TU.Hic_asm_11.735/evm.TU.Hic_asm_12.377/evm.TU.Hic_asm_12.572/evm.TU.Hic_asm_13.538/evm.TU.Hic_asm_14.257/evm.TU.Hic_asm_14.794/evm.TU.Hic_asm_2.236/evm.TU.Hic_asm_3.344/evm.TU.Hic_asm_3.536/evm.TU.Hic…	37
ko00860	Porphyrin and chlorophyll metabolism	20/4144	21/5043	0.0895111	0.370876	0.319636	evm.TU.GTG113.1/evm.TU.Hic_asm_1.728/evm.TU.Hic_asm_1.912/evm.TU.Hic_asm_10.207/evm.TU.Hic_asm_10.223/evm.TU.Hic_asm_10.390/evm.TU.Hic_asm_10.391/evm.TU.Hic_asm_11.541/evm.TU.Hic_asm_11.863/evm.TU.Hic_asm_11.870/evm.TU.Hic_asm_12.496/evm.TU.Hic_asm_12.969/evm.TU.Hic_asm_13.357/evm.TU.Hic_asm_13.430/evm.TU.Hic_asm_14.60/evm.TU.Hic_asm_2.1/evm.TU.Hic_asm_4.909/evm.TU.Hic_asm_6.283/evm.TU.Hic_asm_7.…	20		ko00790	Folate biosynthesis	25/4089	27/5043	0.0911877	0.383948	0.333429	evm.TU.Hic_asm_1.908/evm.TU.Hic_asm_1.922/evm.TU.Hic_asm_11.410/evm.TU.Hic_asm_11.453/evm.TU.Hic_asm_11.903/evm.TU.Hic_asm_2.275/evm.TU.Hic_asm_3.199/evm.TU.Hic_asm_3.1205/evm.TU.Hic_asm_7.103/evm.TU.Hic_asm_7.313/evm.TU.Hic_asm_7.779/evm.TU.Hic_asm_7.942/evm.TU.Hic_asm_7.1133/evm.TU.Hic_asm_7.1137/evm.TU.Hic_asm_7.1546/evm.TU.Hic_asm_8.583/evm.TU.Hic_asm_8.754/evm.TU.Hic_asm_8.1014/evm.TU.Hic_as…	25
ko01200	Carbon metabolism	113/4144	130/5043	0.090401	0.370876	0.319636	evm.TU.GTG5.15/evm.TU.GTG5.17/evm.TU.GTG5.28/evm.TU.GTG5.33/evm.TU.GTG5.35/evm.TU.Hic_asm_0.61/evm.TU.Hic_asm_0.203/evm.TU.Hic_asm_0.539/evm.TU.Hic_asm_0.630/evm.TU.Hic_asm_0.708/evm.TU.Hic_asm_1.297/evm.TU.Hic_asm_1.919/evm.TU.Hic_asm_10.344/evm.TU.Hic_asm_10.345/evm.TU.Hic_asm_10.467/evm.TU.Hic_asm_10.472/evm.TU.Hic_asm_10.1073/evm.TU.Hic_asm_10.1074/evm.TU.Hic_asm_11.66/evm.TU.Hic_asm_11.261/e…	113		ko01230	Biosynthesis of amino acids	69/4089	79/5043	0.0949454	0.38952	0.338267	evm.TU.CTG5.19/evm.TU.Hic_asm_0.203/evm.TU.Hic_asm_0.708/evm.TU.Hic_asm_1.285/evm.TU.Hic_asm_10.472/evm.TU.Hic_asm_10.692/evm.TU.Hic_asm_10.962/evm.TU.Hic_asm_11.483/evm.TU.Hic_asm_12.42/evm.TU.Hic_asm_12.186/evm.TU.Hic_asm_12.377/evm.TU.Hic_asm_12.606/evm.TU.Hic_asm_12.1205/evm.TU.Hic_asm_13.593/evm.TU.Hic_asm_13.597/evm.TU.Hic_asm_14.257/evm.TU.Hic_asm_14.794/evm.TU.Hic_asm_14.870/evm.TU.Hic_as…	69
ko03440	Homologous recombination	39/4144	43/5043	0.0964691	0.378225	0.32597	evm.TU.Hic_asm_1.223/evm.TU.Hic_asm_1.233/evm.TU.Hic_asm_1.435/evm.TU.Hic_asm_1.650/evm.TU.Hic_asm_10.670/evm.TU.Hic_asm_10.691/evm.TU.Hic_asm_10.785/evm.TU.Hic_asm_10.1094/evm.TU.Hic_asm_10.1102/evm.TU.Hic_asm_11.317/evm.TU.Hic_asm_11.481/evm.TU.Hic_asm_11.950/evm.TU.Hic_asm_12.787/evm.TU.Hic_asm_14.470/evm.TU.Hic_asm_14.478/evm.TU.Hic_asm_14.483/evm.TU.Hic_asm_2.241/evm.TU.Hic_asm_2.405/evm.TU.…	39		ko00532	Glycosaminoglycan biosynthesis - chondroitin sulfate / dermatan sulfate	35/4089	39/5043	0.114197	0.456786	0.396683	evm.TU.Hic_asm_0.496/evm.TU.Hic_asm_0.624/evm.TU.Hic_asm_0.984/evm.TU.Hic_asm_10.367/evm.TU.Hic_asm_10.1024/evm.TU.Hic_asm_10.1025/evm.TU.Hic_asm_11.659/evm.TU.Hic_asm_11.791/evm.TU.Hic_asm_11.794/evm.TU.Hic_asm_12.79/evm.TU.Hic_asm_14.840/evm.TU.Hic_asm_2.587/evm.TU.Hic_asm_2.662/evm.TU.Hic_asm_2.698/evm.TU.Hic_asm_3.440/evm.TU.Hic_asm_3.996/evm.TU.Hic_asm_4.431/evm.TU.Hic_asm_4.887/evm.TU.Hic_a…	35
ko04912	GnRH signaling pathway	26/4144	28/5043	0.101224	0.378225	0.32597	evm.TU.Hic_asm_10.78/evm.TU.Hic_asm_10.107/evm.TU.Hic_asm_10.108/evm.TU.Hic_asm_11.287/evm.TU.Hic_asm_13.338/evm.TU.Hic_asm_13.901/evm.TU.Hic_asm_14.1011/evm.TU.Hic_asm_2.667/evm.TU.Hic_asm_3.1210/evm.TU.Hic_asm_4.133/evm.TU.Hic_asm_4.633/evm.TU.Hic_asm_4.969/evm.TU.Hic_asm_4.970/evm.TU.Hic_asm_4.974/evm.TU.Hic_asm_4.1113/evm.TU.Hic_asm_5.575/evm.TU.Hic_asm_5.578/evm.TU.Hic_asm_5.658/evm.TU.Hic_a…	26		ko00640	Propanoate metabolism	40/4089	45/5043	0.121061	0.472432	0.41027	evm.TU.CTG301.7/evm.TU.CTG5.10/evm.TU.Hic_asm_1.281/evm.TU.Hic_asm_1.297/evm.TU.Hic_asm_1.304/evm.TU.Hic_asm_10.344/evm.TU.Hic_asm_11.261/evm.TU.Hic_asm_11.545/evm.TU.Hic_asm_11.735/evm.TU.Hic_asm_13.311/evm.TU.Hic_asm_14.448/evm.TU.Hic_asm_14.572/evm.TU.Hic_asm_14.753/evm.TU.Hic_asm_14.776/evm.TU.Hic_asm_14.777/evm.TU.Hic_asm_3.264/evm.TU.Hic_asm_3.344/evm.TU.Hic_asm_3.536/evm.TU.Hic_asm_4.69/ev…	40
ko00230	Purine metabolism	106/4144	122/5043	0.101334	0.378225	0.32597	evm.TU.GTG5.12/evm.TU.GTG5.14/evm.TU.GTG5.29/evm.TU.Hic_asm_0.676/evm.TU.Hic_asm_0.1121/evm.TU.Hic_asm_1.374/evm.TU.Hic_asm_1.592/evm.TU.Hic_asm_1.888/evm.TU.Hic_asm_1.916/evm.TU.Hic_asm_10.304/evm.TU.Hic_asm_10.699/evm.TU.Hic_asm_10.790/evm.TU.Hic_asm_10.928/evm.TU.Hic_asm_11.187/evm.TU.Hic_asm_11.259/evm.TU.Hic_asm_11.501/evm.TU.Hic_asm_11.1081/evm.TU.Hic_asm_11.1100/evm.TU.Hic_asm_12.62/evm.TU…	106		ko00410	beta-Alanine metabolism	55/4089	63/5043	0.132081	0.498122	0.43258	evm.TU.CTG301.7/evm.TU.Hic_asm_1.297/evm.TU.Hic_asm_1.304/evm.TU.Hic_asm_1.345/evm.TU.Hic_asm_1.357/evm.TU.Hic_asm_1.358/evm.TU.Hic_asm_10.57/evm.TU.Hic_asm_10.344/evm.TU.Hic_asm_10.758/evm.TU.Hic_asm_11.316/evm.TU.Hic_asm_11.763/evm.TU.Hic_asm_12.735/evm.TU.Hic_asm_12.1224/evm.TU.Hic_asm_13.74/evm.TU.Hic_asm_13.75/evm.TU.Hic_asm_14.448/evm.TU.Hic_asm_14.572/evm.TU.Hic_asm_14.753/evm.TU.Hic_asm_1…	55
ko04310	Wnt signaling pathway	127/4144	147/5043	0.103397	0.378225	0.32597	evm.TU.Hic_asm_0.62/evm.TU.Hic_asm_0.365/evm.TU.Hic_asm_0.428/evm.TU.Hic_asm_0.658/evm.TU.Hic_asm_1.42/evm.TU.Hic_asm_1.662/evm.TU.Hic_asm_1.801/evm.TU.Hic_asm_1.928/evm.TU.Hic_asm_1.953/evm.TU.Hic_asm_10.12/evm.TU.Hic_asm_10.66/evm.TU.Hic_asm_10.819/evm.TU.Hic_asm_10.821/evm.TU.Hic_asm_10.904/evm.TU.Hic_asm_10.1014/evm.TU.Hic_asm_11.80/evm.TU.Hic_asm_11.186/evm.TU.Hic_asm_11.331/evm.TU.Hic_asm_1…	127		ko00190	Oxidative phosphorylation	85/4089	99/5043	0.135081	0.498122	0.43258	evm.TU.CTG1.1/evm.TU.CTG223.6/evm.TU.CTG279.3/evm.TU.CTG5.11/evm.TU.Hic_asm_0.4/evm.TU.Hic_asm_0.595/evm.TU.Hic_asm_0.1095/evm.TU.Hic_asm_0.1189/evm.TU.Hic_asm_0.1193/evm.TU.Hic_asm_1.82/evm.TU.Hic_asm_1.635/evm.TU.Hic_asm_1.838/evm.TU.Hic_asm_1.993/evm.TU.Hic_asm_10.19/evm.TU.Hic_asm_10.112/evm.TU.Hic_asm_10.271/evm.TU.Hic_asm_10.303/evm.TU.Hic_asm_10.345/evm.TU.Hic_asm_11.263/evm.TU.Hic_asm_11.…	85
ko04530	Tight junction	19/4144	20/5043	0.104742	0.378225	0.32597	evm.TU.Hic_asm_0.938/evm.TU.Hic_asm_0.1111/evm.TU.Hic_asm_1.404/evm.TU.Hic_asm_1.626/evm.TU.Hic_asm_12.28/evm.TU.Hic_asm_14.202/evm.TU.Hic_asm_2.463/evm.TU.Hic_asm_2.543/evm.TU.Hic_asm_2.597/evm.TU.Hic_asm_3.850/evm.TU.Hic_asm_3.905/evm.TU.Hic_asm_3.1030/evm.TU.Hic_asm_5.700/evm.TU.Hic_asm_7.944/evm.TU.Hic_asm_7.1047/evm.TU.Hic_asm_9.126/evm.TU.Hic_asm_9.531/evm.TU.Hic_asm_9.837/evm.TU.Hic_asm_9.…	19		ko00130	Ubiquinone and other terpenoid-quinone biosynthesis	16/4089	17/5043	0.140097	0.498122	0.43258	evm.TU.Hic_asm_10.736/evm.TU.Hic_asm_10.1112/evm.TU.Hic_asm_12.792/evm.TU.Hic_asm_12.1208/evm.TU.Hic_asm_14.771/evm.TU.Hic_asm_14.808/evm.TU.Hic_asm_4.350/evm.TU.Hic_asm_4.357/evm.TU.Hic_asm_4.426/evm.TU.Hic_asm_7.1068/evm.TU.Hic_asm_7.1255/evm.TU.Hic_asm_8.602/evm.TU.Hic_asm_8.730/evm.TU.Hic_asm_8.1046/evm.TU.Hic_asm_8.1186/evm.TU.Hic_asm_9.1054	16
ko04625	C-type lectin receptor signaling pathway	32/4144	35/5043	0.106376	0.378225	0.32597	evm.TU.Hic_asm_0.1096/evm.TU.Hic_asm_0.1144/evm.TU.Hic_asm_10.78/evm.TU.Hic_asm_10.107/evm.TU.Hic_asm_10.108/evm.TU.Hic_asm_10.654/evm.TU.Hic_asm_11.529/evm.TU.Hic_asm_11.533/evm.TU.Hic_asm_11.628/evm.TU.Hic_asm_11.860/evm.TU.Hic_asm_13.338/evm.TU.Hic_asm_13.370/evm.TU.Hic_asm_13.385/evm.TU.Hic_asm_13.901/evm.TU.Hic_asm_4.133/evm.TU.Hic_asm_4.633/evm.TU.Hic_asm_4.969/evm.TU.Hic_asm_4.970/evm.TU.H…	32		ko00670	One carbon pool by folate	16/4089	17/5043	0.140097	0.498122	0.43258	evm.TU.Hic_asm_13.86/evm.TU.Hic_asm_13.538/evm.TU.Hic_asm_13.670/evm.TU.Hic_asm_14.257/evm.TU.Hic_asm_3.772/evm.TU.Hic_asm_3.851/evm.TU.Hic_asm_4.40/evm.TU.Hic_asm_4.137/evm.TU.Hic_asm_4.358/evm.TU.Hic_asm_4.730/evm.TU.Hic_asm_4.1130/evm.TU.Hic_asm_6.626/evm.TU.Hic_asm_7.1046/evm.TU.Hic_asm_8.1573/evm.TU.Hic_asm_9.163/evm.TU.Hic_asm_9.1063	16
ko04014	Ras signaling pathway	11/4144	11/5043	0.115083	0.400287	0.344984	evm.TU.Hic_asm_14.1011/evm.TU.Hic_asm_4.633/evm.TU.Hic_asm_4.974/evm.TU.Hic_asm_4.1113/evm.TU.Hic_asm_5.199/evm.TU.Hic_asm_5.575/evm.TU.Hic_asm_5.658/evm.TU.Hic_asm_6.504/evm.TU.Hic_asm_6.720/evm.TU.Hic_asm_6.1097/evm.TU.Hic_asm_9.875	11		ko03420	Nucleotide excision repair	59/4089	68/5043	0.146023	0.507906	0.441077	evm.TU.Hic_asm_0.74/evm.TU.Hic_asm_0.404/evm.TU.Hic_asm_0.407/evm.TU.Hic_asm_0.514/evm.TU.Hic_asm_1.199/evm.TU.Hic_asm_1.224/evm.TU.Hic_asm_1.234/evm.TU.Hic_asm_1.276/evm.TU.Hic_asm_1.277/evm.TU.Hic_asm_1.405/evm.TU.Hic_asm_1.406/evm.TU.Hic_asm_1.435/evm.TU.Hic_asm_1.913/evm.TU.Hic_asm_10.234/evm.TU.Hic_asm_10.559/evm.TU.Hic_asm_10.612/evm.TU.Hic_asm_10.785/evm.TU.Hic_asm_10.1102/evm.TU.Hic_asm_1…	59
ko00520	Amino sugar and nucleotide sugar metabolism	70/4144	80/5043	0.132001	0.444697	0.383258	evm.TU.Hic_asm_0.420/evm.TU.Hic_asm_1.474/evm.TU.Hic_asm_1.916/evm.TU.Hic_asm_10.119/evm.TU.Hic_asm_10.587/evm.TU.Hic_asm_10.964/evm.TU.Hic_asm_11.113/evm.TU.Hic_asm_11.114/evm.TU.Hic_asm_11.201/evm.TU.Hic_asm_11.427/evm.TU.Hic_asm_11.680/evm.TU.Hic_asm_11.1093/evm.TU.Hic_asm_12.248/evm.TU.Hic_asm_12.250/evm.TU.Hic_asm_12.647/evm.TU.Hic_asm_12.1010/evm.TU.Hic_asm_12.1152/evm.TU.Hic_asm_13.884/evm…	70		ko03060	Protein export	21/4089	23/5043	0.161325	0.549165	0.476907	evm.TU.Hic_asm_0.515/evm.TU.Hic_asm_0.1124/evm.TU.Hic_asm_0.1199/evm.TU.Hic_asm_1.169/evm.TU.Hic_asm_11.941/evm.TU.Hic_asm_11.1161/evm.TU.Hic_asm_12.897/evm.TU.Hic_asm_14.951/evm.TU.Hic_asm_14.974/evm.TU.Hic_asm_4.339/evm.TU.Hic_asm_4.584/evm.TU.Hic_asm_4.631/evm.TU.Hic_asm_6.135/evm.TU.Hic_asm_6.721/evm.TU.Hic_asm_6.1027/evm.TU.Hic_asm_7.810/evm.TU.Hic_asm_7.1498/evm.TU.Hic_asm_8.719/evm.TU.Hic_…	21
ko00980	Metabolism of xenobiotics by cytochrome P450	36/4144	40/5043	0.134791	0.444697	0.383258	evm.TU.GTG307.2/evm.TU.Hic_asm_0.163/evm.TU.Hic_asm_0.539/evm.TU.Hic_asm_10.379/evm.TU.Hic_asm_10.404/evm.TU.Hic_asm_10.407/evm.TU.Hic_asm_12.356/evm.TU.Hic_asm_12.357/evm.TU.Hic_asm_12.359/evm.TU.Hic_asm_12.360/evm.TU.Hic_asm_12.598/evm.TU.Hic_asm_12.917/evm.TU.Hic_asm_12.918/evm.TU.Hic_asm_13.60/evm.TU.Hic_asm_13.61/evm.TU.Hic_asm_2.70/evm.TU.Hic_asm_2.448/evm.TU.Hic_asm_2.940/evm.TU.Hic_asm_3.…	36		ko03450	Non-homologous end-joining	15/4089	16/5043	0.16475	0.549165	0.476907	evm.TU.Hic_asm_10.117/evm.TU.Hic_asm_11.317/evm.TU.Hic_asm_12.636/evm.TU.Hic_asm_13.594/evm.TU.Hic_asm_13.596/evm.TU.Hic_asm_3.498/evm.TU.Hic_asm_4.735/evm.TU.Hic_asm_4.736/evm.TU.Hic_asm_4.948/evm.TU.Hic_asm_4.1214/evm.TU.Hic_asm_4.1217/evm.TU.Hic_asm_5.673/evm.TU.Hic_asm_6.266/evm.TU.Hic_asm_6.298/evm.TU.Hic_asm_6.511	15
ko04142	Lysosome	179/4144	210/5043	0.136188	0.444697	0.383258	evm.TU.GTG195.1/evm.TU.Hic_asm_0.4/evm.TU.Hic_asm_0.58/evm.TU.Hic_asm_0.294/evm.TU.Hic_asm_0.295/evm.TU.Hic_asm_0.670/evm.TU.Hic_asm_0.702/evm.TU.Hic_asm_0.739/evm.TU.Hic_asm_0.818/evm.TU.Hic_asm_0.819/evm.TU.Hic_asm_0.823/evm.TU.Hic_asm_0.955/evm.TU.Hic_asm_0.956/evm.TU.Hic_asm_0.957/evm.TU.Hic_asm_0.960/evm.TU.Hic_asm_0.1018/evm.TU.Hic_asm_1.179/evm.TU.Hic_asm_1.282/evm.TU.Hic_asm_1.320/evm.TU.…	179		ko00062	Fatty acid elongation	26/4089	29/5043	0.173514	0.566576	0.492027	evm.TU.Hic_asm_0.91/evm.TU.Hic_asm_1.297/evm.TU.Hic_asm_1.304/evm.TU.Hic_asm_11.1116/evm.TU.Hic_asm_13.474/evm.TU.Hic_asm_14.384/evm.TU.Hic_asm_14.753/evm.TU.Hic_asm_14.776/evm.TU.Hic_asm_14.777/evm.TU.Hic_asm_2.609/evm.TU.Hic_asm_3.929/evm.TU.Hic_asm_4.185/evm.TU.Hic_asm_4.1091/evm.TU.Hic_asm_5.75/evm.TU.Hic_asm_5.333/evm.TU.Hic_asm_6.359/evm.TU.Hic_asm_6.422/evm.TU.Hic_asm_6.986/evm.TU.Hic_asm_…	26
ko04122	Sulfur relay system	10/4144	10/5043	0.140109	0.447602	0.385762	evm.TU.GTG5.27/evm.TU.Hic_asm_12.565/evm.TU.Hic_asm_14.391/evm.TU.Hic_asm_6.929/evm.TU.Hic_asm_7.920/evm.TU.Hic_asm_7.1546/evm.TU.Hic_asm_8.511/evm.TU.Hic_asm_8.1014/evm.TU.Hic_asm_9.239/evm.TU.Hic_asm_9.249	10		ko04215	Apoptosis - multiple species	31/4089	35/5043	0.180768	0.578458	0.502345	evm.TU.CTG198.3/evm.TU.Hic_asm_0.365/evm.TU.Hic_asm_1.173/evm.TU.Hic_asm_1.174/evm.TU.Hic_asm_1.548/evm.TU.Hic_asm_10.787/evm.TU.Hic_asm_11.100/evm.TU.Hic_asm_11.265/evm.TU.Hic_asm_11.1031/evm.TU.Hic_asm_13.36/evm.TU.Hic_asm_13.426/evm.TU.Hic_asm_13.582/evm.TU.Hic_asm_14.961/evm.TU.Hic_asm_2.327/evm.TU.Hic_asm_4.73/evm.TU.Hic_asm_5.358/evm.TU.Hic_asm_6.551/evm.TU.Hic_asm_6.580/evm.TU.Hic_asm_6.66…	31
ko00770	Pantothenate and CoA biosynthesis	17/4144	18/5043	0.142673	0.447602	0.385762	evm.TU.Hic_asm_0.625/evm.TU.Hic_asm_1.345/evm.TU.Hic_asm_10.758/evm.TU.Hic_asm_2.155/evm.TU.Hic_asm_2.158/evm.TU.Hic_asm_3.519/evm.TU.Hic_asm_5.427/evm.TU.Hic_asm_5.477/evm.TU.Hic_asm_5.478/evm.TU.Hic_asm_5.486/evm.TU.Hic_asm_5.487/evm.TU.Hic_asm_5.586/evm.TU.Hic_asm_6.67/evm.TU.Hic_asm_6.909/evm.TU.Hic_asm_7.1384/evm.TU.Hic_asm_8.1239/evm.TU.Hic_asm_9.90	17		ko04210	Apoptosis	20/4089	22/5043	0.18493	0.580171	0.503833	evm.TU.Hic_asm_1.604/evm.TU.Hic_asm_11.204/evm.TU.Hic_asm_11.860/evm.TU.Hic_asm_12.28/evm.TU.Hic_asm_13.370/evm.TU.Hic_asm_13.385/evm.TU.Hic_asm_2.667/evm.TU.Hic_asm_3.1030/evm.TU.Hic_asm_5.255/evm.TU.Hic_asm_5.256/evm.TU.Hic_asm_5.575/evm.TU.Hic_asm_6.372/evm.TU.Hic_asm_6.373/evm.TU.Hic_asm_7.625/evm.TU.Hic_asm_7.966/evm.TU.Hic_asm_7.1187/evm.TU.Hic_asm_8.359/evm.TU.Hic_asm_8.1365/evm.TU.Hic_asm…	20
ko04512	ECM-receptor interaction	104/4144	121/5043	0.163968	0.491938	0.423973	evm.TU.GTG235.1/evm.TU.Hic_asm_0.928/evm.TU.Hic_asm_1.667/evm.TU.Hic_asm_10.4/evm.TU.Hic_asm_10.28/evm.TU.Hic_asm_10.33/evm.TU.Hic_asm_10.200/evm.TU.Hic_asm_10.242/evm.TU.Hic_asm_10.708/evm.TU.Hic_asm_10.761/evm.TU.Hic_asm_10.776/evm.TU.Hic_asm_10.906/evm.TU.Hic_asm_10.1005/evm.TU.Hic_asm_11.127/evm.TU.Hic_asm_11.139/evm.TU.Hic_asm_11.211/evm.TU.Hic_asm_11.395/evm.TU.Hic_asm_11.396/evm.TU.Hic_asm…	104		ko05164	Influenza A	14/4089	15/5043	0.193261	0.594649	0.516406	evm.TU.Hic_asm_1.47/evm.TU.Hic_asm_11.571/evm.TU.Hic_asm_13.370/evm.TU.Hic_asm_13.385/evm.TU.Hic_asm_14.1011/evm.TU.Hic_asm_2.667/evm.TU.Hic_asm_4.261/evm.TU.Hic_asm_4.601/evm.TU.Hic_asm_5.255/evm.TU.Hic_asm_5.256/evm.TU.Hic_asm_6.1070/evm.TU.Hic_asm_7.1419/evm.TU.Hic_asm_8.572/evm.TU.Hic_asm_8.1365	14
ko00130	Ubiquinone and other terpenoid-quinone biosynthesis	16/4144	17/5043	0.166029	0.491938	0.423973	evm.TU.Hic_asm_10.736/evm.TU.Hic_asm_10.1112/evm.TU.Hic_asm_12.792/evm.TU.Hic_asm_12.1208/evm.TU.Hic_asm_14.771/evm.TU.Hic_asm_14.808/evm.TU.Hic_asm_4.350/evm.TU.Hic_asm_4.357/evm.TU.Hic_asm_4.426/evm.TU.Hic_asm_7.1068/evm.TU.Hic_asm_7.1255/evm.TU.Hic_asm_8.602/evm.TU.Hic_asm_8.730/evm.TU.Hic_asm_8.1046/evm.TU.Hic_asm_8.1186/evm.TU.Hic_asm_9.1054	16		ko00982	Drug metabolism - cytochrome P450	39/4089	45/5043	0.225765	0.681555	0.591877	evm.TU.CTG307.2/evm.TU.Hic_asm_0.163/evm.TU.Hic_asm_0.539/evm.TU.Hic_asm_10.379/evm.TU.Hic_asm_10.407/evm.TU.Hic_asm_12.356/evm.TU.Hic_asm_12.357/evm.TU.Hic_asm_12.359/evm.TU.Hic_asm_12.360/evm.TU.Hic_asm_12.842/evm.TU.Hic_asm_12.849/evm.TU.Hic_asm_12.855/evm.TU.Hic_asm_12.917/evm.TU.Hic_asm_12.918/evm.TU.Hic_asm_13.60/evm.TU.Hic_asm_13.61/evm.TU.Hic_asm_14.527/evm.TU.Hic_asm_2.70/evm.TU.Hic_asm_…	39
ko05170	Human immunodeficiency virus 1 infection	16/4144	17/5043	0.166029	0.491938	0.423973	evm.TU.Hic_asm_1.604/evm.TU.Hic_asm_10.217/evm.TU.Hic_asm_14.1011/evm.TU.Hic_asm_2.753/evm.TU.Hic_asm_3.549/evm.TU.Hic_asm_3.1112/evm.TU.Hic_asm_4.577/evm.TU.Hic_asm_4.633/evm.TU.Hic_asm_4.974/evm.TU.Hic_asm_4.1113/evm.TU.Hic_asm_5.575/evm.TU.Hic_asm_5.657/evm.TU.Hic_asm_5.658/evm.TU.Hic_asm_6.1081/evm.TU.Hic_asm_6.1085/evm.TU.Hic_asm_7.1317	16		ko04012	ErbB signaling pathway	18/4089	20/5043	0.240949	0.700942	0.608713	evm.TU.Hic_asm_1.543/evm.TU.Hic_asm_10.714/evm.TU.Hic_asm_11.569/evm.TU.Hic_asm_11.612/evm.TU.Hic_asm_11.687/evm.TU.Hic_asm_14.1011/evm.TU.Hic_asm_2.667/evm.TU.Hic_asm_2.870/evm.TU.Hic_asm_4.100/evm.TU.Hic_asm_5.575/evm.TU.Hic_asm_5.657/evm.TU.Hic_asm_7.36/evm.TU.Hic_asm_8.1029/evm.TU.Hic_asm_8.1352/evm.TU.Hic_asm_8.1462/evm.TU.Hic_asm_8.1640/evm.TU.Hic_asm_8.1743/evm.TU.Hic_asm_9.875	18
ko03050	Proteasome	39/4144	44/5043	0.178177	0.518333	0.446721	evm.TU.GTG198.9/evm.TU.Hic_asm_0.363/evm.TU.Hic_asm_11.438/evm.TU.Hic_asm_11.493/evm.TU.Hic_asm_11.611/evm.TU.Hic_asm_11.1083/evm.TU.Hic_asm_12.541/evm.TU.Hic_asm_12.588/evm.TU.Hic_asm_13.364/evm.TU.Hic_asm_13.379/evm.TU.Hic_asm_13.833/evm.TU.Hic_asm_14.926/evm.TU.Hic_asm_2.386/evm.TU.Hic_asm_2.659/evm.TU.Hic_asm_2.935/evm.TU.Hic_asm_3.26/evm.TU.Hic_asm_3.284/evm.TU.Hic_asm_3.320/evm.TU.Hic_asm_3…	39		ko04530	Tight junction	18/4089	20/5043	0.240949	0.700942	0.608713	evm.TU.Hic_asm_0.938/evm.TU.Hic_asm_0.1111/evm.TU.Hic_asm_1.404/evm.TU.Hic_asm_1.626/evm.TU.Hic_asm_12.28/evm.TU.Hic_asm_14.202/evm.TU.Hic_asm_2.463/evm.TU.Hic_asm_2.543/evm.TU.Hic_asm_2.597/evm.TU.Hic_asm_3.850/evm.TU.Hic_asm_3.1030/evm.TU.Hic_asm_5.700/evm.TU.Hic_asm_7.944/evm.TU.Hic_asm_7.1047/evm.TU.Hic_asm_9.126/evm.TU.Hic_asm_9.531/evm.TU.Hic_asm_9.837/evm.TU.Hic_asm_9.1223	18
ko05132	Salmonella infection	27/4144	30/5043	0.19127	0.544631	0.469386	evm.TU.Hic_asm_0.1033/evm.TU.Hic_asm_1.604/evm.TU.Hic_asm_1.868/evm.TU.Hic_asm_10.1080/evm.TU.Hic_asm_11.529/evm.TU.Hic_asm_11.533/evm.TU.Hic_asm_11.688/evm.TU.Hic_asm_11.701/evm.TU.Hic_asm_11.860/evm.TU.Hic_asm_12.156/evm.TU.Hic_asm_12.500/evm.TU.Hic_asm_13.338/evm.TU.Hic_asm_13.370/evm.TU.Hic_asm_13.385/evm.TU.Hic_asm_2.667/evm.TU.Hic_asm_3.837/evm.TU.Hic_asm_3.1155/evm.TU.Hic_asm_4.577/evm.TU.…	27		ko03050	Proteasome	38/4089	44/5043	0.247001	0.705717	0.612859	evm.TU.CTG198.9/evm.TU.Hic_asm_0.363/evm.TU.Hic_asm_11.438/evm.TU.Hic_asm_11.493/evm.TU.Hic_asm_11.611/evm.TU.Hic_asm_11.1083/evm.TU.Hic_asm_12.541/evm.TU.Hic_asm_12.588/evm.TU.Hic_asm_13.364/evm.TU.Hic_asm_13.379/evm.TU.Hic_asm_13.833/evm.TU.Hic_asm_14.926/evm.TU.Hic_asm_2.386/evm.TU.Hic_asm_2.659/evm.TU.Hic_asm_2.935/evm.TU.Hic_asm_3.26/evm.TU.Hic_asm_3.284/evm.TU.Hic_asm_3.320/evm.TU.Hic_asm_3…	38
ko00514	Other types of O-glycan biosynthesis	49/4144	56/5043	0.194025	0.544631	0.469386	evm.TU.Hic_asm_0.660/evm.TU.Hic_asm_1.116/evm.TU.Hic_asm_1.152/evm.TU.Hic_asm_10.616/evm.TU.Hic_asm_10.617/evm.TU.Hic_asm_10.619/evm.TU.Hic_asm_10.884/evm.TU.Hic_asm_11.852/evm.TU.Hic_asm_11.922/evm.TU.Hic_asm_12.104/evm.TU.Hic_asm_12.105/evm.TU.Hic_asm_12.308/evm.TU.Hic_asm_13.854/evm.TU.Hic_asm_3.240/evm.TU.Hic_asm_3.241/evm.TU.Hic_asm_3.271/evm.TU.Hic_asm_3.274/evm.TU.Hic_asm_3.275/evm.TU.Hic_…	49		ko03440	Homologous recombination	37/4089	43/5043	0.269627	0.756847	0.657262	evm.TU.Hic_asm_1.223/evm.TU.Hic_asm_1.233/evm.TU.Hic_asm_1.435/evm.TU.Hic_asm_1.650/evm.TU.Hic_asm_10.670/evm.TU.Hic_asm_10.691/evm.TU.Hic_asm_10.785/evm.TU.Hic_asm_10.1094/evm.TU.Hic_asm_10.1102/evm.TU.Hic_asm_11.317/evm.TU.Hic_asm_11.481/evm.TU.Hic_asm_11.950/evm.TU.Hic_asm_12.787/evm.TU.Hic_asm_14.470/evm.TU.Hic_asm_14.478/evm.TU.Hic_asm_14.483/evm.TU.Hic_asm_2.241/evm.TU.Hic_asm_2.405/evm.TU.…	37
ko04210	Apoptosis	20/4144	22/5043	0.220874	0.584451	0.503705	evm.TU.Hic_asm_1.604/evm.TU.Hic_asm_11.204/evm.TU.Hic_asm_11.860/evm.TU.Hic_asm_12.28/evm.TU.Hic_asm_13.370/evm.TU.Hic_asm_13.385/evm.TU.Hic_asm_2.667/evm.TU.Hic_asm_3.1030/evm.TU.Hic_asm_5.255/evm.TU.Hic_asm_5.256/evm.TU.Hic_asm_5.575/evm.TU.Hic_asm_6.372/evm.TU.Hic_asm_6.373/evm.TU.Hic_asm_7.625/evm.TU.Hic_asm_7.966/evm.TU.Hic_asm_7.1187/evm.TU.Hic_asm_8.359/evm.TU.Hic_asm_8.1365/evm.TU.Hic_asm…	20		ko03013	RNA transport	151/4089	182/5043	0.290541	0.801493	0.696033	evm.TU.CTG171.9/evm.TU.CTG307.4/evm.TU.Hic_asm_0.47/evm.TU.Hic_asm_0.378/evm.TU.Hic_asm_0.519/evm.TU.Hic_asm_0.642/evm.TU.Hic_asm_0.712/evm.TU.Hic_asm_0.729/evm.TU.Hic_asm_0.871/evm.TU.Hic_asm_0.891/evm.TU.Hic_asm_0.917/evm.TU.Hic_asm_1.43/evm.TU.Hic_asm_1.204/evm.TU.Hic_asm_1.333/evm.TU.Hic_asm_1.354/evm.TU.Hic_asm_1.454/evm.TU.Hic_asm_1.489/evm.TU.Hic_asm_1.638/evm.TU.Hic_asm_1.679/evm.TU.Hic_a…	151
ko04330	Notch signaling pathway	42/4144	48/5043	0.22272	0.584451	0.503705	evm.TU.GTG173.6/evm.TU.Hic_asm_0.42/evm.TU.Hic_asm_0.96/evm.TU.Hic_asm_0.422/evm.TU.Hic_asm_0.600/evm.TU.Hic_asm_0.614/evm.TU.Hic_asm_0.1102/evm.TU.Hic_asm_0.1103/evm.TU.Hic_asm_10.191/evm.TU.Hic_asm_11.167/evm.TU.Hic_asm_11.379/evm.TU.Hic_asm_12.112/evm.TU.Hic_asm_12.159/evm.TU.Hic_asm_12.160/evm.TU.Hic_asm_12.703/evm.TU.Hic_asm_12.708/evm.TU.Hic_asm_12.714/evm.TU.Hic_asm_14.700/evm.TU.Hic_asm_2…	42		ko05132	Salmonella infection	26/4089	30/5043	0.303969	0.817317	0.709775	evm.TU.Hic_asm_1.604/evm.TU.Hic_asm_1.868/evm.TU.Hic_asm_10.1080/evm.TU.Hic_asm_11.529/evm.TU.Hic_asm_11.533/evm.TU.Hic_asm_11.688/evm.TU.Hic_asm_11.701/evm.TU.Hic_asm_11.860/evm.TU.Hic_asm_12.156/evm.TU.Hic_asm_12.500/evm.TU.Hic_asm_13.338/evm.TU.Hic_asm_13.370/evm.TU.Hic_asm_13.385/evm.TU.Hic_asm_2.667/evm.TU.Hic_asm_3.837/evm.TU.Hic_asm_3.1155/evm.TU.Hic_asm_4.577/evm.TU.Hic_asm_4.1093/evm.TU.…	26
ko04620	Toll-like receptor signaling pathway	14/4144	15/5043	0.22332	0.584451	0.503705	evm.TU.Hic_asm_0.1033/evm.TU.Hic_asm_1.469/evm.TU.Hic_asm_1.868/evm.TU.Hic_asm_11.860/evm.TU.Hic_asm_13.338/evm.TU.Hic_asm_13.370/evm.TU.Hic_asm_13.385/evm.TU.Hic_asm_2.667/evm.TU.Hic_asm_3.837/evm.TU.Hic_asm_4.577/evm.TU.Hic_asm_5.255/evm.TU.Hic_asm_5.256/evm.TU.Hic_asm_7.1567/evm.TU.Hic_asm_8.1365	14		ko00100	Steroid biosynthesis	11/4089	12/5043	0.306494	0.817317	0.709775	evm.TU.CTG87.2/evm.TU.Hic_asm_0.942/evm.TU.Hic_asm_10.927/evm.TU.Hic_asm_11.711/evm.TU.Hic_asm_11.712/evm.TU.Hic_asm_2.562/evm.TU.Hic_asm_3.570/evm.TU.Hic_asm_8.62/evm.TU.Hic_asm_8.826/evm.TU.Hic_asm_8.827/evm.TU.Hic_asm_9.905	11
ko05164	Influenza A	14/4144	15/5043	0.22332	0.584451	0.503705	evm.TU.Hic_asm_1.47/evm.TU.Hic_asm_11.571/evm.TU.Hic_asm_13.370/evm.TU.Hic_asm_13.385/evm.TU.Hic_asm_14.1011/evm.TU.Hic_asm_2.667/evm.TU.Hic_asm_4.261/evm.TU.Hic_asm_4.601/evm.TU.Hic_asm_5.255/evm.TU.Hic_asm_5.256/evm.TU.Hic_asm_6.1070/evm.TU.Hic_asm_7.1419/evm.TU.Hic_asm_8.572/evm.TU.Hic_asm_8.1365	14		ko04010	MAPK signaling pathway	40/4089	47/5043	0.31168	0.817522	0.709953	evm.TU.Hic_asm_1.543/evm.TU.Hic_asm_1.604/evm.TU.Hic_asm_1.868/evm.TU.Hic_asm_1.870/evm.TU.Hic_asm_10.380/evm.TU.Hic_asm_10.855/evm.TU.Hic_asm_10.940/evm.TU.Hic_asm_10.1070/evm.TU.Hic_asm_11.860/evm.TU.Hic_asm_11.932/evm.TU.Hic_asm_12.37/evm.TU.Hic_asm_13.338/evm.TU.Hic_asm_14.1011/evm.TU.Hic_asm_2.126/evm.TU.Hic_asm_2.190/evm.TU.Hic_asm_2.667/evm.TU.Hic_asm_3.524/evm.TU.Hic_asm_3.837/evm.TU.Hic_…	40
ko04215	Apoptosis - multiple species	31/4144	35/5043	0.226475	0.584451	0.503705	evm.TU.GTG198.3/evm.TU.Hic_asm_0.365/evm.TU.Hic_asm_1.173/evm.TU.Hic_asm_1.174/evm.TU.Hic_asm_1.548/evm.TU.Hic_asm_10.787/evm.TU.Hic_asm_11.100/evm.TU.Hic_asm_11.265/evm.TU.Hic_asm_11.1031/evm.TU.Hic_asm_13.36/evm.TU.Hic_asm_13.426/evm.TU.Hic_asm_13.582/evm.TU.Hic_asm_14.148/evm.TU.Hic_asm_14.961/evm.TU.Hic_asm_2.327/evm.TU.Hic_asm_4.73/evm.TU.Hic_asm_5.358/evm.TU.Hic_asm_6.551/evm.TU.Hic_asm_6.5…	31		ko05170	Human immunodeficiency virus 1 infection	15/4089	17/5043	0.349645	0.87368	0.758722	evm.TU.Hic_asm_1.604/evm.TU.Hic_asm_10.217/evm.TU.Hic_asm_14.1011/evm.TU.Hic_asm_2.753/evm.TU.Hic_asm_3.549/evm.TU.Hic_asm_3.1112/evm.TU.Hic_asm_4.577/evm.TU.Hic_asm_4.633/evm.TU.Hic_asm_4.1113/evm.TU.Hic_asm_5.575/evm.TU.Hic_asm_5.657/evm.TU.Hic_asm_5.658/evm.TU.Hic_asm_6.1081/evm.TU.Hic_asm_6.1085/evm.TU.Hic_asm_7.1317	15
ko00040	Pentose and glucuronate interconversions	25/4144	28/5043	0.238149	0.604823	0.521262	evm.TU.Hic_asm_0.156/evm.TU.Hic_asm_1.609/evm.TU.Hic_asm_1.611/evm.TU.Hic_asm_10.56/evm.TU.Hic_asm_10.111/evm.TU.Hic_asm_10.207/evm.TU.Hic_asm_10.337/evm.TU.Hic_asm_11.901/evm.TU.Hic_asm_11.902/evm.TU.Hic_asm_11.903/evm.TU.Hic_asm_11.904/evm.TU.Hic_asm_11.905/evm.TU.Hic_asm_12.1152/evm.TU.Hic_asm_12.1159/evm.TU.Hic_asm_12.1212/evm.TU.Hic_asm_14.646/evm.TU.Hic_asm_14.975/evm.TU.Hic_asm_3.401/evm.T…	25		ko04142	Lysosome	173/4089	210/5043	0.349719	0.87368	0.758722	evm.TU.CTG195.1/evm.TU.CTG230.1/evm.TU.Hic_asm_0.4/evm.TU.Hic_asm_0.58/evm.TU.Hic_asm_0.294/evm.TU.Hic_asm_0.295/evm.TU.Hic_asm_0.670/evm.TU.Hic_asm_0.702/evm.TU.Hic_asm_0.739/evm.TU.Hic_asm_0.823/evm.TU.Hic_asm_0.955/evm.TU.Hic_asm_0.956/evm.TU.Hic_asm_0.957/evm.TU.Hic_asm_0.960/evm.TU.Hic_asm_0.1018/evm.TU.Hic_asm_1.179/evm.TU.Hic_asm_1.282/evm.TU.Hic_asm_1.320/evm.TU.Hic_asm_1.353/evm.TU.Hic_a…	173
ko04010	MAPK signaling pathway	41/4144	47/5043	0.242372	0.605931	0.522217	evm.TU.Hic_asm_0.1033/evm.TU.Hic_asm_1.604/evm.TU.Hic_asm_1.868/evm.TU.Hic_asm_1.870/evm.TU.Hic_asm_10.380/evm.TU.Hic_asm_10.855/evm.TU.Hic_asm_10.940/evm.TU.Hic_asm_10.1070/evm.TU.Hic_asm_11.860/evm.TU.Hic_asm_11.932/evm.TU.Hic_asm_12.37/evm.TU.Hic_asm_13.308/evm.TU.Hic_asm_13.338/evm.TU.Hic_asm_14.1011/evm.TU.Hic_asm_2.126/evm.TU.Hic_asm_2.190/evm.TU.Hic_asm_2.667/evm.TU.Hic_asm_3.524/evm.TU.Hi…	41		ko04014	Ras signaling pathway	10/4089	11/5043	0.354893	0.87368	0.758722	evm.TU.Hic_asm_14.1011/evm.TU.Hic_asm_4.633/evm.TU.Hic_asm_4.1113/evm.TU.Hic_asm_5.199/evm.TU.Hic_asm_5.575/evm.TU.Hic_asm_5.658/evm.TU.Hic_asm_6.504/evm.TU.Hic_asm_6.720/evm.TU.Hic_asm_6.1097/evm.TU.Hic_asm_9.875	10
ko00061	Fatty acid biosynthesis	13/4144	14/5043	0.258006	0.631369	0.544141	evm.TU.GTG5.24/evm.TU.Hic_asm_11.800/evm.TU.Hic_asm_12.543/evm.TU.Hic_asm_12.546/evm.TU.Hic_asm_12.823/evm.TU.Hic_asm_13.724/evm.TU.Hic_asm_13.753/evm.TU.Hic_asm_2.255/evm.TU.Hic_asm_3.683/evm.TU.Hic_asm_4.828/evm.TU.Hic_asm_7.1401/evm.TU.Hic_asm_8.178/evm.TU.Hic_asm_8.1348	13		ko00510	N-Glycan biosynthesis	52/4089	62/5043	0.354933	0.87368	0.758722	evm.TU.Hic_asm_0.329/evm.TU.Hic_asm_0.354/evm.TU.Hic_asm_0.650/evm.TU.Hic_asm_1.158/evm.TU.Hic_asm_1.163/evm.TU.Hic_asm_1.176/evm.TU.Hic_asm_1.402/evm.TU.Hic_asm_1.568/evm.TU.Hic_asm_1.726/evm.TU.Hic_asm_10.232/evm.TU.Hic_asm_10.884/evm.TU.Hic_asm_11.112/evm.TU.Hic_asm_11.267/evm.TU.Hic_asm_11.638/evm.TU.Hic_asm_11.852/evm.TU.Hic_asm_11.922/evm.TU.Hic_asm_12.81/evm.TU.Hic_asm_12.378/evm.TU.Hic_as…	52
ko03015	mRNA surveillance pathway	86/4144	101/5043	0.26044	0.631369	0.544141	evm.TU.GTG301.1/evm.TU.GTG307.1/evm.TU.Hic_asm_0.390/evm.TU.Hic_asm_0.642/evm.TU.Hic_asm_0.729/evm.TU.Hic_asm_0.871/evm.TU.Hic_asm_0.891/evm.TU.Hic_asm_0.937/evm.TU.Hic_asm_0.1123/evm.TU.Hic_asm_1.638/evm.TU.Hic_asm_10.363/evm.TU.Hic_asm_10.484/evm.TU.Hic_asm_10.492/evm.TU.Hic_asm_10.557/evm.TU.Hic_asm_10.817/evm.TU.Hic_asm_11.173/evm.TU.Hic_asm_11.354/evm.TU.Hic_asm_11.1113/evm.TU.Hic_asm_12.208…	86		ko00340	Histidine metabolism	19/4089	22/5043	0.379062	0.905224	0.786115	evm.TU.Hic_asm_11.316/evm.TU.Hic_asm_13.85/evm.TU.Hic_asm_13.416/evm.TU.Hic_asm_13.417/evm.TU.Hic_asm_13.507/evm.TU.Hic_asm_13.662/evm.TU.Hic_asm_2.155/evm.TU.Hic_asm_2.158/evm.TU.Hic_asm_3.616/evm.TU.Hic_asm_5.427/evm.TU.Hic_asm_5.477/evm.TU.Hic_asm_5.478/evm.TU.Hic_asm_5.486/evm.TU.Hic_asm_5.487/evm.TU.Hic_asm_6.184/evm.TU.Hic_asm_6.466/evm.TU.Hic_asm_6.477/evm.TU.Hic_asm_6.479/evm.TU.Hic_asm_8…	19
ko04012	ErbB signaling pathway	18/4144	20/5043	0.280896	0.670797	0.578121	evm.TU.Hic_asm_10.714/evm.TU.Hic_asm_11.569/evm.TU.Hic_asm_11.612/evm.TU.Hic_asm_11.687/evm.TU.Hic_asm_14.1011/evm.TU.Hic_asm_2.667/evm.TU.Hic_asm_2.870/evm.TU.Hic_asm_3.1210/evm.TU.Hic_asm_4.100/evm.TU.Hic_asm_5.575/evm.TU.Hic_asm_5.657/evm.TU.Hic_asm_7.36/evm.TU.Hic_asm_8.1029/evm.TU.Hic_asm_8.1352/evm.TU.Hic_asm_8.1462/evm.TU.Hic_asm_8.1640/evm.TU.Hic_asm_8.1743/evm.TU.Hic_asm_9.875	18		ko01040	Biosynthesis of unsaturated fatty acids	19/4089	22/5043	0.379062	0.905224	0.786115	evm.TU.Hic_asm_0.91/evm.TU.Hic_asm_1.181/evm.TU.Hic_asm_10.344/evm.TU.Hic_asm_10.997/evm.TU.Hic_asm_11.1116/evm.TU.Hic_asm_13.190/evm.TU.Hic_asm_13.474/evm.TU.Hic_asm_14.384/evm.TU.Hic_asm_2.609/evm.TU.Hic_asm_3.929/evm.TU.Hic_asm_4.185/evm.TU.Hic_asm_4.755/evm.TU.Hic_asm_4.1091/evm.TU.Hic_asm_5.75/evm.TU.Hic_asm_6.422/evm.TU.Hic_asm_6.986/evm.TU.Hic_asm_7.367/evm.TU.Hic_asm_7.808/evm.TU.Hic_asm_…	19
ko05163	Human cytomegalovirus infection	12/4144	13/5043	0.297207	0.698106	0.601657	evm.TU.Hic_asm_1.604/evm.TU.Hic_asm_10.217/evm.TU.Hic_asm_14.1011/evm.TU.Hic_asm_2.753/evm.TU.Hic_asm_3.549/evm.TU.Hic_asm_4.633/evm.TU.Hic_asm_4.974/evm.TU.Hic_asm_4.1113/evm.TU.Hic_asm_5.575/evm.TU.Hic_asm_5.657/evm.TU.Hic_asm_5.658/evm.TU.Hic_asm_9.875	12		ko03030	DNA replication	46/4089	55/5043	0.389661	0.910934	0.791074	evm.TU.Hic_asm_0.74/evm.TU.Hic_asm_0.404/evm.TU.Hic_asm_0.514/evm.TU.Hic_asm_0.931/evm.TU.Hic_asm_1.199/evm.TU.Hic_asm_1.224/evm.TU.Hic_asm_1.234/evm.TU.Hic_asm_1.405/evm.TU.Hic_asm_1.406/evm.TU.Hic_asm_1.435/evm.TU.Hic_asm_1.913/evm.TU.Hic_asm_10.270/evm.TU.Hic_asm_10.559/evm.TU.Hic_asm_10.612/evm.TU.Hic_asm_10.785/evm.TU.Hic_asm_10.1102/evm.TU.Hic_asm_11.481/evm.TU.Hic_asm_11.644/evm.TU.Hic_asm…	46
ko00760	Nicotinate and nicotinamide metabolism	28/4144	32/5043	0.301058	0.698106	0.601657	evm.TU.Hic_asm_0.663/evm.TU.Hic_asm_0.947/evm.TU.Hic_asm_1.929/evm.TU.Hic_asm_10.480/evm.TU.Hic_asm_10.502/evm.TU.Hic_asm_10.928/evm.TU.Hic_asm_12.62/evm.TU.Hic_asm_12.222/evm.TU.Hic_asm_12.223/evm.TU.Hic_asm_12.404/evm.TU.Hic_asm_12.705/evm.TU.Hic_asm_12.1050/evm.TU.Hic_asm_12.1051/evm.TU.Hic_asm_14.205/evm.TU.Hic_asm_2.492/evm.TU.Hic_asm_2.748/evm.TU.Hic_asm_3.1123/evm.TU.Hic_asm_4.439/evm.TU.H…	28		ko04810	Regulation of actin cytoskeleton	14/4089	16/5043	0.39284	0.910934	0.791074	evm.TU.Hic_asm_10.217/evm.TU.Hic_asm_10.974/evm.TU.Hic_asm_12.291/evm.TU.Hic_asm_14.202/evm.TU.Hic_asm_2.667/evm.TU.Hic_asm_3.8/evm.TU.Hic_asm_3.1154/evm.TU.Hic_asm_5.45/evm.TU.Hic_asm_5.575/evm.TU.Hic_asm_5.657/evm.TU.Hic_asm_6.760/evm.TU.Hic_asm_7.36/evm.TU.Hic_asm_7.362/evm.TU.Hic_asm_9.1135	14
ko00563	Glycosylphosphatidylinositol (GPI)-anchor biosynthesis	22/4144	25/5043	0.324475	0.731211	0.630188	evm.TU.Hic_asm_1.252/evm.TU.Hic_asm_10.485/evm.TU.Hic_asm_10.689/evm.TU.Hic_asm_11.387/evm.TU.Hic_asm_12.162/evm.TU.Hic_asm_12.206/evm.TU.Hic_asm_12.544/evm.TU.Hic_asm_12.777/evm.TU.Hic_asm_12.890/evm.TU.Hic_asm_12.1053/evm.TU.Hic_asm_2.644/evm.TU.Hic_asm_2.719/evm.TU.Hic_asm_2.776/evm.TU.Hic_asm_3.725/evm.TU.Hic_asm_3.759/evm.TU.Hic_asm_3.1276/evm.TU.Hic_asm_4.391/evm.TU.Hic_asm_6.668/evm.TU.Hic…	22		ko04122	Sulfur relay system	9/4089	10/5043	0.40916	0.935222	0.812167	evm.TU.Hic_asm_12.565/evm.TU.Hic_asm_14.391/evm.TU.Hic_asm_6.929/evm.TU.Hic_asm_7.920/evm.TU.Hic_asm_7.1546/evm.TU.Hic_asm_8.511/evm.TU.Hic_asm_8.1014/evm.TU.Hic_asm_9.239/evm.TU.Hic_asm_9.249	9
ko04270	Vascular smooth muscle contraction	22/4144	25/5043	0.324475	0.731211	0.630188	evm.TU.Hic_asm_10.78/evm.TU.Hic_asm_10.107/evm.TU.Hic_asm_10.108/evm.TU.Hic_asm_11.187/evm.TU.Hic_asm_13.901/evm.TU.Hic_asm_14.202/evm.TU.Hic_asm_14.1011/evm.TU.Hic_asm_2.667/evm.TU.Hic_asm_4.133/evm.TU.Hic_asm_4.633/evm.TU.Hic_asm_4.969/evm.TU.Hic_asm_4.970/evm.TU.Hic_asm_4.974/evm.TU.Hic_asm_4.1113/evm.TU.Hic_asm_5.578/evm.TU.Hic_asm_5.658/evm.TU.Hic_asm_6.117/evm.TU.Hic_asm_8.994/evm.TU.Hic_as…	22		ko00020	Citrate cycle (TCA cycle)	36/4089	43/5043	0.417165	0.940091	0.816395	evm.TU.CTG279.3/evm.TU.CTG5.15/evm.TU.Hic_asm_0.61/evm.TU.Hic_asm_0.630/evm.TU.Hic_asm_0.1189/evm.TU.Hic_asm_0.1193/evm.TU.Hic_asm_10.345/evm.TU.Hic_asm_10.467/evm.TU.Hic_asm_11.66/evm.TU.Hic_asm_11.350/evm.TU.Hic_asm_11.545/evm.TU.Hic_asm_11.963/evm.TU.Hic_asm_11.986/evm.TU.Hic_asm_12.177/evm.TU.Hic_asm_12.178/evm.TU.Hic_asm_13.199/evm.TU.Hic_asm_13.311/evm.TU.Hic_asm_14.554/evm.TU.Hic_asm_14.79…	36
ko00020	Citrate cycle (TCA cycle)	37/4144	43/5043	0.333138	0.740306	0.638027	evm.TU.GTG5.15/evm.TU.GTG5.28/evm.TU.GTG5.33/evm.TU.GTG5.35/evm.TU.Hic_asm_0.61/evm.TU.Hic_asm_0.630/evm.TU.Hic_asm_10.345/evm.TU.Hic_asm_10.467/evm.TU.Hic_asm_11.66/evm.TU.Hic_asm_11.350/evm.TU.Hic_asm_11.545/evm.TU.Hic_asm_11.963/evm.TU.Hic_asm_11.986/evm.TU.Hic_asm_12.177/evm.TU.Hic_asm_12.178/evm.TU.Hic_asm_13.199/evm.TU.Hic_asm_13.311/evm.TU.Hic_asm_14.554/evm.TU.Hic_asm_14.794/evm.TU.Hic_as…	37		ko04330	Notch signaling pathway	40/4089	48/5043	0.429473	0.950172	0.825149	evm.TU.CTG173.6/evm.TU.Hic_asm_0.42/evm.TU.Hic_asm_0.96/evm.TU.Hic_asm_0.422/evm.TU.Hic_asm_0.600/evm.TU.Hic_asm_0.614/evm.TU.Hic_asm_0.1102/evm.TU.Hic_asm_0.1103/evm.TU.Hic_asm_10.191/evm.TU.Hic_asm_11.167/evm.TU.Hic_asm_11.379/evm.TU.Hic_asm_12.112/evm.TU.Hic_asm_12.159/evm.TU.Hic_asm_12.160/evm.TU.Hic_asm_12.703/evm.TU.Hic_asm_2.134/evm.TU.Hic_asm_2.335/evm.TU.Hic_asm_3.834/evm.TU.Hic_asm_4.27…	40
ko00100	Steroid biosynthesis	11/4144	12/5043	0.341245	0.747935	0.644602	evm.TU.Hic_asm_0.942/evm.TU.Hic_asm_10.927/evm.TU.Hic_asm_11.711/evm.TU.Hic_asm_11.712/evm.TU.Hic_asm_2.562/evm.TU.Hic_asm_3.570/evm.TU.Hic_asm_8.62/evm.TU.Hic_asm_8.826/evm.TU.Hic_asm_8.827/evm.TU.Hic_asm_8.828/evm.TU.Hic_asm_9.905	11		ko00900	Terpenoid backbone biosynthesis	22/4089	26/5043	0.437188	0.950172	0.825149	evm.TU.Hic_asm_0.293/evm.TU.Hic_asm_1.700/evm.TU.Hic_asm_11.417/evm.TU.Hic_asm_12.234/evm.TU.Hic_asm_2.371/evm.TU.Hic_asm_2.372/evm.TU.Hic_asm_3.395/evm.TU.Hic_asm_3.541/evm.TU.Hic_asm_4.451/evm.TU.Hic_asm_4.962/evm.TU.Hic_asm_4.1092/evm.TU.Hic_asm_6.209/evm.TU.Hic_asm_7.289/evm.TU.Hic_asm_7.746/evm.TU.Hic_asm_7.811/evm.TU.Hic_asm_7.844/evm.TU.Hic_asm_7.906/evm.TU.Hic_asm_7.1050/evm.TU.Hic_asm_8.…	22
ko00220	Arginine biosynthesis	16/4144	18/5043	0.352877	0.752805	0.648799	evm.TU.Hic_asm_1.325/evm.TU.Hic_asm_12.186/evm.TU.Hic_asm_12.377/evm.TU.Hic_asm_12.1032/evm.TU.Hic_asm_12.1205/evm.TU.Hic_asm_2.236/evm.TU.Hic_asm_3.20/evm.TU.Hic_asm_5.582/evm.TU.Hic_asm_6.101/evm.TU.Hic_asm_6.474/evm.TU.Hic_asm_7.584/evm.TU.Hic_asm_8.1105/evm.TU.Hic_asm_8.1200/evm.TU.Hic_asm_9.998/evm.TU.Hic_asm_9.999/evm.TU.Hic_asm_13.514	16		ko04620	Toll-like receptor signaling pathway	13/4089	15/5043	0.439454	0.950172	0.825149	evm.TU.Hic_asm_1.469/evm.TU.Hic_asm_1.868/evm.TU.Hic_asm_11.860/evm.TU.Hic_asm_13.338/evm.TU.Hic_asm_13.370/evm.TU.Hic_asm_13.385/evm.TU.Hic_asm_2.667/evm.TU.Hic_asm_3.837/evm.TU.Hic_asm_4.577/evm.TU.Hic_asm_5.255/evm.TU.Hic_asm_5.256/evm.TU.Hic_asm_7.1567/evm.TU.Hic_asm_8.1365	13
ko01210	2-Oxocarboxylic acid metabolism	16/4144	18/5043	0.352877	0.752805	0.648799	evm.TU.GTG5.28/evm.TU.GTG5.33/evm.TU.Hic_asm_12.186/evm.TU.Hic_asm_12.1205/evm.TU.Hic_asm_13.960/evm.TU.Hic_asm_14.794/evm.TU.Hic_asm_2.151/evm.TU.Hic_asm_2.908/evm.TU.Hic_asm_3.597/evm.TU.Hic_asm_5.720/evm.TU.Hic_asm_6.67/evm.TU.Hic_asm_6.909/evm.TU.Hic_asm_7.96/evm.TU.Hic_asm_7.1292/evm.TU.Hic_asm_7.1384/evm.TU.Hic_asm_8.402	16		ko04910	Insulin signaling pathway	39/4089	47/5043	0.456987	0.966732	0.839531	evm.TU.Hic_asm_0.22/evm.TU.Hic_asm_0.1105/evm.TU.Hic_asm_1.543/evm.TU.Hic_asm_11.104/evm.TU.Hic_asm_11.276/evm.TU.Hic_asm_11.569/evm.TU.Hic_asm_11.612/evm.TU.Hic_asm_13.766/evm.TU.Hic_asm_14.262/evm.TU.Hic_asm_14.291/evm.TU.Hic_asm_14.690/evm.TU.Hic_asm_14.846/evm.TU.Hic_asm_2.667/evm.TU.Hic_asm_2.870/evm.TU.Hic_asm_3.441/evm.TU.Hic_asm_4.100/evm.TU.Hic_asm_4.133/evm.TU.Hic_asm_4.633/evm.TU.Hic_a…	39
ko03410	Base excision repair	31/4144	36/5043	0.359548	0.756943	0.652365	evm.TU.Hic_asm_0.10/evm.TU.Hic_asm_0.514/evm.TU.Hic_asm_1.224/evm.TU.Hic_asm_1.250/evm.TU.Hic_asm_1.289/evm.TU.Hic_asm_1.435/evm.TU.Hic_asm_1.913/evm.TU.Hic_asm_10.365/evm.TU.Hic_asm_10.1102/evm.TU.Hic_asm_11.481/evm.TU.Hic_asm_11.644/evm.TU.Hic_asm_11.718/evm.TU.Hic_asm_12.282/evm.TU.Hic_asm_12.636/evm.TU.Hic_asm_13.112/evm.TU.Hic_asm_13.176/evm.TU.Hic_asm_14.48/evm.TU.Hic_asm_14.376/evm.TU.Hic_…	31		ko00380	Tryptophan metabolism	52/4089	63/5043	0.459198	0.966732	0.839531	evm.TU.Hic_asm_0.183/evm.TU.Hic_asm_0.278/evm.TU.Hic_asm_0.568/evm.TU.Hic_asm_0.611/evm.TU.Hic_asm_1.297/evm.TU.Hic_asm_1.304/evm.TU.Hic_asm_1.481/evm.TU.Hic_asm_1.766/evm.TU.Hic_asm_10.160/evm.TU.Hic_asm_11.316/evm.TU.Hic_asm_13.960/evm.TU.Hic_asm_14.753/evm.TU.Hic_asm_14.776/evm.TU.Hic_asm_14.777/evm.TU.Hic_asm_14.925/evm.TU.Hic_asm_2.155/evm.TU.Hic_asm_2.158/evm.TU.Hic_asm_3.758/evm.TU.Hic_asm…	52
ko00053	Ascorbate and aldarate metabolism	30/4144	35/5043	0.388466	0.790629	0.681397	evm.TU.GTG307.3/evm.TU.Hic_asm_0.622/evm.TU.Hic_asm_1.923/evm.TU.Hic_asm_10.956/evm.TU.Hic_asm_11.117/evm.TU.Hic_asm_12.1152/evm.TU.Hic_asm_2.155/evm.TU.Hic_asm_2.158/evm.TU.Hic_asm_2.381/evm.TU.Hic_asm_2.409/evm.TU.Hic_asm_2.410/evm.TU.Hic_asm_2.411/evm.TU.Hic_asm_2.563/evm.TU.Hic_asm_3.35/evm.TU.Hic_asm_3.73/evm.TU.Hic_asm_3.328/evm.TU.Hic_asm_3.567/evm.TU.Hic_asm_3.568/evm.TU.Hic_asm_3.1079/ev…	30		ko00061	Fatty acid biosynthesis	12/4089	14/5043	0.489277	0.999508	0.867994	evm.TU.Hic_asm_11.800/evm.TU.Hic_asm_12.543/evm.TU.Hic_asm_12.546/evm.TU.Hic_asm_12.823/evm.TU.Hic_asm_13.724/evm.TU.Hic_asm_13.753/evm.TU.Hic_asm_2.255/evm.TU.Hic_asm_3.683/evm.TU.Hic_asm_4.828/evm.TU.Hic_asm_7.1401/evm.TU.Hic_asm_8.178/evm.TU.Hic_asm_8.1348	12
ko00190	Oxidative phosphorylation	83/4144	99/5043	0.390076	0.790629	0.681397	evm.TU.GTG1.1/evm.TU.GTG223.6/evm.TU.GTG5.11/evm.TU.Hic_asm_0.4/evm.TU.Hic_asm_0.549/evm.TU.Hic_asm_0.595/evm.TU.Hic_asm_0.1095/evm.TU.Hic_asm_1.82/evm.TU.Hic_asm_1.635/evm.TU.Hic_asm_1.838/evm.TU.Hic_asm_1.993/evm.TU.Hic_asm_10.19/evm.TU.Hic_asm_10.112/evm.TU.Hic_asm_10.271/evm.TU.Hic_asm_10.303/evm.TU.Hic_asm_10.345/evm.TU.Hic_asm_11.263/evm.TU.Hic_asm_11.350/evm.TU.Hic_asm_11.362/evm.TU.Hic_as…	83		ko00053	Ascorbate and aldarate metabolism	29/4089	35/5043	0.497157	0.999508	0.867994	evm.TU.CTG307.3/evm.TU.Hic_asm_0.622/evm.TU.Hic_asm_1.923/evm.TU.Hic_asm_10.956/evm.TU.Hic_asm_11.117/evm.TU.Hic_asm_11.316/evm.TU.Hic_asm_12.1152/evm.TU.Hic_asm_2.155/evm.TU.Hic_asm_2.158/evm.TU.Hic_asm_2.381/evm.TU.Hic_asm_2.409/evm.TU.Hic_asm_2.410/evm.TU.Hic_asm_2.411/evm.TU.Hic_asm_2.563/evm.TU.Hic_asm_3.35/evm.TU.Hic_asm_3.73/evm.TU.Hic_asm_3.328/evm.TU.Hic_asm_3.567/evm.TU.Hic_asm_3.1079/e…	29
ko04520	Adherens junction	10/4144	11/5043	0.390373	0.790629	0.681397	evm.TU.GTG156.3/evm.TU.Hic_asm_0.78/evm.TU.Hic_asm_0.1105/evm.TU.Hic_asm_1.952/evm.TU.Hic_asm_11.377/evm.TU.Hic_asm_12.1137/evm.TU.Hic_asm_14.291/evm.TU.Hic_asm_2.190/evm.TU.Hic_asm_2.543/evm.TU.Hic_asm_7.1047	10		ko00514	Other types of O-glycan biosynthesis	46/4089	56/5043	0.501248	0.999508	0.867994	evm.TU.Hic_asm_0.660/evm.TU.Hic_asm_1.116/evm.TU.Hic_asm_1.158/evm.TU.Hic_asm_10.616/evm.TU.Hic_asm_10.617/evm.TU.Hic_asm_10.619/evm.TU.Hic_asm_10.884/evm.TU.Hic_asm_11.852/evm.TU.Hic_asm_11.922/evm.TU.Hic_asm_12.104/evm.TU.Hic_asm_12.105/evm.TU.Hic_asm_12.308/evm.TU.Hic_asm_13.854/evm.TU.Hic_asm_3.240/evm.TU.Hic_asm_3.241/evm.TU.Hic_asm_3.271/evm.TU.Hic_asm_3.274/evm.TU.Hic_asm_3.275/evm.TU.Hic_…	46
ko05200	Pathways in cancer	29/4144	34/5043	0.418631	0.82909	0.714544	evm.TU.GTG307.6/evm.TU.Hic_asm_0.85/evm.TU.Hic_asm_0.675/evm.TU.Hic_asm_1.603/evm.TU.Hic_asm_1.604/evm.TU.Hic_asm_10.717/evm.TU.Hic_asm_11.106/evm.TU.Hic_asm_11.726/evm.TU.Hic_asm_14.708/evm.TU.Hic_asm_14.738/evm.TU.Hic_asm_14.739/evm.TU.Hic_asm_14.1011/evm.TU.Hic_asm_2.753/evm.TU.Hic_asm_3.1112/evm.TU.Hic_asm_4.64/evm.TU.Hic_asm_4.418/evm.TU.Hic_asm_4.633/evm.TU.Hic_asm_4.662/evm.TU.Hic_asm_4.83…	29		ko00983	Drug metabolism - other enzymes	46/4089	56/5043	0.501248	0.999508	0.867994	evm.TU.CTG307.2/evm.TU.CTG5.12/evm.TU.Hic_asm_0.163/evm.TU.Hic_asm_0.205/evm.TU.Hic_asm_1.345/evm.TU.Hic_asm_1.627/evm.TU.Hic_asm_1.905/evm.TU.Hic_asm_10.44/evm.TU.Hic_asm_10.207/evm.TU.Hic_asm_10.304/evm.TU.Hic_asm_10.407/evm.TU.Hic_asm_10.758/evm.TU.Hic_asm_11.208/evm.TU.Hic_asm_11.1100/evm.TU.Hic_asm_12.126/evm.TU.Hic_asm_12.458/evm.TU.Hic_asm_12.459/evm.TU.Hic_asm_12.917/evm.TU.Hic_asm_12.918…	46
ko00340	Histidine metabolism	19/4144	22/5043	0.430353	0.82909	0.714544	evm.TU.Hic_asm_13.85/evm.TU.Hic_asm_13.416/evm.TU.Hic_asm_13.417/evm.TU.Hic_asm_13.507/evm.TU.Hic_asm_13.662/evm.TU.Hic_asm_2.155/evm.TU.Hic_asm_2.158/evm.TU.Hic_asm_3.616/evm.TU.Hic_asm_5.427/evm.TU.Hic_asm_5.477/evm.TU.Hic_asm_5.478/evm.TU.Hic_asm_5.486/evm.TU.Hic_asm_5.487/evm.TU.Hic_asm_6.184/evm.TU.Hic_asm_6.466/evm.TU.Hic_asm_6.477/evm.TU.Hic_asm_6.479/evm.TU.Hic_asm_8.1239/evm.TU.Hic_asm_5…	19		ko00980	Metabolism of xenobiotics by cytochrome P450	33/4089	40/5043	0.506001	0.999508	0.867994	evm.TU.CTG307.2/evm.TU.Hic_asm_0.163/evm.TU.Hic_asm_0.539/evm.TU.Hic_asm_10.379/evm.TU.Hic_asm_10.404/evm.TU.Hic_asm_10.407/evm.TU.Hic_asm_12.356/evm.TU.Hic_asm_12.357/evm.TU.Hic_asm_12.359/evm.TU.Hic_asm_12.360/evm.TU.Hic_asm_12.917/evm.TU.Hic_asm_12.918/evm.TU.Hic_asm_13.60/evm.TU.Hic_asm_13.61/evm.TU.Hic_asm_2.70/evm.TU.Hic_asm_2.448/evm.TU.Hic_asm_2.940/evm.TU.Hic_asm_3.199/evm.TU.Hic_asm_3.7…	33
ko01040	Biosynthesis of unsaturated fatty acids	19/4144	22/5043	0.430353	0.82909	0.714544	evm.TU.Hic_asm_0.91/evm.TU.Hic_asm_1.181/evm.TU.Hic_asm_10.344/evm.TU.Hic_asm_10.997/evm.TU.Hic_asm_11.1116/evm.TU.Hic_asm_13.190/evm.TU.Hic_asm_13.474/evm.TU.Hic_asm_14.384/evm.TU.Hic_asm_2.609/evm.TU.Hic_asm_3.929/evm.TU.Hic_asm_4.185/evm.TU.Hic_asm_4.755/evm.TU.Hic_asm_4.1091/evm.TU.Hic_asm_5.75/evm.TU.Hic_asm_6.422/evm.TU.Hic_asm_6.986/evm.TU.Hic_asm_7.367/evm.TU.Hic_asm_7.808/evm.TU.Hic_asm_…	19		ko00600	Sphingolipid metabolism	41/4089	50/5043	0.520873	1	0.868421	evm.TU.CTG223.4/evm.TU.Hic_asm_0.58/evm.TU.Hic_asm_0.617/evm.TU.Hic_asm_0.1104/evm.TU.Hic_asm_1.542/evm.TU.Hic_asm_1.602/evm.TU.Hic_asm_1.677/evm.TU.Hic_asm_1.711/evm.TU.Hic_asm_10.106/evm.TU.Hic_asm_10.867/evm.TU.Hic_asm_10.894/evm.TU.Hic_asm_10.1101/evm.TU.Hic_asm_11.40/evm.TU.Hic_asm_11.681/evm.TU.Hic_asm_11.1075/evm.TU.Hic_asm_13.366/evm.TU.Hic_asm_13.381/evm.TU.Hic_asm_14.425/evm.TU.Hic_asm_…	41
ko00982	Drug metabolism - cytochrome P450	38/4144	45/5043	0.435153	0.82909	0.714544	evm.TU.GTG307.2/evm.TU.Hic_asm_0.163/evm.TU.Hic_asm_0.539/evm.TU.Hic_asm_10.379/evm.TU.Hic_asm_10.407/evm.TU.Hic_asm_10.1032/evm.TU.Hic_asm_12.356/evm.TU.Hic_asm_12.357/evm.TU.Hic_asm_12.359/evm.TU.Hic_asm_12.360/evm.TU.Hic_asm_12.849/evm.TU.Hic_asm_12.917/evm.TU.Hic_asm_12.918/evm.TU.Hic_asm_13.60/evm.TU.Hic_asm_13.61/evm.TU.Hic_asm_14.527/evm.TU.Hic_asm_2.70/evm.TU.Hic_asm_2.137/evm.TU.Hic_asm_…	38		ko00564	Glycerophospholipid metabolism	75/4089	92/5043	0.52105	1	0.868421	evm.TU.Hic_asm_0.289/evm.TU.Hic_asm_0.309/evm.TU.Hic_asm_0.355/evm.TU.Hic_asm_0.665/evm.TU.Hic_asm_0.720/evm.TU.Hic_asm_1.138/evm.TU.Hic_asm_1.323/evm.TU.Hic_asm_1.373/evm.TU.Hic_asm_1.542/evm.TU.Hic_asm_1.730/evm.TU.Hic_asm_10.32/evm.TU.Hic_asm_10.37/evm.TU.Hic_asm_10.38/evm.TU.Hic_asm_10.976/evm.TU.Hic_asm_10.977/evm.TU.Hic_asm_11.428/evm.TU.Hic_asm_11.524/evm.TU.Hic_asm_11.713/evm.TU.Hic_asm_1…	75
ko04810	Regulation of actin cytoskeleton	14/4144	16/5043	0.437056	0.82909	0.714544	evm.TU.Hic_asm_10.217/evm.TU.Hic_asm_10.974/evm.TU.Hic_asm_12.291/evm.TU.Hic_asm_14.202/evm.TU.Hic_asm_2.667/evm.TU.Hic_asm_3.8/evm.TU.Hic_asm_3.1154/evm.TU.Hic_asm_5.45/evm.TU.Hic_asm_5.575/evm.TU.Hic_asm_5.657/evm.TU.Hic_asm_6.760/evm.TU.Hic_asm_7.36/evm.TU.Hic_asm_7.362/evm.TU.Hic_asm_9.1135	14		ko00330	Arginine and proline metabolism	83/4089	102/5043	0.530936	1	0.868421	evm.TU.CTG226.2/evm.TU.Hic_asm_0.1114/evm.TU.Hic_asm_1.357/evm.TU.Hic_asm_1.358/evm.TU.Hic_asm_10.57/evm.TU.Hic_asm_10.224/evm.TU.Hic_asm_10.312/evm.TU.Hic_asm_10.315/evm.TU.Hic_asm_10.343/evm.TU.Hic_asm_10.859/evm.TU.Hic_asm_10.864/evm.TU.Hic_asm_10.942/evm.TU.Hic_asm_10.944/evm.TU.Hic_asm_11.316/evm.TU.Hic_asm_11.763/evm.TU.Hic_asm_11.799/evm.TU.Hic_asm_12.284/evm.TU.Hic_asm_12.735/evm.TU.Hic_a…	83
ko00510	N-Glycan biosynthesis	52/4144	62/5043	0.440454	0.82909	0.714544	evm.TU.Hic_asm_0.354/evm.TU.Hic_asm_0.650/evm.TU.Hic_asm_1.152/evm.TU.Hic_asm_1.163/evm.TU.Hic_asm_1.176/evm.TU.Hic_asm_1.402/evm.TU.Hic_asm_1.568/evm.TU.Hic_asm_1.726/evm.TU.Hic_asm_10.232/evm.TU.Hic_asm_10.875/evm.TU.Hic_asm_10.884/evm.TU.Hic_asm_11.112/evm.TU.Hic_asm_11.267/evm.TU.Hic_asm_11.638/evm.TU.Hic_asm_11.852/evm.TU.Hic_asm_11.922/evm.TU.Hic_asm_12.81/evm.TU.Hic_asm_12.378/evm.TU.Hic_a…	52		ko05163	Human cytomegalovirus infection	11/4089	13/5043	0.541941	1	0.868421	evm.TU.Hic_asm_1.604/evm.TU.Hic_asm_10.217/evm.TU.Hic_asm_14.1011/evm.TU.Hic_asm_2.753/evm.TU.Hic_asm_3.549/evm.TU.Hic_asm_4.633/evm.TU.Hic_asm_4.1113/evm.TU.Hic_asm_5.575/evm.TU.Hic_asm_5.657/evm.TU.Hic_asm_5.658/evm.TU.Hic_asm_9.875	11
ko04218	Cellular senescence	23/4144	27/5043	0.458907	0.853781	0.735824	evm.TU.Hic_asm_10.78/evm.TU.Hic_asm_10.107/evm.TU.Hic_asm_10.108/evm.TU.Hic_asm_11.860/evm.TU.Hic_asm_13.338/evm.TU.Hic_asm_13.967/evm.TU.Hic_asm_2.667/evm.TU.Hic_asm_4.133/evm.TU.Hic_asm_4.630/evm.TU.Hic_asm_4.633/evm.TU.Hic_asm_4.969/evm.TU.Hic_asm_4.970/evm.TU.Hic_asm_4.974/evm.TU.Hic_asm_4.1113/evm.TU.Hic_asm_5.575/evm.TU.Hic_asm_5.578/evm.TU.Hic_asm_5.658/evm.TU.Hic_asm_6.117/evm.TU.Hic_asm_…	23		ko02010	ABC transporters	36/4089	44/5043	0.542912	1	0.868421	evm.TU.Hic_asm_0.1152/evm.TU.Hic_asm_1.756/evm.TU.Hic_asm_1.786/evm.TU.Hic_asm_1.807/evm.TU.Hic_asm_1.944/evm.TU.Hic_asm_10.523/evm.TU.Hic_asm_11.816/evm.TU.Hic_asm_11.843/evm.TU.Hic_asm_11.844/evm.TU.Hic_asm_11.848/evm.TU.Hic_asm_13.415/evm.TU.Hic_asm_13.440/evm.TU.Hic_asm_14.665/evm.TU.Hic_asm_14.666/evm.TU.Hic_asm_14.888/evm.TU.Hic_asm_4.220/evm.TU.Hic_asm_4.678/evm.TU.Hic_asm_4.785/evm.TU.Hic…	36
ko00900	Terpenoid backbone biosynthesis	22/4144	26/5043	0.494821	0.910016	0.78429	evm.TU.Hic_asm_0.293/evm.TU.Hic_asm_1.700/evm.TU.Hic_asm_11.417/evm.TU.Hic_asm_12.234/evm.TU.Hic_asm_2.371/evm.TU.Hic_asm_2.372/evm.TU.Hic_asm_3.395/evm.TU.Hic_asm_3.541/evm.TU.Hic_asm_4.451/evm.TU.Hic_asm_4.962/evm.TU.Hic_asm_4.1092/evm.TU.Hic_asm_6.209/evm.TU.Hic_asm_7.289/evm.TU.Hic_asm_7.746/evm.TU.Hic_asm_7.811/evm.TU.Hic_asm_7.844/evm.TU.Hic_asm_7.906/evm.TU.Hic_asm_7.1050/evm.TU.Hic_asm_8.…	22		ko00430	Taurine and hypotaurine metabolism	15/4089	18/5043	0.548103	1	0.868421	evm.TU.Hic_asm_0.997/evm.TU.Hic_asm_10.68/evm.TU.Hic_asm_10.220/evm.TU.Hic_asm_10.221/evm.TU.Hic_asm_10.418/evm.TU.Hic_asm_10.469/evm.TU.Hic_asm_10.929/evm.TU.Hic_asm_13.190/evm.TU.Hic_asm_13.216/evm.TU.Hic_asm_14.232/evm.TU.Hic_asm_3.917/evm.TU.Hic_asm_7.1192/evm.TU.Hic_asm_8.206/evm.TU.Hic_asm_9.1161/evm.TU.Hic_asm_9.1246	15
ko03013	RNA transport	150/4144	182/5043	0.51222	0.926682	0.798653	evm.TU.GTG171.9/evm.TU.GTG307.4/evm.TU.Hic_asm_0.47/evm.TU.Hic_asm_0.378/evm.TU.Hic_asm_0.519/evm.TU.Hic_asm_0.642/evm.TU.Hic_asm_0.712/evm.TU.Hic_asm_0.729/evm.TU.Hic_asm_0.871/evm.TU.Hic_asm_0.891/evm.TU.Hic_asm_1.43/evm.TU.Hic_asm_1.204/evm.TU.Hic_asm_1.333/evm.TU.Hic_asm_1.354/evm.TU.Hic_asm_1.454/evm.TU.Hic_asm_1.489/evm.TU.Hic_asm_1.638/evm.TU.Hic_asm_1.679/evm.TU.Hic_asm_1.709/evm.TU.Hic_a…	150		ko03460	Fanconi anemia pathway	44/4089	54/5043	0.553577	1	0.868421	evm.TU.CTG188.1/evm.TU.Hic_asm_0.407/evm.TU.Hic_asm_0.915/evm.TU.Hic_asm_10.785/evm.TU.Hic_asm_10.1041/evm.TU.Hic_asm_10.1094/evm.TU.Hic_asm_12.722/evm.TU.Hic_asm_13.43/evm.TU.Hic_asm_14.181/evm.TU.Hic_asm_14.470/evm.TU.Hic_asm_14.478/evm.TU.Hic_asm_14.993/evm.TU.Hic_asm_2.241/evm.TU.Hic_asm_2.335/evm.TU.Hic_asm_2.405/evm.TU.Hic_asm_2.749/evm.TU.Hic_asm_2.756/evm.TU.Hic_asm_3.1272/evm.TU.Hic_asm_…	44
ko00515	Mannose type O-glycan biosynthesis	26/4144	31/5043	0.515467	0.926682	0.798653	evm.TU.Hic_asm_0.660/evm.TU.Hic_asm_0.731/evm.TU.Hic_asm_1.152/evm.TU.Hic_asm_10.524/evm.TU.Hic_asm_10.884/evm.TU.Hic_asm_11.852/evm.TU.Hic_asm_11.922/evm.TU.Hic_asm_11.1141/evm.TU.Hic_asm_12.390/evm.TU.Hic_asm_3.200/evm.TU.Hic_asm_3.781/evm.TU.Hic_asm_3.1016/evm.TU.Hic_asm_4.641/evm.TU.Hic_asm_6.271/evm.TU.Hic_asm_6.302/evm.TU.Hic_asm_6.351/evm.TU.Hic_asm_6.651/evm.TU.Hic_asm_6.1160/evm.TU.Hic_a…	26		ko00350	Tyrosine metabolism	31/4089	38/5043	0.568073	1	0.868421	evm.TU.Hic_asm_0.260/evm.TU.Hic_asm_0.360/evm.TU.Hic_asm_0.539/evm.TU.Hic_asm_0.1083/evm.TU.Hic_asm_10.90/evm.TU.Hic_asm_10.172/evm.TU.Hic_asm_10.1112/evm.TU.Hic_asm_12.1205/evm.TU.Hic_asm_12.1208/evm.TU.Hic_asm_14.244/evm.TU.Hic_asm_2.940/evm.TU.Hic_asm_4.729/evm.TU.Hic_asm_5.71/evm.TU.Hic_asm_5.345/evm.TU.Hic_asm_5.632/evm.TU.Hic_asm_7.541/evm.TU.Hic_asm_7.562/evm.TU.Hic_asm_7.563/evm.TU.Hic_as…	31
ko00564	Glycerophospholipid metabolism	76/4144	92/5043	0.522297	0.928528	0.800244	evm.TU.Hic_asm_0.127/evm.TU.Hic_asm_0.289/evm.TU.Hic_asm_0.309/evm.TU.Hic_asm_0.355/evm.TU.Hic_asm_0.665/evm.TU.Hic_asm_0.720/evm.TU.Hic_asm_1.138/evm.TU.Hic_asm_1.323/evm.TU.Hic_asm_1.373/evm.TU.Hic_asm_1.542/evm.TU.Hic_asm_1.730/evm.TU.Hic_asm_10.32/evm.TU.Hic_asm_10.37/evm.TU.Hic_asm_10.38/evm.TU.Hic_asm_10.976/evm.TU.Hic_asm_10.977/evm.TU.Hic_asm_11.524/evm.TU.Hic_asm_11.713/evm.TU.Hic_asm_11…	76		ko00512	Mucin type O-glycan biosynthesis	22/4089	27/5043	0.59566	1	0.868421	evm.TU.Hic_asm_11.927/evm.TU.Hic_asm_12.104/evm.TU.Hic_asm_12.105/evm.TU.Hic_asm_12.991/evm.TU.Hic_asm_13.378/evm.TU.Hic_asm_13.731/evm.TU.Hic_asm_3.274/evm.TU.Hic_asm_3.275/evm.TU.Hic_asm_3.624/evm.TU.Hic_asm_3.667/evm.TU.Hic_asm_3.1176/evm.TU.Hic_asm_3.1193/evm.TU.Hic_asm_4.82/evm.TU.Hic_asm_4.83/evm.TU.Hic_asm_4.84/evm.TU.Hic_asm_4.212/evm.TU.Hic_asm_4.213/evm.TU.Hic_asm_6.1283/evm.TU.Hic_asm_…	22
ko00480	Glutathione metabolism	80/4144	97/5043	0.533239	0.937563	0.808031	evm.TU.GTG307.2/evm.TU.GTG5.12/evm.TU.GTG5.28/evm.TU.Hic_asm_0.163/evm.TU.Hic_asm_0.222/evm.TU.Hic_asm_0.522/evm.TU.Hic_asm_0.580/evm.TU.Hic_asm_0.685/evm.TU.Hic_asm_0.997/evm.TU.Hic_asm_1.732/evm.TU.Hic_asm_10.68/evm.TU.Hic_asm_10.220/evm.TU.Hic_asm_10.221/evm.TU.Hic_asm_10.379/evm.TU.Hic_asm_10.407/evm.TU.Hic_asm_10.418/evm.TU.Hic_asm_10.929/evm.TU.Hic_asm_11.273/evm.TU.Hic_asm_12.356/evm.TU.Hi…	80		ko03430	Mismatch repair	30/4089	37/5043	0.599475	1	0.868421	evm.TU.Hic_asm_0.74/evm.TU.Hic_asm_0.404/evm.TU.Hic_asm_1.199/evm.TU.Hic_asm_1.405/evm.TU.Hic_asm_1.406/evm.TU.Hic_asm_1.435/evm.TU.Hic_asm_1.913/evm.TU.Hic_asm_10.256/evm.TU.Hic_asm_10.559/evm.TU.Hic_asm_10.612/evm.TU.Hic_asm_10.785/evm.TU.Hic_asm_10.1041/evm.TU.Hic_asm_10.1102/evm.TU.Hic_asm_11.481/evm.TU.Hic_asm_11.734/evm.TU.Hic_asm_12.1169/evm.TU.Hic_asm_12.1170/evm.TU.Hic_asm_14.48/evm.TU.H…	30
ko04371	Apelin signaling pathway	25/4144	30/5043	0.549342	0.955378	0.823385	evm.TU.GTG156.3/evm.TU.GTG173.6/evm.TU.Hic_asm_0.78/evm.TU.Hic_asm_10.78/evm.TU.Hic_asm_10.107/evm.TU.Hic_asm_10.108/evm.TU.Hic_asm_11.104/evm.TU.Hic_asm_11.276/evm.TU.Hic_asm_2.667/evm.TU.Hic_asm_4.133/evm.TU.Hic_asm_4.633/evm.TU.Hic_asm_4.969/evm.TU.Hic_asm_4.970/evm.TU.Hic_asm_4.974/evm.TU.Hic_asm_4.1113/evm.TU.Hic_asm_5.575/evm.TU.Hic_asm_5.578/evm.TU.Hic_asm_5.658/evm.TU.Hic_asm_6.117/evm.TU…	25		ko00052	Galactose metabolism	25/4089	31/5043	0.631264	1	0.868421	evm.TU.CTG195.1/evm.TU.Hic_asm_0.474/evm.TU.Hic_asm_0.708/evm.TU.Hic_asm_1.158/evm.TU.Hic_asm_1.916/evm.TU.Hic_asm_10.884/evm.TU.Hic_asm_11.681/evm.TU.Hic_asm_11.852/evm.TU.Hic_asm_11.903/evm.TU.Hic_asm_14.309/evm.TU.Hic_asm_2.188/evm.TU.Hic_asm_3.1107/evm.TU.Hic_asm_6.751/evm.TU.Hic_asm_6.1160/evm.TU.Hic_asm_6.1339/evm.TU.Hic_asm_7.276/evm.TU.Hic_asm_7.1077/evm.TU.Hic_asm_8.195/evm.TU.Hic_asm_8.…	25
ko03420	Nucleotide excision repair	56/4144	68/5043	0.560971	0.965112	0.831774	evm.TU.Hic_asm_0.74/evm.TU.Hic_asm_0.404/evm.TU.Hic_asm_0.407/evm.TU.Hic_asm_0.514/evm.TU.Hic_asm_1.224/evm.TU.Hic_asm_1.276/evm.TU.Hic_asm_1.277/evm.TU.Hic_asm_1.406/evm.TU.Hic_asm_1.435/evm.TU.Hic_asm_1.913/evm.TU.Hic_asm_10.234/evm.TU.Hic_asm_10.559/evm.TU.Hic_asm_10.612/evm.TU.Hic_asm_10.785/evm.TU.Hic_asm_10.1102/evm.TU.Hic_asm_11.481/evm.TU.Hic_asm_11.644/evm.TU.Hic_asm_11.734/evm.TU.Hic_as…	56		ko00515	Mannose type O-glycan biosynthesis	25/4089	31/5043	0.631264	1	0.868421	evm.TU.Hic_asm_0.660/evm.TU.Hic_asm_0.731/evm.TU.Hic_asm_1.158/evm.TU.Hic_asm_10.524/evm.TU.Hic_asm_10.884/evm.TU.Hic_asm_11.852/evm.TU.Hic_asm_11.922/evm.TU.Hic_asm_12.390/evm.TU.Hic_asm_3.200/evm.TU.Hic_asm_3.781/evm.TU.Hic_asm_3.1016/evm.TU.Hic_asm_4.641/evm.TU.Hic_asm_6.271/evm.TU.Hic_asm_6.302/evm.TU.Hic_asm_6.351/evm.TU.Hic_asm_6.651/evm.TU.Hic_asm_6.1160/evm.TU.Hic_asm_6.1339/evm.TU.Hic_as…	25
ko00062	Fatty acid elongation	24/4144	29/5043	0.583691	0.973759	0.839226	evm.TU.Hic_asm_0.91/evm.TU.Hic_asm_1.297/evm.TU.Hic_asm_11.1116/evm.TU.Hic_asm_13.474/evm.TU.Hic_asm_14.384/evm.TU.Hic_asm_14.776/evm.TU.Hic_asm_14.777/evm.TU.Hic_asm_2.609/evm.TU.Hic_asm_3.929/evm.TU.Hic_asm_4.185/evm.TU.Hic_asm_4.1091/evm.TU.Hic_asm_5.75/evm.TU.Hic_asm_5.333/evm.TU.Hic_asm_6.359/evm.TU.Hic_asm_6.422/evm.TU.Hic_asm_6.986/evm.TU.Hic_asm_7.367/evm.TU.Hic_asm_7.1386/evm.TU.Hic_asm_…	24		ko00360	Phenylalanine metabolism	13/4089	16/5043	0.641449	1	0.868421	evm.TU.Hic_asm_0.260/evm.TU.Hic_asm_10.90/evm.TU.Hic_asm_10.1112/evm.TU.Hic_asm_12.1205/evm.TU.Hic_asm_12.1208/evm.TU.Hic_asm_4.1145/evm.TU.Hic_asm_4.1208/evm.TU.Hic_asm_7.562/evm.TU.Hic_asm_7.563/evm.TU.Hic_asm_7.564/evm.TU.Hic_asm_8.1186/evm.TU.Hic_asm_8.1506/evm.TU.Hic_asm_7.559	13
ko00983	Drug metabolism - other enzymes	46/4144	56/5043	0.585948	0.973759	0.839226	evm.TU.GTG307.2/evm.TU.GTG5.12/evm.TU.Hic_asm_0.163/evm.TU.Hic_asm_0.205/evm.TU.Hic_asm_1.345/evm.TU.Hic_asm_1.627/evm.TU.Hic_asm_1.905/evm.TU.Hic_asm_10.207/evm.TU.Hic_asm_10.304/evm.TU.Hic_asm_10.407/evm.TU.Hic_asm_10.758/evm.TU.Hic_asm_11.208/evm.TU.Hic_asm_11.1100/evm.TU.Hic_asm_12.126/evm.TU.Hic_asm_12.458/evm.TU.Hic_asm_12.459/evm.TU.Hic_asm_12.917/evm.TU.Hic_asm_12.918/evm.TU.Hic_asm_12.95…	46		ko04622	RIG-I-like receptor signaling pathway	13/4089	16/5043	0.641449	1	0.868421	evm.TU.Hic_asm_1.469/evm.TU.Hic_asm_1.604/evm.TU.Hic_asm_1.868/evm.TU.Hic_asm_11.571/evm.TU.Hic_asm_11.860/evm.TU.Hic_asm_13.338/evm.TU.Hic_asm_13.370/evm.TU.Hic_asm_13.385/evm.TU.Hic_asm_14.607/evm.TU.Hic_asm_5.255/evm.TU.Hic_asm_5.256/evm.TU.Hic_asm_7.1567/evm.TU.Hic_asm_8.1365	13
ko00640	Propanoate metabolism	37/4144	45/5043	0.589714	0.973759	0.839226	evm.TU.GTG5.10/evm.TU.GTG5.35/evm.TU.Hic_asm_1.281/evm.TU.Hic_asm_1.297/evm.TU.Hic_asm_10.344/evm.TU.Hic_asm_11.261/evm.TU.Hic_asm_11.545/evm.TU.Hic_asm_11.735/evm.TU.Hic_asm_13.311/evm.TU.Hic_asm_14.448/evm.TU.Hic_asm_14.776/evm.TU.Hic_asm_14.777/evm.TU.Hic_asm_3.264/evm.TU.Hic_asm_3.344/evm.TU.Hic_asm_3.536/evm.TU.Hic_asm_4.69/evm.TU.Hic_asm_4.443/evm.TU.Hic_asm_4.755/evm.TU.Hic_asm_6.188/evm.T…	37		ko00603	Glycosphingolipid biosynthesis - globo and isoglobo series	9/4089	11/5043	0.653358	1	0.868421	evm.TU.Hic_asm_2.115/evm.TU.Hic_asm_2.618/evm.TU.Hic_asm_3.87/evm.TU.Hic_asm_4.885/evm.TU.Hic_asm_5.158/evm.TU.Hic_asm_6.315/evm.TU.Hic_asm_7.1041/evm.TU.Hic_asm_8.1034/evm.TU.Hic_asm_4.557	9
ko00280	Valine, leucine and isoleucine degradation	59/4144	72/5043	0.59368	0.973759	0.839226	evm.TU.GTG5.35/evm.TU.Hic_asm_0.19/evm.TU.Hic_asm_0.123/evm.TU.Hic_asm_0.714/evm.TU.Hic_asm_0.717/evm.TU.Hic_asm_1.281/evm.TU.Hic_asm_1.297/evm.TU.Hic_asm_1.926/evm.TU.Hic_asm_10.290/evm.TU.Hic_asm_10.580/evm.TU.Hic_asm_11.261/evm.TU.Hic_asm_11.634/evm.TU.Hic_asm_11.735/evm.TU.Hic_asm_11.1004/evm.TU.Hic_asm_12.823/evm.TU.Hic_asm_12.994/evm.TU.Hic_asm_14.448/evm.TU.Hic_asm_14.776/evm.TU.Hic_asm_14…	59		ko04392	Hippo signaling pathway - multiple species	9/4089	11/5043	0.653358	1	0.868421	evm.TU.Hic_asm_0.691/evm.TU.Hic_asm_0.1088/evm.TU.Hic_asm_11.605/evm.TU.Hic_asm_14.1005/evm.TU.Hic_asm_4.813/evm.TU.Hic_asm_5.631/evm.TU.Hic_asm_8.1232/evm.TU.Hic_asm_8.1496/evm.TU.Hic_asm_9.1190	9
ko00430	Taurine and hypotaurine metabolism	15/4144	18/5043	0.596427	0.973759	0.839226	evm.TU.Hic_asm_0.997/evm.TU.Hic_asm_10.68/evm.TU.Hic_asm_10.220/evm.TU.Hic_asm_10.221/evm.TU.Hic_asm_10.418/evm.TU.Hic_asm_10.469/evm.TU.Hic_asm_10.929/evm.TU.Hic_asm_13.190/evm.TU.Hic_asm_13.216/evm.TU.Hic_asm_14.232/evm.TU.Hic_asm_3.917/evm.TU.Hic_asm_7.1192/evm.TU.Hic_asm_8.206/evm.TU.Hic_asm_9.1161/evm.TU.Hic_asm_9.1246	15		ko04520	Adherens junction	9/4089	11/5043	0.653358	1	0.868421	evm.TU.CTG156.3/evm.TU.Hic_asm_0.1105/evm.TU.Hic_asm_1.952/evm.TU.Hic_asm_11.377/evm.TU.Hic_asm_12.1137/evm.TU.Hic_asm_14.291/evm.TU.Hic_asm_2.190/evm.TU.Hic_asm_2.543/evm.TU.Hic_asm_7.1047	9
ko03460	Fanconi anemia pathway	44/4144	54/5043	0.635278	1	0.861842	evm.TU.Hic_asm_0.407/evm.TU.Hic_asm_0.915/evm.TU.Hic_asm_10.785/evm.TU.Hic_asm_10.1041/evm.TU.Hic_asm_10.1094/evm.TU.Hic_asm_12.722/evm.TU.Hic_asm_13.43/evm.TU.Hic_asm_14.181/evm.TU.Hic_asm_14.470/evm.TU.Hic_asm_14.478/evm.TU.Hic_asm_14.993/evm.TU.Hic_asm_2.241/evm.TU.Hic_asm_2.335/evm.TU.Hic_asm_2.405/evm.TU.Hic_asm_2.749/evm.TU.Hic_asm_2.756/evm.TU.Hic_asm_3.1272/evm.TU.Hic_asm_3.1273/evm.TU.Hi…	44		ko04625	C-type lectin receptor signaling pathway	28/4089	35/5043	0.66205	1	0.868421	evm.TU.Hic_asm_0.1096/evm.TU.Hic_asm_0.1144/evm.TU.Hic_asm_10.654/evm.TU.Hic_asm_11.529/evm.TU.Hic_asm_11.533/evm.TU.Hic_asm_11.628/evm.TU.Hic_asm_11.860/evm.TU.Hic_asm_13.338/evm.TU.Hic_asm_13.370/evm.TU.Hic_asm_13.385/evm.TU.Hic_asm_13.901/evm.TU.Hic_asm_4.133/evm.TU.Hic_asm_4.633/evm.TU.Hic_asm_4.969/evm.TU.Hic_asm_4.1113/evm.TU.Hic_asm_5.255/evm.TU.Hic_asm_5.256/evm.TU.Hic_asm_5.575/evm.TU.Hi…	28
ko00910	Nitrogen metabolism	14/4144	17/5043	0.640459	1	0.861842	evm.TU.Hic_asm_1.325/evm.TU.Hic_asm_1.375/evm.TU.Hic_asm_12.377/evm.TU.Hic_asm_12.1032/evm.TU.Hic_asm_12.1114/evm.TU.Hic_asm_2.236/evm.TU.Hic_asm_3.966/evm.TU.Hic_asm_6.1032/evm.TU.Hic_asm_7.584/evm.TU.Hic_asm_8.477/evm.TU.Hic_asm_8.518/evm.TU.Hic_asm_8.1105/evm.TU.Hic_asm_8.1200/evm.TU.Hic_asm_13.514	14		ko04217	Necroptosis	12/4089	15/5043	0.688567	1	0.868421	evm.TU.Hic_asm_1.347/evm.TU.Hic_asm_1.604/evm.TU.Hic_asm_11.529/evm.TU.Hic_asm_11.533/evm.TU.Hic_asm_12.86/evm.TU.Hic_asm_12.377/evm.TU.Hic_asm_12.1130/evm.TU.Hic_asm_13.370/evm.TU.Hic_asm_13.385/evm.TU.Hic_asm_2.753/evm.TU.Hic_asm_7.625/evm.TU.Hic_asm_8.359	12
ko03430	Mismatch repair	30/4144	37/5043	0.665675	1	0.861842	evm.TU.Hic_asm_0.74/evm.TU.Hic_asm_0.404/evm.TU.Hic_asm_1.406/evm.TU.Hic_asm_1.435/evm.TU.Hic_asm_1.913/evm.TU.Hic_asm_10.256/evm.TU.Hic_asm_10.559/evm.TU.Hic_asm_10.612/evm.TU.Hic_asm_10.785/evm.TU.Hic_asm_10.1041/evm.TU.Hic_asm_10.1102/evm.TU.Hic_asm_11.481/evm.TU.Hic_asm_11.734/evm.TU.Hic_asm_12.1169/evm.TU.Hic_asm_12.1170/evm.TU.Hic_asm_14.48/evm.TU.Hic_asm_14.483/evm.TU.Hic_asm_14.964/evm.TU…	30		ko04391	Hippo signaling pathway - fly	12/4089	15/5043	0.688567	1	0.868421	evm.TU.Hic_asm_0.1088/evm.TU.Hic_asm_10.636/evm.TU.Hic_asm_14.1005/evm.TU.Hic_asm_4.263/evm.TU.Hic_asm_4.353/evm.TU.Hic_asm_4.813/evm.TU.Hic_asm_5.631/evm.TU.Hic_asm_7.1184/evm.TU.Hic_asm_8.1232/evm.TU.Hic_asm_8.1441/evm.TU.Hic_asm_9.1190/evm.TU.Hic_asm_9.972	12
ko00380	Tryptophan metabolism	51/4144	63/5043	0.673133	1	0.861842	evm.TU.GTG5.35/evm.TU.Hic_asm_0.183/evm.TU.Hic_asm_0.278/evm.TU.Hic_asm_0.568/evm.TU.Hic_asm_0.611/evm.TU.Hic_asm_1.297/evm.TU.Hic_asm_1.481/evm.TU.Hic_asm_1.766/evm.TU.Hic_asm_10.160/evm.TU.Hic_asm_12.598/evm.TU.Hic_asm_13.960/evm.TU.Hic_asm_14.776/evm.TU.Hic_asm_14.777/evm.TU.Hic_asm_14.925/evm.TU.Hic_asm_2.155/evm.TU.Hic_asm_2.158/evm.TU.Hic_asm_3.758/evm.TU.Hic_asm_3.1174/evm.TU.Hic_asm_3.120…	51		ko05200	Pathways in cancer	27/4089	34/5043	0.692804	1	0.868421	evm.TU.CTG307.6/evm.TU.Hic_asm_0.85/evm.TU.Hic_asm_0.675/evm.TU.Hic_asm_1.603/evm.TU.Hic_asm_1.604/evm.TU.Hic_asm_10.717/evm.TU.Hic_asm_11.106/evm.TU.Hic_asm_11.726/evm.TU.Hic_asm_14.739/evm.TU.Hic_asm_14.1011/evm.TU.Hic_asm_2.138/evm.TU.Hic_asm_2.753/evm.TU.Hic_asm_3.1112/evm.TU.Hic_asm_4.64/evm.TU.Hic_asm_4.418/evm.TU.Hic_asm_4.633/evm.TU.Hic_asm_4.662/evm.TU.Hic_asm_4.838/evm.TU.Hic_asm_4.1113…	27
ko04622	RIG-I-like receptor signaling pathway	13/4144	16/5043	0.684576	1	0.861842	evm.TU.Hic_asm_1.469/evm.TU.Hic_asm_1.604/evm.TU.Hic_asm_1.868/evm.TU.Hic_asm_11.571/evm.TU.Hic_asm_11.860/evm.TU.Hic_asm_13.338/evm.TU.Hic_asm_13.370/evm.TU.Hic_asm_13.385/evm.TU.Hic_asm_14.607/evm.TU.Hic_asm_5.255/evm.TU.Hic_asm_5.256/evm.TU.Hic_asm_7.1567/evm.TU.Hic_asm_8.1365	13		ko00290	Valine, leucine and isoleucine biosynthesis	8/4089	10/5043	0.710324	1	0.868421	evm.TU.Hic_asm_14.870/evm.TU.Hic_asm_14.872/evm.TU.Hic_asm_3.760/evm.TU.Hic_asm_3.761/evm.TU.Hic_asm_6.67/evm.TU.Hic_asm_6.770/evm.TU.Hic_asm_6.909/evm.TU.Hic_asm_7.1384	8
ko00603	Glycosphingolipid biosynthesis - globo and isoglobo series	9/4144	11/5043	0.689298	1	0.861842	evm.TU.Hic_asm_2.115/evm.TU.Hic_asm_2.618/evm.TU.Hic_asm_3.87/evm.TU.Hic_asm_4.885/evm.TU.Hic_asm_5.158/evm.TU.Hic_asm_6.315/evm.TU.Hic_asm_7.1041/evm.TU.Hic_asm_8.1034/evm.TU.Hic_asm_4.557	9		ko04260	Cardiac muscle contraction	8/4089	10/5043	0.710324	1	0.868421	evm.TU.Hic_asm_0.541/evm.TU.Hic_asm_10.921/evm.TU.Hic_asm_11.574/evm.TU.Hic_asm_12.553/evm.TU.Hic_asm_2.938/evm.TU.Hic_asm_4.816/evm.TU.Hic_asm_5.635/evm.TU.Hic_asm_6.397	8
ko04392	Hippo signaling pathway - multiple species	9/4144	11/5043	0.689298	1	0.861842	evm.TU.Hic_asm_0.691/evm.TU.Hic_asm_0.1088/evm.TU.Hic_asm_11.605/evm.TU.Hic_asm_14.1005/evm.TU.Hic_asm_4.813/evm.TU.Hic_asm_5.631/evm.TU.Hic_asm_8.1232/evm.TU.Hic_asm_8.1496/evm.TU.Hic_asm_9.1190	9		ko00250	Alanine, aspartate and glutamate metabolism	34/4089	43/5043	0.712961	1	0.868421	evm.TU.CTG301.7/evm.TU.CTG5.29/evm.TU.Hic_asm_11.915/evm.TU.Hic_asm_11.998/evm.TU.Hic_asm_11.999/evm.TU.Hic_asm_12.186/evm.TU.Hic_asm_12.377/evm.TU.Hic_asm_12.994/evm.TU.Hic_asm_12.1205/evm.TU.Hic_asm_14.429/evm.TU.Hic_asm_14.448/evm.TU.Hic_asm_14.572/evm.TU.Hic_asm_2.236/evm.TU.Hic_asm_3.5/evm.TU.Hic_asm_3.20/evm.TU.Hic_asm_3.358/evm.TU.Hic_asm_3.368/evm.TU.Hic_asm_3.917/evm.TU.Hic_asm_5.104/evm…	34
ko04540	Gap junction	9/4144	11/5043	0.689298	1	0.861842	evm.TU.Hic_asm_0.639/evm.TU.Hic_asm_12.28/evm.TU.Hic_asm_14.1011/evm.TU.Hic_asm_2.667/evm.TU.Hic_asm_3.595/evm.TU.Hic_asm_3.1030/evm.TU.Hic_asm_5.575/evm.TU.Hic_asm_9.633/evm.TU.Hic_asm_9.837	9		ko00480	Glutathione metabolism	77/4089	97/5043	0.7192	1	0.868421	evm.TU.CTG307.2/evm.TU.CTG5.12/evm.TU.Hic_asm_0.163/evm.TU.Hic_asm_0.522/evm.TU.Hic_asm_0.580/evm.TU.Hic_asm_0.685/evm.TU.Hic_asm_0.997/evm.TU.Hic_asm_1.732/evm.TU.Hic_asm_10.68/evm.TU.Hic_asm_10.220/evm.TU.Hic_asm_10.221/evm.TU.Hic_asm_10.379/evm.TU.Hic_asm_10.407/evm.TU.Hic_asm_10.418/evm.TU.Hic_asm_10.929/evm.TU.Hic_asm_11.176/evm.TU.Hic_asm_11.273/evm.TU.Hic_asm_12.356/evm.TU.Hic_asm_12.357/e…	77
ko00052	Galactose metabolism	25/4144	31/5043	0.690492	1	0.861842	evm.TU.GTG195.1/evm.TU.Hic_asm_0.474/evm.TU.Hic_asm_0.708/evm.TU.Hic_asm_1.152/evm.TU.Hic_asm_1.916/evm.TU.Hic_asm_10.884/evm.TU.Hic_asm_11.681/evm.TU.Hic_asm_11.852/evm.TU.Hic_asm_11.903/evm.TU.Hic_asm_14.309/evm.TU.Hic_asm_2.188/evm.TU.Hic_asm_3.1107/evm.TU.Hic_asm_6.751/evm.TU.Hic_asm_6.1160/evm.TU.Hic_asm_6.1339/evm.TU.Hic_asm_7.276/evm.TU.Hic_asm_7.1077/evm.TU.Hic_asm_8.195/evm.TU.Hic_asm_8.…	25		ko04514	Cell adhesion molecules	22/4089	28/5043	0.73058	1	0.868421	evm.TU.CTG156.3/evm.TU.Hic_asm_0.325/evm.TU.Hic_asm_0.340/evm.TU.Hic_asm_10.644/evm.TU.Hic_asm_10.651/evm.TU.Hic_asm_11.494/evm.TU.Hic_asm_12.422/evm.TU.Hic_asm_12.564/evm.TU.Hic_asm_12.639/evm.TU.Hic_asm_12.911/evm.TU.Hic_asm_12.1029/evm.TU.Hic_asm_12.1106/evm.TU.Hic_asm_13.200/evm.TU.Hic_asm_13.930/evm.TU.Hic_asm_13.942/evm.TU.Hic_asm_14.291/evm.TU.Hic_asm_3.8/evm.TU.Hic_asm_3.1105/evm.TU.Hic_a…	22
ko04217	Necroptosis	12/4144	15/5043	0.728186	1	0.861842	evm.TU.Hic_asm_1.347/evm.TU.Hic_asm_1.604/evm.TU.Hic_asm_11.529/evm.TU.Hic_asm_11.533/evm.TU.Hic_asm_12.86/evm.TU.Hic_asm_12.377/evm.TU.Hic_asm_12.1130/evm.TU.Hic_asm_13.370/evm.TU.Hic_asm_13.385/evm.TU.Hic_asm_2.753/evm.TU.Hic_asm_7.625/evm.TU.Hic_asm_8.359	12		ko04912	GnRH signaling pathway	22/4089	28/5043	0.73058	1	0.868421	evm.TU.Hic_asm_1.543/evm.TU.Hic_asm_11.287/evm.TU.Hic_asm_13.338/evm.TU.Hic_asm_13.901/evm.TU.Hic_asm_14.1011/evm.TU.Hic_asm_2.667/evm.TU.Hic_asm_3.408/evm.TU.Hic_asm_4.133/evm.TU.Hic_asm_4.633/evm.TU.Hic_asm_4.969/evm.TU.Hic_asm_4.1113/evm.TU.Hic_asm_5.575/evm.TU.Hic_asm_5.578/evm.TU.Hic_asm_5.658/evm.TU.Hic_asm_6.117/evm.TU.Hic_asm_6.1304/evm.TU.Hic_asm_8.1640/evm.TU.Hic_asm_8.1743/evm.TU.Hic_a…	22
ko04391	Hippo signaling pathway - fly	12/4144	15/5043	0.728186	1	0.861842	evm.TU.Hic_asm_0.1088/evm.TU.Hic_asm_10.636/evm.TU.Hic_asm_14.1005/evm.TU.Hic_asm_4.263/evm.TU.Hic_asm_4.353/evm.TU.Hic_asm_4.813/evm.TU.Hic_asm_5.631/evm.TU.Hic_asm_7.1184/evm.TU.Hic_asm_8.1232/evm.TU.Hic_asm_8.1441/evm.TU.Hic_asm_9.1190/evm.TU.Hic_asm_9.972	12		ko00513	Various types of N-glycan biosynthesis	80/4089	101/5043	0.735655	1	0.868421	evm.TU.Hic_asm_0.329/evm.TU.Hic_asm_0.354/evm.TU.Hic_asm_0.650/evm.TU.Hic_asm_1.158/evm.TU.Hic_asm_1.176/evm.TU.Hic_asm_1.726/evm.TU.Hic_asm_10.137/evm.TU.Hic_asm_10.232/evm.TU.Hic_asm_10.498/evm.TU.Hic_asm_10.845/evm.TU.Hic_asm_10.870/evm.TU.Hic_asm_10.884/evm.TU.Hic_asm_10.887/evm.TU.Hic_asm_11.112/evm.TU.Hic_asm_11.369/evm.TU.Hic_asm_11.852/evm.TU.Hic_asm_11.922/evm.TU.Hic_asm_12.378/evm.TU.Hi…	80
ko03030	DNA replication	44/4144	55/5043	0.733709	1	0.861842	evm.TU.Hic_asm_0.74/evm.TU.Hic_asm_0.404/evm.TU.Hic_asm_0.514/evm.TU.Hic_asm_0.931/evm.TU.Hic_asm_1.224/evm.TU.Hic_asm_1.406/evm.TU.Hic_asm_1.435/evm.TU.Hic_asm_1.913/evm.TU.Hic_asm_10.270/evm.TU.Hic_asm_10.559/evm.TU.Hic_asm_10.612/evm.TU.Hic_asm_10.785/evm.TU.Hic_asm_10.1102/evm.TU.Hic_asm_11.481/evm.TU.Hic_asm_11.644/evm.TU.Hic_asm_11.717/evm.TU.Hic_asm_11.734/evm.TU.Hic_asm_12.80/evm.TU.Hic_a…	44		ko00220	Arginine biosynthesis	14/4089	18/5043	0.75652	1	0.868421	evm.TU.Hic_asm_12.186/evm.TU.Hic_asm_12.377/evm.TU.Hic_asm_12.1205/evm.TU.Hic_asm_2.236/evm.TU.Hic_asm_3.20/evm.TU.Hic_asm_5.582/evm.TU.Hic_asm_6.101/evm.TU.Hic_asm_6.474/evm.TU.Hic_asm_7.584/evm.TU.Hic_asm_8.1105/evm.TU.Hic_asm_8.1200/evm.TU.Hic_asm_9.998/evm.TU.Hic_asm_9.999/evm.TU.Hic_asm_13.514	14
ko00250	Alanine, aspartate and glutamate metabolism	34/4144	43/5043	0.774519	1	0.861842	evm.TU.GTG5.29/evm.TU.Hic_asm_1.325/evm.TU.Hic_asm_11.915/evm.TU.Hic_asm_11.998/evm.TU.Hic_asm_11.999/evm.TU.Hic_asm_12.186/evm.TU.Hic_asm_12.377/evm.TU.Hic_asm_12.994/evm.TU.Hic_asm_12.1032/evm.TU.Hic_asm_12.1205/evm.TU.Hic_asm_14.429/evm.TU.Hic_asm_14.448/evm.TU.Hic_asm_2.236/evm.TU.Hic_asm_3.5/evm.TU.Hic_asm_3.20/evm.TU.Hic_asm_3.358/evm.TU.Hic_asm_3.368/evm.TU.Hic_asm_3.917/evm.TU.Hic_asm_5.1…	34		ko01210	2-Oxocarboxylic acid metabolism	14/4089	18/5043	0.75652	1	0.868421	evm.TU.Hic_asm_12.186/evm.TU.Hic_asm_12.1205/evm.TU.Hic_asm_13.960/evm.TU.Hic_asm_14.794/evm.TU.Hic_asm_2.151/evm.TU.Hic_asm_2.908/evm.TU.Hic_asm_3.597/evm.TU.Hic_asm_5.720/evm.TU.Hic_asm_6.67/evm.TU.Hic_asm_6.909/evm.TU.Hic_asm_7.96/evm.TU.Hic_asm_7.1292/evm.TU.Hic_asm_7.1384/evm.TU.Hic_asm_8.402	14
ko04514	Cell adhesion molecules	22/4144	28/5043	0.779581	1	0.861842	evm.TU.GTG156.3/evm.TU.Hic_asm_0.78/evm.TU.Hic_asm_0.325/evm.TU.Hic_asm_0.340/evm.TU.Hic_asm_10.644/evm.TU.Hic_asm_10.651/evm.TU.Hic_asm_11.494/evm.TU.Hic_asm_12.422/evm.TU.Hic_asm_12.564/evm.TU.Hic_asm_12.639/evm.TU.Hic_asm_12.911/evm.TU.Hic_asm_12.1029/evm.TU.Hic_asm_12.1106/evm.TU.Hic_asm_13.200/evm.TU.Hic_asm_13.930/evm.TU.Hic_asm_14.291/evm.TU.Hic_asm_3.8/evm.TU.Hic_asm_3.1105/evm.TU.Hic_asm…	22		ko00520	Amino sugar and nucleotide sugar metabolism	63/4089	80/5043	0.756876	1	0.868421	evm.TU.Hic_asm_0.420/evm.TU.Hic_asm_1.474/evm.TU.Hic_asm_1.916/evm.TU.Hic_asm_10.119/evm.TU.Hic_asm_10.964/evm.TU.Hic_asm_11.114/evm.TU.Hic_asm_11.201/evm.TU.Hic_asm_11.427/evm.TU.Hic_asm_11.680/evm.TU.Hic_asm_11.1093/evm.TU.Hic_asm_12.248/evm.TU.Hic_asm_12.250/evm.TU.Hic_asm_12.647/evm.TU.Hic_asm_12.1152/evm.TU.Hic_asm_13.884/evm.TU.Hic_asm_13.949/evm.TU.Hic_asm_14.113/evm.TU.Hic_asm_14.931/evm.…	63
ko04015	Rap1 signaling pathway	14/4144	18/5043	0.79457	1	0.861842	evm.TU.Hic_asm_11.377/evm.TU.Hic_asm_13.858/evm.TU.Hic_asm_14.635/evm.TU.Hic_asm_14.1011/evm.TU.Hic_asm_3.421/evm.TU.Hic_asm_4.13/evm.TU.Hic_asm_4.633/evm.TU.Hic_asm_4.974/evm.TU.Hic_asm_4.1033/evm.TU.Hic_asm_4.1113/evm.TU.Hic_asm_5.575/evm.TU.Hic_asm_5.657/evm.TU.Hic_asm_5.658/evm.TU.Hic_asm_6.1097	14		ko04218	Cellular senescence	21/4089	27/5043	0.762021	1	0.868421	evm.TU.Hic_asm_11.860/evm.TU.Hic_asm_13.338/evm.TU.Hic_asm_13.967/evm.TU.Hic_asm_2.667/evm.TU.Hic_asm_4.133/evm.TU.Hic_asm_4.630/evm.TU.Hic_asm_4.633/evm.TU.Hic_asm_4.969/evm.TU.Hic_asm_4.1113/evm.TU.Hic_asm_5.575/evm.TU.Hic_asm_5.578/evm.TU.Hic_asm_5.658/evm.TU.Hic_asm_6.117/evm.TU.Hic_asm_6.278/evm.TU.Hic_asm_6.296/evm.TU.Hic_asm_7.1404/evm.TU.Hic_asm_8.866/evm.TU.Hic_asm_8.872/evm.TU.Hic_asm_8…	21
ko04060	Cytokine-cytokine receptor interaction	10/4144	13/5043	0.811196	1	0.861842	evm.TU.Hic_asm_11.833/evm.TU.Hic_asm_4.1070/evm.TU.Hic_asm_6.863/evm.TU.Hic_asm_6.893/evm.TU.Hic_asm_7.625/evm.TU.Hic_asm_7.1317/evm.TU.Hic_asm_7.1318/evm.TU.Hic_asm_7.1567/evm.TU.Hic_asm_9.286/evm.TU.Hic_asm_9.1368	10		ko03008	Ribosome biogenesis in eukaryotes	71/4089	91/5043	0.814245	1	0.868421	evm.TU.Hic_asm_0.459/evm.TU.Hic_asm_1.333/evm.TU.Hic_asm_1.454/evm.TU.Hic_asm_1.617/evm.TU.Hic_asm_1.646/evm.TU.Hic_asm_1.686/evm.TU.Hic_asm_1.910/evm.TU.Hic_asm_1.933/evm.TU.Hic_asm_10.21/evm.TU.Hic_asm_10.219/evm.TU.Hic_asm_10.468/evm.TU.Hic_asm_10.548/evm.TU.Hic_asm_11.361/evm.TU.Hic_asm_11.367/evm.TU.Hic_asm_11.455/evm.TU.Hic_asm_11.603/evm.TU.Hic_asm_11.830/evm.TU.Hic_asm_11.1003/evm.TU.Hic_…	71
ko04621	NOD-like receptor signaling pathway	23/4144	30/5043	0.848682	1	0.861842	evm.TU.Hic_asm_0.364/evm.TU.Hic_asm_0.1033/evm.TU.Hic_asm_1.469/evm.TU.Hic_asm_1.604/evm.TU.Hic_asm_1.860/evm.TU.Hic_asm_1.868/evm.TU.Hic_asm_11.529/evm.TU.Hic_asm_11.533/evm.TU.Hic_asm_11.860/evm.TU.Hic_asm_13.338/evm.TU.Hic_asm_13.370/evm.TU.Hic_asm_13.385/evm.TU.Hic_asm_13.577/evm.TU.Hic_asm_13.901/evm.TU.Hic_asm_2.753/evm.TU.Hic_asm_3.837/evm.TU.Hic_asm_4.577/evm.TU.Hic_asm_5.255/evm.TU.Hic_a…	23		ko00650	Butanoate metabolism	28/4089	37/5043	0.85366	1	0.868421	evm.TU.CTG301.7/evm.TU.Hic_asm_0.16/evm.TU.Hic_asm_0.19/evm.TU.Hic_asm_1.297/evm.TU.Hic_asm_1.304/evm.TU.Hic_asm_1.926/evm.TU.Hic_asm_11.634/evm.TU.Hic_asm_11.998/evm.TU.Hic_asm_11.999/evm.TU.Hic_asm_14.180/evm.TU.Hic_asm_14.448/evm.TU.Hic_asm_14.572/evm.TU.Hic_asm_14.753/evm.TU.Hic_asm_14.776/evm.TU.Hic_asm_14.777/evm.TU.Hic_asm_3.917/evm.TU.Hic_asm_4.682/evm.TU.Hic_asm_6.209/evm.TU.Hic_asm_6.35…	28
ko03450	Non-homologous end-joining	12/4144	16/5043	0.859015	1	0.861842	evm.TU.Hic_asm_10.117/evm.TU.Hic_asm_11.317/evm.TU.Hic_asm_12.636/evm.TU.Hic_asm_13.594/evm.TU.Hic_asm_3.498/evm.TU.Hic_asm_4.735/evm.TU.Hic_asm_4.736/evm.TU.Hic_asm_4.948/evm.TU.Hic_asm_4.1214/evm.TU.Hic_asm_5.673/evm.TU.Hic_asm_6.266/evm.TU.Hic_asm_6.511	12		ko04512	ECM-receptor interaction	94/4089	121/5043	0.860007	1	0.868421	evm.TU.CTG310.1/evm.TU.Hic_asm_0.928/evm.TU.Hic_asm_1.667/evm.TU.Hic_asm_10.4/evm.TU.Hic_asm_10.28/evm.TU.Hic_asm_10.33/evm.TU.Hic_asm_10.200/evm.TU.Hic_asm_10.242/evm.TU.Hic_asm_10.708/evm.TU.Hic_asm_10.761/evm.TU.Hic_asm_10.776/evm.TU.Hic_asm_10.906/evm.TU.Hic_asm_10.1005/evm.TU.Hic_asm_11.139/evm.TU.Hic_asm_11.211/evm.TU.Hic_asm_11.395/evm.TU.Hic_asm_11.396/evm.TU.Hic_asm_11.507/evm.TU.Hic_asm…	94
ko00830	Retinol metabolism	41/4144	53/5043	0.863529	1	0.861842	evm.TU.Hic_asm_0.154/evm.TU.Hic_asm_0.155/evm.TU.Hic_asm_0.276/evm.TU.Hic_asm_0.539/evm.TU.Hic_asm_1.738/evm.TU.Hic_asm_1.901/evm.TU.Hic_asm_10.195/evm.TU.Hic_asm_10.317/evm.TU.Hic_asm_10.412/evm.TU.Hic_asm_10.441/evm.TU.Hic_asm_10.496/evm.TU.Hic_asm_10.656/evm.TU.Hic_asm_11.411/evm.TU.Hic_asm_11.647/evm.TU.Hic_asm_12.127/evm.TU.Hic_asm_12.598/evm.TU.Hic_asm_12.789/evm.TU.Hic_asm_12.903/evm.TU.Hi…	41		ko04540	Gap junction	8/4089	11/5043	0.862232	1	0.868421	evm.TU.Hic_asm_12.28/evm.TU.Hic_asm_14.1011/evm.TU.Hic_asm_2.667/evm.TU.Hic_asm_3.408/evm.TU.Hic_asm_3.1030/evm.TU.Hic_asm_5.575/evm.TU.Hic_asm_9.633/evm.TU.Hic_asm_9.837	8
ko00500	Starch and sucrose metabolism	22/4144	29/5043	0.869852	1	0.861842	evm.TU.GTG195.1/evm.TU.Hic_asm_0.474/evm.TU.Hic_asm_1.916/evm.TU.Hic_asm_10.781/evm.TU.Hic_asm_11.707/evm.TU.Hic_asm_12.102/evm.TU.Hic_asm_12.647/evm.TU.Hic_asm_14.309/evm.TU.Hic_asm_3.67/evm.TU.Hic_asm_4.961/evm.TU.Hic_asm_5.356/evm.TU.Hic_asm_6.751/evm.TU.Hic_asm_7.276/evm.TU.Hic_asm_7.1077/evm.TU.Hic_asm_8.35/evm.TU.Hic_asm_8.195/evm.TU.Hic_asm_8.569/evm.TU.Hic_asm_9.79/evm.TU.Hic_asm_9.215/ev…	22		ko04623	Cytosolic DNA-sensing pathway	11/4089	15/5043	0.862848	1	0.868421	evm.TU.Hic_asm_1.235/evm.TU.Hic_asm_11.660/evm.TU.Hic_asm_11.860/evm.TU.Hic_asm_12.702/evm.TU.Hic_asm_2.625/evm.TU.Hic_asm_3.115/evm.TU.Hic_asm_3.549/evm.TU.Hic_asm_5.255/evm.TU.Hic_asm_5.256/evm.TU.Hic_asm_8.1365/evm.TU.Hic_asm_9.210	11
ko00350	Tyrosine metabolism	29/4144	38/5043	0.874888	1	0.861842	evm.TU.Hic_asm_0.260/evm.TU.Hic_asm_0.539/evm.TU.Hic_asm_0.1082/evm.TU.Hic_asm_0.1083/evm.TU.Hic_asm_10.90/evm.TU.Hic_asm_10.172/evm.TU.Hic_asm_10.1112/evm.TU.Hic_asm_11.953/evm.TU.Hic_asm_12.1205/evm.TU.Hic_asm_12.1208/evm.TU.Hic_asm_14.244/evm.TU.Hic_asm_2.940/evm.TU.Hic_asm_4.729/evm.TU.Hic_asm_5.71/evm.TU.Hic_asm_5.345/evm.TU.Hic_asm_5.632/evm.TU.Hic_asm_7.541/evm.TU.Hic_asm_7.563/evm.TU.Hic_…	29		ko04916	Melanogenesis	17/4089	23/5043	0.872284	1	0.868421	evm.TU.Hic_asm_11.454/evm.TU.Hic_asm_11.569/evm.TU.Hic_asm_11.612/evm.TU.Hic_asm_14.1011/evm.TU.Hic_asm_2.667/evm.TU.Hic_asm_3.408/evm.TU.Hic_asm_4.133/evm.TU.Hic_asm_4.633/evm.TU.Hic_asm_4.969/evm.TU.Hic_asm_4.1113/evm.TU.Hic_asm_5.575/evm.TU.Hic_asm_5.578/evm.TU.Hic_asm_5.658/evm.TU.Hic_asm_6.117/evm.TU.Hic_asm_9.633/evm.TU.Hic_asm_9.918/evm.TU.Hic_asm_6.108	17
ko03008	Ribosome biogenesis in eukaryotes	71/4144	91/5043	0.879716	1	0.861842	evm.TU.Hic_asm_0.459/evm.TU.Hic_asm_1.333/evm.TU.Hic_asm_1.454/evm.TU.Hic_asm_1.617/evm.TU.Hic_asm_1.646/evm.TU.Hic_asm_1.686/evm.TU.Hic_asm_1.910/evm.TU.Hic_asm_1.933/evm.TU.Hic_asm_10.21/evm.TU.Hic_asm_10.219/evm.TU.Hic_asm_10.468/evm.TU.Hic_asm_10.548/evm.TU.Hic_asm_11.361/evm.TU.Hic_asm_11.367/evm.TU.Hic_asm_11.455/evm.TU.Hic_asm_11.603/evm.TU.Hic_asm_11.830/evm.TU.Hic_asm_11.1003/evm.TU.Hic_…	71		ko04015	Rap1 signaling pathway	13/4089	18/5043	0.892534	1	0.868421	evm.TU.Hic_asm_11.377/evm.TU.Hic_asm_13.858/evm.TU.Hic_asm_14.635/evm.TU.Hic_asm_14.1011/evm.TU.Hic_asm_3.421/evm.TU.Hic_asm_4.13/evm.TU.Hic_asm_4.633/evm.TU.Hic_asm_4.1033/evm.TU.Hic_asm_4.1113/evm.TU.Hic_asm_5.575/evm.TU.Hic_asm_5.657/evm.TU.Hic_asm_5.658/evm.TU.Hic_asm_6.1097	13
ko04623	Cytosolic DNA-sensing pathway	11/4144	15/5043	0.887346	1	0.861842	evm.TU.Hic_asm_1.235/evm.TU.Hic_asm_11.660/evm.TU.Hic_asm_11.860/evm.TU.Hic_asm_12.702/evm.TU.Hic_asm_2.625/evm.TU.Hic_asm_3.115/evm.TU.Hic_asm_3.549/evm.TU.Hic_asm_5.255/evm.TU.Hic_asm_5.256/evm.TU.Hic_asm_8.1365/evm.TU.Hic_asm_9.210	11		ko04114	Oocyte meiosis	13/4089	18/5043	0.892534	1	0.868421	evm.TU.Hic_asm_13.338/evm.TU.Hic_asm_3.1112/evm.TU.Hic_asm_4.133/evm.TU.Hic_asm_4.633/evm.TU.Hic_asm_4.969/evm.TU.Hic_asm_4.1113/evm.TU.Hic_asm_5.578/evm.TU.Hic_asm_5.658/evm.TU.Hic_asm_6.117/evm.TU.Hic_asm_9.419/evm.TU.Hic_asm_9.633/evm.TU.Hic_asm_9.918/evm.TU.Hic_asm_6.108	13
ko00600	Sphingolipid metabolism	38/4144	50/5043	0.904733	1	0.861842	evm.TU.Hic_asm_0.58/evm.TU.Hic_asm_0.617/evm.TU.Hic_asm_0.1104/evm.TU.Hic_asm_1.542/evm.TU.Hic_asm_1.602/evm.TU.Hic_asm_1.711/evm.TU.Hic_asm_10.106/evm.TU.Hic_asm_10.867/evm.TU.Hic_asm_10.894/evm.TU.Hic_asm_10.1101/evm.TU.Hic_asm_11.40/evm.TU.Hic_asm_11.681/evm.TU.Hic_asm_11.1075/evm.TU.Hic_asm_13.366/evm.TU.Hic_asm_14.425/evm.TU.Hic_asm_2.426/evm.TU.Hic_asm_2.539/evm.TU.Hic_asm_2.546/evm.TU.Hic_…	38		ko00591	Linoleic acid metabolism	12/4089	17/5043	0.915399	1	0.868421	evm.TU.Hic_asm_0.309/evm.TU.Hic_asm_10.195/evm.TU.Hic_asm_10.317/evm.TU.Hic_asm_10.442/evm.TU.Hic_asm_10.656/evm.TU.Hic_asm_11.428/evm.TU.Hic_asm_12.789/evm.TU.Hic_asm_13.270/evm.TU.Hic_asm_14.140/evm.TU.Hic_asm_2.380/evm.TU.Hic_asm_4.543/evm.TU.Hic_asm_9.738	12
ko00512	Mucin type O-glycan biosynthesis	20/4144	27/5043	0.907194	1	0.861842	evm.TU.Hic_asm_11.927/evm.TU.Hic_asm_12.104/evm.TU.Hic_asm_12.105/evm.TU.Hic_asm_12.991/evm.TU.Hic_asm_13.731/evm.TU.Hic_asm_3.274/evm.TU.Hic_asm_3.275/evm.TU.Hic_asm_3.624/evm.TU.Hic_asm_3.667/evm.TU.Hic_asm_3.1176/evm.TU.Hic_asm_3.1193/evm.TU.Hic_asm_4.82/evm.TU.Hic_asm_4.83/evm.TU.Hic_asm_4.84/evm.TU.Hic_asm_4.212/evm.TU.Hic_asm_4.213/evm.TU.Hic_asm_6.1283/evm.TU.Hic_asm_8.943/evm.TU.Hic_asm_9…	20		ko00910	Nitrogen metabolism	12/4089	17/5043	0.915399	1	0.868421	evm.TU.Hic_asm_1.375/evm.TU.Hic_asm_12.377/evm.TU.Hic_asm_12.1114/evm.TU.Hic_asm_2.236/evm.TU.Hic_asm_3.966/evm.TU.Hic_asm_6.1032/evm.TU.Hic_asm_7.584/evm.TU.Hic_asm_8.477/evm.TU.Hic_asm_8.518/evm.TU.Hic_asm_8.1105/evm.TU.Hic_asm_8.1200/evm.TU.Hic_asm_13.514	12
ko00290	Valine, leucine and isoleucine biosynthesis	7/4144	10/5043	0.914422	1	0.861842	evm.TU.Hic_asm_14.870/evm.TU.Hic_asm_14.872/evm.TU.Hic_asm_3.760/evm.TU.Hic_asm_6.67/evm.TU.Hic_asm_6.770/evm.TU.Hic_asm_6.909/evm.TU.Hic_asm_7.1384	7		ko04261	Adrenergic signaling in cardiomyocytes	18/4089	25/5043	0.916387	1	0.868421	evm.TU.Hic_asm_10.921/evm.TU.Hic_asm_12.559/evm.TU.Hic_asm_13.338/evm.TU.Hic_asm_3.408/evm.TU.Hic_asm_4.133/evm.TU.Hic_asm_4.633/evm.TU.Hic_asm_4.816/evm.TU.Hic_asm_4.969/evm.TU.Hic_asm_4.1113/evm.TU.Hic_asm_5.578/evm.TU.Hic_asm_5.635/evm.TU.Hic_asm_5.658/evm.TU.Hic_asm_6.117/evm.TU.Hic_asm_6.397/evm.TU.Hic_asm_8.271/evm.TU.Hic_asm_9.633/evm.TU.Hic_asm_9.918/evm.TU.Hic_asm_6.108	18
ko04260	Cardiac muscle contraction	7/4144	10/5043	0.914422	1	0.861842	evm.TU.Hic_asm_10.921/evm.TU.Hic_asm_11.574/evm.TU.Hic_asm_12.553/evm.TU.Hic_asm_13.308/evm.TU.Hic_asm_4.816/evm.TU.Hic_asm_5.635/evm.TU.Hic_asm_6.397	7		ko00500	Starch and sucrose metabolism	21/4089	29/5043	0.918686	1	0.868421	evm.TU.CTG195.1/evm.TU.Hic_asm_0.474/evm.TU.Hic_asm_1.916/evm.TU.Hic_asm_10.781/evm.TU.Hic_asm_11.707/evm.TU.Hic_asm_12.102/evm.TU.Hic_asm_12.647/evm.TU.Hic_asm_14.309/evm.TU.Hic_asm_3.67/evm.TU.Hic_asm_4.961/evm.TU.Hic_asm_5.356/evm.TU.Hic_asm_6.751/evm.TU.Hic_asm_7.276/evm.TU.Hic_asm_7.1077/evm.TU.Hic_asm_8.35/evm.TU.Hic_asm_8.195/evm.TU.Hic_asm_8.569/evm.TU.Hic_asm_9.79/evm.TU.Hic_asm_9.215/ev…	21
ko04657	IL-17 signaling pathway	7/4144	10/5043	0.914422	1	0.861842	evm.TU.Hic_asm_1.603/evm.TU.Hic_asm_1.604/evm.TU.Hic_asm_10.717/evm.TU.Hic_asm_11.726/evm.TU.Hic_asm_2.753/evm.TU.Hic_asm_7.1601/evm.TU.Hic_asm_9.1368	7		ko04510	Focal adhesion	28/4089	39/5043	0.948801	1	0.868421	evm.TU.Hic_asm_1.543/evm.TU.Hic_asm_1.667/evm.TU.Hic_asm_10.217/evm.TU.Hic_asm_11.569/evm.TU.Hic_asm_11.612/evm.TU.Hic_asm_12.291/evm.TU.Hic_asm_14.635/evm.TU.Hic_asm_14.1011/evm.TU.Hic_asm_2.190/evm.TU.Hic_asm_2.332/evm.TU.Hic_asm_2.870/evm.TU.Hic_asm_2.878/evm.TU.Hic_asm_3.441/evm.TU.Hic_asm_3.729/evm.TU.Hic_asm_4.100/evm.TU.Hic_asm_5.332/evm.TU.Hic_asm_5.657/evm.TU.Hic_asm_6.504/evm.TU.Hic_asm…	28
ko04510	Focal adhesion	29/4144	39/5043	0.926414	1	0.861842	evm.TU.Hic_asm_1.667/evm.TU.Hic_asm_10.217/evm.TU.Hic_asm_11.569/evm.TU.Hic_asm_11.612/evm.TU.Hic_asm_12.291/evm.TU.Hic_asm_14.635/evm.TU.Hic_asm_14.1011/evm.TU.Hic_asm_2.190/evm.TU.Hic_asm_2.332/evm.TU.Hic_asm_2.870/evm.TU.Hic_asm_2.878/evm.TU.Hic_asm_3.441/evm.TU.Hic_asm_3.729/evm.TU.Hic_asm_3.1210/evm.TU.Hic_asm_4.100/evm.TU.Hic_asm_5.332/evm.TU.Hic_asm_5.657/evm.TU.Hic_asm_6.504/evm.TU.Hic_as…	29		ko00565	Ether lipid metabolism	44/4089	60/5043	0.951226	1	0.868421	evm.TU.CTG223.4/evm.TU.Hic_asm_0.309/evm.TU.Hic_asm_0.430/evm.TU.Hic_asm_1.77/evm.TU.Hic_asm_1.138/evm.TU.Hic_asm_1.323/evm.TU.Hic_asm_1.373/evm.TU.Hic_asm_1.542/evm.TU.Hic_asm_1.730/evm.TU.Hic_asm_10.284/evm.TU.Hic_asm_10.694/evm.TU.Hic_asm_10.867/evm.TU.Hic_asm_10.894/evm.TU.Hic_asm_10.976/evm.TU.Hic_asm_10.977/evm.TU.Hic_asm_11.108/evm.TU.Hic_asm_11.123/evm.TU.Hic_asm_11.428/evm.TU.Hic_asm_11.…	44
ko00591	Linoleic acid metabolism	12/4144	17/5043	0.933551	1	0.861842	evm.TU.Hic_asm_0.309/evm.TU.Hic_asm_10.195/evm.TU.Hic_asm_10.317/evm.TU.Hic_asm_10.441/evm.TU.Hic_asm_10.496/evm.TU.Hic_asm_10.656/evm.TU.Hic_asm_12.789/evm.TU.Hic_asm_13.270/evm.TU.Hic_asm_14.140/evm.TU.Hic_asm_2.380/evm.TU.Hic_asm_4.543/evm.TU.Hic_asm_9.738	12		ko04621	NOD-like receptor signaling pathway	21/4089	30/5043	0.956585	1	0.868421	evm.TU.Hic_asm_0.364/evm.TU.Hic_asm_1.469/evm.TU.Hic_asm_1.604/evm.TU.Hic_asm_1.860/evm.TU.Hic_asm_1.868/evm.TU.Hic_asm_11.529/evm.TU.Hic_asm_11.533/evm.TU.Hic_asm_11.860/evm.TU.Hic_asm_13.338/evm.TU.Hic_asm_13.370/evm.TU.Hic_asm_13.385/evm.TU.Hic_asm_13.577/evm.TU.Hic_asm_13.901/evm.TU.Hic_asm_2.753/evm.TU.Hic_asm_3.837/evm.TU.Hic_asm_4.577/evm.TU.Hic_asm_5.255/evm.TU.Hic_asm_5.256/evm.TU.Hic_as…	21
ko05010	Alzheimer disease	9/4144	13/5043	0.934567	1	0.861842	evm.TU.Hic_asm_1.604/evm.TU.Hic_asm_12.28/evm.TU.Hic_asm_4.633/evm.TU.Hic_asm_4.974/evm.TU.Hic_asm_4.1113/evm.TU.Hic_asm_5.575/evm.TU.Hic_asm_5.658/evm.TU.Hic_asm_7.542/evm.TU.Hic_asm_7.1468	9		ko05206	MicroRNAs in cancer	7/4089	11/5043	0.959557	1	0.868421	evm.TU.Hic_asm_14.635/evm.TU.Hic_asm_14.1011/evm.TU.Hic_asm_3.1108/evm.TU.Hic_asm_5.575/evm.TU.Hic_asm_5.657/evm.TU.Hic_asm_7.226/evm.TU.Hic_asm_7.998	7
ko00592	alpha-Linolenic acid metabolism	21/4144	29/5043	0.940647	1	0.861842	evm.TU.Hic_asm_0.127/evm.TU.Hic_asm_0.309/evm.TU.Hic_asm_1.323/evm.TU.Hic_asm_1.373/evm.TU.Hic_asm_1.730/evm.TU.Hic_asm_10.344/evm.TU.Hic_asm_10.976/evm.TU.Hic_asm_10.977/evm.TU.Hic_asm_12.688/evm.TU.Hic_asm_12.870/evm.TU.Hic_asm_12.921/evm.TU.Hic_asm_14.140/evm.TU.Hic_asm_14.976/evm.TU.Hic_asm_2.110/evm.TU.Hic_asm_3.743/evm.TU.Hic_asm_4.543/evm.TU.Hic_asm_4.755/evm.TU.Hic_asm_5.42/evm.TU.Hic_asm…	21		ko00592	alpha-Linolenic acid metabolism	20/4089	29/5043	0.965387	1	0.868421	evm.TU.Hic_asm_0.309/evm.TU.Hic_asm_1.323/evm.TU.Hic_asm_1.373/evm.TU.Hic_asm_1.730/evm.TU.Hic_asm_10.344/evm.TU.Hic_asm_10.976/evm.TU.Hic_asm_10.977/evm.TU.Hic_asm_11.428/evm.TU.Hic_asm_12.688/evm.TU.Hic_asm_12.803/evm.TU.Hic_asm_12.921/evm.TU.Hic_asm_14.140/evm.TU.Hic_asm_14.976/evm.TU.Hic_asm_3.743/evm.TU.Hic_asm_4.543/evm.TU.Hic_asm_4.755/evm.TU.Hic_asm_5.42/evm.TU.Hic_asm_7.808/evm.TU.Hic_as…	20
ko00730	Thiamine metabolism	14/4144	20/5043	0.949066	1	0.861842	evm.TU.GTG5.27/evm.TU.Hic_asm_1.592/evm.TU.Hic_asm_1.908/evm.TU.Hic_asm_1.922/evm.TU.Hic_asm_12.565/evm.TU.Hic_asm_3.609/evm.TU.Hic_asm_3.833/evm.TU.Hic_asm_5.229/evm.TU.Hic_asm_6.215/evm.TU.Hic_asm_6.244/evm.TU.Hic_asm_6.1224/evm.TU.Hic_asm_7.932/evm.TU.Hic_asm_8.192/evm.TU.Hic_asm_9.113	14		ko04744	Phototransduction	9/4089	14/5043	0.965993	1	0.868421	evm.TU.Hic_asm_4.133/evm.TU.Hic_asm_4.633/evm.TU.Hic_asm_4.969/evm.TU.Hic_asm_4.1113/evm.TU.Hic_asm_5.578/evm.TU.Hic_asm_5.658/evm.TU.Hic_asm_6.117/evm.TU.Hic_asm_9.918/evm.TU.Hic_asm_6.108	9
ko00360	Phenylalanine metabolism	11/4144	16/5043	0.949674	1	0.861842	evm.TU.Hic_asm_0.260/evm.TU.Hic_asm_10.90/evm.TU.Hic_asm_10.1112/evm.TU.Hic_asm_12.1205/evm.TU.Hic_asm_12.1208/evm.TU.Hic_asm_4.1145/evm.TU.Hic_asm_4.1208/evm.TU.Hic_asm_7.563/evm.TU.Hic_asm_7.564/evm.TU.Hic_asm_8.1186/evm.TU.Hic_asm_8.1506	11		ko04270	Vascular smooth muscle contraction	17/4089	25/5043	0.96643	1	0.868421	evm.TU.Hic_asm_13.901/evm.TU.Hic_asm_14.202/evm.TU.Hic_asm_14.1011/evm.TU.Hic_asm_2.590/evm.TU.Hic_asm_2.667/evm.TU.Hic_asm_3.408/evm.TU.Hic_asm_4.133/evm.TU.Hic_asm_4.633/evm.TU.Hic_asm_4.969/evm.TU.Hic_asm_4.1113/evm.TU.Hic_asm_5.578/evm.TU.Hic_asm_5.658/evm.TU.Hic_asm_6.117/evm.TU.Hic_asm_9.633/evm.TU.Hic_asm_9.738/evm.TU.Hic_asm_9.918/evm.TU.Hic_asm_6.108	17
ko00513	Various types of N-glycan biosynthesis	77/4144	101/5043	0.951843	1	0.861842	evm.TU.Hic_asm_0.354/evm.TU.Hic_asm_0.650/evm.TU.Hic_asm_1.152/evm.TU.Hic_asm_1.176/evm.TU.Hic_asm_1.726/evm.TU.Hic_asm_10.232/evm.TU.Hic_asm_10.498/evm.TU.Hic_asm_10.845/evm.TU.Hic_asm_10.870/evm.TU.Hic_asm_10.875/evm.TU.Hic_asm_10.884/evm.TU.Hic_asm_11.112/evm.TU.Hic_asm_11.369/evm.TU.Hic_asm_11.852/evm.TU.Hic_asm_11.922/evm.TU.Hic_asm_12.378/evm.TU.Hic_asm_12.649/evm.TU.Hic_asm_12.720/evm.TU.H…	77		ko04151	PI3K-Akt signaling pathway	6/4089	10/5043	0.973967	1	0.868421	evm.TU.Hic_asm_13.858/evm.TU.Hic_asm_14.635/evm.TU.Hic_asm_2.878/evm.TU.Hic_asm_5.575/evm.TU.Hic_asm_8.695/evm.TU.Hic_asm_9.827	6
ko00410	beta-Alanine metabolism	47/4144	63/5043	0.954436	1	0.861842	evm.TU.Hic_asm_1.297/evm.TU.Hic_asm_1.345/evm.TU.Hic_asm_1.357/evm.TU.Hic_asm_1.358/evm.TU.Hic_asm_10.344/evm.TU.Hic_asm_10.758/evm.TU.Hic_asm_11.763/evm.TU.Hic_asm_12.735/evm.TU.Hic_asm_12.1224/evm.TU.Hic_asm_13.74/evm.TU.Hic_asm_13.75/evm.TU.Hic_asm_14.448/evm.TU.Hic_asm_14.776/evm.TU.Hic_asm_14.777/evm.TU.Hic_asm_2.155/evm.TU.Hic_asm_2.158/evm.TU.Hic_asm_3.264/evm.TU.Hic_asm_3.521/evm.TU.Hic_a…	47		ko04657	IL-17 signaling pathway	6/4089	10/5043	0.973967	1	0.868421	evm.TU.Hic_asm_1.603/evm.TU.Hic_asm_1.604/evm.TU.Hic_asm_10.717/evm.TU.Hic_asm_11.726/evm.TU.Hic_asm_2.753/evm.TU.Hic_asm_9.1368	6
ko04350	TGF-beta signaling pathway	76/4144	100/5043	0.956732	1	0.861842	evm.TU.GTG175.5/evm.TU.Hic_asm_0.357/evm.TU.Hic_asm_0.367/evm.TU.Hic_asm_0.707/evm.TU.Hic_asm_1.232/evm.TU.Hic_asm_1.642/evm.TU.Hic_asm_1.667/evm.TU.Hic_asm_10.216/evm.TU.Hic_asm_10.782/evm.TU.Hic_asm_10.1001/evm.TU.Hic_asm_11.354/evm.TU.Hic_asm_11.617/evm.TU.Hic_asm_11.661/evm.TU.Hic_asm_11.833/evm.TU.Hic_asm_11.1157/evm.TU.Hic_asm_12.153/evm.TU.Hic_asm_12.635/evm.TU.Hic_asm_12.657/evm.TU.Hic_as…	76		ko05205	Proteoglycans in cancer	6/4089	10/5043	0.973967	1	0.868421	evm.TU.Hic_asm_10.217/evm.TU.Hic_asm_14.635/evm.TU.Hic_asm_14.1011/evm.TU.Hic_asm_5.575/evm.TU.Hic_asm_7.226/evm.TU.Hic_asm_9.875	6
ko05206	MicroRNAs in cancer	7/4144	11/5043	0.968033	1	0.861842	evm.TU.Hic_asm_14.635/evm.TU.Hic_asm_14.1011/evm.TU.Hic_asm_3.1108/evm.TU.Hic_asm_5.575/evm.TU.Hic_asm_5.657/evm.TU.Hic_asm_7.226/evm.TU.Hic_asm_7.998	7		ko00534	Glycosaminoglycan biosynthesis - heparan sulfate / heparin	43/4089	60/5043	0.97483	1	0.868421	evm.TU.Hic_asm_0.36/evm.TU.Hic_asm_0.179/evm.TU.Hic_asm_0.401/evm.TU.Hic_asm_0.411/evm.TU.Hic_asm_0.496/evm.TU.Hic_asm_0.616/evm.TU.Hic_asm_0.624/evm.TU.Hic_asm_0.984/evm.TU.Hic_asm_0.1017/evm.TU.Hic_asm_10.831/evm.TU.Hic_asm_10.952/evm.TU.Hic_asm_11.426/evm.TU.Hic_asm_11.659/evm.TU.Hic_asm_11.791/evm.TU.Hic_asm_11.794/evm.TU.Hic_asm_14.840/evm.TU.Hic_asm_2.662/evm.TU.Hic_asm_2.698/evm.TU.Hic_asm…	43
ko00601	Glycosphingolipid biosynthesis - lacto and neolacto series	18/4144	26/5043	0.969571	1	0.861842	evm.TU.Hic_asm_1.152/evm.TU.Hic_asm_10.884/evm.TU.Hic_asm_11.382/evm.TU.Hic_asm_11.385/evm.TU.Hic_asm_11.386/evm.TU.Hic_asm_11.852/evm.TU.Hic_asm_11.922/evm.TU.Hic_asm_11.1092/evm.TU.Hic_asm_3.678/evm.TU.Hic_asm_6.1160/evm.TU.Hic_asm_6.1339/evm.TU.Hic_asm_7.1041/evm.TU.Hic_asm_7.1390/evm.TU.Hic_asm_8.1034/evm.TU.Hic_asm_9.583/evm.TU.Hic_asm_9.585/evm.TU.Hic_asm_1.675/evm.TU.Hic_asm_11.853	18		ko00730	Thiamine metabolism	13/4089	20/5043	0.976693	1	0.868421	evm.TU.Hic_asm_1.592/evm.TU.Hic_asm_1.908/evm.TU.Hic_asm_1.922/evm.TU.Hic_asm_12.565/evm.TU.Hic_asm_3.609/evm.TU.Hic_asm_3.833/evm.TU.Hic_asm_5.229/evm.TU.Hic_asm_6.215/evm.TU.Hic_asm_6.244/evm.TU.Hic_asm_6.1224/evm.TU.Hic_asm_7.932/evm.TU.Hic_asm_8.192/evm.TU.Hic_asm_9.113	13
ko00533	Glycosaminoglycan biosynthesis - keratan sulfate	15/4144	22/5043	0.969814	1	0.861842	evm.TU.Hic_asm_1.152/evm.TU.Hic_asm_1.726/evm.TU.Hic_asm_10.875/evm.TU.Hic_asm_10.884/evm.TU.Hic_asm_11.852/evm.TU.Hic_asm_11.922/evm.TU.Hic_asm_13.96/evm.TU.Hic_asm_4.878/evm.TU.Hic_asm_6.1160/evm.TU.Hic_asm_6.1339/evm.TU.Hic_asm_7.1462/evm.TU.Hic_asm_9.770/evm.TU.Hic_asm_9.1136/evm.TU.Hic_asm_1.675/evm.TU.Hic_asm_11.853	15		ko05010	Alzheimer disease	8/4089	13/5043	0.976962	1	0.868421	evm.TU.Hic_asm_1.604/evm.TU.Hic_asm_12.28/evm.TU.Hic_asm_4.633/evm.TU.Hic_asm_4.1113/evm.TU.Hic_asm_5.575/evm.TU.Hic_asm_5.658/evm.TU.Hic_asm_7.542/evm.TU.Hic_asm_7.1468	8
ko00565	Ether lipid metabolism	44/4144	60/5043	0.970631	1	0.861842	evm.TU.Hic_asm_0.127/evm.TU.Hic_asm_0.309/evm.TU.Hic_asm_0.430/evm.TU.Hic_asm_1.77/evm.TU.Hic_asm_1.138/evm.TU.Hic_asm_1.323/evm.TU.Hic_asm_1.373/evm.TU.Hic_asm_1.542/evm.TU.Hic_asm_1.730/evm.TU.Hic_asm_10.284/evm.TU.Hic_asm_10.694/evm.TU.Hic_asm_10.867/evm.TU.Hic_asm_10.894/evm.TU.Hic_asm_10.976/evm.TU.Hic_asm_10.977/evm.TU.Hic_asm_11.108/evm.TU.Hic_asm_11.123/evm.TU.Hic_asm_11.495/evm.TU.Hic_as…	44		ko00260	Glycine, serine and threonine metabolism	48/4089	67/5043	0.98004	1	0.868421	evm.TU.CTG226.2/evm.TU.Hic_asm_0.1079/evm.TU.Hic_asm_1.285/evm.TU.Hic_asm_1.772/evm.TU.Hic_asm_1.775/evm.TU.Hic_asm_1.919/evm.TU.Hic_asm_10.343/evm.TU.Hic_asm_10.692/evm.TU.Hic_asm_10.727/evm.TU.Hic_asm_10.728/evm.TU.Hic_asm_10.942/evm.TU.Hic_asm_10.944/evm.TU.Hic_asm_10.959/evm.TU.Hic_asm_11.483/evm.TU.Hic_asm_12.572/evm.TU.Hic_asm_12.994/evm.TU.Hic_asm_13.357/evm.TU.Hic_asm_13.430/evm.TU.Hic_as…	48
ko04151	PI3K-Akt signaling pathway	6/4144	10/5043	0.979628	1	0.861842	evm.TU.Hic_asm_13.858/evm.TU.Hic_asm_14.635/evm.TU.Hic_asm_2.878/evm.TU.Hic_asm_5.575/evm.TU.Hic_asm_8.695/evm.TU.Hic_asm_9.827	6		ko04371	Apelin signaling pathway	20/4089	30/5043	0.982991	1	0.868421	evm.TU.CTG156.3/evm.TU.CTG173.6/evm.TU.Hic_asm_11.104/evm.TU.Hic_asm_11.276/evm.TU.Hic_asm_2.667/evm.TU.Hic_asm_3.408/evm.TU.Hic_asm_4.133/evm.TU.Hic_asm_4.633/evm.TU.Hic_asm_4.969/evm.TU.Hic_asm_4.1113/evm.TU.Hic_asm_5.575/evm.TU.Hic_asm_5.578/evm.TU.Hic_asm_5.658/evm.TU.Hic_asm_6.117/evm.TU.Hic_asm_6.1256/evm.TU.Hic_asm_9.633/evm.TU.Hic_asm_9.918/evm.TU.Hic_asm_9.1236/evm.TU.Hic_asm_11.292/evm.…	20
ko05205	Proteoglycans in cancer	6/4144	10/5043	0.979628	1	0.861842	evm.TU.Hic_asm_10.217/evm.TU.Hic_asm_14.635/evm.TU.Hic_asm_14.1011/evm.TU.Hic_asm_5.575/evm.TU.Hic_asm_7.226/evm.TU.Hic_asm_9.875	6		ko00601	Glycosphingolipid biosynthesis - lacto and neolacto series	17/4089	26/5043	0.98425	1	0.868421	evm.TU.Hic_asm_1.158/evm.TU.Hic_asm_10.884/evm.TU.Hic_asm_11.382/evm.TU.Hic_asm_11.385/evm.TU.Hic_asm_11.386/evm.TU.Hic_asm_11.852/evm.TU.Hic_asm_11.922/evm.TU.Hic_asm_11.1092/evm.TU.Hic_asm_3.678/evm.TU.Hic_asm_6.1160/evm.TU.Hic_asm_6.1339/evm.TU.Hic_asm_7.1041/evm.TU.Hic_asm_8.1034/evm.TU.Hic_asm_9.583/evm.TU.Hic_asm_9.585/evm.TU.Hic_asm_1.675/evm.TU.Hic_asm_14.292	17
ko00330	Arginine and proline metabolism	75/4144	102/5043	0.990081	1	0.861842	evm.TU.Hic_asm_0.1114/evm.TU.Hic_asm_1.357/evm.TU.Hic_asm_1.358/evm.TU.Hic_asm_10.224/evm.TU.Hic_asm_10.312/evm.TU.Hic_asm_10.315/evm.TU.Hic_asm_10.343/evm.TU.Hic_asm_10.859/evm.TU.Hic_asm_10.864/evm.TU.Hic_asm_10.944/evm.TU.Hic_asm_11.763/evm.TU.Hic_asm_11.799/evm.TU.Hic_asm_12.284/evm.TU.Hic_asm_12.735/evm.TU.Hic_asm_12.1205/evm.TU.Hic_asm_12.1224/evm.TU.Hic_asm_13.74/evm.TU.Hic_asm_13.75/evm.T…	75		ko00072	Synthesis and degradation of ketone bodies	7/4089	12/5043	0.98528	1	0.868421	evm.TU.Hic_asm_0.16/evm.TU.Hic_asm_0.19/evm.TU.Hic_asm_1.926/evm.TU.Hic_asm_11.634/evm.TU.Hic_asm_6.209/evm.TU.Hic_asm_7.289/evm.TU.Hic_asm_7.906	7
ko00534	Glycosaminoglycan biosynthesis - heparan sulfate / heparin	42/4144	60/5043	0.993623	1	0.861842	evm.TU.Hic_asm_0.36/evm.TU.Hic_asm_0.179/evm.TU.Hic_asm_0.401/evm.TU.Hic_asm_0.411/evm.TU.Hic_asm_0.496/evm.TU.Hic_asm_0.616/evm.TU.Hic_asm_0.624/evm.TU.Hic_asm_0.984/evm.TU.Hic_asm_10.831/evm.TU.Hic_asm_10.952/evm.TU.Hic_asm_11.426/evm.TU.Hic_asm_11.659/evm.TU.Hic_asm_11.791/evm.TU.Hic_asm_11.794/evm.TU.Hic_asm_14.840/evm.TU.Hic_asm_2.662/evm.TU.Hic_asm_2.698/evm.TU.Hic_asm_4.913/evm.TU.Hic_asm_…	42		ko00533	Glycosaminoglycan biosynthesis - keratan sulfate	14/4089	22/5043	0.98604	1	0.868421	evm.TU.Hic_asm_1.158/evm.TU.Hic_asm_1.726/evm.TU.Hic_asm_10.884/evm.TU.Hic_asm_11.852/evm.TU.Hic_asm_11.922/evm.TU.Hic_asm_13.96/evm.TU.Hic_asm_4.878/evm.TU.Hic_asm_6.1160/evm.TU.Hic_asm_6.1339/evm.TU.Hic_asm_7.1462/evm.TU.Hic_asm_9.770/evm.TU.Hic_asm_9.1136/evm.TU.Hic_asm_1.675/evm.TU.Hic_asm_14.292	14
ko04020	Calcium signaling pathway	26/4144	39/5043	0.994613	1	0.861842	evm.TU.Hic_asm_0.639/evm.TU.Hic_asm_10.78/evm.TU.Hic_asm_10.107/evm.TU.Hic_asm_10.108/evm.TU.Hic_asm_10.921/evm.TU.Hic_asm_11.574/evm.TU.Hic_asm_12.553/evm.TU.Hic_asm_12.559/evm.TU.Hic_asm_14.1011/evm.TU.Hic_asm_4.133/evm.TU.Hic_asm_4.633/evm.TU.Hic_asm_4.969/evm.TU.Hic_asm_4.970/evm.TU.Hic_asm_4.974/evm.TU.Hic_asm_4.1113/evm.TU.Hic_asm_5.578/evm.TU.Hic_asm_5.658/evm.TU.Hic_asm_6.117/evm.TU.Hic_a…	26		ko00310	Lysine degradation	66/4089	92/5043	0.990314	1	0.868421	evm.TU.Hic_asm_0.219/evm.TU.Hic_asm_0.968/evm.TU.Hic_asm_0.1036/evm.TU.Hic_asm_1.297/evm.TU.Hic_asm_1.304/evm.TU.Hic_asm_1.481/evm.TU.Hic_asm_1.820/evm.TU.Hic_asm_10.190/evm.TU.Hic_asm_10.959/evm.TU.Hic_asm_11.316/evm.TU.Hic_asm_11.338/evm.TU.Hic_asm_11.339/evm.TU.Hic_asm_11.1155/evm.TU.Hic_asm_12.52/evm.TU.Hic_asm_12.529/evm.TU.Hic_asm_13.349/evm.TU.Hic_asm_13.828/evm.TU.Hic_asm_13.888/evm.TU.Hi…	66
ko00260	Glycine, serine and threonine metabolism	47/4144	67/5043	0.995146	1	0.861842	evm.TU.GTG5.17/evm.TU.GTG5.35/evm.TU.Hic_asm_0.1079/evm.TU.Hic_asm_1.285/evm.TU.Hic_asm_1.772/evm.TU.Hic_asm_1.775/evm.TU.Hic_asm_1.919/evm.TU.Hic_asm_10.343/evm.TU.Hic_asm_10.692/evm.TU.Hic_asm_10.727/evm.TU.Hic_asm_10.728/evm.TU.Hic_asm_10.944/evm.TU.Hic_asm_10.959/evm.TU.Hic_asm_11.483/evm.TU.Hic_asm_12.572/evm.TU.Hic_asm_12.994/evm.TU.Hic_asm_13.357/evm.TU.Hic_asm_13.430/evm.TU.Hic_asm_13.538…	47		ko04146	Peroxisome	89/4089	122/5043	0.990505	1	0.868421	evm.TU.Hic_asm_0.16/evm.TU.Hic_asm_0.19/evm.TU.Hic_asm_0.38/evm.TU.Hic_asm_0.385/evm.TU.Hic_asm_0.705/evm.TU.Hic_asm_1.181/evm.TU.Hic_asm_1.337/evm.TU.Hic_asm_1.521/evm.TU.Hic_asm_1.522/evm.TU.Hic_asm_1.583/evm.TU.Hic_asm_1.590/evm.TU.Hic_asm_1.678/evm.TU.Hic_asm_1.700/evm.TU.Hic_asm_1.710/evm.TU.Hic_asm_1.738/evm.TU.Hic_asm_1.944/evm.TU.Hic_asm_10.304/evm.TU.Hic_asm_10.343/evm.TU.Hic_asm_10.344/…	89
ko04115	p53 signaling pathway	14/4144	23/5043	0.996257	1	0.861842	evm.TU.Hic_asm_1.667/evm.TU.Hic_asm_10.821/evm.TU.Hic_asm_11.249/evm.TU.Hic_asm_12.1094/evm.TU.Hic_asm_12.1225/evm.TU.Hic_asm_13.370/evm.TU.Hic_asm_13.385/evm.TU.Hic_asm_14.635/evm.TU.Hic_asm_7.104/evm.TU.Hic_asm_7.505/evm.TU.Hic_asm_7.900/evm.TU.Hic_asm_7.1182/evm.TU.Hic_asm_8.96/evm.TU.Hic_asm_8.808	14		ko04350	TGF-beta signaling pathway	72/4089	100/5043	0.991033	1	0.868421	evm.TU.CTG175.5/evm.TU.Hic_asm_0.357/evm.TU.Hic_asm_0.367/evm.TU.Hic_asm_0.707/evm.TU.Hic_asm_0.726/evm.TU.Hic_asm_1.222/evm.TU.Hic_asm_1.232/evm.TU.Hic_asm_1.642/evm.TU.Hic_asm_1.667/evm.TU.Hic_asm_10.216/evm.TU.Hic_asm_10.782/evm.TU.Hic_asm_10.1001/evm.TU.Hic_asm_11.354/evm.TU.Hic_asm_11.617/evm.TU.Hic_asm_11.661/evm.TU.Hic_asm_11.1157/evm.TU.Hic_asm_12.153/evm.TU.Hic_asm_12.635/evm.TU.Hic_asm_…	72
ko03018	RNA degradation	78/4144	108/5043	0.996661	1	0.861842	evm.TU.GTG5.21/evm.TU.GTG5.23/evm.TU.Hic_asm_0.326/evm.TU.Hic_asm_0.339/evm.TU.Hic_asm_0.642/evm.TU.Hic_asm_0.708/evm.TU.Hic_asm_0.729/evm.TU.Hic_asm_0.826/evm.TU.Hic_asm_0.871/evm.TU.Hic_asm_0.891/evm.TU.Hic_asm_1.334/evm.TU.Hic_asm_1.483/evm.TU.Hic_asm_1.764/evm.TU.Hic_asm_10.74/evm.TU.Hic_asm_10.258/evm.TU.Hic_asm_10.327/evm.TU.Hic_asm_10.577/evm.TU.Hic_asm_11.43/evm.TU.Hic_asm_11.444/evm.TU.H…	78		ko00830	Retinol metabolism	36/4089	53/5043	0.993431	1	0.868421	evm.TU.CTG188.5/evm.TU.Hic_asm_0.154/evm.TU.Hic_asm_0.155/evm.TU.Hic_asm_0.276/evm.TU.Hic_asm_0.539/evm.TU.Hic_asm_1.738/evm.TU.Hic_asm_1.901/evm.TU.Hic_asm_10.195/evm.TU.Hic_asm_10.317/evm.TU.Hic_asm_10.412/evm.TU.Hic_asm_10.442/evm.TU.Hic_asm_10.656/evm.TU.Hic_asm_11.411/evm.TU.Hic_asm_11.647/evm.TU.Hic_asm_12.127/evm.TU.Hic_asm_12.789/evm.TU.Hic_asm_12.903/evm.TU.Hic_asm_12.904/evm.TU.Hic_asm_…	36
ko00072	Synthesis and degradation of ketone bodies	6/4144	12/5043	0.998075	1	0.861842	evm.TU.Hic_asm_0.19/evm.TU.Hic_asm_1.926/evm.TU.Hic_asm_11.634/evm.TU.Hic_asm_6.209/evm.TU.Hic_asm_7.289/evm.TU.Hic_asm_7.906	6		ko04060	Cytokine-cytokine receptor interaction	7/4089	13/5043	0.994985	1	0.868421	evm.TU.Hic_asm_0.726/evm.TU.Hic_asm_6.863/evm.TU.Hic_asm_7.625/evm.TU.Hic_asm_7.1317/evm.TU.Hic_asm_7.1318/evm.TU.Hic_asm_7.1567/evm.TU.Hic_asm_9.1368	7
ko00650	Butanoate metabolism	23/4144	37/5043	0.999025	1	0.861842	evm.TU.Hic_asm_0.19/evm.TU.Hic_asm_1.297/evm.TU.Hic_asm_1.926/evm.TU.Hic_asm_11.634/evm.TU.Hic_asm_11.998/evm.TU.Hic_asm_11.999/evm.TU.Hic_asm_14.180/evm.TU.Hic_asm_14.448/evm.TU.Hic_asm_14.776/evm.TU.Hic_asm_14.777/evm.TU.Hic_asm_3.917/evm.TU.Hic_asm_4.682/evm.TU.Hic_asm_6.209/evm.TU.Hic_asm_6.359/evm.TU.Hic_asm_6.890/evm.TU.Hic_asm_7.289/evm.TU.Hic_asm_7.906/evm.TU.Hic_asm_7.1384/evm.TU.Hic_asm…	23		ko04110	Cell cycle	7/4089	13/5043	0.994985	1	0.868421	evm.TU.Hic_asm_1.53/evm.TU.Hic_asm_11.569/evm.TU.Hic_asm_11.612/evm.TU.Hic_asm_13.150/evm.TU.Hic_asm_3.196/evm.TU.Hic_asm_3.1112/evm.TU.Hic_asm_7.1404	7
ko00310	Lysine degradation	64/4144	92/5043	0.999078	1	0.861842	evm.TU.GTG5.35/evm.TU.Hic_asm_0.219/evm.TU.Hic_asm_0.968/evm.TU.Hic_asm_0.1036/evm.TU.Hic_asm_1.297/evm.TU.Hic_asm_1.481/evm.TU.Hic_asm_1.820/evm.TU.Hic_asm_10.190/evm.TU.Hic_asm_10.959/evm.TU.Hic_asm_11.338/evm.TU.Hic_asm_11.339/evm.TU.Hic_asm_11.1155/evm.TU.Hic_asm_12.52/evm.TU.Hic_asm_12.529/evm.TU.Hic_asm_13.349/evm.TU.Hic_asm_13.828/evm.TU.Hic_asm_13.888/evm.TU.Hic_asm_13.960/evm.TU.Hic_asm_…	64		ko03018	RNA degradation	77/4089	108/5043	0.995627	1	0.868421	evm.TU.CTG5.21/evm.TU.CTG5.23/evm.TU.Hic_asm_0.326/evm.TU.Hic_asm_0.339/evm.TU.Hic_asm_0.642/evm.TU.Hic_asm_0.708/evm.TU.Hic_asm_0.729/evm.TU.Hic_asm_0.826/evm.TU.Hic_asm_0.871/evm.TU.Hic_asm_0.891/evm.TU.Hic_asm_0.917/evm.TU.Hic_asm_1.334/evm.TU.Hic_asm_1.483/evm.TU.Hic_asm_1.764/evm.TU.Hic_asm_10.74/evm.TU.Hic_asm_10.258/evm.TU.Hic_asm_10.577/evm.TU.Hic_asm_11.43/evm.TU.Hic_asm_11.444/evm.TU.Hi…	77
ko04110	Cell cycle	6/4144	13/5043	0.999454	1	0.861842	evm.TU.Hic_asm_1.53/evm.TU.Hic_asm_11.569/evm.TU.Hic_asm_11.612/evm.TU.Hic_asm_3.196/evm.TU.Hic_asm_3.1112/evm.TU.Hic_asm_7.1404	6		ko04115	p53 signaling pathway	13/4089	23/5043	0.998479	1	0.868421	evm.TU.Hic_asm_1.667/evm.TU.Hic_asm_10.821/evm.TU.Hic_asm_11.249/evm.TU.Hic_asm_12.1094/evm.TU.Hic_asm_12.1225/evm.TU.Hic_asm_13.370/evm.TU.Hic_asm_13.385/evm.TU.Hic_asm_14.635/evm.TU.Hic_asm_7.104/evm.TU.Hic_asm_7.505/evm.TU.Hic_asm_7.900/evm.TU.Hic_asm_8.96/evm.TU.Hic_asm_8.808	13
ko04146	Peroxisome	86/4144	122/5043	0.999549	1	0.861842	evm.TU.GTG5.28/evm.TU.Hic_asm_0.19/evm.TU.Hic_asm_0.38/evm.TU.Hic_asm_0.385/evm.TU.Hic_asm_0.705/evm.TU.Hic_asm_1.181/evm.TU.Hic_asm_1.337/evm.TU.Hic_asm_1.522/evm.TU.Hic_asm_1.583/evm.TU.Hic_asm_1.590/evm.TU.Hic_asm_1.700/evm.TU.Hic_asm_1.710/evm.TU.Hic_asm_1.738/evm.TU.Hic_asm_1.944/evm.TU.Hic_asm_10.304/evm.TU.Hic_asm_10.343/evm.TU.Hic_asm_10.344/evm.TU.Hic_asm_10.944/evm.TU.Hic_asm_10.959/evm…	86		ko04020	Calcium signaling pathway	23/4089	39/5043	0.999664	1	0.868421	evm.TU.Hic_asm_0.541/evm.TU.Hic_asm_10.921/evm.TU.Hic_asm_11.574/evm.TU.Hic_asm_12.553/evm.TU.Hic_asm_12.559/evm.TU.Hic_asm_14.1011/evm.TU.Hic_asm_2.590/evm.TU.Hic_asm_2.938/evm.TU.Hic_asm_3.408/evm.TU.Hic_asm_4.133/evm.TU.Hic_asm_4.633/evm.TU.Hic_asm_4.969/evm.TU.Hic_asm_4.1113/evm.TU.Hic_asm_5.578/evm.TU.Hic_asm_5.658/evm.TU.Hic_asm_6.117/evm.TU.Hic_asm_6.467/evm.TU.Hic_asm_8.111/evm.TU.Hic_asm…	23
ko04070	Phosphatidylinositol signaling system	106/4144	149/5043	0.999738	1	0.861842	evm.TU.Hic_asm_0.701/evm.TU.Hic_asm_0.720/evm.TU.Hic_asm_1.30/evm.TU.Hic_asm_1.104/evm.TU.Hic_asm_1.871/evm.TU.Hic_asm_10.37/evm.TU.Hic_asm_10.38/evm.TU.Hic_asm_10.78/evm.TU.Hic_asm_10.107/evm.TU.Hic_asm_10.108/evm.TU.Hic_asm_10.554/evm.TU.Hic_asm_10.777/evm.TU.Hic_asm_10.1027/evm.TU.Hic_asm_10.1069/evm.TU.Hic_asm_11.398/evm.TU.Hic_asm_11.399/evm.TU.Hic_asm_11.524/evm.TU.Hic_asm_11.724/evm.TU.Hic…	106		ko00590	Arachidonic acid metabolism	59/4089	89/5043	0.999746	1	0.868421	evm.TU.CTG81.1/evm.TU.Hic_asm_0.309/evm.TU.Hic_asm_0.654/evm.TU.Hic_asm_0.997/evm.TU.Hic_asm_1.323/evm.TU.Hic_asm_1.373/evm.TU.Hic_asm_1.470/evm.TU.Hic_asm_1.730/evm.TU.Hic_asm_10.68/evm.TU.Hic_asm_10.220/evm.TU.Hic_asm_10.221/evm.TU.Hic_asm_10.379/evm.TU.Hic_asm_10.418/evm.TU.Hic_asm_10.929/evm.TU.Hic_asm_10.976/evm.TU.Hic_asm_10.977/evm.TU.Hic_asm_11.407/evm.TU.Hic_asm_11.428/evm.TU.Hic_asm_11.…	59
ko00590	Arachidonic acid metabolism	60/4144	89/5043	0.999793	1	0.861842	evm.TU.GTG81.1/evm.TU.Hic_asm_0.127/evm.TU.Hic_asm_0.222/evm.TU.Hic_asm_0.309/evm.TU.Hic_asm_0.654/evm.TU.Hic_asm_0.997/evm.TU.Hic_asm_1.323/evm.TU.Hic_asm_1.373/evm.TU.Hic_asm_1.470/evm.TU.Hic_asm_1.730/evm.TU.Hic_asm_10.68/evm.TU.Hic_asm_10.220/evm.TU.Hic_asm_10.221/evm.TU.Hic_asm_10.379/evm.TU.Hic_asm_10.418/evm.TU.Hic_asm_10.929/evm.TU.Hic_asm_10.976/evm.TU.Hic_asm_10.977/evm.TU.Hic_asm_11.40…	60		ko04070	Phosphatidylinositol signaling system	102/4089	149/5043	0.999942	1	0.868421	evm.TU.Hic_asm_0.701/evm.TU.Hic_asm_0.720/evm.TU.Hic_asm_1.30/evm.TU.Hic_asm_1.104/evm.TU.Hic_asm_1.871/evm.TU.Hic_asm_10.37/evm.TU.Hic_asm_10.38/evm.TU.Hic_asm_10.554/evm.TU.Hic_asm_10.777/evm.TU.Hic_asm_10.1027/evm.TU.Hic_asm_10.1069/evm.TU.Hic_asm_11.30/evm.TU.Hic_asm_11.398/evm.TU.Hic_asm_11.399/evm.TU.Hic_asm_11.524/evm.TU.Hic_asm_11.724/evm.TU.Hic_asm_11.1126/evm.TU.Hic_asm_11.1131/evm.TU.H…	102
ko01212	Fatty acid metabolism	52/4144	88/5043	1	1	0.861842	evm.TU.GTG5.24/evm.TU.Hic_asm_0.91/evm.TU.Hic_asm_1.181/evm.TU.Hic_asm_1.297/evm.TU.Hic_asm_10.290/evm.TU.Hic_asm_10.344/evm.TU.Hic_asm_10.997/evm.TU.Hic_asm_11.512/evm.TU.Hic_asm_11.800/evm.TU.Hic_asm_11.1116/evm.TU.Hic_asm_12.543/evm.TU.Hic_asm_12.546/evm.TU.Hic_asm_12.823/evm.TU.Hic_asm_13.55/evm.TU.Hic_asm_13.474/evm.TU.Hic_asm_13.724/evm.TU.Hic_asm_13.753/evm.TU.Hic_asm_14.776/evm.TU.Hic_asm…	52		ko00071	Fatty acid degradation	44/4089	75/5043	0.999998	1	0.868421	evm.TU.Hic_asm_0.539/evm.TU.Hic_asm_1.297/evm.TU.Hic_asm_1.304/evm.TU.Hic_asm_1.481/evm.TU.Hic_asm_10.290/evm.TU.Hic_asm_10.344/evm.TU.Hic_asm_11.316/evm.TU.Hic_asm_11.512/evm.TU.Hic_asm_11.800/evm.TU.Hic_asm_12.602/evm.TU.Hic_asm_12.603/evm.TU.Hic_asm_13.55/evm.TU.Hic_asm_14.753/evm.TU.Hic_asm_14.776/evm.TU.Hic_asm_14.777/evm.TU.Hic_asm_2.155/evm.TU.Hic_asm_2.158/evm.TU.Hic_asm_2.255/evm.TU.Hic_…	44
ko00562	Inositol phosphate metabolism	61/4144	103/5043	1	1	0.861842	evm.TU.GTG307.3/evm.TU.Hic_asm_0.701/evm.TU.Hic_asm_1.104/evm.TU.Hic_asm_1.651/evm.TU.Hic_asm_1.653/evm.TU.Hic_asm_10.37/evm.TU.Hic_asm_10.38/evm.TU.Hic_asm_10.554/evm.TU.Hic_asm_10.562/evm.TU.Hic_asm_10.777/evm.TU.Hic_asm_10.1027/evm.TU.Hic_asm_11.398/evm.TU.Hic_asm_11.399/evm.TU.Hic_asm_11.724/evm.TU.Hic_asm_11.1126/evm.TU.Hic_asm_12.24/evm.TU.Hic_asm_12.798/evm.TU.Hic_asm_12.973/evm.TU.Hic_asm…	61		ko00562	Inositol phosphate metabolism	64/4089	103/5043	0.999998	1	0.868421	evm.TU.CTG307.3/evm.TU.Hic_asm_0.701/evm.TU.Hic_asm_1.104/evm.TU.Hic_asm_1.651/evm.TU.Hic_asm_1.653/evm.TU.Hic_asm_10.37/evm.TU.Hic_asm_10.38/evm.TU.Hic_asm_10.554/evm.TU.Hic_asm_10.562/evm.TU.Hic_asm_10.777/evm.TU.Hic_asm_10.1027/evm.TU.Hic_asm_11.30/evm.TU.Hic_asm_11.398/evm.TU.Hic_asm_11.399/evm.TU.Hic_asm_11.724/evm.TU.Hic_asm_11.1126/evm.TU.Hic_asm_12.24/evm.TU.Hic_asm_12.798/evm.TU.Hic_asm_…	64
ko00071	Fatty acid degradation	41/4144	75/5043	1	1	0.861842	evm.TU.Hic_asm_0.539/evm.TU.Hic_asm_1.297/evm.TU.Hic_asm_1.481/evm.TU.Hic_asm_10.290/evm.TU.Hic_asm_10.344/evm.TU.Hic_asm_11.512/evm.TU.Hic_asm_11.800/evm.TU.Hic_asm_12.602/evm.TU.Hic_asm_12.603/evm.TU.Hic_asm_13.55/evm.TU.Hic_asm_14.776/evm.TU.Hic_asm_14.777/evm.TU.Hic_asm_2.155/evm.TU.Hic_asm_2.158/evm.TU.Hic_asm_2.255/evm.TU.Hic_asm_2.491/evm.TU.Hic_asm_2.940/evm.TU.Hic_asm_3.209/evm.TU.Hic_as…	41		ko01212	Fatty acid metabolism	53/4089	88/5043	0.999999	1	0.868421	evm.TU.Hic_asm_0.91/evm.TU.Hic_asm_1.181/evm.TU.Hic_asm_1.297/evm.TU.Hic_asm_1.304/evm.TU.Hic_asm_10.290/evm.TU.Hic_asm_10.344/evm.TU.Hic_asm_10.997/evm.TU.Hic_asm_11.512/evm.TU.Hic_asm_11.800/evm.TU.Hic_asm_11.1116/evm.TU.Hic_asm_12.543/evm.TU.Hic_asm_12.546/evm.TU.Hic_asm_12.823/evm.TU.Hic_asm_13.55/evm.TU.Hic_asm_13.474/evm.TU.Hic_asm_13.724/evm.TU.Hic_asm_13.753/evm.TU.Hic_asm_14.753/evm.TU.H…	53
ko04080	Neuroactive ligand-receptor interaction	250/4144	359/5043	1	1	0.861842	evm.TU.GTG176.1/evm.TU.GTG176.3/evm.TU.GTG277.1/evm.TU.Hic_asm_0.288/evm.TU.Hic_asm_0.310/evm.TU.Hic_asm_0.525/evm.TU.Hic_asm_0.606/evm.TU.Hic_asm_0.638/evm.TU.Hic_asm_0.639/evm.TU.Hic_asm_0.817/evm.TU.Hic_asm_0.820/evm.TU.Hic_asm_0.827/evm.TU.Hic_asm_0.987/evm.TU.Hic_asm_0.1117/evm.TU.Hic_asm_0.1178/evm.TU.Hic_asm_1.31/evm.TU.Hic_asm_1.392/evm.TU.Hic_asm_1.475/evm.TU.Hic_asm_1.513/evm.TU.Hic_asm…	250		ko04145	Phagosome	115/4089	185/5043	1	1	0.868421	evm.TU.Hic_asm_0.4/evm.TU.Hic_asm_0.133/evm.TU.Hic_asm_1.390/evm.TU.Hic_asm_1.449/evm.TU.Hic_asm_1.667/evm.TU.Hic_asm_1.807/evm.TU.Hic_asm_1.838/evm.TU.Hic_asm_1.932/evm.TU.Hic_asm_10.4/evm.TU.Hic_asm_10.28/evm.TU.Hic_asm_10.654/evm.TU.Hic_asm_10.824/evm.TU.Hic_asm_10.1027/evm.TU.Hic_asm_11.30/evm.TU.Hic_asm_11.586/evm.TU.Hic_asm_11.805/evm.TU.Hic_asm_11.885/evm.TU.Hic_asm_11.1146/evm.TU.Hic_asm_…	115
ko04145	Phagosome	115/4144	185/5043	1	1	0.861842	evm.TU.Hic_asm_0.4/evm.TU.Hic_asm_0.133/evm.TU.Hic_asm_1.60/evm.TU.Hic_asm_1.390/evm.TU.Hic_asm_1.449/evm.TU.Hic_asm_1.667/evm.TU.Hic_asm_1.807/evm.TU.Hic_asm_1.838/evm.TU.Hic_asm_1.932/evm.TU.Hic_asm_10.4/evm.TU.Hic_asm_10.28/evm.TU.Hic_asm_10.654/evm.TU.Hic_asm_10.824/evm.TU.Hic_asm_10.1027/evm.TU.Hic_asm_11.586/evm.TU.Hic_asm_11.805/evm.TU.Hic_asm_11.885/evm.TU.Hic_asm_11.1146/evm.TU.Hic_asm_1…	115		ko04080	Neuroactive ligand-receptor interaction	217/4089	359/5043	1	1	0.868421	evm.TU.CTG176.1/evm.TU.CTG176.3/evm.TU.CTG277.1/evm.TU.Hic_asm_0.102/evm.TU.Hic_asm_0.171/evm.TU.Hic_asm_0.288/evm.TU.Hic_asm_0.310/evm.TU.Hic_asm_0.525/evm.TU.Hic_asm_0.606/evm.TU.Hic_asm_0.748/evm.TU.Hic_asm_0.817/evm.TU.Hic_asm_0.827/evm.TU.Hic_asm_0.987/evm.TU.Hic_asm_0.1178/evm.TU.Hic_asm_1.31/evm.TU.Hic_asm_1.392/evm.TU.Hic_asm_1.440/evm.TU.Hic_asm_1.475/evm.TU.Hic_asm_1.513/evm.TU.Hic_asm_…	217
ko05168	Herpes simplex virus 1 infection	48/4144	115/5043	1	1	0.861842	evm.TU.Hic_asm_0.552/evm.TU.Hic_asm_0.1033/evm.TU.Hic_asm_1.32/evm.TU.Hic_asm_1.187/evm.TU.Hic_asm_1.235/evm.TU.Hic_asm_1.433/evm.TU.Hic_asm_1.469/evm.TU.Hic_asm_1.546/evm.TU.Hic_asm_1.604/evm.TU.Hic_asm_1.807/evm.TU.Hic_asm_1.868/evm.TU.Hic_asm_10.414/evm.TU.Hic_asm_10.649/evm.TU.Hic_asm_11.826/evm.TU.Hic_asm_11.860/evm.TU.Hic_asm_12.701/evm.TU.Hic_asm_12.702/evm.TU.Hic_asm_13.370/evm.TU.Hic_asm…	48		ko05168	Herpes simplex virus 1 infection	48/4089	115/5043	1	1	0.868421	evm.TU.Hic_asm_0.552/evm.TU.Hic_asm_1.32/evm.TU.Hic_asm_1.187/evm.TU.Hic_asm_1.235/evm.TU.Hic_asm_1.433/evm.TU.Hic_asm_1.469/evm.TU.Hic_asm_1.546/evm.TU.Hic_asm_1.604/evm.TU.Hic_asm_1.807/evm.TU.Hic_asm_1.868/evm.TU.Hic_asm_10.414/evm.TU.Hic_asm_10.561/evm.TU.Hic_asm_10.649/evm.TU.Hic_asm_11.826/evm.TU.Hic_asm_11.860/evm.TU.Hic_asm_12.701/evm.TU.Hic_asm_12.702/evm.TU.Hic_asm_12.1161/evm.TU.Hic_as…	48
