# Supplementary material for: Genomic and single-cell analyses reveal genetic signatures of swimming pattern and diapause strategy in jellyfish
Source: Nat Commun. 2024 Jul 15;15:5936. doi: 10.1038/s41467-024-49848-z (PMC11250803; doi:10.1038/s41467-024-49848-z)
Supplement: Supplementary file 4 — Supplementary Data [file 41467_2024_49848_MOESM4_ESM.zip › Supplementary Data 24.xlsx]

## Sheet: sheet 1
Supplementary Data 24. GO enrichment analysis of cyst and planula in T. rubra (P-value<0.05).
GO enrichment analysis of cyst										GO enrichment analysis of planula
ID	Description	GeneRatio	BgRatio	pvalue	p.adjust	qvalue	geneID	Count		ID	Description	GeneRatio	BgRatio	pvalue	p.adjust	qvalue	geneID	Count
GO:0003723	RNA binding	398/10405	437/13851	4.26959e-18	1.85514e-14	1.45301e-14	evm.TU.Hic_asm_0.503/evm.TU.Hic_asm_0.729/evm.TU.Hic_asm_12.653/evm.TU.Hic_asm_6.1199/evm.TU.Hic_asm_9.179/evm.TU.Hic_asm_6.667/evm.TU.Hic_asm_13.424/evm.TU.Hic_asm_7.1260/evm.TU.Hic_asm_12.300/evm.TU.Hic_asm_4.898/evm.TU.Hic_asm_1.629/evm.TU.Hic_asm_10.363/evm.TU.Hic_asm_8.113/evm.TU.Hic_asm_6.291/evm.TU.Hic_asm_3.789/evm.TU.Hic_asm_11.495/evm.TU.Hic_asm_7.1078/evm.TU.Hic_asm_8.473/evm.TU.Hic_as…	398		GO:0003723	RNA binding	410/10413	437/13851	1.91322e-25	8.31293e-22	6.20688e-22	evm.TU.Hic_asm_0.503/evm.TU.Hic_asm_0.729/evm.TU.Hic_asm_12.653/evm.TU.Hic_asm_6.1199/evm.TU.Hic_asm_9.179/evm.TU.Hic_asm_6.667/evm.TU.Hic_asm_13.424/evm.TU.Hic_asm_7.1260/evm.TU.Hic_asm_12.300/evm.TU.Hic_asm_4.898/evm.TU.Hic_asm_1.629/evm.TU.Hic_asm_10.363/evm.TU.Hic_asm_8.113/evm.TU.Hic_asm_6.291/evm.TU.Hic_asm_3.789/evm.TU.Hic_asm_11.495/evm.TU.Hic_asm_7.1078/evm.TU.Hic_asm_8.473/evm.TU.Hic_as…	410
GO:0005856	cytoskeleton	424/10405	472/13851	1.83589e-16	3.98848e-13	3.12392e-13	evm.TU.Hic_asm_14.186/evm.TU.Hic_asm_8.413/evm.TU.Hic_asm_3.707/evm.TU.Hic_asm_4.458/evm.TU.Hic_asm_6.1048/evm.TU.Hic_asm_6.1311/evm.TU.Hic_asm_7.840/evm.TU.Hic_asm_8.1494/evm.TU.Hic_asm_3.413/evm.TU.Hic_asm_1.329/evm.TU.Hic_asm_7.1285/evm.TU.Hic_asm_6.408/evm.TU.Hic_asm_6.755/evm.TU.Hic_asm_12.274/evm.TU.Hic_asm_4.1126/evm.TU.Hic_asm_0.93/evm.TU.Hic_asm_13.646/evm.TU.Hic_asm_4.75/evm.TU.Hic_asm_…	424		GO:0005856	cytoskeleton	433/10413	472/13851	4.23918e-21	9.20961e-18	6.87639e-18	evm.TU.Hic_asm_7.1387/evm.TU.Hic_asm_14.186/evm.TU.Hic_asm_8.413/evm.TU.Hic_asm_3.707/evm.TU.Hic_asm_4.458/evm.TU.Hic_asm_6.1048/evm.TU.Hic_asm_6.1311/evm.TU.Hic_asm_7.840/evm.TU.Hic_asm_8.1494/evm.TU.Hic_asm_3.413/evm.TU.Hic_asm_1.329/evm.TU.Hic_asm_7.1285/evm.TU.Hic_asm_6.408/evm.TU.Hic_asm_6.755/evm.TU.Hic_asm_12.274/evm.TU.Hic_asm_4.1126/evm.TU.Hic_asm_0.93/evm.TU.Hic_asm_13.646/evm.TU.Hic_as…	433
GO:0007010	cytoskeleton organization	287/10405	315/13851	1.94433e-13	2.81604e-10	2.20562e-10	evm.TU.Hic_asm_8.413/evm.TU.Hic_asm_3.707/evm.TU.Hic_asm_4.458/evm.TU.Hic_asm_7.840/evm.TU.Hic_asm_13.111/evm.TU.Hic_asm_1.329/evm.TU.Hic_asm_10.566/evm.TU.Hic_asm_7.1048/evm.TU.Hic_asm_7.475/evm.TU.Hic_asm_6.408/evm.TU.Hic_asm_12.274/evm.TU.Hic_asm_10.96/evm.TU.Hic_asm_7.1005/evm.TU.Hic_asm_1.898/evm.TU.Hic_asm_8.250/evm.TU.Hic_asm_7.327/evm.TU.Hic_asm_11.724/evm.TU.Hic_asm_4.1188/evm.TU.Hic_asm…	287		GO:0006886	intracellular protein transport	258/10413	274/13851	4.97415e-17	7.20423e-14	5.37907e-14	evm.TU.Hic_asm_8.644/evm.TU.Hic_asm_8.413/evm.TU.Hic_asm_2.843/evm.TU.Hic_asm_8.1441/evm.TU.Hic_asm_6.805/evm.TU.Hic_asm_13.646/evm.TU.Hic_asm_14.533/evm.TU.Hic_asm_8.219/evm.TU.Hic_asm_10.569/evm.TU.Hic_asm_4.590/evm.TU.Hic_asm_2.51/evm.TU.Hic_asm_2.610/evm.TU.Hic_asm_7.1379/evm.TU.Hic_asm_3.1062/evm.TU.Hic_asm_8.1587/evm.TU.Hic_asm_3.1134/evm.TU.Hic_asm_12.645/evm.TU.Hic_asm_14.610/evm.TU.Hic_a…	258
GO:0006886	intracellular protein transport	250/10405	274/13851	4.7968e-12	4.81913e-09	3.77451e-09	evm.TU.Hic_asm_8.644/evm.TU.Hic_asm_8.413/evm.TU.Hic_asm_2.843/evm.TU.Hic_asm_8.1441/evm.TU.Hic_asm_6.805/evm.TU.Hic_asm_13.646/evm.TU.Hic_asm_14.533/evm.TU.Hic_asm_8.219/evm.TU.Hic_asm_10.569/evm.TU.Hic_asm_4.590/evm.TU.Hic_asm_2.51/evm.TU.Hic_asm_2.610/evm.TU.Hic_asm_7.1379/evm.TU.Hic_asm_3.1062/evm.TU.Hic_asm_8.1587/evm.TU.Hic_asm_3.1134/evm.TU.Hic_asm_12.645/evm.TU.Hic_asm_14.610/evm.TU.Hic_a…	250		GO:0044430	cytoskeletal part	338/10413	372/13851	4.55038e-15	4.94285e-12	3.6906e-12	evm.TU.Hic_asm_7.1387/evm.TU.Hic_asm_3.707/evm.TU.Hic_asm_4.458/evm.TU.Hic_asm_6.1048/evm.TU.Hic_asm_7.840/evm.TU.Hic_asm_8.1494/evm.TU.Hic_asm_1.329/evm.TU.Hic_asm_7.1285/evm.TU.Hic_asm_6.408/evm.TU.Hic_asm_6.755/evm.TU.Hic_asm_12.274/evm.TU.Hic_asm_4.1126/evm.TU.Hic_asm_0.93/evm.TU.Hic_asm_13.646/evm.TU.Hic_asm_4.75/evm.TU.Hic_asm_4.489/evm.TU.Hic_asm_8.984/evm.TU.Hic_asm_13.474/evm.TU.Hic_asm_…	338
GO:0005525	GTP binding	244/10405	267/13851	5.5456e-12	4.81913e-09	3.77451e-09	evm.TU.Hic_asm_2.367/evm.TU.Hic_asm_3.661/evm.TU.Hic_asm_4.223/evm.TU.Hic_asm_14.442/evm.TU.Hic_asm_0.712/evm.TU.Hic_asm_7.1015/evm.TU.Hic_asm_10.500/evm.TU.Hic_asm_12.681/evm.TU.Hic_asm_13.804/evm.TU.Hic_asm_5.78/evm.TU.Hic_asm_8.346/evm.TU.Hic_asm_6.848/evm.TU.Hic_asm_5.339/evm.TU.Hic_asm_9.355/evm.TU.Hic_asm_3.560/evm.TU.Hic_asm_8.598/evm.TU.Hic_asm_1.958/evm.TU.Hic_asm_7.1408/evm.TU.Hic_asm_3…	244		GO:0006396	RNA processing	211/10413	223/13851	7.63314e-15	6.6332e-12	4.9527e-12	evm.TU.Hic_asm_13.424/evm.TU.Hic_asm_4.898/evm.TU.Hic_asm_8.1719/evm.TU.Hic_asm_1.478/evm.TU.Hic_asm_14.391/evm.TU.Hic_asm_2.703/evm.TU.Hic_asm_14.533/evm.TU.Hic_asm_4.601/evm.TU.Hic_asm_9.199/evm.TU.Hic_asm_4.209/evm.TU.Hic_asm_13.807/evm.TU.Hic_asm_13.835/evm.TU.Hic_asm_6.896/evm.TU.Hic_asm_0.1123/evm.TU.Hic_asm_9.210/evm.TU.Hic_asm_12.645/evm.TU.Hic_asm_1.762/evm.TU.Hic_asm_14.521/evm.TU.Hic_a…	211
GO:0044430	cytoskeletal part	331/10405	372/13851	8.88952e-12	6.4375e-09	5.04207e-09	evm.TU.Hic_asm_3.707/evm.TU.Hic_asm_4.458/evm.TU.Hic_asm_6.1048/evm.TU.Hic_asm_7.840/evm.TU.Hic_asm_8.1494/evm.TU.Hic_asm_1.329/evm.TU.Hic_asm_7.1285/evm.TU.Hic_asm_6.408/evm.TU.Hic_asm_6.755/evm.TU.Hic_asm_12.274/evm.TU.Hic_asm_4.1126/evm.TU.Hic_asm_0.93/evm.TU.Hic_asm_13.646/evm.TU.Hic_asm_4.75/evm.TU.Hic_asm_4.489/evm.TU.Hic_asm_8.984/evm.TU.Hic_asm_13.474/evm.TU.Hic_asm_3.120/evm.TU.Hic_asm_7…	331		GO:0015031	protein transport	260/10413	282/13851	7.73984e-14	5.60493e-11	4.18494e-11	evm.TU.Hic_asm_8.644/evm.TU.Hic_asm_8.413/evm.TU.Hic_asm_8.104/evm.TU.Hic_asm_0.1124/evm.TU.Hic_asm_2.843/evm.TU.Hic_asm_11.603/evm.TU.Hic_asm_8.1441/evm.TU.Hic_asm_4.115/evm.TU.Hic_asm_6.805/evm.TU.Hic_asm_13.646/evm.TU.Hic_asm_4.489/evm.TU.Hic_asm_7.1420/evm.TU.Hic_asm_14.533/evm.TU.Hic_asm_8.219/evm.TU.Hic_asm_6.378/evm.TU.Hic_asm_5.280/evm.TU.Hic_asm_7.904/evm.TU.Hic_asm_7.1379/evm.TU.Hic_asm…	260
GO:0007017	microtubule-based process	244/10405	268/13851	1.58641e-11	9.84709e-09	7.71259e-09	evm.TU.Hic_asm_4.223/evm.TU.Hic_asm_4.458/evm.TU.Hic_asm_7.840/evm.TU.Hic_asm_2.843/evm.TU.Hic_asm_13.111/evm.TU.Hic_asm_1.329/evm.TU.Hic_asm_3.1195/evm.TU.Hic_asm_7.1048/evm.TU.Hic_asm_7.475/evm.TU.Hic_asm_6.408/evm.TU.Hic_asm_12.274/evm.TU.Hic_asm_12.69/evm.TU.Hic_asm_3.1196/evm.TU.Hic_asm_7.1005/evm.TU.Hic_asm_1.898/evm.TU.Hic_asm_7.327/evm.TU.Hic_asm_4.1188/evm.TU.Hic_asm_7.149/evm.TU.Hic_asm…	244		GO:0015630	microtubule cytoskeleton	279/10413	305/13851	1.36313e-13	8.46112e-11	6.31753e-11	evm.TU.Hic_asm_3.707/evm.TU.Hic_asm_4.458/evm.TU.Hic_asm_8.1494/evm.TU.Hic_asm_8.1790/evm.TU.Hic_asm_1.329/evm.TU.Hic_asm_6.408/evm.TU.Hic_asm_6.755/evm.TU.Hic_asm_12.274/evm.TU.Hic_asm_0.93/evm.TU.Hic_asm_13.646/evm.TU.Hic_asm_4.75/evm.TU.Hic_asm_4.489/evm.TU.Hic_asm_8.984/evm.TU.Hic_asm_13.474/evm.TU.Hic_asm_3.120/evm.TU.Hic_asm_7.327/evm.TU.Hic_asm_12.75/evm.TU.Hic_asm_7.149/evm.TU.Hic_asm_8.4…	279
GO:0006396	RNA processing	205/10405	223/13851	6.65585e-11	3.61496e-08	2.83136e-08	evm.TU.Hic_asm_13.424/evm.TU.Hic_asm_4.898/evm.TU.Hic_asm_8.1719/evm.TU.Hic_asm_1.478/evm.TU.Hic_asm_14.391/evm.TU.Hic_asm_2.703/evm.TU.Hic_asm_14.533/evm.TU.Hic_asm_4.601/evm.TU.Hic_asm_9.199/evm.TU.Hic_asm_4.209/evm.TU.Hic_asm_13.807/evm.TU.Hic_asm_13.835/evm.TU.Hic_asm_6.896/evm.TU.Hic_asm_0.1123/evm.TU.Hic_asm_9.210/evm.TU.Hic_asm_12.645/evm.TU.Hic_asm_1.762/evm.TU.Hic_asm_14.521/evm.TU.Hic_a…	205		GO:0007010	cytoskeleton organization	286/10413	315/13851	7.72076e-13	4.19334e-10	3.13097e-10	evm.TU.Hic_asm_8.413/evm.TU.Hic_asm_3.707/evm.TU.Hic_asm_4.458/evm.TU.Hic_asm_7.840/evm.TU.Hic_asm_13.111/evm.TU.Hic_asm_1.329/evm.TU.Hic_asm_10.566/evm.TU.Hic_asm_7.1048/evm.TU.Hic_asm_7.475/evm.TU.Hic_asm_6.408/evm.TU.Hic_asm_12.274/evm.TU.Hic_asm_10.96/evm.TU.Hic_asm_7.1005/evm.TU.Hic_asm_1.898/evm.TU.Hic_asm_8.250/evm.TU.Hic_asm_7.327/evm.TU.Hic_asm_11.724/evm.TU.Hic_asm_4.1188/evm.TU.Hic_asm…	286
GO:0051172	negative regulation of nitrogen compound metabolic process	385/10405	441/13851	9.56703e-11	4.61875e-08	3.61757e-08	evm.TU.Hic_asm_7.385/evm.TU.Hic_asm_8.644/evm.TU.Hic_asm_8.891/evm.TU.Hic_asm_6.291/evm.TU.Hic_asm_8.413/evm.TU.Hic_asm_9.395/evm.TU.Hic_asm_3.707/evm.TU.Hic_asm_12.276/evm.TU.Hic_asm_2.766/evm.TU.Hic_asm_1.993/evm.TU.Hic_asm_8.1441/evm.TU.Hic_asm_9.41/evm.TU.Hic_asm_11.702/evm.TU.Hic_asm_4.163/evm.TU.Hic_asm_0.117/evm.TU.Hic_asm_6.408/evm.TU.Hic_asm_4.563/evm.TU.Hic_asm_0.526/evm.TU.Hic_asm_2.27…	385		GO:0005815	microtubule organizing center	201/10413	215/13851	1.3084e-12	6.31667e-10	4.71637e-10	evm.TU.Hic_asm_3.707/evm.TU.Hic_asm_4.458/evm.TU.Hic_asm_6.722/evm.TU.Hic_asm_8.1494/evm.TU.Hic_asm_6.755/evm.TU.Hic_asm_12.274/evm.TU.Hic_asm_0.93/evm.TU.Hic_asm_13.646/evm.TU.Hic_asm_4.75/evm.TU.Hic_asm_8.984/evm.TU.Hic_asm_13.474/evm.TU.Hic_asm_3.120/evm.TU.Hic_asm_12.75/evm.TU.Hic_asm_7.149/evm.TU.Hic_asm_8.450/evm.TU.Hic_asm_2.322/evm.TU.Hic_asm_14.923/evm.TU.Hic_asm_6.334/evm.TU.Hic_asm_4.6…	201
GO:0015630	microtubule cytoskeleton	272/10405	305/13851	3.68998e-10	1.60329e-07	1.25576e-07	evm.TU.Hic_asm_3.707/evm.TU.Hic_asm_4.458/evm.TU.Hic_asm_8.1494/evm.TU.Hic_asm_8.1790/evm.TU.Hic_asm_1.329/evm.TU.Hic_asm_6.408/evm.TU.Hic_asm_6.755/evm.TU.Hic_asm_12.274/evm.TU.Hic_asm_0.93/evm.TU.Hic_asm_13.646/evm.TU.Hic_asm_4.75/evm.TU.Hic_asm_4.489/evm.TU.Hic_asm_8.984/evm.TU.Hic_asm_13.474/evm.TU.Hic_asm_3.120/evm.TU.Hic_asm_7.327/evm.TU.Hic_asm_12.75/evm.TU.Hic_asm_7.149/evm.TU.Hic_asm_8.4…	272		GO:0051640	organelle localization	172/10413	182/13851	3.50667e-12	1.44114e-09	1.07603e-09	evm.TU.Hic_asm_4.458/evm.TU.Hic_asm_2.843/evm.TU.Hic_asm_13.111/evm.TU.Hic_asm_4.115/evm.TU.Hic_asm_3.1195/evm.TU.Hic_asm_7.1048/evm.TU.Hic_asm_7.475/evm.TU.Hic_asm_4.489/evm.TU.Hic_asm_12.69/evm.TU.Hic_asm_3.1177/evm.TU.Hic_asm_3.1196/evm.TU.Hic_asm_7.1005/evm.TU.Hic_asm_8.1009/evm.TU.Hic_asm_1.898/evm.TU.Hic_asm_4.1188/evm.TU.Hic_asm_12.75/evm.TU.Hic_asm_7.149/evm.TU.Hic_asm_2.322/evm.TU.Hic_as…	172
GO:0022402	cell cycle process	271/10405	304/13851	4.4078e-10	1.74108e-07	1.36368e-07	evm.TU.Hic_asm_8.1560/evm.TU.Hic_asm_4.458/evm.TU.Hic_asm_6.1048/evm.TU.Hic_asm_11.695/evm.TU.Hic_asm_8.1494/evm.TU.Hic_asm_13.111/evm.TU.Hic_asm_7.1048/evm.TU.Hic_asm_7.475/evm.TU.Hic_asm_6.408/evm.TU.Hic_asm_12.274/evm.TU.Hic_asm_4.489/evm.TU.Hic_asm_7.1005/evm.TU.Hic_asm_13.358/evm.TU.Hic_asm_0.965/evm.TU.Hic_asm_7.327/evm.TU.Hic_asm_7.149/evm.TU.Hic_asm_12.1203/evm.TU.Hic_asm_12.795/evm.TU.Hi…	271		GO:0006397	mRNA processing	113/10413	115/13851	3.70545e-12	1.44114e-09	1.07603e-09	evm.TU.Hic_asm_13.424/evm.TU.Hic_asm_9.420/evm.TU.Hic_asm_12.1093/evm.TU.Hic_asm_14.533/evm.TU.Hic_asm_4.601/evm.TU.Hic_asm_13.807/evm.TU.Hic_asm_0.1123/evm.TU.Hic_asm_0.673/evm.TU.Hic_asm_12.645/evm.TU.Hic_asm_9.1254/evm.TU.Hic_asm_1.762/evm.TU.Hic_asm_14.521/evm.TU.Hic_asm_4.365/evm.TU.Hic_asm_13.28/evm.TU.Hic_asm_0.162/evm.TU.Hic_asm_6.715/evm.TU.Hic_asm_8.488/evm.TU.Hic_asm_2.911/evm.TU.Hic_a…	113
GO:0051248	negative regulation of protein metabolic process	186/10405	203/13851	1.09125e-09	3.95122e-07	3.09474e-07	evm.TU.Hic_asm_8.644/evm.TU.Hic_asm_8.891/evm.TU.Hic_asm_6.291/evm.TU.Hic_asm_8.413/evm.TU.Hic_asm_3.707/evm.TU.Hic_asm_2.766/evm.TU.Hic_asm_1.993/evm.TU.Hic_asm_11.702/evm.TU.Hic_asm_6.408/evm.TU.Hic_asm_2.274/evm.TU.Hic_asm_11.724/evm.TU.Hic_asm_8.219/evm.TU.Hic_asm_1.557/evm.TU.Hic_asm_0.415/evm.TU.Hic_asm_4.735/evm.TU.Hic_asm_9.210/evm.TU.Hic_asm_3.1134/evm.TU.Hic_asm_11.727/evm.TU.Hic_asm_7.…	186		GO:0005813	centrosome	165/10413	174/13851	3.98013e-12	1.44114e-09	1.07603e-09	evm.TU.Hic_asm_3.707/evm.TU.Hic_asm_4.458/evm.TU.Hic_asm_8.1494/evm.TU.Hic_asm_6.755/evm.TU.Hic_asm_12.274/evm.TU.Hic_asm_0.93/evm.TU.Hic_asm_4.75/evm.TU.Hic_asm_12.75/evm.TU.Hic_asm_7.149/evm.TU.Hic_asm_8.450/evm.TU.Hic_asm_14.923/evm.TU.Hic_asm_4.601/evm.TU.Hic_asm_9.199/evm.TU.Hic_asm_6.1421/evm.TU.Hic_asm_7.704/evm.TU.Hic_asm_8.565/evm.TU.Hic_asm_8.1854/evm.TU.Hic_asm_8.427/evm.TU.Hic_asm_0.1…	165
GO:0005815	microtubule organizing center	196/10405	215/13851	1.22887e-09	4.10728e-07	3.21696e-07	evm.TU.Hic_asm_3.707/evm.TU.Hic_asm_4.458/evm.TU.Hic_asm_6.722/evm.TU.Hic_asm_8.1494/evm.TU.Hic_asm_6.755/evm.TU.Hic_asm_12.274/evm.TU.Hic_asm_0.93/evm.TU.Hic_asm_13.646/evm.TU.Hic_asm_4.75/evm.TU.Hic_asm_8.984/evm.TU.Hic_asm_13.474/evm.TU.Hic_asm_3.120/evm.TU.Hic_asm_12.75/evm.TU.Hic_asm_7.149/evm.TU.Hic_asm_8.450/evm.TU.Hic_asm_2.322/evm.TU.Hic_asm_14.923/evm.TU.Hic_asm_6.334/evm.TU.Hic_asm_4.6…	196		GO:1990904	ribonucleoprotein complex	176/10413	187/13851	5.97899e-12	1.99836e-09	1.49208e-09	evm.TU.Hic_asm_7.385/evm.TU.Hic_asm_4.898/evm.TU.Hic_asm_1.629/evm.TU.Hic_asm_6.291/evm.TU.Hic_asm_2.766/evm.TU.Hic_asm_1.478/evm.TU.Hic_asm_7.1085/evm.TU.Hic_asm_8.74/evm.TU.Hic_asm_1.337/evm.TU.Hic_asm_1.521/evm.TU.Hic_asm_14.533/evm.TU.Hic_asm_4.601/evm.TU.Hic_asm_9.199/evm.TU.Hic_asm_10.995/evm.TU.Hic_asm_13.807/evm.TU.Hic_asm_6.896/evm.TU.Hic_asm_7.838/evm.TU.Hic_asm_9.210/evm.TU.Hic_asm_1.7…	176
GO:0032269	negative regulation of cellular protein metabolic process	187/10405	205/13851	2.60033e-09	8.07031e-07	6.32095e-07	evm.TU.Hic_asm_8.644/evm.TU.Hic_asm_8.891/evm.TU.Hic_asm_6.291/evm.TU.Hic_asm_8.413/evm.TU.Hic_asm_3.707/evm.TU.Hic_asm_2.766/evm.TU.Hic_asm_1.993/evm.TU.Hic_asm_11.702/evm.TU.Hic_asm_6.408/evm.TU.Hic_asm_2.274/evm.TU.Hic_asm_11.724/evm.TU.Hic_asm_8.219/evm.TU.Hic_asm_1.557/evm.TU.Hic_asm_0.415/evm.TU.Hic_asm_4.735/evm.TU.Hic_asm_9.210/evm.TU.Hic_asm_7.998/evm.TU.Hic_asm_13.28/evm.TU.Hic_asm_14.7…	187		GO:0051336	regulation of hydrolase activity	222/10413	241/13851	6.85547e-12	2.12764e-09	1.58861e-09	evm.TU.Hic_asm_3.707/evm.TU.Hic_asm_9.41/evm.TU.Hic_asm_0.117/evm.TU.Hic_asm_7.1048/evm.TU.Hic_asm_13.646/evm.TU.Hic_asm_4.75/evm.TU.Hic_asm_2.274/evm.TU.Hic_asm_10.96/evm.TU.Hic_asm_1.898/evm.TU.Hic_asm_8.1058/evm.TU.Hic_asm_9.511/evm.TU.Hic_asm_4.552/evm.TU.Hic_asm_4.601/evm.TU.Hic_asm_7.348/evm.TU.Hic_asm_8.526/evm.TU.Hic_asm_7.704/evm.TU.Hic_asm_8.427/evm.TU.Hic_asm_14.281/evm.TU.Hic_asm_12.4…	222
GO:0044432	endoplasmic reticulum part	186/10405	204/13851	3.17418e-09	8.85799e-07	6.93789e-07	evm.TU.Hic_asm_3.90/evm.TU.Hic_asm_8.104/evm.TU.Hic_asm_12.206/evm.TU.Hic_asm_0.738/evm.TU.Hic_asm_1.251/evm.TU.Hic_asm_7.1420/evm.TU.Hic_asm_3.929/evm.TU.Hic_asm_3.570/evm.TU.Hic_asm_3.206/evm.TU.Hic_asm_3.759/evm.TU.Hic_asm_5.280/evm.TU.Hic_asm_7.516/evm.TU.Hic_asm_7.1379/evm.TU.Hic_asm_12.789/evm.TU.Hic_asm_6.58/evm.TU.Hic_asm_8.1772/evm.TU.Hic_asm_3.951/evm.TU.Hic_asm_8.337/evm.TU.Hic_asm_3.4…	186		GO:0070925	organelle assembly	228/10413	249/13851	1.86952e-11	5.41538e-09	4.04341e-09	evm.TU.Hic_asm_7.1387/evm.TU.Hic_asm_7.840/evm.TU.Hic_asm_1.329/evm.TU.Hic_asm_6.408/evm.TU.Hic_asm_12.274/evm.TU.Hic_asm_4.489/evm.TU.Hic_asm_8.984/evm.TU.Hic_asm_7.1005/evm.TU.Hic_asm_3.120/evm.TU.Hic_asm_7.327/evm.TU.Hic_asm_1.337/evm.TU.Hic_asm_1.521/evm.TU.Hic_asm_12.75/evm.TU.Hic_asm_12.785/evm.TU.Hic_asm_12.1203/evm.TU.Hic_asm_2.322/evm.TU.Hic_asm_12.795/evm.TU.Hic_asm_4.552/evm.TU.Hic_asm…	228
GO:0006397	mRNA processing	110/10405	115/13851	3.26186e-09	8.85799e-07	6.93789e-07	evm.TU.Hic_asm_13.424/evm.TU.Hic_asm_9.420/evm.TU.Hic_asm_12.1093/evm.TU.Hic_asm_14.533/evm.TU.Hic_asm_4.601/evm.TU.Hic_asm_13.807/evm.TU.Hic_asm_0.1123/evm.TU.Hic_asm_0.673/evm.TU.Hic_asm_12.645/evm.TU.Hic_asm_9.1254/evm.TU.Hic_asm_1.762/evm.TU.Hic_asm_14.521/evm.TU.Hic_asm_4.365/evm.TU.Hic_asm_13.28/evm.TU.Hic_asm_0.162/evm.TU.Hic_asm_6.715/evm.TU.Hic_asm_8.488/evm.TU.Hic_asm_2.911/evm.TU.Hic_a…	110		GO:0007049	cell cycle	299/10413	335/13851	4.4664e-11	1.21291e-08	9.05622e-09	evm.TU.Hic_asm_8.1560/evm.TU.Hic_asm_4.458/evm.TU.Hic_asm_6.1048/evm.TU.Hic_asm_11.695/evm.TU.Hic_asm_8.1494/evm.TU.Hic_asm_13.111/evm.TU.Hic_asm_7.1048/evm.TU.Hic_asm_7.475/evm.TU.Hic_asm_6.408/evm.TU.Hic_asm_12.274/evm.TU.Hic_asm_4.489/evm.TU.Hic_asm_7.1005/evm.TU.Hic_asm_13.358/evm.TU.Hic_asm_0.965/evm.TU.Hic_asm_7.327/evm.TU.Hic_asm_7.149/evm.TU.Hic_asm_12.1203/evm.TU.Hic_asm_12.795/evm.TU.Hi…	299
GO:0007049	cell cycle	294/10405	335/13851	4.69789e-09	1.20073e-06	9.40452e-07	evm.TU.Hic_asm_8.1560/evm.TU.Hic_asm_4.458/evm.TU.Hic_asm_6.1048/evm.TU.Hic_asm_11.695/evm.TU.Hic_asm_8.1494/evm.TU.Hic_asm_13.111/evm.TU.Hic_asm_7.1048/evm.TU.Hic_asm_7.475/evm.TU.Hic_asm_6.408/evm.TU.Hic_asm_12.274/evm.TU.Hic_asm_4.489/evm.TU.Hic_asm_7.1005/evm.TU.Hic_asm_13.358/evm.TU.Hic_asm_0.965/evm.TU.Hic_asm_7.327/evm.TU.Hic_asm_7.149/evm.TU.Hic_asm_12.1203/evm.TU.Hic_asm_12.795/evm.TU.Hi…	294		GO:0051020	GTPase binding	141/10413	148/13851	5.1715e-11	1.32177e-08	9.86908e-09	evm.TU.Hic_asm_2.843/evm.TU.Hic_asm_7.1048/evm.TU.Hic_asm_3.433/evm.TU.Hic_asm_13.646/evm.TU.Hic_asm_4.75/evm.TU.Hic_asm_13.474/evm.TU.Hic_asm_1.898/evm.TU.Hic_asm_12.785/evm.TU.Hic_asm_0.178/evm.TU.Hic_asm_6.668/evm.TU.Hic_asm_7.348/evm.TU.Hic_asm_12.430/evm.TU.Hic_asm_10.812/evm.TU.Hic_asm_3.1062/evm.TU.Hic_asm_8.1587/evm.TU.Hic_asm_11.129/evm.TU.Hic_asm_7.1352/evm.TU.Hic_asm_14.737/evm.TU.Hic_…	141
GO:0010563	negative regulation of phosphorus metabolic process	133/10405	142/13851	5.94197e-09	1.43433e-06	1.12342e-06	evm.TU.Hic_asm_8.644/evm.TU.Hic_asm_8.891/evm.TU.Hic_asm_1.993/evm.TU.Hic_asm_6.408/evm.TU.Hic_asm_10.96/evm.TU.Hic_asm_11.724/evm.TU.Hic_asm_9.511/evm.TU.Hic_asm_5.738/evm.TU.Hic_asm_8.219/evm.TU.Hic_asm_4.601/evm.TU.Hic_asm_7.704/evm.TU.Hic_asm_14.281/evm.TU.Hic_asm_4.735/evm.TU.Hic_asm_9.210/evm.TU.Hic_asm_7.998/evm.TU.Hic_asm_14.737/evm.TU.Hic_asm_8.1845/evm.TU.Hic_asm_2.102/evm.TU.Hic_asm_9.…	133		GO:0022402	cell cycle process	273/10413	304/13851	6.13568e-11	1.47929e-08	1.10452e-08	evm.TU.Hic_asm_8.1560/evm.TU.Hic_asm_4.458/evm.TU.Hic_asm_6.1048/evm.TU.Hic_asm_11.695/evm.TU.Hic_asm_8.1494/evm.TU.Hic_asm_13.111/evm.TU.Hic_asm_7.1048/evm.TU.Hic_asm_7.475/evm.TU.Hic_asm_6.408/evm.TU.Hic_asm_12.274/evm.TU.Hic_asm_4.489/evm.TU.Hic_asm_7.1005/evm.TU.Hic_asm_13.358/evm.TU.Hic_asm_0.965/evm.TU.Hic_asm_7.327/evm.TU.Hic_asm_7.149/evm.TU.Hic_asm_12.1203/evm.TU.Hic_asm_12.795/evm.TU.Hi…	273
GO:0051020	GTPase binding	138/10405	148/13851	7.30136e-09	1.66971e-06	1.30777e-06	evm.TU.Hic_asm_2.843/evm.TU.Hic_asm_7.1048/evm.TU.Hic_asm_3.433/evm.TU.Hic_asm_13.646/evm.TU.Hic_asm_4.75/evm.TU.Hic_asm_13.474/evm.TU.Hic_asm_1.898/evm.TU.Hic_asm_12.785/evm.TU.Hic_asm_0.178/evm.TU.Hic_asm_6.668/evm.TU.Hic_asm_7.348/evm.TU.Hic_asm_12.430/evm.TU.Hic_asm_10.812/evm.TU.Hic_asm_3.1062/evm.TU.Hic_asm_8.1587/evm.TU.Hic_asm_11.129/evm.TU.Hic_asm_7.1352/evm.TU.Hic_asm_14.737/evm.TU.Hic_…	138		GO:0050790	regulation of catalytic activity	393/10413	450/13851	6.46872e-11	1.47929e-08	1.10452e-08	evm.TU.Hic_asm_8.644/evm.TU.Hic_asm_7.1387/evm.TU.Hic_asm_8.1510/evm.TU.Hic_asm_3.665/evm.TU.Hic_asm_3.707/evm.TU.Hic_asm_11.695/evm.TU.Hic_asm_9.41/evm.TU.Hic_asm_0.117/evm.TU.Hic_asm_7.1048/evm.TU.Hic_asm_6.408/evm.TU.Hic_asm_13.646/evm.TU.Hic_asm_4.75/evm.TU.Hic_asm_2.274/evm.TU.Hic_asm_10.96/evm.TU.Hic_asm_1.898/evm.TU.Hic_asm_8.1058/evm.TU.Hic_asm_11.724/evm.TU.Hic_asm_9.511/evm.TU.Hic_asm_5…	393
GO:0005813	centrosome	160/10405	174/13851	8.18229e-09	1.7776e-06	1.39228e-06	evm.TU.Hic_asm_3.707/evm.TU.Hic_asm_4.458/evm.TU.Hic_asm_8.1494/evm.TU.Hic_asm_6.755/evm.TU.Hic_asm_12.274/evm.TU.Hic_asm_0.93/evm.TU.Hic_asm_4.75/evm.TU.Hic_asm_12.75/evm.TU.Hic_asm_7.149/evm.TU.Hic_asm_8.450/evm.TU.Hic_asm_14.923/evm.TU.Hic_asm_4.601/evm.TU.Hic_asm_9.199/evm.TU.Hic_asm_6.1421/evm.TU.Hic_asm_7.704/evm.TU.Hic_asm_8.565/evm.TU.Hic_asm_8.1854/evm.TU.Hic_asm_8.427/evm.TU.Hic_asm_0.1…	160		GO:0010467	gene expression	377/10413	431/13851	9.94585e-11	2.16074e-08	1.61332e-08	evm.TU.Hic_asm_13.424/evm.TU.Hic_asm_12.276/evm.TU.Hic_asm_10.158/evm.TU.Hic_asm_1.478/evm.TU.Hic_asm_8.1225/evm.TU.Hic_asm_10.566/evm.TU.Hic_asm_14.391/evm.TU.Hic_asm_6.408/evm.TU.Hic_asm_10.232/evm.TU.Hic_asm_8.1009/evm.TU.Hic_asm_14.533/evm.TU.Hic_asm_1.378/evm.TU.Hic_asm_14.923/evm.TU.Hic_asm_6.1170/evm.TU.Hic_asm_4.601/evm.TU.Hic_asm_9.199/evm.TU.Hic_asm_6.1421/evm.TU.Hic_asm_4.209/evm.TU.Hi…	377
GO:0045936	negative regulation of phosphate metabolic process	131/10405	140/13851	9.31283e-09	1.92687e-06	1.50919e-06	evm.TU.Hic_asm_8.644/evm.TU.Hic_asm_8.891/evm.TU.Hic_asm_1.993/evm.TU.Hic_asm_6.408/evm.TU.Hic_asm_10.96/evm.TU.Hic_asm_11.724/evm.TU.Hic_asm_9.511/evm.TU.Hic_asm_5.738/evm.TU.Hic_asm_8.219/evm.TU.Hic_asm_4.601/evm.TU.Hic_asm_7.704/evm.TU.Hic_asm_14.281/evm.TU.Hic_asm_4.735/evm.TU.Hic_asm_9.210/evm.TU.Hic_asm_7.998/evm.TU.Hic_asm_14.737/evm.TU.Hic_asm_8.1845/evm.TU.Hic_asm_2.102/evm.TU.Hic_asm_9.…	131		GO:0008017	microtubule binding	99/10413	101/13851	1.61436e-10	3.34019e-08	2.49397e-08	evm.TU.Hic_asm_3.789/evm.TU.Hic_asm_3.904/evm.TU.Hic_asm_0.709/evm.TU.Hic_asm_2.537/evm.TU.Hic_asm_12.274/evm.TU.Hic_asm_4.1126/evm.TU.Hic_asm_7.34/evm.TU.Hic_asm_4.489/evm.TU.Hic_asm_3.112/evm.TU.Hic_asm_7.792/evm.TU.Hic_asm_7.327/evm.TU.Hic_asm_7.149/evm.TU.Hic_asm_0.374/evm.TU.Hic_asm_6.334/evm.TU.Hic_asm_13.56/evm.TU.Hic_asm_10.316/evm.TU.Hic_asm_9.1377/evm.TU.Hic_asm_7.1282/evm.TU.Hic_asm_7.…	99
GO:0030036	actin cytoskeleton organization	118/10405	125/13851	1.11032e-08	2.19289e-06	1.71755e-06	evm.TU.Hic_asm_8.413/evm.TU.Hic_asm_3.707/evm.TU.Hic_asm_10.566/evm.TU.Hic_asm_7.1005/evm.TU.Hic_asm_11.724/evm.TU.Hic_asm_4.1188/evm.TU.Hic_asm_2.322/evm.TU.Hic_asm_8.547/evm.TU.Hic_asm_12.634/evm.TU.Hic_asm_13.56/evm.TU.Hic_asm_8.1464/evm.TU.Hic_asm_5.581/evm.TU.Hic_asm_3.339/evm.TU.Hic_asm_3.1134/evm.TU.Hic_asm_11.727/evm.TU.Hic_asm_8.159/evm.TU.Hic_asm_7.706/evm.TU.Hic_asm_10.926/evm.TU.Hic_a…	118		GO:0016070	RNA metabolic process	337/10413	383/13851	1.9328e-10	3.65983e-08	2.73263e-08	evm.TU.Hic_asm_13.424/evm.TU.Hic_asm_12.276/evm.TU.Hic_asm_10.158/evm.TU.Hic_asm_1.478/evm.TU.Hic_asm_8.1225/evm.TU.Hic_asm_10.74/evm.TU.Hic_asm_14.391/evm.TU.Hic_asm_6.408/evm.TU.Hic_asm_10.232/evm.TU.Hic_asm_0.526/evm.TU.Hic_asm_8.1009/evm.TU.Hic_asm_14.533/evm.TU.Hic_asm_1.378/evm.TU.Hic_asm_14.923/evm.TU.Hic_asm_4.601/evm.TU.Hic_asm_9.199/evm.TU.Hic_asm_6.1421/evm.TU.Hic_asm_4.209/evm.TU.Hic_…	337
GO:0003924	GTPase activity	184/10405	203/13851	1.29564e-08	2.44764e-06	1.91708e-06	evm.TU.Hic_asm_2.367/evm.TU.Hic_asm_4.223/evm.TU.Hic_asm_14.442/evm.TU.Hic_asm_0.712/evm.TU.Hic_asm_7.1015/evm.TU.Hic_asm_10.500/evm.TU.Hic_asm_12.681/evm.TU.Hic_asm_13.804/evm.TU.Hic_asm_5.78/evm.TU.Hic_asm_8.346/evm.TU.Hic_asm_6.848/evm.TU.Hic_asm_5.339/evm.TU.Hic_asm_9.355/evm.TU.Hic_asm_3.560/evm.TU.Hic_asm_8.598/evm.TU.Hic_asm_1.958/evm.TU.Hic_asm_7.1408/evm.TU.Hic_asm_3.1146/evm.TU.Hic_asm_…	184		GO:0007017	microtubule-based process	242/10413	268/13851	1.93731e-10	3.65983e-08	2.73263e-08	evm.TU.Hic_asm_4.223/evm.TU.Hic_asm_4.458/evm.TU.Hic_asm_7.840/evm.TU.Hic_asm_2.843/evm.TU.Hic_asm_13.111/evm.TU.Hic_asm_1.329/evm.TU.Hic_asm_3.1195/evm.TU.Hic_asm_7.1048/evm.TU.Hic_asm_7.475/evm.TU.Hic_asm_6.408/evm.TU.Hic_asm_12.274/evm.TU.Hic_asm_12.69/evm.TU.Hic_asm_3.1196/evm.TU.Hic_asm_7.1005/evm.TU.Hic_asm_1.898/evm.TU.Hic_asm_7.327/evm.TU.Hic_asm_4.1188/evm.TU.Hic_asm_7.149/evm.TU.Hic_asm…	242
GO:0060429	epithelium development	339/10405	392/13851	1.48657e-08	2.6913e-06	2.10792e-06	evm.TU.Hic_asm_8.1510/evm.TU.Hic_asm_14.367/evm.TU.Hic_asm_10.158/evm.TU.Hic_asm_2.766/evm.TU.Hic_asm_8.1441/evm.TU.Hic_asm_13.111/evm.TU.Hic_asm_3.413/evm.TU.Hic_asm_11.702/evm.TU.Hic_asm_10.566/evm.TU.Hic_asm_7.1048/evm.TU.Hic_asm_6.408/evm.TU.Hic_asm_13.736/evm.TU.Hic_asm_4.1126/evm.TU.Hic_asm_7.897/evm.TU.Hic_asm_8.984/evm.TU.Hic_asm_3.1177/evm.TU.Hic_asm_3.120/evm.TU.Hic_asm_4.1173/evm.TU.Hi…	339		GO:0042886	amide transport	225/10413	248/13851	2.71572e-10	4.88534e-08	3.64766e-08	evm.TU.Hic_asm_8.644/evm.TU.Hic_asm_8.413/evm.TU.Hic_asm_8.104/evm.TU.Hic_asm_2.843/evm.TU.Hic_asm_8.1441/evm.TU.Hic_asm_6.805/evm.TU.Hic_asm_13.646/evm.TU.Hic_asm_4.489/evm.TU.Hic_asm_7.1420/evm.TU.Hic_asm_14.533/evm.TU.Hic_asm_8.219/evm.TU.Hic_asm_11.844/evm.TU.Hic_asm_6.378/evm.TU.Hic_asm_5.280/evm.TU.Hic_asm_7.1379/evm.TU.Hic_asm_14.1025/evm.TU.Hic_asm_3.1062/evm.TU.Hic_asm_8.1587/evm.TU.Hic_…	225
GO:0051640	organelle localization	166/10405	182/13851	2.11881e-08	3.68249e-06	2.88426e-06	evm.TU.Hic_asm_4.458/evm.TU.Hic_asm_2.843/evm.TU.Hic_asm_13.111/evm.TU.Hic_asm_4.115/evm.TU.Hic_asm_3.1195/evm.TU.Hic_asm_7.1048/evm.TU.Hic_asm_7.475/evm.TU.Hic_asm_4.489/evm.TU.Hic_asm_12.69/evm.TU.Hic_asm_3.1177/evm.TU.Hic_asm_3.1196/evm.TU.Hic_asm_7.1005/evm.TU.Hic_asm_8.1009/evm.TU.Hic_asm_1.898/evm.TU.Hic_asm_4.1188/evm.TU.Hic_asm_12.75/evm.TU.Hic_asm_7.149/evm.TU.Hic_asm_2.322/evm.TU.Hic_as…	166		GO:0045184	establishment of protein localization	235/10413	260/13851	2.8109e-10	4.88534e-08	3.64766e-08	evm.TU.Hic_asm_8.644/evm.TU.Hic_asm_11.312/evm.TU.Hic_asm_8.413/evm.TU.Hic_asm_8.104/evm.TU.Hic_asm_2.843/evm.TU.Hic_asm_8.1441/evm.TU.Hic_asm_6.805/evm.TU.Hic_asm_13.646/evm.TU.Hic_asm_4.489/evm.TU.Hic_asm_7.1005/evm.TU.Hic_asm_7.1420/evm.TU.Hic_asm_11.310/evm.TU.Hic_asm_14.533/evm.TU.Hic_asm_8.219/evm.TU.Hic_asm_6.378/evm.TU.Hic_asm_5.280/evm.TU.Hic_asm_7.1379/evm.TU.Hic_asm_14.1025/evm.TU.Hic_…	235
GO:0005783	endoplasmic reticulum	334/10405	387/13851	3.09773e-08	5.17678e-06	4.05463e-06	evm.TU.Hic_asm_3.90/evm.TU.Hic_asm_4.761/evm.TU.Hic_asm_11.312/evm.TU.Hic_asm_8.104/evm.TU.Hic_asm_7.388/evm.TU.Hic_asm_0.56/evm.TU.Hic_asm_12.206/evm.TU.Hic_asm_0.738/evm.TU.Hic_asm_13.633/evm.TU.Hic_asm_10.921/evm.TU.Hic_asm_13.474/evm.TU.Hic_asm_3.120/evm.TU.Hic_asm_1.251/evm.TU.Hic_asm_7.1420/evm.TU.Hic_asm_11.310/evm.TU.Hic_asm_12.1052/evm.TU.Hic_asm_8.450/evm.TU.Hic_asm_3.929/evm.TU.Hic_asm…	334		GO:0000278	mitotic cell cycle	220/10413	243/13851	7.11939e-10	1.15597e-07	8.63112e-08	evm.TU.Hic_asm_4.223/evm.TU.Hic_asm_6.1048/evm.TU.Hic_asm_8.1494/evm.TU.Hic_asm_13.111/evm.TU.Hic_asm_7.1048/evm.TU.Hic_asm_7.475/evm.TU.Hic_asm_12.274/evm.TU.Hic_asm_4.489/evm.TU.Hic_asm_7.1005/evm.TU.Hic_asm_13.358/evm.TU.Hic_asm_0.965/evm.TU.Hic_asm_7.327/evm.TU.Hic_asm_7.149/evm.TU.Hic_asm_12.795/evm.TU.Hic_asm_12.153/evm.TU.Hic_asm_3.560/evm.TU.Hic_asm_9.199/evm.TU.Hic_asm_8.526/evm.TU.Hic_a…	220
GO:0032535	regulation of cellular component size	106/10405	112/13851	4.18716e-08	6.73823e-06	5.27762e-06	evm.TU.Hic_asm_14.367/evm.TU.Hic_asm_13.111/evm.TU.Hic_asm_4.1126/evm.TU.Hic_asm_4.75/evm.TU.Hic_asm_8.219/evm.TU.Hic_asm_12.153/evm.TU.Hic_asm_6.1170/evm.TU.Hic_asm_8.547/evm.TU.Hic_asm_13.56/evm.TU.Hic_asm_10.812/evm.TU.Hic_asm_14.320/evm.TU.Hic_asm_14.737/evm.TU.Hic_asm_3.1198/evm.TU.Hic_asm_7.706/evm.TU.Hic_asm_10.602/evm.TU.Hic_asm_0.1150/evm.TU.Hic_asm_1.30/evm.TU.Hic_asm_3.488/evm.TU.Hic_a…	106		GO:1902494	catalytic complex	269/10413	302/13851	7.18327e-10	1.15597e-07	8.63112e-08	evm.TU.Hic_asm_6.1263/evm.TU.Hic_asm_9.395/evm.TU.Hic_asm_3.665/evm.TU.Hic_asm_11.695/evm.TU.Hic_asm_10.158/evm.TU.Hic_asm_8.1441/evm.TU.Hic_asm_9.41/evm.TU.Hic_asm_12.206/evm.TU.Hic_asm_1.329/evm.TU.Hic_asm_10.566/evm.TU.Hic_asm_6.408/evm.TU.Hic_asm_10.232/evm.TU.Hic_asm_14.533/evm.TU.Hic_asm_5.738/evm.TU.Hic_asm_8.450/evm.TU.Hic_asm_4.601/evm.TU.Hic_asm_9.199/evm.TU.Hic_asm_3.1004/evm.TU.Hic_as…	269
GO:0010256	endomembrane system organization	112/10405	119/13851	4.44678e-08	6.90045e-06	5.40468e-06	evm.TU.Hic_asm_7.385/evm.TU.Hic_asm_14.367/evm.TU.Hic_asm_0.56/evm.TU.Hic_asm_4.1126/evm.TU.Hic_asm_4.75/evm.TU.Hic_asm_3.120/evm.TU.Hic_asm_7.499/evm.TU.Hic_asm_12.785/evm.TU.Hic_asm_3.206/evm.TU.Hic_asm_4.315/evm.TU.Hic_asm_8.1216/evm.TU.Hic_asm_14.320/evm.TU.Hic_asm_7.1352/evm.TU.Hic_asm_6.1215/evm.TU.Hic_asm_0.355/evm.TU.Hic_asm_11.355/evm.TU.Hic_asm_11.688/evm.TU.Hic_asm_7.679/evm.TU.Hic_asm…	112		GO:0032269	negative regulation of cellular protein metabolic process	188/10413	205/13851	8.07112e-10	1.25247e-07	9.35158e-08	evm.TU.Hic_asm_8.644/evm.TU.Hic_asm_8.891/evm.TU.Hic_asm_6.291/evm.TU.Hic_asm_8.413/evm.TU.Hic_asm_3.707/evm.TU.Hic_asm_2.766/evm.TU.Hic_asm_1.993/evm.TU.Hic_asm_11.702/evm.TU.Hic_asm_6.408/evm.TU.Hic_asm_2.274/evm.TU.Hic_asm_11.724/evm.TU.Hic_asm_8.219/evm.TU.Hic_asm_1.557/evm.TU.Hic_asm_0.415/evm.TU.Hic_asm_4.735/evm.TU.Hic_asm_9.210/evm.TU.Hic_asm_7.998/evm.TU.Hic_asm_13.28/evm.TU.Hic_asm_14.7…	188
GO:0000278	mitotic cell cycle	216/10405	243/13851	4.75572e-08	7.12538e-06	5.58085e-06	evm.TU.Hic_asm_4.223/evm.TU.Hic_asm_6.1048/evm.TU.Hic_asm_8.1494/evm.TU.Hic_asm_13.111/evm.TU.Hic_asm_7.1048/evm.TU.Hic_asm_7.475/evm.TU.Hic_asm_12.274/evm.TU.Hic_asm_4.489/evm.TU.Hic_asm_7.1005/evm.TU.Hic_asm_13.358/evm.TU.Hic_asm_0.965/evm.TU.Hic_asm_7.327/evm.TU.Hic_asm_7.149/evm.TU.Hic_asm_12.795/evm.TU.Hic_asm_12.153/evm.TU.Hic_asm_3.560/evm.TU.Hic_asm_9.199/evm.TU.Hic_asm_6.1350/evm.TU.Hic_…	216		GO:0015833	peptide transport	219/10413	242/13851	8.62179e-10	1.29178e-07	9.64514e-08	evm.TU.Hic_asm_8.644/evm.TU.Hic_asm_8.413/evm.TU.Hic_asm_8.104/evm.TU.Hic_asm_2.843/evm.TU.Hic_asm_8.1441/evm.TU.Hic_asm_6.805/evm.TU.Hic_asm_13.646/evm.TU.Hic_asm_4.489/evm.TU.Hic_asm_7.1420/evm.TU.Hic_asm_14.533/evm.TU.Hic_asm_8.219/evm.TU.Hic_asm_11.844/evm.TU.Hic_asm_6.378/evm.TU.Hic_asm_5.280/evm.TU.Hic_asm_7.1379/evm.TU.Hic_asm_14.1025/evm.TU.Hic_asm_3.1062/evm.TU.Hic_asm_8.1587/evm.TU.Hic_…	219
GO:0015031	protein transport	248/10405	282/13851	4.97066e-08	7.19917e-06	5.63865e-06	evm.TU.Hic_asm_8.644/evm.TU.Hic_asm_8.413/evm.TU.Hic_asm_8.104/evm.TU.Hic_asm_0.1124/evm.TU.Hic_asm_2.843/evm.TU.Hic_asm_11.603/evm.TU.Hic_asm_8.1441/evm.TU.Hic_asm_4.115/evm.TU.Hic_asm_6.805/evm.TU.Hic_asm_13.646/evm.TU.Hic_asm_4.489/evm.TU.Hic_asm_7.1420/evm.TU.Hic_asm_14.533/evm.TU.Hic_asm_8.219/evm.TU.Hic_asm_6.378/evm.TU.Hic_asm_5.280/evm.TU.Hic_asm_7.904/evm.TU.Hic_asm_7.1379/evm.TU.Hic_asm…	248		GO:0051248	negative regulation of protein metabolic process	186/10413	203/13851	1.21294e-09	1.75674e-07	1.31168e-07	evm.TU.Hic_asm_8.644/evm.TU.Hic_asm_8.891/evm.TU.Hic_asm_6.291/evm.TU.Hic_asm_8.413/evm.TU.Hic_asm_3.707/evm.TU.Hic_asm_2.766/evm.TU.Hic_asm_1.993/evm.TU.Hic_asm_11.702/evm.TU.Hic_asm_6.408/evm.TU.Hic_asm_2.274/evm.TU.Hic_asm_11.724/evm.TU.Hic_asm_8.219/evm.TU.Hic_asm_1.557/evm.TU.Hic_asm_0.415/evm.TU.Hic_asm_4.735/evm.TU.Hic_asm_9.210/evm.TU.Hic_asm_3.1134/evm.TU.Hic_asm_11.727/evm.TU.Hic_asm_7.…	186
GO:0005198	structural molecule activity	90/10405	94/13851	8.20292e-08	1.14973e-05	9.00511e-06	evm.TU.Hic_asm_4.458/evm.TU.Hic_asm_6.1048/evm.TU.Hic_asm_7.1285/evm.TU.Hic_asm_13.736/evm.TU.Hic_asm_2.322/evm.TU.Hic_asm_4.552/evm.TU.Hic_asm_5.581/evm.TU.Hic_asm_11.727/evm.TU.Hic_asm_0.85/evm.TU.Hic_asm_0.1116/evm.TU.Hic_asm_13.579/evm.TU.Hic_asm_13.309/evm.TU.Hic_asm_7.1074/evm.TU.Hic_asm_2.353/evm.TU.Hic_asm_2.656/evm.TU.Hic_asm_9.46/evm.TU.Hic_asm_8.1850/evm.TU.Hic_asm_12.86/evm.TU.Hic_asm…	90		GO:0051172	negative regulation of nitrogen compound metabolic process	382/10413	441/13851	1.32455e-09	1.85651e-07	1.38617e-07	evm.TU.Hic_asm_7.385/evm.TU.Hic_asm_8.644/evm.TU.Hic_asm_8.891/evm.TU.Hic_asm_6.291/evm.TU.Hic_asm_8.413/evm.TU.Hic_asm_9.395/evm.TU.Hic_asm_3.707/evm.TU.Hic_asm_12.276/evm.TU.Hic_asm_7.753/evm.TU.Hic_asm_2.766/evm.TU.Hic_asm_1.993/evm.TU.Hic_asm_8.1441/evm.TU.Hic_asm_9.41/evm.TU.Hic_asm_11.702/evm.TU.Hic_asm_4.163/evm.TU.Hic_asm_0.117/evm.TU.Hic_asm_6.408/evm.TU.Hic_asm_4.563/evm.TU.Hic_asm_0.52…	382
GO:1990904	ribonucleoprotein complex	169/10405	187/13851	8.72779e-08	1.18507e-05	9.28189e-06	evm.TU.Hic_asm_7.385/evm.TU.Hic_asm_4.898/evm.TU.Hic_asm_1.629/evm.TU.Hic_asm_6.291/evm.TU.Hic_asm_2.766/evm.TU.Hic_asm_1.478/evm.TU.Hic_asm_7.1085/evm.TU.Hic_asm_8.74/evm.TU.Hic_asm_1.337/evm.TU.Hic_asm_14.533/evm.TU.Hic_asm_4.601/evm.TU.Hic_asm_9.199/evm.TU.Hic_asm_10.995/evm.TU.Hic_asm_13.807/evm.TU.Hic_asm_6.896/evm.TU.Hic_asm_7.838/evm.TU.Hic_asm_9.210/evm.TU.Hic_asm_1.762/evm.TU.Hic_asm_13.…	169		GO:1903047	mitotic cell cycle process	169/10413	183/13851	1.37123e-09	1.86188e-07	1.39018e-07	evm.TU.Hic_asm_6.1048/evm.TU.Hic_asm_8.1494/evm.TU.Hic_asm_7.1048/evm.TU.Hic_asm_7.475/evm.TU.Hic_asm_4.489/evm.TU.Hic_asm_7.1005/evm.TU.Hic_asm_13.358/evm.TU.Hic_asm_0.965/evm.TU.Hic_asm_7.327/evm.TU.Hic_asm_7.149/evm.TU.Hic_asm_12.795/evm.TU.Hic_asm_12.153/evm.TU.Hic_asm_9.199/evm.TU.Hic_asm_8.526/evm.TU.Hic_asm_7.704/evm.TU.Hic_asm_8.565/evm.TU.Hic_asm_4.735/evm.TU.Hic_asm_8.16/evm.TU.Hic_asm_…	169
GO:0010467	gene expression	368/10405	431/13851	9.04837e-08	1.19137e-05	9.33122e-06	evm.TU.Hic_asm_13.424/evm.TU.Hic_asm_12.276/evm.TU.Hic_asm_10.158/evm.TU.Hic_asm_1.478/evm.TU.Hic_asm_8.1225/evm.TU.Hic_asm_10.566/evm.TU.Hic_asm_14.391/evm.TU.Hic_asm_6.408/evm.TU.Hic_asm_10.232/evm.TU.Hic_asm_8.1009/evm.TU.Hic_asm_14.533/evm.TU.Hic_asm_1.378/evm.TU.Hic_asm_14.923/evm.TU.Hic_asm_6.1170/evm.TU.Hic_asm_4.601/evm.TU.Hic_asm_9.199/evm.TU.Hic_asm_6.1421/evm.TU.Hic_asm_4.209/evm.TU.Hi…	368		GO:0051276	chromosome organization	206/10413	227/13851	1.47548e-09	1.94271e-07	1.45053e-07	evm.TU.Hic_asm_0.132/evm.TU.Hic_asm_1.629/evm.TU.Hic_asm_7.1437/evm.TU.Hic_asm_9.395/evm.TU.Hic_asm_8.1441/evm.TU.Hic_asm_9.41/evm.TU.Hic_asm_11.702/evm.TU.Hic_asm_4.563/evm.TU.Hic_asm_0.526/evm.TU.Hic_asm_4.489/evm.TU.Hic_asm_13.358/evm.TU.Hic_asm_0.965/evm.TU.Hic_asm_7.1453/evm.TU.Hic_asm_7.149/evm.TU.Hic_asm_12.795/evm.TU.Hic_asm_12.153/evm.TU.Hic_asm_1.557/evm.TU.Hic_asm_1.693/evm.TU.Hic_asm_…	206
GO:0051276	chromosome organization	202/10405	227/13851	1.05776e-07	1.33593e-05	1.04635e-05	evm.TU.Hic_asm_0.132/evm.TU.Hic_asm_1.629/evm.TU.Hic_asm_7.1437/evm.TU.Hic_asm_9.395/evm.TU.Hic_asm_8.1441/evm.TU.Hic_asm_9.41/evm.TU.Hic_asm_11.702/evm.TU.Hic_asm_4.563/evm.TU.Hic_asm_0.526/evm.TU.Hic_asm_4.489/evm.TU.Hic_asm_13.358/evm.TU.Hic_asm_0.965/evm.TU.Hic_asm_7.1453/evm.TU.Hic_asm_7.149/evm.TU.Hic_asm_12.795/evm.TU.Hic_asm_12.153/evm.TU.Hic_asm_1.557/evm.TU.Hic_asm_1.693/evm.TU.Hic_asm_…	202		GO:0070727	cellular macromolecule localization	355/10413	408/13851	1.55092e-09	1.98198e-07	1.47985e-07	evm.TU.Hic_asm_8.644/evm.TU.Hic_asm_11.312/evm.TU.Hic_asm_8.413/evm.TU.Hic_asm_3.707/evm.TU.Hic_asm_4.458/evm.TU.Hic_asm_2.766/evm.TU.Hic_asm_4.499/evm.TU.Hic_asm_2.843/evm.TU.Hic_asm_8.1441/evm.TU.Hic_asm_13.111/evm.TU.Hic_asm_12.206/evm.TU.Hic_asm_6.805/evm.TU.Hic_asm_13.646/evm.TU.Hic_asm_3.1177/evm.TU.Hic_asm_13.474/evm.TU.Hic_asm_1.898/evm.TU.Hic_asm_3.120/evm.TU.Hic_asm_0.965/evm.TU.Hic_asm…	355
GO:0050790	regulation of catalytic activity	383/10405	450/13851	1.07612e-07	1.33593e-05	1.04635e-05	evm.TU.Hic_asm_8.644/evm.TU.Hic_asm_8.1510/evm.TU.Hic_asm_3.665/evm.TU.Hic_asm_3.707/evm.TU.Hic_asm_11.695/evm.TU.Hic_asm_9.41/evm.TU.Hic_asm_0.117/evm.TU.Hic_asm_7.1048/evm.TU.Hic_asm_6.408/evm.TU.Hic_asm_13.646/evm.TU.Hic_asm_4.75/evm.TU.Hic_asm_2.274/evm.TU.Hic_asm_10.96/evm.TU.Hic_asm_1.898/evm.TU.Hic_asm_8.1058/evm.TU.Hic_asm_11.724/evm.TU.Hic_asm_9.511/evm.TU.Hic_asm_5.738/evm.TU.Hic_asm_8.…	383		GO:0008104	protein localization	407/10413	473/13851	2.63426e-09	3.27024e-07	2.44174e-07	evm.TU.Hic_asm_7.385/evm.TU.Hic_asm_8.644/evm.TU.Hic_asm_11.312/evm.TU.Hic_asm_8.413/evm.TU.Hic_asm_8.104/evm.TU.Hic_asm_3.707/evm.TU.Hic_asm_4.458/evm.TU.Hic_asm_4.499/evm.TU.Hic_asm_2.843/evm.TU.Hic_asm_8.1441/evm.TU.Hic_asm_13.111/evm.TU.Hic_asm_12.206/evm.TU.Hic_asm_7.1048/evm.TU.Hic_asm_6.805/evm.TU.Hic_asm_13.646/evm.TU.Hic_asm_4.75/evm.TU.Hic_asm_4.489/evm.TU.Hic_asm_3.1177/evm.TU.Hic_asm_…	407
GO:0060284	regulation of cell development	215/10405	243/13851	1.26064e-07	1.49209e-05	1.16866e-05	evm.TU.Hic_asm_13.316/evm.TU.Hic_asm_6.291/evm.TU.Hic_asm_0.796/evm.TU.Hic_asm_13.111/evm.TU.Hic_asm_11.379/evm.TU.Hic_asm_7.1048/evm.TU.Hic_asm_7.897/evm.TU.Hic_asm_1.251/evm.TU.Hic_asm_11.724/evm.TU.Hic_asm_8.219/evm.TU.Hic_asm_14.923/evm.TU.Hic_asm_6.1170/evm.TU.Hic_asm_1.557/evm.TU.Hic_asm_9.649/evm.TU.Hic_asm_8.539/evm.TU.Hic_asm_12.430/evm.TU.Hic_asm_10.536/evm.TU.Hic_asm_12.802/evm.TU.Hic_…	215		GO:0034613	cellular protein localization	346/10413	398/13851	3.15455e-09	3.75521e-07	2.80384e-07	evm.TU.Hic_asm_8.644/evm.TU.Hic_asm_11.312/evm.TU.Hic_asm_8.413/evm.TU.Hic_asm_3.707/evm.TU.Hic_asm_4.458/evm.TU.Hic_asm_4.499/evm.TU.Hic_asm_2.843/evm.TU.Hic_asm_8.1441/evm.TU.Hic_asm_13.111/evm.TU.Hic_asm_12.206/evm.TU.Hic_asm_6.805/evm.TU.Hic_asm_13.646/evm.TU.Hic_asm_3.1177/evm.TU.Hic_asm_13.474/evm.TU.Hic_asm_1.898/evm.TU.Hic_asm_3.120/evm.TU.Hic_asm_0.965/evm.TU.Hic_asm_11.310/evm.TU.Hic_as…	346
GO:0006412	translation	172/10405	191/13851	1.2706e-07	1.49209e-05	1.16866e-05	evm.TU.CTG84.2/evm.TU.Hic_asm_0.503/evm.TU.Hic_asm_1.773/evm.TU.Hic_asm_14.553/evm.TU.Hic_asm_2.479/evm.TU.Hic_asm_2.831/evm.TU.Hic_asm_6.1199/evm.TU.Hic_asm_7.417/evm.TU.Hic_asm_7.1007/evm.TU.Hic_asm_9.116/evm.TU.Hic_asm_13.78/evm.TU.Hic_asm_12.300/evm.TU.Hic_asm_3.426/evm.TU.Hic_asm_11.1080/evm.TU.Hic_asm_2.352/evm.TU.Hic_asm_6.1289/evm.TU.Hic_asm_14.522/evm.TU.Hic_asm_8.116/evm.TU.Hic_asm_5.43…	172		GO:0071705	nitrogen compound transport	251/10413	282/13851	3.19776e-09	3.75521e-07	2.80384e-07	evm.TU.Hic_asm_8.644/evm.TU.Hic_asm_8.413/evm.TU.Hic_asm_8.104/evm.TU.Hic_asm_2.843/evm.TU.Hic_asm_8.1441/evm.TU.Hic_asm_6.805/evm.TU.Hic_asm_13.646/evm.TU.Hic_asm_4.489/evm.TU.Hic_asm_0.212/evm.TU.Hic_asm_8.1009/evm.TU.Hic_asm_6.602/evm.TU.Hic_asm_7.1420/evm.TU.Hic_asm_14.533/evm.TU.Hic_asm_8.219/evm.TU.Hic_asm_11.844/evm.TU.Hic_asm_6.378/evm.TU.Hic_asm_5.280/evm.TU.Hic_asm_7.1379/evm.TU.Hic_asm…	251
GO:0120031	plasma membrane bounded cell projection assembly	135/10405	147/13851	1.52578e-07	1.7026e-05	1.33353e-05	evm.TU.Hic_asm_8.413/evm.TU.Hic_asm_7.840/evm.TU.Hic_asm_1.329/evm.TU.Hic_asm_8.984/evm.TU.Hic_asm_3.120/evm.TU.Hic_asm_11.724/evm.TU.Hic_asm_12.75/evm.TU.Hic_asm_2.322/evm.TU.Hic_asm_4.552/evm.TU.Hic_asm_6.334/evm.TU.Hic_asm_12.749/evm.TU.Hic_asm_3.1004/evm.TU.Hic_asm_2.175/evm.TU.Hic_asm_7.704/evm.TU.Hic_asm_8.565/evm.TU.Hic_asm_8.1854/evm.TU.Hic_asm_12.93/evm.TU.Hic_asm_8.1028/evm.TU.Hic_asm_3…	135		GO:0061024	membrane organization	129/10413	137/13851	4.00157e-09	4.57548e-07	3.4163e-07	evm.TU.Hic_asm_8.644/evm.TU.Hic_asm_11.312/evm.TU.Hic_asm_8.104/evm.TU.Hic_asm_0.796/evm.TU.Hic_asm_1.993/evm.TU.Hic_asm_13.111/evm.TU.Hic_asm_4.115/evm.TU.Hic_asm_10.566/evm.TU.Hic_asm_7.1285/evm.TU.Hic_asm_4.1126/evm.TU.Hic_asm_7.1005/evm.TU.Hic_asm_6.22/evm.TU.Hic_asm_11.310/evm.TU.Hic_asm_1.622/evm.TU.Hic_asm_11.844/evm.TU.Hic_asm_0.178/evm.TU.Hic_asm_4.315/evm.TU.Hic_asm_7.203/evm.TU.Hic_asm…	129
GO:0031400	negative regulation of protein modification process	124/10405	134/13851	1.52822e-07	1.7026e-05	1.33353e-05	evm.TU.Hic_asm_8.644/evm.TU.Hic_asm_8.891/evm.TU.Hic_asm_1.993/evm.TU.Hic_asm_11.702/evm.TU.Hic_asm_6.408/evm.TU.Hic_asm_11.724/evm.TU.Hic_asm_8.219/evm.TU.Hic_asm_1.557/evm.TU.Hic_asm_0.415/evm.TU.Hic_asm_4.735/evm.TU.Hic_asm_9.210/evm.TU.Hic_asm_7.998/evm.TU.Hic_asm_14.737/evm.TU.Hic_asm_3.1272/evm.TU.Hic_asm_8.1845/evm.TU.Hic_asm_10.602/evm.TU.Hic_asm_8.770/evm.TU.Hic_asm_9.914/evm.TU.Hic_asm_…	124		GO:0008380	RNA splicing	78/10413	79/13851	4.12373e-09	4.59425e-07	3.43032e-07	evm.TU.Hic_asm_13.424/evm.TU.Hic_asm_14.533/evm.TU.Hic_asm_4.601/evm.TU.Hic_asm_9.199/evm.TU.Hic_asm_13.807/evm.TU.Hic_asm_12.645/evm.TU.Hic_asm_9.1254/evm.TU.Hic_asm_9.714/evm.TU.Hic_asm_1.762/evm.TU.Hic_asm_4.365/evm.TU.Hic_asm_13.28/evm.TU.Hic_asm_0.162/evm.TU.Hic_asm_6.715/evm.TU.Hic_asm_2.911/evm.TU.Hic_asm_14.742/evm.TU.Hic_asm_9.812/evm.TU.Hic_asm_8.1159/evm.TU.Hic_asm_8.187/evm.TU.Hic_asm…	78
GO:1903047	mitotic cell cycle process	165/10405	183/13851	1.86138e-07	2.02192e-05	1.58364e-05	evm.TU.Hic_asm_6.1048/evm.TU.Hic_asm_8.1494/evm.TU.Hic_asm_7.1048/evm.TU.Hic_asm_7.475/evm.TU.Hic_asm_4.489/evm.TU.Hic_asm_7.1005/evm.TU.Hic_asm_13.358/evm.TU.Hic_asm_0.965/evm.TU.Hic_asm_7.327/evm.TU.Hic_asm_7.149/evm.TU.Hic_asm_12.795/evm.TU.Hic_asm_12.153/evm.TU.Hic_asm_9.199/evm.TU.Hic_asm_6.1350/evm.TU.Hic_asm_8.526/evm.TU.Hic_asm_7.704/evm.TU.Hic_asm_8.565/evm.TU.Hic_asm_4.735/evm.TU.Hic_as…	165		GO:0008092	cytoskeletal protein binding	173/10413	189/13851	5.71398e-09	6.20681e-07	4.63434e-07	evm.TU.Hic_asm_8.644/evm.TU.Hic_asm_4.598/evm.TU.Hic_asm_8.413/evm.TU.Hic_asm_4.458/evm.TU.Hic_asm_14.924/evm.TU.Hic_asm_6.1048/evm.TU.Hic_asm_13.111/evm.TU.Hic_asm_12.206/evm.TU.Hic_asm_11.379/evm.TU.Hic_asm_10.566/evm.TU.Hic_asm_10.856/evm.TU.Hic_asm_4.1126/evm.TU.Hic_asm_4.1188/evm.TU.Hic_asm_14.923/evm.TU.Hic_asm_0.374/evm.TU.Hic_asm_6.334/evm.TU.Hic_asm_8.547/evm.TU.Hic_asm_12.634/evm.TU.Hic…	173
GO:0015631	tubulin binding	72/10405	74/13851	1.95613e-07	2.07302e-05	1.62366e-05	evm.TU.Hic_asm_8.644/evm.TU.Hic_asm_12.922/evm.TU.Hic_asm_12.206/evm.TU.Hic_asm_11.379/evm.TU.Hic_asm_11.231/evm.TU.Hic_asm_4.1126/evm.TU.Hic_asm_3.247/evm.TU.Hic_asm_14.923/evm.TU.Hic_asm_0.374/evm.TU.Hic_asm_6.334/evm.TU.Hic_asm_13.56/evm.TU.Hic_asm_7.1282/evm.TU.Hic_asm_9.455/evm.TU.Hic_asm_3.1110/evm.TU.Hic_asm_9.1057/evm.TU.Hic_asm_3.1272/evm.TU.Hic_asm_6.157/evm.TU.Hic_asm_6.1215/evm.TU.Hic…	72		GO:0031267	small GTPase binding	139/10413	149/13851	6.37299e-09	6.75381e-07	5.04276e-07	evm.TU.Hic_asm_7.388/evm.TU.Hic_asm_2.843/evm.TU.Hic_asm_7.1048/evm.TU.Hic_asm_3.433/evm.TU.Hic_asm_13.646/evm.TU.Hic_asm_4.75/evm.TU.Hic_asm_13.474/evm.TU.Hic_asm_1.898/evm.TU.Hic_asm_12.785/evm.TU.Hic_asm_0.178/evm.TU.Hic_asm_6.668/evm.TU.Hic_asm_7.348/evm.TU.Hic_asm_12.430/evm.TU.Hic_asm_10.812/evm.TU.Hic_asm_3.1062/evm.TU.Hic_asm_11.129/evm.TU.Hic_asm_7.1352/evm.TU.Hic_asm_14.737/evm.TU.Hic_a…	139
GO:0061630	ubiquitin protein ligase activity	86/10405	90/13851	2.18821e-07	2.26376e-05	1.77306e-05	evm.TU.Hic_asm_9.395/evm.TU.Hic_asm_0.386/evm.TU.Hic_asm_6.378/evm.TU.Hic_asm_9.1264/evm.TU.Hic_asm_8.1587/evm.TU.Hic_asm_14.616/evm.TU.Hic_asm_13.770/evm.TU.Hic_asm_9.1363/evm.TU.Hic_asm_2.399/evm.TU.Hic_asm_3.794/evm.TU.Hic_asm_3.986/evm.TU.Hic_asm_6.1157/evm.TU.Hic_asm_12.224/evm.TU.Hic_asm_12.209/evm.TU.Hic_asm_9.518/evm.TU.Hic_asm_14.971/evm.TU.Hic_asm_14.656/evm.TU.Hic_asm_7.1399/evm.TU.Hic…	86		GO:0000398	mRNA splicing, via spliceosome	92/10413	95/13851	8.58816e-09	8.88466e-07	6.63377e-07	evm.TU.Hic_asm_13.424/evm.TU.Hic_asm_5.354/evm.TU.Hic_asm_14.533/evm.TU.Hic_asm_4.601/evm.TU.Hic_asm_2.595/evm.TU.Hic_asm_13.807/evm.TU.Hic_asm_12.645/evm.TU.Hic_asm_1.762/evm.TU.Hic_asm_4.365/evm.TU.Hic_asm_13.28/evm.TU.Hic_asm_0.162/evm.TU.Hic_asm_6.715/evm.TU.Hic_asm_2.911/evm.TU.Hic_asm_9.812/evm.TU.Hic_asm_8.1159/evm.TU.Hic_asm_8.187/evm.TU.Hic_asm_11.869/evm.TU.Hic_asm_12.1191/evm.TU.Hic_as…	92
GO:0044451	nucleoplasm part	225/10405	256/13851	2.33383e-07	2.35825e-05	1.84707e-05	evm.TU.Hic_asm_7.385/evm.TU.Hic_asm_10.158/evm.TU.Hic_asm_8.1225/evm.TU.Hic_asm_8.1441/evm.TU.Hic_asm_3.413/evm.TU.Hic_asm_4.163/evm.TU.Hic_asm_7.1048/evm.TU.Hic_asm_6.408/evm.TU.Hic_asm_4.563/evm.TU.Hic_asm_7.1353/evm.TU.Hic_asm_13.267/evm.TU.Hic_asm_1.378/evm.TU.Hic_asm_12.1203/evm.TU.Hic_asm_4.601/evm.TU.Hic_asm_5.349/evm.TU.Hic_asm_8.526/evm.TU.Hic_asm_13.807/evm.TU.Hic_asm_7.505/evm.TU.Hic_a…	225		GO:0017016	Ras GTPase binding	136/10413	146/13851	1.2323e-08	1.19398e-06	8.9149e-07	evm.TU.Hic_asm_7.388/evm.TU.Hic_asm_2.843/evm.TU.Hic_asm_7.1048/evm.TU.Hic_asm_3.433/evm.TU.Hic_asm_13.646/evm.TU.Hic_asm_4.75/evm.TU.Hic_asm_13.474/evm.TU.Hic_asm_1.898/evm.TU.Hic_asm_12.785/evm.TU.Hic_asm_0.178/evm.TU.Hic_asm_6.668/evm.TU.Hic_asm_7.348/evm.TU.Hic_asm_12.430/evm.TU.Hic_asm_10.812/evm.TU.Hic_asm_3.1062/evm.TU.Hic_asm_11.129/evm.TU.Hic_asm_7.1352/evm.TU.Hic_asm_14.737/evm.TU.Hic_a…	136
GO:0051015	actin filament binding	53/10405	53/13851	2.51755e-07	2.48608e-05	1.94719e-05	evm.TU.Hic_asm_6.1311/evm.TU.Hic_asm_10.566/evm.TU.Hic_asm_7.264/evm.TU.Hic_asm_14.539/evm.TU.Hic_asm_8.250/evm.TU.Hic_asm_9.325/evm.TU.Hic_asm_8.547/evm.TU.Hic_asm_12.634/evm.TU.Hic_asm_13.56/evm.TU.Hic_asm_4.315/evm.TU.Hic_asm_13.835/evm.TU.Hic_asm_13.265/evm.TU.Hic_asm_7.706/evm.TU.Hic_asm_4.607/evm.TU.Hic_asm_13.441/evm.TU.Hic_asm_8.409/evm.TU.Hic_asm_8.1606/evm.TU.Hic_asm_10.549/evm.TU.Hic_a…	53		GO:0003743	translation initiation factor activity	74/10413	75/13851	1.23657e-08	1.19398e-06	8.9149e-07	evm.TU.Hic_asm_11.504/evm.TU.Hic_asm_9.295/evm.TU.Hic_asm_7.1015/evm.TU.Hic_asm_14.134/evm.TU.Hic_asm_4.401/evm.TU.Hic_asm_6.1170/evm.TU.Hic_asm_8.790/evm.TU.Hic_asm_9.1089/evm.TU.Hic_asm_7.193/evm.TU.Hic_asm_14.525/evm.TU.Hic_asm_8.748/evm.TU.Hic_asm_0.516/evm.TU.Hic_asm_4.711/evm.TU.Hic_asm_7.1242/evm.TU.Hic_asm_7.482/evm.TU.Hic_asm_8.734/evm.TU.Hic_asm_7.966/evm.TU.Hic_asm_8.72/evm.TU.Hic_asm_…	74
GO:0007018	microtubule-based movement	127/10405	138/13851	2.60131e-07	2.51171e-05	1.96726e-05	evm.TU.Hic_asm_8.676/evm.TU.Hic_asm_3.904/evm.TU.Hic_asm_0.709/evm.TU.Hic_asm_10.693/evm.TU.Hic_asm_7.840/evm.TU.Hic_asm_8.73/evm.TU.Hic_asm_2.843/evm.TU.Hic_asm_7.259/evm.TU.Hic_asm_1.329/evm.TU.Hic_asm_3.1195/evm.TU.Hic_asm_8.279/evm.TU.Hic_asm_11.981/evm.TU.Hic_asm_14.276/evm.TU.Hic_asm_11.365/evm.TU.Hic_asm_7.475/evm.TU.Hic_asm_12.274/evm.TU.Hic_asm_7.34/evm.TU.Hic_asm_12.69/evm.TU.Hic_asm_3.…	127		GO:0072594	establishment of protein localization to organelle	74/10413	75/13851	1.23657e-08	1.19398e-06	8.9149e-07	evm.TU.Hic_asm_8.644/evm.TU.Hic_asm_8.1441/evm.TU.Hic_asm_6.805/evm.TU.Hic_asm_6.378/evm.TU.Hic_asm_3.1134/evm.TU.Hic_asm_14.349/evm.TU.Hic_asm_0.388/evm.TU.Hic_asm_1.380/evm.TU.Hic_asm_10.959/evm.TU.Hic_asm_10.347/evm.TU.Hic_asm_11.688/evm.TU.Hic_asm_9.1355/evm.TU.Hic_asm_8.1382/evm.TU.Hic_asm_6.609/evm.TU.Hic_asm_7.633/evm.TU.Hic_asm_5.113/evm.TU.Hic_asm_4.63/evm.TU.Hic_asm_14.921/evm.TU.Hic_as…	74
GO:0070925	organelle assembly	219/10405	249/13851	2.97499e-07	2.81007e-05	2.20095e-05	evm.TU.Hic_asm_7.840/evm.TU.Hic_asm_1.329/evm.TU.Hic_asm_6.408/evm.TU.Hic_asm_12.274/evm.TU.Hic_asm_4.489/evm.TU.Hic_asm_8.984/evm.TU.Hic_asm_7.1005/evm.TU.Hic_asm_3.120/evm.TU.Hic_asm_7.327/evm.TU.Hic_asm_1.337/evm.TU.Hic_asm_12.75/evm.TU.Hic_asm_12.785/evm.TU.Hic_asm_12.1203/evm.TU.Hic_asm_2.322/evm.TU.Hic_asm_12.795/evm.TU.Hic_asm_4.552/evm.TU.Hic_asm_6.334/evm.TU.Hic_asm_12.749/evm.TU.Hic_asm…	219		GO:0044451	nucleoplasm part	228/10413	256/13851	1.48701e-08	1.40458e-06	1.04874e-06	evm.TU.Hic_asm_7.385/evm.TU.Hic_asm_10.158/evm.TU.Hic_asm_8.1225/evm.TU.Hic_asm_8.1441/evm.TU.Hic_asm_3.413/evm.TU.Hic_asm_4.163/evm.TU.Hic_asm_7.1048/evm.TU.Hic_asm_6.408/evm.TU.Hic_asm_4.563/evm.TU.Hic_asm_7.1353/evm.TU.Hic_asm_13.267/evm.TU.Hic_asm_1.378/evm.TU.Hic_asm_12.1203/evm.TU.Hic_asm_4.601/evm.TU.Hic_asm_5.349/evm.TU.Hic_asm_8.526/evm.TU.Hic_asm_13.807/evm.TU.Hic_asm_7.505/evm.TU.Hic_a…	228
GO:0006457	protein folding	91/10405	96/13851	3.19397e-07	2.86143e-05	2.24117e-05	evm.TU.Hic_asm_12.246/evm.TU.Hic_asm_4.761/evm.TU.Hic_asm_7.789/evm.TU.Hic_asm_8.89/evm.TU.Hic_asm_8.644/evm.TU.Hic_asm_9.115/evm.TU.Hic_asm_2.436/evm.TU.Hic_asm_10.980/evm.TU.Hic_asm_3.707/evm.TU.Hic_asm_2.276/evm.TU.Hic_asm_14.924/evm.TU.Hic_asm_10.712/evm.TU.Hic_asm_4.244/evm.TU.Hic_asm_3.1195/evm.TU.Hic_asm_3.1240/evm.TU.Hic_asm_0.738/evm.TU.Hic_asm_0.1166/evm.TU.Hic_asm_7.1347/evm.TU.Hic_asm…	91		GO:0007018	microtubule-based movement	129/10413	138/13851	1.57744e-08	1.4583e-06	1.08884e-06	evm.TU.Hic_asm_8.676/evm.TU.Hic_asm_3.904/evm.TU.Hic_asm_0.709/evm.TU.Hic_asm_10.693/evm.TU.Hic_asm_7.840/evm.TU.Hic_asm_8.73/evm.TU.Hic_asm_2.843/evm.TU.Hic_asm_7.259/evm.TU.Hic_asm_1.329/evm.TU.Hic_asm_3.1195/evm.TU.Hic_asm_8.279/evm.TU.Hic_asm_11.981/evm.TU.Hic_asm_14.276/evm.TU.Hic_asm_11.365/evm.TU.Hic_asm_7.475/evm.TU.Hic_asm_12.274/evm.TU.Hic_asm_7.34/evm.TU.Hic_asm_12.69/evm.TU.Hic_asm_3.…	129
GO:0061024	membrane organization	126/10405	137/13851	3.20208e-07	2.86143e-05	2.24117e-05	evm.TU.Hic_asm_8.644/evm.TU.Hic_asm_11.312/evm.TU.Hic_asm_8.104/evm.TU.Hic_asm_0.796/evm.TU.Hic_asm_1.993/evm.TU.Hic_asm_13.111/evm.TU.Hic_asm_4.115/evm.TU.Hic_asm_10.566/evm.TU.Hic_asm_7.1285/evm.TU.Hic_asm_4.1126/evm.TU.Hic_asm_7.1005/evm.TU.Hic_asm_6.22/evm.TU.Hic_asm_11.310/evm.TU.Hic_asm_1.622/evm.TU.Hic_asm_11.844/evm.TU.Hic_asm_0.178/evm.TU.Hic_asm_4.315/evm.TU.Hic_asm_7.203/evm.TU.Hic_asm…	126		GO:0015631	tubulin binding	73/10413	74/13851	1.62649e-08	1.47232e-06	1.09931e-06	evm.TU.Hic_asm_8.644/evm.TU.Hic_asm_12.922/evm.TU.Hic_asm_12.206/evm.TU.Hic_asm_11.379/evm.TU.Hic_asm_11.231/evm.TU.Hic_asm_4.1126/evm.TU.Hic_asm_3.247/evm.TU.Hic_asm_14.923/evm.TU.Hic_asm_0.374/evm.TU.Hic_asm_6.334/evm.TU.Hic_asm_13.56/evm.TU.Hic_asm_7.1282/evm.TU.Hic_asm_9.455/evm.TU.Hic_asm_3.1110/evm.TU.Hic_asm_9.1057/evm.TU.Hic_asm_3.1272/evm.TU.Hic_asm_6.157/evm.TU.Hic_asm_6.1215/evm.TU.Hic…	73
GO:0042175	nuclear outer membrane-endoplasmic reticulum membrane network	147/10405	162/13851	3.22693e-07	2.86143e-05	2.24117e-05	evm.TU.Hic_asm_3.90/evm.TU.Hic_asm_8.104/evm.TU.Hic_asm_12.206/evm.TU.Hic_asm_7.1420/evm.TU.Hic_asm_4.1188/evm.TU.Hic_asm_3.929/evm.TU.Hic_asm_3.570/evm.TU.Hic_asm_3.206/evm.TU.Hic_asm_3.759/evm.TU.Hic_asm_5.280/evm.TU.Hic_asm_7.516/evm.TU.Hic_asm_7.1379/evm.TU.Hic_asm_12.789/evm.TU.Hic_asm_6.58/evm.TU.Hic_asm_8.1772/evm.TU.Hic_asm_8.337/evm.TU.Hic_asm_3.477/evm.TU.Hic_asm_4.18/evm.TU.Hic_asm_8.8…	147		GO:0051129	negative regulation of cellular component organization	157/10413	171/13851	1.66395e-08	1.47548e-06	1.10168e-06	evm.TU.Hic_asm_8.413/evm.TU.Hic_asm_3.707/evm.TU.Hic_asm_0.796/evm.TU.Hic_asm_11.702/evm.TU.Hic_asm_0.526/evm.TU.Hic_asm_13.646/evm.TU.Hic_asm_4.489/evm.TU.Hic_asm_3.1177/evm.TU.Hic_asm_13.358/evm.TU.Hic_asm_1.251/evm.TU.Hic_asm_0.965/evm.TU.Hic_asm_11.724/evm.TU.Hic_asm_7.149/evm.TU.Hic_asm_8.219/evm.TU.Hic_asm_12.795/evm.TU.Hic_asm_4.552/evm.TU.Hic_asm_8.547/evm.TU.Hic_asm_1.557/evm.TU.Hic_asm_…	157
GO:0006357	regulation of transcription from RNA polymerase II promoter	410/10405	486/13851	3.39739e-07	2.95233e-05	2.31237e-05	evm.TU.Hic_asm_13.840/evm.TU.Hic_asm_7.385/evm.TU.Hic_asm_8.644/evm.TU.Hic_asm_9.416/evm.TU.Hic_asm_6.667/evm.TU.Hic_asm_3.689/evm.TU.Hic_asm_14.367/evm.TU.Hic_asm_9.395/evm.TU.Hic_asm_7.388/evm.TU.Hic_asm_9.146/evm.TU.Hic_asm_12.276/evm.TU.Hic_asm_10.158/evm.TU.Hic_asm_8.1441/evm.TU.Hic_asm_11.702/evm.TU.Hic_asm_11.1124/evm.TU.Hic_asm_4.163/evm.TU.Hic_asm_2.537/evm.TU.Hic_asm_6.408/evm.TU.Hic_as…	410		GO:0033043	regulation of organelle organization	300/10413	344/13851	1.71831e-08	1.49321e-06	1.11491e-06	evm.TU.Hic_asm_7.385/evm.TU.Hic_asm_8.644/evm.TU.Hic_asm_1.629/evm.TU.Hic_asm_8.413/evm.TU.Hic_asm_7.388/evm.TU.Hic_asm_4.458/evm.TU.Hic_asm_4.499/evm.TU.Hic_asm_8.1441/evm.TU.Hic_asm_9.41/evm.TU.Hic_asm_3.1195/evm.TU.Hic_asm_11.702/evm.TU.Hic_asm_11.379/evm.TU.Hic_asm_4.163/evm.TU.Hic_asm_7.475/evm.TU.Hic_asm_6.408/evm.TU.Hic_asm_0.526/evm.TU.Hic_asm_13.646/evm.TU.Hic_asm_4.489/evm.TU.Hic_asm_3.…	300
GO:0031267	small GTPase binding	136/10405	149/13851	3.66858e-07	3.11562e-05	2.44026e-05	evm.TU.Hic_asm_7.388/evm.TU.Hic_asm_2.843/evm.TU.Hic_asm_7.1048/evm.TU.Hic_asm_3.433/evm.TU.Hic_asm_13.646/evm.TU.Hic_asm_4.75/evm.TU.Hic_asm_13.474/evm.TU.Hic_asm_1.898/evm.TU.Hic_asm_12.785/evm.TU.Hic_asm_0.178/evm.TU.Hic_asm_6.668/evm.TU.Hic_asm_7.348/evm.TU.Hic_asm_12.430/evm.TU.Hic_asm_10.812/evm.TU.Hic_asm_3.1062/evm.TU.Hic_asm_11.129/evm.TU.Hic_asm_7.1352/evm.TU.Hic_asm_14.737/evm.TU.Hic_a…	136		GO:0016050	vesicle organization	62/10413	62/13851	1.98715e-08	1.69297e-06	1.26406e-06	evm.TU.Hic_asm_7.385/evm.TU.Hic_asm_4.75/evm.TU.Hic_asm_12.69/evm.TU.Hic_asm_7.1005/evm.TU.Hic_asm_3.120/evm.TU.Hic_asm_7.499/evm.TU.Hic_asm_8.547/evm.TU.Hic_asm_11.48/evm.TU.Hic_asm_7.1352/evm.TU.Hic_asm_8.1845/evm.TU.Hic_asm_7.480/evm.TU.Hic_asm_6.1215/evm.TU.Hic_asm_9.403/evm.TU.Hic_asm_13.418/evm.TU.Hic_asm_10.631/evm.TU.Hic_asm_7.679/evm.TU.Hic_asm_7.447/evm.TU.Hic_asm_11.615/evm.TU.Hic_asm_…	62
GO:0080134	regulation of response to stress	253/10405	291/13851	3.72871e-07	3.11562e-05	2.44026e-05	evm.TU.Hic_asm_8.644/evm.TU.Hic_asm_8.413/evm.TU.Hic_asm_9.395/evm.TU.Hic_asm_10.953/evm.TU.Hic_asm_8.104/evm.TU.Hic_asm_3.707/evm.TU.Hic_asm_8.449/evm.TU.Hic_asm_11.379/evm.TU.Hic_asm_7.1048/evm.TU.Hic_asm_6.408/evm.TU.Hic_asm_2.274/evm.TU.Hic_asm_0.965/evm.TU.Hic_asm_8.300/evm.TU.Hic_asm_0.386/evm.TU.Hic_asm_8.219/evm.TU.Hic_asm_12.153/evm.TU.Hic_asm_9.199/evm.TU.Hic_asm_8.1657/evm.TU.Hic_asm_1…	253		GO:0070647	protein modification by small protein conjugation or removal	182/10413	201/13851	2.10205e-08	1.75642e-06	1.31144e-06	evm.TU.Hic_asm_9.395/evm.TU.Hic_asm_10.953/evm.TU.Hic_asm_11.702/evm.TU.Hic_asm_6.755/evm.TU.Hic_asm_4.214/evm.TU.Hic_asm_6.1417/evm.TU.Hic_asm_0.386/evm.TU.Hic_asm_11.1106/evm.TU.Hic_asm_6.378/evm.TU.Hic_asm_7.838/evm.TU.Hic_asm_9.1264/evm.TU.Hic_asm_5.581/evm.TU.Hic_asm_7.124/evm.TU.Hic_asm_4.735/evm.TU.Hic_asm_11.120/evm.TU.Hic_asm_8.1587/evm.TU.Hic_asm_14.616/evm.TU.Hic_asm_13.770/evm.TU.Hic_…	182
GO:0003779	actin binding	108/10405	116/13851	4.165e-07	3.41452e-05	2.67437e-05	evm.TU.Hic_asm_7.804/evm.TU.Hic_asm_4.598/evm.TU.Hic_asm_4.458/evm.TU.Hic_asm_6.1311/evm.TU.Hic_asm_10.566/evm.TU.Hic_asm_10.856/evm.TU.Hic_asm_4.1126/evm.TU.Hic_asm_7.800/evm.TU.Hic_asm_2.854/evm.TU.Hic_asm_3.123/evm.TU.Hic_asm_9.86/evm.TU.Hic_asm_4.1188/evm.TU.Hic_asm_7.799/evm.TU.Hic_asm_7.903/evm.TU.Hic_asm_8.547/evm.TU.Hic_asm_12.634/evm.TU.Hic_asm_4.601/evm.TU.Hic_asm_12.729/evm.TU.Hic_asm_…	108		GO:0061630	ubiquitin protein ligase activity	87/10413	90/13851	3.08216e-08	2.52679e-06	1.88664e-06	evm.TU.Hic_asm_9.395/evm.TU.Hic_asm_0.386/evm.TU.Hic_asm_6.378/evm.TU.Hic_asm_9.1264/evm.TU.Hic_asm_8.1587/evm.TU.Hic_asm_14.616/evm.TU.Hic_asm_13.770/evm.TU.Hic_asm_9.1363/evm.TU.Hic_asm_2.399/evm.TU.Hic_asm_3.794/evm.TU.Hic_asm_3.986/evm.TU.Hic_asm_6.1157/evm.TU.Hic_asm_12.224/evm.TU.Hic_asm_12.209/evm.TU.Hic_asm_9.518/evm.TU.Hic_asm_14.971/evm.TU.Hic_asm_14.656/evm.TU.Hic_asm_7.1399/evm.TU.Hic…	87
GO:0051336	regulation of hydrolase activity	212/10405	241/13851	4.46641e-07	3.59381e-05	2.8148e-05	evm.TU.Hic_asm_3.707/evm.TU.Hic_asm_9.41/evm.TU.Hic_asm_0.117/evm.TU.Hic_asm_7.1048/evm.TU.Hic_asm_13.646/evm.TU.Hic_asm_4.75/evm.TU.Hic_asm_2.274/evm.TU.Hic_asm_10.96/evm.TU.Hic_asm_1.898/evm.TU.Hic_asm_8.1058/evm.TU.Hic_asm_9.511/evm.TU.Hic_asm_4.552/evm.TU.Hic_asm_4.601/evm.TU.Hic_asm_7.348/evm.TU.Hic_asm_8.526/evm.TU.Hic_asm_7.704/evm.TU.Hic_asm_8.427/evm.TU.Hic_asm_14.281/evm.TU.Hic_asm_12.4…	212		GO:0120031	plasma membrane bounded cell projection assembly	136/10413	147/13851	4.23266e-08	3.40572e-06	2.54289e-06	evm.TU.Hic_asm_8.413/evm.TU.Hic_asm_7.840/evm.TU.Hic_asm_1.329/evm.TU.Hic_asm_8.984/evm.TU.Hic_asm_3.120/evm.TU.Hic_asm_11.724/evm.TU.Hic_asm_12.75/evm.TU.Hic_asm_2.322/evm.TU.Hic_asm_4.552/evm.TU.Hic_asm_6.334/evm.TU.Hic_asm_12.749/evm.TU.Hic_asm_3.1004/evm.TU.Hic_asm_2.175/evm.TU.Hic_asm_7.704/evm.TU.Hic_asm_8.565/evm.TU.Hic_asm_8.1854/evm.TU.Hic_asm_12.93/evm.TU.Hic_asm_8.1028/evm.TU.Hic_asm_3…	136
GO:0003735	structural constituent of ribosome	144/10405	159/13851	5.7661e-07	4.55522e-05	3.56781e-05	evm.TU.CTG84.2/evm.TU.Hic_asm_0.503/evm.TU.Hic_asm_1.773/evm.TU.Hic_asm_14.553/evm.TU.Hic_asm_2.479/evm.TU.Hic_asm_2.831/evm.TU.Hic_asm_6.1199/evm.TU.Hic_asm_7.417/evm.TU.Hic_asm_7.1007/evm.TU.Hic_asm_9.116/evm.TU.Hic_asm_13.78/evm.TU.Hic_asm_12.300/evm.TU.Hic_asm_3.426/evm.TU.Hic_asm_10.104/evm.TU.Hic_asm_11.1080/evm.TU.Hic_asm_2.352/evm.TU.Hic_asm_6.1289/evm.TU.Hic_asm_14.522/evm.TU.Hic_asm_8.1…	144		GO:0060284	regulation of cell development	216/10413	243/13851	5.29003e-08	4.13514e-06	3.08752e-06	evm.TU.Hic_asm_13.316/evm.TU.Hic_asm_6.291/evm.TU.Hic_asm_0.796/evm.TU.Hic_asm_13.111/evm.TU.Hic_asm_11.379/evm.TU.Hic_asm_7.1048/evm.TU.Hic_asm_7.897/evm.TU.Hic_asm_1.251/evm.TU.Hic_asm_11.724/evm.TU.Hic_asm_8.219/evm.TU.Hic_asm_14.923/evm.TU.Hic_asm_6.1170/evm.TU.Hic_asm_1.557/evm.TU.Hic_asm_9.649/evm.TU.Hic_asm_8.539/evm.TU.Hic_asm_12.430/evm.TU.Hic_asm_10.536/evm.TU.Hic_asm_12.802/evm.TU.Hic_…	216
GO:0000226	microtubule cytoskeleton organization	173/10405	194/13851	6.21236e-07	4.82013e-05	3.7753e-05	evm.TU.Hic_asm_4.223/evm.TU.Hic_asm_4.458/evm.TU.Hic_asm_7.840/evm.TU.Hic_asm_13.111/evm.TU.Hic_asm_1.329/evm.TU.Hic_asm_7.1048/evm.TU.Hic_asm_7.475/evm.TU.Hic_asm_6.408/evm.TU.Hic_asm_12.274/evm.TU.Hic_asm_7.1005/evm.TU.Hic_asm_7.327/evm.TU.Hic_asm_4.1188/evm.TU.Hic_asm_7.149/evm.TU.Hic_asm_12.795/evm.TU.Hic_asm_0.374/evm.TU.Hic_asm_6.334/evm.TU.Hic_asm_12.749/evm.TU.Hic_asm_3.560/evm.TU.Hic_asm…	173		GO:0006457	protein folding	92/10413	96/13851	5.32952e-08	4.13514e-06	3.08752e-06	evm.TU.Hic_asm_12.246/evm.TU.Hic_asm_4.761/evm.TU.Hic_asm_7.789/evm.TU.Hic_asm_8.89/evm.TU.Hic_asm_8.644/evm.TU.Hic_asm_9.115/evm.TU.Hic_asm_2.436/evm.TU.Hic_asm_10.980/evm.TU.Hic_asm_3.707/evm.TU.Hic_asm_2.276/evm.TU.Hic_asm_14.924/evm.TU.Hic_asm_10.712/evm.TU.Hic_asm_4.244/evm.TU.Hic_asm_3.1195/evm.TU.Hic_asm_3.1240/evm.TU.Hic_asm_0.738/evm.TU.Hic_asm_0.1166/evm.TU.Hic_asm_7.1347/evm.TU.Hic_asm…	92
GO:0120036	plasma membrane bounded cell projection organization	341/10405	401/13851	6.49484e-07	4.95089e-05	3.87771e-05	evm.TU.Hic_asm_13.316/evm.TU.Hic_asm_8.413/evm.TU.Hic_asm_14.367/evm.TU.Hic_asm_4.458/evm.TU.Hic_asm_7.840/evm.TU.Hic_asm_2.766/evm.TU.Hic_asm_8.1441/evm.TU.Hic_asm_1.329/evm.TU.Hic_asm_10.566/evm.TU.Hic_asm_7.897/evm.TU.Hic_asm_4.75/evm.TU.Hic_asm_12.69/evm.TU.Hic_asm_8.984/evm.TU.Hic_asm_3.1177/evm.TU.Hic_asm_1.898/evm.TU.Hic_asm_3.120/evm.TU.Hic_asm_11.724/evm.TU.Hic_asm_12.75/evm.TU.Hic_asm_2…	341		GO:0006511	ubiquitin-dependent protein catabolic process	166/10413	183/13851	6.41782e-08	4.89218e-06	3.65276e-06	evm.TU.Hic_asm_7.385/evm.TU.Hic_asm_9.395/evm.TU.Hic_asm_6.755/evm.TU.Hic_asm_4.214/evm.TU.Hic_asm_6.1417/evm.TU.Hic_asm_0.386/evm.TU.Hic_asm_8.450/evm.TU.Hic_asm_14.477/evm.TU.Hic_asm_14.532/evm.TU.Hic_asm_7.1379/evm.TU.Hic_asm_5.581/evm.TU.Hic_asm_8.1587/evm.TU.Hic_asm_3.1134/evm.TU.Hic_asm_5.716/evm.TU.Hic_asm_14.616/evm.TU.Hic_asm_1.927/evm.TU.Hic_asm_12.1157/evm.TU.Hic_asm_8.1355/evm.TU.Hic_…	166
GO:0017016	Ras GTPase binding	133/10405	146/13851	6.66819e-07	4.99539e-05	3.91257e-05	evm.TU.Hic_asm_7.388/evm.TU.Hic_asm_2.843/evm.TU.Hic_asm_7.1048/evm.TU.Hic_asm_3.433/evm.TU.Hic_asm_13.646/evm.TU.Hic_asm_4.75/evm.TU.Hic_asm_13.474/evm.TU.Hic_asm_1.898/evm.TU.Hic_asm_12.785/evm.TU.Hic_asm_0.178/evm.TU.Hic_asm_6.668/evm.TU.Hic_asm_7.348/evm.TU.Hic_asm_12.430/evm.TU.Hic_asm_10.812/evm.TU.Hic_asm_3.1062/evm.TU.Hic_asm_11.129/evm.TU.Hic_asm_7.1352/evm.TU.Hic_asm_14.737/evm.TU.Hic_a…	133		GO:0051649	establishment of localization in cell	396/10413	465/13851	6.55307e-08	4.90915e-06	3.66544e-06	evm.TU.Hic_asm_7.385/evm.TU.Hic_asm_8.644/evm.TU.Hic_asm_8.413/evm.TU.Hic_asm_4.499/evm.TU.Hic_asm_2.843/evm.TU.Hic_asm_1.993/evm.TU.Hic_asm_8.1441/evm.TU.Hic_asm_13.111/evm.TU.Hic_asm_4.115/evm.TU.Hic_asm_3.1195/evm.TU.Hic_asm_7.1285/evm.TU.Hic_asm_7.1048/evm.TU.Hic_asm_6.805/evm.TU.Hic_asm_7.475/evm.TU.Hic_asm_4.1126/evm.TU.Hic_asm_13.646/evm.TU.Hic_asm_4.75/evm.TU.Hic_asm_4.489/evm.TU.Hic_asm_…	396
GO:1902531	regulation of intracellular signal transduction	291/10405	339/13851	7.20731e-07	5.30776e-05	4.15722e-05	evm.TU.Hic_asm_7.385/evm.TU.Hic_asm_8.644/evm.TU.Hic_asm_8.891/evm.TU.Hic_asm_8.1510/evm.TU.Hic_asm_8.413/evm.TU.Hic_asm_3.665/evm.TU.Hic_asm_1.993/evm.TU.Hic_asm_11.379/evm.TU.Hic_asm_7.1048/evm.TU.Hic_asm_6.408/evm.TU.Hic_asm_4.75/evm.TU.Hic_asm_2.274/evm.TU.Hic_asm_13.474/evm.TU.Hic_asm_11.724/evm.TU.Hic_asm_0.386/evm.TU.Hic_asm_12.627/evm.TU.Hic_asm_12.1203/evm.TU.Hic_asm_8.219/evm.TU.Hic_asm…	291		GO:0003779	actin binding	109/10413	116/13851	9.46661e-08	6.9716e-06	5.20537e-06	evm.TU.Hic_asm_7.804/evm.TU.Hic_asm_4.598/evm.TU.Hic_asm_4.458/evm.TU.Hic_asm_6.1311/evm.TU.Hic_asm_10.566/evm.TU.Hic_asm_10.856/evm.TU.Hic_asm_4.1126/evm.TU.Hic_asm_7.800/evm.TU.Hic_asm_2.854/evm.TU.Hic_asm_3.123/evm.TU.Hic_asm_9.86/evm.TU.Hic_asm_4.1188/evm.TU.Hic_asm_7.799/evm.TU.Hic_asm_7.903/evm.TU.Hic_asm_8.547/evm.TU.Hic_asm_12.634/evm.TU.Hic_asm_4.601/evm.TU.Hic_asm_12.729/evm.TU.Hic_asm_…	109
GO:0035556	intracellular signal transduction	343/10405	404/13851	8.46907e-07	6.13302e-05	4.8036e-05	evm.TU.Hic_asm_7.385/evm.TU.Hic_asm_7.501/evm.TU.Hic_asm_8.891/evm.TU.Hic_asm_2.711/evm.TU.Hic_asm_8.46/evm.TU.Hic_asm_8.413/evm.TU.Hic_asm_14.367/evm.TU.Hic_asm_7.388/evm.TU.Hic_asm_2.403/evm.TU.Hic_asm_11.695/evm.TU.Hic_asm_9.757/evm.TU.Hic_asm_4.499/evm.TU.Hic_asm_8.1494/evm.TU.Hic_asm_3.23/evm.TU.Hic_asm_3.413/evm.TU.Hic_asm_7.1048/evm.TU.Hic_asm_11.524/evm.TU.Hic_asm_14.1011/evm.TU.Hic_asm_4…	343		GO:0048609	multicellular organismal reproductive process	360/10413	421/13851	1.01326e-07	7.33767e-06	5.4787e-06	evm.TU.Hic_asm_9.395/evm.TU.Hic_asm_8.104/evm.TU.Hic_asm_7.753/evm.TU.Hic_asm_2.766/evm.TU.Hic_asm_8.1441/evm.TU.Hic_asm_13.111/evm.TU.Hic_asm_10.566/evm.TU.Hic_asm_4.1126/evm.TU.Hic_asm_0.526/evm.TU.Hic_asm_2.274/evm.TU.Hic_asm_3.1177/evm.TU.Hic_asm_7.327/evm.TU.Hic_asm_13.267/evm.TU.Hic_asm_4.1173/evm.TU.Hic_asm_4.1188/evm.TU.Hic_asm_0.386/evm.TU.Hic_asm_2.322/evm.TU.Hic_asm_12.795/evm.TU.Hic_a…	360
GO:0051174	regulation of phosphorus metabolic process	298/10405	348/13851	8.6366e-07	6.15181e-05	4.81832e-05	evm.TU.Hic_asm_7.385/evm.TU.Hic_asm_8.644/evm.TU.Hic_asm_8.891/evm.TU.Hic_asm_8.1510/evm.TU.Hic_asm_8.413/evm.TU.Hic_asm_3.665/evm.TU.Hic_asm_11.695/evm.TU.Hic_asm_1.993/evm.TU.Hic_asm_13.111/evm.TU.Hic_asm_11.379/evm.TU.Hic_asm_7.1048/evm.TU.Hic_asm_6.408/evm.TU.Hic_asm_4.75/evm.TU.Hic_asm_10.96/evm.TU.Hic_asm_11.724/evm.TU.Hic_asm_9.511/evm.TU.Hic_asm_5.738/evm.TU.Hic_asm_8.219/evm.TU.Hic_asm_1…	298		GO:0043933	macromolecular complex subunit organization	326/10413	379/13851	1.12116e-07	7.98597e-06	5.96276e-06	evm.TU.Hic_asm_7.385/evm.TU.Hic_asm_8.644/evm.TU.Hic_asm_7.1387/evm.TU.Hic_asm_9.395/evm.TU.Hic_asm_8.104/evm.TU.Hic_asm_4.499/evm.TU.Hic_asm_2.843/evm.TU.Hic_asm_0.56/evm.TU.Hic_asm_9.41/evm.TU.Hic_asm_12.206/evm.TU.Hic_asm_1.329/evm.TU.Hic_asm_10.566/evm.TU.Hic_asm_11.524/evm.TU.Hic_asm_10.1034/evm.TU.Hic_asm_4.75/evm.TU.Hic_asm_2.274/evm.TU.Hic_asm_4.489/evm.TU.Hic_asm_1.251/evm.TU.Hic_asm_1.3…	326
GO:0016070	RNA metabolic process	326/10405	383/13851	9.44542e-07	6.61941e-05	5.18456e-05	evm.TU.Hic_asm_13.424/evm.TU.Hic_asm_12.276/evm.TU.Hic_asm_10.158/evm.TU.Hic_asm_1.478/evm.TU.Hic_asm_8.1225/evm.TU.Hic_asm_10.74/evm.TU.Hic_asm_14.391/evm.TU.Hic_asm_6.408/evm.TU.Hic_asm_10.232/evm.TU.Hic_asm_0.526/evm.TU.Hic_asm_8.1009/evm.TU.Hic_asm_14.533/evm.TU.Hic_asm_1.378/evm.TU.Hic_asm_14.923/evm.TU.Hic_asm_4.601/evm.TU.Hic_asm_9.199/evm.TU.Hic_asm_6.1421/evm.TU.Hic_asm_4.209/evm.TU.Hic_…	326		GO:0034660	ncRNA metabolic process	125/10413	135/13851	1.32933e-07	9.31601e-06	6.95583e-06	evm.TU.Hic_asm_1.478/evm.TU.Hic_asm_10.74/evm.TU.Hic_asm_14.391/evm.TU.Hic_asm_10.232/evm.TU.Hic_asm_4.209/evm.TU.Hic_asm_13.835/evm.TU.Hic_asm_6.896/evm.TU.Hic_asm_1.494/evm.TU.Hic_asm_8.1740/evm.TU.Hic_asm_2.736/evm.TU.Hic_asm_12.806/evm.TU.Hic_asm_14.742/evm.TU.Hic_asm_10.799/evm.TU.Hic_asm_6.681/evm.TU.Hic_asm_8.681/evm.TU.Hic_asm_12.209/evm.TU.Hic_asm_14.763/evm.TU.Hic_asm_8.1452/evm.TU.Hic_…	125
GO:2000026	regulation of multicellular organismal development	373/10405	442/13851	1.07841e-06	7.43759e-05	5.82538e-05	evm.TU.Hic_asm_13.316/evm.TU.Hic_asm_8.644/evm.TU.Hic_asm_6.291/evm.TU.Hic_asm_8.1510/evm.TU.Hic_asm_8.413/evm.TU.Hic_asm_14.367/evm.TU.Hic_asm_6.1311/evm.TU.Hic_asm_0.796/evm.TU.Hic_asm_2.843/evm.TU.Hic_asm_8.449/evm.TU.Hic_asm_11.702/evm.TU.Hic_asm_11.379/evm.TU.Hic_asm_7.1048/evm.TU.Hic_asm_7.897/evm.TU.Hic_asm_4.489/evm.TU.Hic_asm_3.1177/evm.TU.Hic_asm_1.251/evm.TU.Hic_asm_11.724/evm.TU.Hic_a…	373		GO:0044703	multi-organism reproductive process	378/10413	444/13851	1.40845e-07	9.71382e-06	7.25286e-06	evm.TU.Hic_asm_9.395/evm.TU.Hic_asm_8.104/evm.TU.Hic_asm_11.253/evm.TU.Hic_asm_7.753/evm.TU.Hic_asm_2.766/evm.TU.Hic_asm_13.111/evm.TU.Hic_asm_10.566/evm.TU.Hic_asm_4.799/evm.TU.Hic_asm_10.1034/evm.TU.Hic_asm_4.1126/evm.TU.Hic_asm_0.526/evm.TU.Hic_asm_2.274/evm.TU.Hic_asm_3.1177/evm.TU.Hic_asm_7.327/evm.TU.Hic_asm_13.267/evm.TU.Hic_asm_4.1173/evm.TU.Hic_asm_4.1188/evm.TU.Hic_asm_0.386/evm.TU.Hic_…	378
GO:2000113	negative regulation of cellular macromolecule biosynthetic process	206/10405	235/13851	1.18405e-06	7.97879e-05	6.24927e-05	evm.TU.Hic_asm_7.385/evm.TU.Hic_asm_6.291/evm.TU.Hic_asm_9.395/evm.TU.Hic_asm_3.707/evm.TU.Hic_asm_12.276/evm.TU.Hic_asm_2.766/evm.TU.Hic_asm_8.1441/evm.TU.Hic_asm_9.41/evm.TU.Hic_asm_11.702/evm.TU.Hic_asm_4.163/evm.TU.Hic_asm_0.117/evm.TU.Hic_asm_6.408/evm.TU.Hic_asm_4.563/evm.TU.Hic_asm_4.489/evm.TU.Hic_asm_0.965/evm.TU.Hic_asm_11.724/evm.TU.Hic_asm_13.267/evm.TU.Hic_asm_7.1453/evm.TU.Hic_asm_1…	206		GO:0032504	multicellular organism reproduction	373/10413	438/13851	1.59285e-07	1.0814e-05	8.07428e-06	evm.TU.Hic_asm_9.395/evm.TU.Hic_asm_8.104/evm.TU.Hic_asm_7.388/evm.TU.Hic_asm_7.753/evm.TU.Hic_asm_2.766/evm.TU.Hic_asm_8.1441/evm.TU.Hic_asm_13.111/evm.TU.Hic_asm_10.566/evm.TU.Hic_asm_4.1126/evm.TU.Hic_asm_0.526/evm.TU.Hic_asm_2.274/evm.TU.Hic_asm_3.1177/evm.TU.Hic_asm_7.327/evm.TU.Hic_asm_13.267/evm.TU.Hic_asm_4.1173/evm.TU.Hic_asm_4.1188/evm.TU.Hic_asm_0.386/evm.TU.Hic_asm_2.322/evm.TU.Hic_as…	373
GO:0044782	cilium organization	130/10405	143/13851	1.20507e-06	7.97879e-05	6.24927e-05	evm.TU.Hic_asm_4.458/evm.TU.Hic_asm_7.840/evm.TU.Hic_asm_1.329/evm.TU.Hic_asm_8.984/evm.TU.Hic_asm_3.120/evm.TU.Hic_asm_12.75/evm.TU.Hic_asm_2.322/evm.TU.Hic_asm_4.552/evm.TU.Hic_asm_6.334/evm.TU.Hic_asm_12.749/evm.TU.Hic_asm_3.1004/evm.TU.Hic_asm_2.175/evm.TU.Hic_asm_7.704/evm.TU.Hic_asm_8.565/evm.TU.Hic_asm_8.1854/evm.TU.Hic_asm_11.180/evm.TU.Hic_asm_12.93/evm.TU.Hic_asm_8.1028/evm.TU.Hic_asm_3…	130		GO:0005096	GTPase activator activity	100/10413	106/13851	1.813e-07	1.21192e-05	9.04886e-06	evm.TU.Hic_asm_13.646/evm.TU.Hic_asm_4.75/evm.TU.Hic_asm_2.274/evm.TU.Hic_asm_1.898/evm.TU.Hic_asm_8.1058/evm.TU.Hic_asm_8.683/evm.TU.Hic_asm_13.174/evm.TU.Hic_asm_10.687/evm.TU.Hic_asm_10.23/evm.TU.Hic_asm_0.902/evm.TU.Hic_asm_7.114/evm.TU.Hic_asm_10.812/evm.TU.Hic_asm_3.1062/evm.TU.Hic_asm_3.1134/evm.TU.Hic_asm_14.521/evm.TU.Hic_asm_4.1143/evm.TU.Hic_asm_9.208/evm.TU.Hic_asm_4.13/evm.TU.Hic_asm…	100
GO:0006508	proteolysis	376/10405	446/13851	1.21197e-06	7.97879e-05	6.24927e-05	evm.TU.Hic_asm_13.811/evm.TU.Hic_asm_7.385/evm.TU.Hic_asm_8.620/evm.TU.Hic_asm_6.733/evm.TU.Hic_asm_14.956/evm.TU.Hic_asm_14.334/evm.TU.Hic_asm_8.1510/evm.TU.Hic_asm_9.395/evm.TU.Hic_asm_10.953/evm.TU.Hic_asm_5.161/evm.TU.Hic_asm_11.253/evm.TU.Hic_asm_7.1283/evm.TU.Hic_asm_4.799/evm.TU.Hic_asm_10.805/evm.TU.Hic_asm_5.600/evm.TU.Hic_asm_3.407/evm.TU.Hic_asm_6.755/evm.TU.Hic_asm_4.214/evm.TU.Hic_as…	376		GO:0045936	negative regulation of phosphate metabolic process	129/10413	140/13851	1.84739e-07	1.21617e-05	9.08059e-06	evm.TU.Hic_asm_8.644/evm.TU.Hic_asm_8.891/evm.TU.Hic_asm_1.993/evm.TU.Hic_asm_6.408/evm.TU.Hic_asm_10.96/evm.TU.Hic_asm_11.724/evm.TU.Hic_asm_9.511/evm.TU.Hic_asm_5.738/evm.TU.Hic_asm_8.219/evm.TU.Hic_asm_4.601/evm.TU.Hic_asm_7.704/evm.TU.Hic_asm_14.281/evm.TU.Hic_asm_4.735/evm.TU.Hic_asm_9.210/evm.TU.Hic_asm_7.998/evm.TU.Hic_asm_14.737/evm.TU.Hic_asm_8.1845/evm.TU.Hic_asm_2.102/evm.TU.Hic_asm_9.…	129
GO:0048609	multicellular organismal reproductive process	356/10405	421/13851	1.24284e-06	8.03988e-05	6.29712e-05	evm.TU.Hic_asm_9.395/evm.TU.Hic_asm_8.104/evm.TU.Hic_asm_2.766/evm.TU.Hic_asm_8.1441/evm.TU.Hic_asm_13.111/evm.TU.Hic_asm_10.566/evm.TU.Hic_asm_4.1126/evm.TU.Hic_asm_0.526/evm.TU.Hic_asm_2.274/evm.TU.Hic_asm_3.1177/evm.TU.Hic_asm_7.327/evm.TU.Hic_asm_13.267/evm.TU.Hic_asm_4.1173/evm.TU.Hic_asm_4.1188/evm.TU.Hic_asm_0.386/evm.TU.Hic_asm_2.322/evm.TU.Hic_asm_12.795/evm.TU.Hic_asm_12.153/evm.TU.Hic_…	356		GO:0003735	structural constituent of ribosome	145/10413	159/13851	1.87534e-07	1.21617e-05	9.08059e-06	evm.TU.CTG84.2/evm.TU.Hic_asm_0.503/evm.TU.Hic_asm_1.773/evm.TU.Hic_asm_14.553/evm.TU.Hic_asm_2.479/evm.TU.Hic_asm_2.831/evm.TU.Hic_asm_6.1199/evm.TU.Hic_asm_7.417/evm.TU.Hic_asm_7.1007/evm.TU.Hic_asm_9.116/evm.TU.Hic_asm_13.78/evm.TU.Hic_asm_12.300/evm.TU.Hic_asm_3.426/evm.TU.Hic_asm_10.104/evm.TU.Hic_asm_11.1080/evm.TU.Hic_asm_2.352/evm.TU.Hic_asm_6.1289/evm.TU.Hic_asm_14.522/evm.TU.Hic_asm_8.1…	145
GO:0042802	identical protein binding	287/10405	335/13851	1.25846e-06	8.03988e-05	6.29712e-05	evm.TU.Hic_asm_13.316/evm.TU.Hic_asm_6.1263/evm.TU.Hic_asm_7.385/evm.TU.Hic_asm_8.891/evm.TU.Hic_asm_8.413/evm.TU.Hic_asm_9.395/evm.TU.Hic_asm_3.707/evm.TU.Hic_asm_12.276/evm.TU.Hic_asm_0.56/evm.TU.Hic_asm_13.111/evm.TU.Hic_asm_11.379/evm.TU.Hic_asm_11.524/evm.TU.Hic_asm_4.75/evm.TU.Hic_asm_2.274/evm.TU.Hic_asm_4.489/evm.TU.Hic_asm_6.22/evm.TU.Hic_asm_4.1173/evm.TU.Hic_asm_5.738/evm.TU.Hic_asm_3.…	287		GO:0043086	negative regulation of catalytic activity	134/10413	146/13851	2.02389e-07	1.2932e-05	9.65576e-06	evm.TU.Hic_asm_3.707/evm.TU.Hic_asm_2.274/evm.TU.Hic_asm_10.96/evm.TU.Hic_asm_11.724/evm.TU.Hic_asm_9.511/evm.TU.Hic_asm_8.219/evm.TU.Hic_asm_4.601/evm.TU.Hic_asm_7.704/evm.TU.Hic_asm_14.281/evm.TU.Hic_asm_9.210/evm.TU.Hic_asm_7.998/evm.TU.Hic_asm_14.737/evm.TU.Hic_asm_2.102/evm.TU.Hic_asm_8.1355/evm.TU.Hic_asm_9.1048/evm.TU.Hic_asm_13.418/evm.TU.Hic_asm_0.1150/evm.TU.Hic_asm_10.584/evm.TU.Hic_as…	134
GO:0003743	translation initiation factor activity	72/10405	75/13851	1.27676e-06	8.03988e-05	6.29712e-05	evm.TU.Hic_asm_11.504/evm.TU.Hic_asm_9.295/evm.TU.Hic_asm_7.1015/evm.TU.Hic_asm_14.134/evm.TU.Hic_asm_4.401/evm.TU.Hic_asm_6.1170/evm.TU.Hic_asm_8.790/evm.TU.Hic_asm_9.1089/evm.TU.Hic_asm_7.193/evm.TU.Hic_asm_14.525/evm.TU.Hic_asm_8.748/evm.TU.Hic_asm_0.516/evm.TU.Hic_asm_4.711/evm.TU.Hic_asm_7.1242/evm.TU.Hic_asm_7.482/evm.TU.Hic_asm_8.734/evm.TU.Hic_asm_7.966/evm.TU.Hic_asm_8.72/evm.TU.Hic_asm_…	72		GO:0051960	regulation of nervous system development	226/10413	257/13851	2.20148e-07	1.3863e-05	1.03508e-05	evm.TU.Hic_asm_13.316/evm.TU.Hic_asm_6.291/evm.TU.Hic_asm_0.796/evm.TU.Hic_asm_13.111/evm.TU.Hic_asm_11.379/evm.TU.Hic_asm_7.1048/evm.TU.Hic_asm_7.897/evm.TU.Hic_asm_3.1177/evm.TU.Hic_asm_1.251/evm.TU.Hic_asm_11.724/evm.TU.Hic_asm_8.219/evm.TU.Hic_asm_14.923/evm.TU.Hic_asm_6.1170/evm.TU.Hic_asm_4.552/evm.TU.Hic_asm_1.557/evm.TU.Hic_asm_12.430/evm.TU.Hic_asm_10.536/evm.TU.Hic_asm_12.802/evm.TU.Hic…	226
GO:0007264	small GTPase mediated signal transduction	85/10405	90/13851	1.30769e-06	8.11703e-05	6.35755e-05	evm.TU.Hic_asm_8.413/evm.TU.Hic_asm_9.275/evm.TU.Hic_asm_7.1048/evm.TU.Hic_asm_4.75/evm.TU.Hic_asm_3.441/evm.TU.Hic_asm_1.898/evm.TU.Hic_asm_12.168/evm.TU.Hic_asm_3.339/evm.TU.Hic_asm_14.737/evm.TU.Hic_asm_14.610/evm.TU.Hic_asm_4.662/evm.TU.Hic_asm_7.122/evm.TU.Hic_asm_8.614/evm.TU.Hic_asm_4.18/evm.TU.Hic_asm_8.33/evm.TU.Hic_asm_0.1150/evm.TU.Hic_asm_11.86/evm.TU.Hic_asm_2.126/evm.TU.Hic_asm_11.3…	85		GO:0010256	endomembrane system organization	111/10413	119/13851	2.30239e-07	1.39863e-05	1.04429e-05	evm.TU.Hic_asm_7.385/evm.TU.Hic_asm_14.367/evm.TU.Hic_asm_0.56/evm.TU.Hic_asm_4.1126/evm.TU.Hic_asm_4.75/evm.TU.Hic_asm_3.120/evm.TU.Hic_asm_7.499/evm.TU.Hic_asm_12.785/evm.TU.Hic_asm_3.206/evm.TU.Hic_asm_4.315/evm.TU.Hic_asm_8.1216/evm.TU.Hic_asm_14.320/evm.TU.Hic_asm_7.1352/evm.TU.Hic_asm_6.1215/evm.TU.Hic_asm_0.355/evm.TU.Hic_asm_11.355/evm.TU.Hic_asm_11.688/evm.TU.Hic_asm_7.679/evm.TU.Hic_asm…	111
GO:0007281	germ cell development	196/10405	223/13851	1.39759e-06	8.46099e-05	6.62695e-05	evm.TU.Hic_asm_9.395/evm.TU.Hic_asm_2.766/evm.TU.Hic_asm_10.566/evm.TU.Hic_asm_4.1126/evm.TU.Hic_asm_0.526/evm.TU.Hic_asm_3.1177/evm.TU.Hic_asm_4.1173/evm.TU.Hic_asm_4.1188/evm.TU.Hic_asm_12.795/evm.TU.Hic_asm_12.153/evm.TU.Hic_asm_6.334/evm.TU.Hic_asm_8.526/evm.TU.Hic_asm_14.281/evm.TU.Hic_asm_7.838/evm.TU.Hic_asm_5.581/evm.TU.Hic_asm_10.301/evm.TU.Hic_asm_14.521/evm.TU.Hic_asm_9.12/evm.TU.Hic_a…	196		GO:0019787	ubiquitin-like protein transferase activity	111/10413	119/13851	2.30239e-07	1.39863e-05	1.04429e-05	evm.TU.Hic_asm_9.395/evm.TU.Hic_asm_10.953/evm.TU.Hic_asm_6.755/evm.TU.Hic_asm_0.386/evm.TU.Hic_asm_11.1106/evm.TU.Hic_asm_6.378/evm.TU.Hic_asm_7.838/evm.TU.Hic_asm_9.1264/evm.TU.Hic_asm_7.124/evm.TU.Hic_asm_8.1587/evm.TU.Hic_asm_14.616/evm.TU.Hic_asm_13.770/evm.TU.Hic_asm_10.341/evm.TU.Hic_asm_3.1272/evm.TU.Hic_asm_12.1157/evm.TU.Hic_asm_9.1363/evm.TU.Hic_asm_2.399/evm.TU.Hic_asm_1.147/evm.TU.Hi…	111
GO:0042326	negative regulation of phosphorylation	108/10405	117/13851	1.40205e-06	8.46099e-05	6.62695e-05	evm.TU.Hic_asm_8.644/evm.TU.Hic_asm_8.891/evm.TU.Hic_asm_1.993/evm.TU.Hic_asm_6.408/evm.TU.Hic_asm_11.724/evm.TU.Hic_asm_5.738/evm.TU.Hic_asm_8.219/evm.TU.Hic_asm_4.601/evm.TU.Hic_asm_4.735/evm.TU.Hic_asm_9.210/evm.TU.Hic_asm_7.998/evm.TU.Hic_asm_14.737/evm.TU.Hic_asm_8.1845/evm.TU.Hic_asm_9.914/evm.TU.Hic_asm_2.337/evm.TU.Hic_asm_8.1559/evm.TU.Hic_asm_12.1140/evm.TU.Hic_asm_5.657/evm.TU.Hic_asm_…	108		GO:0017137	Rab GTPase binding	79/10413	82/13851	2.33406e-07	1.39863e-05	1.04429e-05	evm.TU.Hic_asm_2.843/evm.TU.Hic_asm_3.433/evm.TU.Hic_asm_13.646/evm.TU.Hic_asm_4.75/evm.TU.Hic_asm_12.785/evm.TU.Hic_asm_0.178/evm.TU.Hic_asm_10.569/evm.TU.Hic_asm_6.668/evm.TU.Hic_asm_12.430/evm.TU.Hic_asm_10.812/evm.TU.Hic_asm_3.1062/evm.TU.Hic_asm_7.1352/evm.TU.Hic_asm_3.1198/evm.TU.Hic_asm_14.610/evm.TU.Hic_asm_7.480/evm.TU.Hic_asm_13.919/evm.TU.Hic_asm_7.775/evm.TU.Hic_asm_10.631/evm.TU.Hic_…	79
GO:0030031	cell projection assembly	144/10405	160/13851	1.4869e-06	8.79193e-05	6.88615e-05	evm.TU.Hic_asm_8.413/evm.TU.Hic_asm_7.388/evm.TU.Hic_asm_7.840/evm.TU.Hic_asm_1.329/evm.TU.Hic_asm_8.984/evm.TU.Hic_asm_3.120/evm.TU.Hic_asm_11.724/evm.TU.Hic_asm_12.75/evm.TU.Hic_asm_2.322/evm.TU.Hic_asm_4.552/evm.TU.Hic_asm_6.334/evm.TU.Hic_asm_12.749/evm.TU.Hic_asm_3.1004/evm.TU.Hic_asm_2.175/evm.TU.Hic_asm_7.704/evm.TU.Hic_asm_8.565/evm.TU.Hic_asm_8.1854/evm.TU.Hic_asm_12.93/evm.TU.Hic_asm_8.…	144		GO:0000226	microtubule cytoskeleton organization	174/10413	194/13851	2.38201e-07	1.39863e-05	1.04429e-05	evm.TU.Hic_asm_4.223/evm.TU.Hic_asm_4.458/evm.TU.Hic_asm_7.840/evm.TU.Hic_asm_13.111/evm.TU.Hic_asm_1.329/evm.TU.Hic_asm_7.1048/evm.TU.Hic_asm_7.475/evm.TU.Hic_asm_6.408/evm.TU.Hic_asm_12.274/evm.TU.Hic_asm_7.1005/evm.TU.Hic_asm_7.327/evm.TU.Hic_asm_4.1188/evm.TU.Hic_asm_7.149/evm.TU.Hic_asm_12.795/evm.TU.Hic_asm_0.374/evm.TU.Hic_asm_6.334/evm.TU.Hic_asm_12.749/evm.TU.Hic_asm_3.560/evm.TU.Hic_asm…	174
GO:0008092	cytoskeletal protein binding	168/10405	189/13851	1.49736e-06	8.79193e-05	6.88615e-05	evm.TU.Hic_asm_8.644/evm.TU.Hic_asm_4.598/evm.TU.Hic_asm_8.413/evm.TU.Hic_asm_4.458/evm.TU.Hic_asm_14.924/evm.TU.Hic_asm_6.1048/evm.TU.Hic_asm_13.111/evm.TU.Hic_asm_12.206/evm.TU.Hic_asm_11.379/evm.TU.Hic_asm_10.566/evm.TU.Hic_asm_10.856/evm.TU.Hic_asm_4.1126/evm.TU.Hic_asm_4.1188/evm.TU.Hic_asm_14.923/evm.TU.Hic_asm_0.374/evm.TU.Hic_asm_6.334/evm.TU.Hic_asm_8.547/evm.TU.Hic_asm_12.634/evm.TU.Hic…	168		GO:0044265	cellular macromolecule catabolic process	174/10413	194/13851	2.38201e-07	1.39863e-05	1.04429e-05	evm.TU.Hic_asm_7.385/evm.TU.Hic_asm_9.395/evm.TU.Hic_asm_6.755/evm.TU.Hic_asm_4.214/evm.TU.Hic_asm_0.386/evm.TU.Hic_asm_8.450/evm.TU.Hic_asm_8.526/evm.TU.Hic_asm_11.73/evm.TU.Hic_asm_7.1379/evm.TU.Hic_asm_5.581/evm.TU.Hic_asm_8.1587/evm.TU.Hic_asm_3.1134/evm.TU.Hic_asm_14.616/evm.TU.Hic_asm_1.494/evm.TU.Hic_asm_2.736/evm.TU.Hic_asm_12.1157/evm.TU.Hic_asm_9.1363/evm.TU.Hic_asm_9.368/evm.TU.Hic_asm…	174
GO:0044703	multi-organism reproductive process	374/10405	444/13851	1.54782e-06	8.96703e-05	7.0233e-05	evm.TU.Hic_asm_9.395/evm.TU.Hic_asm_8.104/evm.TU.Hic_asm_11.253/evm.TU.Hic_asm_2.766/evm.TU.Hic_asm_13.111/evm.TU.Hic_asm_10.566/evm.TU.Hic_asm_4.799/evm.TU.Hic_asm_10.1034/evm.TU.Hic_asm_4.1126/evm.TU.Hic_asm_0.526/evm.TU.Hic_asm_2.274/evm.TU.Hic_asm_3.1177/evm.TU.Hic_asm_7.327/evm.TU.Hic_asm_13.267/evm.TU.Hic_asm_4.1173/evm.TU.Hic_asm_4.1188/evm.TU.Hic_asm_0.386/evm.TU.Hic_asm_2.322/evm.TU.Hic_…	374		GO:0043087	regulation of GTPase activity	110/10413	118/13851	2.86913e-07	1.64409e-05	1.22757e-05	evm.TU.Hic_asm_7.1048/evm.TU.Hic_asm_13.646/evm.TU.Hic_asm_4.75/evm.TU.Hic_asm_2.274/evm.TU.Hic_asm_1.898/evm.TU.Hic_asm_8.1058/evm.TU.Hic_asm_7.348/evm.TU.Hic_asm_12.430/evm.TU.Hic_asm_3.1062/evm.TU.Hic_asm_3.1134/evm.TU.Hic_asm_14.521/evm.TU.Hic_asm_10.855/evm.TU.Hic_asm_14.610/evm.TU.Hic_asm_7.480/evm.TU.Hic_asm_4.662/evm.TU.Hic_asm_13.919/evm.TU.Hic_asm_8.614/evm.TU.Hic_asm_4.18/evm.TU.Hic_as…	110
GO:1902494	catalytic complex	260/10405	302/13851	1.65978e-06	9.48915e-05	7.43224e-05	evm.TU.Hic_asm_6.1263/evm.TU.Hic_asm_9.395/evm.TU.Hic_asm_3.665/evm.TU.Hic_asm_11.695/evm.TU.Hic_asm_10.158/evm.TU.Hic_asm_8.1441/evm.TU.Hic_asm_9.41/evm.TU.Hic_asm_12.206/evm.TU.Hic_asm_1.329/evm.TU.Hic_asm_10.566/evm.TU.Hic_asm_6.408/evm.TU.Hic_asm_10.232/evm.TU.Hic_asm_14.533/evm.TU.Hic_asm_5.738/evm.TU.Hic_asm_8.450/evm.TU.Hic_asm_4.601/evm.TU.Hic_asm_9.199/evm.TU.Hic_asm_3.1004/evm.TU.Hic_as…	260		GO:0051345	positive regulation of hydrolase activity	148/10413	163/13851	2.87968e-07	1.64409e-05	1.22757e-05	evm.TU.Hic_asm_3.707/evm.TU.Hic_asm_0.117/evm.TU.Hic_asm_7.1048/evm.TU.Hic_asm_13.646/evm.TU.Hic_asm_4.75/evm.TU.Hic_asm_2.274/evm.TU.Hic_asm_1.898/evm.TU.Hic_asm_8.1058/evm.TU.Hic_asm_4.552/evm.TU.Hic_asm_4.601/evm.TU.Hic_asm_7.348/evm.TU.Hic_asm_8.526/evm.TU.Hic_asm_8.427/evm.TU.Hic_asm_12.430/evm.TU.Hic_asm_3.1062/evm.TU.Hic_asm_3.1134/evm.TU.Hic_asm_14.610/evm.TU.Hic_asm_4.662/evm.TU.Hic_asm_…	148
GO:0051129	negative regulation of cellular component organization	153/10405	171/13851	1.70518e-06	9.62211e-05	7.53638e-05	evm.TU.Hic_asm_8.413/evm.TU.Hic_asm_3.707/evm.TU.Hic_asm_0.796/evm.TU.Hic_asm_11.702/evm.TU.Hic_asm_0.526/evm.TU.Hic_asm_13.646/evm.TU.Hic_asm_4.489/evm.TU.Hic_asm_3.1177/evm.TU.Hic_asm_13.358/evm.TU.Hic_asm_1.251/evm.TU.Hic_asm_0.965/evm.TU.Hic_asm_11.724/evm.TU.Hic_asm_7.149/evm.TU.Hic_asm_8.219/evm.TU.Hic_asm_12.795/evm.TU.Hic_asm_4.552/evm.TU.Hic_asm_8.547/evm.TU.Hic_asm_1.557/evm.TU.Hic_asm_…	153		GO:0065003	macromolecular complex assembly	264/10413	304/13851	2.93311e-07	1.64409e-05	1.22757e-05	evm.TU.Hic_asm_7.385/evm.TU.Hic_asm_8.644/evm.TU.Hic_asm_7.1387/evm.TU.Hic_asm_8.104/evm.TU.Hic_asm_2.843/evm.TU.Hic_asm_0.56/evm.TU.Hic_asm_9.41/evm.TU.Hic_asm_12.206/evm.TU.Hic_asm_1.329/evm.TU.Hic_asm_11.524/evm.TU.Hic_asm_10.1034/evm.TU.Hic_asm_4.75/evm.TU.Hic_asm_2.274/evm.TU.Hic_asm_4.489/evm.TU.Hic_asm_1.251/evm.TU.Hic_asm_1.337/evm.TU.Hic_asm_1.521/evm.TU.Hic_asm_7.149/evm.TU.Hic_asm_3.57…	264
GO:0032504	multicellular organism reproduction	369/10405	438/13851	1.76282e-06	9.81983e-05	7.69124e-05	evm.TU.Hic_asm_9.395/evm.TU.Hic_asm_8.104/evm.TU.Hic_asm_7.388/evm.TU.Hic_asm_2.766/evm.TU.Hic_asm_8.1441/evm.TU.Hic_asm_13.111/evm.TU.Hic_asm_10.566/evm.TU.Hic_asm_4.1126/evm.TU.Hic_asm_0.526/evm.TU.Hic_asm_2.274/evm.TU.Hic_asm_3.1177/evm.TU.Hic_asm_7.327/evm.TU.Hic_asm_13.267/evm.TU.Hic_asm_4.1173/evm.TU.Hic_asm_4.1188/evm.TU.Hic_asm_0.386/evm.TU.Hic_asm_2.322/evm.TU.Hic_asm_12.795/evm.TU.Hic_a…	369		GO:0034622	cellular macromolecular complex assembly	163/10413	181/13851	2.95142e-07	1.64409e-05	1.22757e-05	evm.TU.Hic_asm_8.644/evm.TU.Hic_asm_9.41/evm.TU.Hic_asm_1.329/evm.TU.Hic_asm_4.489/evm.TU.Hic_asm_1.337/evm.TU.Hic_asm_1.521/evm.TU.Hic_asm_4.342/evm.TU.Hic_asm_0.178/evm.TU.Hic_asm_3.1004/evm.TU.Hic_asm_9.168/evm.TU.Hic_asm_13.807/evm.TU.Hic_asm_8.1854/evm.TU.Hic_asm_9.455/evm.TU.Hic_asm_1.762/evm.TU.Hic_asm_8.1772/evm.TU.Hic_asm_7.964/evm.TU.Hic_asm_9.1057/evm.TU.Hic_asm_2.814/evm.TU.Hic_asm_6.…	163
GO:0098827	endoplasmic reticulum subcompartment	138/10405	153/13851	1.80964e-06	9.95302e-05	7.79556e-05	evm.TU.Hic_asm_3.90/evm.TU.Hic_asm_8.104/evm.TU.Hic_asm_12.206/evm.TU.Hic_asm_7.1420/evm.TU.Hic_asm_3.929/evm.TU.Hic_asm_3.570/evm.TU.Hic_asm_3.206/evm.TU.Hic_asm_3.759/evm.TU.Hic_asm_5.280/evm.TU.Hic_asm_7.516/evm.TU.Hic_asm_7.1379/evm.TU.Hic_asm_12.789/evm.TU.Hic_asm_6.58/evm.TU.Hic_asm_8.1772/evm.TU.Hic_asm_3.477/evm.TU.Hic_asm_4.18/evm.TU.Hic_asm_8.886/evm.TU.Hic_asm_3.950/evm.TU.Hic_asm_6.97…	138		GO:0016192	vesicle-mediated transport	387/10413	457/13851	3.53326e-07	1.94072e-05	1.44905e-05	evm.TU.Hic_asm_7.385/evm.TU.Hic_asm_8.644/evm.TU.Hic_asm_11.312/evm.TU.Hic_asm_9.758/evm.TU.Hic_asm_8.413/evm.TU.Hic_asm_8.104/evm.TU.Hic_asm_7.388/evm.TU.Hic_asm_11.695/evm.TU.Hic_asm_4.499/evm.TU.Hic_asm_2.843/evm.TU.Hic_asm_13.111/evm.TU.Hic_asm_4.115/evm.TU.Hic_asm_10.566/evm.TU.Hic_asm_7.1285/evm.TU.Hic_asm_0.738/evm.TU.Hic_asm_7.475/evm.TU.Hic_asm_6.755/evm.TU.Hic_asm_12.274/evm.TU.Hic_asm_…	387
GO:0045595	regulation of cell differentiation	336/10405	397/13851	2.07535e-06	0.000111696	8.74841e-05	evm.TU.Hic_asm_13.316/evm.TU.Hic_asm_3.470/evm.TU.Hic_asm_6.291/evm.TU.Hic_asm_8.413/evm.TU.Hic_asm_8.104/evm.TU.Hic_asm_0.796/evm.TU.Hic_asm_8.449/evm.TU.Hic_asm_13.111/evm.TU.Hic_asm_11.379/evm.TU.Hic_asm_7.1048/evm.TU.Hic_asm_6.408/evm.TU.Hic_asm_7.897/evm.TU.Hic_asm_1.251/evm.TU.Hic_asm_11.724/evm.TU.Hic_asm_12.1203/evm.TU.Hic_asm_8.219/evm.TU.Hic_asm_14.923/evm.TU.Hic_asm_6.1170/evm.TU.Hic_a…	336		GO:0010608	posttranscriptional regulation of gene expression	109/10413	117/13851	3.57325e-07	1.94072e-05	1.44905e-05	evm.TU.Hic_asm_1.629/evm.TU.Hic_asm_6.291/evm.TU.Hic_asm_2.766/evm.TU.Hic_asm_7.897/evm.TU.Hic_asm_1.337/evm.TU.Hic_asm_1.521/evm.TU.Hic_asm_6.1170/evm.TU.Hic_asm_4.601/evm.TU.Hic_asm_13.807/evm.TU.Hic_asm_6.896/evm.TU.Hic_asm_7.838/evm.TU.Hic_asm_10.854/evm.TU.Hic_asm_13.28/evm.TU.Hic_asm_1.494/evm.TU.Hic_asm_14.742/evm.TU.Hic_asm_10.631/evm.TU.Hic_asm_8.1776/evm.TU.Hic_asm_12.209/evm.TU.Hic_asm…	109
GO:0000398	mRNA splicing, via spliceosome	89/10405	95/13851	2.10795e-06	0.000111696	8.74841e-05	evm.TU.Hic_asm_13.424/evm.TU.Hic_asm_5.354/evm.TU.Hic_asm_14.533/evm.TU.Hic_asm_4.601/evm.TU.Hic_asm_2.595/evm.TU.Hic_asm_13.807/evm.TU.Hic_asm_12.645/evm.TU.Hic_asm_1.762/evm.TU.Hic_asm_4.365/evm.TU.Hic_asm_13.28/evm.TU.Hic_asm_0.162/evm.TU.Hic_asm_6.715/evm.TU.Hic_asm_2.911/evm.TU.Hic_asm_9.812/evm.TU.Hic_asm_8.1159/evm.TU.Hic_asm_8.187/evm.TU.Hic_asm_11.869/evm.TU.Hic_asm_12.1191/evm.TU.Hic_as…	89		GO:0030234	enzyme regulator activity	171/10413	191/13851	4.10529e-07	2.20216e-05	1.64425e-05	evm.TU.Hic_asm_8.644/evm.TU.Hic_asm_7.1387/evm.TU.Hic_asm_3.707/evm.TU.Hic_asm_11.695/evm.TU.Hic_asm_5.411/evm.TU.Hic_asm_6.408/evm.TU.Hic_asm_13.646/evm.TU.Hic_asm_4.75/evm.TU.Hic_asm_2.274/evm.TU.Hic_asm_1.898/evm.TU.Hic_asm_8.1058/evm.TU.Hic_asm_7.1379/evm.TU.Hic_asm_3.1062/evm.TU.Hic_asm_3.1134/evm.TU.Hic_asm_14.521/evm.TU.Hic_asm_14.610/evm.TU.Hic_asm_13.364/evm.TU.Hic_asm_13.919/evm.TU.Hic_…	171
GO:0097435	supramolecular fiber organization	89/10405	95/13851	2.10795e-06	0.000111696	8.74841e-05	evm.TU.Hic_asm_3.707/evm.TU.Hic_asm_10.566/evm.TU.Hic_asm_11.724/evm.TU.Hic_asm_4.1188/evm.TU.Hic_asm_0.374/evm.TU.Hic_asm_8.547/evm.TU.Hic_asm_12.634/evm.TU.Hic_asm_13.56/evm.TU.Hic_asm_3.974/evm.TU.Hic_asm_11.727/evm.TU.Hic_asm_7.706/evm.TU.Hic_asm_8.1284/evm.TU.Hic_asm_6.1215/evm.TU.Hic_asm_10.602/evm.TU.Hic_asm_14.98/evm.TU.Hic_asm_8.770/evm.TU.Hic_asm_14.551/evm.TU.Hic_asm_13.309/evm.TU.Hic_…	89		GO:0080134	regulation of response to stress	253/10413	291/13851	4.16384e-07	2.20633e-05	1.64736e-05	evm.TU.Hic_asm_8.644/evm.TU.Hic_asm_8.413/evm.TU.Hic_asm_9.395/evm.TU.Hic_asm_10.953/evm.TU.Hic_asm_8.104/evm.TU.Hic_asm_3.707/evm.TU.Hic_asm_8.449/evm.TU.Hic_asm_11.379/evm.TU.Hic_asm_7.1048/evm.TU.Hic_asm_6.408/evm.TU.Hic_asm_2.274/evm.TU.Hic_asm_0.965/evm.TU.Hic_asm_8.300/evm.TU.Hic_asm_0.386/evm.TU.Hic_asm_8.219/evm.TU.Hic_asm_12.153/evm.TU.Hic_asm_9.199/evm.TU.Hic_asm_8.1657/evm.TU.Hic_asm_1…	253
GO:0006928	movement of cell or subcellular component	379/10405	451/13851	2.18024e-06	0.000114134	8.93938e-05	evm.TU.Hic_asm_13.316/evm.TU.Hic_asm_8.1510/evm.TU.Hic_asm_8.413/evm.TU.Hic_asm_14.367/evm.TU.Hic_asm_8.104/evm.TU.Hic_asm_7.388/evm.TU.Hic_asm_6.1048/evm.TU.Hic_asm_0.796/evm.TU.Hic_asm_7.840/evm.TU.Hic_asm_2.766/evm.TU.Hic_asm_2.843/evm.TU.Hic_asm_8.1441/evm.TU.Hic_asm_13.111/evm.TU.Hic_asm_1.329/evm.TU.Hic_asm_3.1195/evm.TU.Hic_asm_11.379/evm.TU.Hic_asm_10.566/evm.TU.Hic_asm_7.475/evm.TU.Hic_a…	379		GO:0010563	negative regulation of phosphorus metabolic process	130/10413	142/13851	4.5676e-07	2.39111e-05	1.78533e-05	evm.TU.Hic_asm_8.644/evm.TU.Hic_asm_8.891/evm.TU.Hic_asm_1.993/evm.TU.Hic_asm_6.408/evm.TU.Hic_asm_10.96/evm.TU.Hic_asm_11.724/evm.TU.Hic_asm_9.511/evm.TU.Hic_asm_5.738/evm.TU.Hic_asm_8.219/evm.TU.Hic_asm_4.601/evm.TU.Hic_asm_7.704/evm.TU.Hic_asm_14.281/evm.TU.Hic_asm_4.735/evm.TU.Hic_asm_9.210/evm.TU.Hic_asm_7.998/evm.TU.Hic_asm_14.737/evm.TU.Hic_asm_8.1845/evm.TU.Hic_asm_2.102/evm.TU.Hic_asm_9.…	130
GO:0008017	microtubule binding	94/10405	101/13851	2.5386e-06	0.000131312	0.000102848	evm.TU.Hic_asm_3.789/evm.TU.Hic_asm_3.904/evm.TU.Hic_asm_0.709/evm.TU.Hic_asm_2.537/evm.TU.Hic_asm_12.274/evm.TU.Hic_asm_4.1126/evm.TU.Hic_asm_7.34/evm.TU.Hic_asm_4.489/evm.TU.Hic_asm_3.112/evm.TU.Hic_asm_7.792/evm.TU.Hic_asm_7.327/evm.TU.Hic_asm_7.149/evm.TU.Hic_asm_0.374/evm.TU.Hic_asm_6.334/evm.TU.Hic_asm_13.56/evm.TU.Hic_asm_10.316/evm.TU.Hic_asm_9.1377/evm.TU.Hic_asm_7.1282/evm.TU.Hic_asm_7.…	94		GO:0051726	regulation of cell cycle	265/10413	306/13851	4.81465e-07	2.49044e-05	1.85949e-05	evm.TU.Hic_asm_8.1560/evm.TU.Hic_asm_6.291/evm.TU.Hic_asm_8.413/evm.TU.Hic_asm_14.367/evm.TU.Hic_asm_3.665/evm.TU.Hic_asm_11.695/evm.TU.Hic_asm_8.449/evm.TU.Hic_asm_3.23/evm.TU.Hic_asm_7.897/evm.TU.Hic_asm_4.489/evm.TU.Hic_asm_1.820/evm.TU.Hic_asm_0.965/evm.TU.Hic_asm_7.327/evm.TU.Hic_asm_7.149/evm.TU.Hic_asm_12.1203/evm.TU.Hic_asm_12.795/evm.TU.Hic_asm_14.923/evm.TU.Hic_asm_12.153/evm.TU.Hic_asm…	265
GO:0035295	tube development	297/10405	349/13851	2.983e-06	0.000152484	0.000119431	evm.TU.Hic_asm_9.758/evm.TU.Hic_asm_14.367/evm.TU.Hic_asm_8.104/evm.TU.Hic_asm_7.388/evm.TU.Hic_asm_10.158/evm.TU.Hic_asm_8.1441/evm.TU.Hic_asm_13.111/evm.TU.Hic_asm_3.413/evm.TU.Hic_asm_11.702/evm.TU.Hic_asm_6.408/evm.TU.Hic_asm_4.1126/evm.TU.Hic_asm_7.897/evm.TU.Hic_asm_8.984/evm.TU.Hic_asm_3.1177/evm.TU.Hic_asm_3.120/evm.TU.Hic_asm_12.153/evm.TU.Hic_asm_4.552/evm.TU.Hic_asm_1.557/evm.TU.Hic_as…	297		GO:0030031	cell projection assembly	145/10413	160/13851	5.14325e-07	2.61527e-05	1.9527e-05	evm.TU.Hic_asm_8.413/evm.TU.Hic_asm_7.388/evm.TU.Hic_asm_7.840/evm.TU.Hic_asm_1.329/evm.TU.Hic_asm_8.984/evm.TU.Hic_asm_3.120/evm.TU.Hic_asm_11.724/evm.TU.Hic_asm_12.75/evm.TU.Hic_asm_2.322/evm.TU.Hic_asm_4.552/evm.TU.Hic_asm_6.334/evm.TU.Hic_asm_12.749/evm.TU.Hic_asm_3.1004/evm.TU.Hic_asm_2.175/evm.TU.Hic_asm_7.704/evm.TU.Hic_asm_8.565/evm.TU.Hic_asm_8.1854/evm.TU.Hic_asm_12.93/evm.TU.Hic_asm_8.…	145
GO:0005789	endoplasmic reticulum membrane	182/10405	207/13851	3.15432e-06	0.000159367	0.000124822	evm.TU.Hic_asm_3.90/evm.TU.Hic_asm_7.811/evm.TU.Hic_asm_8.104/evm.TU.Hic_asm_12.206/evm.TU.Hic_asm_8.810/evm.TU.Hic_asm_9.1111/evm.TU.Hic_asm_7.1420/evm.TU.Hic_asm_3.929/evm.TU.Hic_asm_3.570/evm.TU.Hic_asm_9.785/evm.TU.Hic_asm_3.206/evm.TU.Hic_asm_12.1074/evm.TU.Hic_asm_3.759/evm.TU.Hic_asm_6.651/evm.TU.Hic_asm_5.280/evm.TU.Hic_asm_7.516/evm.TU.Hic_asm_7.1379/evm.TU.Hic_asm_12.789/evm.TU.Hic_asm_…	182		GO:0051656	establishment of organelle localization	113/10413	122/13851	5.17637e-07	2.61527e-05	1.9527e-05	evm.TU.Hic_asm_4.458/evm.TU.Hic_asm_2.843/evm.TU.Hic_asm_13.111/evm.TU.Hic_asm_4.115/evm.TU.Hic_asm_3.1195/evm.TU.Hic_asm_7.1048/evm.TU.Hic_asm_7.475/evm.TU.Hic_asm_4.489/evm.TU.Hic_asm_12.69/evm.TU.Hic_asm_3.1177/evm.TU.Hic_asm_3.1196/evm.TU.Hic_asm_7.1005/evm.TU.Hic_asm_4.1188/evm.TU.Hic_asm_7.149/evm.TU.Hic_asm_8.547/evm.TU.Hic_asm_3.206/evm.TU.Hic_asm_0.178/evm.TU.Hic_asm_4.315/evm.TU.Hic_asm…	113
GO:0050778	positive regulation of immune response	68/10405	71/13851	3.43883e-06	0.000171744	0.000134516	evm.TU.Hic_asm_10.953/evm.TU.Hic_asm_8.104/evm.TU.Hic_asm_10.566/evm.TU.Hic_asm_11.724/evm.TU.Hic_asm_0.386/evm.TU.Hic_asm_10.995/evm.TU.Hic_asm_0.415/evm.TU.Hic_asm_2.65/evm.TU.Hic_asm_4.735/evm.TU.Hic_asm_14.737/evm.TU.Hic_asm_8.614/evm.TU.Hic_asm_4.18/evm.TU.Hic_asm_9.479/evm.TU.Hic_asm_8.770/evm.TU.Hic_asm_7.391/evm.TU.Hic_asm_9.914/evm.TU.Hic_asm_10.993/evm.TU.Hic_asm_5.657/evm.TU.Hic_asm_3.…	68		GO:0007276	gamete generation	294/10413	342/13851	5.32071e-07	2.6573e-05	1.98408e-05	evm.TU.Hic_asm_9.395/evm.TU.Hic_asm_8.104/evm.TU.Hic_asm_7.388/evm.TU.Hic_asm_2.766/evm.TU.Hic_asm_10.566/evm.TU.Hic_asm_4.1126/evm.TU.Hic_asm_0.526/evm.TU.Hic_asm_3.1177/evm.TU.Hic_asm_7.327/evm.TU.Hic_asm_13.267/evm.TU.Hic_asm_4.1173/evm.TU.Hic_asm_4.1188/evm.TU.Hic_asm_0.386/evm.TU.Hic_asm_2.322/evm.TU.Hic_asm_12.795/evm.TU.Hic_asm_12.153/evm.TU.Hic_asm_6.334/evm.TU.Hic_asm_8.526/evm.TU.Hic_as…	294
GO:0045184	establishment of protein localization	225/10405	260/13851	3.60277e-06	0.000177887	0.000139327	evm.TU.Hic_asm_8.644/evm.TU.Hic_asm_11.312/evm.TU.Hic_asm_8.413/evm.TU.Hic_asm_8.104/evm.TU.Hic_asm_2.843/evm.TU.Hic_asm_8.1441/evm.TU.Hic_asm_6.805/evm.TU.Hic_asm_13.646/evm.TU.Hic_asm_4.489/evm.TU.Hic_asm_7.1005/evm.TU.Hic_asm_7.1420/evm.TU.Hic_asm_11.310/evm.TU.Hic_asm_14.533/evm.TU.Hic_asm_8.219/evm.TU.Hic_asm_6.378/evm.TU.Hic_asm_5.280/evm.TU.Hic_asm_7.1379/evm.TU.Hic_asm_3.1062/evm.TU.Hic_a…	225		GO:0051493	regulation of cytoskeleton organization	107/10413	115/13851	5.53228e-07	2.71653e-05	2.0283e-05	evm.TU.Hic_asm_8.644/evm.TU.Hic_asm_11.379/evm.TU.Hic_asm_7.149/evm.TU.Hic_asm_12.795/evm.TU.Hic_asm_14.923/evm.TU.Hic_asm_8.547/evm.TU.Hic_asm_4.601/evm.TU.Hic_asm_13.56/evm.TU.Hic_asm_14.1025/evm.TU.Hic_asm_3.1110/evm.TU.Hic_asm_7.706/evm.TU.Hic_asm_3.205/evm.TU.Hic_asm_3.1272/evm.TU.Hic_asm_11.135/evm.TU.Hic_asm_7.1290/evm.TU.Hic_asm_2.36/evm.TU.Hic_asm_0.688/evm.TU.Hic_asm_10.602/evm.TU.Hic_a…	107
GO:1902679	negative regulation of RNA biosynthetic process	167/10405	189/13851	3.94319e-06	0.000190369	0.000149103	evm.TU.Hic_asm_7.385/evm.TU.Hic_asm_9.395/evm.TU.Hic_asm_3.707/evm.TU.Hic_asm_12.276/evm.TU.Hic_asm_8.1441/evm.TU.Hic_asm_9.41/evm.TU.Hic_asm_11.702/evm.TU.Hic_asm_4.163/evm.TU.Hic_asm_0.117/evm.TU.Hic_asm_6.408/evm.TU.Hic_asm_4.563/evm.TU.Hic_asm_4.489/evm.TU.Hic_asm_13.267/evm.TU.Hic_asm_7.1453/evm.TU.Hic_asm_6.694/evm.TU.Hic_asm_14.923/evm.TU.Hic_asm_12.153/evm.TU.Hic_asm_1.557/evm.TU.Hic_asm_…	167		GO:0000375	Biological Process: RNA splicing, via transesterification reactions	60/10413	61/13851	5.62687e-07	2.71653e-05	2.0283e-05	evm.TU.Hic_asm_13.424/evm.TU.Hic_asm_14.533/evm.TU.Hic_asm_4.601/evm.TU.Hic_asm_13.807/evm.TU.Hic_asm_12.645/evm.TU.Hic_asm_1.762/evm.TU.Hic_asm_4.365/evm.TU.Hic_asm_13.28/evm.TU.Hic_asm_0.162/evm.TU.Hic_asm_6.715/evm.TU.Hic_asm_2.911/evm.TU.Hic_asm_9.812/evm.TU.Hic_asm_8.1159/evm.TU.Hic_asm_8.187/evm.TU.Hic_asm_7.78/evm.TU.Hic_asm_10.488/evm.TU.Hic_asm_3.412/evm.TU.Hic_asm_4.197/evm.TU.Hic_asm_9…	60
GO:1903507	negative regulation of nucleic acid-templated transcription	167/10405	189/13851	3.94319e-06	0.000190369	0.000149103	evm.TU.Hic_asm_7.385/evm.TU.Hic_asm_9.395/evm.TU.Hic_asm_3.707/evm.TU.Hic_asm_12.276/evm.TU.Hic_asm_8.1441/evm.TU.Hic_asm_9.41/evm.TU.Hic_asm_11.702/evm.TU.Hic_asm_4.163/evm.TU.Hic_asm_0.117/evm.TU.Hic_asm_6.408/evm.TU.Hic_asm_4.563/evm.TU.Hic_asm_4.489/evm.TU.Hic_asm_13.267/evm.TU.Hic_asm_7.1453/evm.TU.Hic_asm_6.694/evm.TU.Hic_asm_14.923/evm.TU.Hic_asm_12.153/evm.TU.Hic_asm_1.557/evm.TU.Hic_asm_…	167		GO:0000377	RNA splicing, via transesterification reactions with bulged adenosine as nucleophile	60/10413	61/13851	5.62687e-07	2.71653e-05	2.0283e-05	evm.TU.Hic_asm_13.424/evm.TU.Hic_asm_14.533/evm.TU.Hic_asm_4.601/evm.TU.Hic_asm_13.807/evm.TU.Hic_asm_12.645/evm.TU.Hic_asm_1.762/evm.TU.Hic_asm_4.365/evm.TU.Hic_asm_13.28/evm.TU.Hic_asm_0.162/evm.TU.Hic_asm_6.715/evm.TU.Hic_asm_2.911/evm.TU.Hic_asm_9.812/evm.TU.Hic_asm_8.1159/evm.TU.Hic_asm_8.187/evm.TU.Hic_asm_7.78/evm.TU.Hic_asm_10.488/evm.TU.Hic_asm_3.412/evm.TU.Hic_asm_4.197/evm.TU.Hic_asm_9…	60
GO:0006511	ubiquitin-dependent protein catabolic process	162/10405	183/13851	4.21368e-06	0.000201192	0.00015758	evm.TU.Hic_asm_7.385/evm.TU.Hic_asm_9.395/evm.TU.Hic_asm_6.755/evm.TU.Hic_asm_4.214/evm.TU.Hic_asm_6.1417/evm.TU.Hic_asm_0.386/evm.TU.Hic_asm_8.450/evm.TU.Hic_asm_14.477/evm.TU.Hic_asm_14.532/evm.TU.Hic_asm_7.1379/evm.TU.Hic_asm_5.581/evm.TU.Hic_asm_8.1587/evm.TU.Hic_asm_3.1134/evm.TU.Hic_asm_5.716/evm.TU.Hic_asm_14.616/evm.TU.Hic_asm_1.927/evm.TU.Hic_asm_12.1157/evm.TU.Hic_asm_8.1355/evm.TU.Hic_…	162		GO:0007281	germ cell development	197/10413	223/13851	6.11431e-07	2.91941e-05	2.17979e-05	evm.TU.Hic_asm_9.395/evm.TU.Hic_asm_2.766/evm.TU.Hic_asm_10.566/evm.TU.Hic_asm_4.1126/evm.TU.Hic_asm_0.526/evm.TU.Hic_asm_3.1177/evm.TU.Hic_asm_4.1173/evm.TU.Hic_asm_4.1188/evm.TU.Hic_asm_12.795/evm.TU.Hic_asm_12.153/evm.TU.Hic_asm_6.334/evm.TU.Hic_asm_8.526/evm.TU.Hic_asm_14.281/evm.TU.Hic_asm_7.838/evm.TU.Hic_asm_5.581/evm.TU.Hic_asm_10.301/evm.TU.Hic_asm_14.521/evm.TU.Hic_asm_9.12/evm.TU.Hic_a…	197
GO:0042886	amide transport	215/10405	248/13851	4.45404e-06	0.000210357	0.000164759	evm.TU.Hic_asm_8.644/evm.TU.Hic_asm_8.413/evm.TU.Hic_asm_8.104/evm.TU.Hic_asm_2.843/evm.TU.Hic_asm_8.1441/evm.TU.Hic_asm_6.805/evm.TU.Hic_asm_13.646/evm.TU.Hic_asm_4.489/evm.TU.Hic_asm_7.1420/evm.TU.Hic_asm_14.533/evm.TU.Hic_asm_8.219/evm.TU.Hic_asm_11.844/evm.TU.Hic_asm_6.378/evm.TU.Hic_asm_5.280/evm.TU.Hic_asm_7.1379/evm.TU.Hic_asm_3.1062/evm.TU.Hic_asm_8.1587/evm.TU.Hic_asm_3.1134/evm.TU.Hic_a…	215		GO:0006325	chromatin organization	117/10413	127/13851	7.1809e-07	3.39141e-05	2.53221e-05	evm.TU.Hic_asm_1.629/evm.TU.Hic_asm_7.1437/evm.TU.Hic_asm_9.395/evm.TU.Hic_asm_8.1441/evm.TU.Hic_asm_9.41/evm.TU.Hic_asm_11.702/evm.TU.Hic_asm_4.563/evm.TU.Hic_asm_0.526/evm.TU.Hic_asm_13.358/evm.TU.Hic_asm_0.965/evm.TU.Hic_asm_7.1453/evm.TU.Hic_asm_12.795/evm.TU.Hic_asm_1.557/evm.TU.Hic_asm_5.349/evm.TU.Hic_asm_8.452/evm.TU.Hic_asm_13.86/evm.TU.Hic_asm_0.673/evm.TU.Hic_asm_1.762/evm.TU.Hic_asm_3…	117
GO:0019220	regulation of phosphate metabolic process	317/10405	375/13851	5.04326e-06	0.000235623	0.000184549	evm.TU.Hic_asm_7.385/evm.TU.Hic_asm_8.644/evm.TU.Hic_asm_8.891/evm.TU.Hic_asm_8.1510/evm.TU.Hic_asm_8.413/evm.TU.Hic_asm_3.665/evm.TU.Hic_asm_7.388/evm.TU.Hic_asm_11.695/evm.TU.Hic_asm_1.993/evm.TU.Hic_asm_13.111/evm.TU.Hic_asm_11.379/evm.TU.Hic_asm_7.1048/evm.TU.Hic_asm_6.408/evm.TU.Hic_asm_4.75/evm.TU.Hic_asm_10.96/evm.TU.Hic_asm_11.724/evm.TU.Hic_asm_9.511/evm.TU.Hic_asm_5.738/evm.TU.Hic_asm_8…	317		GO:0007005	mitochondrion organization	81/10413	85/13851	7.78352e-07	3.63649e-05	2.7152e-05	evm.TU.Hic_asm_7.385/evm.TU.Hic_asm_8.644/evm.TU.Hic_asm_1.993/evm.TU.Hic_asm_8.1009/evm.TU.Hic_asm_6.22/evm.TU.Hic_asm_5.339/evm.TU.Hic_asm_12.75/evm.TU.Hic_asm_1.622/evm.TU.Hic_asm_9.168/evm.TU.Hic_asm_7.203/evm.TU.Hic_asm_8.1658/evm.TU.Hic_asm_14.349/evm.TU.Hic_asm_7.964/evm.TU.Hic_asm_8.71/evm.TU.Hic_asm_0.388/evm.TU.Hic_asm_0.166/evm.TU.Hic_asm_7.679/evm.TU.Hic_asm_4.11/evm.TU.Hic_asm_1.635/…	81
GO:0048729	tissue morphogenesis	239/10405	278/13851	5.50209e-06	0.000251231	0.000196773	evm.TU.Hic_asm_14.367/evm.TU.Hic_asm_10.158/evm.TU.Hic_asm_8.1441/evm.TU.Hic_asm_13.111/evm.TU.Hic_asm_3.413/evm.TU.Hic_asm_7.1048/evm.TU.Hic_asm_13.736/evm.TU.Hic_asm_7.897/evm.TU.Hic_asm_8.984/evm.TU.Hic_asm_3.1177/evm.TU.Hic_asm_3.120/evm.TU.Hic_asm_4.552/evm.TU.Hic_asm_8.547/evm.TU.Hic_asm_1.557/evm.TU.Hic_asm_6.1341/evm.TU.Hic_asm_0.706/evm.TU.Hic_asm_5.581/evm.TU.Hic_asm_9.210/evm.TU.Hic_as…	239		GO:0044427	chromosomal part	172/10413	193/13851	8.08248e-07	3.736e-05	2.7895e-05	evm.TU.Hic_asm_1.629/evm.TU.Hic_asm_9.395/evm.TU.Hic_asm_8.1441/evm.TU.Hic_asm_9.41/evm.TU.Hic_asm_11.1124/evm.TU.Hic_asm_6.408/evm.TU.Hic_asm_4.563/evm.TU.Hic_asm_4.489/evm.TU.Hic_asm_13.358/evm.TU.Hic_asm_0.965/evm.TU.Hic_asm_12.795/evm.TU.Hic_asm_12.153/evm.TU.Hic_asm_1.557/evm.TU.Hic_asm_4.601/evm.TU.Hic_asm_8.1657/evm.TU.Hic_asm_5.349/evm.TU.Hic_asm_8.427/evm.TU.Hic_asm_0.673/evm.TU.Hic_asm_…	172
GO:0051674	localization of cell	222/10405	257/13851	5.60543e-06	0.000251231	0.000196773	evm.TU.Hic_asm_13.316/evm.TU.Hic_asm_8.1510/evm.TU.Hic_asm_8.413/evm.TU.Hic_asm_8.104/evm.TU.Hic_asm_0.796/evm.TU.Hic_asm_2.766/evm.TU.Hic_asm_8.1441/evm.TU.Hic_asm_13.111/evm.TU.Hic_asm_11.379/evm.TU.Hic_asm_10.566/evm.TU.Hic_asm_3.1177/evm.TU.Hic_asm_11.226/evm.TU.Hic_asm_11.724/evm.TU.Hic_asm_4.1173/evm.TU.Hic_asm_4.1188/evm.TU.Hic_asm_4.552/evm.TU.Hic_asm_6.334/evm.TU.Hic_asm_11.844/evm.TU.Hi…	222		GO:0090501	RNA phosphodiester bond hydrolysis	49/10413	49/13851	8.24964e-07	3.77312e-05	2.81722e-05	evm.TU.Hic_asm_10.74/evm.TU.Hic_asm_0.416/evm.TU.Hic_asm_6.896/evm.TU.Hic_asm_12.645/evm.TU.Hic_asm_2.736/evm.TU.Hic_asm_8.488/evm.TU.Hic_asm_14.742/evm.TU.Hic_asm_8.1159/evm.TU.Hic_asm_8.1776/evm.TU.Hic_asm_2.135/evm.TU.Hic_asm_10.492/evm.TU.Hic_asm_1.897/evm.TU.Hic_asm_0.592/evm.TU.Hic_asm_9.242/evm.TU.Hic_asm_7.712/evm.TU.Hic_asm_0.375/evm.TU.Hic_asm_12.1101/evm.TU.Hic_asm_9.942/evm.TU.Hic_asm…	49
GO:0051960	regulation of nervous system development	222/10405	257/13851	5.60543e-06	0.000251231	0.000196773	evm.TU.Hic_asm_13.316/evm.TU.Hic_asm_6.291/evm.TU.Hic_asm_0.796/evm.TU.Hic_asm_13.111/evm.TU.Hic_asm_11.379/evm.TU.Hic_asm_7.1048/evm.TU.Hic_asm_7.897/evm.TU.Hic_asm_3.1177/evm.TU.Hic_asm_1.251/evm.TU.Hic_asm_11.724/evm.TU.Hic_asm_8.219/evm.TU.Hic_asm_14.923/evm.TU.Hic_asm_6.1170/evm.TU.Hic_asm_4.552/evm.TU.Hic_asm_1.557/evm.TU.Hic_asm_12.430/evm.TU.Hic_asm_10.536/evm.TU.Hic_asm_12.802/evm.TU.Hic…	222		GO:0009057	macromolecule catabolic process	204/10413	232/13851	8.68867e-07	3.91637e-05	2.92417e-05	evm.TU.Hic_asm_7.385/evm.TU.Hic_asm_9.395/evm.TU.Hic_asm_8.104/evm.TU.Hic_asm_14.924/evm.TU.Hic_asm_6.755/evm.TU.Hic_asm_4.214/evm.TU.Hic_asm_0.386/evm.TU.Hic_asm_8.450/evm.TU.Hic_asm_6.378/evm.TU.Hic_asm_8.526/evm.TU.Hic_asm_11.73/evm.TU.Hic_asm_7.1379/evm.TU.Hic_asm_5.581/evm.TU.Hic_asm_8.1587/evm.TU.Hic_asm_3.1134/evm.TU.Hic_asm_11.727/evm.TU.Hic_asm_8.1369/evm.TU.Hic_asm_14.616/evm.TU.Hic_asm…	204
GO:0008361	regulation of cell size	66/10405	69/13851	5.62441e-06	0.000251231	0.000196773	evm.TU.Hic_asm_14.367/evm.TU.Hic_asm_13.111/evm.TU.Hic_asm_4.1126/evm.TU.Hic_asm_8.219/evm.TU.Hic_asm_12.153/evm.TU.Hic_asm_6.1170/evm.TU.Hic_asm_14.320/evm.TU.Hic_asm_3.1198/evm.TU.Hic_asm_1.30/evm.TU.Hic_asm_3.488/evm.TU.Hic_asm_8.856/evm.TU.Hic_asm_9.69/evm.TU.Hic_asm_7.1152/evm.TU.Hic_asm_5.389/evm.TU.Hic_asm_4.8/evm.TU.Hic_asm_11.745/evm.TU.Hic_asm_4.877/evm.TU.Hic_asm_4.1111/evm.TU.Hic_asm_…	66		GO:0060271	cilium assembly	132/10413	145/13851	8.7431e-07	3.91637e-05	2.92417e-05	evm.TU.Hic_asm_7.840/evm.TU.Hic_asm_8.1790/evm.TU.Hic_asm_1.329/evm.TU.Hic_asm_11.231/evm.TU.Hic_asm_8.984/evm.TU.Hic_asm_3.120/evm.TU.Hic_asm_12.75/evm.TU.Hic_asm_2.322/evm.TU.Hic_asm_4.552/evm.TU.Hic_asm_6.334/evm.TU.Hic_asm_12.749/evm.TU.Hic_asm_3.1004/evm.TU.Hic_asm_2.175/evm.TU.Hic_asm_7.704/evm.TU.Hic_asm_8.565/evm.TU.Hic_asm_8.1854/evm.TU.Hic_asm_12.93/evm.TU.Hic_asm_8.1028/evm.TU.Hic_asm_…	132
GO:0034660	ncRNA metabolic process	122/10405	135/13851	5.66643e-06	0.000251231	0.000196773	evm.TU.Hic_asm_1.478/evm.TU.Hic_asm_10.74/evm.TU.Hic_asm_14.391/evm.TU.Hic_asm_10.232/evm.TU.Hic_asm_4.209/evm.TU.Hic_asm_13.835/evm.TU.Hic_asm_6.896/evm.TU.Hic_asm_1.494/evm.TU.Hic_asm_8.1740/evm.TU.Hic_asm_2.736/evm.TU.Hic_asm_12.806/evm.TU.Hic_asm_14.742/evm.TU.Hic_asm_6.681/evm.TU.Hic_asm_8.681/evm.TU.Hic_asm_12.209/evm.TU.Hic_asm_14.763/evm.TU.Hic_asm_8.1452/evm.TU.Hic_asm_1.873/evm.TU.Hic_a…	122		GO:0005694	chromosome	226/10413	259/13851	9.13534e-07	4.01017e-05	2.99421e-05	evm.TU.Hic_asm_0.132/evm.TU.Hic_asm_1.629/evm.TU.Hic_asm_9.395/evm.TU.Hic_asm_8.1441/evm.TU.Hic_asm_9.41/evm.TU.Hic_asm_11.1124/evm.TU.Hic_asm_4.163/evm.TU.Hic_asm_6.205/evm.TU.Hic_asm_6.408/evm.TU.Hic_asm_4.563/evm.TU.Hic_asm_4.489/evm.TU.Hic_asm_13.358/evm.TU.Hic_asm_0.965/evm.TU.Hic_asm_12.795/evm.TU.Hic_asm_12.153/evm.TU.Hic_asm_1.557/evm.TU.Hic_asm_4.601/evm.TU.Hic_asm_8.1657/evm.TU.Hic_asm_…	226
GO:0007292	female gamete generation	160/10405	181/13851	5.91729e-06	0.000259703	0.000203409	evm.TU.Hic_asm_2.766/evm.TU.Hic_asm_10.566/evm.TU.Hic_asm_4.1126/evm.TU.Hic_asm_3.1177/evm.TU.Hic_asm_7.327/evm.TU.Hic_asm_4.1173/evm.TU.Hic_asm_4.1188/evm.TU.Hic_asm_12.153/evm.TU.Hic_asm_8.526/evm.TU.Hic_asm_14.281/evm.TU.Hic_asm_5.581/evm.TU.Hic_asm_10.301/evm.TU.Hic_asm_14.521/evm.TU.Hic_asm_13.28/evm.TU.Hic_asm_14.737/evm.TU.Hic_asm_3.1110/evm.TU.Hic_asm_7.706/evm.TU.Hic_asm_10.926/evm.TU.Hi…	160		GO:0031344	regulation of cell projection organization	190/10413	215/13851	9.1371e-07	4.01017e-05	2.99421e-05	evm.TU.Hic_asm_6.291/evm.TU.Hic_asm_7.388/evm.TU.Hic_asm_4.458/evm.TU.Hic_asm_0.796/evm.TU.Hic_asm_13.111/evm.TU.Hic_asm_11.379/evm.TU.Hic_asm_10.566/evm.TU.Hic_asm_13.646/evm.TU.Hic_asm_1.251/evm.TU.Hic_asm_11.724/evm.TU.Hic_asm_8.219/evm.TU.Hic_asm_6.1170/evm.TU.Hic_asm_8.565/evm.TU.Hic_asm_8.1854/evm.TU.Hic_asm_12.430/evm.TU.Hic_asm_14.521/evm.TU.Hic_asm_11.1001/evm.TU.Hic_asm_13.28/evm.TU.Hic…	190
GO:0006913	nucleocytoplasmic transport	72/10405	76/13851	6.34316e-06	0.000272882	0.000213731	evm.TU.Hic_asm_8.1441/evm.TU.Hic_asm_14.533/evm.TU.Hic_asm_8.219/evm.TU.Hic_asm_12.795/evm.TU.Hic_asm_3.1134/evm.TU.Hic_asm_12.645/evm.TU.Hic_asm_9.1057/evm.TU.Hic_asm_4.418/evm.TU.Hic_asm_1.380/evm.TU.Hic_asm_9.812/evm.TU.Hic_asm_2.783/evm.TU.Hic_asm_2.135/evm.TU.Hic_asm_8.1382/evm.TU.Hic_asm_10.492/evm.TU.Hic_asm_8.108/evm.TU.Hic_asm_12.619/evm.TU.Hic_asm_7.633/evm.TU.Hic_asm_5.113/evm.TU.Hic_a…	72		GO:0019953	sexual reproduction	351/10413	414/13851	9.68765e-07	4.20928e-05	3.14288e-05	evm.TU.Hic_asm_9.395/evm.TU.Hic_asm_8.104/evm.TU.Hic_asm_7.388/evm.TU.Hic_asm_11.253/evm.TU.Hic_asm_2.766/evm.TU.Hic_asm_13.111/evm.TU.Hic_asm_10.566/evm.TU.Hic_asm_4.799/evm.TU.Hic_asm_4.1126/evm.TU.Hic_asm_0.526/evm.TU.Hic_asm_3.1177/evm.TU.Hic_asm_7.327/evm.TU.Hic_asm_13.267/evm.TU.Hic_asm_4.1173/evm.TU.Hic_asm_4.1188/evm.TU.Hic_asm_0.386/evm.TU.Hic_asm_2.322/evm.TU.Hic_asm_12.795/evm.TU.Hic_a…	351
GO:0051169	nuclear transport	72/10405	76/13851	6.34316e-06	0.000272882	0.000213731	evm.TU.Hic_asm_8.1441/evm.TU.Hic_asm_14.533/evm.TU.Hic_asm_8.219/evm.TU.Hic_asm_12.795/evm.TU.Hic_asm_3.1134/evm.TU.Hic_asm_12.645/evm.TU.Hic_asm_9.1057/evm.TU.Hic_asm_4.418/evm.TU.Hic_asm_1.380/evm.TU.Hic_asm_9.812/evm.TU.Hic_asm_2.783/evm.TU.Hic_asm_2.135/evm.TU.Hic_asm_8.1382/evm.TU.Hic_asm_10.492/evm.TU.Hic_asm_8.108/evm.TU.Hic_asm_12.619/evm.TU.Hic_asm_7.633/evm.TU.Hic_asm_5.113/evm.TU.Hic_a…	72		GO:0030036	actin cytoskeleton organization	115/10413	125/13851	1.08794e-06	4.68032e-05	3.49458e-05	evm.TU.Hic_asm_8.413/evm.TU.Hic_asm_3.707/evm.TU.Hic_asm_10.566/evm.TU.Hic_asm_7.1005/evm.TU.Hic_asm_11.724/evm.TU.Hic_asm_4.1188/evm.TU.Hic_asm_2.322/evm.TU.Hic_asm_8.547/evm.TU.Hic_asm_12.634/evm.TU.Hic_asm_13.56/evm.TU.Hic_asm_8.1464/evm.TU.Hic_asm_5.581/evm.TU.Hic_asm_3.339/evm.TU.Hic_asm_3.1134/evm.TU.Hic_asm_11.727/evm.TU.Hic_asm_8.159/evm.TU.Hic_asm_7.706/evm.TU.Hic_asm_10.926/evm.TU.Hic_a…	115
GO:0043086	negative regulation of catalytic activity	131/10405	146/13851	6.66248e-06	0.000283809	0.000222289	evm.TU.Hic_asm_3.707/evm.TU.Hic_asm_2.274/evm.TU.Hic_asm_10.96/evm.TU.Hic_asm_11.724/evm.TU.Hic_asm_9.511/evm.TU.Hic_asm_8.219/evm.TU.Hic_asm_4.601/evm.TU.Hic_asm_7.704/evm.TU.Hic_asm_14.281/evm.TU.Hic_asm_9.210/evm.TU.Hic_asm_7.998/evm.TU.Hic_asm_14.737/evm.TU.Hic_asm_2.102/evm.TU.Hic_asm_8.1355/evm.TU.Hic_asm_9.1048/evm.TU.Hic_asm_13.418/evm.TU.Hic_asm_0.1150/evm.TU.Hic_asm_10.584/evm.TU.Hic_as…	131		GO:0006412	translation	170/10413	191/13851	1.1481e-06	4.89067e-05	3.65164e-05	evm.TU.CTG84.2/evm.TU.Hic_asm_0.503/evm.TU.Hic_asm_1.773/evm.TU.Hic_asm_14.553/evm.TU.Hic_asm_2.479/evm.TU.Hic_asm_2.831/evm.TU.Hic_asm_6.1199/evm.TU.Hic_asm_7.417/evm.TU.Hic_asm_7.1007/evm.TU.Hic_asm_9.116/evm.TU.Hic_asm_13.78/evm.TU.Hic_asm_12.300/evm.TU.Hic_asm_3.426/evm.TU.Hic_asm_11.1080/evm.TU.Hic_asm_2.352/evm.TU.Hic_asm_6.1289/evm.TU.Hic_asm_14.522/evm.TU.Hic_asm_8.116/evm.TU.Hic_asm_5.43…	170
GO:0007276	gamete generation	290/10405	342/13851	7.41431e-06	0.000312769	0.000244971	evm.TU.Hic_asm_9.395/evm.TU.Hic_asm_8.104/evm.TU.Hic_asm_7.388/evm.TU.Hic_asm_2.766/evm.TU.Hic_asm_10.566/evm.TU.Hic_asm_4.1126/evm.TU.Hic_asm_0.526/evm.TU.Hic_asm_3.1177/evm.TU.Hic_asm_7.327/evm.TU.Hic_asm_13.267/evm.TU.Hic_asm_4.1173/evm.TU.Hic_asm_4.1188/evm.TU.Hic_asm_0.386/evm.TU.Hic_asm_2.322/evm.TU.Hic_asm_12.795/evm.TU.Hic_asm_12.153/evm.TU.Hic_asm_6.334/evm.TU.Hic_asm_8.526/evm.TU.Hic_as…	290		GO:0006357	regulation of transcription from RNA polymerase II promoter	408/10413	486/13851	1.28711e-06	5.40764e-05	4.03763e-05	evm.TU.Hic_asm_13.840/evm.TU.Hic_asm_7.385/evm.TU.Hic_asm_8.644/evm.TU.Hic_asm_9.416/evm.TU.Hic_asm_6.667/evm.TU.Hic_asm_3.689/evm.TU.Hic_asm_14.367/evm.TU.Hic_asm_9.395/evm.TU.Hic_asm_7.388/evm.TU.Hic_asm_9.146/evm.TU.Hic_asm_12.276/evm.TU.Hic_asm_7.753/evm.TU.Hic_asm_10.158/evm.TU.Hic_asm_8.1441/evm.TU.Hic_asm_11.702/evm.TU.Hic_asm_11.1124/evm.TU.Hic_asm_4.163/evm.TU.Hic_asm_2.537/evm.TU.Hic_as…	408
GO:0060271	cilium assembly	130/10405	145/13851	8.00287e-06	0.000329775	0.000258291	evm.TU.Hic_asm_7.840/evm.TU.Hic_asm_8.1790/evm.TU.Hic_asm_1.329/evm.TU.Hic_asm_11.231/evm.TU.Hic_asm_8.984/evm.TU.Hic_asm_3.120/evm.TU.Hic_asm_12.75/evm.TU.Hic_asm_2.322/evm.TU.Hic_asm_4.552/evm.TU.Hic_asm_6.334/evm.TU.Hic_asm_12.749/evm.TU.Hic_asm_3.1004/evm.TU.Hic_asm_2.175/evm.TU.Hic_asm_7.704/evm.TU.Hic_asm_8.565/evm.TU.Hic_asm_8.1854/evm.TU.Hic_asm_12.93/evm.TU.Hic_asm_8.1028/evm.TU.Hic_asm_…	130		GO:0044782	cilium organization	130/10413	143/13851	1.29435e-06	5.40764e-05	4.03763e-05	evm.TU.Hic_asm_4.458/evm.TU.Hic_asm_7.840/evm.TU.Hic_asm_1.329/evm.TU.Hic_asm_8.984/evm.TU.Hic_asm_3.120/evm.TU.Hic_asm_12.75/evm.TU.Hic_asm_2.322/evm.TU.Hic_asm_4.552/evm.TU.Hic_asm_6.334/evm.TU.Hic_asm_12.749/evm.TU.Hic_asm_3.1004/evm.TU.Hic_asm_2.175/evm.TU.Hic_asm_7.704/evm.TU.Hic_asm_8.565/evm.TU.Hic_asm_8.1854/evm.TU.Hic_asm_11.180/evm.TU.Hic_asm_12.93/evm.TU.Hic_asm_8.1028/evm.TU.Hic_asm_3…	130
GO:0060090	binding, bridging	50/10405	51/13851	8.03766e-06	0.000329775	0.000258291	evm.TU.Hic_asm_8.413/evm.TU.Hic_asm_7.1285/evm.TU.Hic_asm_3.437/evm.TU.Hic_asm_8.450/evm.TU.Hic_asm_1.461/evm.TU.Hic_asm_9.433/evm.TU.Hic_asm_12.209/evm.TU.Hic_asm_8.1559/evm.TU.Hic_asm_5.657/evm.TU.Hic_asm_1.561/evm.TU.Hic_asm_9.61/evm.TU.Hic_asm_14.47/evm.TU.Hic_asm_3.1155/evm.TU.Hic_asm_9.520/evm.TU.Hic_asm_6.879/evm.TU.Hic_asm_8.1789/evm.TU.Hic_asm_2.128/evm.TU.Hic_asm_1.952/evm.TU.Hic_asm_9.…	50		GO:0043547	positive regulation of GTPase activity	97/10413	104/13851	1.39193e-06	5.75994e-05	4.30068e-05	evm.TU.Hic_asm_7.1048/evm.TU.Hic_asm_13.646/evm.TU.Hic_asm_4.75/evm.TU.Hic_asm_2.274/evm.TU.Hic_asm_1.898/evm.TU.Hic_asm_8.1058/evm.TU.Hic_asm_7.348/evm.TU.Hic_asm_12.430/evm.TU.Hic_asm_3.1062/evm.TU.Hic_asm_3.1134/evm.TU.Hic_asm_14.521/evm.TU.Hic_asm_14.610/evm.TU.Hic_asm_4.662/evm.TU.Hic_asm_13.919/evm.TU.Hic_asm_8.614/evm.TU.Hic_asm_4.18/evm.TU.Hic_asm_8.33/evm.TU.Hic_asm_7.775/evm.TU.Hic_asm_…	97
GO:0051726	regulation of cell cycle	261/10405	306/13851	8.09564e-06	0.000329775	0.000258291	evm.TU.Hic_asm_8.1560/evm.TU.Hic_asm_6.291/evm.TU.Hic_asm_8.413/evm.TU.Hic_asm_14.367/evm.TU.Hic_asm_3.665/evm.TU.Hic_asm_11.695/evm.TU.Hic_asm_8.449/evm.TU.Hic_asm_3.23/evm.TU.Hic_asm_7.897/evm.TU.Hic_asm_4.489/evm.TU.Hic_asm_1.820/evm.TU.Hic_asm_0.965/evm.TU.Hic_asm_7.327/evm.TU.Hic_asm_7.149/evm.TU.Hic_asm_12.1203/evm.TU.Hic_asm_12.795/evm.TU.Hic_asm_14.923/evm.TU.Hic_asm_12.153/evm.TU.Hic_asm…	261		GO:0099568	cytoplasmic region	124/10413	136/13851	1.51963e-06	6.22903e-05	4.65093e-05	evm.TU.Hic_asm_7.840/evm.TU.Hic_asm_8.1494/evm.TU.Hic_asm_1.329/evm.TU.Hic_asm_7.1048/evm.TU.Hic_asm_12.274/evm.TU.Hic_asm_4.1126/evm.TU.Hic_asm_10.96/evm.TU.Hic_asm_11.724/evm.TU.Hic_asm_3.929/evm.TU.Hic_asm_8.547/evm.TU.Hic_asm_12.749/evm.TU.Hic_asm_0.178/evm.TU.Hic_asm_3.1004/evm.TU.Hic_asm_13.56/evm.TU.Hic_asm_2.175/evm.TU.Hic_asm_4.138/evm.TU.Hic_asm_9.455/evm.TU.Hic_asm_13.28/evm.TU.Hic_asm…	124
GO:0030029	actin filament-based process	125/10405	139/13851	8.18778e-06	0.000329775	0.000258291	evm.TU.Hic_asm_8.413/evm.TU.Hic_asm_3.707/evm.TU.Hic_asm_6.1048/evm.TU.Hic_asm_13.111/evm.TU.Hic_asm_10.566/evm.TU.Hic_asm_7.1005/evm.TU.Hic_asm_11.724/evm.TU.Hic_asm_4.1188/evm.TU.Hic_asm_2.322/evm.TU.Hic_asm_8.547/evm.TU.Hic_asm_12.634/evm.TU.Hic_asm_13.56/evm.TU.Hic_asm_5.581/evm.TU.Hic_asm_3.339/evm.TU.Hic_asm_3.1134/evm.TU.Hic_asm_11.727/evm.TU.Hic_asm_7.706/evm.TU.Hic_asm_10.926/evm.TU.Hic_…	125		GO:0061659	ubiquitin-like protein ligase activity	56/10413	57/13851	1.66012e-06	6.74132e-05	5.03343e-05	evm.TU.Hic_asm_9.395/evm.TU.Hic_asm_0.386/evm.TU.Hic_asm_6.378/evm.TU.Hic_asm_9.1264/evm.TU.Hic_asm_8.1587/evm.TU.Hic_asm_14.616/evm.TU.Hic_asm_13.770/evm.TU.Hic_asm_9.1363/evm.TU.Hic_asm_2.399/evm.TU.Hic_asm_3.794/evm.TU.Hic_asm_12.224/evm.TU.Hic_asm_12.209/evm.TU.Hic_asm_9.518/evm.TU.Hic_asm_14.971/evm.TU.Hic_asm_14.656/evm.TU.Hic_asm_1.864/evm.TU.Hic_asm_3.22/evm.TU.Hic_asm_2.680/evm.TU.Hic_as…	56
GO:0022412	cellular process involved in reproduction in multicellular organism	232/10405	270/13851	8.1981e-06	0.000329775	0.000258291	evm.TU.Hic_asm_9.395/evm.TU.Hic_asm_7.388/evm.TU.Hic_asm_2.766/evm.TU.Hic_asm_10.566/evm.TU.Hic_asm_4.1126/evm.TU.Hic_asm_0.526/evm.TU.Hic_asm_3.1177/evm.TU.Hic_asm_7.327/evm.TU.Hic_asm_4.1173/evm.TU.Hic_asm_4.1188/evm.TU.Hic_asm_2.322/evm.TU.Hic_asm_12.795/evm.TU.Hic_asm_12.153/evm.TU.Hic_asm_6.334/evm.TU.Hic_asm_8.526/evm.TU.Hic_asm_14.281/evm.TU.Hic_asm_7.838/evm.TU.Hic_asm_5.581/evm.TU.Hic_as…	232		GO:0120035	regulation of plasma membrane bounded cell projection organization	158/10413	177/13851	1.78005e-06	7.16142e-05	5.3471e-05	evm.TU.Hic_asm_6.291/evm.TU.Hic_asm_4.458/evm.TU.Hic_asm_0.796/evm.TU.Hic_asm_11.379/evm.TU.Hic_asm_10.566/evm.TU.Hic_asm_13.646/evm.TU.Hic_asm_1.251/evm.TU.Hic_asm_11.724/evm.TU.Hic_asm_8.219/evm.TU.Hic_asm_6.1170/evm.TU.Hic_asm_8.565/evm.TU.Hic_asm_8.1854/evm.TU.Hic_asm_12.430/evm.TU.Hic_asm_11.1001/evm.TU.Hic_asm_13.28/evm.TU.Hic_asm_4.293/evm.TU.Hic_asm_3.1198/evm.TU.Hic_asm_10.926/evm.TU.Hic…	158
GO:0006325	chromatin organization	115/10405	127/13851	8.27283e-06	0.000329775	0.000258291	evm.TU.Hic_asm_1.629/evm.TU.Hic_asm_7.1437/evm.TU.Hic_asm_9.395/evm.TU.Hic_asm_8.1441/evm.TU.Hic_asm_9.41/evm.TU.Hic_asm_11.702/evm.TU.Hic_asm_4.563/evm.TU.Hic_asm_0.526/evm.TU.Hic_asm_13.358/evm.TU.Hic_asm_0.965/evm.TU.Hic_asm_7.1453/evm.TU.Hic_asm_12.795/evm.TU.Hic_asm_1.557/evm.TU.Hic_asm_5.349/evm.TU.Hic_asm_8.452/evm.TU.Hic_asm_13.86/evm.TU.Hic_asm_0.673/evm.TU.Hic_asm_1.762/evm.TU.Hic_asm_3…	115		GO:0035556	intracellular signal transduction	342/10413	404/13851	1.82378e-06	7.27003e-05	5.42819e-05	evm.TU.Hic_asm_7.385/evm.TU.Hic_asm_7.501/evm.TU.Hic_asm_8.891/evm.TU.Hic_asm_2.711/evm.TU.Hic_asm_8.46/evm.TU.Hic_asm_8.413/evm.TU.Hic_asm_14.367/evm.TU.Hic_asm_7.388/evm.TU.Hic_asm_2.403/evm.TU.Hic_asm_11.695/evm.TU.Hic_asm_9.757/evm.TU.Hic_asm_4.499/evm.TU.Hic_asm_8.1494/evm.TU.Hic_asm_3.23/evm.TU.Hic_asm_3.413/evm.TU.Hic_asm_7.1048/evm.TU.Hic_asm_11.524/evm.TU.Hic_asm_14.1011/evm.TU.Hic_asm_4…	342
GO:0001933	negative regulation of protein phosphorylation	94/10405	102/13851	8.41541e-06	0.000332409	0.000260354	evm.TU.Hic_asm_8.644/evm.TU.Hic_asm_8.891/evm.TU.Hic_asm_1.993/evm.TU.Hic_asm_6.408/evm.TU.Hic_asm_11.724/evm.TU.Hic_asm_8.219/evm.TU.Hic_asm_4.735/evm.TU.Hic_asm_9.210/evm.TU.Hic_asm_7.998/evm.TU.Hic_asm_14.737/evm.TU.Hic_asm_8.1845/evm.TU.Hic_asm_9.914/evm.TU.Hic_asm_2.337/evm.TU.Hic_asm_8.1559/evm.TU.Hic_asm_12.1140/evm.TU.Hic_asm_5.657/evm.TU.Hic_asm_7.387/evm.TU.Hic_asm_1.561/evm.TU.Hic_asm_…	94		GO:0016604	nuclear body	153/10413	171/13851	1.84361e-06	7.28224e-05	5.43731e-05	evm.TU.Hic_asm_7.385/evm.TU.Hic_asm_8.1225/evm.TU.Hic_asm_3.413/evm.TU.Hic_asm_4.163/evm.TU.Hic_asm_7.1048/evm.TU.Hic_asm_6.408/evm.TU.Hic_asm_7.1353/evm.TU.Hic_asm_13.267/evm.TU.Hic_asm_12.1203/evm.TU.Hic_asm_4.601/evm.TU.Hic_asm_5.349/evm.TU.Hic_asm_8.526/evm.TU.Hic_asm_13.807/evm.TU.Hic_asm_7.505/evm.TU.Hic_asm_8.427/evm.TU.Hic_asm_2.208/evm.TU.Hic_asm_9.1264/evm.TU.Hic_asm_1.762/evm.TU.Hic_as…	153
GO:0003006	developmental process involved in reproduction	304/10405	360/13851	9.48314e-06	0.00037121	0.000290744	evm.TU.Hic_asm_8.1510/evm.TU.Hic_asm_9.395/evm.TU.Hic_asm_3.707/evm.TU.Hic_asm_7.388/evm.TU.Hic_asm_2.766/evm.TU.Hic_asm_8.1441/evm.TU.Hic_asm_10.566/evm.TU.Hic_asm_6.975/evm.TU.Hic_asm_13.736/evm.TU.Hic_asm_4.1126/evm.TU.Hic_asm_0.526/evm.TU.Hic_asm_2.274/evm.TU.Hic_asm_3.1177/evm.TU.Hic_asm_4.1173/evm.TU.Hic_asm_4.1188/evm.TU.Hic_asm_2.322/evm.TU.Hic_asm_12.795/evm.TU.Hic_asm_12.153/evm.TU.Hic_…	304		GO:0004540	ribonuclease activity	46/10413	46/13851	1.94812e-06	7.62575e-05	5.6938e-05	evm.TU.Hic_asm_10.74/evm.TU.Hic_asm_0.416/evm.TU.Hic_asm_6.896/evm.TU.Hic_asm_2.736/evm.TU.Hic_asm_14.742/evm.TU.Hic_asm_8.1159/evm.TU.Hic_asm_8.1776/evm.TU.Hic_asm_2.135/evm.TU.Hic_asm_10.492/evm.TU.Hic_asm_14.657/evm.TU.Hic_asm_9.743/evm.TU.Hic_asm_8.1553/evm.TU.Hic_asm_9.242/evm.TU.Hic_asm_8.924/evm.TU.Hic_asm_7.712/evm.TU.Hic_asm_0.375/evm.TU.Hic_asm_12.1101/evm.TU.Hic_asm_9.942/evm.TU.Hic_as…	46
GO:0048569	post-embryonic animal organ development	119/10405	132/13851	1.00048e-05	0.000388134	0.000304001	evm.TU.Hic_asm_14.367/evm.TU.Hic_asm_6.1311/evm.TU.Hic_asm_10.158/evm.TU.Hic_asm_8.1441/evm.TU.Hic_asm_13.111/evm.TU.Hic_asm_3.413/evm.TU.Hic_asm_8.984/evm.TU.Hic_asm_3.1177/evm.TU.Hic_asm_4.1188/evm.TU.Hic_asm_6.1341/evm.TU.Hic_asm_0.706/evm.TU.Hic_asm_8.16/evm.TU.Hic_asm_14.320/evm.TU.Hic_asm_11.794/evm.TU.Hic_asm_14.737/evm.TU.Hic_asm_7.706/evm.TU.Hic_asm_10.926/evm.TU.Hic_asm_8.1284/evm.TU.Hi…	119		GO:0005874	microtubule	95/10413	102/13851	2.15985e-06	8.30489e-05	6.20088e-05	evm.TU.Hic_asm_4.223/evm.TU.Hic_asm_0.709/evm.TU.Hic_asm_6.408/evm.TU.Hic_asm_12.274/evm.TU.Hic_asm_9.906/evm.TU.Hic_asm_7.327/evm.TU.Hic_asm_12.673/evm.TU.Hic_asm_0.374/evm.TU.Hic_asm_3.560/evm.TU.Hic_asm_4.601/evm.TU.Hic_asm_10.1080/evm.TU.Hic_asm_10.316/evm.TU.Hic_asm_8.539/evm.TU.Hic_asm_1.789/evm.TU.Hic_asm_3.1110/evm.TU.Hic_asm_12.91/evm.TU.Hic_asm_5.672/evm.TU.Hic_asm_6.128/evm.TU.Hic_asm_…	95
GO:0015833	peptide transport	209/10405	242/13851	1.08353e-05	0.000416631	0.00032632	evm.TU.Hic_asm_8.644/evm.TU.Hic_asm_8.413/evm.TU.Hic_asm_8.104/evm.TU.Hic_asm_2.843/evm.TU.Hic_asm_8.1441/evm.TU.Hic_asm_6.805/evm.TU.Hic_asm_13.646/evm.TU.Hic_asm_4.489/evm.TU.Hic_asm_7.1420/evm.TU.Hic_asm_14.533/evm.TU.Hic_asm_8.219/evm.TU.Hic_asm_11.844/evm.TU.Hic_asm_6.378/evm.TU.Hic_asm_5.280/evm.TU.Hic_asm_7.1379/evm.TU.Hic_asm_3.1062/evm.TU.Hic_asm_8.1587/evm.TU.Hic_asm_3.1134/evm.TU.Hic_a…	209		GO:0034470	ncRNA processing	95/10413	102/13851	2.15985e-06	8.30489e-05	6.20088e-05	evm.TU.Hic_asm_1.478/evm.TU.Hic_asm_14.391/evm.TU.Hic_asm_4.209/evm.TU.Hic_asm_13.835/evm.TU.Hic_asm_6.896/evm.TU.Hic_asm_1.494/evm.TU.Hic_asm_8.1740/evm.TU.Hic_asm_2.736/evm.TU.Hic_asm_12.806/evm.TU.Hic_asm_14.742/evm.TU.Hic_asm_10.799/evm.TU.Hic_asm_8.681/evm.TU.Hic_asm_14.763/evm.TU.Hic_asm_1.873/evm.TU.Hic_asm_1.897/evm.TU.Hic_asm_14.366/evm.TU.Hic_asm_0.592/evm.TU.Hic_asm_9.743/evm.TU.Hic_as…	95
GO:0033554	cellular response to stress	375/10405	450/13851	1.31686e-05	0.000501907	0.000393111	evm.TU.Hic_asm_3.90/evm.TU.Hic_asm_7.385/evm.TU.Hic_asm_13.424/evm.TU.Hic_asm_9.395/evm.TU.Hic_asm_7.388/evm.TU.Hic_asm_11.695/evm.TU.Hic_asm_8.1494/evm.TU.Hic_asm_3.23/evm.TU.Hic_asm_13.111/evm.TU.Hic_asm_0.738/evm.TU.Hic_asm_0.117/evm.TU.Hic_asm_7.1048/evm.TU.Hic_asm_7.1005/evm.TU.Hic_asm_8.300/evm.TU.Hic_asm_11.1106/evm.TU.Hic_asm_12.1203/evm.TU.Hic_asm_1.622/evm.TU.Hic_asm_8.450/evm.TU.Hic_as…	375		GO:0031400	negative regulation of protein modification process	122/10413	134/13851	2.25655e-06	8.58882e-05	6.41287e-05	evm.TU.Hic_asm_8.644/evm.TU.Hic_asm_8.891/evm.TU.Hic_asm_1.993/evm.TU.Hic_asm_11.702/evm.TU.Hic_asm_6.408/evm.TU.Hic_asm_11.724/evm.TU.Hic_asm_8.219/evm.TU.Hic_asm_1.557/evm.TU.Hic_asm_0.415/evm.TU.Hic_asm_4.735/evm.TU.Hic_asm_9.210/evm.TU.Hic_asm_7.998/evm.TU.Hic_asm_14.737/evm.TU.Hic_asm_3.1272/evm.TU.Hic_asm_8.1845/evm.TU.Hic_asm_10.602/evm.TU.Hic_asm_8.770/evm.TU.Hic_asm_9.914/evm.TU.Hic_asm_…	122
GO:0048477	oogenesis	146/10405	165/13851	1.33323e-05	0.000503728	0.000394538	evm.TU.Hic_asm_2.766/evm.TU.Hic_asm_10.566/evm.TU.Hic_asm_4.1126/evm.TU.Hic_asm_3.1177/evm.TU.Hic_asm_4.1173/evm.TU.Hic_asm_4.1188/evm.TU.Hic_asm_12.153/evm.TU.Hic_asm_8.526/evm.TU.Hic_asm_14.281/evm.TU.Hic_asm_5.581/evm.TU.Hic_asm_10.301/evm.TU.Hic_asm_14.521/evm.TU.Hic_asm_13.28/evm.TU.Hic_asm_14.737/evm.TU.Hic_asm_3.1110/evm.TU.Hic_asm_7.706/evm.TU.Hic_asm_10.926/evm.TU.Hic_asm_4.46/evm.TU.Hic…	146		GO:0016567	protein ubiquitination	147/10413	164/13851	2.27322e-06	8.58882e-05	6.41287e-05	evm.TU.Hic_asm_9.395/evm.TU.Hic_asm_10.953/evm.TU.Hic_asm_11.702/evm.TU.Hic_asm_9.407/evm.TU.Hic_asm_6.755/evm.TU.Hic_asm_4.214/evm.TU.Hic_asm_0.386/evm.TU.Hic_asm_6.378/evm.TU.Hic_asm_7.838/evm.TU.Hic_asm_9.1264/evm.TU.Hic_asm_5.581/evm.TU.Hic_asm_7.124/evm.TU.Hic_asm_4.735/evm.TU.Hic_asm_8.1587/evm.TU.Hic_asm_4.153/evm.TU.Hic_asm_7.478/evm.TU.Hic_asm_14.616/evm.TU.Hic_asm_13.770/evm.TU.Hic_asm_…	147
GO:0000077	DNA damage checkpoint	39/10405	39/13851	1.4027e-05	0.000525409	0.000411519	evm.TU.Hic_asm_12.153/evm.TU.Hic_asm_6.1350/evm.TU.Hic_asm_8.526/evm.TU.Hic_asm_4.735/evm.TU.Hic_asm_3.1272/evm.TU.Hic_asm_9.368/evm.TU.Hic_asm_2.405/evm.TU.Hic_asm_8.737/evm.TU.Hic_asm_8.1559/evm.TU.Hic_asm_7.965/evm.TU.Hic_asm_1.873/evm.TU.Hic_asm_13.173/evm.TU.Hic_asm_12.1080/evm.TU.Hic_asm_3.404/evm.TU.Hic_asm_11.745/evm.TU.Hic_asm_13.43/evm.TU.Hic_asm_10.718/evm.TU.Hic_asm_9.178/evm.TU.Hic_a…	39		GO:0005783	endoplasmic reticulum	328/10413	387/13851	2.34434e-06	8.71504e-05	6.50712e-05	evm.TU.Hic_asm_3.90/evm.TU.Hic_asm_4.761/evm.TU.Hic_asm_11.312/evm.TU.Hic_asm_8.104/evm.TU.Hic_asm_7.388/evm.TU.Hic_asm_0.56/evm.TU.Hic_asm_12.206/evm.TU.Hic_asm_0.738/evm.TU.Hic_asm_13.633/evm.TU.Hic_asm_10.921/evm.TU.Hic_asm_13.474/evm.TU.Hic_asm_3.120/evm.TU.Hic_asm_1.251/evm.TU.Hic_asm_7.1420/evm.TU.Hic_asm_11.310/evm.TU.Hic_asm_12.1052/evm.TU.Hic_asm_8.450/evm.TU.Hic_asm_3.929/evm.TU.Hic_asm…	328
GO:0008104	protein localization	393/10405	473/13851	1.46904e-05	0.000545554	0.000427297	evm.TU.Hic_asm_7.385/evm.TU.Hic_asm_8.644/evm.TU.Hic_asm_11.312/evm.TU.Hic_asm_8.413/evm.TU.Hic_asm_8.104/evm.TU.Hic_asm_3.707/evm.TU.Hic_asm_4.458/evm.TU.Hic_asm_4.499/evm.TU.Hic_asm_2.843/evm.TU.Hic_asm_8.1441/evm.TU.Hic_asm_13.111/evm.TU.Hic_asm_12.206/evm.TU.Hic_asm_7.1048/evm.TU.Hic_asm_6.805/evm.TU.Hic_asm_13.646/evm.TU.Hic_asm_4.75/evm.TU.Hic_asm_4.489/evm.TU.Hic_asm_3.1177/evm.TU.Hic_asm_…	393		GO:0060429	epithelium development	332/10413	392/13851	2.34674e-06	8.71504e-05	6.50712e-05	evm.TU.Hic_asm_8.1510/evm.TU.Hic_asm_14.367/evm.TU.Hic_asm_10.158/evm.TU.Hic_asm_2.766/evm.TU.Hic_asm_8.1441/evm.TU.Hic_asm_13.111/evm.TU.Hic_asm_3.413/evm.TU.Hic_asm_11.702/evm.TU.Hic_asm_10.566/evm.TU.Hic_asm_7.1048/evm.TU.Hic_asm_6.408/evm.TU.Hic_asm_13.736/evm.TU.Hic_asm_4.1126/evm.TU.Hic_asm_7.897/evm.TU.Hic_asm_8.984/evm.TU.Hic_asm_3.1177/evm.TU.Hic_asm_3.120/evm.TU.Hic_asm_4.1173/evm.TU.Hi…	332
GO:0034622	cellular macromolecular complex assembly	159/10405	181/13851	1.48658e-05	0.00054739	0.000428736	evm.TU.Hic_asm_8.644/evm.TU.Hic_asm_9.41/evm.TU.Hic_asm_1.329/evm.TU.Hic_asm_4.489/evm.TU.Hic_asm_1.337/evm.TU.Hic_asm_4.342/evm.TU.Hic_asm_0.178/evm.TU.Hic_asm_3.1004/evm.TU.Hic_asm_9.168/evm.TU.Hic_asm_13.807/evm.TU.Hic_asm_8.1854/evm.TU.Hic_asm_9.455/evm.TU.Hic_asm_1.762/evm.TU.Hic_asm_8.1772/evm.TU.Hic_asm_7.964/evm.TU.Hic_asm_9.1057/evm.TU.Hic_asm_2.814/evm.TU.Hic_asm_6.1215/evm.TU.Hic_asm_6…	159		GO:0016071	mRNA metabolic process	110/10413	120/13851	3.03789e-06	0.000111861	8.35215e-05	evm.TU.Hic_asm_13.424/evm.TU.Hic_asm_14.533/evm.TU.Hic_asm_4.601/evm.TU.Hic_asm_13.807/evm.TU.Hic_asm_0.1123/evm.TU.Hic_asm_9.210/evm.TU.Hic_asm_12.645/evm.TU.Hic_asm_1.762/evm.TU.Hic_asm_14.521/evm.TU.Hic_asm_4.365/evm.TU.Hic_asm_13.28/evm.TU.Hic_asm_1.494/evm.TU.Hic_asm_0.162/evm.TU.Hic_asm_6.715/evm.TU.Hic_asm_8.488/evm.TU.Hic_asm_2.911/evm.TU.Hic_asm_6.993/evm.TU.Hic_asm_14.742/evm.TU.Hic_asm…	110
GO:0044092	negative regulation of molecular function	181/10405	208/13851	1.51053e-05	0.000551533	0.00043198	evm.TU.Hic_asm_8.644/evm.TU.Hic_asm_8.1510/evm.TU.Hic_asm_10.953/evm.TU.Hic_asm_3.707/evm.TU.Hic_asm_11.695/evm.TU.Hic_asm_0.117/evm.TU.Hic_asm_2.274/evm.TU.Hic_asm_3.1177/evm.TU.Hic_asm_10.96/evm.TU.Hic_asm_0.965/evm.TU.Hic_asm_11.724/evm.TU.Hic_asm_9.511/evm.TU.Hic_asm_8.219/evm.TU.Hic_asm_4.601/evm.TU.Hic_asm_7.704/evm.TU.Hic_asm_14.281/evm.TU.Hic_asm_9.210/evm.TU.Hic_asm_8.904/evm.TU.Hic_asm_…	181		GO:0005525	GTP binding	231/10413	267/13851	3.07746e-06	0.000112187	8.37647e-05	evm.TU.Hic_asm_2.367/evm.TU.Hic_asm_3.661/evm.TU.Hic_asm_4.223/evm.TU.Hic_asm_14.442/evm.TU.Hic_asm_0.712/evm.TU.Hic_asm_7.1015/evm.TU.Hic_asm_10.500/evm.TU.Hic_asm_12.681/evm.TU.Hic_asm_13.804/evm.TU.Hic_asm_5.78/evm.TU.Hic_asm_8.346/evm.TU.Hic_asm_6.848/evm.TU.Hic_asm_5.339/evm.TU.Hic_asm_9.355/evm.TU.Hic_asm_3.560/evm.TU.Hic_asm_8.598/evm.TU.Hic_asm_1.958/evm.TU.Hic_asm_7.1408/evm.TU.Hic_asm_3…	231
GO:0005085	guanyl-nucleotide exchange factor activity	91/10405	99/13851	1.57305e-05	0.000569575	0.000446112	evm.TU.Hic_asm_4.598/evm.TU.Hic_asm_7.388/evm.TU.Hic_asm_9.275/evm.TU.Hic_asm_8.1157/evm.TU.Hic_asm_4.75/evm.TU.Hic_asm_4.597/evm.TU.Hic_asm_3.441/evm.TU.Hic_asm_6.760/evm.TU.Hic_asm_8.641/evm.TU.Hic_asm_12.785/evm.TU.Hic_asm_6.668/evm.TU.Hic_asm_7.348/evm.TU.Hic_asm_12.168/evm.TU.Hic_asm_10.687/evm.TU.Hic_asm_4.41/evm.TU.Hic_asm_6.1430/evm.TU.Hic_asm_12.430/evm.TU.Hic_asm_7.114/evm.TU.Hic_asm_8.…	91		GO:0060627	regulation of vesicle-mediated transport	99/10413	107/13851	3.09837e-06	0.000112187	8.37647e-05	evm.TU.Hic_asm_8.413/evm.TU.Hic_asm_4.115/evm.TU.Hic_asm_7.1285/evm.TU.Hic_asm_13.646/evm.TU.Hic_asm_7.1005/evm.TU.Hic_asm_10.995/evm.TU.Hic_asm_6.378/evm.TU.Hic_asm_8.539/evm.TU.Hic_asm_5.280/evm.TU.Hic_asm_12.430/evm.TU.Hic_asm_3.1062/evm.TU.Hic_asm_3.1134/evm.TU.Hic_asm_14.610/evm.TU.Hic_asm_13.919/evm.TU.Hic_asm_8.389/evm.TU.Hic_asm_8.614/evm.TU.Hic_asm_8.886/evm.TU.Hic_asm_7.775/evm.TU.Hic_a…	99
GO:0008380	RNA splicing	74/10405	79/13851	1.63236e-05	0.000586166	0.000459106	evm.TU.Hic_asm_13.424/evm.TU.Hic_asm_14.533/evm.TU.Hic_asm_4.601/evm.TU.Hic_asm_9.199/evm.TU.Hic_asm_13.807/evm.TU.Hic_asm_12.645/evm.TU.Hic_asm_9.1254/evm.TU.Hic_asm_9.714/evm.TU.Hic_asm_1.762/evm.TU.Hic_asm_4.365/evm.TU.Hic_asm_13.28/evm.TU.Hic_asm_0.162/evm.TU.Hic_asm_6.715/evm.TU.Hic_asm_2.911/evm.TU.Hic_asm_14.742/evm.TU.Hic_asm_9.812/evm.TU.Hic_asm_8.1159/evm.TU.Hic_asm_8.187/evm.TU.Hic_asm…	74		GO:0032446	protein modification by small protein conjugation	145/10413	162/13851	3.26553e-06	0.000117262	8.75544e-05	evm.TU.Hic_asm_9.395/evm.TU.Hic_asm_10.953/evm.TU.Hic_asm_11.702/evm.TU.Hic_asm_6.755/evm.TU.Hic_asm_4.214/evm.TU.Hic_asm_0.386/evm.TU.Hic_asm_11.1106/evm.TU.Hic_asm_6.378/evm.TU.Hic_asm_7.838/evm.TU.Hic_asm_9.1264/evm.TU.Hic_asm_5.581/evm.TU.Hic_asm_7.124/evm.TU.Hic_asm_4.735/evm.TU.Hic_asm_8.1587/evm.TU.Hic_asm_14.616/evm.TU.Hic_asm_13.770/evm.TU.Hic_asm_10.341/evm.TU.Hic_asm_3.1272/evm.TU.Hic_…	145
GO:0019953	sexual reproduction	346/10405	414/13851	1.68453e-05	0.00059994	0.000469894	evm.TU.Hic_asm_9.395/evm.TU.Hic_asm_8.104/evm.TU.Hic_asm_7.388/evm.TU.Hic_asm_11.253/evm.TU.Hic_asm_2.766/evm.TU.Hic_asm_13.111/evm.TU.Hic_asm_10.566/evm.TU.Hic_asm_4.799/evm.TU.Hic_asm_4.1126/evm.TU.Hic_asm_0.526/evm.TU.Hic_asm_3.1177/evm.TU.Hic_asm_7.327/evm.TU.Hic_asm_13.267/evm.TU.Hic_asm_4.1173/evm.TU.Hic_asm_4.1188/evm.TU.Hic_asm_0.386/evm.TU.Hic_asm_2.322/evm.TU.Hic_asm_12.795/evm.TU.Hic_a…	346		GO:0033365	protein localization to organelle	168/10413	190/13851	3.61006e-06	0.000128572	9.59984e-05	evm.TU.Hic_asm_8.644/evm.TU.Hic_asm_3.707/evm.TU.Hic_asm_4.458/evm.TU.Hic_asm_4.499/evm.TU.Hic_asm_2.843/evm.TU.Hic_asm_8.1441/evm.TU.Hic_asm_12.206/evm.TU.Hic_asm_6.805/evm.TU.Hic_asm_3.120/evm.TU.Hic_asm_0.965/evm.TU.Hic_asm_4.342/evm.TU.Hic_asm_4.601/evm.TU.Hic_asm_6.378/evm.TU.Hic_asm_4.315/evm.TU.Hic_asm_8.427/evm.TU.Hic_asm_3.1134/evm.TU.Hic_asm_8.424/evm.TU.Hic_asm_14.349/evm.TU.Hic_asm_8.…	168
GO:0016192	vesicle-mediated transport	380/10405	457/13851	1.75511e-05	0.000619997	0.000485604	evm.TU.Hic_asm_7.385/evm.TU.Hic_asm_8.644/evm.TU.Hic_asm_11.312/evm.TU.Hic_asm_9.758/evm.TU.Hic_asm_8.413/evm.TU.Hic_asm_8.104/evm.TU.Hic_asm_7.388/evm.TU.Hic_asm_11.695/evm.TU.Hic_asm_4.499/evm.TU.Hic_asm_2.843/evm.TU.Hic_asm_13.111/evm.TU.Hic_asm_4.115/evm.TU.Hic_asm_10.566/evm.TU.Hic_asm_7.1285/evm.TU.Hic_asm_0.738/evm.TU.Hic_asm_7.475/evm.TU.Hic_asm_6.755/evm.TU.Hic_asm_12.274/evm.TU.Hic_asm_…	380		GO:0044257	cellular protein catabolic process	129/10413	143/13851	4.14364e-06	0.000146375	0.000109291	evm.TU.Hic_asm_7.385/evm.TU.Hic_asm_9.395/evm.TU.Hic_asm_6.755/evm.TU.Hic_asm_4.214/evm.TU.Hic_asm_0.386/evm.TU.Hic_asm_8.450/evm.TU.Hic_asm_8.526/evm.TU.Hic_asm_7.1379/evm.TU.Hic_asm_5.581/evm.TU.Hic_asm_8.1587/evm.TU.Hic_asm_3.1134/evm.TU.Hic_asm_14.616/evm.TU.Hic_asm_12.1157/evm.TU.Hic_asm_9.1363/evm.TU.Hic_asm_9.368/evm.TU.Hic_asm_7.720/evm.TU.Hic_asm_3.950/evm.TU.Hic_asm_1.380/evm.TU.Hic_asm…	129
GO:0050776	regulation of immune response	111/10405	123/13851	1.7765e-05	0.000622491	0.000487557	evm.TU.Hic_asm_10.953/evm.TU.Hic_asm_8.104/evm.TU.Hic_asm_6.1095/evm.TU.Hic_asm_10.566/evm.TU.Hic_asm_2.274/evm.TU.Hic_asm_3.1177/evm.TU.Hic_asm_8.300/evm.TU.Hic_asm_11.724/evm.TU.Hic_asm_0.386/evm.TU.Hic_asm_10.995/evm.TU.Hic_asm_0.415/evm.TU.Hic_asm_2.65/evm.TU.Hic_asm_4.735/evm.TU.Hic_asm_14.737/evm.TU.Hic_asm_10.155/evm.TU.Hic_asm_4.46/evm.TU.Hic_asm_8.614/evm.TU.Hic_asm_4.18/evm.TU.Hic_asm_9…	111		GO:0032535	regulation of cellular component size	103/10413	112/13851	4.239e-06	0.000147642	0.000110238	evm.TU.Hic_asm_14.367/evm.TU.Hic_asm_13.111/evm.TU.Hic_asm_4.1126/evm.TU.Hic_asm_4.75/evm.TU.Hic_asm_8.219/evm.TU.Hic_asm_12.153/evm.TU.Hic_asm_6.1170/evm.TU.Hic_asm_8.547/evm.TU.Hic_asm_13.56/evm.TU.Hic_asm_10.812/evm.TU.Hic_asm_14.320/evm.TU.Hic_asm_14.737/evm.TU.Hic_asm_3.1198/evm.TU.Hic_asm_7.706/evm.TU.Hic_asm_10.602/evm.TU.Hic_asm_0.1150/evm.TU.Hic_asm_1.30/evm.TU.Hic_asm_3.488/evm.TU.Hic_a…	103
GO:0070647	protein modification by small protein conjugation or removal	175/10405	201/13851	1.94593e-05	0.000676405	0.000529784	evm.TU.Hic_asm_9.395/evm.TU.Hic_asm_10.953/evm.TU.Hic_asm_11.702/evm.TU.Hic_asm_6.755/evm.TU.Hic_asm_4.214/evm.TU.Hic_asm_6.1417/evm.TU.Hic_asm_0.386/evm.TU.Hic_asm_11.1106/evm.TU.Hic_asm_6.378/evm.TU.Hic_asm_7.838/evm.TU.Hic_asm_9.1264/evm.TU.Hic_asm_5.581/evm.TU.Hic_asm_7.124/evm.TU.Hic_asm_4.735/evm.TU.Hic_asm_11.120/evm.TU.Hic_asm_8.1587/evm.TU.Hic_asm_14.616/evm.TU.Hic_asm_13.770/evm.TU.Hic_…	175		GO:0046907	intracellular transport	347/10413	412/13851	4.27566e-06	0.000147642	0.000110238	evm.TU.Hic_asm_7.385/evm.TU.Hic_asm_8.644/evm.TU.Hic_asm_8.413/evm.TU.Hic_asm_4.499/evm.TU.Hic_asm_2.843/evm.TU.Hic_asm_1.993/evm.TU.Hic_asm_8.1441/evm.TU.Hic_asm_4.115/evm.TU.Hic_asm_3.1195/evm.TU.Hic_asm_7.1285/evm.TU.Hic_asm_6.805/evm.TU.Hic_asm_7.475/evm.TU.Hic_asm_4.1126/evm.TU.Hic_asm_13.646/evm.TU.Hic_asm_4.75/evm.TU.Hic_asm_12.69/evm.TU.Hic_asm_3.1196/evm.TU.Hic_asm_1.898/evm.TU.Hic_asm_4…	347
GO:0031399	regulation of protein modification process	333/10405	398/13851	1.98717e-05	0.000679862	0.000532492	evm.TU.Hic_asm_7.385/evm.TU.Hic_asm_8.644/evm.TU.Hic_asm_8.891/evm.TU.Hic_asm_8.1510/evm.TU.Hic_asm_8.413/evm.TU.Hic_asm_3.665/evm.TU.Hic_asm_7.388/evm.TU.Hic_asm_11.695/evm.TU.Hic_asm_1.993/evm.TU.Hic_asm_8.1441/evm.TU.Hic_asm_13.111/evm.TU.Hic_asm_11.702/evm.TU.Hic_asm_11.379/evm.TU.Hic_asm_7.1048/evm.TU.Hic_asm_6.408/evm.TU.Hic_asm_0.526/evm.TU.Hic_asm_4.75/evm.TU.Hic_asm_11.724/evm.TU.Hic_asm…	333		GO:0022412	cellular process involved in reproduction in multicellular organism	233/10413	270/13851	4.28145e-06	0.000147642	0.000110238	evm.TU.Hic_asm_9.395/evm.TU.Hic_asm_7.388/evm.TU.Hic_asm_2.766/evm.TU.Hic_asm_10.566/evm.TU.Hic_asm_4.1126/evm.TU.Hic_asm_0.526/evm.TU.Hic_asm_3.1177/evm.TU.Hic_asm_7.327/evm.TU.Hic_asm_4.1173/evm.TU.Hic_asm_4.1188/evm.TU.Hic_asm_2.322/evm.TU.Hic_asm_12.795/evm.TU.Hic_asm_12.153/evm.TU.Hic_asm_6.334/evm.TU.Hic_asm_8.526/evm.TU.Hic_asm_14.281/evm.TU.Hic_asm_7.838/evm.TU.Hic_asm_5.581/evm.TU.Hic_as…	233
GO:0034613	cellular protein localization	333/10405	398/13851	1.98717e-05	0.000679862	0.000532492	evm.TU.Hic_asm_8.644/evm.TU.Hic_asm_11.312/evm.TU.Hic_asm_8.413/evm.TU.Hic_asm_3.707/evm.TU.Hic_asm_4.458/evm.TU.Hic_asm_4.499/evm.TU.Hic_asm_2.843/evm.TU.Hic_asm_8.1441/evm.TU.Hic_asm_13.111/evm.TU.Hic_asm_12.206/evm.TU.Hic_asm_6.805/evm.TU.Hic_asm_13.646/evm.TU.Hic_asm_3.1177/evm.TU.Hic_asm_13.474/evm.TU.Hic_asm_1.898/evm.TU.Hic_asm_3.120/evm.TU.Hic_asm_0.965/evm.TU.Hic_asm_11.310/evm.TU.Hic_as…	333		GO:0000209	Biological Process: protein polyubiquitination	80/10413	85/13851	4.37889e-06	0.000149813	0.000111859	evm.TU.Hic_asm_9.395/evm.TU.Hic_asm_4.214/evm.TU.Hic_asm_0.386/evm.TU.Hic_asm_6.378/evm.TU.Hic_asm_5.581/evm.TU.Hic_asm_7.124/evm.TU.Hic_asm_14.616/evm.TU.Hic_asm_3.1272/evm.TU.Hic_asm_12.1157/evm.TU.Hic_asm_9.368/evm.TU.Hic_asm_3.794/evm.TU.Hic_asm_12.224/evm.TU.Hic_asm_9.518/evm.TU.Hic_asm_14.411/evm.TU.Hic_asm_14.971/evm.TU.Hic_asm_14.656/evm.TU.Hic_asm_3.22/evm.TU.Hic_asm_2.680/evm.TU.Hic_asm…	80
GO:0080135	regulation of cellular response to stress	148/10405	168/13851	2.05489e-05	0.000697538	0.000546336	evm.TU.Hic_asm_8.644/evm.TU.Hic_asm_8.413/evm.TU.Hic_asm_9.395/evm.TU.Hic_asm_3.707/evm.TU.Hic_asm_11.379/evm.TU.Hic_asm_7.1048/evm.TU.Hic_asm_6.408/evm.TU.Hic_asm_0.965/evm.TU.Hic_asm_8.219/evm.TU.Hic_asm_12.153/evm.TU.Hic_asm_9.199/evm.TU.Hic_asm_8.1657/evm.TU.Hic_asm_3.210/evm.TU.Hic_asm_8.526/evm.TU.Hic_asm_0.415/evm.TU.Hic_asm_4.735/evm.TU.Hic_asm_3.1272/evm.TU.Hic_asm_8.1845/evm.TU.Hic_asm_…	148		GO:0031503	protein complex localization	60/10413	62/13851	4.57206e-06	0.000154919	0.000115671	evm.TU.Hic_asm_2.843/evm.TU.Hic_asm_14.533/evm.TU.Hic_asm_12.645/evm.TU.Hic_asm_10.301/evm.TU.Hic_asm_8.1284/evm.TU.Hic_asm_1.861/evm.TU.Hic_asm_10.960/evm.TU.Hic_asm_9.812/evm.TU.Hic_asm_2.135/evm.TU.Hic_asm_0.659/evm.TU.Hic_asm_10.492/evm.TU.Hic_asm_8.108/evm.TU.Hic_asm_12.619/evm.TU.Hic_asm_3.1140/evm.TU.Hic_asm_1.952/evm.TU.Hic_asm_11.732/evm.TU.Hic_asm_7.915/evm.TU.Hic_asm_7.323/evm.TU.Hic_a…	60
GO:0051656	establishment of organelle localization	110/10405	122/13851	2.14619e-05	0.000722882	0.000566187	evm.TU.Hic_asm_4.458/evm.TU.Hic_asm_2.843/evm.TU.Hic_asm_13.111/evm.TU.Hic_asm_4.115/evm.TU.Hic_asm_3.1195/evm.TU.Hic_asm_7.1048/evm.TU.Hic_asm_7.475/evm.TU.Hic_asm_4.489/evm.TU.Hic_asm_12.69/evm.TU.Hic_asm_3.1177/evm.TU.Hic_asm_3.1196/evm.TU.Hic_asm_7.1005/evm.TU.Hic_asm_4.1188/evm.TU.Hic_asm_7.149/evm.TU.Hic_asm_8.547/evm.TU.Hic_asm_3.206/evm.TU.Hic_asm_0.178/evm.TU.Hic_asm_4.315/evm.TU.Hic_asm…	110		GO:0017048	Rho GTPase binding	43/10413	43/13851	4.59942e-06	0.000154919	0.000115671	evm.TU.Hic_asm_4.75/evm.TU.Hic_asm_13.474/evm.TU.Hic_asm_1.898/evm.TU.Hic_asm_7.348/evm.TU.Hic_asm_8.1464/evm.TU.Hic_asm_11.129/evm.TU.Hic_asm_8.159/evm.TU.Hic_asm_14.342/evm.TU.Hic_asm_4.662/evm.TU.Hic_asm_6.596/evm.TU.Hic_asm_8.614/evm.TU.Hic_asm_8.33/evm.TU.Hic_asm_2.126/evm.TU.Hic_asm_11.377/evm.TU.Hic_asm_10.549/evm.TU.Hic_asm_11.297/evm.TU.Hic_asm_5.39/evm.TU.Hic_asm_11.625/evm.TU.Hic_asm_9…	43
GO:0002009	morphogenesis of an epithelium	236/10405	277/13851	2.58443e-05	0.000863798	0.000676557	evm.TU.Hic_asm_14.367/evm.TU.Hic_asm_7.388/evm.TU.Hic_asm_10.158/evm.TU.Hic_asm_8.1441/evm.TU.Hic_asm_13.111/evm.TU.Hic_asm_3.413/evm.TU.Hic_asm_7.1048/evm.TU.Hic_asm_13.736/evm.TU.Hic_asm_7.897/evm.TU.Hic_asm_8.984/evm.TU.Hic_asm_3.1177/evm.TU.Hic_asm_3.120/evm.TU.Hic_asm_4.552/evm.TU.Hic_asm_8.547/evm.TU.Hic_asm_1.557/evm.TU.Hic_asm_6.1341/evm.TU.Hic_asm_0.706/evm.TU.Hic_asm_5.581/evm.TU.Hic_as…	236		GO:0051015	actin filament binding	52/10413	53/13851	4.8743e-06	0.00016167	0.000120712	evm.TU.Hic_asm_6.1311/evm.TU.Hic_asm_10.566/evm.TU.Hic_asm_7.264/evm.TU.Hic_asm_14.539/evm.TU.Hic_asm_8.250/evm.TU.Hic_asm_9.325/evm.TU.Hic_asm_8.547/evm.TU.Hic_asm_12.634/evm.TU.Hic_asm_13.56/evm.TU.Hic_asm_4.315/evm.TU.Hic_asm_13.835/evm.TU.Hic_asm_13.265/evm.TU.Hic_asm_7.706/evm.TU.Hic_asm_4.607/evm.TU.Hic_asm_13.441/evm.TU.Hic_asm_8.409/evm.TU.Hic_asm_8.1606/evm.TU.Hic_asm_10.549/evm.TU.Hic_a…	52
GO:0031344	regulation of cell projection organization	186/10405	215/13851	2.6088e-05	0.000865286	0.000677722	evm.TU.Hic_asm_6.291/evm.TU.Hic_asm_7.388/evm.TU.Hic_asm_4.458/evm.TU.Hic_asm_0.796/evm.TU.Hic_asm_13.111/evm.TU.Hic_asm_11.379/evm.TU.Hic_asm_10.566/evm.TU.Hic_asm_13.646/evm.TU.Hic_asm_1.251/evm.TU.Hic_asm_11.724/evm.TU.Hic_asm_8.219/evm.TU.Hic_asm_6.1170/evm.TU.Hic_asm_8.565/evm.TU.Hic_asm_8.1854/evm.TU.Hic_asm_12.430/evm.TU.Hic_asm_14.521/evm.TU.Hic_asm_11.1001/evm.TU.Hic_asm_13.28/evm.TU.Hic…	186		GO:1902850	microtubule cytoskeleton organization involved in mitosis	52/10413	53/13851	4.8743e-06	0.00016167	0.000120712	evm.TU.Hic_asm_7.1048/evm.TU.Hic_asm_7.475/evm.TU.Hic_asm_7.1005/evm.TU.Hic_asm_7.327/evm.TU.Hic_asm_12.795/evm.TU.Hic_asm_9.199/evm.TU.Hic_asm_8.526/evm.TU.Hic_asm_3.1110/evm.TU.Hic_asm_3.1035/evm.TU.Hic_asm_6.1215/evm.TU.Hic_asm_8.614/evm.TU.Hic_asm_8.124/evm.TU.Hic_asm_13.579/evm.TU.Hic_asm_14.98/evm.TU.Hic_asm_8.681/evm.TU.Hic_asm_2.862/evm.TU.Hic_asm_13.309/evm.TU.Hic_asm_11.550/evm.TU.Hic_a…	52
GO:0048585	negative regulation of response to stimulus	311/10405	371/13851	2.70384e-05	0.000890013	0.00069709	evm.TU.Hic_asm_13.316/evm.TU.Hic_asm_8.644/evm.TU.Hic_asm_6.1311/evm.TU.Hic_asm_1.993/evm.TU.Hic_asm_8.1441/evm.TU.Hic_asm_6.408/evm.TU.Hic_asm_2.274/evm.TU.Hic_asm_13.474/evm.TU.Hic_asm_8.300/evm.TU.Hic_asm_11.724/evm.TU.Hic_asm_0.386/evm.TU.Hic_asm_8.219/evm.TU.Hic_asm_12.153/evm.TU.Hic_asm_3.929/evm.TU.Hic_asm_9.199/evm.TU.Hic_asm_8.1657/evm.TU.Hic_asm_3.210/evm.TU.Hic_asm_6.1341/evm.TU.Hic_as…	311		GO:0006364	Biological Process: rRNA processing	73/10413	77/13851	5.25065e-06	0.000172834	0.000129047	evm.TU.Hic_asm_1.478/evm.TU.Hic_asm_14.247/evm.TU.Hic_asm_4.209/evm.TU.Hic_asm_13.835/evm.TU.Hic_asm_2.736/evm.TU.Hic_asm_11.361/evm.TU.Hic_asm_14.763/evm.TU.Hic_asm_1.897/evm.TU.Hic_asm_14.366/evm.TU.Hic_asm_0.592/evm.TU.Hic_asm_11.1058/evm.TU.Hic_asm_4.1161/evm.TU.Hic_asm_2.315/evm.TU.Hic_asm_7.598/evm.TU.Hic_asm_1.825/evm.TU.Hic_asm_12.41/evm.TU.Hic_asm_8.1497/evm.TU.Hic_asm_9.406/evm.TU.Hic_a…	73
GO:0120035	regulation of plasma membrane bounded cell projection organization	155/10405	177/13851	2.83743e-05	0.000926964	0.000726031	evm.TU.Hic_asm_6.291/evm.TU.Hic_asm_4.458/evm.TU.Hic_asm_0.796/evm.TU.Hic_asm_11.379/evm.TU.Hic_asm_10.566/evm.TU.Hic_asm_13.646/evm.TU.Hic_asm_1.251/evm.TU.Hic_asm_11.724/evm.TU.Hic_asm_8.219/evm.TU.Hic_asm_6.1170/evm.TU.Hic_asm_8.565/evm.TU.Hic_asm_8.1854/evm.TU.Hic_asm_12.430/evm.TU.Hic_asm_11.1001/evm.TU.Hic_asm_13.28/evm.TU.Hic_asm_4.293/evm.TU.Hic_asm_3.1198/evm.TU.Hic_asm_10.926/evm.TU.Hic…	155		GO:0010639	negative regulation of organelle organization	85/10413	91/13851	5.4427e-06	0.000177808	0.000132761	evm.TU.Hic_asm_7.388/evm.TU.Hic_asm_11.702/evm.TU.Hic_asm_0.526/evm.TU.Hic_asm_13.646/evm.TU.Hic_asm_4.489/evm.TU.Hic_asm_13.358/evm.TU.Hic_asm_0.965/evm.TU.Hic_asm_7.149/evm.TU.Hic_asm_12.795/evm.TU.Hic_asm_8.547/evm.TU.Hic_asm_1.557/evm.TU.Hic_asm_4.601/evm.TU.Hic_asm_13.56/evm.TU.Hic_asm_12.430/evm.TU.Hic_asm_7.706/evm.TU.Hic_asm_7.209/evm.TU.Hic_asm_3.1272/evm.TU.Hic_asm_2.814/evm.TU.Hic_asm_…	85
GO:0030030	cell projection organization	379/10405	457/13851	2.9382e-05	0.000952721	0.000746205	evm.TU.Hic_asm_13.316/evm.TU.Hic_asm_8.413/evm.TU.Hic_asm_14.367/evm.TU.Hic_asm_7.388/evm.TU.Hic_asm_4.458/evm.TU.Hic_asm_7.840/evm.TU.Hic_asm_2.766/evm.TU.Hic_asm_8.1441/evm.TU.Hic_asm_13.111/evm.TU.Hic_asm_1.329/evm.TU.Hic_asm_10.566/evm.TU.Hic_asm_7.897/evm.TU.Hic_asm_4.75/evm.TU.Hic_asm_12.69/evm.TU.Hic_asm_8.984/evm.TU.Hic_asm_3.1177/evm.TU.Hic_asm_1.898/evm.TU.Hic_asm_3.120/evm.TU.Hic_asm_1…	379		GO:0042802	identical protein binding	285/10413	335/13851	5.54848e-06	0.000179912	0.000134332	evm.TU.Hic_asm_13.316/evm.TU.Hic_asm_6.1263/evm.TU.Hic_asm_7.385/evm.TU.Hic_asm_8.891/evm.TU.Hic_asm_8.413/evm.TU.Hic_asm_9.395/evm.TU.Hic_asm_3.707/evm.TU.Hic_asm_12.276/evm.TU.Hic_asm_0.56/evm.TU.Hic_asm_13.111/evm.TU.Hic_asm_11.379/evm.TU.Hic_asm_11.524/evm.TU.Hic_asm_4.75/evm.TU.Hic_asm_2.274/evm.TU.Hic_asm_4.489/evm.TU.Hic_asm_6.22/evm.TU.Hic_asm_4.1173/evm.TU.Hic_asm_5.738/evm.TU.Hic_asm_3.…	285
GO:0051186	cofactor metabolic process	77/10405	83/13851	2.99201e-05	0.000962984	0.000754243	evm.TU.Hic_asm_3.1130/evm.TU.Hic_asm_7.1420/evm.TU.Hic_asm_5.738/evm.TU.Hic_asm_3.929/evm.TU.Hic_asm_11.844/evm.TU.Hic_asm_8.554/evm.TU.Hic_asm_13.86/evm.TU.Hic_asm_13.190/evm.TU.Hic_asm_4.350/evm.TU.Hic_asm_9.887/evm.TU.Hic_asm_12.584/evm.TU.Hic_asm_11.736/evm.TU.Hic_asm_6.596/evm.TU.Hic_asm_11.848/evm.TU.Hic_asm_3.786/evm.TU.Hic_asm_10.959/evm.TU.Hic_asm_6.978/evm.TU.Hic_asm_9.405/evm.TU.Hic_as…	77		GO:0043085	positive regulation of catalytic activity	264/10413	309/13851	5.98883e-06	0.000191336	0.000142862	evm.TU.Hic_asm_8.644/evm.TU.Hic_asm_7.1387/evm.TU.Hic_asm_8.1510/evm.TU.Hic_asm_3.665/evm.TU.Hic_asm_3.707/evm.TU.Hic_asm_11.695/evm.TU.Hic_asm_0.117/evm.TU.Hic_asm_7.1048/evm.TU.Hic_asm_13.646/evm.TU.Hic_asm_4.75/evm.TU.Hic_asm_2.274/evm.TU.Hic_asm_1.898/evm.TU.Hic_asm_8.1058/evm.TU.Hic_asm_5.738/evm.TU.Hic_asm_8.219/evm.TU.Hic_asm_4.552/evm.TU.Hic_asm_4.601/evm.TU.Hic_asm_9.199/evm.TU.Hic_asm_6…	264
GO:0030674	protein binding, bridging	45/10405	46/13851	3.06505e-05	0.000968052	0.000758212	evm.TU.Hic_asm_8.413/evm.TU.Hic_asm_7.1285/evm.TU.Hic_asm_14.737/evm.TU.Hic_asm_9.433/evm.TU.Hic_asm_12.209/evm.TU.Hic_asm_8.1559/evm.TU.Hic_asm_5.657/evm.TU.Hic_asm_1.561/evm.TU.Hic_asm_9.61/evm.TU.Hic_asm_14.47/evm.TU.Hic_asm_3.1155/evm.TU.Hic_asm_9.520/evm.TU.Hic_asm_6.879/evm.TU.Hic_asm_8.1789/evm.TU.Hic_asm_1.952/evm.TU.Hic_asm_9.735/evm.TU.Hic_asm_3.429/evm.TU.Hic_asm_8.137/evm.TU.Hic_asm_1…	45		GO:0008047	enzyme activator activity	117/10413	129/13851	5.98889e-06	0.000191336	0.000142862	evm.TU.Hic_asm_7.1387/evm.TU.Hic_asm_3.707/evm.TU.Hic_asm_11.695/evm.TU.Hic_asm_13.646/evm.TU.Hic_asm_4.75/evm.TU.Hic_asm_2.274/evm.TU.Hic_asm_1.898/evm.TU.Hic_asm_8.1058/evm.TU.Hic_asm_5.122/evm.TU.Hic_asm_3.1062/evm.TU.Hic_asm_3.1134/evm.TU.Hic_asm_14.521/evm.TU.Hic_asm_14.610/evm.TU.Hic_asm_13.919/evm.TU.Hic_asm_8.614/evm.TU.Hic_asm_4.18/evm.TU.Hic_asm_7.775/evm.TU.Hic_asm_0.1150/evm.TU.Hic_as…	117
GO:0031123	RNA 3'-end processing	45/10405	46/13851	3.06505e-05	0.000968052	0.000758212	evm.TU.Hic_asm_14.533/evm.TU.Hic_asm_6.896/evm.TU.Hic_asm_0.1123/evm.TU.Hic_asm_12.645/evm.TU.Hic_asm_1.494/evm.TU.Hic_asm_8.488/evm.TU.Hic_asm_12.806/evm.TU.Hic_asm_14.742/evm.TU.Hic_asm_9.812/evm.TU.Hic_asm_8.681/evm.TU.Hic_asm_1.873/evm.TU.Hic_asm_8.108/evm.TU.Hic_asm_2.897/evm.TU.Hic_asm_9.242/evm.TU.Hic_asm_4.197/evm.TU.Hic_asm_12.215/evm.TU.Hic_asm_12.121/evm.TU.Hic_asm_7.375/evm.TU.Hic_asm…	45		GO:0030163	protein catabolic process	146/10413	164/13851	6.39396e-06	0.000202787	0.000151411	evm.TU.Hic_asm_7.385/evm.TU.Hic_asm_9.395/evm.TU.Hic_asm_8.104/evm.TU.Hic_asm_6.755/evm.TU.Hic_asm_4.214/evm.TU.Hic_asm_0.386/evm.TU.Hic_asm_8.450/evm.TU.Hic_asm_6.378/evm.TU.Hic_asm_8.526/evm.TU.Hic_asm_7.1379/evm.TU.Hic_asm_5.581/evm.TU.Hic_asm_8.1587/evm.TU.Hic_asm_3.1134/evm.TU.Hic_asm_14.616/evm.TU.Hic_asm_12.1157/evm.TU.Hic_asm_9.1363/evm.TU.Hic_asm_9.368/evm.TU.Hic_asm_7.720/evm.TU.Hic_asm…	146
GO:0016050	vesicle organization	59/10405	62/13851	3.08434e-05	0.000968052	0.000758212	evm.TU.Hic_asm_7.385/evm.TU.Hic_asm_4.75/evm.TU.Hic_asm_12.69/evm.TU.Hic_asm_7.1005/evm.TU.Hic_asm_3.120/evm.TU.Hic_asm_7.499/evm.TU.Hic_asm_8.547/evm.TU.Hic_asm_11.48/evm.TU.Hic_asm_7.1352/evm.TU.Hic_asm_8.1845/evm.TU.Hic_asm_7.480/evm.TU.Hic_asm_6.1215/evm.TU.Hic_asm_9.403/evm.TU.Hic_asm_13.418/evm.TU.Hic_asm_10.631/evm.TU.Hic_asm_7.679/evm.TU.Hic_asm_7.447/evm.TU.Hic_asm_11.615/evm.TU.Hic_asm_…	59		GO:0006913	nucleocytoplasmic transport	72/10413	76/13851	6.6469e-06	0.000207776	0.000155136	evm.TU.Hic_asm_8.1441/evm.TU.Hic_asm_14.533/evm.TU.Hic_asm_8.219/evm.TU.Hic_asm_12.795/evm.TU.Hic_asm_3.1134/evm.TU.Hic_asm_12.645/evm.TU.Hic_asm_9.1057/evm.TU.Hic_asm_4.418/evm.TU.Hic_asm_1.380/evm.TU.Hic_asm_9.812/evm.TU.Hic_asm_2.783/evm.TU.Hic_asm_2.135/evm.TU.Hic_asm_8.1382/evm.TU.Hic_asm_10.492/evm.TU.Hic_asm_8.108/evm.TU.Hic_asm_12.619/evm.TU.Hic_asm_7.633/evm.TU.Hic_asm_5.113/evm.TU.Hic_a…	72
GO:0016604	nuclear body	150/10405	171/13851	3.09687e-05	0.000968052	0.000758212	evm.TU.Hic_asm_7.385/evm.TU.Hic_asm_8.1225/evm.TU.Hic_asm_3.413/evm.TU.Hic_asm_4.163/evm.TU.Hic_asm_7.1048/evm.TU.Hic_asm_6.408/evm.TU.Hic_asm_7.1353/evm.TU.Hic_asm_13.267/evm.TU.Hic_asm_12.1203/evm.TU.Hic_asm_4.601/evm.TU.Hic_asm_5.349/evm.TU.Hic_asm_8.526/evm.TU.Hic_asm_13.807/evm.TU.Hic_asm_7.505/evm.TU.Hic_asm_8.427/evm.TU.Hic_asm_2.208/evm.TU.Hic_asm_9.1264/evm.TU.Hic_asm_1.762/evm.TU.Hic_as…	150		GO:0051169	nuclear transport	72/10413	76/13851	6.6469e-06	0.000207776	0.000155136	evm.TU.Hic_asm_8.1441/evm.TU.Hic_asm_14.533/evm.TU.Hic_asm_8.219/evm.TU.Hic_asm_12.795/evm.TU.Hic_asm_3.1134/evm.TU.Hic_asm_12.645/evm.TU.Hic_asm_9.1057/evm.TU.Hic_asm_4.418/evm.TU.Hic_asm_1.380/evm.TU.Hic_asm_9.812/evm.TU.Hic_asm_2.783/evm.TU.Hic_asm_2.135/evm.TU.Hic_asm_8.1382/evm.TU.Hic_asm_10.492/evm.TU.Hic_asm_8.108/evm.TU.Hic_asm_12.619/evm.TU.Hic_asm_7.633/evm.TU.Hic_asm_5.113/evm.TU.Hic_a…	72
GO:0070727	cellular macromolecule localization	340/10405	408/13851	3.31226e-05	0.00102798	0.000805152	evm.TU.Hic_asm_8.644/evm.TU.Hic_asm_11.312/evm.TU.Hic_asm_8.413/evm.TU.Hic_asm_3.707/evm.TU.Hic_asm_4.458/evm.TU.Hic_asm_2.766/evm.TU.Hic_asm_4.499/evm.TU.Hic_asm_2.843/evm.TU.Hic_asm_8.1441/evm.TU.Hic_asm_13.111/evm.TU.Hic_asm_12.206/evm.TU.Hic_asm_6.805/evm.TU.Hic_asm_13.646/evm.TU.Hic_asm_3.1177/evm.TU.Hic_asm_13.474/evm.TU.Hic_asm_1.898/evm.TU.Hic_asm_3.120/evm.TU.Hic_asm_0.965/evm.TU.Hic_asm…	340		GO:2000113	negative regulation of cellular macromolecule biosynthetic process	204/10413	235/13851	6.96249e-06	0.000216086	0.000161341	evm.TU.Hic_asm_7.385/evm.TU.Hic_asm_6.291/evm.TU.Hic_asm_9.395/evm.TU.Hic_asm_3.707/evm.TU.Hic_asm_12.276/evm.TU.Hic_asm_7.753/evm.TU.Hic_asm_2.766/evm.TU.Hic_asm_8.1441/evm.TU.Hic_asm_9.41/evm.TU.Hic_asm_11.702/evm.TU.Hic_asm_4.163/evm.TU.Hic_asm_0.117/evm.TU.Hic_asm_6.408/evm.TU.Hic_asm_4.563/evm.TU.Hic_asm_4.489/evm.TU.Hic_asm_0.965/evm.TU.Hic_asm_11.724/evm.TU.Hic_asm_13.267/evm.TU.Hic_asm_7.…	204
GO:1902749	regulation of cell cycle G2/M phase transition	52/10405	54/13851	3.35234e-05	0.00103304	0.000809115	evm.TU.Hic_asm_3.665/evm.TU.Hic_asm_4.489/evm.TU.Hic_asm_14.923/evm.TU.Hic_asm_7.704/evm.TU.Hic_asm_8.565/evm.TU.Hic_asm_13.83/evm.TU.Hic_asm_8.1369/evm.TU.Hic_asm_2.50/evm.TU.Hic_asm_8.1284/evm.TU.Hic_asm_3.1272/evm.TU.Hic_asm_8.1355/evm.TU.Hic_asm_9.368/evm.TU.Hic_asm_2.405/evm.TU.Hic_asm_3.633/evm.TU.Hic_asm_2.862/evm.TU.Hic_asm_7.965/evm.TU.Hic_asm_8.109/evm.TU.Hic_asm_8.1270/evm.TU.Hic_asm_8…	52		GO:0044092	negative regulation of molecular function	182/10413	208/13851	7.0544e-06	0.000217386	0.000162312	evm.TU.Hic_asm_8.644/evm.TU.Hic_asm_8.1510/evm.TU.Hic_asm_10.953/evm.TU.Hic_asm_3.707/evm.TU.Hic_asm_11.695/evm.TU.Hic_asm_0.117/evm.TU.Hic_asm_2.274/evm.TU.Hic_asm_3.1177/evm.TU.Hic_asm_10.96/evm.TU.Hic_asm_0.965/evm.TU.Hic_asm_11.724/evm.TU.Hic_asm_9.511/evm.TU.Hic_asm_8.219/evm.TU.Hic_asm_4.601/evm.TU.Hic_asm_7.704/evm.TU.Hic_asm_14.281/evm.TU.Hic_asm_9.210/evm.TU.Hic_asm_8.904/evm.TU.Hic_asm_…	182
GO:0031514	motile cilium	58/10405	61/13851	3.92217e-05	0.00120013	0.000939982	evm.TU.Hic_asm_7.385/evm.TU.Hic_asm_3.124/evm.TU.Hic_asm_3.402/evm.TU.Hic_asm_8.1790/evm.TU.Hic_asm_11.231/evm.TU.Hic_asm_8.984/evm.TU.Hic_asm_12.75/evm.TU.Hic_asm_1.585/evm.TU.Hic_asm_2.322/evm.TU.Hic_asm_8.539/evm.TU.Hic_asm_4.792/evm.TU.Hic_asm_7.1523/evm.TU.Hic_asm_9.109/evm.TU.Hic_asm_4.1137/evm.TU.Hic_asm_1.861/evm.TU.Hic_asm_4.544/evm.TU.Hic_asm_3.528/evm.TU.Hic_asm_7.1308/evm.TU.Hic_asm_1…	58		GO:0051174	regulation of phosphorus metabolic process	295/10413	348/13851	7.28453e-06	0.000222896	0.000166426	evm.TU.Hic_asm_7.385/evm.TU.Hic_asm_8.644/evm.TU.Hic_asm_8.891/evm.TU.Hic_asm_8.1510/evm.TU.Hic_asm_8.413/evm.TU.Hic_asm_3.665/evm.TU.Hic_asm_11.695/evm.TU.Hic_asm_1.993/evm.TU.Hic_asm_13.111/evm.TU.Hic_asm_11.379/evm.TU.Hic_asm_7.1048/evm.TU.Hic_asm_6.408/evm.TU.Hic_asm_4.75/evm.TU.Hic_asm_10.96/evm.TU.Hic_asm_11.724/evm.TU.Hic_asm_9.511/evm.TU.Hic_asm_5.738/evm.TU.Hic_asm_8.219/evm.TU.Hic_asm_1…	295
GO:0030234	enzyme regulator activity	166/10405	191/13851	3.97661e-05	0.00120828	0.000946366	evm.TU.Hic_asm_8.644/evm.TU.Hic_asm_3.707/evm.TU.Hic_asm_11.695/evm.TU.Hic_asm_5.411/evm.TU.Hic_asm_6.408/evm.TU.Hic_asm_13.646/evm.TU.Hic_asm_4.75/evm.TU.Hic_asm_2.274/evm.TU.Hic_asm_1.898/evm.TU.Hic_asm_8.1058/evm.TU.Hic_asm_7.1379/evm.TU.Hic_asm_3.1062/evm.TU.Hic_asm_3.1134/evm.TU.Hic_asm_14.521/evm.TU.Hic_asm_14.610/evm.TU.Hic_asm_13.364/evm.TU.Hic_asm_13.919/evm.TU.Hic_asm_8.614/evm.TU.Hic_a…	166		GO:0060090	binding, bridging	50/10413	51/13851	8.33535e-06	0.000253266	0.000189102	evm.TU.Hic_asm_8.413/evm.TU.Hic_asm_7.1285/evm.TU.Hic_asm_3.437/evm.TU.Hic_asm_8.450/evm.TU.Hic_asm_1.461/evm.TU.Hic_asm_9.433/evm.TU.Hic_asm_12.209/evm.TU.Hic_asm_8.1559/evm.TU.Hic_asm_5.657/evm.TU.Hic_asm_1.561/evm.TU.Hic_asm_9.61/evm.TU.Hic_asm_14.47/evm.TU.Hic_asm_3.1155/evm.TU.Hic_asm_9.520/evm.TU.Hic_asm_6.879/evm.TU.Hic_asm_8.1789/evm.TU.Hic_asm_2.128/evm.TU.Hic_asm_1.952/evm.TU.Hic_asm_9.…	50
GO:0099568	cytoplasmic region	121/10405	136/13851	4.02298e-05	0.00121388	0.000950753	evm.TU.Hic_asm_7.840/evm.TU.Hic_asm_8.1494/evm.TU.Hic_asm_1.329/evm.TU.Hic_asm_7.1048/evm.TU.Hic_asm_12.274/evm.TU.Hic_asm_4.1126/evm.TU.Hic_asm_10.96/evm.TU.Hic_asm_11.724/evm.TU.Hic_asm_3.929/evm.TU.Hic_asm_8.547/evm.TU.Hic_asm_12.749/evm.TU.Hic_asm_0.178/evm.TU.Hic_asm_3.1004/evm.TU.Hic_asm_13.56/evm.TU.Hic_asm_2.175/evm.TU.Hic_asm_4.138/evm.TU.Hic_asm_9.455/evm.TU.Hic_asm_13.28/evm.TU.Hic_asm…	121		GO:0080135	regulation of cellular response to stress	149/10413	168/13851	8.57771e-06	0.00025882	0.000193249	evm.TU.Hic_asm_8.644/evm.TU.Hic_asm_8.413/evm.TU.Hic_asm_9.395/evm.TU.Hic_asm_3.707/evm.TU.Hic_asm_11.379/evm.TU.Hic_asm_7.1048/evm.TU.Hic_asm_6.408/evm.TU.Hic_asm_0.965/evm.TU.Hic_asm_8.219/evm.TU.Hic_asm_12.153/evm.TU.Hic_asm_9.199/evm.TU.Hic_asm_8.1657/evm.TU.Hic_asm_3.210/evm.TU.Hic_asm_8.526/evm.TU.Hic_asm_0.415/evm.TU.Hic_asm_4.735/evm.TU.Hic_asm_3.1272/evm.TU.Hic_asm_8.1845/evm.TU.Hic_asm_…	149
GO:0044877	macromolecular complex binding	216/10405	253/13851	4.22844e-05	0.00126707	0.000992417	evm.TU.Hic_asm_13.316/evm.TU.Hic_asm_8.644/evm.TU.Hic_asm_8.920/evm.TU.Hic_asm_8.1510/evm.TU.Hic_asm_2.843/evm.TU.Hic_asm_13.111/evm.TU.Hic_asm_10.566/evm.TU.Hic_asm_7.1285/evm.TU.Hic_asm_6.408/evm.TU.Hic_asm_2.274/evm.TU.Hic_asm_4.489/evm.TU.Hic_asm_3.1177/evm.TU.Hic_asm_12.795/evm.TU.Hic_asm_3.929/evm.TU.Hic_asm_4.552/evm.TU.Hic_asm_8.547/evm.TU.Hic_asm_12.634/evm.TU.Hic_asm_4.601/evm.TU.Hic_as…	216		GO:0033554	cellular response to stress	376/10413	450/13851	8.65968e-06	0.000259492	0.000193751	evm.TU.Hic_asm_3.90/evm.TU.Hic_asm_7.385/evm.TU.Hic_asm_13.424/evm.TU.Hic_asm_9.395/evm.TU.Hic_asm_7.388/evm.TU.Hic_asm_11.695/evm.TU.Hic_asm_8.1494/evm.TU.Hic_asm_3.23/evm.TU.Hic_asm_13.111/evm.TU.Hic_asm_0.738/evm.TU.Hic_asm_0.117/evm.TU.Hic_asm_7.1048/evm.TU.Hic_asm_7.1005/evm.TU.Hic_asm_8.300/evm.TU.Hic_asm_11.1106/evm.TU.Hic_asm_12.1203/evm.TU.Hic_asm_1.622/evm.TU.Hic_asm_8.450/evm.TU.Hic_as…	376
GO:0051028	mRNA transport	35/10405	35/13851	4.42021e-05	0.00131547	0.00103032	evm.TU.Hic_asm_14.533/evm.TU.Hic_asm_12.645/evm.TU.Hic_asm_9.812/evm.TU.Hic_asm_2.135/evm.TU.Hic_asm_10.492/evm.TU.Hic_asm_8.108/evm.TU.Hic_asm_12.619/evm.TU.Hic_asm_8.1333/evm.TU.Hic_asm_12.914/evm.TU.Hic_asm_12.121/evm.TU.Hic_asm_6.1284/evm.TU.Hic_asm_8.862/evm.TU.Hic_asm_7.375/evm.TU.Hic_asm_1.797/evm.TU.Hic_asm_2.615/evm.TU.Hic_asm_1.354/evm.TU.Hic_asm_0.519/evm.TU.Hic_asm_7.162/evm.TU.Hic_as…	35		GO:1901565	organonitrogen compound catabolic process	198/10413	228/13851	8.95642e-06	0.000266546	0.000199017	evm.TU.Hic_asm_7.385/evm.TU.Hic_asm_9.395/evm.TU.Hic_asm_8.104/evm.TU.Hic_asm_14.924/evm.TU.Hic_asm_6.755/evm.TU.Hic_asm_0.526/evm.TU.Hic_asm_4.214/evm.TU.Hic_asm_0.386/evm.TU.Hic_asm_8.450/evm.TU.Hic_asm_6.378/evm.TU.Hic_asm_8.526/evm.TU.Hic_asm_7.1379/evm.TU.Hic_asm_12.789/evm.TU.Hic_asm_5.581/evm.TU.Hic_asm_8.1587/evm.TU.Hic_asm_3.1134/evm.TU.Hic_asm_11.727/evm.TU.Hic_asm_8.1369/evm.TU.Hic_asm…	198
GO:0043087	regulation of GTPase activity	106/10405	118/13851	4.53327e-05	0.00133994	0.00104949	evm.TU.Hic_asm_7.1048/evm.TU.Hic_asm_13.646/evm.TU.Hic_asm_4.75/evm.TU.Hic_asm_2.274/evm.TU.Hic_asm_1.898/evm.TU.Hic_asm_8.1058/evm.TU.Hic_asm_7.348/evm.TU.Hic_asm_12.430/evm.TU.Hic_asm_3.1062/evm.TU.Hic_asm_3.1134/evm.TU.Hic_asm_14.521/evm.TU.Hic_asm_10.855/evm.TU.Hic_asm_14.610/evm.TU.Hic_asm_7.480/evm.TU.Hic_asm_4.662/evm.TU.Hic_asm_13.919/evm.TU.Hic_asm_8.614/evm.TU.Hic_asm_4.18/evm.TU.Hic_as…	106		GO:0006259	DNA metabolic process	176/10413	201/13851	9.02297e-06	0.000266699	0.000199132	evm.TU.Hic_asm_13.424/evm.TU.Hic_asm_9.395/evm.TU.Hic_asm_4.163/evm.TU.Hic_asm_0.526/evm.TU.Hic_asm_9.392/evm.TU.Hic_asm_14.533/evm.TU.Hic_asm_12.153/evm.TU.Hic_asm_8.526/evm.TU.Hic_asm_8.427/evm.TU.Hic_asm_11.73/evm.TU.Hic_asm_14.281/evm.TU.Hic_asm_9.1264/evm.TU.Hic_asm_4.735/evm.TU.Hic_asm_8.1587/evm.TU.Hic_asm_9.1180/evm.TU.Hic_asm_3.1272/evm.TU.Hic_asm_8.1355/evm.TU.Hic_asm_9.368/evm.TU.Hic_a…	176
GO:0051648	vesicle localization	57/10405	60/13851	4.98377e-05	0.00146151	0.0011447	evm.TU.Hic_asm_2.843/evm.TU.Hic_asm_4.115/evm.TU.Hic_asm_3.1195/evm.TU.Hic_asm_7.475/evm.TU.Hic_asm_12.69/evm.TU.Hic_asm_3.1177/evm.TU.Hic_asm_3.1196/evm.TU.Hic_asm_1.898/evm.TU.Hic_asm_8.547/evm.TU.Hic_asm_3.206/evm.TU.Hic_asm_0.178/evm.TU.Hic_asm_5.387/evm.TU.Hic_asm_8.1772/evm.TU.Hic_asm_8.1845/evm.TU.Hic_asm_7.480/evm.TU.Hic_asm_6.1215/evm.TU.Hic_asm_9.403/evm.TU.Hic_asm_4.18/evm.TU.Hic_asm_3…	57		GO:1990234	transferase complex	171/10413	195/13851	9.82766e-06	0.000286712	0.000214075	evm.TU.Hic_asm_6.1263/evm.TU.Hic_asm_9.395/evm.TU.Hic_asm_3.665/evm.TU.Hic_asm_11.695/evm.TU.Hic_asm_10.158/evm.TU.Hic_asm_10.566/evm.TU.Hic_asm_5.738/evm.TU.Hic_asm_7.1379/evm.TU.Hic_asm_5.581/evm.TU.Hic_asm_0.673/evm.TU.Hic_asm_3.559/evm.TU.Hic_asm_3.1272/evm.TU.Hic_asm_12.1157/evm.TU.Hic_asm_8.1355/evm.TU.Hic_asm_9.368/evm.TU.Hic_asm_12.806/evm.TU.Hic_asm_1.147/evm.TU.Hic_asm_6.1388/evm.TU.Hic…	171
GO:0071705	nitrogen compound transport	239/10405	282/13851	5.01184e-05	0.00146151	0.0011447	evm.TU.Hic_asm_8.644/evm.TU.Hic_asm_8.413/evm.TU.Hic_asm_8.104/evm.TU.Hic_asm_2.843/evm.TU.Hic_asm_8.1441/evm.TU.Hic_asm_6.805/evm.TU.Hic_asm_13.646/evm.TU.Hic_asm_4.489/evm.TU.Hic_asm_0.212/evm.TU.Hic_asm_8.1009/evm.TU.Hic_asm_6.602/evm.TU.Hic_asm_7.1420/evm.TU.Hic_asm_14.533/evm.TU.Hic_asm_8.219/evm.TU.Hic_asm_11.844/evm.TU.Hic_asm_6.378/evm.TU.Hic_asm_5.280/evm.TU.Hic_asm_7.1379/evm.TU.Hic_asm…	239		GO:0097435	supramolecular fiber organization	88/10413	95/13851	9.83202e-06	0.000286712	0.000214075	evm.TU.Hic_asm_3.707/evm.TU.Hic_asm_10.566/evm.TU.Hic_asm_11.724/evm.TU.Hic_asm_4.1188/evm.TU.Hic_asm_0.374/evm.TU.Hic_asm_8.547/evm.TU.Hic_asm_12.634/evm.TU.Hic_asm_13.56/evm.TU.Hic_asm_3.974/evm.TU.Hic_asm_11.727/evm.TU.Hic_asm_7.706/evm.TU.Hic_asm_8.1284/evm.TU.Hic_asm_6.1215/evm.TU.Hic_asm_10.602/evm.TU.Hic_asm_14.98/evm.TU.Hic_asm_8.770/evm.TU.Hic_asm_14.551/evm.TU.Hic_asm_13.309/evm.TU.Hic_…	88
GO:0008064	regulation of actin polymerization or depolymerization	43/10405	44/13851	5.21997e-05	0.00150204	0.00117645	evm.TU.Hic_asm_8.547/evm.TU.Hic_asm_13.56/evm.TU.Hic_asm_14.737/evm.TU.Hic_asm_7.706/evm.TU.Hic_asm_10.602/evm.TU.Hic_asm_0.1150/evm.TU.Hic_asm_9.413/evm.TU.Hic_asm_3.1155/evm.TU.Hic_asm_2.729/evm.TU.Hic_asm_11.191/evm.TU.Hic_asm_10.549/evm.TU.Hic_asm_12.1156/evm.TU.Hic_asm_7.1152/evm.TU.Hic_asm_8.1326/evm.TU.Hic_asm_10.784/evm.TU.Hic_asm_4.38/evm.TU.Hic_asm_2.463/evm.TU.Hic_asm_9.1135/evm.TU.Hic…	43		GO:0008283	cell proliferation	175/10413	200/13851	1.0575e-05	0.000306322	0.000228717	evm.TU.Hic_asm_7.388/evm.TU.Hic_asm_11.695/evm.TU.Hic_asm_2.766/evm.TU.Hic_asm_8.1494/evm.TU.Hic_asm_8.1441/evm.TU.Hic_asm_11.379/evm.TU.Hic_asm_7.1048/evm.TU.Hic_asm_6.408/evm.TU.Hic_asm_12.274/evm.TU.Hic_asm_4.489/evm.TU.Hic_asm_14.119/evm.TU.Hic_asm_14.923/evm.TU.Hic_asm_4.552/evm.TU.Hic_asm_0.706/evm.TU.Hic_asm_4.735/evm.TU.Hic_asm_3.1134/evm.TU.Hic_asm_6.1313/evm.TU.Hic_asm_8.904/evm.TU.Hic_…	175
GO:0030832	regulation of actin filament length	43/10405	44/13851	5.21997e-05	0.00150204	0.00117645	evm.TU.Hic_asm_8.547/evm.TU.Hic_asm_13.56/evm.TU.Hic_asm_14.737/evm.TU.Hic_asm_7.706/evm.TU.Hic_asm_10.602/evm.TU.Hic_asm_0.1150/evm.TU.Hic_asm_9.413/evm.TU.Hic_asm_3.1155/evm.TU.Hic_asm_2.729/evm.TU.Hic_asm_11.191/evm.TU.Hic_asm_10.549/evm.TU.Hic_asm_12.1156/evm.TU.Hic_asm_7.1152/evm.TU.Hic_asm_8.1326/evm.TU.Hic_asm_10.784/evm.TU.Hic_asm_4.38/evm.TU.Hic_asm_2.463/evm.TU.Hic_asm_9.1135/evm.TU.Hic…	43		GO:0005840	ribosome	138/10413	155/13851	1.13484e-05	0.000326549	0.000243819	evm.TU.Hic_asm_1.773/evm.TU.Hic_asm_14.553/evm.TU.Hic_asm_2.831/evm.TU.Hic_asm_7.417/evm.TU.Hic_asm_9.116/evm.TU.Hic_asm_13.78/evm.TU.Hic_asm_12.300/evm.TU.Hic_asm_3.426/evm.TU.Hic_asm_10.104/evm.TU.Hic_asm_11.1080/evm.TU.Hic_asm_2.352/evm.TU.Hic_asm_6.1289/evm.TU.Hic_asm_14.522/evm.TU.Hic_asm_8.116/evm.TU.Hic_asm_5.437/evm.TU.Hic_asm_8.1750/evm.TU.Hic_asm_12.379/evm.TU.Hic_asm_0.722/evm.TU.Hic_a…	138
GO:0010608	posttranscriptional regulation of gene expression	105/10405	117/13851	5.45321e-05	0.00155883	0.00122093	evm.TU.Hic_asm_1.629/evm.TU.Hic_asm_6.291/evm.TU.Hic_asm_2.766/evm.TU.Hic_asm_7.897/evm.TU.Hic_asm_1.337/evm.TU.Hic_asm_6.1170/evm.TU.Hic_asm_4.601/evm.TU.Hic_asm_13.807/evm.TU.Hic_asm_6.896/evm.TU.Hic_asm_7.838/evm.TU.Hic_asm_10.854/evm.TU.Hic_asm_13.28/evm.TU.Hic_asm_1.494/evm.TU.Hic_asm_14.742/evm.TU.Hic_asm_10.631/evm.TU.Hic_asm_8.1776/evm.TU.Hic_asm_12.209/evm.TU.Hic_asm_2.135/evm.TU.Hic_asm…	105		GO:0044271	cellular nitrogen compound biosynthetic process	299/10413	354/13851	1.20135e-05	0.000343411	0.000256409	evm.TU.Hic_asm_14.367/evm.TU.Hic_asm_12.276/evm.TU.Hic_asm_10.158/evm.TU.Hic_asm_8.1225/evm.TU.Hic_asm_1.993/evm.TU.Hic_asm_6.408/evm.TU.Hic_asm_10.232/evm.TU.Hic_asm_8.1009/evm.TU.Hic_asm_5.738/evm.TU.Hic_asm_1.378/evm.TU.Hic_asm_14.923/evm.TU.Hic_asm_12.153/evm.TU.Hic_asm_3.929/evm.TU.Hic_asm_6.1170/evm.TU.Hic_asm_4.124/evm.TU.Hic_asm_6.1421/evm.TU.Hic_asm_7.155/evm.TU.Hic_asm_8.427/evm.TU.Hic_…	299
GO:0090130	tissue migration	50/10405	52/13851	5.54091e-05	0.00156333	0.00122445	evm.TU.Hic_asm_2.766/evm.TU.Hic_asm_10.566/evm.TU.Hic_asm_4.1173/evm.TU.Hic_asm_8.1216/evm.TU.Hic_asm_7.706/evm.TU.Hic_asm_4.662/evm.TU.Hic_asm_13.919/evm.TU.Hic_asm_8.614/evm.TU.Hic_asm_8.585/evm.TU.Hic_asm_5.657/evm.TU.Hic_asm_12.708/evm.TU.Hic_asm_11.387/evm.TU.Hic_asm_11.386/evm.TU.Hic_asm_3.1155/evm.TU.Hic_asm_10.549/evm.TU.Hic_asm_9.248/evm.TU.Hic_asm_0.412/evm.TU.Hic_asm_9.131/evm.TU.Hic_a…	50		GO:0005198	structural molecule activity	87/10413	94/13851	1.21724e-05	0.00034568	0.000258103	evm.TU.Hic_asm_4.458/evm.TU.Hic_asm_6.1048/evm.TU.Hic_asm_7.1285/evm.TU.Hic_asm_13.736/evm.TU.Hic_asm_2.322/evm.TU.Hic_asm_4.552/evm.TU.Hic_asm_5.581/evm.TU.Hic_asm_11.727/evm.TU.Hic_asm_0.85/evm.TU.Hic_asm_0.1116/evm.TU.Hic_asm_13.579/evm.TU.Hic_asm_13.309/evm.TU.Hic_asm_7.1074/evm.TU.Hic_asm_2.353/evm.TU.Hic_asm_2.656/evm.TU.Hic_asm_9.46/evm.TU.Hic_asm_8.1850/evm.TU.Hic_asm_12.86/evm.TU.Hic_asm…	87
GO:0090132	epithelium migration	50/10405	52/13851	5.54091e-05	0.00156333	0.00122445	evm.TU.Hic_asm_2.766/evm.TU.Hic_asm_10.566/evm.TU.Hic_asm_4.1173/evm.TU.Hic_asm_8.1216/evm.TU.Hic_asm_7.706/evm.TU.Hic_asm_4.662/evm.TU.Hic_asm_13.919/evm.TU.Hic_asm_8.614/evm.TU.Hic_asm_8.585/evm.TU.Hic_asm_5.657/evm.TU.Hic_asm_12.708/evm.TU.Hic_asm_11.387/evm.TU.Hic_asm_11.386/evm.TU.Hic_asm_3.1155/evm.TU.Hic_asm_10.549/evm.TU.Hic_asm_9.248/evm.TU.Hic_asm_0.412/evm.TU.Hic_asm_9.131/evm.TU.Hic_a…	50		GO:0043900	regulation of multi-organism process	103/10413	113/13851	1.24091e-05	0.000350115	0.000261415	evm.TU.Hic_asm_7.385/evm.TU.Hic_asm_10.953/evm.TU.Hic_asm_11.253/evm.TU.Hic_asm_4.799/evm.TU.Hic_asm_8.219/evm.TU.Hic_asm_9.199/evm.TU.Hic_asm_10.995/evm.TU.Hic_asm_6.378/evm.TU.Hic_asm_8.539/evm.TU.Hic_asm_9.210/evm.TU.Hic_asm_11.727/evm.TU.Hic_asm_14.521/evm.TU.Hic_asm_14.616/evm.TU.Hic_asm_1.494/evm.TU.Hic_asm_11.879/evm.TU.Hic_asm_10.155/evm.TU.Hic_asm_4.46/evm.TU.Hic_asm_8.337/evm.TU.Hic_asm…	103
GO:0045934	negative regulation of nucleobase-containing compound metabolic process	246/10405	291/13851	5.67542e-05	0.00157068	0.00123021	evm.TU.Hic_asm_7.385/evm.TU.Hic_asm_9.395/evm.TU.Hic_asm_3.707/evm.TU.Hic_asm_12.276/evm.TU.Hic_asm_8.1441/evm.TU.Hic_asm_9.41/evm.TU.Hic_asm_11.702/evm.TU.Hic_asm_4.163/evm.TU.Hic_asm_0.117/evm.TU.Hic_asm_6.408/evm.TU.Hic_asm_4.563/evm.TU.Hic_asm_0.526/evm.TU.Hic_asm_4.489/evm.TU.Hic_asm_0.965/evm.TU.Hic_asm_11.724/evm.TU.Hic_asm_13.267/evm.TU.Hic_asm_5.738/evm.TU.Hic_asm_7.1453/evm.TU.Hic_asm_6…	246		GO:0034248	regulation of cellular amide metabolic process	92/10413	100/13851	1.34808e-05	0.000377897	0.000282158	evm.TU.Hic_asm_6.291/evm.TU.Hic_asm_2.766/evm.TU.Hic_asm_1.337/evm.TU.Hic_asm_1.521/evm.TU.Hic_asm_6.1170/evm.TU.Hic_asm_10.854/evm.TU.Hic_asm_13.28/evm.TU.Hic_asm_14.742/evm.TU.Hic_asm_8.1776/evm.TU.Hic_asm_12.209/evm.TU.Hic_asm_0.166/evm.TU.Hic_asm_14.1022/evm.TU.Hic_asm_11.83/evm.TU.Hic_asm_4.542/evm.TU.Hic_asm_14.47/evm.TU.Hic_asm_10.918/evm.TU.Hic_asm_7.966/evm.TU.Hic_asm_10.328/evm.TU.Hic_a…	92
GO:1902680	positive regulation of RNA biosynthetic process	246/10405	291/13851	5.67542e-05	0.00157068	0.00123021	evm.TU.Hic_asm_7.385/evm.TU.Hic_asm_8.644/evm.TU.Hic_asm_8.1441/evm.TU.Hic_asm_11.1124/evm.TU.Hic_asm_4.163/evm.TU.Hic_asm_2.537/evm.TU.Hic_asm_1.871/evm.TU.Hic_asm_0.526/evm.TU.Hic_asm_13.358/evm.TU.Hic_asm_14.533/evm.TU.Hic_asm_12.627/evm.TU.Hic_asm_1.378/evm.TU.Hic_asm_12.1203/evm.TU.Hic_asm_12.795/evm.TU.Hic_asm_14.923/evm.TU.Hic_asm_12.153/evm.TU.Hic_asm_4.601/evm.TU.Hic_asm_6.1421/evm.TU.Hi…	246		GO:0006974	cellular response to DNA damage stimulus	160/10413	182/13851	1.36019e-05	0.000378849	0.000282869	evm.TU.Hic_asm_13.424/evm.TU.Hic_asm_9.395/evm.TU.Hic_asm_6.1218/evm.TU.Hic_asm_1.622/evm.TU.Hic_asm_12.153/evm.TU.Hic_asm_5.349/evm.TU.Hic_asm_8.526/evm.TU.Hic_asm_8.427/evm.TU.Hic_asm_14.281/evm.TU.Hic_asm_9.1264/evm.TU.Hic_asm_3.974/evm.TU.Hic_asm_4.735/evm.TU.Hic_asm_8.1587/evm.TU.Hic_asm_10.448/evm.TU.Hic_asm_14.737/evm.TU.Hic_asm_9.1180/evm.TU.Hic_asm_3.1272/evm.TU.Hic_asm_12.584/evm.TU.Hic…	160
GO:1903508	positive regulation of nucleic acid-templated transcription	246/10405	291/13851	5.67542e-05	0.00157068	0.00123021	evm.TU.Hic_asm_7.385/evm.TU.Hic_asm_8.644/evm.TU.Hic_asm_8.1441/evm.TU.Hic_asm_11.1124/evm.TU.Hic_asm_4.163/evm.TU.Hic_asm_2.537/evm.TU.Hic_asm_1.871/evm.TU.Hic_asm_0.526/evm.TU.Hic_asm_13.358/evm.TU.Hic_asm_14.533/evm.TU.Hic_asm_12.627/evm.TU.Hic_asm_1.378/evm.TU.Hic_asm_12.1203/evm.TU.Hic_asm_12.795/evm.TU.Hic_asm_14.923/evm.TU.Hic_asm_12.153/evm.TU.Hic_asm_4.601/evm.TU.Hic_asm_6.1421/evm.TU.Hi…	246		GO:0048477	oogenesis	146/10413	165/13851	1.43061e-05	0.000395923	0.000295617	evm.TU.Hic_asm_2.766/evm.TU.Hic_asm_10.566/evm.TU.Hic_asm_4.1126/evm.TU.Hic_asm_3.1177/evm.TU.Hic_asm_4.1173/evm.TU.Hic_asm_4.1188/evm.TU.Hic_asm_12.153/evm.TU.Hic_asm_8.526/evm.TU.Hic_asm_14.281/evm.TU.Hic_asm_5.581/evm.TU.Hic_asm_10.301/evm.TU.Hic_asm_14.521/evm.TU.Hic_asm_13.28/evm.TU.Hic_asm_14.737/evm.TU.Hic_asm_3.1110/evm.TU.Hic_asm_7.706/evm.TU.Hic_asm_10.926/evm.TU.Hic_asm_4.46/evm.TU.Hic…	146
GO:0033043	regulation of organelle organization	288/10405	344/13851	6.4819e-05	0.00178252	0.00139613	evm.TU.Hic_asm_7.385/evm.TU.Hic_asm_8.644/evm.TU.Hic_asm_1.629/evm.TU.Hic_asm_8.413/evm.TU.Hic_asm_7.388/evm.TU.Hic_asm_4.458/evm.TU.Hic_asm_4.499/evm.TU.Hic_asm_8.1441/evm.TU.Hic_asm_9.41/evm.TU.Hic_asm_3.1195/evm.TU.Hic_asm_11.702/evm.TU.Hic_asm_11.379/evm.TU.Hic_asm_4.163/evm.TU.Hic_asm_7.475/evm.TU.Hic_asm_6.408/evm.TU.Hic_asm_0.526/evm.TU.Hic_asm_13.646/evm.TU.Hic_asm_4.489/evm.TU.Hic_asm_3.…	288		GO:0051603	proteolysis involved in cellular protein catabolic process	127/10413	142/13851	1.47312e-05	0.000405109	0.000302476	evm.TU.Hic_asm_7.385/evm.TU.Hic_asm_9.395/evm.TU.Hic_asm_6.755/evm.TU.Hic_asm_4.214/evm.TU.Hic_asm_0.386/evm.TU.Hic_asm_8.450/evm.TU.Hic_asm_7.1379/evm.TU.Hic_asm_5.581/evm.TU.Hic_asm_8.1587/evm.TU.Hic_asm_3.1134/evm.TU.Hic_asm_8.1655/evm.TU.Hic_asm_14.616/evm.TU.Hic_asm_12.1157/evm.TU.Hic_asm_9.1363/evm.TU.Hic_asm_9.368/evm.TU.Hic_asm_7.720/evm.TU.Hic_asm_3.950/evm.TU.Hic_asm_1.380/evm.TU.Hic_as…	127
GO:0022406	membrane docking	42/10405	43/13851	6.80734e-05	0.00184862	0.0014479	evm.TU.Hic_asm_2.843/evm.TU.Hic_asm_12.75/evm.TU.Hic_asm_2.322/evm.TU.Hic_asm_7.704/evm.TU.Hic_asm_8.565/evm.TU.Hic_asm_8.1028/evm.TU.Hic_asm_13.83/evm.TU.Hic_asm_3.357/evm.TU.Hic_asm_2.50/evm.TU.Hic_asm_8.1284/evm.TU.Hic_asm_3.633/evm.TU.Hic_asm_2.862/evm.TU.Hic_asm_8.1270/evm.TU.Hic_asm_7.633/evm.TU.Hic_asm_2.419/evm.TU.Hic_asm_1.472/evm.TU.Hic_asm_9.765/evm.TU.Hic_asm_11.300/evm.TU.Hic_asm_8.1…	42		GO:0045786	negative regulation of cell cycle	112/10413	124/13851	1.56e-05	0.000426303	0.000318301	evm.TU.Hic_asm_8.1560/evm.TU.Hic_asm_11.695/evm.TU.Hic_asm_7.897/evm.TU.Hic_asm_4.489/evm.TU.Hic_asm_0.965/evm.TU.Hic_asm_3.1232/evm.TU.Hic_asm_7.149/evm.TU.Hic_asm_12.1203/evm.TU.Hic_asm_12.795/evm.TU.Hic_asm_14.923/evm.TU.Hic_asm_12.153/evm.TU.Hic_asm_3.929/evm.TU.Hic_asm_6.1170/evm.TU.Hic_asm_8.526/evm.TU.Hic_asm_7.1564/evm.TU.Hic_asm_4.735/evm.TU.Hic_asm_1.762/evm.TU.Hic_asm_8.904/evm.TU.Hic_…	112
GO:0044448	cell cortex part	42/10405	43/13851	6.80734e-05	0.00184862	0.0014479	evm.TU.Hic_asm_4.1126/evm.TU.Hic_asm_10.96/evm.TU.Hic_asm_11.724/evm.TU.Hic_asm_3.929/evm.TU.Hic_asm_8.547/evm.TU.Hic_asm_0.178/evm.TU.Hic_asm_13.56/evm.TU.Hic_asm_7.706/evm.TU.Hic_asm_8.886/evm.TU.Hic_asm_0.1116/evm.TU.Hic_asm_0.1150/evm.TU.Hic_asm_9.518/evm.TU.Hic_asm_9.413/evm.TU.Hic_asm_3.1155/evm.TU.Hic_asm_10.549/evm.TU.Hic_asm_12.676/evm.TU.Hic_asm_14.621/evm.TU.Hic_asm_7.1152/evm.TU.Hic_a…	42		GO:0007292	female gamete generation	159/10413	181/13851	1.60047e-05	0.000434627	0.000324516	evm.TU.Hic_asm_2.766/evm.TU.Hic_asm_10.566/evm.TU.Hic_asm_4.1126/evm.TU.Hic_asm_3.1177/evm.TU.Hic_asm_7.327/evm.TU.Hic_asm_4.1173/evm.TU.Hic_asm_4.1188/evm.TU.Hic_asm_12.153/evm.TU.Hic_asm_8.526/evm.TU.Hic_asm_14.281/evm.TU.Hic_asm_5.581/evm.TU.Hic_asm_10.301/evm.TU.Hic_asm_14.521/evm.TU.Hic_asm_13.28/evm.TU.Hic_asm_14.737/evm.TU.Hic_asm_3.1110/evm.TU.Hic_asm_7.706/evm.TU.Hic_asm_10.926/evm.TU.Hi…	159
GO:0002684	positive regulation of immune system process	113/10405	127/13851	7.19351e-05	0.00194135	0.00152054	evm.TU.Hic_asm_8.644/evm.TU.Hic_asm_10.953/evm.TU.Hic_asm_8.104/evm.TU.Hic_asm_10.566/evm.TU.Hic_asm_3.1177/evm.TU.Hic_asm_11.724/evm.TU.Hic_asm_0.386/evm.TU.Hic_asm_10.995/evm.TU.Hic_asm_0.415/evm.TU.Hic_asm_2.65/evm.TU.Hic_asm_4.735/evm.TU.Hic_asm_14.737/evm.TU.Hic_asm_8.337/evm.TU.Hic_asm_2.405/evm.TU.Hic_asm_8.614/evm.TU.Hic_asm_4.544/evm.TU.Hic_asm_4.18/evm.TU.Hic_asm_10.602/evm.TU.Hic_asm_9…	113		GO:0098687	chromosomal region	74/10413	79/13851	1.70944e-05	0.000461337	0.000344459	evm.TU.Hic_asm_1.629/evm.TU.Hic_asm_9.395/evm.TU.Hic_asm_8.1441/evm.TU.Hic_asm_4.489/evm.TU.Hic_asm_13.358/evm.TU.Hic_asm_0.965/evm.TU.Hic_asm_1.557/evm.TU.Hic_asm_4.601/evm.TU.Hic_asm_5.349/evm.TU.Hic_asm_8.427/evm.TU.Hic_asm_2.639/evm.TU.Hic_asm_3.559/evm.TU.Hic_asm_9.1180/evm.TU.Hic_asm_3.1110/evm.TU.Hic_asm_3.1035/evm.TU.Hic_asm_2.405/evm.TU.Hic_asm_4.544/evm.TU.Hic_asm_8.124/evm.TU.Hic_asm_1…	74
GO:0048870	cell motility	224/10405	264/13851	7.33549e-05	0.00196745	0.00154098	evm.TU.Hic_asm_13.316/evm.TU.Hic_asm_8.1510/evm.TU.Hic_asm_8.413/evm.TU.Hic_asm_8.104/evm.TU.Hic_asm_0.796/evm.TU.Hic_asm_2.766/evm.TU.Hic_asm_8.1441/evm.TU.Hic_asm_13.111/evm.TU.Hic_asm_11.379/evm.TU.Hic_asm_10.566/evm.TU.Hic_asm_3.1177/evm.TU.Hic_asm_11.226/evm.TU.Hic_asm_11.724/evm.TU.Hic_asm_4.1173/evm.TU.Hic_asm_4.1188/evm.TU.Hic_asm_4.552/evm.TU.Hic_asm_6.334/evm.TU.Hic_asm_11.844/evm.TU.Hi…	224		GO:0050767	regulation of neurogenesis	193/10413	223/13851	1.8898e-05	0.000506864	0.000378452	evm.TU.Hic_asm_13.316/evm.TU.Hic_asm_6.291/evm.TU.Hic_asm_0.796/evm.TU.Hic_asm_13.111/evm.TU.Hic_asm_11.379/evm.TU.Hic_asm_7.1048/evm.TU.Hic_asm_7.897/evm.TU.Hic_asm_1.251/evm.TU.Hic_asm_11.724/evm.TU.Hic_asm_8.219/evm.TU.Hic_asm_14.923/evm.TU.Hic_asm_6.1170/evm.TU.Hic_asm_1.557/evm.TU.Hic_asm_12.430/evm.TU.Hic_asm_10.536/evm.TU.Hic_asm_12.802/evm.TU.Hic_asm_14.521/evm.TU.Hic_asm_8.904/evm.TU.Hic…	193
GO:0007005	mitochondrion organization	78/10405	85/13851	7.65812e-05	0.00204138	0.00159888	evm.TU.Hic_asm_7.385/evm.TU.Hic_asm_8.644/evm.TU.Hic_asm_1.993/evm.TU.Hic_asm_8.1009/evm.TU.Hic_asm_6.22/evm.TU.Hic_asm_5.339/evm.TU.Hic_asm_12.75/evm.TU.Hic_asm_1.622/evm.TU.Hic_asm_9.168/evm.TU.Hic_asm_7.203/evm.TU.Hic_asm_8.1658/evm.TU.Hic_asm_14.349/evm.TU.Hic_asm_7.964/evm.TU.Hic_asm_8.71/evm.TU.Hic_asm_0.388/evm.TU.Hic_asm_0.166/evm.TU.Hic_asm_7.679/evm.TU.Hic_asm_4.11/evm.TU.Hic_asm_1.635/…	78		GO:0005789	endoplasmic reticulum membrane	180/10413	207/13851	1.90547e-05	0.000507931	0.000379249	evm.TU.Hic_asm_3.90/evm.TU.Hic_asm_7.811/evm.TU.Hic_asm_8.104/evm.TU.Hic_asm_12.206/evm.TU.Hic_asm_8.810/evm.TU.Hic_asm_9.1111/evm.TU.Hic_asm_7.1420/evm.TU.Hic_asm_3.929/evm.TU.Hic_asm_3.570/evm.TU.Hic_asm_9.785/evm.TU.Hic_asm_3.206/evm.TU.Hic_asm_12.1074/evm.TU.Hic_asm_3.759/evm.TU.Hic_asm_6.651/evm.TU.Hic_asm_5.280/evm.TU.Hic_asm_7.516/evm.TU.Hic_asm_7.1379/evm.TU.Hic_asm_12.789/evm.TU.Hic_asm_…	180
GO:0040011	locomotion	332/10405	400/13851	7.9433e-05	0.00210449	0.00164831	evm.TU.Hic_asm_13.316/evm.TU.Hic_asm_8.1510/evm.TU.Hic_asm_8.413/evm.TU.Hic_asm_14.367/evm.TU.Hic_asm_8.104/evm.TU.Hic_asm_7.388/evm.TU.Hic_asm_0.796/evm.TU.Hic_asm_2.766/evm.TU.Hic_asm_8.1441/evm.TU.Hic_asm_13.111/evm.TU.Hic_asm_11.379/evm.TU.Hic_asm_10.566/evm.TU.Hic_asm_3.1177/evm.TU.Hic_asm_8.1009/evm.TU.Hic_asm_1.898/evm.TU.Hic_asm_11.226/evm.TU.Hic_asm_11.724/evm.TU.Hic_asm_4.1173/evm.TU.Hi…	332		GO:0010629	negative regulation of gene expression	307/10413	365/13851	1.9175e-05	0.000508019	0.000379315	evm.TU.Hic_asm_7.385/evm.TU.Hic_asm_8.644/evm.TU.Hic_asm_1.629/evm.TU.Hic_asm_6.291/evm.TU.Hic_asm_9.395/evm.TU.Hic_asm_3.707/evm.TU.Hic_asm_7.388/evm.TU.Hic_asm_12.276/evm.TU.Hic_asm_7.753/evm.TU.Hic_asm_2.766/evm.TU.Hic_asm_8.1441/evm.TU.Hic_asm_9.41/evm.TU.Hic_asm_11.702/evm.TU.Hic_asm_4.163/evm.TU.Hic_asm_0.117/evm.TU.Hic_asm_6.408/evm.TU.Hic_asm_4.563/evm.TU.Hic_asm_7.897/evm.TU.Hic_asm_2.27…	307
GO:0009790	embryo development	335/10405	404/13851	8.62481e-05	0.0022712	0.00177888	evm.TU.Hic_asm_8.104/evm.TU.Hic_asm_3.707/evm.TU.Hic_asm_7.388/evm.TU.Hic_asm_11.695/evm.TU.Hic_asm_2.766/evm.TU.Hic_asm_2.843/evm.TU.Hic_asm_8.1225/evm.TU.Hic_asm_8.1441/evm.TU.Hic_asm_9.821/evm.TU.Hic_asm_13.111/evm.TU.Hic_asm_7.1048/evm.TU.Hic_asm_6.408/evm.TU.Hic_asm_13.736/evm.TU.Hic_asm_4.1126/evm.TU.Hic_asm_0.526/evm.TU.Hic_asm_4.75/evm.TU.Hic_asm_9.392/evm.TU.Hic_asm_2.274/evm.TU.Hic_asm_…	335		GO:0009790	embryo development	338/10413	404/13851	1.95119e-05	0.000513813	0.000383641	evm.TU.Hic_asm_8.104/evm.TU.Hic_asm_3.707/evm.TU.Hic_asm_7.388/evm.TU.Hic_asm_11.695/evm.TU.Hic_asm_7.753/evm.TU.Hic_asm_2.766/evm.TU.Hic_asm_2.843/evm.TU.Hic_asm_8.1225/evm.TU.Hic_asm_8.1441/evm.TU.Hic_asm_9.821/evm.TU.Hic_asm_13.111/evm.TU.Hic_asm_7.1048/evm.TU.Hic_asm_6.408/evm.TU.Hic_asm_13.736/evm.TU.Hic_asm_4.1126/evm.TU.Hic_asm_0.526/evm.TU.Hic_asm_4.75/evm.TU.Hic_asm_9.392/evm.TU.Hic_asm_…	338
GO:0016579	protein deubiquitination	72/10405	78/13851	8.72774e-05	0.00228446	0.00178927	evm.TU.Hic_asm_10.953/evm.TU.Hic_asm_6.1417/evm.TU.Hic_asm_14.477/evm.TU.Hic_asm_14.532/evm.TU.Hic_asm_11.120/evm.TU.Hic_asm_1.927/evm.TU.Hic_asm_9.1180/evm.TU.Hic_asm_3.1272/evm.TU.Hic_asm_8.1355/evm.TU.Hic_asm_9.531/evm.TU.Hic_asm_8.501/evm.TU.Hic_asm_11.686/evm.TU.Hic_asm_7.986/evm.TU.Hic_asm_2.120/evm.TU.Hic_asm_0.517/evm.TU.Hic_asm_6.161/evm.TU.Hic_asm_10.188/evm.TU.Hic_asm_1.469/evm.TU.Hic_…	72		GO:0007051	spindle organization	61/10413	64/13851	1.98184e-05	0.000518742	0.00038732	evm.TU.Hic_asm_6.408/evm.TU.Hic_asm_12.274/evm.TU.Hic_asm_7.327/evm.TU.Hic_asm_12.795/evm.TU.Hic_asm_9.199/evm.TU.Hic_asm_8.526/evm.TU.Hic_asm_0.673/evm.TU.Hic_asm_2.50/evm.TU.Hic_asm_6.456/evm.TU.Hic_asm_3.1110/evm.TU.Hic_asm_3.1035/evm.TU.Hic_asm_6.1215/evm.TU.Hic_asm_1.380/evm.TU.Hic_asm_13.579/evm.TU.Hic_asm_14.98/evm.TU.Hic_asm_8.681/evm.TU.Hic_asm_2.862/evm.TU.Hic_asm_13.309/evm.TU.Hic_asm_…	61
GO:0140056	organelle localization by membrane tethering	41/10405	42/13851	8.87302e-05	0.00230858	0.00180816	evm.TU.Hic_asm_2.843/evm.TU.Hic_asm_12.75/evm.TU.Hic_asm_2.322/evm.TU.Hic_asm_7.704/evm.TU.Hic_asm_8.565/evm.TU.Hic_asm_8.1028/evm.TU.Hic_asm_13.83/evm.TU.Hic_asm_3.357/evm.TU.Hic_asm_2.50/evm.TU.Hic_asm_8.1284/evm.TU.Hic_asm_3.633/evm.TU.Hic_asm_2.862/evm.TU.Hic_asm_8.1270/evm.TU.Hic_asm_7.633/evm.TU.Hic_asm_2.419/evm.TU.Hic_asm_1.472/evm.TU.Hic_asm_9.765/evm.TU.Hic_asm_11.300/evm.TU.Hic_asm_8.1…	41		GO:0006417	regulation of translation	79/10413	85/13851	2.03271e-05	0.000528869	0.000394882	evm.TU.Hic_asm_6.291/evm.TU.Hic_asm_2.766/evm.TU.Hic_asm_1.337/evm.TU.Hic_asm_1.521/evm.TU.Hic_asm_6.1170/evm.TU.Hic_asm_10.854/evm.TU.Hic_asm_13.28/evm.TU.Hic_asm_14.742/evm.TU.Hic_asm_11.500/evm.TU.Hic_asm_8.1776/evm.TU.Hic_asm_12.209/evm.TU.Hic_asm_0.166/evm.TU.Hic_asm_14.1022/evm.TU.Hic_asm_11.83/evm.TU.Hic_asm_4.542/evm.TU.Hic_asm_14.47/evm.TU.Hic_asm_10.918/evm.TU.Hic_asm_7.966/evm.TU.Hic_a…	79
GO:0051253	negative regulation of RNA metabolic process	194/10405	227/13851	9.04097e-05	0.00233431	0.00182831	evm.TU.Hic_asm_7.385/evm.TU.Hic_asm_9.395/evm.TU.Hic_asm_3.707/evm.TU.Hic_asm_12.276/evm.TU.Hic_asm_8.1441/evm.TU.Hic_asm_9.41/evm.TU.Hic_asm_11.702/evm.TU.Hic_asm_4.163/evm.TU.Hic_asm_0.117/evm.TU.Hic_asm_6.408/evm.TU.Hic_asm_4.563/evm.TU.Hic_asm_4.489/evm.TU.Hic_asm_13.267/evm.TU.Hic_asm_7.1453/evm.TU.Hic_asm_6.694/evm.TU.Hic_asm_14.923/evm.TU.Hic_asm_12.153/evm.TU.Hic_asm_1.557/evm.TU.Hic_asm_…	194		GO:2000026	regulation of multicellular organismal development	368/10413	442/13851	2.11078e-05	0.000545913	0.000407608	evm.TU.Hic_asm_13.316/evm.TU.Hic_asm_8.644/evm.TU.Hic_asm_6.291/evm.TU.Hic_asm_8.1510/evm.TU.Hic_asm_8.413/evm.TU.Hic_asm_14.367/evm.TU.Hic_asm_6.1311/evm.TU.Hic_asm_0.796/evm.TU.Hic_asm_2.843/evm.TU.Hic_asm_8.449/evm.TU.Hic_asm_11.702/evm.TU.Hic_asm_11.379/evm.TU.Hic_asm_7.1048/evm.TU.Hic_asm_7.897/evm.TU.Hic_asm_4.489/evm.TU.Hic_asm_3.1177/evm.TU.Hic_asm_1.251/evm.TU.Hic_asm_11.724/evm.TU.Hic_a…	368
GO:0033157	regulation of intracellular protein transport	48/10405	50/13851	9.13308e-05	0.00233431	0.00182831	evm.TU.Hic_asm_1.871/evm.TU.Hic_asm_12.795/evm.TU.Hic_asm_8.1284/evm.TU.Hic_asm_3.1272/evm.TU.Hic_asm_8.337/evm.TU.Hic_asm_3.950/evm.TU.Hic_asm_9.914/evm.TU.Hic_asm_12.1140/evm.TU.Hic_asm_7.387/evm.TU.Hic_asm_11.688/evm.TU.Hic_asm_3.1063/evm.TU.Hic_asm_6.879/evm.TU.Hic_asm_2.904/evm.TU.Hic_asm_6.770/evm.TU.Hic_asm_7.1152/evm.TU.Hic_asm_0.283/evm.TU.Hic_asm_8.334/evm.TU.Hic_asm_10.784/evm.TU.Hic_a…	48		GO:0005764	lysosome	139/10413	157/13851	2.14139e-05	0.000550553	0.000411072	evm.TU.Hic_asm_7.385/evm.TU.Hic_asm_11.312/evm.TU.Hic_asm_9.758/evm.TU.Hic_asm_8.413/evm.TU.Hic_asm_8.104/evm.TU.Hic_asm_7.388/evm.TU.Hic_asm_14.924/evm.TU.Hic_asm_11.885/evm.TU.Hic_asm_3.1195/evm.TU.Hic_asm_10.566/evm.TU.Hic_asm_0.738/evm.TU.Hic_asm_7.1057/evm.TU.Hic_asm_3.1196/evm.TU.Hic_asm_11.310/evm.TU.Hic_asm_0.702/evm.TU.Hic_asm_10.995/evm.TU.Hic_asm_8.1152/evm.TU.Hic_asm_12.430/evm.TU.Hic…	139
GO:0044419	interspecies interaction between organisms	48/10405	50/13851	9.13308e-05	0.00233431	0.00182831	evm.TU.Hic_asm_11.312/evm.TU.Hic_asm_14.924/evm.TU.Hic_asm_8.300/evm.TU.Hic_asm_11.310/evm.TU.Hic_asm_14.533/evm.TU.Hic_asm_6.378/evm.TU.Hic_asm_14.737/evm.TU.Hic_asm_8.1755/evm.TU.Hic_asm_8.614/evm.TU.Hic_asm_6.1346/evm.TU.Hic_asm_9.1115/evm.TU.Hic_asm_2.337/evm.TU.Hic_asm_7.447/evm.TU.Hic_asm_12.619/evm.TU.Hic_asm_3.414/evm.TU.Hic_asm_5.673/evm.TU.Hic_asm_8.1850/evm.TU.Hic_asm_11.832/evm.TU.Hic…	48		GO:0016072	rRNA metabolic process	60/10413	63/13851	2.52195e-05	0.000644581	0.000481279	evm.TU.Hic_asm_1.478/evm.TU.Hic_asm_4.209/evm.TU.Hic_asm_13.835/evm.TU.Hic_asm_2.736/evm.TU.Hic_asm_14.763/evm.TU.Hic_asm_1.897/evm.TU.Hic_asm_14.366/evm.TU.Hic_asm_0.592/evm.TU.Hic_asm_8.72/evm.TU.Hic_asm_1.825/evm.TU.Hic_asm_12.41/evm.TU.Hic_asm_8.1497/evm.TU.Hic_asm_9.406/evm.TU.Hic_asm_7.1571/evm.TU.Hic_asm_8.321/evm.TU.Hic_asm_13.70/evm.TU.Hic_asm_8.236/evm.TU.Hic_asm_7.603/evm.TU.Hic_asm_3.…	60
GO:0034470	ncRNA processing	92/10405	102/13851	9.94451e-05	0.00252684	0.00197911	evm.TU.Hic_asm_1.478/evm.TU.Hic_asm_14.391/evm.TU.Hic_asm_4.209/evm.TU.Hic_asm_13.835/evm.TU.Hic_asm_6.896/evm.TU.Hic_asm_1.494/evm.TU.Hic_asm_8.1740/evm.TU.Hic_asm_2.736/evm.TU.Hic_asm_12.806/evm.TU.Hic_asm_14.742/evm.TU.Hic_asm_8.681/evm.TU.Hic_asm_14.763/evm.TU.Hic_asm_1.873/evm.TU.Hic_asm_1.897/evm.TU.Hic_asm_14.366/evm.TU.Hic_asm_0.592/evm.TU.Hic_asm_9.743/evm.TU.Hic_asm_2.221/evm.TU.Hic_asm…	92		GO:0006403	RNA localization	66/10413	70/13851	2.6954e-05	0.000680925	0.000508415	evm.TU.Hic_asm_2.766/evm.TU.Hic_asm_6.602/evm.TU.Hic_asm_14.533/evm.TU.Hic_asm_4.601/evm.TU.Hic_asm_12.645/evm.TU.Hic_asm_13.28/evm.TU.Hic_asm_9.1180/evm.TU.Hic_asm_1.380/evm.TU.Hic_asm_9.812/evm.TU.Hic_asm_8.681/evm.TU.Hic_asm_2.135/evm.TU.Hic_asm_10.492/evm.TU.Hic_asm_8.108/evm.TU.Hic_asm_12.619/evm.TU.Hic_asm_10.918/evm.TU.Hic_asm_9.743/evm.TU.Hic_asm_2.353/evm.TU.Hic_asm_9.373/evm.TU.Hic_asm_…	66
GO:0051650	establishment of vesicle localization	54/10405	57/13851	0.000101755	0.00255493	0.00200111	evm.TU.Hic_asm_2.843/evm.TU.Hic_asm_4.115/evm.TU.Hic_asm_3.1195/evm.TU.Hic_asm_7.475/evm.TU.Hic_asm_12.69/evm.TU.Hic_asm_3.1177/evm.TU.Hic_asm_3.1196/evm.TU.Hic_asm_8.547/evm.TU.Hic_asm_3.206/evm.TU.Hic_asm_0.178/evm.TU.Hic_asm_5.387/evm.TU.Hic_asm_8.1772/evm.TU.Hic_asm_8.1845/evm.TU.Hic_asm_7.480/evm.TU.Hic_asm_6.1215/evm.TU.Hic_asm_9.403/evm.TU.Hic_asm_4.18/evm.TU.Hic_asm_3.1197/evm.TU.Hic_asm_…	54		GO:0019941	modification-dependent protein catabolic process	114/10413	127/13851	2.69549e-05	0.000680925	0.000508415	evm.TU.Hic_asm_7.385/evm.TU.Hic_asm_9.395/evm.TU.Hic_asm_9.407/evm.TU.Hic_asm_6.755/evm.TU.Hic_asm_4.214/evm.TU.Hic_asm_0.386/evm.TU.Hic_asm_8.450/evm.TU.Hic_asm_7.1379/evm.TU.Hic_asm_5.581/evm.TU.Hic_asm_8.1587/evm.TU.Hic_asm_3.1134/evm.TU.Hic_asm_14.616/evm.TU.Hic_asm_12.1157/evm.TU.Hic_asm_9.1363/evm.TU.Hic_asm_9.368/evm.TU.Hic_asm_7.720/evm.TU.Hic_asm_3.950/evm.TU.Hic_asm_1.380/evm.TU.Hic_asm…	114
GO:0061659	ubiquitin-like protein ligase activity	54/10405	57/13851	0.000101755	0.00255493	0.00200111	evm.TU.Hic_asm_9.395/evm.TU.Hic_asm_0.386/evm.TU.Hic_asm_6.378/evm.TU.Hic_asm_9.1264/evm.TU.Hic_asm_8.1587/evm.TU.Hic_asm_14.616/evm.TU.Hic_asm_13.770/evm.TU.Hic_asm_9.1363/evm.TU.Hic_asm_2.399/evm.TU.Hic_asm_3.794/evm.TU.Hic_asm_12.224/evm.TU.Hic_asm_12.209/evm.TU.Hic_asm_9.518/evm.TU.Hic_asm_14.971/evm.TU.Hic_asm_14.656/evm.TU.Hic_asm_1.864/evm.TU.Hic_asm_3.22/evm.TU.Hic_asm_2.680/evm.TU.Hic_as…	54		GO:0007346	regulation of mitotic cell cycle	177/10413	204/13851	3.0001e-05	0.000753493	0.000562598	evm.TU.Hic_asm_8.1560/evm.TU.Hic_asm_6.291/evm.TU.Hic_asm_8.413/evm.TU.Hic_asm_14.367/evm.TU.Hic_asm_7.388/evm.TU.Hic_asm_8.449/evm.TU.Hic_asm_3.23/evm.TU.Hic_asm_7.897/evm.TU.Hic_asm_4.489/evm.TU.Hic_asm_7.327/evm.TU.Hic_asm_7.149/evm.TU.Hic_asm_12.795/evm.TU.Hic_asm_12.153/evm.TU.Hic_asm_4.601/evm.TU.Hic_asm_9.199/evm.TU.Hic_asm_13.56/evm.TU.Hic_asm_8.526/evm.TU.Hic_asm_7.704/evm.TU.Hic_asm_8.5…	177
GO:0007051	spindle organization	60/10405	64/13851	0.000102315	0.00255493	0.00200111	evm.TU.Hic_asm_6.408/evm.TU.Hic_asm_12.274/evm.TU.Hic_asm_7.327/evm.TU.Hic_asm_12.795/evm.TU.Hic_asm_9.199/evm.TU.Hic_asm_8.526/evm.TU.Hic_asm_0.673/evm.TU.Hic_asm_2.50/evm.TU.Hic_asm_6.456/evm.TU.Hic_asm_3.1110/evm.TU.Hic_asm_3.1035/evm.TU.Hic_asm_6.1215/evm.TU.Hic_asm_1.380/evm.TU.Hic_asm_13.579/evm.TU.Hic_asm_14.98/evm.TU.Hic_asm_8.681/evm.TU.Hic_asm_2.862/evm.TU.Hic_asm_13.309/evm.TU.Hic_asm_…	60		GO:0090305	nucleic acid phosphodiester bond hydrolysis	88/10413	96/13851	3.06941e-05	0.000766471	0.000572288	evm.TU.Hic_asm_10.74/evm.TU.Hic_asm_6.957/evm.TU.Hic_asm_0.416/evm.TU.Hic_asm_8.427/evm.TU.Hic_asm_11.73/evm.TU.Hic_asm_6.896/evm.TU.Hic_asm_12.645/evm.TU.Hic_asm_2.736/evm.TU.Hic_asm_8.488/evm.TU.Hic_asm_0.688/evm.TU.Hic_asm_14.742/evm.TU.Hic_asm_8.1159/evm.TU.Hic_asm_12.1170/evm.TU.Hic_asm_8.1776/evm.TU.Hic_asm_2.135/evm.TU.Hic_asm_13.594/evm.TU.Hic_asm_10.492/evm.TU.Hic_asm_1.897/evm.TU.Hic_as…	88
GO:0005741	mitochondrial outer membrane	32/10405	32/13851	0.000104518	0.00259503	0.00203252	evm.TU.Hic_asm_7.1497/evm.TU.Hic_asm_0.388/evm.TU.Hic_asm_10.584/evm.TU.Hic_asm_9.145/evm.TU.Hic_asm_4.11/evm.TU.Hic_asm_3.488/evm.TU.Hic_asm_4.422/evm.TU.Hic_asm_2.124/evm.TU.Hic_asm_10.198/evm.TU.Hic_asm_8.1103/evm.TU.Hic_asm_0.283/evm.TU.Hic_asm_10.784/evm.TU.Hic_asm_14.197/evm.TU.Hic_asm_7.339/evm.TU.Hic_asm_7.1357/evm.TU.Hic_asm_9.998/evm.TU.Hic_asm_8.1066/evm.TU.Hic_asm_7.700/evm.TU.Hic_asm…	32		GO:0009891	positive regulation of biosynthetic process	353/10413	424/13851	3.11906e-05	0.000768597	0.000573876	evm.TU.Hic_asm_6.1263/evm.TU.Hic_asm_7.385/evm.TU.Hic_asm_8.644/evm.TU.Hic_asm_7.388/evm.TU.Hic_asm_2.766/evm.TU.Hic_asm_8.449/evm.TU.Hic_asm_8.1441/evm.TU.Hic_asm_11.1124/evm.TU.Hic_asm_4.163/evm.TU.Hic_asm_2.537/evm.TU.Hic_asm_1.871/evm.TU.Hic_asm_0.526/evm.TU.Hic_asm_13.358/evm.TU.Hic_asm_1.337/evm.TU.Hic_asm_1.521/evm.TU.Hic_asm_14.533/evm.TU.Hic_asm_12.627/evm.TU.Hic_asm_5.738/evm.TU.Hic_asm…	353
GO:0019787	ubiquitin-like protein transferase activity	106/10405	119/13851	0.000107961	0.00266528	0.00208754	evm.TU.Hic_asm_9.395/evm.TU.Hic_asm_10.953/evm.TU.Hic_asm_6.755/evm.TU.Hic_asm_0.386/evm.TU.Hic_asm_11.1106/evm.TU.Hic_asm_6.378/evm.TU.Hic_asm_7.838/evm.TU.Hic_asm_9.1264/evm.TU.Hic_asm_7.124/evm.TU.Hic_asm_8.1587/evm.TU.Hic_asm_14.616/evm.TU.Hic_asm_13.770/evm.TU.Hic_asm_10.341/evm.TU.Hic_asm_3.1272/evm.TU.Hic_asm_12.1157/evm.TU.Hic_asm_9.1363/evm.TU.Hic_asm_2.399/evm.TU.Hic_asm_1.147/evm.TU.Hi…	106		GO:0016607	nuclear speck	77/10413	83/13851	3.1337e-05	0.000768597	0.000573876	evm.TU.Hic_asm_3.413/evm.TU.Hic_asm_7.1048/evm.TU.Hic_asm_13.267/evm.TU.Hic_asm_4.601/evm.TU.Hic_asm_13.807/evm.TU.Hic_asm_7.505/evm.TU.Hic_asm_8.427/evm.TU.Hic_asm_1.762/evm.TU.Hic_asm_14.521/evm.TU.Hic_asm_4.365/evm.TU.Hic_asm_13.28/evm.TU.Hic_asm_9.537/evm.TU.Hic_asm_0.162/evm.TU.Hic_asm_2.911/evm.TU.Hic_asm_8.614/evm.TU.Hic_asm_0.1150/evm.TU.Hic_asm_14.275/evm.TU.Hic_asm_8.737/evm.TU.Hic_asm_…	77
GO:0043900	regulation of multi-organism process	101/10405	113/13851	0.000113148	0.00277755	0.00217548	evm.TU.Hic_asm_7.385/evm.TU.Hic_asm_10.953/evm.TU.Hic_asm_11.253/evm.TU.Hic_asm_4.799/evm.TU.Hic_asm_8.219/evm.TU.Hic_asm_9.199/evm.TU.Hic_asm_10.995/evm.TU.Hic_asm_6.378/evm.TU.Hic_asm_8.539/evm.TU.Hic_asm_9.210/evm.TU.Hic_asm_11.727/evm.TU.Hic_asm_14.521/evm.TU.Hic_asm_14.616/evm.TU.Hic_asm_1.494/evm.TU.Hic_asm_11.879/evm.TU.Hic_asm_10.155/evm.TU.Hic_asm_4.46/evm.TU.Hic_asm_8.337/evm.TU.Hic_asm…	101		GO:0031982	vesicle	402/10413	486/13851	3.15269e-05	0.000768597	0.000573876	evm.TU.Hic_asm_8.644/evm.TU.Hic_asm_11.312/evm.TU.Hic_asm_9.758/evm.TU.Hic_asm_8.1510/evm.TU.Hic_asm_8.413/evm.TU.Hic_asm_3.124/evm.TU.Hic_asm_8.104/evm.TU.Hic_asm_7.388/evm.TU.Hic_asm_11.885/evm.TU.Hic_asm_11.695/evm.TU.Hic_asm_0.796/evm.TU.Hic_asm_11.253/evm.TU.Hic_asm_4.499/evm.TU.Hic_asm_2.843/evm.TU.Hic_asm_13.111/evm.TU.Hic_asm_4.115/evm.TU.Hic_asm_3.1195/evm.TU.Hic_asm_4.799/evm.TU.Hic_asm…	402
GO:0002253	activation of immune response	47/10405	49/13851	0.000117128	0.00284312	0.00222684	evm.TU.Hic_asm_10.953/evm.TU.Hic_asm_8.104/evm.TU.Hic_asm_10.566/evm.TU.Hic_asm_11.724/evm.TU.Hic_asm_10.995/evm.TU.Hic_asm_0.415/evm.TU.Hic_asm_2.65/evm.TU.Hic_asm_4.735/evm.TU.Hic_asm_14.737/evm.TU.Hic_asm_8.337/evm.TU.Hic_asm_8.614/evm.TU.Hic_asm_10.993/evm.TU.Hic_asm_5.657/evm.TU.Hic_asm_11.387/evm.TU.Hic_asm_7.518/evm.TU.Hic_asm_3.1155/evm.TU.Hic_asm_1.469/evm.TU.Hic_asm_3.853/evm.TU.Hic_asm…	47		GO:0030674	protein binding, bridging	45/10413	46/13851	3.16637e-05	0.000768597	0.000573876	evm.TU.Hic_asm_8.413/evm.TU.Hic_asm_7.1285/evm.TU.Hic_asm_14.737/evm.TU.Hic_asm_9.433/evm.TU.Hic_asm_12.209/evm.TU.Hic_asm_8.1559/evm.TU.Hic_asm_5.657/evm.TU.Hic_asm_1.561/evm.TU.Hic_asm_9.61/evm.TU.Hic_asm_14.47/evm.TU.Hic_asm_3.1155/evm.TU.Hic_asm_9.520/evm.TU.Hic_asm_6.879/evm.TU.Hic_asm_8.1789/evm.TU.Hic_asm_1.952/evm.TU.Hic_asm_9.735/evm.TU.Hic_asm_3.429/evm.TU.Hic_asm_8.137/evm.TU.Hic_asm_1…	45
GO:0044403	symbiosis, encompassing mutualism through parasitism	47/10405	49/13851	0.000117128	0.00284312	0.00222684	evm.TU.Hic_asm_11.312/evm.TU.Hic_asm_8.300/evm.TU.Hic_asm_11.310/evm.TU.Hic_asm_14.533/evm.TU.Hic_asm_6.378/evm.TU.Hic_asm_14.737/evm.TU.Hic_asm_8.1755/evm.TU.Hic_asm_8.614/evm.TU.Hic_asm_6.1346/evm.TU.Hic_asm_9.1115/evm.TU.Hic_asm_2.337/evm.TU.Hic_asm_7.447/evm.TU.Hic_asm_12.619/evm.TU.Hic_asm_3.414/evm.TU.Hic_asm_5.673/evm.TU.Hic_asm_8.1850/evm.TU.Hic_asm_11.832/evm.TU.Hic_asm_7.1486/evm.TU.Hic…	47		GO:0031123	RNA 3'-end processing	45/10413	46/13851	3.16637e-05	0.000768597	0.000573876	evm.TU.Hic_asm_14.533/evm.TU.Hic_asm_6.896/evm.TU.Hic_asm_0.1123/evm.TU.Hic_asm_12.645/evm.TU.Hic_asm_1.494/evm.TU.Hic_asm_8.488/evm.TU.Hic_asm_12.806/evm.TU.Hic_asm_14.742/evm.TU.Hic_asm_9.812/evm.TU.Hic_asm_8.681/evm.TU.Hic_asm_1.873/evm.TU.Hic_asm_8.108/evm.TU.Hic_asm_2.897/evm.TU.Hic_asm_9.242/evm.TU.Hic_asm_4.197/evm.TU.Hic_asm_12.215/evm.TU.Hic_asm_12.121/evm.TU.Hic_asm_7.375/evm.TU.Hic_asm…	45
GO:0043254	regulation of protein complex assembly	91/10405	101/13851	0.000120125	0.00289969	0.00227114	evm.TU.Hic_asm_4.163/evm.TU.Hic_asm_13.56/evm.TU.Hic_asm_12.430/evm.TU.Hic_asm_4.365/evm.TU.Hic_asm_14.737/evm.TU.Hic_asm_3.1110/evm.TU.Hic_asm_7.706/evm.TU.Hic_asm_3.205/evm.TU.Hic_asm_8.337/evm.TU.Hic_asm_13.579/evm.TU.Hic_asm_0.1150/evm.TU.Hic_asm_4.132/evm.TU.Hic_asm_11.377/evm.TU.Hic_asm_7.330/evm.TU.Hic_asm_3.1155/evm.TU.Hic_asm_2.729/evm.TU.Hic_asm_10.328/evm.TU.Hic_asm_8.72/evm.TU.Hic_asm…	91		GO:0040029	regulation of gene expression, epigenetic	59/10413	62/13851	3.20694e-05	0.000772856	0.000577056	evm.TU.Hic_asm_0.132/evm.TU.Hic_asm_1.629/evm.TU.Hic_asm_12.276/evm.TU.Hic_asm_4.563/evm.TU.Hic_asm_7.897/evm.TU.Hic_asm_0.526/evm.TU.Hic_asm_13.358/evm.TU.Hic_asm_4.601/evm.TU.Hic_asm_5.349/evm.TU.Hic_asm_14.694/evm.TU.Hic_asm_6.896/evm.TU.Hic_asm_7.838/evm.TU.Hic_asm_1.494/evm.TU.Hic_asm_9.1180/evm.TU.Hic_asm_3.1272/evm.TU.Hic_asm_8.1755/evm.TU.Hic_asm_7.1241/evm.TU.Hic_asm_10.631/evm.TU.Hic_as…	59
GO:0045786	negative regulation of cell cycle	110/10405	124/13851	0.00012147	0.00291595	0.00228388	evm.TU.Hic_asm_8.1560/evm.TU.Hic_asm_11.695/evm.TU.Hic_asm_7.897/evm.TU.Hic_asm_4.489/evm.TU.Hic_asm_0.965/evm.TU.Hic_asm_3.1232/evm.TU.Hic_asm_7.149/evm.TU.Hic_asm_12.1203/evm.TU.Hic_asm_12.795/evm.TU.Hic_asm_14.923/evm.TU.Hic_asm_12.153/evm.TU.Hic_asm_3.929/evm.TU.Hic_asm_6.1170/evm.TU.Hic_asm_6.1350/evm.TU.Hic_asm_8.526/evm.TU.Hic_asm_7.1564/evm.TU.Hic_asm_4.735/evm.TU.Hic_asm_1.762/evm.TU.Hic…	110		GO:0044093	positive regulation of molecular function	322/10413	385/13851	3.22895e-05	0.000772856	0.000577056	evm.TU.Hic_asm_8.644/evm.TU.Hic_asm_7.1387/evm.TU.Hic_asm_8.1510/evm.TU.Hic_asm_3.665/evm.TU.Hic_asm_3.707/evm.TU.Hic_asm_11.695/evm.TU.Hic_asm_0.117/evm.TU.Hic_asm_7.1048/evm.TU.Hic_asm_2.537/evm.TU.Hic_asm_13.646/evm.TU.Hic_asm_4.75/evm.TU.Hic_asm_2.274/evm.TU.Hic_asm_1.898/evm.TU.Hic_asm_8.1058/evm.TU.Hic_asm_5.738/evm.TU.Hic_asm_8.219/evm.TU.Hic_asm_4.552/evm.TU.Hic_asm_4.601/evm.TU.Hic_asm_9…	322
GO:0016072	rRNA metabolic process	59/10405	63/13851	0.00012829	0.00306276	0.00239886	evm.TU.Hic_asm_1.478/evm.TU.Hic_asm_4.209/evm.TU.Hic_asm_13.835/evm.TU.Hic_asm_2.736/evm.TU.Hic_asm_14.763/evm.TU.Hic_asm_1.897/evm.TU.Hic_asm_14.366/evm.TU.Hic_asm_0.592/evm.TU.Hic_asm_8.72/evm.TU.Hic_asm_1.825/evm.TU.Hic_asm_12.41/evm.TU.Hic_asm_8.1497/evm.TU.Hic_asm_9.406/evm.TU.Hic_asm_7.1571/evm.TU.Hic_asm_8.321/evm.TU.Hic_asm_13.70/evm.TU.Hic_asm_8.236/evm.TU.Hic_asm_7.603/evm.TU.Hic_asm_3.…	59		GO:0043632	modification-dependent macromolecule catabolic process	113/10413	126/13851	3.23728e-05	0.000772856	0.000577056	evm.TU.Hic_asm_7.385/evm.TU.Hic_asm_9.395/evm.TU.Hic_asm_6.755/evm.TU.Hic_asm_4.214/evm.TU.Hic_asm_0.386/evm.TU.Hic_asm_8.450/evm.TU.Hic_asm_7.1379/evm.TU.Hic_asm_5.581/evm.TU.Hic_asm_8.1587/evm.TU.Hic_asm_3.1134/evm.TU.Hic_asm_14.616/evm.TU.Hic_asm_12.1157/evm.TU.Hic_asm_9.1363/evm.TU.Hic_asm_9.368/evm.TU.Hic_asm_7.720/evm.TU.Hic_asm_3.950/evm.TU.Hic_asm_1.380/evm.TU.Hic_asm_12.224/evm.TU.Hic_as…	113
GO:0005200	structural constituent of cytoskeleton	31/10405	31/13851	0.000139236	0.00327017	0.00256132	evm.TU.Hic_asm_4.223/evm.TU.Hic_asm_6.1311/evm.TU.Hic_asm_9.325/evm.TU.Hic_asm_3.560/evm.TU.Hic_asm_0.85/evm.TU.Hic_asm_0.1116/evm.TU.Hic_asm_13.579/evm.TU.Hic_asm_12.28/evm.TU.Hic_asm_13.309/evm.TU.Hic_asm_7.902/evm.TU.Hic_asm_2.353/evm.TU.Hic_asm_0.1105/evm.TU.Hic_asm_9.838/evm.TU.Hic_asm_3.1030/evm.TU.Hic_asm_6.364/evm.TU.Hic_asm_0.133/evm.TU.Hic_asm_5.278/evm.TU.Hic_asm_2.511/evm.TU.Hic_asm_4…	31		GO:0019220	regulation of phosphate metabolic process	314/10413	375/13851	3.32816e-05	0.00079021	0.000590013	evm.TU.Hic_asm_7.385/evm.TU.Hic_asm_8.644/evm.TU.Hic_asm_8.891/evm.TU.Hic_asm_8.1510/evm.TU.Hic_asm_8.413/evm.TU.Hic_asm_3.665/evm.TU.Hic_asm_7.388/evm.TU.Hic_asm_11.695/evm.TU.Hic_asm_1.993/evm.TU.Hic_asm_13.111/evm.TU.Hic_asm_11.379/evm.TU.Hic_asm_7.1048/evm.TU.Hic_asm_6.408/evm.TU.Hic_asm_4.75/evm.TU.Hic_asm_10.96/evm.TU.Hic_asm_11.724/evm.TU.Hic_asm_9.511/evm.TU.Hic_asm_5.738/evm.TU.Hic_asm_8…	314
GO:0019867	outer membrane	31/10405	31/13851	0.000139236	0.00327017	0.00256132	evm.TU.Hic_asm_7.1497/evm.TU.Hic_asm_4.1188/evm.TU.Hic_asm_0.388/evm.TU.Hic_asm_3.786/evm.TU.Hic_asm_10.584/evm.TU.Hic_asm_9.145/evm.TU.Hic_asm_4.11/evm.TU.Hic_asm_3.488/evm.TU.Hic_asm_10.198/evm.TU.Hic_asm_0.283/evm.TU.Hic_asm_10.784/evm.TU.Hic_asm_7.339/evm.TU.Hic_asm_7.1357/evm.TU.Hic_asm_7.312/evm.TU.Hic_asm_9.998/evm.TU.Hic_asm_8.1066/evm.TU.Hic_asm_7.700/evm.TU.Hic_asm_6.360/evm.TU.Hic_asm_…	31		GO:0006606	protein import into nucleus	36/10413	36/13851	3.41095e-05	0.000801113	0.000598154	evm.TU.Hic_asm_8.1441/evm.TU.Hic_asm_4.1016/evm.TU.Hic_asm_11.81/evm.TU.Hic_asm_12.795/evm.TU.Hic_asm_3.1134/evm.TU.Hic_asm_7.841/evm.TU.Hic_asm_1.380/evm.TU.Hic_asm_8.1382/evm.TU.Hic_asm_1.99/evm.TU.Hic_asm_7.633/evm.TU.Hic_asm_5.113/evm.TU.Hic_asm_11.701/evm.TU.Hic_asm_12.877/evm.TU.Hic_asm_6.1284/evm.TU.CTG307.4/evm.TU.Hic_asm_2.278/evm.TU.Hic_asm_7.172/evm.TU.Hic_asm_13.810/evm.TU.Hic_asm_11.…	36
GO:1905515	non-motile cilium assembly	31/10405	31/13851	0.000139236	0.00327017	0.00256132	evm.TU.Hic_asm_8.984/evm.TU.Hic_asm_12.75/evm.TU.Hic_asm_2.322/evm.TU.Hic_asm_3.974/evm.TU.Hic_asm_8.1284/evm.TU.Hic_asm_1.861/evm.TU.Hic_asm_0.659/evm.TU.Hic_asm_11.550/evm.TU.Hic_asm_2.419/evm.TU.Hic_asm_5.127/evm.TU.Hic_asm_12.1156/evm.TU.Hic_asm_11.732/evm.TU.Hic_asm_8.1326/evm.TU.Hic_asm_12.617/evm.TU.Hic_asm_9.689/evm.TU.Hic_asm_12.392/evm.TU.Hic_asm_14.731/evm.TU.Hic_asm_10.98/evm.TU.Hic_a…	31		GO:0061025	membrane fusion	36/10413	36/13851	3.41095e-05	0.000801113	0.000598154	evm.TU.Hic_asm_6.22/evm.TU.Hic_asm_10.812/evm.TU.Hic_asm_11.48/evm.TU.Hic_asm_8.1772/evm.TU.Hic_asm_9.403/evm.TU.Hic_asm_0.989/evm.TU.Hic_asm_11.615/evm.TU.Hic_asm_11.832/evm.TU.Hic_asm_8.1064/evm.TU.Hic_asm_2.673/evm.TU.Hic_asm_4.207/evm.TU.Hic_asm_7.333/evm.TU.Hic_asm_10.1000/evm.TU.Hic_asm_8.1066/evm.TU.Hic_asm_3.485/evm.TU.Hic_asm_8.1308/evm.TU.Hic_asm_8.535/evm.TU.Hic_asm_8.1309/evm.TU.Hic_a…	36
GO:0017137	Rab GTPase binding	75/10405	82/13851	0.000141477	0.00330493	0.00258854	evm.TU.Hic_asm_2.843/evm.TU.Hic_asm_3.433/evm.TU.Hic_asm_13.646/evm.TU.Hic_asm_4.75/evm.TU.Hic_asm_12.785/evm.TU.Hic_asm_0.178/evm.TU.Hic_asm_10.569/evm.TU.Hic_asm_6.668/evm.TU.Hic_asm_12.430/evm.TU.Hic_asm_10.812/evm.TU.Hic_asm_3.1062/evm.TU.Hic_asm_7.1352/evm.TU.Hic_asm_3.1198/evm.TU.Hic_asm_14.610/evm.TU.Hic_asm_7.480/evm.TU.Hic_asm_13.919/evm.TU.Hic_asm_7.775/evm.TU.Hic_asm_10.631/evm.TU.Hic_…	75		GO:0031410	cytoplasmic vesicle	371/10413	447/13851	3.46697e-05	0.000807286	0.000602763	evm.TU.Hic_asm_8.644/evm.TU.Hic_asm_11.312/evm.TU.Hic_asm_9.758/evm.TU.Hic_asm_8.413/evm.TU.Hic_asm_3.124/evm.TU.Hic_asm_8.104/evm.TU.Hic_asm_7.388/evm.TU.Hic_asm_11.885/evm.TU.Hic_asm_11.695/evm.TU.Hic_asm_0.796/evm.TU.Hic_asm_11.253/evm.TU.Hic_asm_4.499/evm.TU.Hic_asm_2.843/evm.TU.Hic_asm_13.111/evm.TU.Hic_asm_4.115/evm.TU.Hic_asm_3.1195/evm.TU.Hic_asm_4.799/evm.TU.Hic_asm_7.1285/evm.TU.Hic_asm…	371
GO:0007015	actin filament organization	64/10405	69/13851	0.000149166	0.00345376	0.00270511	evm.TU.Hic_asm_10.566/evm.TU.Hic_asm_11.724/evm.TU.Hic_asm_4.1188/evm.TU.Hic_asm_8.547/evm.TU.Hic_asm_12.634/evm.TU.Hic_asm_11.223/evm.TU.Hic_asm_13.56/evm.TU.Hic_asm_7.706/evm.TU.Hic_asm_10.602/evm.TU.Hic_asm_8.770/evm.TU.Hic_asm_14.551/evm.TU.Hic_asm_3.176/evm.TU.Hic_asm_3.225/evm.TU.Hic_asm_12.708/evm.TU.Hic_asm_3.414/evm.TU.Hic_asm_3.1155/evm.TU.Hic_asm_10.549/evm.TU.Hic_asm_0.657/evm.TU.Hic_…	64		GO:0070507	regulation of microtubule cytoskeleton organization	52/10413	54/13851	3.4744e-05	0.000807286	0.000602763	evm.TU.Hic_asm_8.644/evm.TU.Hic_asm_11.379/evm.TU.Hic_asm_7.149/evm.TU.Hic_asm_12.795/evm.TU.Hic_asm_14.923/evm.TU.Hic_asm_4.601/evm.TU.Hic_asm_14.1025/evm.TU.Hic_asm_3.1110/evm.TU.Hic_asm_3.205/evm.TU.Hic_asm_3.1272/evm.TU.Hic_asm_11.135/evm.TU.Hic_asm_7.1290/evm.TU.Hic_asm_2.36/evm.TU.Hic_asm_0.688/evm.TU.Hic_asm_1.380/evm.TU.Hic_asm_3.633/evm.TU.Hic_asm_7.330/evm.TU.Hic_asm_11.550/evm.TU.Hic_a…	52
GO:0030833	regulation of actin filament polymerization	39/10405	40/13851	0.000150513	0.00345376	0.00270511	evm.TU.Hic_asm_13.56/evm.TU.Hic_asm_14.737/evm.TU.Hic_asm_7.706/evm.TU.Hic_asm_0.1150/evm.TU.Hic_asm_3.1155/evm.TU.Hic_asm_2.729/evm.TU.Hic_asm_11.191/evm.TU.Hic_asm_10.549/evm.TU.Hic_asm_12.1156/evm.TU.Hic_asm_8.1071/evm.TU.Hic_asm_7.1152/evm.TU.Hic_asm_8.1326/evm.TU.Hic_asm_10.784/evm.TU.Hic_asm_4.38/evm.TU.Hic_asm_2.463/evm.TU.Hic_asm_8.1179/evm.TU.Hic_asm_1.279/evm.TU.Hic_asm_3.1154/evm.TU.Hi…	39		GO:1902531	regulation of intracellular signal transduction	285/10413	339/13851	4.07419e-05	0.000941614	0.000703059	evm.TU.Hic_asm_7.385/evm.TU.Hic_asm_8.644/evm.TU.Hic_asm_8.891/evm.TU.Hic_asm_8.1510/evm.TU.Hic_asm_8.413/evm.TU.Hic_asm_3.665/evm.TU.Hic_asm_1.993/evm.TU.Hic_asm_11.379/evm.TU.Hic_asm_7.1048/evm.TU.Hic_asm_6.408/evm.TU.Hic_asm_4.75/evm.TU.Hic_asm_2.274/evm.TU.Hic_asm_13.474/evm.TU.Hic_asm_11.724/evm.TU.Hic_asm_0.386/evm.TU.Hic_asm_12.627/evm.TU.Hic_asm_12.1203/evm.TU.Hic_asm_8.219/evm.TU.Hic_asm…	285
GO:1990778	protein localization to cell periphery	39/10405	40/13851	0.000150513	0.00345376	0.00270511	evm.TU.Hic_asm_2.843/evm.TU.Hic_asm_13.474/evm.TU.Hic_asm_4.1173/evm.TU.Hic_asm_4.552/evm.TU.Hic_asm_3.759/evm.TU.Hic_asm_8.424/evm.TU.Hic_asm_3.1198/evm.TU.Hic_asm_9.433/evm.TU.Hic_asm_9.1115/evm.TU.Hic_asm_14.971/evm.TU.Hic_asm_3.724/evm.TU.Hic_asm_8.724/evm.TU.Hic_asm_11.439/evm.TU.Hic_asm_9.600/evm.TU.Hic_asm_9.69/evm.TU.Hic_asm_1.338/evm.TU.Hic_asm_2.631/evm.TU.Hic_asm_5.389/evm.TU.Hic_asm_3…	39		GO:0045595	regulation of cell differentiation	331/10413	397/13851	4.29438e-05	0.000987252	0.000737136	evm.TU.Hic_asm_13.316/evm.TU.Hic_asm_3.470/evm.TU.Hic_asm_6.291/evm.TU.Hic_asm_8.413/evm.TU.Hic_asm_8.104/evm.TU.Hic_asm_0.796/evm.TU.Hic_asm_8.449/evm.TU.Hic_asm_13.111/evm.TU.Hic_asm_11.379/evm.TU.Hic_asm_7.1048/evm.TU.Hic_asm_6.408/evm.TU.Hic_asm_7.897/evm.TU.Hic_asm_1.251/evm.TU.Hic_asm_11.724/evm.TU.Hic_asm_12.1203/evm.TU.Hic_asm_8.219/evm.TU.Hic_asm_14.923/evm.TU.Hic_asm_6.1170/evm.TU.Hic_a…	331
GO:0023057	negative regulation of signaling	292/10405	351/13851	0.000151028	0.00345376	0.00270511	evm.TU.Hic_asm_13.316/evm.TU.Hic_asm_8.644/evm.TU.Hic_asm_7.388/evm.TU.Hic_asm_6.1311/evm.TU.Hic_asm_1.993/evm.TU.Hic_asm_8.1441/evm.TU.Hic_asm_6.408/evm.TU.Hic_asm_13.474/evm.TU.Hic_asm_11.724/evm.TU.Hic_asm_0.386/evm.TU.Hic_asm_8.219/evm.TU.Hic_asm_12.153/evm.TU.Hic_asm_3.929/evm.TU.Hic_asm_0.961/evm.TU.Hic_asm_9.199/evm.TU.Hic_asm_3.210/evm.TU.Hic_asm_6.1341/evm.TU.Hic_asm_8.1216/evm.TU.Hic_as…	292		GO:0006793	phosphorus metabolic process	350/10413	421/13851	4.32384e-05	0.000988795	0.000738288	evm.TU.Hic_asm_7.385/evm.TU.Hic_asm_8.891/evm.TU.Hic_asm_14.367/evm.TU.Hic_asm_7.1497/evm.TU.Hic_asm_3.665/evm.TU.Hic_asm_7.388/evm.TU.Hic_asm_11.695/evm.TU.Hic_asm_4.499/evm.TU.Hic_asm_8.1494/evm.TU.Hic_asm_1.993/evm.TU.Hic_asm_12.206/evm.TU.Hic_asm_3.413/evm.TU.Hic_asm_7.1048/evm.TU.Hic_asm_11.524/evm.TU.Hic_asm_7.1420/evm.TU.Hic_asm_11.724/evm.TU.Hic_asm_5.738/evm.TU.Hic_asm_8.219/evm.TU.Hic_a…	350
GO:0007163	establishment or maintenance of cell polarity	104/10405	117/13851	0.000153597	0.00345793	0.00270837	evm.TU.Hic_asm_2.843/evm.TU.Hic_asm_8.1441/evm.TU.Hic_asm_13.111/evm.TU.Hic_asm_7.1048/evm.TU.Hic_asm_7.475/evm.TU.Hic_asm_7.1005/evm.TU.Hic_asm_7.149/evm.TU.Hic_asm_3.929/evm.TU.Hic_asm_8.547/evm.TU.Hic_asm_0.706/evm.TU.Hic_asm_0.85/evm.TU.Hic_asm_3.1110/evm.TU.Hic_asm_7.706/evm.TU.Hic_asm_4.46/evm.TU.Hic_asm_8.614/evm.TU.Hic_asm_8.124/evm.TU.Hic_asm_9.433/evm.TU.Hic_asm_13.579/evm.TU.Hic_asm_2.…	104		GO:0017038	protein import	35/10413	35/13851	4.54093e-05	0.00102762	0.000767277	evm.TU.Hic_asm_8.644/evm.TU.Hic_asm_8.1441/evm.TU.Hic_asm_3.1134/evm.TU.Hic_asm_1.380/evm.TU.Hic_asm_8.1382/evm.TU.Hic_asm_7.633/evm.TU.Hic_asm_5.113/evm.TU.Hic_asm_14.921/evm.TU.Hic_asm_12.877/evm.TU.Hic_asm_6.1284/evm.TU.Hic_asm_2.278/evm.TU.Hic_asm_7.1021/evm.TU.Hic_asm_11.963/evm.TU.Hic_asm_2.78/evm.TU.Hic_asm_4.284/evm.TU.Hic_asm_13.810/evm.TU.Hic_asm_11.895/evm.TU.Hic_asm_11.250/evm.TU.Hic_…	35
GO:0048736	appendage development	104/10405	117/13851	0.000153597	0.00345793	0.00270837	evm.TU.Hic_asm_10.158/evm.TU.Hic_asm_8.1225/evm.TU.Hic_asm_8.449/evm.TU.Hic_asm_8.1441/evm.TU.Hic_asm_3.413/evm.TU.Hic_asm_8.984/evm.TU.Hic_asm_3.206/evm.TU.Hic_asm_6.1341/evm.TU.Hic_asm_0.706/evm.TU.Hic_asm_8.16/evm.TU.Hic_asm_8.904/evm.TU.Hic_asm_14.737/evm.TU.Hic_asm_7.706/evm.TU.Hic_asm_10.926/evm.TU.Hic_asm_8.1284/evm.TU.Hic_asm_4.662/evm.TU.Hic_asm_8.886/evm.TU.Hic_asm_7.1241/evm.TU.Hic_asm…	104		GO:0051028	mRNA transport	35/10413	35/13851	4.54093e-05	0.00102762	0.000767277	evm.TU.Hic_asm_14.533/evm.TU.Hic_asm_12.645/evm.TU.Hic_asm_9.812/evm.TU.Hic_asm_2.135/evm.TU.Hic_asm_10.492/evm.TU.Hic_asm_8.108/evm.TU.Hic_asm_12.619/evm.TU.Hic_asm_8.1333/evm.TU.Hic_asm_12.914/evm.TU.Hic_asm_12.121/evm.TU.Hic_asm_6.1284/evm.TU.Hic_asm_8.862/evm.TU.Hic_asm_7.375/evm.TU.Hic_asm_1.797/evm.TU.Hic_asm_2.615/evm.TU.Hic_asm_1.354/evm.TU.Hic_asm_0.519/evm.TU.Hic_asm_7.162/evm.TU.Hic_as…	35
GO:0051961	negative regulation of nervous system development	104/10405	117/13851	0.000153597	0.00345793	0.00270837	evm.TU.Hic_asm_13.316/evm.TU.Hic_asm_0.796/evm.TU.Hic_asm_11.379/evm.TU.Hic_asm_7.897/evm.TU.Hic_asm_3.1177/evm.TU.Hic_asm_1.251/evm.TU.Hic_asm_11.724/evm.TU.Hic_asm_8.219/evm.TU.Hic_asm_14.923/evm.TU.Hic_asm_4.552/evm.TU.Hic_asm_1.557/evm.TU.Hic_asm_12.802/evm.TU.Hic_asm_8.904/evm.TU.Hic_asm_10.341/evm.TU.Hic_asm_8.1284/evm.TU.Hic_asm_4.662/evm.TU.Hic_asm_7.1241/evm.TU.Hic_asm_1.561/evm.TU.Hic_a…	104		GO:0120036	plasma membrane bounded cell projection organization	334/10413	401/13851	4.70314e-05	0.00105881	0.000790568	evm.TU.Hic_asm_13.316/evm.TU.Hic_asm_8.413/evm.TU.Hic_asm_14.367/evm.TU.Hic_asm_4.458/evm.TU.Hic_asm_7.840/evm.TU.Hic_asm_2.766/evm.TU.Hic_asm_8.1441/evm.TU.Hic_asm_1.329/evm.TU.Hic_asm_10.566/evm.TU.Hic_asm_7.897/evm.TU.Hic_asm_4.75/evm.TU.Hic_asm_12.69/evm.TU.Hic_asm_8.984/evm.TU.Hic_asm_3.1177/evm.TU.Hic_asm_1.898/evm.TU.Hic_asm_3.120/evm.TU.Hic_asm_11.724/evm.TU.Hic_asm_12.75/evm.TU.Hic_asm_5…	334
GO:0050767	regulation of neurogenesis	190/10405	223/13851	0.000155101	0.00347378	0.00272079	evm.TU.Hic_asm_13.316/evm.TU.Hic_asm_6.291/evm.TU.Hic_asm_0.796/evm.TU.Hic_asm_13.111/evm.TU.Hic_asm_11.379/evm.TU.Hic_asm_7.1048/evm.TU.Hic_asm_7.897/evm.TU.Hic_asm_1.251/evm.TU.Hic_asm_11.724/evm.TU.Hic_asm_8.219/evm.TU.Hic_asm_14.923/evm.TU.Hic_asm_6.1170/evm.TU.Hic_asm_1.557/evm.TU.Hic_asm_12.430/evm.TU.Hic_asm_10.536/evm.TU.Hic_asm_12.802/evm.TU.Hic_asm_14.521/evm.TU.Hic_asm_8.904/evm.TU.Hic…	190		GO:0016887	ATPase activity	152/10413	174/13851	4.89546e-05	0.00109643	0.000818655	evm.TU.Hic_asm_0.132/evm.TU.Hic_asm_1.937/evm.TU.Hic_asm_3.1109/evm.TU.Hic_asm_6.732/evm.TU.Hic_asm_6.887/evm.TU.Hic_asm_0.709/evm.TU.Hic_asm_6.1048/evm.TU.Hic_asm_9.41/evm.TU.Hic_asm_14.888/evm.TU.Hic_asm_8.279/evm.TU.Hic_asm_4.163/evm.TU.Hic_asm_7.1267/evm.TU.Hic_asm_6.1119/evm.TU.Hic_asm_12.274/evm.TU.Hic_asm_7.327/evm.TU.Hic_asm_8.1435/evm.TU.Hic_asm_7.971/evm.TU.Hic_asm_7.149/evm.TU.Hic_asm_…	152
GO:0010629	negative regulation of gene expression	303/10405	365/13851	0.000157116	0.00350086	0.002742	evm.TU.Hic_asm_7.385/evm.TU.Hic_asm_8.644/evm.TU.Hic_asm_1.629/evm.TU.Hic_asm_6.291/evm.TU.Hic_asm_9.395/evm.TU.Hic_asm_3.707/evm.TU.Hic_asm_7.388/evm.TU.Hic_asm_12.276/evm.TU.Hic_asm_2.766/evm.TU.Hic_asm_8.1441/evm.TU.Hic_asm_9.41/evm.TU.Hic_asm_11.702/evm.TU.Hic_asm_4.163/evm.TU.Hic_asm_0.117/evm.TU.Hic_asm_6.408/evm.TU.Hic_asm_4.563/evm.TU.Hic_asm_7.897/evm.TU.Hic_asm_2.274/evm.TU.Hic_asm_4.48…	303		GO:0031328	positive regulation of cellular biosynthetic process	345/10413	415/13851	4.92449e-05	0.00109728	0.000819287	evm.TU.Hic_asm_6.1263/evm.TU.Hic_asm_7.385/evm.TU.Hic_asm_8.644/evm.TU.Hic_asm_7.388/evm.TU.Hic_asm_2.766/evm.TU.Hic_asm_8.449/evm.TU.Hic_asm_8.1441/evm.TU.Hic_asm_11.1124/evm.TU.Hic_asm_4.163/evm.TU.Hic_asm_2.537/evm.TU.Hic_asm_1.871/evm.TU.Hic_asm_0.526/evm.TU.Hic_asm_13.358/evm.TU.Hic_asm_1.337/evm.TU.Hic_asm_1.521/evm.TU.Hic_asm_14.533/evm.TU.Hic_asm_12.627/evm.TU.Hic_asm_5.738/evm.TU.Hic_asm…	345
GO:0031503	protein complex localization	58/10405	62/13851	0.000160707	0.00354452	0.0027762	evm.TU.Hic_asm_2.843/evm.TU.Hic_asm_14.533/evm.TU.Hic_asm_12.645/evm.TU.Hic_asm_10.301/evm.TU.Hic_asm_8.1284/evm.TU.Hic_asm_1.861/evm.TU.Hic_asm_10.960/evm.TU.Hic_asm_9.812/evm.TU.Hic_asm_2.135/evm.TU.Hic_asm_0.659/evm.TU.Hic_asm_10.492/evm.TU.Hic_asm_8.108/evm.TU.Hic_asm_12.619/evm.TU.Hic_asm_3.1140/evm.TU.Hic_asm_1.952/evm.TU.Hic_asm_11.732/evm.TU.Hic_asm_7.323/evm.TU.Hic_asm_14.250/evm.TU.Hic_…	58		GO:0010975	regulation of neuron projection development	143/10413	163/13851	4.98381e-05	0.00110483	0.000824925	evm.TU.Hic_asm_6.291/evm.TU.Hic_asm_7.388/evm.TU.Hic_asm_0.796/evm.TU.Hic_asm_13.111/evm.TU.Hic_asm_11.379/evm.TU.Hic_asm_1.251/evm.TU.Hic_asm_11.724/evm.TU.Hic_asm_11.778/evm.TU.Hic_asm_8.219/evm.TU.Hic_asm_6.1170/evm.TU.Hic_asm_12.430/evm.TU.Hic_asm_14.521/evm.TU.Hic_asm_11.1001/evm.TU.Hic_asm_13.28/evm.TU.Hic_asm_3.1198/evm.TU.Hic_asm_10.926/evm.TU.Hic_asm_7.209/evm.TU.Hic_asm_3.205/evm.TU.Hic…	143
GO:0040029	regulation of gene expression, epigenetic	58/10405	62/13851	0.000160707	0.00354452	0.0027762	evm.TU.Hic_asm_0.132/evm.TU.Hic_asm_1.629/evm.TU.Hic_asm_12.276/evm.TU.Hic_asm_4.563/evm.TU.Hic_asm_7.897/evm.TU.Hic_asm_0.526/evm.TU.Hic_asm_13.358/evm.TU.Hic_asm_4.601/evm.TU.Hic_asm_5.349/evm.TU.Hic_asm_14.694/evm.TU.Hic_asm_6.896/evm.TU.Hic_asm_7.838/evm.TU.Hic_asm_1.494/evm.TU.Hic_asm_9.1180/evm.TU.Hic_asm_3.1272/evm.TU.Hic_asm_8.1755/evm.TU.Hic_asm_7.1241/evm.TU.Hic_asm_10.631/evm.TU.Hic_as…	58		GO:0051648	vesicle localization	57/10413	60/13851	5.17396e-05	0.00114116	0.000852052	evm.TU.Hic_asm_2.843/evm.TU.Hic_asm_4.115/evm.TU.Hic_asm_3.1195/evm.TU.Hic_asm_7.475/evm.TU.Hic_asm_12.69/evm.TU.Hic_asm_3.1177/evm.TU.Hic_asm_3.1196/evm.TU.Hic_asm_1.898/evm.TU.Hic_asm_8.547/evm.TU.Hic_asm_3.206/evm.TU.Hic_asm_0.178/evm.TU.Hic_asm_5.387/evm.TU.Hic_asm_8.1772/evm.TU.Hic_asm_8.1845/evm.TU.Hic_asm_7.480/evm.TU.Hic_asm_6.1215/evm.TU.Hic_asm_9.403/evm.TU.Hic_asm_4.18/evm.TU.Hic_asm_3…	57
GO:0043933	macromolecular complex subunit organization	314/10405	379/13851	0.000162226	0.00355996	0.00278829	evm.TU.Hic_asm_7.385/evm.TU.Hic_asm_8.644/evm.TU.Hic_asm_9.395/evm.TU.Hic_asm_8.104/evm.TU.Hic_asm_4.499/evm.TU.Hic_asm_2.843/evm.TU.Hic_asm_0.56/evm.TU.Hic_asm_9.41/evm.TU.Hic_asm_12.206/evm.TU.Hic_asm_1.329/evm.TU.Hic_asm_10.566/evm.TU.Hic_asm_11.524/evm.TU.Hic_asm_10.1034/evm.TU.Hic_asm_4.75/evm.TU.Hic_asm_2.274/evm.TU.Hic_asm_4.489/evm.TU.Hic_asm_1.251/evm.TU.Hic_asm_1.337/evm.TU.Hic_asm_7.14…	314		GO:1903311	regulation of mRNA metabolic process	43/10413	44/13851	5.38427e-05	0.00118155	0.000882207	evm.TU.Hic_asm_1.629/evm.TU.Hic_asm_2.766/evm.TU.Hic_asm_4.601/evm.TU.Hic_asm_13.807/evm.TU.Hic_asm_9.210/evm.TU.Hic_asm_6.1313/evm.TU.Hic_asm_4.365/evm.TU.Hic_asm_13.28/evm.TU.Hic_asm_12.209/evm.TU.Hic_asm_8.187/evm.TU.Hic_asm_7.387/evm.TU.Hic_asm_14.47/evm.TU.Hic_asm_7.78/evm.TU.Hic_asm_0.1107/evm.TU.Hic_asm_8.14/evm.TU.Hic_asm_3.518/evm.TU.Hic_asm_7.375/evm.TU.Hic_asm_9.247/evm.TU.Hic_asm_0.32…	43
GO:0019902	phosphatase binding	52/10405	55/13851	0.000163063	0.00356034	0.00278858	evm.TU.Hic_asm_10.953/evm.TU.Hic_asm_7.704/evm.TU.Hic_asm_4.177/evm.TU.Hic_asm_14.737/evm.TU.Hic_asm_8.1845/evm.TU.Hic_asm_9.1048/evm.TU.Hic_asm_12.782/evm.TU.Hic_asm_2.337/evm.TU.Hic_asm_2.135/evm.TU.Hic_asm_12.1140/evm.TU.Hic_asm_3.724/evm.TU.Hic_asm_7.966/evm.TU.Hic_asm_6.746/evm.TU.Hic_asm_2.333/evm.TU.Hic_asm_1.469/evm.TU.Hic_asm_5.389/evm.TU.Hic_asm_8.1253/evm.TU.Hic_asm_10.784/evm.TU.Hic_a…	52		GO:0031327	negative regulation of cellular biosynthetic process	259/10413	307/13851	5.42469e-05	0.00118444	0.000884363	evm.TU.Hic_asm_7.385/evm.TU.Hic_asm_6.291/evm.TU.Hic_asm_9.395/evm.TU.Hic_asm_3.707/evm.TU.Hic_asm_7.388/evm.TU.Hic_asm_12.276/evm.TU.Hic_asm_7.753/evm.TU.Hic_asm_2.766/evm.TU.Hic_asm_8.1441/evm.TU.Hic_asm_9.41/evm.TU.Hic_asm_11.702/evm.TU.Hic_asm_4.163/evm.TU.Hic_asm_0.117/evm.TU.Hic_asm_6.408/evm.TU.Hic_asm_4.563/evm.TU.Hic_asm_4.489/evm.TU.Hic_asm_0.965/evm.TU.Hic_asm_11.724/evm.TU.Hic_asm_13.…	259
GO:0072594	establishment of protein localization to organelle	69/10405	75/13851	0.000164028	0.00356352	0.00279107	evm.TU.Hic_asm_8.644/evm.TU.Hic_asm_8.1441/evm.TU.Hic_asm_6.805/evm.TU.Hic_asm_6.378/evm.TU.Hic_asm_3.1134/evm.TU.Hic_asm_14.349/evm.TU.Hic_asm_0.388/evm.TU.Hic_asm_1.380/evm.TU.Hic_asm_10.959/evm.TU.Hic_asm_10.347/evm.TU.Hic_asm_11.688/evm.TU.Hic_asm_9.1355/evm.TU.Hic_asm_8.1382/evm.TU.Hic_asm_6.609/evm.TU.Hic_asm_7.633/evm.TU.Hic_asm_5.113/evm.TU.Hic_asm_4.63/evm.TU.Hic_asm_14.921/evm.TU.Hic_as…	69		GO:0050776	regulation of immune response	110/10413	123/13851	5.57929e-05	0.0012121	0.00090502	evm.TU.Hic_asm_10.953/evm.TU.Hic_asm_8.104/evm.TU.Hic_asm_6.1095/evm.TU.Hic_asm_10.566/evm.TU.Hic_asm_2.274/evm.TU.Hic_asm_3.1177/evm.TU.Hic_asm_8.300/evm.TU.Hic_asm_11.724/evm.TU.Hic_asm_0.386/evm.TU.Hic_asm_10.995/evm.TU.Hic_asm_0.415/evm.TU.Hic_asm_2.65/evm.TU.Hic_asm_4.735/evm.TU.Hic_asm_14.737/evm.TU.Hic_asm_10.155/evm.TU.Hic_asm_4.46/evm.TU.Hic_asm_8.614/evm.TU.Hic_asm_4.18/evm.TU.Hic_asm_9…	110
GO:0060562	epithelial tube morphogenesis	169/10405	197/13851	0.00016518	0.00357067	0.00279668	evm.TU.Hic_asm_14.367/evm.TU.Hic_asm_10.158/evm.TU.Hic_asm_8.1441/evm.TU.Hic_asm_13.111/evm.TU.Hic_asm_3.413/evm.TU.Hic_asm_7.897/evm.TU.Hic_asm_8.984/evm.TU.Hic_asm_3.120/evm.TU.Hic_asm_4.552/evm.TU.Hic_asm_1.557/evm.TU.Hic_asm_6.1341/evm.TU.Hic_asm_0.706/evm.TU.Hic_asm_5.581/evm.TU.Hic_asm_8.16/evm.TU.Hic_asm_12.802/evm.TU.Hic_asm_14.320/evm.TU.Hic_asm_8.904/evm.TU.Hic_asm_7.706/evm.TU.Hic_asm_…	169		GO:0060341	regulation of cellular localization	151/10413	173/13851	5.72577e-05	0.00122639	0.000915692	evm.TU.Hic_asm_7.385/evm.TU.Hic_asm_8.644/evm.TU.Hic_asm_4.458/evm.TU.Hic_asm_4.115/evm.TU.Hic_asm_7.1285/evm.TU.Hic_asm_1.871/evm.TU.Hic_asm_0.965/evm.TU.Hic_asm_0.386/evm.TU.Hic_asm_8.219/evm.TU.Hic_asm_12.795/evm.TU.Hic_asm_12.153/evm.TU.Hic_asm_4.601/evm.TU.Hic_asm_6.668/evm.TU.Hic_asm_14.1025/evm.TU.Hic_asm_3.279/evm.TU.Hic_asm_8.1284/evm.TU.Hic_asm_3.1272/evm.TU.Hic_asm_2.36/evm.TU.Hic_asm_…	151
GO:0010648	negative regulation of cell communication	291/10405	350/13851	0.0001685	0.00362443	0.00283878	evm.TU.Hic_asm_13.316/evm.TU.Hic_asm_8.644/evm.TU.Hic_asm_7.388/evm.TU.Hic_asm_6.1311/evm.TU.Hic_asm_1.993/evm.TU.Hic_asm_8.1441/evm.TU.Hic_asm_6.408/evm.TU.Hic_asm_13.474/evm.TU.Hic_asm_11.724/evm.TU.Hic_asm_0.386/evm.TU.Hic_asm_8.219/evm.TU.Hic_asm_12.153/evm.TU.Hic_asm_3.929/evm.TU.Hic_asm_0.961/evm.TU.Hic_asm_9.199/evm.TU.Hic_asm_3.210/evm.TU.Hic_asm_6.1341/evm.TU.Hic_asm_8.1216/evm.TU.Hic_as…	291		GO:0022613	ribonucleoprotein complex biogenesis	105/10413	117/13851	5.75915e-05	0.00122639	0.000915692	evm.TU.Hic_asm_1.478/evm.TU.Hic_asm_1.337/evm.TU.Hic_asm_1.521/evm.TU.Hic_asm_4.209/evm.TU.Hic_asm_13.807/evm.TU.Hic_asm_13.835/evm.TU.Hic_asm_1.762/evm.TU.Hic_asm_2.736/evm.TU.Hic_asm_9.20/evm.TU.Hic_asm_10.631/evm.TU.Hic_asm_14.763/evm.TU.Hic_asm_1.897/evm.TU.Hic_asm_14.366/evm.TU.Hic_asm_0.592/evm.TU.Hic_asm_10.918/evm.TU.Hic_asm_9.743/evm.TU.Hic_asm_8.72/evm.TU.Hic_asm_2.397/evm.TU.Hic_asm_1.…	105
GO:0042325	regulation of phosphorylation	283/10405	340/13851	0.000176109	0.00376942	0.00295234	evm.TU.Hic_asm_7.385/evm.TU.Hic_asm_8.644/evm.TU.Hic_asm_8.891/evm.TU.Hic_asm_8.1510/evm.TU.Hic_asm_8.413/evm.TU.Hic_asm_3.665/evm.TU.Hic_asm_7.388/evm.TU.Hic_asm_11.695/evm.TU.Hic_asm_1.993/evm.TU.Hic_asm_13.111/evm.TU.Hic_asm_11.379/evm.TU.Hic_asm_7.1048/evm.TU.Hic_asm_6.408/evm.TU.Hic_asm_4.75/evm.TU.Hic_asm_11.724/evm.TU.Hic_asm_5.738/evm.TU.Hic_asm_8.219/evm.TU.Hic_asm_12.153/evm.TU.Hic_asm_…	283		GO:0042326	negative regulation of phosphorylation	105/10413	117/13851	5.75915e-05	0.00122639	0.000915692	evm.TU.Hic_asm_8.644/evm.TU.Hic_asm_8.891/evm.TU.Hic_asm_1.993/evm.TU.Hic_asm_6.408/evm.TU.Hic_asm_11.724/evm.TU.Hic_asm_5.738/evm.TU.Hic_asm_8.219/evm.TU.Hic_asm_4.601/evm.TU.Hic_asm_4.735/evm.TU.Hic_asm_9.210/evm.TU.Hic_asm_7.998/evm.TU.Hic_asm_14.737/evm.TU.Hic_asm_8.1845/evm.TU.Hic_asm_9.914/evm.TU.Hic_asm_2.337/evm.TU.Hic_asm_8.1559/evm.TU.Hic_asm_12.1140/evm.TU.Hic_asm_5.657/evm.TU.Hic_asm_…	105
GO:0005635	nuclear envelope	84/10405	93/13851	0.000177765	0.00378623	0.00296551	evm.TU.Hic_asm_6.1263/evm.TU.Hic_asm_11.312/evm.TU.Hic_asm_8.413/evm.TU.Hic_asm_11.1124/evm.TU.Hic_asm_4.489/evm.TU.Hic_asm_13.358/evm.TU.Hic_asm_8.1810/evm.TU.Hic_asm_11.310/evm.TU.Hic_asm_4.1188/evm.TU.Hic_asm_12.795/evm.TU.Hic_asm_4.315/evm.TU.Hic_asm_7.155/evm.TU.Hic_asm_7.516/evm.TU.Hic_asm_9.1264/evm.TU.Hic_asm_0.673/evm.TU.Hic_asm_8.1216/evm.TU.Hic_asm_6.1313/evm.TU.Hic_asm_13.28/evm.TU.Hi…	84		GO:1902679	negative regulation of RNA biosynthetic process	164/10413	189/13851	5.78621e-05	0.00122639	0.000915692	evm.TU.Hic_asm_7.385/evm.TU.Hic_asm_9.395/evm.TU.Hic_asm_3.707/evm.TU.Hic_asm_12.276/evm.TU.Hic_asm_7.753/evm.TU.Hic_asm_8.1441/evm.TU.Hic_asm_9.41/evm.TU.Hic_asm_11.702/evm.TU.Hic_asm_4.163/evm.TU.Hic_asm_0.117/evm.TU.Hic_asm_6.408/evm.TU.Hic_asm_4.563/evm.TU.Hic_asm_4.489/evm.TU.Hic_asm_13.267/evm.TU.Hic_asm_7.1453/evm.TU.Hic_asm_6.694/evm.TU.Hic_asm_14.923/evm.TU.Hic_asm_12.153/evm.TU.Hic_asm_…	164
GO:0009057	macromolecule catabolic process	197/10405	232/13851	0.000179142	0.00379693	0.00297389	evm.TU.Hic_asm_7.385/evm.TU.Hic_asm_9.395/evm.TU.Hic_asm_8.104/evm.TU.Hic_asm_14.924/evm.TU.Hic_asm_6.755/evm.TU.Hic_asm_4.214/evm.TU.Hic_asm_0.386/evm.TU.Hic_asm_8.450/evm.TU.Hic_asm_6.378/evm.TU.Hic_asm_8.526/evm.TU.Hic_asm_11.73/evm.TU.Hic_asm_7.1379/evm.TU.Hic_asm_5.581/evm.TU.Hic_asm_8.1587/evm.TU.Hic_asm_3.1134/evm.TU.Hic_asm_11.727/evm.TU.Hic_asm_8.1369/evm.TU.Hic_asm_14.616/evm.TU.Hic_asm…	197		GO:1903507	negative regulation of nucleic acid-templated transcription	164/10413	189/13851	5.78621e-05	0.00122639	0.000915692	evm.TU.Hic_asm_7.385/evm.TU.Hic_asm_9.395/evm.TU.Hic_asm_3.707/evm.TU.Hic_asm_12.276/evm.TU.Hic_asm_7.753/evm.TU.Hic_asm_8.1441/evm.TU.Hic_asm_9.41/evm.TU.Hic_asm_11.702/evm.TU.Hic_asm_4.163/evm.TU.Hic_asm_0.117/evm.TU.Hic_asm_6.408/evm.TU.Hic_asm_4.563/evm.TU.Hic_asm_4.489/evm.TU.Hic_asm_13.267/evm.TU.Hic_asm_7.1453/evm.TU.Hic_asm_6.694/evm.TU.Hic_asm_14.923/evm.TU.Hic_asm_12.153/evm.TU.Hic_asm_…	164
GO:0044450	microtubule organizing center part	45/10405	47/13851	0.000192189	0.0040537	0.00317501	evm.TU.Hic_asm_4.458/evm.TU.Hic_asm_12.75/evm.TU.Hic_asm_8.565/evm.TU.Hic_asm_8.1854/evm.TU.Hic_asm_12.93/evm.TU.Hic_asm_8.1028/evm.TU.Hic_asm_3.974/evm.TU.Hic_asm_8.1587/evm.TU.Hic_asm_13.83/evm.TU.Hic_asm_12.721/evm.TU.Hic_asm_8.1284/evm.TU.Hic_asm_3.1272/evm.TU.Hic_asm_13.309/evm.TU.Hic_asm_11.550/evm.TU.Hic_asm_9.640/evm.TU.Hic_asm_2.406/evm.TU.Hic_asm_8.1270/evm.TU.Hic_asm_2.353/evm.TU.Hic_a…	45		GO:0042175	nuclear outer membrane-endoplasmic reticulum membrane network	142/10413	162/13851	5.85361e-05	0.00123466	0.000921861	evm.TU.Hic_asm_3.90/evm.TU.Hic_asm_8.104/evm.TU.Hic_asm_12.206/evm.TU.Hic_asm_7.1420/evm.TU.Hic_asm_4.1188/evm.TU.Hic_asm_3.929/evm.TU.Hic_asm_3.570/evm.TU.Hic_asm_3.206/evm.TU.Hic_asm_3.759/evm.TU.Hic_asm_5.280/evm.TU.Hic_asm_7.516/evm.TU.Hic_asm_7.1379/evm.TU.Hic_asm_12.789/evm.TU.Hic_asm_14.1025/evm.TU.Hic_asm_6.58/evm.TU.Hic_asm_8.1772/evm.TU.Hic_asm_8.337/evm.TU.Hic_asm_2.36/evm.TU.Hic_asm_4…	142
GO:0007155	cell adhesion	172/10405	201/13851	0.000193446	0.00406051	0.00318033	evm.TU.Hic_asm_13.316/evm.TU.Hic_asm_3.1042/evm.TU.Hic_asm_8.1510/evm.TU.Hic_asm_2.307/evm.TU.Hic_asm_3.707/evm.TU.Hic_asm_6.1311/evm.TU.Hic_asm_11.253/evm.TU.Hic_asm_2.843/evm.TU.Hic_asm_8.1441/evm.TU.Hic_asm_13.111/evm.TU.Hic_asm_4.799/evm.TU.Hic_asm_7.1048/evm.TU.Hic_asm_7.264/evm.TU.Hic_asm_12.69/evm.TU.Hic_asm_3.1177/evm.TU.Hic_asm_11.724/evm.TU.Hic_asm_9.325/evm.TU.Hic_asm_2.322/evm.TU.Hic_…	172		GO:0006796	phosphate-containing compound metabolic process	347/10413	418/13851	5.96873e-05	0.00125286	0.00093545	evm.TU.Hic_asm_7.385/evm.TU.Hic_asm_8.891/evm.TU.Hic_asm_14.367/evm.TU.Hic_asm_7.1497/evm.TU.Hic_asm_3.665/evm.TU.Hic_asm_7.388/evm.TU.Hic_asm_11.695/evm.TU.Hic_asm_4.499/evm.TU.Hic_asm_8.1494/evm.TU.Hic_asm_1.993/evm.TU.Hic_asm_12.206/evm.TU.Hic_asm_3.413/evm.TU.Hic_asm_7.1048/evm.TU.Hic_asm_11.524/evm.TU.Hic_asm_7.1420/evm.TU.Hic_asm_11.724/evm.TU.Hic_asm_5.738/evm.TU.Hic_asm_8.219/evm.TU.Hic_a…	347
GO:0031570	DNA integrity checkpoint	38/10405	39/13851	0.000195868	0.00409158	0.00320467	evm.TU.Hic_asm_12.153/evm.TU.Hic_asm_6.1350/evm.TU.Hic_asm_8.526/evm.TU.Hic_asm_4.735/evm.TU.Hic_asm_3.1272/evm.TU.Hic_asm_9.368/evm.TU.Hic_asm_2.405/evm.TU.Hic_asm_8.737/evm.TU.Hic_asm_8.1559/evm.TU.Hic_asm_7.965/evm.TU.Hic_asm_1.873/evm.TU.Hic_asm_13.173/evm.TU.Hic_asm_12.1080/evm.TU.Hic_asm_2.397/evm.TU.Hic_asm_3.404/evm.TU.Hic_asm_7.926/evm.TU.Hic_asm_13.43/evm.TU.Hic_asm_9.178/evm.TU.Hic_asm…	38		GO:0097708	intracellular vesicle	339/10413	408/13851	6.2474e-05	0.00130505	0.000974417	evm.TU.Hic_asm_8.644/evm.TU.Hic_asm_11.312/evm.TU.Hic_asm_9.758/evm.TU.Hic_asm_8.413/evm.TU.Hic_asm_3.124/evm.TU.Hic_asm_8.104/evm.TU.Hic_asm_11.885/evm.TU.Hic_asm_11.695/evm.TU.Hic_asm_0.796/evm.TU.Hic_asm_11.253/evm.TU.Hic_asm_4.499/evm.TU.Hic_asm_2.843/evm.TU.Hic_asm_4.115/evm.TU.Hic_asm_3.1195/evm.TU.Hic_asm_4.799/evm.TU.Hic_asm_7.1285/evm.TU.Hic_asm_0.738/evm.TU.Hic_asm_6.805/evm.TU.Hic_asm_…	339
GO:0000375	Biological Process: RNA splicing, via transesterification reactions	57/10405	61/13851	0.000201116	0.00416118	0.00325918	evm.TU.Hic_asm_13.424/evm.TU.Hic_asm_14.533/evm.TU.Hic_asm_4.601/evm.TU.Hic_asm_13.807/evm.TU.Hic_asm_12.645/evm.TU.Hic_asm_1.762/evm.TU.Hic_asm_4.365/evm.TU.Hic_asm_13.28/evm.TU.Hic_asm_0.162/evm.TU.Hic_asm_6.715/evm.TU.Hic_asm_2.911/evm.TU.Hic_asm_9.812/evm.TU.Hic_asm_8.1159/evm.TU.Hic_asm_8.187/evm.TU.Hic_asm_7.78/evm.TU.Hic_asm_10.488/evm.TU.Hic_asm_3.412/evm.TU.Hic_asm_4.197/evm.TU.Hic_asm_9…	57		GO:0044432	endoplasmic reticulum part	176/10413	204/13851	6.53491e-05	0.00135816	0.00101408	evm.TU.Hic_asm_3.90/evm.TU.Hic_asm_8.104/evm.TU.Hic_asm_12.206/evm.TU.Hic_asm_0.738/evm.TU.Hic_asm_1.251/evm.TU.Hic_asm_7.1420/evm.TU.Hic_asm_3.929/evm.TU.Hic_asm_3.570/evm.TU.Hic_asm_3.206/evm.TU.Hic_asm_3.759/evm.TU.Hic_asm_5.280/evm.TU.Hic_asm_7.516/evm.TU.Hic_asm_7.1379/evm.TU.Hic_asm_12.789/evm.TU.Hic_asm_14.1025/evm.TU.Hic_asm_6.58/evm.TU.Hic_asm_8.1772/evm.TU.Hic_asm_8.337/evm.TU.Hic_asm_2…	176
GO:0000377	RNA splicing, via transesterification reactions with bulged adenosine as nucleophile	57/10405	61/13851	0.000201116	0.00416118	0.00325918	evm.TU.Hic_asm_13.424/evm.TU.Hic_asm_14.533/evm.TU.Hic_asm_4.601/evm.TU.Hic_asm_13.807/evm.TU.Hic_asm_12.645/evm.TU.Hic_asm_1.762/evm.TU.Hic_asm_4.365/evm.TU.Hic_asm_13.28/evm.TU.Hic_asm_0.162/evm.TU.Hic_asm_6.715/evm.TU.Hic_asm_2.911/evm.TU.Hic_asm_9.812/evm.TU.Hic_asm_8.1159/evm.TU.Hic_asm_8.187/evm.TU.Hic_asm_7.78/evm.TU.Hic_asm_10.488/evm.TU.Hic_asm_3.412/evm.TU.Hic_asm_4.197/evm.TU.Hic_asm_9…	57		GO:0036464	cytoplasmic ribonucleoprotein granule	56/10413	59/13851	6.56419e-05	0.00135816	0.00101408	evm.TU.Hic_asm_7.385/evm.TU.Hic_asm_6.291/evm.TU.Hic_asm_2.766/evm.TU.Hic_asm_0.277/evm.TU.Hic_asm_4.601/evm.TU.Hic_asm_10.995/evm.TU.Hic_asm_7.838/evm.TU.Hic_asm_13.28/evm.TU.Hic_asm_6.681/evm.TU.Hic_asm_12.209/evm.TU.Hic_asm_10.993/evm.TU.Hic_asm_7.679/evm.TU.Hic_asm_8.1452/evm.TU.Hic_asm_10.918/evm.TU.Hic_asm_7.518/evm.TU.Hic_asm_10.621/evm.TU.Hic_asm_8.1743/evm.TU.Hic_asm_7.712/evm.TU.Hic_asm…	56
GO:0016462	pyrophosphatase activity	116/10405	132/13851	0.000205531	0.00423239	0.00331496	evm.TU.Hic_asm_0.132/evm.TU.Hic_asm_6.1048/evm.TU.Hic_asm_9.41/evm.TU.Hic_asm_4.163/evm.TU.Hic_asm_7.1267/evm.TU.Hic_asm_12.274/evm.TU.Hic_asm_7.327/evm.TU.Hic_asm_8.1435/evm.TU.Hic_asm_8.559/evm.TU.Hic_asm_7.971/evm.TU.Hic_asm_7.149/evm.TU.Hic_asm_11.844/evm.TU.Hic_asm_3.1004/evm.TU.Hic_asm_10.316/evm.TU.Hic_asm_8.427/evm.TU.Hic_asm_14.694/evm.TU.Hic_asm_7.861/evm.TU.Hic_asm_3.339/evm.TU.Hic_asm…	116		GO:0019637	organophosphate metabolic process	180/10413	209/13851	6.7496e-05	0.00138465	0.00103385	evm.TU.Hic_asm_14.367/evm.TU.Hic_asm_7.1497/evm.TU.Hic_asm_7.388/evm.TU.Hic_asm_4.499/evm.TU.Hic_asm_1.993/evm.TU.Hic_asm_12.206/evm.TU.Hic_asm_11.524/evm.TU.Hic_asm_7.1420/evm.TU.Hic_asm_11.724/evm.TU.Hic_asm_5.738/evm.TU.Hic_asm_3.929/evm.TU.Hic_asm_4.124/evm.TU.Hic_asm_3.759/evm.TU.Hic_asm_8.554/evm.TU.Hic_asm_7.155/evm.TU.Hic_asm_8.1597/evm.TU.Hic_asm_9.237/evm.TU.Hic_asm_13.190/evm.TU.Hic_as…	180
GO:0016567	protein ubiquitination	142/10405	164/13851	0.000212768	0.00436074	0.00341548	evm.TU.Hic_asm_9.395/evm.TU.Hic_asm_10.953/evm.TU.Hic_asm_11.702/evm.TU.Hic_asm_9.407/evm.TU.Hic_asm_6.755/evm.TU.Hic_asm_4.214/evm.TU.Hic_asm_0.386/evm.TU.Hic_asm_6.378/evm.TU.Hic_asm_7.838/evm.TU.Hic_asm_9.1264/evm.TU.Hic_asm_5.581/evm.TU.Hic_asm_7.124/evm.TU.Hic_asm_4.735/evm.TU.Hic_asm_8.1587/evm.TU.Hic_asm_4.153/evm.TU.Hic_asm_7.478/evm.TU.Hic_asm_14.616/evm.TU.Hic_asm_13.770/evm.TU.Hic_asm_…	142		GO:0030029	actin filament-based process	123/10413	139/13851	6.75594e-05	0.00138465	0.00103385	evm.TU.Hic_asm_8.413/evm.TU.Hic_asm_3.707/evm.TU.Hic_asm_6.1048/evm.TU.Hic_asm_13.111/evm.TU.Hic_asm_10.566/evm.TU.Hic_asm_7.1005/evm.TU.Hic_asm_11.724/evm.TU.Hic_asm_4.1188/evm.TU.Hic_asm_2.322/evm.TU.Hic_asm_8.547/evm.TU.Hic_asm_12.634/evm.TU.Hic_asm_13.56/evm.TU.Hic_asm_5.581/evm.TU.Hic_asm_3.339/evm.TU.Hic_asm_3.1134/evm.TU.Hic_asm_11.727/evm.TU.Hic_asm_7.706/evm.TU.Hic_asm_10.926/evm.TU.Hic_…	123
GO:0051493	regulation of cytoskeleton organization	102/10405	115/13851	0.000217676	0.0044404	0.00347787	evm.TU.Hic_asm_8.644/evm.TU.Hic_asm_11.379/evm.TU.Hic_asm_7.149/evm.TU.Hic_asm_12.795/evm.TU.Hic_asm_14.923/evm.TU.Hic_asm_8.547/evm.TU.Hic_asm_4.601/evm.TU.Hic_asm_13.56/evm.TU.Hic_asm_3.1110/evm.TU.Hic_asm_7.706/evm.TU.Hic_asm_3.205/evm.TU.Hic_asm_3.1272/evm.TU.Hic_asm_11.135/evm.TU.Hic_asm_7.1290/evm.TU.Hic_asm_0.688/evm.TU.Hic_asm_10.602/evm.TU.Hic_asm_1.380/evm.TU.Hic_asm_0.1150/evm.TU.Hic_a…	102		GO:0099080	supramolecular complex	104/10413	116/13851	6.91639e-05	0.00140251	0.00104719	evm.TU.Hic_asm_7.385/evm.TU.Hic_asm_4.598/evm.TU.Hic_asm_3.707/evm.TU.Hic_asm_6.1048/evm.TU.Hic_asm_6.1311/evm.TU.Hic_asm_7.1285/evm.TU.Hic_asm_6.408/evm.TU.Hic_asm_12.274/evm.TU.Hic_asm_13.474/evm.TU.Hic_asm_7.327/evm.TU.Hic_asm_11.724/evm.TU.Hic_asm_4.1188/evm.TU.Hic_asm_4.601/evm.TU.Hic_asm_13.56/evm.TU.Hic_asm_8.539/evm.TU.Hic_asm_3.554/evm.TU.Hic_asm_11.727/evm.TU.Hic_asm_4.599/evm.TU.Hic_as…	104
GO:0043085	positive regulation of catalytic activity	258/10405	309/13851	0.000222152	0.00451052	0.0035328	evm.TU.Hic_asm_8.644/evm.TU.Hic_asm_8.1510/evm.TU.Hic_asm_3.665/evm.TU.Hic_asm_3.707/evm.TU.Hic_asm_11.695/evm.TU.Hic_asm_0.117/evm.TU.Hic_asm_7.1048/evm.TU.Hic_asm_13.646/evm.TU.Hic_asm_4.75/evm.TU.Hic_asm_2.274/evm.TU.Hic_asm_1.898/evm.TU.Hic_asm_8.1058/evm.TU.Hic_asm_5.738/evm.TU.Hic_asm_8.219/evm.TU.Hic_asm_4.552/evm.TU.Hic_asm_4.601/evm.TU.Hic_asm_9.199/evm.TU.Hic_asm_6.668/evm.TU.Hic_asm_7.…	258		GO:0005681	spliceosomal complex	42/10413	43/13851	7.01622e-05	0.00140251	0.00104719	evm.TU.Hic_asm_14.533/evm.TU.Hic_asm_4.601/evm.TU.Hic_asm_9.199/evm.TU.Hic_asm_2.595/evm.TU.Hic_asm_13.807/evm.TU.Hic_asm_8.1260/evm.TU.Hic_asm_1.762/evm.TU.Hic_asm_8.187/evm.TU.Hic_asm_0.826/evm.TU.Hic_asm_13.767/evm.TU.Hic_asm_9.994/evm.TU.Hic_asm_9.1286/evm.TU.Hic_asm_10.280/evm.TU.Hic_asm_10.914/evm.TU.Hic_asm_0.793/evm.TU.Hic_asm_9.795/evm.TU.Hic_asm_9.1120/evm.TU.Hic_asm_7.1451/evm.TU.Hic_a…	42
GO:0065003	macromolecular complex assembly	254/10405	304/13851	0.000226208	0.0045715	0.00358056	evm.TU.Hic_asm_7.385/evm.TU.Hic_asm_8.644/evm.TU.Hic_asm_8.104/evm.TU.Hic_asm_2.843/evm.TU.Hic_asm_0.56/evm.TU.Hic_asm_9.41/evm.TU.Hic_asm_12.206/evm.TU.Hic_asm_1.329/evm.TU.Hic_asm_11.524/evm.TU.Hic_asm_10.1034/evm.TU.Hic_asm_4.75/evm.TU.Hic_asm_2.274/evm.TU.Hic_asm_4.489/evm.TU.Hic_asm_1.251/evm.TU.Hic_asm_1.337/evm.TU.Hic_asm_7.149/evm.TU.Hic_asm_3.570/evm.TU.Hic_asm_4.342/evm.TU.Hic_asm_4.124…	254		GO:0022406	membrane docking	42/10413	43/13851	7.01622e-05	0.00140251	0.00104719	evm.TU.Hic_asm_2.843/evm.TU.Hic_asm_12.75/evm.TU.Hic_asm_2.322/evm.TU.Hic_asm_7.704/evm.TU.Hic_asm_8.565/evm.TU.Hic_asm_8.1028/evm.TU.Hic_asm_13.83/evm.TU.Hic_asm_3.357/evm.TU.Hic_asm_2.50/evm.TU.Hic_asm_8.1284/evm.TU.Hic_asm_3.633/evm.TU.Hic_asm_2.862/evm.TU.Hic_asm_8.1270/evm.TU.Hic_asm_7.633/evm.TU.Hic_asm_2.419/evm.TU.Hic_asm_1.472/evm.TU.Hic_asm_9.765/evm.TU.Hic_asm_11.300/evm.TU.Hic_asm_12.…	42
GO:0016071	mRNA metabolic process	106/10405	120/13851	0.000241045	0.00484752	0.00379675	evm.TU.Hic_asm_13.424/evm.TU.Hic_asm_14.533/evm.TU.Hic_asm_4.601/evm.TU.Hic_asm_13.807/evm.TU.Hic_asm_0.1123/evm.TU.Hic_asm_9.210/evm.TU.Hic_asm_12.645/evm.TU.Hic_asm_1.762/evm.TU.Hic_asm_14.521/evm.TU.Hic_asm_4.365/evm.TU.Hic_asm_13.28/evm.TU.Hic_asm_1.494/evm.TU.Hic_asm_0.162/evm.TU.Hic_asm_6.715/evm.TU.Hic_asm_8.488/evm.TU.Hic_asm_2.911/evm.TU.Hic_asm_6.993/evm.TU.Hic_asm_14.742/evm.TU.Hic_asm…	106		GO:0044448	cell cortex part	42/10413	43/13851	7.01622e-05	0.00140251	0.00104719	evm.TU.Hic_asm_4.1126/evm.TU.Hic_asm_10.96/evm.TU.Hic_asm_11.724/evm.TU.Hic_asm_3.929/evm.TU.Hic_asm_8.547/evm.TU.Hic_asm_0.178/evm.TU.Hic_asm_13.56/evm.TU.Hic_asm_7.706/evm.TU.Hic_asm_8.886/evm.TU.Hic_asm_0.1116/evm.TU.Hic_asm_0.1150/evm.TU.Hic_asm_9.518/evm.TU.Hic_asm_9.413/evm.TU.Hic_asm_3.1155/evm.TU.Hic_asm_10.549/evm.TU.Hic_asm_12.676/evm.TU.Hic_asm_14.621/evm.TU.Hic_asm_7.1152/evm.TU.Hic_a…	42
GO:0016817	hydrolase activity, acting on acid anhydrides	115/10405	131/13851	0.000242097	0.00484752	0.00379675	evm.TU.Hic_asm_0.132/evm.TU.Hic_asm_6.1048/evm.TU.Hic_asm_9.41/evm.TU.Hic_asm_4.163/evm.TU.Hic_asm_7.1267/evm.TU.Hic_asm_12.274/evm.TU.Hic_asm_7.327/evm.TU.Hic_asm_8.1435/evm.TU.Hic_asm_8.559/evm.TU.Hic_asm_7.971/evm.TU.Hic_asm_7.149/evm.TU.Hic_asm_11.844/evm.TU.Hic_asm_3.1004/evm.TU.Hic_asm_10.316/evm.TU.Hic_asm_8.427/evm.TU.Hic_asm_14.694/evm.TU.Hic_asm_7.861/evm.TU.Hic_asm_3.339/evm.TU.Hic_asm…	115		GO:0045664	regulation of neuron differentiation	167/10413	193/13851	7.01923e-05	0.00140251	0.00104719	evm.TU.Hic_asm_6.291/evm.TU.Hic_asm_0.796/evm.TU.Hic_asm_13.111/evm.TU.Hic_asm_11.379/evm.TU.Hic_asm_7.897/evm.TU.Hic_asm_1.251/evm.TU.Hic_asm_11.724/evm.TU.Hic_asm_8.219/evm.TU.Hic_asm_6.1170/evm.TU.Hic_asm_1.557/evm.TU.Hic_asm_12.430/evm.TU.Hic_asm_10.536/evm.TU.Hic_asm_12.802/evm.TU.Hic_asm_14.521/evm.TU.Hic_asm_8.904/evm.TU.Hic_asm_11.1001/evm.TU.Hic_asm_13.28/evm.TU.Hic_asm_14.737/evm.TU.Hic…	167
GO:0002831	regulation of response to biotic stimulus	44/10405	46/13851	0.000245885	0.00487991	0.00382212	evm.TU.Hic_asm_10.953/evm.TU.Hic_asm_8.219/evm.TU.Hic_asm_9.199/evm.TU.Hic_asm_6.378/evm.TU.Hic_asm_14.616/evm.TU.Hic_asm_1.494/evm.TU.Hic_asm_10.155/evm.TU.Hic_asm_4.46/evm.TU.Hic_asm_8.337/evm.TU.Hic_asm_9.479/evm.TU.Hic_asm_10.620/evm.TU.Hic_asm_10.328/evm.TU.Hic_asm_14.979/evm.TU.Hic_asm_1.469/evm.TU.Hic_asm_0.283/evm.TU.Hic_asm_8.334/evm.TU.Hic_asm_11.745/evm.TU.Hic_asm_7.339/evm.TU.Hic_asm_…	44		GO:0035295	tube development	292/10413	349/13851	7.03674e-05	0.00140251	0.00104719	evm.TU.Hic_asm_9.758/evm.TU.Hic_asm_14.367/evm.TU.Hic_asm_8.104/evm.TU.Hic_asm_7.388/evm.TU.Hic_asm_10.158/evm.TU.Hic_asm_8.1441/evm.TU.Hic_asm_13.111/evm.TU.Hic_asm_3.413/evm.TU.Hic_asm_11.702/evm.TU.Hic_asm_6.408/evm.TU.Hic_asm_4.1126/evm.TU.Hic_asm_7.897/evm.TU.Hic_asm_8.984/evm.TU.Hic_asm_3.1177/evm.TU.Hic_asm_3.120/evm.TU.Hic_asm_12.153/evm.TU.Hic_asm_4.552/evm.TU.Hic_asm_1.557/evm.TU.Hic_as…	292
GO:0031968	organelle outer membrane	29/10405	29/13851	0.000247084	0.00487991	0.00382212	evm.TU.Hic_asm_7.1497/evm.TU.Hic_asm_4.1188/evm.TU.Hic_asm_0.388/evm.TU.Hic_asm_3.786/evm.TU.Hic_asm_10.584/evm.TU.Hic_asm_9.145/evm.TU.Hic_asm_4.11/evm.TU.Hic_asm_3.488/evm.TU.Hic_asm_10.198/evm.TU.Hic_asm_0.283/evm.TU.Hic_asm_10.784/evm.TU.Hic_asm_7.339/evm.TU.Hic_asm_7.1357/evm.TU.Hic_asm_9.998/evm.TU.Hic_asm_8.1066/evm.TU.Hic_asm_7.700/evm.TU.Hic_asm_6.360/evm.TU.Hic_asm_9.999/evm.TU.Hic_asm_…	29		GO:0003755	peptidyl-prolyl cis-trans isomerase activity	33/10413	33/13851	8.0473e-05	0.00158934	0.00118669	evm.TU.Hic_asm_4.761/evm.TU.Hic_asm_2.276/evm.TU.Hic_asm_0.698/evm.TU.Hic_asm_10.113/evm.TU.Hic_asm_9.1163/evm.TU.Hic_asm_0.1166/evm.TU.Hic_asm_8.18/evm.TU.Hic_asm_4.333/evm.TU.Hic_asm_12.896/evm.TU.Hic_asm_0.677/evm.TU.Hic_asm_6.347/evm.TU.Hic_asm_11.1058/evm.TU.Hic_asm_3.423/evm.TU.Hic_asm_6.608/evm.TU.Hic_asm_6.567/evm.TU.Hic_asm_2.288/evm.TU.Hic_asm_2.813/evm.TU.Hic_asm_1.448/evm.TU.Hic_asm_2…	33
GO:0071427	mRNA-containing ribonucleoprotein complex export from nucleus	29/10405	29/13851	0.000247084	0.00487991	0.00382212	evm.TU.Hic_asm_14.533/evm.TU.Hic_asm_12.645/evm.TU.Hic_asm_9.812/evm.TU.Hic_asm_2.135/evm.TU.Hic_asm_10.492/evm.TU.Hic_asm_8.108/evm.TU.Hic_asm_12.619/evm.TU.Hic_asm_12.914/evm.TU.Hic_asm_12.121/evm.TU.Hic_asm_6.1284/evm.TU.Hic_asm_8.862/evm.TU.Hic_asm_7.375/evm.TU.Hic_asm_1.797/evm.TU.Hic_asm_1.354/evm.TU.Hic_asm_0.519/evm.TU.Hic_asm_7.162/evm.TU.Hic_asm_4.502/evm.TU.Hic_asm_2.621/evm.TU.Hic_asm…	29		GO:0097711	ciliary basal body-plasma membrane docking	33/10413	33/13851	8.0473e-05	0.00158934	0.00118669	evm.TU.Hic_asm_12.75/evm.TU.Hic_asm_2.322/evm.TU.Hic_asm_7.704/evm.TU.Hic_asm_8.565/evm.TU.Hic_asm_8.1028/evm.TU.Hic_asm_13.83/evm.TU.Hic_asm_3.357/evm.TU.Hic_asm_2.50/evm.TU.Hic_asm_8.1284/evm.TU.Hic_asm_3.633/evm.TU.Hic_asm_2.862/evm.TU.Hic_asm_8.1270/evm.TU.Hic_asm_7.633/evm.TU.Hic_asm_2.419/evm.TU.Hic_asm_1.472/evm.TU.Hic_asm_11.300/evm.TU.Hic_asm_12.617/evm.TU.Hic_asm_10.98/evm.TU.Hic_asm_0.…	33
GO:0030705	cytoskeleton-dependent intracellular transport	37/10405	38/13851	0.00025474	0.00500835	0.00392272	evm.TU.Hic_asm_2.843/evm.TU.Hic_asm_3.1195/evm.TU.Hic_asm_7.475/evm.TU.Hic_asm_12.69/evm.TU.Hic_asm_3.1196/evm.TU.Hic_asm_1.898/evm.TU.Hic_asm_4.315/evm.TU.Hic_asm_10.301/evm.TU.Hic_asm_8.1284/evm.TU.Hic_asm_9.403/evm.TU.Hic_asm_1.861/evm.TU.Hic_asm_4.18/evm.TU.Hic_asm_10.960/evm.TU.Hic_asm_3.1197/evm.TU.Hic_asm_0.659/evm.TU.Hic_asm_3.1140/evm.TU.Hic_asm_7.1253/evm.TU.Hic_asm_1.952/evm.TU.Hic_asm…	37		GO:0051082	unfolded protein binding	55/10413	58/13851	8.32119e-05	0.001636	0.00122152	evm.TU.Hic_asm_12.246/evm.TU.Hic_asm_7.789/evm.TU.Hic_asm_8.89/evm.TU.Hic_asm_9.115/evm.TU.Hic_asm_2.436/evm.TU.Hic_asm_10.980/evm.TU.Hic_asm_3.707/evm.TU.Hic_asm_10.712/evm.TU.Hic_asm_4.244/evm.TU.Hic_asm_9.821/evm.TU.Hic_asm_3.1195/evm.TU.Hic_asm_3.1240/evm.TU.Hic_asm_7.1347/evm.TU.Hic_asm_7.785/evm.TU.Hic_asm_0.1176/evm.TU.Hic_asm_3.1196/evm.TU.Hic_asm_14.428/evm.TU.Hic_asm_9.923/evm.TU.Hic_as…	55
GO:0005694	chromosome	218/10405	259/13851	0.000256103	0.00501247	0.00392595	evm.TU.Hic_asm_0.132/evm.TU.Hic_asm_1.629/evm.TU.Hic_asm_9.395/evm.TU.Hic_asm_8.1441/evm.TU.Hic_asm_9.41/evm.TU.Hic_asm_11.1124/evm.TU.Hic_asm_4.163/evm.TU.Hic_asm_6.205/evm.TU.Hic_asm_6.408/evm.TU.Hic_asm_4.563/evm.TU.Hic_asm_4.489/evm.TU.Hic_asm_13.358/evm.TU.Hic_asm_0.965/evm.TU.Hic_asm_12.795/evm.TU.Hic_asm_12.153/evm.TU.Hic_asm_1.557/evm.TU.Hic_asm_4.601/evm.TU.Hic_asm_8.1657/evm.TU.Hic_asm_…	218		GO:0044877	macromolecular complex binding	215/10413	253/13851	8.99475e-05	0.00176046	0.00131445	evm.TU.Hic_asm_13.316/evm.TU.Hic_asm_8.644/evm.TU.Hic_asm_8.920/evm.TU.Hic_asm_8.1510/evm.TU.Hic_asm_2.843/evm.TU.Hic_asm_13.111/evm.TU.Hic_asm_10.566/evm.TU.Hic_asm_7.1285/evm.TU.Hic_asm_6.408/evm.TU.Hic_asm_2.274/evm.TU.Hic_asm_4.489/evm.TU.Hic_asm_3.1177/evm.TU.Hic_asm_12.795/evm.TU.Hic_asm_3.929/evm.TU.Hic_asm_4.552/evm.TU.Hic_asm_8.547/evm.TU.Hic_asm_12.634/evm.TU.Hic_asm_4.601/evm.TU.Hic_as…	215
GO:1902850	microtubule cytoskeleton organization involved in mitosis	50/10405	53/13851	0.000260343	0.00507261	0.00397305	evm.TU.Hic_asm_7.1048/evm.TU.Hic_asm_7.475/evm.TU.Hic_asm_7.1005/evm.TU.Hic_asm_7.327/evm.TU.Hic_asm_12.795/evm.TU.Hic_asm_9.199/evm.TU.Hic_asm_8.526/evm.TU.Hic_asm_3.1110/evm.TU.Hic_asm_3.1035/evm.TU.Hic_asm_6.1215/evm.TU.Hic_asm_8.614/evm.TU.Hic_asm_8.124/evm.TU.Hic_asm_13.579/evm.TU.Hic_asm_14.98/evm.TU.Hic_asm_8.681/evm.TU.Hic_asm_2.862/evm.TU.Hic_asm_13.309/evm.TU.Hic_asm_11.550/evm.TU.Hic_a…	50		GO:0055037	recycling endosome	41/10413	42/13851	9.13826e-05	0.00177258	0.0013235	evm.TU.Hic_asm_3.991/evm.TU.Hic_asm_11.885/evm.TU.Hic_asm_7.1285/evm.TU.Hic_asm_6.848/evm.TU.Hic_asm_4.1173/evm.TU.Hic_asm_7.499/evm.TU.Hic_asm_10.812/evm.TU.Hic_asm_3.1220/evm.TU.Hic_asm_7.775/evm.TU.Hic_asm_1.864/evm.TU.Hic_asm_3.414/evm.TU.Hic_asm_5.163/evm.TU.Hic_asm_2.353/evm.TU.Hic_asm_8.1733/evm.TU.Hic_asm_11.679/evm.TU.Hic_asm_9.69/evm.TU.Hic_asm_6.146/evm.TU.Hic_asm_2.642/evm.TU.Hic_asm_…	41
GO:0031327	negative regulation of cellular biosynthetic process	256/10405	307/13851	0.000278411	0.00540043	0.00422981	evm.TU.Hic_asm_7.385/evm.TU.Hic_asm_6.291/evm.TU.Hic_asm_9.395/evm.TU.Hic_asm_3.707/evm.TU.Hic_asm_7.388/evm.TU.Hic_asm_12.276/evm.TU.Hic_asm_2.766/evm.TU.Hic_asm_8.1441/evm.TU.Hic_asm_9.41/evm.TU.Hic_asm_11.702/evm.TU.Hic_asm_4.163/evm.TU.Hic_asm_0.117/evm.TU.Hic_asm_6.408/evm.TU.Hic_asm_4.563/evm.TU.Hic_asm_4.489/evm.TU.Hic_asm_0.965/evm.TU.Hic_asm_11.724/evm.TU.Hic_asm_13.267/evm.TU.Hic_asm_5.…	256		GO:0140056	organelle localization by membrane tethering	41/10413	42/13851	9.13826e-05	0.00177258	0.0013235	evm.TU.Hic_asm_2.843/evm.TU.Hic_asm_12.75/evm.TU.Hic_asm_2.322/evm.TU.Hic_asm_7.704/evm.TU.Hic_asm_8.565/evm.TU.Hic_asm_8.1028/evm.TU.Hic_asm_13.83/evm.TU.Hic_asm_3.357/evm.TU.Hic_asm_2.50/evm.TU.Hic_asm_8.1284/evm.TU.Hic_asm_3.633/evm.TU.Hic_asm_2.862/evm.TU.Hic_asm_8.1270/evm.TU.Hic_asm_7.633/evm.TU.Hic_asm_2.419/evm.TU.Hic_asm_1.472/evm.TU.Hic_asm_9.765/evm.TU.Hic_asm_11.300/evm.TU.Hic_asm_12.…	41
GO:0002165	instar larval or pupal development	105/10405	119/13851	0.00028539	0.00551119	0.00431656	evm.TU.Hic_asm_10.158/evm.TU.Hic_asm_8.1441/evm.TU.Hic_asm_13.111/evm.TU.Hic_asm_3.413/evm.TU.Hic_asm_7.897/evm.TU.Hic_asm_8.984/evm.TU.Hic_asm_6.1341/evm.TU.Hic_asm_0.706/evm.TU.Hic_asm_8.16/evm.TU.Hic_asm_10.448/evm.TU.Hic_asm_14.737/evm.TU.Hic_asm_7.706/evm.TU.Hic_asm_10.926/evm.TU.Hic_asm_8.1284/evm.TU.Hic_asm_4.46/evm.TU.Hic_asm_4.662/evm.TU.Hic_asm_4.1106/evm.TU.Hic_asm_8.886/evm.TU.Hic_asm…	105		GO:0009890	negative regulation of biosynthetic process	262/10413	312/13851	9.74571e-05	0.001882	0.00140521	evm.TU.Hic_asm_7.385/evm.TU.Hic_asm_6.291/evm.TU.Hic_asm_9.395/evm.TU.Hic_asm_3.707/evm.TU.Hic_asm_7.388/evm.TU.Hic_asm_12.276/evm.TU.Hic_asm_7.753/evm.TU.Hic_asm_2.766/evm.TU.Hic_asm_8.1441/evm.TU.Hic_asm_9.41/evm.TU.Hic_asm_11.702/evm.TU.Hic_asm_4.163/evm.TU.Hic_asm_0.117/evm.TU.Hic_asm_6.408/evm.TU.Hic_asm_4.563/evm.TU.Hic_asm_4.489/evm.TU.Hic_asm_0.965/evm.TU.Hic_asm_11.724/evm.TU.Hic_asm_13.…	262
GO:0005874	microtubule	91/10405	102/13851	0.000291207	0.00559864	0.00438505	evm.TU.Hic_asm_4.223/evm.TU.Hic_asm_0.709/evm.TU.Hic_asm_6.408/evm.TU.Hic_asm_12.274/evm.TU.Hic_asm_9.906/evm.TU.Hic_asm_7.327/evm.TU.Hic_asm_12.673/evm.TU.Hic_asm_0.374/evm.TU.Hic_asm_3.560/evm.TU.Hic_asm_4.601/evm.TU.Hic_asm_10.1080/evm.TU.Hic_asm_10.316/evm.TU.Hic_asm_8.539/evm.TU.Hic_asm_1.789/evm.TU.Hic_asm_3.1110/evm.TU.Hic_asm_12.91/evm.TU.Hic_asm_5.672/evm.TU.Hic_asm_6.128/evm.TU.Hic_asm_…	91		GO:0099081	supramolecular polymer	102/10413	114/13851	9.94774e-05	0.00190409	0.0014217	evm.TU.Hic_asm_7.385/evm.TU.Hic_asm_4.598/evm.TU.Hic_asm_3.707/evm.TU.Hic_asm_6.1048/evm.TU.Hic_asm_6.1311/evm.TU.Hic_asm_7.1285/evm.TU.Hic_asm_6.408/evm.TU.Hic_asm_12.274/evm.TU.Hic_asm_13.474/evm.TU.Hic_asm_7.327/evm.TU.Hic_asm_11.724/evm.TU.Hic_asm_4.1188/evm.TU.Hic_asm_4.601/evm.TU.Hic_asm_13.56/evm.TU.Hic_asm_8.539/evm.TU.Hic_asm_3.554/evm.TU.Hic_asm_11.727/evm.TU.Hic_asm_4.599/evm.TU.Hic_as…	102
GO:0048584	positive regulation of response to stimulus	374/10405	457/13851	0.000308748	0.00590974	0.00462872	evm.TU.Hic_asm_8.891/evm.TU.Hic_asm_8.1510/evm.TU.Hic_asm_8.413/evm.TU.Hic_asm_9.395/evm.TU.Hic_asm_10.953/evm.TU.Hic_asm_8.104/evm.TU.Hic_asm_3.665/evm.TU.Hic_asm_10.158/evm.TU.Hic_asm_8.449/evm.TU.Hic_asm_13.111/evm.TU.Hic_asm_11.379/evm.TU.Hic_asm_10.566/evm.TU.Hic_asm_7.1285/evm.TU.Hic_asm_4.75/evm.TU.Hic_asm_8.984/evm.TU.Hic_asm_0.965/evm.TU.Hic_asm_11.724/evm.TU.Hic_asm_0.386/evm.TU.Hic_asm…	374		GO:0099512	supramolecular fiber	102/10413	114/13851	9.94774e-05	0.00190409	0.0014217	evm.TU.Hic_asm_7.385/evm.TU.Hic_asm_4.598/evm.TU.Hic_asm_3.707/evm.TU.Hic_asm_6.1048/evm.TU.Hic_asm_6.1311/evm.TU.Hic_asm_7.1285/evm.TU.Hic_asm_6.408/evm.TU.Hic_asm_12.274/evm.TU.Hic_asm_13.474/evm.TU.Hic_asm_7.327/evm.TU.Hic_asm_11.724/evm.TU.Hic_asm_4.1188/evm.TU.Hic_asm_4.601/evm.TU.Hic_asm_13.56/evm.TU.Hic_asm_8.539/evm.TU.Hic_asm_3.554/evm.TU.Hic_asm_11.727/evm.TU.Hic_asm_4.599/evm.TU.Hic_as…	102
GO:0051321	meiotic cell cycle	81/10405	90/13851	0.000313795	0.00594583	0.00465699	evm.TU.Hic_asm_12.274/evm.TU.Hic_asm_0.965/evm.TU.Hic_asm_7.327/evm.TU.Hic_asm_8.526/evm.TU.Hic_asm_14.281/evm.TU.Hic_asm_5.581/evm.TU.Hic_asm_0.673/evm.TU.Hic_asm_8.1216/evm.TU.Hic_asm_0.85/evm.TU.Hic_asm_6.1215/evm.TU.Hic_asm_2.405/evm.TU.Hic_asm_7.1290/evm.TU.Hic_asm_14.742/evm.TU.Hic_asm_8.1167/evm.TU.Hic_asm_6.681/evm.TU.Hic_asm_13.309/evm.TU.Hic_asm_8.1452/evm.TU.Hic_asm_11.156/evm.TU.Hic_a…	81		GO:0098827	endoplasmic reticulum subcompartment	134/10413	153/13851	0.000103277	0.00196815	0.00146953	evm.TU.Hic_asm_3.90/evm.TU.Hic_asm_8.104/evm.TU.Hic_asm_12.206/evm.TU.Hic_asm_7.1420/evm.TU.Hic_asm_3.929/evm.TU.Hic_asm_3.570/evm.TU.Hic_asm_3.206/evm.TU.Hic_asm_3.759/evm.TU.Hic_asm_5.280/evm.TU.Hic_asm_7.516/evm.TU.Hic_asm_7.1379/evm.TU.Hic_asm_12.789/evm.TU.Hic_asm_14.1025/evm.TU.Hic_asm_6.58/evm.TU.Hic_asm_8.1772/evm.TU.Hic_asm_2.36/evm.TU.Hic_asm_4.18/evm.TU.Hic_asm_8.886/evm.TU.Hic_asm_3.9…	134
GO:0007030	Golgi organization	55/10405	59/13851	0.000314002	0.00594583	0.00465699	evm.TU.Hic_asm_14.367/evm.TU.Hic_asm_2.502/evm.TU.Hic_asm_12.785/evm.TU.Hic_asm_4.590/evm.TU.Hic_asm_14.320/evm.TU.Hic_asm_6.1215/evm.TU.Hic_asm_11.355/evm.TU.Hic_asm_11.688/evm.TU.Hic_asm_6.553/evm.TU.Hic_asm_9.61/evm.TU.Hic_asm_3.1155/evm.TU.Hic_asm_11.439/evm.TU.Hic_asm_9.227/evm.TU.Hic_asm_12.813/evm.TU.Hic_asm_5.113/evm.TU.Hic_asm_12.92/evm.TU.Hic_asm_4.407/evm.TU.Hic_asm_2.420/evm.TU.Hic_as…	55		GO:0051650	establishment of vesicle localization	54/10413	57/13851	0.000105396	0.00199825	0.001492	evm.TU.Hic_asm_2.843/evm.TU.Hic_asm_4.115/evm.TU.Hic_asm_3.1195/evm.TU.Hic_asm_7.475/evm.TU.Hic_asm_12.69/evm.TU.Hic_asm_3.1177/evm.TU.Hic_asm_3.1196/evm.TU.Hic_asm_8.547/evm.TU.Hic_asm_3.206/evm.TU.Hic_asm_0.178/evm.TU.Hic_asm_5.387/evm.TU.Hic_asm_8.1772/evm.TU.Hic_asm_8.1845/evm.TU.Hic_asm_7.480/evm.TU.Hic_asm_6.1215/evm.TU.Hic_asm_9.403/evm.TU.Hic_asm_4.18/evm.TU.Hic_asm_3.1197/evm.TU.Hic_asm_…	54
GO:0006518	peptide metabolic process	71/10405	78/13851	0.000316107	0.00594583	0.00465699	evm.TU.Hic_asm_3.1130/evm.TU.Hic_asm_10.232/evm.TU.Hic_asm_6.1170/evm.TU.Hic_asm_6.1044/evm.TU.Hic_asm_8.904/evm.TU.Hic_asm_2.877/evm.TU.Hic_asm_12.584/evm.TU.Hic_asm_3.786/evm.TU.Hic_asm_9.159/evm.TU.Hic_asm_14.1022/evm.TU.Hic_asm_4.352/evm.TU.Hic_asm_2.72/evm.TU.Hic_asm_2.221/evm.TU.Hic_asm_5.369/evm.TU.Hic_asm_6.1139/evm.TU.Hic_asm_7.966/evm.TU.Hic_asm_2.397/evm.TU.Hic_asm_0.468/evm.TU.Hic_asm…	71		GO:0032886	regulation of microtubule-based process	60/10413	64/13851	0.000106236	0.00199825	0.001492	evm.TU.Hic_asm_8.644/evm.TU.Hic_asm_11.379/evm.TU.Hic_asm_7.149/evm.TU.Hic_asm_12.795/evm.TU.Hic_asm_14.923/evm.TU.Hic_asm_4.601/evm.TU.Hic_asm_14.1025/evm.TU.Hic_asm_12.93/evm.TU.Hic_asm_3.1110/evm.TU.Hic_asm_3.205/evm.TU.Hic_asm_3.1272/evm.TU.Hic_asm_11.135/evm.TU.Hic_asm_7.1290/evm.TU.Hic_asm_2.36/evm.TU.Hic_asm_0.688/evm.TU.Hic_asm_1.380/evm.TU.Hic_asm_9.439/evm.TU.Hic_asm_7.330/evm.TU.Hic_as…	60
GO:0030707	ovarian follicle cell development	71/10405	78/13851	0.000316107	0.00594583	0.00465699	evm.TU.Hic_asm_2.766/evm.TU.Hic_asm_10.566/evm.TU.Hic_asm_4.1126/evm.TU.Hic_asm_4.1173/evm.TU.Hic_asm_12.153/evm.TU.Hic_asm_14.737/evm.TU.Hic_asm_7.706/evm.TU.Hic_asm_4.46/evm.TU.Hic_asm_13.919/evm.TU.Hic_asm_8.614/evm.TU.Hic_asm_4.504/evm.TU.Hic_asm_8.681/evm.TU.Hic_asm_8.585/evm.TU.Hic_asm_5.657/evm.TU.Hic_asm_12.708/evm.TU.Hic_asm_3.1063/evm.TU.Hic_asm_11.386/evm.TU.Hic_asm_3.1155/evm.TU.Hic_a…	71		GO:0099513	polymeric cytoskeletal fiber	60/10413	64/13851	0.000106236	0.00199825	0.001492	evm.TU.Hic_asm_7.1285/evm.TU.Hic_asm_6.408/evm.TU.Hic_asm_12.274/evm.TU.Hic_asm_7.327/evm.TU.Hic_asm_11.724/evm.TU.Hic_asm_4.601/evm.TU.Hic_asm_13.56/evm.TU.Hic_asm_8.539/evm.TU.Hic_asm_7.1523/evm.TU.Hic_asm_3.1110/evm.TU.Hic_asm_7.706/evm.TU.Hic_asm_14.555/evm.TU.Hic_asm_9.640/evm.TU.Hic_asm_4.11/evm.TU.Hic_asm_3.724/evm.TU.Hic_asm_9.1100/evm.TU.Hic_asm_7.633/evm.TU.Hic_asm_4.100/evm.TU.Hic_asm_…	60
GO:0009891	positive regulation of biosynthetic process	348/10405	424/13851	0.00032221	0.00603449	0.00472643	evm.TU.Hic_asm_6.1263/evm.TU.Hic_asm_7.385/evm.TU.Hic_asm_8.644/evm.TU.Hic_asm_7.388/evm.TU.Hic_asm_2.766/evm.TU.Hic_asm_8.449/evm.TU.Hic_asm_8.1441/evm.TU.Hic_asm_11.1124/evm.TU.Hic_asm_4.163/evm.TU.Hic_asm_2.537/evm.TU.Hic_asm_1.871/evm.TU.Hic_asm_0.526/evm.TU.Hic_asm_13.358/evm.TU.Hic_asm_1.337/evm.TU.Hic_asm_14.533/evm.TU.Hic_asm_12.627/evm.TU.Hic_asm_5.738/evm.TU.Hic_asm_1.378/evm.TU.Hic_asm…	348		GO:1901566	organonitrogen compound biosynthetic process	249/10413	296/13851	0.000113123	0.00211814	0.00158151	evm.TU.Hic_asm_11.312/evm.TU.Hic_asm_7.1437/evm.TU.Hic_asm_14.367/evm.TU.Hic_asm_7.1497/evm.TU.Hic_asm_8.104/evm.TU.Hic_asm_1.993/evm.TU.Hic_asm_12.206/evm.TU.Hic_asm_10.232/evm.TU.Hic_asm_0.526/evm.TU.Hic_asm_4.53/evm.TU.Hic_asm_11.310/evm.TU.Hic_asm_8.1435/evm.TU.Hic_asm_7.1028/evm.TU.Hic_asm_5.738/evm.TU.Hic_asm_3.929/evm.TU.Hic_asm_6.1170/evm.TU.Hic_asm_12.1054/evm.TU.Hic_asm_3.759/evm.TU.Hic…	249
GO:0051170	nuclear import	28/10405	28/13851	0.000329136	0.00609592	0.00477454	evm.TU.Hic_asm_8.1441/evm.TU.Hic_asm_3.1134/evm.TU.Hic_asm_1.380/evm.TU.Hic_asm_8.1382/evm.TU.Hic_asm_7.633/evm.TU.Hic_asm_5.113/evm.TU.Hic_asm_12.877/evm.TU.Hic_asm_6.1284/evm.TU.Hic_asm_2.278/evm.TU.Hic_asm_12.633/evm.TU.Hic_asm_8.1562/evm.TU.Hic_asm_13.810/evm.TU.Hic_asm_11.895/evm.TU.Hic_asm_2.621/evm.TU.Hic_asm_3.994/evm.TU.Hic_asm_9.755/evm.TU.Hic_asm_11.523/evm.TU.Hic_asm_8.1196/evm.TU.Hic…	28		GO:0055086	nucleobase-containing small molecule metabolic process	106/10413	119/13851	0.000113858	0.00211814	0.00158151	evm.TU.Hic_asm_14.367/evm.TU.Hic_asm_1.993/evm.TU.Hic_asm_0.526/evm.TU.Hic_asm_7.1420/evm.TU.Hic_asm_5.738/evm.TU.Hic_asm_3.929/evm.TU.Hic_asm_4.124/evm.TU.Hic_asm_8.554/evm.TU.Hic_asm_7.155/evm.TU.Hic_asm_2.655/evm.TU.Hic_asm_9.237/evm.TU.Hic_asm_13.190/evm.TU.Hic_asm_4.350/evm.TU.Hic_asm_14.320/evm.TU.Hic_asm_14.349/evm.TU.Hic_asm_6.596/evm.TU.Hic_asm_7.1290/evm.TU.Hic_asm_9.433/evm.TU.Hic_asm_…	106
GO:0000086	G2/M transition of mitotic cell cycle	36/10405	37/13851	0.000331102	0.00609592	0.00477454	evm.TU.Hic_asm_8.1494/evm.TU.Hic_asm_8.526/evm.TU.Hic_asm_7.704/evm.TU.Hic_asm_8.565/evm.TU.Hic_asm_13.83/evm.TU.Hic_asm_14.521/evm.TU.Hic_asm_2.50/evm.TU.Hic_asm_8.1284/evm.TU.Hic_asm_3.633/evm.TU.Hic_asm_2.862/evm.TU.Hic_asm_8.1270/evm.TU.Hic_asm_7.633/evm.TU.Hic_asm_1.472/evm.TU.Hic_asm_7.1152/evm.TU.Hic_asm_11.300/evm.TU.Hic_asm_12.617/evm.TU.Hic_asm_14.961/evm.TU.Hic_asm_10.98/evm.TU.Hic_asm…	36		GO:0045934	negative regulation of nucleobase-containing compound metabolic process	245/10413	291/13851	0.000114072	0.00211814	0.00158151	evm.TU.Hic_asm_7.385/evm.TU.Hic_asm_9.395/evm.TU.Hic_asm_3.707/evm.TU.Hic_asm_12.276/evm.TU.Hic_asm_7.753/evm.TU.Hic_asm_8.1441/evm.TU.Hic_asm_9.41/evm.TU.Hic_asm_11.702/evm.TU.Hic_asm_4.163/evm.TU.Hic_asm_0.117/evm.TU.Hic_asm_6.408/evm.TU.Hic_asm_4.563/evm.TU.Hic_asm_0.526/evm.TU.Hic_asm_4.489/evm.TU.Hic_asm_0.965/evm.TU.Hic_asm_11.724/evm.TU.Hic_asm_13.267/evm.TU.Hic_asm_5.738/evm.TU.Hic_asm_7.…	245
GO:0016032	viral process	36/10405	37/13851	0.000331102	0.00609592	0.00477454	evm.TU.Hic_asm_11.312/evm.TU.Hic_asm_11.310/evm.TU.Hic_asm_6.378/evm.TU.Hic_asm_8.1755/evm.TU.Hic_asm_8.614/evm.TU.Hic_asm_6.1346/evm.TU.Hic_asm_9.1115/evm.TU.Hic_asm_2.337/evm.TU.Hic_asm_7.447/evm.TU.Hic_asm_12.619/evm.TU.Hic_asm_3.414/evm.TU.Hic_asm_5.673/evm.TU.Hic_asm_8.1850/evm.TU.Hic_asm_11.832/evm.TU.Hic_asm_7.1486/evm.TU.Hic_asm_3.845/evm.TU.Hic_asm_11.328/evm.TU.Hic_asm_11.745/evm.TU.Hic…	36		GO:0044087	regulation of cellular component biogenesis	225/10413	266/13851	0.000116822	0.00215996	0.00161274	evm.TU.Hic_asm_8.413/evm.TU.Hic_asm_3.707/evm.TU.Hic_asm_4.458/evm.TU.Hic_asm_4.499/evm.TU.Hic_asm_9.41/evm.TU.Hic_asm_10.566/evm.TU.Hic_asm_4.163/evm.TU.Hic_asm_7.475/evm.TU.Hic_asm_13.646/evm.TU.Hic_asm_3.1177/evm.TU.Hic_asm_2.322/evm.TU.Hic_asm_12.795/evm.TU.Hic_asm_4.552/evm.TU.Hic_asm_4.601/evm.TU.Hic_asm_4.209/evm.TU.Hic_asm_6.378/evm.TU.Hic_asm_13.56/evm.TU.Hic_asm_8.565/evm.TU.Hic_asm_8.1…	225
GO:0044839	cell cycle G2/M phase transition	36/10405	37/13851	0.000331102	0.00609592	0.00477454	evm.TU.Hic_asm_8.1494/evm.TU.Hic_asm_8.526/evm.TU.Hic_asm_7.704/evm.TU.Hic_asm_8.565/evm.TU.Hic_asm_13.83/evm.TU.Hic_asm_14.521/evm.TU.Hic_asm_2.50/evm.TU.Hic_asm_8.1284/evm.TU.Hic_asm_3.633/evm.TU.Hic_asm_2.862/evm.TU.Hic_asm_8.1270/evm.TU.Hic_asm_7.633/evm.TU.Hic_asm_1.472/evm.TU.Hic_asm_7.1152/evm.TU.Hic_asm_11.300/evm.TU.Hic_asm_12.617/evm.TU.Hic_asm_14.961/evm.TU.Hic_asm_10.98/evm.TU.Hic_asm…	36		GO:0005929	cilium	176/10413	205/13851	0.000118953	0.00218093	0.0016284	evm.TU.Hic_asm_7.385/evm.TU.Hic_asm_14.367/evm.TU.Hic_asm_3.124/evm.TU.Hic_asm_4.458/evm.TU.Hic_asm_7.840/evm.TU.Hic_asm_6.905/evm.TU.Hic_asm_1.329/evm.TU.Hic_asm_1.871/evm.TU.Hic_asm_13.646/evm.TU.Hic_asm_4.489/evm.TU.Hic_asm_9.13/evm.TU.Hic_asm_8.984/evm.TU.Hic_asm_12.75/evm.TU.Hic_asm_2.322/evm.TU.Hic_asm_6.334/evm.TU.Hic_asm_12.749/evm.TU.Hic_asm_3.1004/evm.TU.Hic_asm_8.539/evm.TU.Hic_asm_2.1…	176
GO:0051254	positive regulation of RNA metabolic process	273/10405	329/13851	0.000346325	0.00634929	0.00497299	evm.TU.Hic_asm_7.385/evm.TU.Hic_asm_8.644/evm.TU.Hic_asm_2.766/evm.TU.Hic_asm_8.1441/evm.TU.Hic_asm_11.1124/evm.TU.Hic_asm_4.163/evm.TU.Hic_asm_2.537/evm.TU.Hic_asm_1.871/evm.TU.Hic_asm_0.526/evm.TU.Hic_asm_13.358/evm.TU.Hic_asm_14.533/evm.TU.Hic_asm_12.627/evm.TU.Hic_asm_1.378/evm.TU.Hic_asm_12.1203/evm.TU.Hic_asm_12.795/evm.TU.Hic_asm_14.923/evm.TU.Hic_asm_12.153/evm.TU.Hic_asm_4.601/evm.TU.Hic…	273		GO:0097164	ammonium ion metabolic process	40/10413	41/13851	0.00011896	0.00218093	0.0016284	evm.TU.Hic_asm_7.1497/evm.TU.Hic_asm_0.355/evm.TU.Hic_asm_9.596/evm.TU.Hic_asm_11.387/evm.TU.Hic_asm_8.111/evm.TU.Hic_asm_9.377/evm.TU.Hic_asm_0.468/evm.TU.Hic_asm_9.735/evm.TU.Hic_asm_0.430/evm.TU.Hic_asm_9.749/evm.TU.Hic_asm_9.751/evm.TU.Hic_asm_4.1226/evm.TU.Hic_asm_8.602/evm.TU.Hic_asm_8.1201/evm.TU.Hic_asm_2.489/evm.TU.Hic_asm_6.194/evm.TU.Hic_asm_0.335/evm.TU.Hic_asm_13.456/evm.TU.Hic_asm_1…	40
GO:0010558	negative regulation of macromolecule biosynthetic process	242/10405	290/13851	0.000369736	0.00675002	0.00528685	evm.TU.Hic_asm_7.385/evm.TU.Hic_asm_6.291/evm.TU.Hic_asm_9.395/evm.TU.Hic_asm_3.707/evm.TU.Hic_asm_7.388/evm.TU.Hic_asm_12.276/evm.TU.Hic_asm_2.766/evm.TU.Hic_asm_8.1441/evm.TU.Hic_asm_9.41/evm.TU.Hic_asm_11.702/evm.TU.Hic_asm_4.163/evm.TU.Hic_asm_0.117/evm.TU.Hic_asm_6.408/evm.TU.Hic_asm_4.563/evm.TU.Hic_asm_4.489/evm.TU.Hic_asm_0.965/evm.TU.Hic_asm_11.724/evm.TU.Hic_asm_13.267/evm.TU.Hic_asm_7.…	242		GO:0016788	hydrolase activity, acting on ester bonds	192/10413	225/13851	0.000127794	0.00232962	0.00173942	evm.TU.Hic_asm_4.499/evm.TU.Hic_asm_10.74/evm.TU.Hic_asm_11.724/evm.TU.Hic_asm_5.55/evm.TU.Hic_asm_5.738/evm.TU.Hic_asm_8.219/evm.TU.Hic_asm_8.554/evm.TU.Hic_asm_0.416/evm.TU.Hic_asm_8.427/evm.TU.Hic_asm_11.73/evm.TU.Hic_asm_8.1597/evm.TU.Hic_asm_6.896/evm.TU.Hic_asm_0.1123/evm.TU.Hic_asm_13.190/evm.TU.Hic_asm_14.521/evm.TU.Hic_asm_2.873/evm.TU.Hic_asm_2.736/evm.TU.Hic_asm_0.688/evm.TU.Hic_asm_14…	192
GO:0032956	regulation of actin cytoskeleton organization	65/10405	71/13851	0.000374904	0.00678733	0.00531607	evm.TU.Hic_asm_11.379/evm.TU.Hic_asm_8.547/evm.TU.Hic_asm_13.56/evm.TU.Hic_asm_14.737/evm.TU.Hic_asm_7.706/evm.TU.Hic_asm_10.602/evm.TU.Hic_asm_0.1150/evm.TU.Hic_asm_5.657/evm.TU.Hic_asm_9.413/evm.TU.Hic_asm_3.1155/evm.TU.Hic_asm_2.72/evm.TU.Hic_asm_2.729/evm.TU.Hic_asm_11.191/evm.TU.Hic_asm_10.549/evm.TU.Hic_asm_12.1156/evm.TU.Hic_asm_8.1026/evm.TU.Hic_asm_7.1152/evm.TU.Hic_asm_8.137/evm.TU.Hic_…	65		GO:0031346	positive regulation of cell projection organization	110/10413	124/13851	0.000128216	0.00232962	0.00173942	evm.TU.Hic_asm_6.291/evm.TU.Hic_asm_7.388/evm.TU.Hic_asm_4.458/evm.TU.Hic_asm_13.111/evm.TU.Hic_asm_11.379/evm.TU.Hic_asm_10.566/evm.TU.Hic_asm_6.1170/evm.TU.Hic_asm_8.565/evm.TU.Hic_asm_8.1854/evm.TU.Hic_asm_12.430/evm.TU.Hic_asm_14.521/evm.TU.Hic_asm_13.28/evm.TU.Hic_asm_4.293/evm.TU.Hic_asm_3.1198/evm.TU.Hic_asm_7.209/evm.TU.Hic_asm_8.337/evm.TU.Hic_asm_6.1215/evm.TU.Hic_asm_2.337/evm.TU.Hic_a…	110
GO:0051346	negative regulation of hydrolase activity	65/10405	71/13851	0.000374904	0.00678733	0.00531607	evm.TU.Hic_asm_3.707/evm.TU.Hic_asm_2.274/evm.TU.Hic_asm_10.96/evm.TU.Hic_asm_9.511/evm.TU.Hic_asm_7.704/evm.TU.Hic_asm_14.281/evm.TU.Hic_asm_2.102/evm.TU.Hic_asm_8.1355/evm.TU.Hic_asm_9.1048/evm.TU.Hic_asm_13.418/evm.TU.Hic_asm_0.1150/evm.TU.Hic_asm_11.377/evm.TU.Hic_asm_3.724/evm.TU.Hic_asm_9.342/evm.TU.Hic_asm_12.402/evm.TU.Hic_asm_13.857/evm.TU.Hic_asm_2.333/evm.TU.Hic_asm_4.61/evm.TU.Hic_asm…	65		GO:0010558	negative regulation of macromolecule biosynthetic process	244/10413	290/13851	0.000128678	0.00232962	0.00173942	evm.TU.Hic_asm_7.385/evm.TU.Hic_asm_6.291/evm.TU.Hic_asm_9.395/evm.TU.Hic_asm_3.707/evm.TU.Hic_asm_7.388/evm.TU.Hic_asm_12.276/evm.TU.Hic_asm_7.753/evm.TU.Hic_asm_2.766/evm.TU.Hic_asm_8.1441/evm.TU.Hic_asm_9.41/evm.TU.Hic_asm_11.702/evm.TU.Hic_asm_4.163/evm.TU.Hic_asm_0.117/evm.TU.Hic_asm_6.408/evm.TU.Hic_asm_4.563/evm.TU.Hic_asm_4.489/evm.TU.Hic_asm_0.965/evm.TU.Hic_asm_11.724/evm.TU.Hic_asm_13.…	244
GO:0006259	DNA metabolic process	171/10405	201/13851	0.000384471	0.00684218	0.00535904	evm.TU.Hic_asm_13.424/evm.TU.Hic_asm_9.395/evm.TU.Hic_asm_4.163/evm.TU.Hic_asm_0.526/evm.TU.Hic_asm_9.392/evm.TU.Hic_asm_14.533/evm.TU.Hic_asm_12.153/evm.TU.Hic_asm_8.526/evm.TU.Hic_asm_8.427/evm.TU.Hic_asm_11.73/evm.TU.Hic_asm_14.281/evm.TU.Hic_asm_9.1264/evm.TU.Hic_asm_4.735/evm.TU.Hic_asm_8.1587/evm.TU.Hic_asm_9.1180/evm.TU.Hic_asm_3.1272/evm.TU.Hic_asm_8.1355/evm.TU.Hic_asm_9.368/evm.TU.Hic_a…	171		GO:0030100	regulation of endocytosis	59/10413	63/13851	0.000133106	0.00239977	0.0017918	evm.TU.Hic_asm_8.413/evm.TU.Hic_asm_4.115/evm.TU.Hic_asm_7.1285/evm.TU.Hic_asm_7.1005/evm.TU.Hic_asm_10.995/evm.TU.Hic_asm_6.378/evm.TU.Hic_asm_5.280/evm.TU.Hic_asm_3.1062/evm.TU.Hic_asm_3.1134/evm.TU.Hic_asm_14.521/evm.TU.Hic_asm_8.337/evm.TU.Hic_asm_8.389/evm.TU.Hic_asm_8.614/evm.TU.Hic_asm_8.886/evm.TU.Hic_asm_10.993/evm.TU.Hic_asm_12.1140/evm.TU.Hic_asm_5.657/evm.TU.Hic_asm_1.561/evm.TU.Hic_a…	59
GO:0006364	Biological Process: rRNA processing	70/10405	77/13851	0.000385418	0.00684218	0.00535904	evm.TU.Hic_asm_1.478/evm.TU.Hic_asm_14.247/evm.TU.Hic_asm_4.209/evm.TU.Hic_asm_13.835/evm.TU.Hic_asm_2.736/evm.TU.Hic_asm_11.361/evm.TU.Hic_asm_14.763/evm.TU.Hic_asm_1.897/evm.TU.Hic_asm_14.366/evm.TU.Hic_asm_0.592/evm.TU.Hic_asm_11.1058/evm.TU.Hic_asm_4.1161/evm.TU.Hic_asm_2.315/evm.TU.Hic_asm_7.598/evm.TU.Hic_asm_1.825/evm.TU.Hic_asm_12.41/evm.TU.Hic_asm_8.1497/evm.TU.Hic_asm_9.406/evm.TU.Hic_a…	70		GO:0051056	regulation of small GTPase mediated signal transduction	70/10413	76/13851	0.000138611	0.0024887	0.00185819	evm.TU.Hic_asm_7.385/evm.TU.Hic_asm_4.75/evm.TU.Hic_asm_2.274/evm.TU.Hic_asm_6.668/evm.TU.Hic_asm_11.129/evm.TU.Hic_asm_9.208/evm.TU.Hic_asm_4.13/evm.TU.Hic_asm_14.610/evm.TU.Hic_asm_3.1110/evm.TU.Hic_asm_5.38/evm.TU.Hic_asm_4.662/evm.TU.Hic_asm_8.614/evm.TU.Hic_asm_4.18/evm.TU.Hic_asm_0.1150/evm.TU.Hic_asm_2.126/evm.TU.Hic_asm_12.1140/evm.TU.Hic_asm_5.657/evm.TU.Hic_asm_7.679/evm.TU.Hic_asm_1.96…	70
GO:0043687	post-translational protein modification	70/10405	77/13851	0.000385418	0.00684218	0.00535904	evm.TU.Hic_asm_8.104/evm.TU.Hic_asm_1.251/evm.TU.Hic_asm_5.581/evm.TU.Hic_asm_7.124/evm.TU.Hic_asm_9.12/evm.TU.Hic_asm_3.951/evm.TU.Hic_asm_12.1157/evm.TU.Hic_asm_9.368/evm.TU.Hic_asm_7.122/evm.TU.Hic_asm_8.1559/evm.TU.Hic_asm_14.411/evm.TU.Hic_asm_11.387/evm.TU.Hic_asm_6.879/evm.TU.Hic_asm_4.556/evm.TU.Hic_asm_11.221/evm.TU.Hic_asm_0.304/evm.TU.Hic_asm_4.554/evm.TU.Hic_asm_11.328/evm.TU.Hic_asm_…	70		GO:0051130	positive regulation of cellular component organization	255/10413	304/13851	0.000140357	0.00250968	0.00187386	evm.TU.Hic_asm_6.291/evm.TU.Hic_asm_8.1510/evm.TU.Hic_asm_8.413/evm.TU.Hic_asm_4.458/evm.TU.Hic_asm_13.111/evm.TU.Hic_asm_3.1195/evm.TU.Hic_asm_11.379/evm.TU.Hic_asm_10.566/evm.TU.Hic_asm_4.163/evm.TU.Hic_asm_7.1285/evm.TU.Hic_asm_7.475/evm.TU.Hic_asm_6.408/evm.TU.Hic_asm_0.526/evm.TU.Hic_asm_3.1196/evm.TU.Hic_asm_7.1005/evm.TU.Hic_asm_2.322/evm.TU.Hic_asm_12.795/evm.TU.Hic_asm_6.1170/evm.TU.Hic_…	255
GO:1903046	meiotic cell cycle process	70/10405	77/13851	0.000385418	0.00684218	0.00535904	evm.TU.Hic_asm_12.274/evm.TU.Hic_asm_0.965/evm.TU.Hic_asm_7.327/evm.TU.Hic_asm_8.526/evm.TU.Hic_asm_14.281/evm.TU.Hic_asm_5.581/evm.TU.Hic_asm_0.673/evm.TU.Hic_asm_8.1216/evm.TU.Hic_asm_0.85/evm.TU.Hic_asm_6.1215/evm.TU.Hic_asm_2.405/evm.TU.Hic_asm_7.1290/evm.TU.Hic_asm_8.1167/evm.TU.Hic_asm_6.681/evm.TU.Hic_asm_8.1452/evm.TU.Hic_asm_11.156/evm.TU.Hic_asm_13.173/evm.TU.Hic_asm_9.1230/evm.TU.Hic_a…	70		GO:0048285	organelle fission	100/10413	112/13851	0.000142538	0.00252894	0.00188824	evm.TU.Hic_asm_12.274/evm.TU.Hic_asm_0.965/evm.TU.Hic_asm_7.327/evm.TU.Hic_asm_7.149/evm.TU.Hic_asm_12.795/evm.TU.Hic_asm_12.153/evm.TU.Hic_asm_8.526/evm.TU.Hic_asm_14.281/evm.TU.Hic_asm_0.673/evm.TU.Hic_asm_8.1216/evm.TU.Hic_asm_3.1110/evm.TU.Hic_asm_6.1215/evm.TU.Hic_asm_2.405/evm.TU.Hic_asm_7.1290/evm.TU.Hic_asm_8.124/evm.TU.Hic_asm_13.579/evm.TU.Hic_asm_14.98/evm.TU.Hic_asm_8.1167/evm.TU.Hic_…	100
GO:0016607	nuclear speck	75/10405	83/13851	0.000385808	0.00684218	0.00535904	evm.TU.Hic_asm_3.413/evm.TU.Hic_asm_7.1048/evm.TU.Hic_asm_13.267/evm.TU.Hic_asm_4.601/evm.TU.Hic_asm_13.807/evm.TU.Hic_asm_7.505/evm.TU.Hic_asm_8.427/evm.TU.Hic_asm_1.762/evm.TU.Hic_asm_14.521/evm.TU.Hic_asm_4.365/evm.TU.Hic_asm_13.28/evm.TU.Hic_asm_9.537/evm.TU.Hic_asm_0.162/evm.TU.Hic_asm_2.911/evm.TU.Hic_asm_8.614/evm.TU.Hic_asm_0.1150/evm.TU.Hic_asm_14.275/evm.TU.Hic_asm_8.737/evm.TU.Hic_asm_…	75		GO:1905515	non-motile cilium assembly	31/10413	31/13851	0.000142598	0.00252894	0.00188824	evm.TU.Hic_asm_8.984/evm.TU.Hic_asm_12.75/evm.TU.Hic_asm_2.322/evm.TU.Hic_asm_3.974/evm.TU.Hic_asm_8.1284/evm.TU.Hic_asm_1.861/evm.TU.Hic_asm_0.659/evm.TU.Hic_asm_11.550/evm.TU.Hic_asm_2.419/evm.TU.Hic_asm_5.127/evm.TU.Hic_asm_12.1156/evm.TU.Hic_asm_11.732/evm.TU.Hic_asm_8.1326/evm.TU.Hic_asm_12.617/evm.TU.Hic_asm_9.689/evm.TU.Hic_asm_12.392/evm.TU.Hic_asm_14.731/evm.TU.Hic_asm_10.98/evm.TU.Hic_a…	31
GO:0005096	GTPase activator activity	94/10405	106/13851	0.000390893	0.00689083	0.00539714	evm.TU.Hic_asm_13.646/evm.TU.Hic_asm_4.75/evm.TU.Hic_asm_2.274/evm.TU.Hic_asm_1.898/evm.TU.Hic_asm_8.1058/evm.TU.Hic_asm_8.683/evm.TU.Hic_asm_13.174/evm.TU.Hic_asm_10.687/evm.TU.Hic_asm_10.23/evm.TU.Hic_asm_0.902/evm.TU.Hic_asm_7.114/evm.TU.Hic_asm_10.812/evm.TU.Hic_asm_3.1062/evm.TU.Hic_asm_3.1134/evm.TU.Hic_asm_14.521/evm.TU.Hic_asm_9.208/evm.TU.Hic_asm_4.13/evm.TU.Hic_asm_14.610/evm.TU.Hic_asm…	94		GO:0003341	Biological Process: cilium movement	39/10413	40/13851	0.000154775	0.00271604	0.00202794	evm.TU.Hic_asm_7.840/evm.TU.Hic_asm_6.905/evm.TU.Hic_asm_14.546/evm.TU.Hic_asm_1.329/evm.TU.Hic_asm_9.1070/evm.TU.Hic_asm_2.646/evm.TU.Hic_asm_12.749/evm.TU.Hic_asm_8.1690/evm.TU.Hic_asm_3.1004/evm.TU.Hic_asm_2.175/evm.TU.Hic_asm_10.301/evm.TU.Hic_asm_7.471/evm.TU.Hic_asm_3.1147/evm.TU.Hic_asm_6.1045/evm.TU.Hic_asm_7.687/evm.TU.Hic_asm_11.1030/evm.TU.Hic_asm_2.487/evm.TU.Hic_asm_10.1043/evm.TU.Hi…	39
GO:0010631	epithelial cell migration	54/10405	58/13851	0.000391722	0.00689083	0.00539714	evm.TU.Hic_asm_2.766/evm.TU.Hic_asm_10.566/evm.TU.Hic_asm_4.1173/evm.TU.Hic_asm_8.1216/evm.TU.Hic_asm_7.706/evm.TU.Hic_asm_4.662/evm.TU.Hic_asm_13.919/evm.TU.Hic_asm_8.614/evm.TU.Hic_asm_8.585/evm.TU.Hic_asm_5.657/evm.TU.Hic_asm_12.708/evm.TU.Hic_asm_11.387/evm.TU.Hic_asm_11.386/evm.TU.Hic_asm_3.1155/evm.TU.Hic_asm_10.549/evm.TU.Hic_asm_9.248/evm.TU.Hic_asm_0.412/evm.TU.Hic_asm_9.131/evm.TU.Hic_a…	54		GO:0010921	regulation of phosphatase activity	39/10413	40/13851	0.000154775	0.00271604	0.00202794	evm.TU.Hic_asm_10.96/evm.TU.Hic_asm_9.511/evm.TU.Hic_asm_7.704/evm.TU.Hic_asm_14.281/evm.TU.Hic_asm_8.1845/evm.TU.Hic_asm_2.102/evm.TU.Hic_asm_9.1048/evm.TU.Hic_asm_11.377/evm.TU.Hic_asm_11.387/evm.TU.Hic_asm_3.724/evm.TU.Hic_asm_12.402/evm.TU.Hic_asm_2.333/evm.TU.Hic_asm_4.61/evm.TU.Hic_asm_8.14/evm.TU.Hic_asm_9.119/evm.TU.Hic_asm_4.38/evm.TU.Hic_asm_7.607/evm.TU.Hic_asm_3.354/evm.TU.Hic_asm_6.8…	39
GO:0035239	tube morphogenesis	226/10405	270/13851	0.000396616	0.00694878	0.00544253	evm.TU.Hic_asm_14.367/evm.TU.Hic_asm_8.104/evm.TU.Hic_asm_7.388/evm.TU.Hic_asm_10.158/evm.TU.Hic_asm_8.1441/evm.TU.Hic_asm_13.111/evm.TU.Hic_asm_3.413/evm.TU.Hic_asm_7.897/evm.TU.Hic_asm_8.984/evm.TU.Hic_asm_3.120/evm.TU.Hic_asm_12.153/evm.TU.Hic_asm_4.552/evm.TU.Hic_asm_1.557/evm.TU.Hic_asm_6.1341/evm.TU.Hic_asm_0.706/evm.TU.Hic_asm_5.581/evm.TU.Hic_asm_8.16/evm.TU.Hic_asm_8.1216/evm.TU.Hic_asm_…	226		GO:0008361	regulation of cell size	64/10413	69/13851	0.000155024	0.00271604	0.00202794	evm.TU.Hic_asm_14.367/evm.TU.Hic_asm_13.111/evm.TU.Hic_asm_4.1126/evm.TU.Hic_asm_8.219/evm.TU.Hic_asm_12.153/evm.TU.Hic_asm_6.1170/evm.TU.Hic_asm_14.320/evm.TU.Hic_asm_3.1198/evm.TU.Hic_asm_1.30/evm.TU.Hic_asm_3.488/evm.TU.Hic_asm_8.856/evm.TU.Hic_asm_9.69/evm.TU.Hic_asm_7.1152/evm.TU.Hic_asm_5.389/evm.TU.Hic_asm_11.745/evm.TU.Hic_asm_4.877/evm.TU.Hic_asm_4.1111/evm.TU.Hic_asm_1.616/evm.TU.Hic_as…	64
GO:0009886	post-embryonic animal morphogenesis	103/10405	117/13851	0.000398831	0.00695952	0.00545094	evm.TU.Hic_asm_10.158/evm.TU.Hic_asm_8.1441/evm.TU.Hic_asm_13.111/evm.TU.Hic_asm_3.413/evm.TU.Hic_asm_7.897/evm.TU.Hic_asm_8.984/evm.TU.Hic_asm_6.1341/evm.TU.Hic_asm_0.706/evm.TU.Hic_asm_8.16/evm.TU.Hic_asm_10.448/evm.TU.Hic_asm_14.737/evm.TU.Hic_asm_7.706/evm.TU.Hic_asm_10.926/evm.TU.Hic_asm_8.1284/evm.TU.Hic_asm_4.46/evm.TU.Hic_asm_4.662/evm.TU.Hic_asm_8.886/evm.TU.Hic_asm_7.1241/evm.TU.Hic_asm…	103		GO:0010720	positive regulation of cell development	122/10413	139/13851	0.00016952	0.00295809	0.00220867	evm.TU.Hic_asm_6.291/evm.TU.Hic_asm_7.388/evm.TU.Hic_asm_13.111/evm.TU.Hic_asm_11.379/evm.TU.Hic_asm_6.1170/evm.TU.Hic_asm_1.557/evm.TU.Hic_asm_12.430/evm.TU.Hic_asm_10.536/evm.TU.Hic_asm_12.802/evm.TU.Hic_asm_14.521/evm.TU.Hic_asm_8.904/evm.TU.Hic_asm_13.28/evm.TU.Hic_asm_11.879/evm.TU.Hic_asm_14.737/evm.TU.Hic_asm_3.1198/evm.TU.Hic_asm_7.209/evm.TU.Hic_asm_8.337/evm.TU.Hic_asm_6.1215/evm.TU.Hic…	122
GO:1903311	regulation of mRNA metabolic process	42/10405	44/13851	0.000401421	0.0069767	0.0054644	evm.TU.Hic_asm_1.629/evm.TU.Hic_asm_2.766/evm.TU.Hic_asm_4.601/evm.TU.Hic_asm_13.807/evm.TU.Hic_asm_9.210/evm.TU.Hic_asm_6.1313/evm.TU.Hic_asm_4.365/evm.TU.Hic_asm_13.28/evm.TU.Hic_asm_12.209/evm.TU.Hic_asm_8.187/evm.TU.Hic_asm_7.387/evm.TU.Hic_asm_14.47/evm.TU.Hic_asm_7.78/evm.TU.Hic_asm_0.1107/evm.TU.Hic_asm_8.14/evm.TU.Hic_asm_3.518/evm.TU.Hic_asm_7.375/evm.TU.Hic_asm_9.247/evm.TU.Hic_asm_0.32…	42		GO:0003006	developmental process involved in reproduction	299/10413	360/13851	0.000176831	0.00307332	0.00229471	evm.TU.Hic_asm_8.1510/evm.TU.Hic_asm_9.395/evm.TU.Hic_asm_3.707/evm.TU.Hic_asm_7.388/evm.TU.Hic_asm_2.766/evm.TU.Hic_asm_8.1441/evm.TU.Hic_asm_10.566/evm.TU.Hic_asm_6.975/evm.TU.Hic_asm_13.736/evm.TU.Hic_asm_4.1126/evm.TU.Hic_asm_0.526/evm.TU.Hic_asm_2.274/evm.TU.Hic_asm_3.1177/evm.TU.Hic_asm_4.1173/evm.TU.Hic_asm_4.1188/evm.TU.Hic_asm_2.322/evm.TU.Hic_asm_12.795/evm.TU.Hic_asm_12.153/evm.TU.Hic_…	299
GO:1903829	positive regulation of cellular protein localization	48/10405	51/13851	0.000414016	0.00716693	0.00561339	evm.TU.Hic_asm_7.385/evm.TU.Hic_asm_4.458/evm.TU.Hic_asm_1.871/evm.TU.Hic_asm_0.386/evm.TU.Hic_asm_8.219/evm.TU.Hic_asm_12.795/evm.TU.Hic_asm_8.1284/evm.TU.Hic_asm_3.1272/evm.TU.Hic_asm_0.1116/evm.TU.Hic_asm_13.579/evm.TU.Hic_asm_9.531/evm.TU.Hic_asm_7.387/evm.TU.Hic_asm_6.930/evm.TU.Hic_asm_7.679/evm.TU.Hic_asm_9.1230/evm.TU.Hic_asm_7.966/evm.TU.Hic_asm_6.674/evm.TU.Hic_asm_0.283/evm.TU.Hic_asm_…	48		GO:0005938	cell cortex	89/10413	99/13851	0.000183129	0.00315752	0.00235757	evm.TU.Hic_asm_7.388/evm.TU.Hic_asm_8.1494/evm.TU.Hic_asm_7.1048/evm.TU.Hic_asm_12.274/evm.TU.Hic_asm_4.1126/evm.TU.Hic_asm_10.96/evm.TU.Hic_asm_11.724/evm.TU.Hic_asm_3.929/evm.TU.Hic_asm_8.547/evm.TU.Hic_asm_0.178/evm.TU.Hic_asm_13.56/evm.TU.Hic_asm_4.138/evm.TU.Hic_asm_13.28/evm.TU.Hic_asm_7.706/evm.TU.Hic_asm_7.209/evm.TU.Hic_asm_8.886/evm.TU.Hic_asm_9.433/evm.TU.Hic_asm_0.1116/evm.TU.Hic_asm_…	89
GO:0048563	post-embryonic animal organ morphogenesis	89/10405	100/13851	0.000415845	0.00717002	0.00561581	evm.TU.Hic_asm_10.158/evm.TU.Hic_asm_8.1441/evm.TU.Hic_asm_13.111/evm.TU.Hic_asm_3.413/evm.TU.Hic_asm_8.984/evm.TU.Hic_asm_6.1341/evm.TU.Hic_asm_0.706/evm.TU.Hic_asm_8.16/evm.TU.Hic_asm_14.737/evm.TU.Hic_asm_7.706/evm.TU.Hic_asm_10.926/evm.TU.Hic_asm_8.1284/evm.TU.Hic_asm_4.46/evm.TU.Hic_asm_4.662/evm.TU.Hic_asm_8.886/evm.TU.Hic_asm_7.1241/evm.TU.Hic_asm_4.825/evm.TU.Hic_asm_4.504/evm.TU.Hic_asm_…	89		GO:1901265	nucleoside phosphate binding	89/10413	99/13851	0.000183129	0.00315752	0.00235757	evm.TU.Hic_asm_8.644/evm.TU.Hic_asm_8.920/evm.TU.Hic_asm_3.413/evm.TU.Hic_asm_7.1420/evm.TU.Hic_asm_8.1435/evm.TU.Hic_asm_5.738/evm.TU.Hic_asm_3.570/evm.TU.Hic_asm_11.844/evm.TU.Hic_asm_4.601/evm.TU.Hic_asm_8.554/evm.TU.Hic_asm_13.86/evm.TU.Hic_asm_3.339/evm.TU.Hic_asm_3.1134/evm.TU.Hic_asm_10.301/evm.TU.Hic_asm_3.1110/evm.TU.Hic_asm_12.584/evm.TU.Hic_asm_9.20/evm.TU.Hic_asm_2.405/evm.TU.Hic_asm_…	89
GO:0001932	regulation of protein phosphorylation	256/10405	308/13851	0.000424329	0.00728738	0.00570774	evm.TU.Hic_asm_7.385/evm.TU.Hic_asm_8.644/evm.TU.Hic_asm_8.891/evm.TU.Hic_asm_8.1510/evm.TU.Hic_asm_8.413/evm.TU.Hic_asm_3.665/evm.TU.Hic_asm_7.388/evm.TU.Hic_asm_11.695/evm.TU.Hic_asm_1.993/evm.TU.Hic_asm_13.111/evm.TU.Hic_asm_11.379/evm.TU.Hic_asm_7.1048/evm.TU.Hic_asm_6.408/evm.TU.Hic_asm_4.75/evm.TU.Hic_asm_11.724/evm.TU.Hic_asm_8.219/evm.TU.Hic_asm_9.199/evm.TU.Hic_asm_6.668/evm.TU.Hic_asm_8…	256		GO:0010498	proteasomal protein catabolic process	79/10413	87/13851	0.000185435	0.00318464	0.00237783	evm.TU.Hic_asm_4.214/evm.TU.Hic_asm_8.450/evm.TU.Hic_asm_7.1379/evm.TU.Hic_asm_8.1587/evm.TU.Hic_asm_3.1134/evm.TU.Hic_asm_14.616/evm.TU.Hic_asm_9.368/evm.TU.Hic_asm_7.720/evm.TU.Hic_asm_3.950/evm.TU.Hic_asm_7.1483/evm.TU.Hic_asm_1.864/evm.TU.Hic_asm_2.680/evm.TU.Hic_asm_6.879/evm.TU.Hic_asm_6.746/evm.TU.Hic_asm_7.767/evm.TU.Hic_asm_6.1213/evm.TU.Hic_asm_9.735/evm.TU.Hic_asm_12.676/evm.TU.Hic_asm…	79
GO:0006606	protein import into nucleus	35/10405	36/13851	0.000430075	0.00735698	0.00576225	evm.TU.Hic_asm_8.1441/evm.TU.Hic_asm_4.1016/evm.TU.Hic_asm_11.81/evm.TU.Hic_asm_12.795/evm.TU.Hic_asm_3.1134/evm.TU.Hic_asm_7.841/evm.TU.Hic_asm_1.380/evm.TU.Hic_asm_8.1382/evm.TU.Hic_asm_1.99/evm.TU.Hic_asm_7.633/evm.TU.Hic_asm_5.113/evm.TU.Hic_asm_11.701/evm.TU.Hic_asm_12.877/evm.TU.Hic_asm_6.1284/evm.TU.CTG307.4/evm.TU.Hic_asm_2.278/evm.TU.Hic_asm_13.810/evm.TU.Hic_asm_11.895/evm.TU.Hic_asm_2.…	35		GO:0006109	regulation of carbohydrate metabolic process	30/10413	30/13851	0.000189815	0.00324704	0.00242441	evm.TU.Hic_asm_6.408/evm.TU.Hic_asm_5.738/evm.TU.Hic_asm_2.337/evm.TU.Hic_asm_12.1140/evm.TU.Hic_asm_11.387/evm.TU.Hic_asm_0.167/evm.TU.Hic_asm_8.1850/evm.TU.Hic_asm_5.713/evm.TU.Hic_asm_7.1460/evm.TU.Hic_asm_9.1374/evm.TU.Hic_asm_1.616/evm.TU.Hic_asm_6.1169/evm.TU.Hic_asm_14.721/evm.TU.Hic_asm_8.1179/evm.TU.Hic_asm_6.118/evm.TU.Hic_asm_5.684/evm.TU.Hic_asm_7.892/evm.TU.Hic_asm_6.961/evm.TU.Hic_a…	30
GO:0070161	anchoring junction	59/10405	64/13851	0.000434803	0.00740871	0.00580276	evm.TU.Hic_asm_8.413/evm.TU.Hic_asm_13.111/evm.TU.Hic_asm_11.379/evm.TU.Hic_asm_7.1048/evm.TU.Hic_asm_4.1126/evm.TU.Hic_asm_3.1177/evm.TU.Hic_asm_4.552/evm.TU.Hic_asm_8.547/evm.TU.Hic_asm_6.1341/evm.TU.Hic_asm_9.433/evm.TU.Hic_asm_12.209/evm.TU.Hic_asm_12.708/evm.TU.Hic_asm_3.1155/evm.TU.Hic_asm_2.419/evm.TU.Hic_asm_9.520/evm.TU.Hic_asm_7.1431/evm.TU.Hic_asm_8.1850/evm.TU.Hic_asm_3.828/evm.TU.Hic…	59		GO:0051253	negative regulation of RNA metabolic process	193/10413	227/13851	0.000191921	0.00327018	0.00244169	evm.TU.Hic_asm_7.385/evm.TU.Hic_asm_9.395/evm.TU.Hic_asm_3.707/evm.TU.Hic_asm_12.276/evm.TU.Hic_asm_7.753/evm.TU.Hic_asm_8.1441/evm.TU.Hic_asm_9.41/evm.TU.Hic_asm_11.702/evm.TU.Hic_asm_4.163/evm.TU.Hic_asm_0.117/evm.TU.Hic_asm_6.408/evm.TU.Hic_asm_4.563/evm.TU.Hic_asm_4.489/evm.TU.Hic_asm_13.267/evm.TU.Hic_asm_7.1453/evm.TU.Hic_asm_6.694/evm.TU.Hic_asm_14.923/evm.TU.Hic_asm_12.153/evm.TU.Hic_asm_…	193
GO:0072659	protein localization to plasma membrane	27/10405	27/13851	0.000438425	0.00744124	0.00582824	evm.TU.Hic_asm_13.474/evm.TU.Hic_asm_4.552/evm.TU.Hic_asm_3.759/evm.TU.Hic_asm_3.1198/evm.TU.Hic_asm_9.1115/evm.TU.Hic_asm_11.439/evm.TU.Hic_asm_9.600/evm.TU.Hic_asm_9.69/evm.TU.Hic_asm_1.338/evm.TU.Hic_asm_5.389/evm.TU.Hic_asm_3.390/evm.TU.Hic_asm_4.1110/evm.TU.Hic_asm_0.55/evm.TU.Hic_asm_7.539/evm.TU.Hic_asm_8.196/evm.TU.Hic_asm_9.335/evm.TU.Hic_asm_13.406/evm.TU.Hic_asm_6.783/evm.TU.Hic_asm_4.…	27		GO:0042393	histone binding	45/10413	47/13851	0.000198124	0.00334961	0.002501	evm.TU.Hic_asm_9.395/evm.TU.Hic_asm_9.392/evm.TU.Hic_asm_13.358/evm.TU.Hic_asm_13.267/evm.TU.Hic_asm_1.557/evm.TU.Hic_asm_5.349/evm.TU.Hic_asm_0.673/evm.TU.Hic_asm_9.537/evm.TU.Hic_asm_9.1057/evm.TU.Hic_asm_8.1755/evm.TU.Hic_asm_9.677/evm.TU.Hic_asm_10.347/evm.TU.Hic_asm_8.1382/evm.TU.Hic_asm_8.109/evm.TU.Hic_asm_9.965/evm.TU.Hic_asm_6.676/evm.TU.Hic_asm_8.1043/evm.TU.Hic_asm_14.686/evm.TU.Hic_as…	45
GO:0010638	positive regulation of organelle organization	137/10405	159/13851	0.000444554	0.00751591	0.00588673	evm.TU.Hic_asm_8.413/evm.TU.Hic_asm_4.458/evm.TU.Hic_asm_3.1195/evm.TU.Hic_asm_4.163/evm.TU.Hic_asm_7.475/evm.TU.Hic_asm_6.408/evm.TU.Hic_asm_0.526/evm.TU.Hic_asm_3.1196/evm.TU.Hic_asm_12.795/evm.TU.Hic_asm_3.206/evm.TU.Hic_asm_4.601/evm.TU.Hic_asm_6.378/evm.TU.Hic_asm_8.526/evm.TU.Hic_asm_8.565/evm.TU.Hic_asm_8.1854/evm.TU.Hic_asm_14.521/evm.TU.Hic_asm_3.559/evm.TU.Hic_asm_14.737/evm.TU.Hic_asm_…	137		GO:0044450	microtubule organizing center part	45/10413	47/13851	0.000198124	0.00334961	0.002501	evm.TU.Hic_asm_4.458/evm.TU.Hic_asm_12.75/evm.TU.Hic_asm_8.565/evm.TU.Hic_asm_8.1854/evm.TU.Hic_asm_12.93/evm.TU.Hic_asm_8.1028/evm.TU.Hic_asm_3.974/evm.TU.Hic_asm_8.1587/evm.TU.Hic_asm_13.83/evm.TU.Hic_asm_12.721/evm.TU.Hic_asm_8.1284/evm.TU.Hic_asm_3.1272/evm.TU.Hic_asm_13.309/evm.TU.Hic_asm_11.550/evm.TU.Hic_asm_9.640/evm.TU.Hic_asm_2.406/evm.TU.Hic_asm_8.1270/evm.TU.Hic_asm_2.353/evm.TU.Hic_a…	45
GO:0051056	regulation of small GTPase mediated signal transduction	69/10405	76/13851	0.000469386	0.00790497	0.00619145	evm.TU.Hic_asm_7.385/evm.TU.Hic_asm_4.75/evm.TU.Hic_asm_2.274/evm.TU.Hic_asm_6.668/evm.TU.Hic_asm_11.129/evm.TU.Hic_asm_9.208/evm.TU.Hic_asm_4.13/evm.TU.Hic_asm_14.610/evm.TU.Hic_asm_3.1110/evm.TU.Hic_asm_5.38/evm.TU.Hic_asm_4.662/evm.TU.Hic_asm_8.614/evm.TU.Hic_asm_4.18/evm.TU.Hic_asm_0.1150/evm.TU.Hic_asm_2.126/evm.TU.Hic_asm_12.1140/evm.TU.Hic_asm_5.657/evm.TU.Hic_asm_7.679/evm.TU.Hic_asm_1.96…	69		GO:0000077	DNA damage checkpoint	38/10413	39/13851	0.00020126	0.00338944	0.00253074	evm.TU.Hic_asm_12.153/evm.TU.Hic_asm_8.526/evm.TU.Hic_asm_4.735/evm.TU.Hic_asm_3.1272/evm.TU.Hic_asm_9.368/evm.TU.Hic_asm_2.405/evm.TU.Hic_asm_8.737/evm.TU.Hic_asm_8.1559/evm.TU.Hic_asm_7.965/evm.TU.Hic_asm_1.873/evm.TU.Hic_asm_13.173/evm.TU.Hic_asm_12.1080/evm.TU.Hic_asm_3.404/evm.TU.Hic_asm_11.745/evm.TU.Hic_asm_13.43/evm.TU.Hic_asm_10.718/evm.TU.Hic_asm_9.178/evm.TU.Hic_asm_8.218/evm.TU.Hic_as…	38
GO:0016887	ATPase activity	149/10405	174/13851	0.000476406	0.00799221	0.00625978	evm.TU.Hic_asm_0.132/evm.TU.Hic_asm_1.937/evm.TU.Hic_asm_3.1109/evm.TU.Hic_asm_6.732/evm.TU.Hic_asm_6.887/evm.TU.Hic_asm_0.709/evm.TU.Hic_asm_6.1048/evm.TU.Hic_asm_9.41/evm.TU.Hic_asm_14.888/evm.TU.Hic_asm_8.279/evm.TU.Hic_asm_4.163/evm.TU.Hic_asm_7.1267/evm.TU.Hic_asm_6.1119/evm.TU.Hic_asm_12.274/evm.TU.Hic_asm_7.327/evm.TU.Hic_asm_8.1435/evm.TU.Hic_asm_7.971/evm.TU.Hic_asm_7.149/evm.TU.Hic_asm_…	149		GO:0048707	instar larval or pupal morphogenesis	98/10413	110/13851	0.000203443	0.00340452	0.002542	evm.TU.Hic_asm_10.158/evm.TU.Hic_asm_8.1441/evm.TU.Hic_asm_13.111/evm.TU.Hic_asm_3.413/evm.TU.Hic_asm_7.897/evm.TU.Hic_asm_8.984/evm.TU.Hic_asm_6.1341/evm.TU.Hic_asm_0.706/evm.TU.Hic_asm_8.16/evm.TU.Hic_asm_10.448/evm.TU.Hic_asm_14.737/evm.TU.Hic_asm_7.706/evm.TU.Hic_asm_10.926/evm.TU.Hic_asm_8.1284/evm.TU.Hic_asm_4.46/evm.TU.Hic_asm_4.662/evm.TU.Hic_asm_8.886/evm.TU.Hic_asm_7.1241/evm.TU.Hic_asm…	98
GO:0031328	positive regulation of cellular biosynthetic process	340/10405	415/13851	0.000488169	0.0081442	0.00637882	evm.TU.Hic_asm_6.1263/evm.TU.Hic_asm_7.385/evm.TU.Hic_asm_8.644/evm.TU.Hic_asm_7.388/evm.TU.Hic_asm_2.766/evm.TU.Hic_asm_8.449/evm.TU.Hic_asm_8.1441/evm.TU.Hic_asm_11.1124/evm.TU.Hic_asm_4.163/evm.TU.Hic_asm_2.537/evm.TU.Hic_asm_1.871/evm.TU.Hic_asm_0.526/evm.TU.Hic_asm_13.358/evm.TU.Hic_asm_1.337/evm.TU.Hic_asm_14.533/evm.TU.Hic_asm_12.627/evm.TU.Hic_asm_5.738/evm.TU.Hic_asm_1.378/evm.TU.Hic_asm…	340		GO:1902680	positive regulation of RNA biosynthetic process	244/10413	291/13851	0.000204506	0.00340452	0.002542	evm.TU.Hic_asm_7.385/evm.TU.Hic_asm_8.644/evm.TU.Hic_asm_8.1441/evm.TU.Hic_asm_11.1124/evm.TU.Hic_asm_4.163/evm.TU.Hic_asm_2.537/evm.TU.Hic_asm_1.871/evm.TU.Hic_asm_0.526/evm.TU.Hic_asm_13.358/evm.TU.Hic_asm_14.533/evm.TU.Hic_asm_12.627/evm.TU.Hic_asm_1.378/evm.TU.Hic_asm_12.1203/evm.TU.Hic_asm_12.795/evm.TU.Hic_asm_14.923/evm.TU.Hic_asm_12.153/evm.TU.Hic_asm_4.601/evm.TU.Hic_asm_6.1421/evm.TU.Hi…	244
GO:0045935	positive regulation of nucleobase-containing compound metabolic process	318/10405	387/13851	0.000489689	0.0081442	0.00637882	evm.TU.Hic_asm_6.1263/evm.TU.Hic_asm_7.385/evm.TU.Hic_asm_8.644/evm.TU.Hic_asm_9.395/evm.TU.Hic_asm_2.766/evm.TU.Hic_asm_8.449/evm.TU.Hic_asm_8.1441/evm.TU.Hic_asm_11.1124/evm.TU.Hic_asm_4.163/evm.TU.Hic_asm_2.537/evm.TU.Hic_asm_1.871/evm.TU.Hic_asm_0.526/evm.TU.Hic_asm_9.392/evm.TU.Hic_asm_13.358/evm.TU.Hic_asm_0.965/evm.TU.Hic_asm_14.533/evm.TU.Hic_asm_12.627/evm.TU.Hic_asm_5.738/evm.TU.Hic_asm…	318		GO:1903508	positive regulation of nucleic acid-templated transcription	244/10413	291/13851	0.000204506	0.00340452	0.002542	evm.TU.Hic_asm_7.385/evm.TU.Hic_asm_8.644/evm.TU.Hic_asm_8.1441/evm.TU.Hic_asm_11.1124/evm.TU.Hic_asm_4.163/evm.TU.Hic_asm_2.537/evm.TU.Hic_asm_1.871/evm.TU.Hic_asm_0.526/evm.TU.Hic_asm_13.358/evm.TU.Hic_asm_14.533/evm.TU.Hic_asm_12.627/evm.TU.Hic_asm_1.378/evm.TU.Hic_asm_12.1203/evm.TU.Hic_asm_12.795/evm.TU.Hic_asm_14.923/evm.TU.Hic_asm_12.153/evm.TU.Hic_asm_4.601/evm.TU.Hic_asm_6.1421/evm.TU.Hi…	244
GO:0042803	protein homodimerization activity	161/10405	189/13851	0.000494621	0.0081442	0.00637882	evm.TU.Hic_asm_6.1263/evm.TU.Hic_asm_7.385/evm.TU.Hic_asm_8.413/evm.TU.Hic_asm_9.395/evm.TU.Hic_asm_0.56/evm.TU.Hic_asm_11.379/evm.TU.Hic_asm_11.524/evm.TU.Hic_asm_4.75/evm.TU.Hic_asm_2.274/evm.TU.Hic_asm_4.489/evm.TU.Hic_asm_6.22/evm.TU.Hic_asm_6.1350/evm.TU.Hic_asm_8.526/evm.TU.Hic_asm_5.695/evm.TU.Hic_asm_1.944/evm.TU.Hic_asm_8.427/evm.TU.Hic_asm_9.989/evm.TU.Hic_asm_6.899/evm.TU.Hic_asm_3.554…	161		GO:0045935	positive regulation of nucleobase-containing compound metabolic process	320/10413	387/13851	0.000209043	0.00346676	0.00258847	evm.TU.Hic_asm_6.1263/evm.TU.Hic_asm_7.385/evm.TU.Hic_asm_8.644/evm.TU.Hic_asm_9.395/evm.TU.Hic_asm_2.766/evm.TU.Hic_asm_8.449/evm.TU.Hic_asm_8.1441/evm.TU.Hic_asm_11.1124/evm.TU.Hic_asm_4.163/evm.TU.Hic_asm_2.537/evm.TU.Hic_asm_1.871/evm.TU.Hic_asm_0.526/evm.TU.Hic_asm_9.392/evm.TU.Hic_asm_13.358/evm.TU.Hic_asm_0.965/evm.TU.Hic_asm_14.533/evm.TU.Hic_asm_12.627/evm.TU.Hic_asm_5.738/evm.TU.Hic_asm…	320
GO:0005938	cell cortex	88/10405	99/13851	0.000496113	0.0081442	0.00637882	evm.TU.Hic_asm_7.388/evm.TU.Hic_asm_8.1494/evm.TU.Hic_asm_7.1048/evm.TU.Hic_asm_12.274/evm.TU.Hic_asm_4.1126/evm.TU.Hic_asm_10.96/evm.TU.Hic_asm_11.724/evm.TU.Hic_asm_3.929/evm.TU.Hic_asm_8.547/evm.TU.Hic_asm_0.178/evm.TU.Hic_asm_13.56/evm.TU.Hic_asm_4.138/evm.TU.Hic_asm_13.28/evm.TU.Hic_asm_7.706/evm.TU.Hic_asm_7.209/evm.TU.Hic_asm_8.886/evm.TU.Hic_asm_9.433/evm.TU.Hic_asm_0.1116/evm.TU.Hic_asm_…	88		GO:0010557	positive regulation of macromolecule biosynthetic process	331/10413	401/13851	0.000213418	0.00352586	0.0026326	evm.TU.Hic_asm_6.1263/evm.TU.Hic_asm_7.385/evm.TU.Hic_asm_8.644/evm.TU.Hic_asm_7.388/evm.TU.Hic_asm_2.766/evm.TU.Hic_asm_8.449/evm.TU.Hic_asm_8.1441/evm.TU.Hic_asm_11.1124/evm.TU.Hic_asm_4.163/evm.TU.Hic_asm_2.537/evm.TU.Hic_asm_1.871/evm.TU.Hic_asm_0.526/evm.TU.Hic_asm_13.358/evm.TU.Hic_asm_1.337/evm.TU.Hic_asm_1.521/evm.TU.Hic_asm_14.533/evm.TU.Hic_asm_12.627/evm.TU.Hic_asm_1.378/evm.TU.Hic_asm…	331
GO:1901265	nucleoside phosphate binding	88/10405	99/13851	0.000496113	0.0081442	0.00637882	evm.TU.Hic_asm_8.644/evm.TU.Hic_asm_8.920/evm.TU.Hic_asm_3.413/evm.TU.Hic_asm_7.1420/evm.TU.Hic_asm_8.1435/evm.TU.Hic_asm_5.738/evm.TU.Hic_asm_3.570/evm.TU.Hic_asm_11.844/evm.TU.Hic_asm_4.601/evm.TU.Hic_asm_8.554/evm.TU.Hic_asm_13.86/evm.TU.Hic_asm_3.339/evm.TU.Hic_asm_3.1134/evm.TU.Hic_asm_10.301/evm.TU.Hic_asm_3.1110/evm.TU.Hic_asm_12.584/evm.TU.Hic_asm_9.20/evm.TU.Hic_asm_2.405/evm.TU.Hic_asm_…	88		GO:0048569	post-embryonic animal organ development	116/10413	132/13851	0.000216994	0.00357136	0.00266657	evm.TU.Hic_asm_14.367/evm.TU.Hic_asm_6.1311/evm.TU.Hic_asm_10.158/evm.TU.Hic_asm_8.1441/evm.TU.Hic_asm_13.111/evm.TU.Hic_asm_3.413/evm.TU.Hic_asm_8.984/evm.TU.Hic_asm_3.1177/evm.TU.Hic_asm_4.1188/evm.TU.Hic_asm_6.1341/evm.TU.Hic_asm_0.706/evm.TU.Hic_asm_8.16/evm.TU.Hic_asm_14.320/evm.TU.Hic_asm_11.794/evm.TU.Hic_asm_14.737/evm.TU.Hic_asm_7.706/evm.TU.Hic_asm_10.926/evm.TU.Hic_asm_8.1284/evm.TU.Hi…	116
GO:0044271	cellular nitrogen compound biosynthetic process	292/10405	354/13851	0.000496712	0.0081442	0.00637882	evm.TU.Hic_asm_14.367/evm.TU.Hic_asm_12.276/evm.TU.Hic_asm_10.158/evm.TU.Hic_asm_8.1225/evm.TU.Hic_asm_1.993/evm.TU.Hic_asm_6.408/evm.TU.Hic_asm_10.232/evm.TU.Hic_asm_8.1009/evm.TU.Hic_asm_5.738/evm.TU.Hic_asm_1.378/evm.TU.Hic_asm_14.923/evm.TU.Hic_asm_12.153/evm.TU.Hic_asm_3.929/evm.TU.Hic_asm_6.1170/evm.TU.Hic_asm_4.124/evm.TU.Hic_asm_6.1421/evm.TU.Hic_asm_6.1350/evm.TU.Hic_asm_7.155/evm.TU.Hic…	292		GO:0009791	post-embryonic development	200/10413	236/13851	0.000219981	0.00359345	0.00268307	evm.TU.Hic_asm_14.367/evm.TU.Hic_asm_8.104/evm.TU.Hic_asm_7.388/evm.TU.Hic_asm_6.1311/evm.TU.Hic_asm_10.158/evm.TU.Hic_asm_8.1441/evm.TU.Hic_asm_13.111/evm.TU.Hic_asm_3.413/evm.TU.Hic_asm_4.1126/evm.TU.Hic_asm_7.897/evm.TU.Hic_asm_0.526/evm.TU.Hic_asm_8.984/evm.TU.Hic_asm_3.1177/evm.TU.Hic_asm_11.724/evm.TU.Hic_asm_4.1173/evm.TU.Hic_asm_4.1188/evm.TU.Hic_asm_8.219/evm.TU.Hic_asm_14.923/evm.TU.Hic…	200
GO:0048707	instar larval or pupal morphogenesis	97/10405	110/13851	0.000511228	0.00830404	0.00650402	evm.TU.Hic_asm_10.158/evm.TU.Hic_asm_8.1441/evm.TU.Hic_asm_13.111/evm.TU.Hic_asm_3.413/evm.TU.Hic_asm_7.897/evm.TU.Hic_asm_8.984/evm.TU.Hic_asm_6.1341/evm.TU.Hic_asm_0.706/evm.TU.Hic_asm_8.16/evm.TU.Hic_asm_10.448/evm.TU.Hic_asm_14.737/evm.TU.Hic_asm_7.706/evm.TU.Hic_asm_10.926/evm.TU.Hic_asm_8.1284/evm.TU.Hic_asm_4.46/evm.TU.Hic_asm_4.662/evm.TU.Hic_asm_8.886/evm.TU.Hic_asm_7.1241/evm.TU.Hic_asm…	97		GO:0004518	nuclease activity	73/10413	80/13851	0.000220817	0.00359345	0.00268307	evm.TU.Hic_asm_10.74/evm.TU.Hic_asm_0.416/evm.TU.Hic_asm_8.427/evm.TU.Hic_asm_11.73/evm.TU.Hic_asm_6.896/evm.TU.Hic_asm_2.736/evm.TU.Hic_asm_0.688/evm.TU.Hic_asm_14.742/evm.TU.Hic_asm_8.1159/evm.TU.Hic_asm_8.1776/evm.TU.Hic_asm_2.135/evm.TU.Hic_asm_13.594/evm.TU.Hic_asm_10.492/evm.TU.Hic_asm_9.1343/evm.TU.Hic_asm_9.743/evm.TU.Hic_asm_7.1407/evm.TU.Hic_asm_3.412/evm.TU.Hic_asm_9.242/evm.TU.Hic_asm…	73
GO:0017048	Rho GTPase binding	41/10405	43/13851	0.000512194	0.00830404	0.00650402	evm.TU.Hic_asm_4.75/evm.TU.Hic_asm_13.474/evm.TU.Hic_asm_1.898/evm.TU.Hic_asm_7.348/evm.TU.Hic_asm_8.1464/evm.TU.Hic_asm_11.129/evm.TU.Hic_asm_8.159/evm.TU.Hic_asm_14.342/evm.TU.Hic_asm_4.662/evm.TU.Hic_asm_6.596/evm.TU.Hic_asm_8.614/evm.TU.Hic_asm_8.33/evm.TU.Hic_asm_2.126/evm.TU.Hic_asm_11.377/evm.TU.Hic_asm_10.549/evm.TU.Hic_asm_11.297/evm.TU.Hic_asm_5.39/evm.TU.Hic_asm_11.625/evm.TU.Hic_asm_9…	41		GO:0016570	histone modification	73/10413	80/13851	0.000220817	0.00359345	0.00268307	evm.TU.Hic_asm_1.629/evm.TU.Hic_asm_7.1437/evm.TU.Hic_asm_9.395/evm.TU.Hic_asm_8.1441/evm.TU.Hic_asm_11.702/evm.TU.Hic_asm_0.526/evm.TU.Hic_asm_13.358/evm.TU.Hic_asm_7.1453/evm.TU.Hic_asm_1.557/evm.TU.Hic_asm_5.349/evm.TU.Hic_asm_0.673/evm.TU.Hic_asm_3.559/evm.TU.Hic_asm_6.1388/evm.TU.Hic_asm_7.194/evm.TU.Hic_asm_4.1106/evm.TU.Hic_asm_7.391/evm.TU.Hic_asm_8.1559/evm.TU.Hic_asm_3.613/evm.TU.Hic_as…	73
GO:0019903	protein phosphatase binding	41/10405	43/13851	0.000512194	0.00830404	0.00650402	evm.TU.Hic_asm_10.953/evm.TU.Hic_asm_4.177/evm.TU.Hic_asm_14.737/evm.TU.Hic_asm_8.1845/evm.TU.Hic_asm_2.337/evm.TU.Hic_asm_2.135/evm.TU.Hic_asm_12.1140/evm.TU.Hic_asm_3.724/evm.TU.Hic_asm_7.966/evm.TU.Hic_asm_6.746/evm.TU.Hic_asm_2.333/evm.TU.Hic_asm_1.469/evm.TU.Hic_asm_10.784/evm.TU.Hic_asm_3.456/evm.TU.Hic_asm_4.38/evm.TU.Hic_asm_7.607/evm.TU.Hic_asm_10.462/evm.TU.Hic_asm_2.778/evm.TU.Hic_asm_…	41		GO:0051254	positive regulation of RNA metabolic process	274/10413	329/13851	0.00022429	0.00363635	0.00271509	evm.TU.Hic_asm_7.385/evm.TU.Hic_asm_8.644/evm.TU.Hic_asm_2.766/evm.TU.Hic_asm_8.1441/evm.TU.Hic_asm_11.1124/evm.TU.Hic_asm_4.163/evm.TU.Hic_asm_2.537/evm.TU.Hic_asm_1.871/evm.TU.Hic_asm_0.526/evm.TU.Hic_asm_13.358/evm.TU.Hic_asm_14.533/evm.TU.Hic_asm_12.627/evm.TU.Hic_asm_1.378/evm.TU.Hic_asm_12.1203/evm.TU.Hic_asm_12.795/evm.TU.Hic_asm_14.923/evm.TU.Hic_asm_12.153/evm.TU.Hic_asm_4.601/evm.TU.Hic…	274
GO:0009968	negative regulation of signal transduction	254/10405	306/13851	0.000527196	0.0084313	0.00660369	evm.TU.Hic_asm_13.316/evm.TU.Hic_asm_8.644/evm.TU.Hic_asm_7.388/evm.TU.Hic_asm_6.1311/evm.TU.Hic_asm_1.993/evm.TU.Hic_asm_8.1441/evm.TU.Hic_asm_6.408/evm.TU.Hic_asm_13.474/evm.TU.Hic_asm_11.724/evm.TU.Hic_asm_0.386/evm.TU.Hic_asm_8.219/evm.TU.Hic_asm_12.153/evm.TU.Hic_asm_3.929/evm.TU.Hic_asm_9.199/evm.TU.Hic_asm_3.210/evm.TU.Hic_asm_6.1341/evm.TU.Hic_asm_8.1216/evm.TU.Hic_asm_3.1134/evm.TU.Hic_a…	254		GO:0043161	proteasome-mediated ubiquitin-dependent protein catabolic process	78/10413	86/13851	0.000225339	0.00363977	0.00271765	evm.TU.Hic_asm_4.214/evm.TU.Hic_asm_8.450/evm.TU.Hic_asm_7.1379/evm.TU.Hic_asm_8.1587/evm.TU.Hic_asm_3.1134/evm.TU.Hic_asm_14.616/evm.TU.Hic_asm_9.368/evm.TU.Hic_asm_7.720/evm.TU.Hic_asm_3.950/evm.TU.Hic_asm_7.1483/evm.TU.Hic_asm_1.864/evm.TU.Hic_asm_2.680/evm.TU.Hic_asm_6.879/evm.TU.Hic_asm_6.746/evm.TU.Hic_asm_7.767/evm.TU.Hic_asm_6.1213/evm.TU.Hic_asm_9.735/evm.TU.Hic_asm_8.1811/evm.TU.Hic_asm…	78
GO:0031984	organelle subcompartment	254/10405	306/13851	0.000527196	0.0084313	0.00660369	evm.TU.Hic_asm_3.90/evm.TU.Hic_asm_8.104/evm.TU.Hic_asm_4.499/evm.TU.Hic_asm_2.843/evm.TU.Hic_asm_12.206/evm.TU.Hic_asm_7.1420/evm.TU.Hic_asm_7.499/evm.TU.Hic_asm_7.1028/evm.TU.Hic_asm_3.929/evm.TU.Hic_asm_3.570/evm.TU.Hic_asm_3.206/evm.TU.Hic_asm_12.1054/evm.TU.Hic_asm_3.759/evm.TU.Hic_asm_5.280/evm.TU.Hic_asm_7.516/evm.TU.Hic_asm_7.1379/evm.TU.Hic_asm_12.789/evm.TU.Hic_asm_3.339/evm.TU.Hic_asm_…	254		GO:0005730	nucleolus	215/10413	255/13851	0.000246687	0.00396983	0.00296409	evm.TU.Hic_asm_3.661/evm.TU.Hic_asm_7.388/evm.TU.Hic_asm_1.478/evm.TU.Hic_asm_4.115/evm.TU.Hic_asm_13.358/evm.TU.Hic_asm_0.386/evm.TU.Hic_asm_2.376/evm.TU.Hic_asm_12.795/evm.TU.Hic_asm_12.153/evm.TU.Hic_asm_1.557/evm.TU.Hic_asm_6.1421/evm.TU.Hic_asm_4.209/evm.TU.Hic_asm_0.415/evm.TU.Hic_asm_8.427/evm.TU.Hic_asm_13.835/evm.TU.Hic_asm_4.735/evm.TU.Hic_asm_9.210/evm.TU.Hic_asm_3.1134/evm.TU.Hic_asm_…	215
GO:1901362	organic cyclic compound biosynthetic process	254/10405	306/13851	0.000527196	0.0084313	0.00660369	evm.TU.Hic_asm_14.367/evm.TU.Hic_asm_12.276/evm.TU.Hic_asm_10.158/evm.TU.Hic_asm_8.1225/evm.TU.Hic_asm_1.993/evm.TU.Hic_asm_6.408/evm.TU.Hic_asm_10.96/evm.TU.Hic_asm_8.1009/evm.TU.Hic_asm_5.738/evm.TU.Hic_asm_1.378/evm.TU.Hic_asm_14.923/evm.TU.Hic_asm_12.153/evm.TU.Hic_asm_3.929/evm.TU.Hic_asm_4.124/evm.TU.Hic_asm_6.1421/evm.TU.Hic_asm_6.1350/evm.TU.Hic_asm_7.155/evm.TU.Hic_asm_8.427/evm.TU.Hic_a…	254		GO:0006928	movement of cell or subcellular component	370/10413	451/13851	0.000250723	0.00400791	0.00299252	evm.TU.Hic_asm_13.316/evm.TU.Hic_asm_7.1387/evm.TU.Hic_asm_8.1510/evm.TU.Hic_asm_8.413/evm.TU.Hic_asm_14.367/evm.TU.Hic_asm_8.104/evm.TU.Hic_asm_7.388/evm.TU.Hic_asm_6.1048/evm.TU.Hic_asm_0.796/evm.TU.Hic_asm_7.840/evm.TU.Hic_asm_2.766/evm.TU.Hic_asm_2.843/evm.TU.Hic_asm_8.1441/evm.TU.Hic_asm_13.111/evm.TU.Hic_asm_1.329/evm.TU.Hic_asm_3.1195/evm.TU.Hic_asm_11.379/evm.TU.Hic_asm_10.566/evm.TU.Hic_…	370
GO:0051649	establishment of localization in cell	379/10405	465/13851	0.000527805	0.0084313	0.00660369	evm.TU.Hic_asm_7.385/evm.TU.Hic_asm_8.644/evm.TU.Hic_asm_8.413/evm.TU.Hic_asm_4.499/evm.TU.Hic_asm_2.843/evm.TU.Hic_asm_1.993/evm.TU.Hic_asm_8.1441/evm.TU.Hic_asm_13.111/evm.TU.Hic_asm_4.115/evm.TU.Hic_asm_3.1195/evm.TU.Hic_asm_7.1285/evm.TU.Hic_asm_7.1048/evm.TU.Hic_asm_6.805/evm.TU.Hic_asm_7.475/evm.TU.Hic_asm_4.1126/evm.TU.Hic_asm_13.646/evm.TU.Hic_asm_4.75/evm.TU.Hic_asm_4.489/evm.TU.Hic_asm_…	379		GO:0004521	endoribonuclease activity	29/10413	29/13851	0.000252661	0.00400791	0.00299252	evm.TU.Hic_asm_0.277/evm.TU.Hic_asm_0.416/evm.TU.Hic_asm_8.407/evm.TU.Hic_asm_14.742/evm.TU.Hic_asm_8.1159/evm.TU.Hic_asm_8.1776/evm.TU.Hic_asm_4.1041/evm.TU.Hic_asm_10.492/evm.TU.Hic_asm_9.743/evm.TU.Hic_asm_0.375/evm.TU.Hic_asm_12.1101/evm.TU.Hic_asm_9.942/evm.TU.Hic_asm_9.373/evm.TU.Hic_asm_12.121/evm.TU.Hic_asm_12.887/evm.TU.Hic_asm_8.1413/evm.TU.Hic_asm_9.895/evm.TU.Hic_asm_6.403/evm.TU.Hic_…	29
GO:0051603	proteolysis involved in cellular protein catabolic process	123/10405	142/13851	0.000538144	0.00856497	0.00670839	evm.TU.Hic_asm_7.385/evm.TU.Hic_asm_9.395/evm.TU.Hic_asm_6.755/evm.TU.Hic_asm_4.214/evm.TU.Hic_asm_0.386/evm.TU.Hic_asm_8.450/evm.TU.Hic_asm_7.1379/evm.TU.Hic_asm_5.581/evm.TU.Hic_asm_8.1587/evm.TU.Hic_asm_3.1134/evm.TU.Hic_asm_8.1655/evm.TU.Hic_asm_14.616/evm.TU.Hic_asm_12.1157/evm.TU.Hic_asm_9.1363/evm.TU.Hic_asm_9.368/evm.TU.Hic_asm_7.720/evm.TU.Hic_asm_3.950/evm.TU.Hic_asm_1.380/evm.TU.Hic_as…	123		GO:0071427	mRNA-containing ribonucleoprotein complex export from nucleus	29/10413	29/13851	0.000252661	0.00400791	0.00299252	evm.TU.Hic_asm_14.533/evm.TU.Hic_asm_12.645/evm.TU.Hic_asm_9.812/evm.TU.Hic_asm_2.135/evm.TU.Hic_asm_10.492/evm.TU.Hic_asm_8.108/evm.TU.Hic_asm_12.619/evm.TU.Hic_asm_12.914/evm.TU.Hic_asm_12.121/evm.TU.Hic_asm_6.1284/evm.TU.Hic_asm_8.862/evm.TU.Hic_asm_7.375/evm.TU.Hic_asm_1.797/evm.TU.Hic_asm_1.354/evm.TU.Hic_asm_0.519/evm.TU.Hic_asm_7.162/evm.TU.Hic_asm_4.502/evm.TU.Hic_asm_2.621/evm.TU.Hic_asm…	29
GO:0043207	response to external biotic stimulus	148/10405	173/13851	0.000547208	0.00867743	0.00679647	evm.TU.Hic_asm_8.1510/evm.TU.Hic_asm_8.104/evm.TU.Hic_asm_14.924/evm.TU.Hic_asm_12.276/evm.TU.Hic_asm_7.1005/evm.TU.Hic_asm_8.300/evm.TU.Hic_asm_8.1435/evm.TU.Hic_asm_11.844/evm.TU.Hic_asm_4.601/evm.TU.Hic_asm_10.995/evm.TU.Hic_asm_0.415/evm.TU.Hic_asm_12.789/evm.TU.Hic_asm_9.237/evm.TU.Hic_asm_4.365/evm.TU.Hic_asm_4.46/evm.TU.Hic_asm_8.337/evm.TU.Hic_asm_6.596/evm.TU.Hic_asm_11.848/evm.TU.Hic_as…	148		GO:0002831	regulation of response to biotic stimulus	44/10413	46/13851	0.000253284	0.00400791	0.00299252	evm.TU.Hic_asm_10.953/evm.TU.Hic_asm_8.219/evm.TU.Hic_asm_9.199/evm.TU.Hic_asm_6.378/evm.TU.Hic_asm_14.616/evm.TU.Hic_asm_1.494/evm.TU.Hic_asm_10.155/evm.TU.Hic_asm_4.46/evm.TU.Hic_asm_8.337/evm.TU.Hic_asm_9.479/evm.TU.Hic_asm_10.620/evm.TU.Hic_asm_10.328/evm.TU.Hic_asm_14.979/evm.TU.Hic_asm_1.469/evm.TU.Hic_asm_0.283/evm.TU.Hic_asm_8.334/evm.TU.Hic_asm_11.745/evm.TU.Hic_asm_7.339/evm.TU.Hic_asm_…	44
GO:0043547	positive regulation of GTPase activity	92/10405	104/13851	0.000551801	0.00871846	0.00682861	evm.TU.Hic_asm_7.1048/evm.TU.Hic_asm_13.646/evm.TU.Hic_asm_4.75/evm.TU.Hic_asm_2.274/evm.TU.Hic_asm_1.898/evm.TU.Hic_asm_8.1058/evm.TU.Hic_asm_7.348/evm.TU.Hic_asm_12.430/evm.TU.Hic_asm_3.1062/evm.TU.Hic_asm_3.1134/evm.TU.Hic_asm_14.521/evm.TU.Hic_asm_14.610/evm.TU.Hic_asm_4.662/evm.TU.Hic_asm_13.919/evm.TU.Hic_asm_8.614/evm.TU.Hic_asm_4.18/evm.TU.Hic_asm_8.33/evm.TU.Hic_asm_7.775/evm.TU.Hic_asm_…	92		GO:0043603	cellular amide metabolic process	106/10413	120/13851	0.000253665	0.00400791	0.00299252	evm.TU.Hic_asm_9.758/evm.TU.Hic_asm_3.1130/evm.TU.Hic_asm_10.232/evm.TU.Hic_asm_3.929/evm.TU.Hic_asm_6.1170/evm.TU.Hic_asm_8.554/evm.TU.Hic_asm_7.516/evm.TU.Hic_asm_13.86/evm.TU.Hic_asm_6.1044/evm.TU.Hic_asm_13.190/evm.TU.Hic_asm_4.350/evm.TU.Hic_asm_8.904/evm.TU.Hic_asm_12.584/evm.TU.Hic_asm_3.786/evm.TU.Hic_asm_10.959/evm.TU.Hic_asm_9.159/evm.TU.Hic_asm_14.1022/evm.TU.Hic_asm_4.352/evm.TU.Hic_a…	106
GO:0010970	transport along microtubule	34/10405	35/13851	0.000558252	0.00878843	0.00688341	evm.TU.Hic_asm_2.843/evm.TU.Hic_asm_3.1195/evm.TU.Hic_asm_7.475/evm.TU.Hic_asm_12.69/evm.TU.Hic_asm_3.1196/evm.TU.Hic_asm_1.898/evm.TU.Hic_asm_4.315/evm.TU.Hic_asm_10.301/evm.TU.Hic_asm_8.1284/evm.TU.Hic_asm_9.403/evm.TU.Hic_asm_1.861/evm.TU.Hic_asm_4.18/evm.TU.Hic_asm_10.960/evm.TU.Hic_asm_3.1197/evm.TU.Hic_asm_0.659/evm.TU.Hic_asm_3.1140/evm.TU.Hic_asm_7.1253/evm.TU.Hic_asm_1.952/evm.TU.Hic_asm…	34		GO:0030705	cytoskeleton-dependent intracellular transport	37/10413	38/13851	0.000261552	0.00410268	0.00306328	evm.TU.Hic_asm_2.843/evm.TU.Hic_asm_3.1195/evm.TU.Hic_asm_7.475/evm.TU.Hic_asm_12.69/evm.TU.Hic_asm_3.1196/evm.TU.Hic_asm_1.898/evm.TU.Hic_asm_4.315/evm.TU.Hic_asm_10.301/evm.TU.Hic_asm_8.1284/evm.TU.Hic_asm_9.403/evm.TU.Hic_asm_1.861/evm.TU.Hic_asm_4.18/evm.TU.Hic_asm_10.960/evm.TU.Hic_asm_3.1197/evm.TU.Hic_asm_0.659/evm.TU.Hic_asm_3.1140/evm.TU.Hic_asm_7.1253/evm.TU.Hic_asm_1.952/evm.TU.Hic_asm…	37
GO:0044427	chromosomal part	164/10405	193/13851	0.000568185	0.00891251	0.00698059	evm.TU.Hic_asm_1.629/evm.TU.Hic_asm_9.395/evm.TU.Hic_asm_8.1441/evm.TU.Hic_asm_9.41/evm.TU.Hic_asm_11.1124/evm.TU.Hic_asm_6.408/evm.TU.Hic_asm_4.563/evm.TU.Hic_asm_4.489/evm.TU.Hic_asm_13.358/evm.TU.Hic_asm_0.965/evm.TU.Hic_asm_12.795/evm.TU.Hic_asm_12.153/evm.TU.Hic_asm_1.557/evm.TU.Hic_asm_4.601/evm.TU.Hic_asm_8.1657/evm.TU.Hic_asm_5.349/evm.TU.Hic_asm_8.427/evm.TU.Hic_asm_0.673/evm.TU.Hic_asm_…	164		GO:2001251	negative regulation of chromosome organization	37/10413	38/13851	0.000261552	0.00410268	0.00306328	evm.TU.Hic_asm_11.702/evm.TU.Hic_asm_0.526/evm.TU.Hic_asm_4.489/evm.TU.Hic_asm_13.358/evm.TU.Hic_asm_0.965/evm.TU.Hic_asm_12.795/evm.TU.Hic_asm_1.557/evm.TU.Hic_asm_4.601/evm.TU.Hic_asm_2.814/evm.TU.Hic_asm_14.98/evm.TU.Hic_asm_8.1167/evm.TU.Hic_asm_8.770/evm.TU.Hic_asm_10.492/evm.TU.Hic_asm_5.673/evm.TU.Hic_asm_8.1280/evm.TU.Hic_asm_9.227/evm.TU.Hic_asm_8.1043/evm.TU.Hic_asm_6.1213/evm.TU.Hic_as…	37
GO:0035305	negative regulation of dephosphorylation	26/10405	26/13851	0.00058399	0.00906227	0.00709789	evm.TU.Hic_asm_10.96/evm.TU.Hic_asm_9.511/evm.TU.Hic_asm_7.704/evm.TU.Hic_asm_14.281/evm.TU.Hic_asm_2.102/evm.TU.Hic_asm_9.1048/evm.TU.Hic_asm_10.602/evm.TU.Hic_asm_11.377/evm.TU.Hic_asm_3.724/evm.TU.Hic_asm_12.402/evm.TU.Hic_asm_2.333/evm.TU.Hic_asm_4.61/evm.TU.Hic_asm_8.14/evm.TU.Hic_asm_10.784/evm.TU.Hic_asm_9.119/evm.TU.Hic_asm_4.38/evm.TU.Hic_asm_7.607/evm.TU.Hic_asm_8.1198/evm.TU.Hic_asm_11…	26		GO:2001233	regulation of apoptotic signaling pathway	50/10413	53/13851	0.00026884	0.00420184	0.00313732	evm.TU.Hic_asm_8.644/evm.TU.Hic_asm_12.1203/evm.TU.Hic_asm_6.668/evm.TU.Hic_asm_3.210/evm.TU.Hic_asm_3.1134/evm.TU.Hic_asm_8.1355/evm.TU.Hic_asm_7.1290/evm.TU.Hic_asm_0.659/evm.TU.Hic_asm_14.551/evm.TU.Hic_asm_3.724/evm.TU.Hic_asm_3.22/evm.TU.Hic_asm_12.402/evm.TU.Hic_asm_7.966/evm.TU.Hic_asm_8.72/evm.TU.Hic_asm_9.965/evm.TU.Hic_asm_14.230/evm.TU.Hic_asm_5.389/evm.TU.Hic_asm_7.607/evm.TU.Hic_asm_…	50
GO:0043021	ribonucleoprotein complex binding	26/10405	26/13851	0.00058399	0.00906227	0.00709789	evm.TU.Hic_asm_12.795/evm.TU.Hic_asm_4.601/evm.TU.Hic_asm_9.20/evm.TU.Hic_asm_2.135/evm.TU.Hic_asm_14.1022/evm.TU.Hic_asm_10.492/evm.TU.Hic_asm_5.369/evm.TU.Hic_asm_6.1139/evm.TU.Hic_asm_10.198/evm.TU.Hic_asm_14.261/evm.TU.Hic_asm_3.1083/evm.TU.Hic_asm_14.721/evm.TU.Hic_asm_8.1179/evm.TU.Hic_asm_9.833/evm.TU.Hic_asm_8.1562/evm.TU.Hic_asm_1.515/evm.TU.Hic_asm_6.1272/evm.TU.Hic_asm_9.755/evm.TU.Hic…	26		GO:0048193	Golgi vesicle transport	77/10413	85/13851	0.000273538	0.00425993	0.0031807	evm.TU.Hic_asm_12.274/evm.TU.Hic_asm_12.785/evm.TU.Hic_asm_5.280/evm.TU.Hic_asm_14.521/evm.TU.Hic_asm_3.1198/evm.TU.Hic_asm_8.1845/evm.TU.Hic_asm_7.480/evm.TU.Hic_asm_6.1215/evm.TU.Hic_asm_13.418/evm.TU.Hic_asm_3.1114/evm.TU.Hic_asm_7.775/evm.TU.Hic_asm_9.97/evm.TU.Hic_asm_11.688/evm.TU.Hic_asm_8.330/evm.TU.Hic_asm_9.61/evm.TU.Hic_asm_6.392/evm.TU.Hic_asm_3.287/evm.TU.Hic_asm_11.439/evm.TU.Hic_as…	77
GO:1902117	positive regulation of organelle assembly	26/10405	26/13851	0.00058399	0.00906227	0.00709789	evm.TU.Hic_asm_8.413/evm.TU.Hic_asm_4.458/evm.TU.Hic_asm_6.378/evm.TU.Hic_asm_8.565/evm.TU.Hic_asm_8.1854/evm.TU.Hic_asm_13.579/evm.TU.Hic_asm_2.406/evm.TU.Hic_asm_3.414/evm.TU.Hic_asm_9.1100/evm.TU.Hic_asm_12.1156/evm.TU.Hic_asm_8.137/evm.TU.Hic_asm_10.98/evm.TU.Hic_asm_0.762/evm.TU.Hic_asm_10.775/evm.TU.Hic_asm_4.331/evm.TU.Hic_asm_7.351/evm.TU.Hic_asm_2.511/evm.TU.Hic_asm_2.485/evm.TU.Hic_asm_…	26		GO:0010564	regulation of cell cycle process	178/10413	209/13851	0.0002784	0.00432017	0.00322567	evm.TU.Hic_asm_3.665/evm.TU.Hic_asm_7.388/evm.TU.Hic_asm_4.489/evm.TU.Hic_asm_0.965/evm.TU.Hic_asm_7.327/evm.TU.Hic_asm_7.149/evm.TU.Hic_asm_12.795/evm.TU.Hic_asm_14.923/evm.TU.Hic_asm_12.153/evm.TU.Hic_asm_3.929/evm.TU.Hic_asm_4.601/evm.TU.Hic_asm_13.56/evm.TU.Hic_asm_8.526/evm.TU.Hic_asm_7.704/evm.TU.Hic_asm_8.565/evm.TU.Hic_asm_14.1025/evm.TU.Hic_asm_4.735/evm.TU.Hic_asm_13.83/evm.TU.Hic_asm_1…	178
GO:0005764	lysosome	135/10405	157/13851	0.000593151	0.00917167	0.00718358	evm.TU.Hic_asm_7.385/evm.TU.Hic_asm_11.312/evm.TU.Hic_asm_9.758/evm.TU.Hic_asm_8.413/evm.TU.Hic_asm_8.104/evm.TU.Hic_asm_7.388/evm.TU.Hic_asm_14.924/evm.TU.Hic_asm_11.885/evm.TU.Hic_asm_3.1195/evm.TU.Hic_asm_10.566/evm.TU.Hic_asm_0.738/evm.TU.Hic_asm_7.1057/evm.TU.Hic_asm_3.1196/evm.TU.Hic_asm_11.310/evm.TU.Hic_asm_0.702/evm.TU.Hic_asm_10.995/evm.TU.Hic_asm_8.1152/evm.TU.Hic_asm_12.430/evm.TU.Hic…	135		GO:0031399	regulation of protein modification process	328/10413	398/13851	0.000288533	0.004456	0.00332709	evm.TU.Hic_asm_7.385/evm.TU.Hic_asm_8.644/evm.TU.Hic_asm_8.891/evm.TU.Hic_asm_8.1510/evm.TU.Hic_asm_8.413/evm.TU.Hic_asm_3.665/evm.TU.Hic_asm_7.388/evm.TU.Hic_asm_11.695/evm.TU.Hic_asm_1.993/evm.TU.Hic_asm_8.1441/evm.TU.Hic_asm_13.111/evm.TU.Hic_asm_11.702/evm.TU.Hic_asm_11.379/evm.TU.Hic_asm_7.1048/evm.TU.Hic_asm_6.408/evm.TU.Hic_asm_0.526/evm.TU.Hic_asm_4.75/evm.TU.Hic_asm_11.724/evm.TU.Hic_asm…	328
GO:0017111	nucleoside-triphosphatase activity	105/10405	120/13851	0.0005958	0.00917996	0.00719007	evm.TU.Hic_asm_0.132/evm.TU.Hic_asm_6.1048/evm.TU.Hic_asm_9.41/evm.TU.Hic_asm_4.163/evm.TU.Hic_asm_7.1267/evm.TU.Hic_asm_12.274/evm.TU.Hic_asm_7.327/evm.TU.Hic_asm_8.1435/evm.TU.Hic_asm_7.971/evm.TU.Hic_asm_7.149/evm.TU.Hic_asm_11.844/evm.TU.Hic_asm_3.1004/evm.TU.Hic_asm_10.316/evm.TU.Hic_asm_8.427/evm.TU.Hic_asm_14.694/evm.TU.Hic_asm_7.861/evm.TU.Hic_asm_3.339/evm.TU.Hic_asm_3.1134/evm.TU.Hic_as…	105		GO:1901990	regulation of mitotic cell cycle phase transition	96/10413	108/13851	0.000289204	0.004456	0.00332709	evm.TU.Hic_asm_4.489/evm.TU.Hic_asm_12.795/evm.TU.Hic_asm_12.153/evm.TU.Hic_asm_13.56/evm.TU.Hic_asm_8.526/evm.TU.Hic_asm_7.704/evm.TU.Hic_asm_8.565/evm.TU.Hic_asm_4.735/evm.TU.Hic_asm_13.83/evm.TU.Hic_asm_8.1369/evm.TU.Hic_asm_2.50/evm.TU.Hic_asm_4.365/evm.TU.Hic_asm_8.1284/evm.TU.Hic_asm_3.1272/evm.TU.Hic_asm_2.814/evm.TU.Hic_asm_8.1355/evm.TU.Hic_asm_9.368/evm.TU.Hic_asm_2.405/evm.TU.Hic_asm_0…	96
GO:0008134	transcription factor binding	118/10405	136/13851	0.000599982	0.00921174	0.00721496	evm.TU.Hic_asm_8.644/evm.TU.Hic_asm_8.1441/evm.TU.Hic_asm_11.702/evm.TU.Hic_asm_6.408/evm.TU.Hic_asm_4.489/evm.TU.Hic_asm_12.1203/evm.TU.Hic_asm_12.153/evm.TU.Hic_asm_1.557/evm.TU.Hic_asm_4.601/evm.TU.Hic_asm_6.1350/evm.TU.Hic_asm_0.415/evm.TU.Hic_asm_2.208/evm.TU.Hic_asm_4.735/evm.TU.Hic_asm_0.673/evm.TU.Hic_asm_10.301/evm.TU.Hic_asm_11.155/evm.TU.Hic_asm_3.1272/evm.TU.Hic_asm_4.46/evm.TU.Hic_as…	118		GO:0002165	instar larval or pupal development	105/10413	119/13851	0.000300105	0.00460762	0.00344029	evm.TU.Hic_asm_10.158/evm.TU.Hic_asm_8.1441/evm.TU.Hic_asm_13.111/evm.TU.Hic_asm_3.413/evm.TU.Hic_asm_7.897/evm.TU.Hic_asm_8.984/evm.TU.Hic_asm_6.1341/evm.TU.Hic_asm_0.706/evm.TU.Hic_asm_8.16/evm.TU.Hic_asm_10.448/evm.TU.Hic_asm_14.737/evm.TU.Hic_asm_7.706/evm.TU.Hic_asm_10.926/evm.TU.Hic_asm_8.1284/evm.TU.Hic_asm_4.46/evm.TU.Hic_asm_4.662/evm.TU.Hic_asm_4.1106/evm.TU.Hic_asm_8.886/evm.TU.Hic_asm…	105
GO:0003682	chromatin binding	96/10405	109/13851	0.000604483	0.00924817	0.0072435	evm.TU.Hic_asm_9.395/evm.TU.Hic_asm_8.1441/evm.TU.Hic_asm_6.408/evm.TU.Hic_asm_4.563/evm.TU.Hic_asm_9.392/evm.TU.Hic_asm_4.489/evm.TU.Hic_asm_13.358/evm.TU.Hic_asm_12.627/evm.TU.Hic_asm_7.1453/evm.TU.Hic_asm_12.795/evm.TU.Hic_asm_14.923/evm.TU.Hic_asm_12.153/evm.TU.Hic_asm_1.557/evm.TU.Hic_asm_4.601/evm.TU.Hic_asm_6.1350/evm.TU.Hic_asm_8.427/evm.TU.Hic_asm_0.673/evm.TU.Hic_asm_8.1216/evm.TU.Hic_a…	96		GO:0001933	negative regulation of protein phosphorylation	91/10413	102/13851	0.00030496	0.00466567	0.00348364	evm.TU.Hic_asm_8.644/evm.TU.Hic_asm_8.891/evm.TU.Hic_asm_1.993/evm.TU.Hic_asm_6.408/evm.TU.Hic_asm_11.724/evm.TU.Hic_asm_8.219/evm.TU.Hic_asm_4.735/evm.TU.Hic_asm_9.210/evm.TU.Hic_asm_7.998/evm.TU.Hic_asm_14.737/evm.TU.Hic_asm_8.1845/evm.TU.Hic_asm_9.914/evm.TU.Hic_asm_2.337/evm.TU.Hic_asm_8.1559/evm.TU.Hic_asm_12.1140/evm.TU.Hic_asm_5.657/evm.TU.Hic_asm_7.387/evm.TU.Hic_asm_1.561/evm.TU.Hic_asm_…	91
GO:0006974	cellular response to DNA damage stimulus	155/10405	182/13851	0.000641275	0.00977662	0.0076574	evm.TU.Hic_asm_13.424/evm.TU.Hic_asm_9.395/evm.TU.Hic_asm_6.1218/evm.TU.Hic_asm_1.622/evm.TU.Hic_asm_12.153/evm.TU.Hic_asm_5.349/evm.TU.Hic_asm_6.1350/evm.TU.Hic_asm_8.526/evm.TU.Hic_asm_8.427/evm.TU.Hic_asm_14.281/evm.TU.Hic_asm_9.1264/evm.TU.Hic_asm_3.974/evm.TU.Hic_asm_4.735/evm.TU.Hic_asm_8.1587/evm.TU.Hic_asm_10.448/evm.TU.Hic_asm_14.737/evm.TU.Hic_asm_9.1180/evm.TU.Hic_asm_3.1272/evm.TU.Hic…	155		GO:0003924	GTPase activity	173/10413	203/13851	0.000314969	0.0048019	0.00358536	evm.TU.Hic_asm_2.367/evm.TU.Hic_asm_4.223/evm.TU.Hic_asm_14.442/evm.TU.Hic_asm_0.712/evm.TU.Hic_asm_7.1015/evm.TU.Hic_asm_10.500/evm.TU.Hic_asm_12.681/evm.TU.Hic_asm_13.804/evm.TU.Hic_asm_5.78/evm.TU.Hic_asm_8.346/evm.TU.Hic_asm_6.848/evm.TU.Hic_asm_5.339/evm.TU.Hic_asm_9.355/evm.TU.Hic_asm_3.560/evm.TU.Hic_asm_8.598/evm.TU.Hic_asm_1.958/evm.TU.Hic_asm_7.1408/evm.TU.Hic_asm_3.1146/evm.TU.Hic_asm_…	173
GO:0031349	positive regulation of defense response	46/10405	49/13851	0.000655602	0.00996011	0.00780111	evm.TU.Hic_asm_10.953/evm.TU.Hic_asm_8.104/evm.TU.Hic_asm_0.386/evm.TU.Hic_asm_8.219/evm.TU.Hic_asm_10.995/evm.TU.Hic_asm_6.378/evm.TU.Hic_asm_0.415/evm.TU.Hic_asm_4.735/evm.TU.Hic_asm_11.155/evm.TU.Hic_asm_8.337/evm.TU.Hic_asm_4.18/evm.TU.Hic_asm_9.479/evm.TU.Hic_asm_10.993/evm.TU.Hic_asm_7.518/evm.TU.Hic_asm_1.469/evm.TU.Hic_asm_3.853/evm.TU.Hic_asm_13.832/evm.TU.Hic_asm_0.283/evm.TU.Hic_asm_8.…	46		GO:0044770	cell cycle phase transition	66/10413	72/13851	0.000317213	0.0048192	0.00359827	evm.TU.Hic_asm_8.1494/evm.TU.Hic_asm_13.358/evm.TU.Hic_asm_7.327/evm.TU.Hic_asm_8.526/evm.TU.Hic_asm_7.704/evm.TU.Hic_asm_8.565/evm.TU.Hic_asm_8.16/evm.TU.Hic_asm_13.83/evm.TU.Hic_asm_14.521/evm.TU.Hic_asm_2.50/evm.TU.Hic_asm_8.1284/evm.TU.Hic_asm_1.380/evm.TU.Hic_asm_12.209/evm.TU.Hic_asm_8.737/evm.TU.Hic_asm_3.633/evm.TU.Hic_asm_2.862/evm.TU.Hic_asm_12.1080/evm.TU.Hic_asm_8.1270/evm.TU.Hic_asm_…	66
GO:0002697	regulation of immune effector process	77/10405	86/13851	0.000659103	0.00997841	0.00781545	evm.TU.Hic_asm_10.953/evm.TU.Hic_asm_2.274/evm.TU.Hic_asm_10.995/evm.TU.Hic_asm_4.735/evm.TU.Hic_asm_14.616/evm.TU.Hic_asm_10.155/evm.TU.Hic_asm_8.337/evm.TU.Hic_asm_4.18/evm.TU.Hic_asm_9.479/evm.TU.Hic_asm_8.770/evm.TU.Hic_asm_7.391/evm.TU.Hic_asm_9.914/evm.TU.Hic_asm_10.993/evm.TU.Hic_asm_5.657/evm.TU.Hic_asm_3.176/evm.TU.Hic_asm_9.1343/evm.TU.Hic_asm_7.518/evm.TU.Hic_asm_10.620/evm.TU.Hic_asm_…	77		GO:0043473	pigmentation	43/10413	45/13851	0.000323523	0.00488093	0.00364437	evm.TU.Hic_asm_12.69/evm.TU.Hic_asm_8.547/evm.TU.Hic_asm_12.430/evm.TU.Hic_asm_5.38/evm.TU.Hic_asm_4.885/evm.TU.Hic_asm_7.1241/evm.TU.Hic_asm_10.631/evm.TU.Hic_asm_6.930/evm.TU.Hic_asm_3.1063/evm.TU.Hic_asm_6.609/evm.TU.Hic_asm_3.828/evm.TU.Hic_asm_12.1156/evm.TU.Hic_asm_8.44/evm.TU.Hic_asm_0.468/evm.TU.Hic_asm_2.631/evm.TU.Hic_asm_8.1326/evm.TU.Hic_asm_6.674/evm.TU.Hic_asm_9.187/evm.TU.Hic_asm_1…	43
GO:0044463	cell projection part	322/10405	393/13851	0.000674527	0.0101765	0.00797056	evm.TU.Hic_asm_13.316/evm.TU.Hic_asm_7.385/evm.TU.Hic_asm_6.291/evm.TU.Hic_asm_14.367/evm.TU.Hic_asm_3.124/evm.TU.Hic_asm_4.458/evm.TU.Hic_asm_11.885/evm.TU.Hic_asm_7.840/evm.TU.Hic_asm_2.843/evm.TU.Hic_asm_13.111/evm.TU.Hic_asm_1.329/evm.TU.Hic_asm_11.379/evm.TU.Hic_asm_10.566/evm.TU.Hic_asm_1.871/evm.TU.Hic_asm_10.1034/evm.TU.Hic_asm_7.897/evm.TU.Hic_asm_13.646/evm.TU.Hic_asm_4.75/evm.TU.Hic_as…	322		GO:0044452	nucleolar part	43/10413	45/13851	0.000323523	0.00488093	0.00364437	evm.TU.Hic_asm_0.386/evm.TU.Hic_asm_1.557/evm.TU.Hic_asm_6.1421/evm.TU.Hic_asm_4.209/evm.TU.Hic_asm_4.501/evm.TU.Hic_asm_1.561/evm.TU.Hic_asm_14.763/evm.TU.Hic_asm_9.540/evm.TU.Hic_asm_14.366/evm.TU.Hic_asm_8.724/evm.TU.Hic_asm_11.353/evm.TU.Hic_asm_12.41/evm.TU.Hic_asm_8.321/evm.TU.Hic_asm_13.112/evm.TU.Hic_asm_8.236/evm.TU.Hic_asm_9.690/evm.TU.Hic_asm_3.623/evm.TU.Hic_asm_2.589/evm.TU.Hic_asm_1…	43
GO:0009791	post-embryonic development	198/10405	236/13851	0.000692815	0.0103937	0.00814074	evm.TU.Hic_asm_14.367/evm.TU.Hic_asm_8.104/evm.TU.Hic_asm_7.388/evm.TU.Hic_asm_6.1311/evm.TU.Hic_asm_10.158/evm.TU.Hic_asm_8.1441/evm.TU.Hic_asm_13.111/evm.TU.Hic_asm_3.413/evm.TU.Hic_asm_4.1126/evm.TU.Hic_asm_7.897/evm.TU.Hic_asm_0.526/evm.TU.Hic_asm_8.984/evm.TU.Hic_asm_3.1177/evm.TU.Hic_asm_11.724/evm.TU.Hic_asm_4.1173/evm.TU.Hic_asm_4.1188/evm.TU.Hic_asm_8.219/evm.TU.Hic_asm_14.923/evm.TU.Hic…	198		GO:0042254	ribosome biogenesis	81/10413	90/13851	0.00032754	0.00490745	0.00366417	evm.TU.Hic_asm_1.478/evm.TU.Hic_asm_0.722/evm.TU.Hic_asm_1.337/evm.TU.Hic_asm_1.521/evm.TU.Hic_asm_8.1853/evm.TU.Hic_asm_4.209/evm.TU.Hic_asm_13.835/evm.TU.Hic_asm_2.736/evm.TU.Hic_asm_9.20/evm.TU.Hic_asm_9.562/evm.TU.Hic_asm_14.763/evm.TU.Hic_asm_1.897/evm.TU.Hic_asm_14.366/evm.TU.Hic_asm_0.592/evm.TU.Hic_asm_8.72/evm.TU.Hic_asm_1.825/evm.TU.Hic_asm_12.41/evm.TU.Hic_asm_8.1497/evm.TU.Hic_asm_9.4…	81
GO:0032970	regulation of actin filament-based process	67/10405	74/13851	0.000693713	0.0103937	0.00814074	evm.TU.Hic_asm_11.379/evm.TU.Hic_asm_8.547/evm.TU.Hic_asm_13.56/evm.TU.Hic_asm_14.737/evm.TU.Hic_asm_7.706/evm.TU.Hic_asm_10.602/evm.TU.Hic_asm_0.1150/evm.TU.Hic_asm_5.657/evm.TU.Hic_asm_9.413/evm.TU.Hic_asm_3.1155/evm.TU.Hic_asm_2.72/evm.TU.Hic_asm_2.729/evm.TU.Hic_asm_11.191/evm.TU.Hic_asm_10.549/evm.TU.Hic_asm_12.1156/evm.TU.Hic_asm_8.1026/evm.TU.Hic_asm_7.1152/evm.TU.Hic_asm_8.137/evm.TU.Hic_…	67		GO:0060589	nucleoside-triphosphatase regulator activity	81/10413	90/13851	0.00032754	0.00490745	0.00366417	evm.TU.Hic_asm_8.644/evm.TU.Hic_asm_3.707/evm.TU.Hic_asm_13.646/evm.TU.Hic_asm_4.75/evm.TU.Hic_asm_2.274/evm.TU.Hic_asm_1.898/evm.TU.Hic_asm_8.1058/evm.TU.Hic_asm_3.1062/evm.TU.Hic_asm_3.1134/evm.TU.Hic_asm_14.610/evm.TU.Hic_asm_13.919/evm.TU.Hic_asm_8.614/evm.TU.Hic_asm_4.18/evm.TU.Hic_asm_7.775/evm.TU.Hic_asm_0.1150/evm.TU.Hic_asm_2.126/evm.TU.Hic_asm_7.447/evm.TU.Hic_asm_14.344/evm.TU.Hic_asm_…	81
GO:0007560	imaginal disc morphogenesis	86/10405	97/13851	0.000703725	0.0105075	0.00822985	evm.TU.Hic_asm_10.158/evm.TU.Hic_asm_8.1441/evm.TU.Hic_asm_13.111/evm.TU.Hic_asm_3.413/evm.TU.Hic_asm_8.984/evm.TU.Hic_asm_6.1341/evm.TU.Hic_asm_0.706/evm.TU.Hic_asm_8.16/evm.TU.Hic_asm_14.737/evm.TU.Hic_asm_7.706/evm.TU.Hic_asm_10.926/evm.TU.Hic_asm_8.1284/evm.TU.Hic_asm_4.46/evm.TU.Hic_asm_4.662/evm.TU.Hic_asm_8.886/evm.TU.Hic_asm_7.1241/evm.TU.Hic_asm_4.825/evm.TU.Hic_asm_4.504/evm.TU.Hic_asm_…	86		GO:0046700	heterocycle catabolic process	76/10413	84/13851	0.000331684	0.00495246	0.00369778	evm.TU.Hic_asm_0.526/evm.TU.Hic_asm_5.738/evm.TU.Hic_asm_11.73/evm.TU.Hic_asm_1.494/evm.TU.Hic_asm_2.736/evm.TU.Hic_asm_6.596/evm.TU.Hic_asm_0.688/evm.TU.Hic_asm_3.786/evm.TU.Hic_asm_12.209/evm.TU.Hic_asm_2.135/evm.TU.Hic_asm_10.492/evm.TU.Hic_asm_9.1343/evm.TU.Hic_asm_9.743/evm.TU.Hic_asm_5.713/evm.TU.Hic_asm_10.699/evm.TU.Hic_asm_2.211/evm.TU.Hic_asm_3.828/evm.TU.Hic_asm_7.712/evm.TU.Hic_asm_14…	76
GO:0005730	nucleolus	213/10405	255/13851	0.000730316	0.0108672	0.00851158	evm.TU.Hic_asm_3.661/evm.TU.Hic_asm_7.388/evm.TU.Hic_asm_1.478/evm.TU.Hic_asm_4.115/evm.TU.Hic_asm_13.358/evm.TU.Hic_asm_0.386/evm.TU.Hic_asm_2.376/evm.TU.Hic_asm_12.795/evm.TU.Hic_asm_12.153/evm.TU.Hic_asm_1.557/evm.TU.Hic_asm_6.1421/evm.TU.Hic_asm_4.209/evm.TU.Hic_asm_0.415/evm.TU.Hic_asm_8.427/evm.TU.Hic_asm_13.835/evm.TU.Hic_asm_4.735/evm.TU.Hic_asm_9.210/evm.TU.Hic_asm_3.1134/evm.TU.Hic_asm_…	213		GO:0051170	nuclear import	28/10413	28/13851	0.000336305	0.00498641	0.00372312	evm.TU.Hic_asm_8.1441/evm.TU.Hic_asm_3.1134/evm.TU.Hic_asm_1.380/evm.TU.Hic_asm_8.1382/evm.TU.Hic_asm_7.633/evm.TU.Hic_asm_5.113/evm.TU.Hic_asm_12.877/evm.TU.Hic_asm_6.1284/evm.TU.Hic_asm_2.278/evm.TU.Hic_asm_12.633/evm.TU.Hic_asm_8.1562/evm.TU.Hic_asm_13.810/evm.TU.Hic_asm_11.895/evm.TU.Hic_asm_2.621/evm.TU.Hic_asm_3.994/evm.TU.Hic_asm_9.755/evm.TU.Hic_asm_11.523/evm.TU.Hic_asm_8.1196/evm.TU.Hic…	28
GO:0031346	positive regulation of cell projection organization	108/10405	124/13851	0.000740737	0.0109847	0.00860357	evm.TU.Hic_asm_6.291/evm.TU.Hic_asm_7.388/evm.TU.Hic_asm_4.458/evm.TU.Hic_asm_13.111/evm.TU.Hic_asm_11.379/evm.TU.Hic_asm_10.566/evm.TU.Hic_asm_6.1170/evm.TU.Hic_asm_8.565/evm.TU.Hic_asm_8.1854/evm.TU.Hic_asm_12.430/evm.TU.Hic_asm_14.521/evm.TU.Hic_asm_13.28/evm.TU.Hic_asm_4.293/evm.TU.Hic_asm_3.1198/evm.TU.Hic_asm_7.209/evm.TU.Hic_asm_8.337/evm.TU.Hic_asm_6.1215/evm.TU.Hic_asm_2.337/evm.TU.Hic_a…	108		GO:0140014	mitotic nuclear division	49/10413	52/13851	0.00033894	0.00498641	0.00372312	evm.TU.Hic_asm_0.965/evm.TU.Hic_asm_7.149/evm.TU.Hic_asm_12.795/evm.TU.Hic_asm_12.153/evm.TU.Hic_asm_8.526/evm.TU.Hic_asm_3.1110/evm.TU.Hic_asm_6.1215/evm.TU.Hic_asm_7.1290/evm.TU.Hic_asm_8.124/evm.TU.Hic_asm_13.579/evm.TU.Hic_asm_14.98/evm.TU.Hic_asm_8.1167/evm.TU.Hic_asm_13.309/evm.TU.Hic_asm_11.156/evm.TU.Hic_asm_3.1166/evm.TU.Hic_asm_7.633/evm.TU.Hic_asm_2.353/evm.TU.Hic_asm_6.746/evm.TU.Hic_…	49
GO:0010557	positive regulation of macromolecule biosynthetic process	328/10405	401/13851	0.000760946	0.011246	0.00880823	evm.TU.Hic_asm_6.1263/evm.TU.Hic_asm_7.385/evm.TU.Hic_asm_8.644/evm.TU.Hic_asm_7.388/evm.TU.Hic_asm_2.766/evm.TU.Hic_asm_8.449/evm.TU.Hic_asm_8.1441/evm.TU.Hic_asm_11.1124/evm.TU.Hic_asm_4.163/evm.TU.Hic_asm_2.537/evm.TU.Hic_asm_1.871/evm.TU.Hic_asm_0.526/evm.TU.Hic_asm_13.358/evm.TU.Hic_asm_1.337/evm.TU.Hic_asm_14.533/evm.TU.Hic_asm_12.627/evm.TU.Hic_asm_1.378/evm.TU.Hic_asm_12.1203/evm.TU.Hic_a…	328		GO:0043167	ion binding	385/10413	471/13851	0.000339391	0.00498641	0.00372312	evm.TU.Hic_asm_4.761/evm.TU.Hic_asm_8.644/evm.TU.Hic_asm_8.920/evm.TU.Hic_asm_7.1387/evm.TU.Hic_asm_8.1510/evm.TU.Hic_asm_8.413/evm.TU.Hic_asm_9.395/evm.TU.Hic_asm_8.104/evm.TU.Hic_asm_11.695/evm.TU.Hic_asm_4.499/evm.TU.Hic_asm_2.843/evm.TU.Hic_asm_8.449/evm.TU.Hic_asm_8.1494/evm.TU.Hic_asm_13.111/evm.TU.Hic_asm_3.413/evm.TU.Hic_asm_7.1285/evm.TU.Hic_asm_0.526/evm.TU.Hic_asm_13.358/evm.TU.Hic_asm…	385
GO:0009890	negative regulation of biosynthetic process	258/10405	312/13851	0.000765267	0.0112715	0.00882822	evm.TU.Hic_asm_7.385/evm.TU.Hic_asm_6.291/evm.TU.Hic_asm_9.395/evm.TU.Hic_asm_3.707/evm.TU.Hic_asm_7.388/evm.TU.Hic_asm_12.276/evm.TU.Hic_asm_2.766/evm.TU.Hic_asm_8.1441/evm.TU.Hic_asm_9.41/evm.TU.Hic_asm_11.702/evm.TU.Hic_asm_4.163/evm.TU.Hic_asm_0.117/evm.TU.Hic_asm_6.408/evm.TU.Hic_asm_4.563/evm.TU.Hic_asm_4.489/evm.TU.Hic_asm_0.965/evm.TU.Hic_asm_11.724/evm.TU.Hic_asm_13.267/evm.TU.Hic_asm_5.…	258		GO:0000086	G2/M transition of mitotic cell cycle	36/10413	37/13851	0.000339695	0.00498641	0.00372312	evm.TU.Hic_asm_8.1494/evm.TU.Hic_asm_8.526/evm.TU.Hic_asm_7.704/evm.TU.Hic_asm_8.565/evm.TU.Hic_asm_13.83/evm.TU.Hic_asm_14.521/evm.TU.Hic_asm_2.50/evm.TU.Hic_asm_8.1284/evm.TU.Hic_asm_3.633/evm.TU.Hic_asm_2.862/evm.TU.Hic_asm_8.1270/evm.TU.Hic_asm_7.633/evm.TU.Hic_asm_1.472/evm.TU.Hic_asm_7.1152/evm.TU.Hic_asm_11.300/evm.TU.Hic_asm_12.617/evm.TU.Hic_asm_14.961/evm.TU.Hic_asm_10.98/evm.TU.Hic_asm…	36
GO:0030863	cortical cytoskeleton	25/10405	25/13851	0.000777865	0.0114183	0.00894324	evm.TU.Hic_asm_4.1126/evm.TU.Hic_asm_10.96/evm.TU.Hic_asm_11.724/evm.TU.Hic_asm_8.547/evm.TU.Hic_asm_0.178/evm.TU.Hic_asm_13.56/evm.TU.Hic_asm_7.706/evm.TU.Hic_asm_0.1116/evm.TU.Hic_asm_9.413/evm.TU.Hic_asm_10.549/evm.TU.Hic_asm_14.621/evm.TU.Hic_asm_4.38/evm.TU.Hic_asm_2.778/evm.TU.Hic_asm_7.952/evm.TU.Hic_asm_8.1031/evm.TU.Hic_asm_2.511/evm.TU.Hic_asm_8.1375/evm.TU.Hic_asm_4.771/evm.TU.Hic_asm_…	25		GO:0044839	cell cycle G2/M phase transition	36/10413	37/13851	0.000339695	0.00498641	0.00372312	evm.TU.Hic_asm_8.1494/evm.TU.Hic_asm_8.526/evm.TU.Hic_asm_7.704/evm.TU.Hic_asm_8.565/evm.TU.Hic_asm_13.83/evm.TU.Hic_asm_14.521/evm.TU.Hic_asm_2.50/evm.TU.Hic_asm_8.1284/evm.TU.Hic_asm_3.633/evm.TU.Hic_asm_2.862/evm.TU.Hic_asm_8.1270/evm.TU.Hic_asm_7.633/evm.TU.Hic_asm_1.472/evm.TU.Hic_asm_7.1152/evm.TU.Hic_asm_11.300/evm.TU.Hic_asm_12.617/evm.TU.Hic_asm_14.961/evm.TU.Hic_asm_10.98/evm.TU.Hic_asm…	36
GO:1902533	positive regulation of intracellular signal transduction	133/10405	155/13851	0.00078844	0.0114584	0.00897462	evm.TU.Hic_asm_8.891/evm.TU.Hic_asm_8.1510/evm.TU.Hic_asm_8.413/evm.TU.Hic_asm_3.665/evm.TU.Hic_asm_11.379/evm.TU.Hic_asm_4.75/evm.TU.Hic_asm_8.219/evm.TU.Hic_asm_9.199/evm.TU.Hic_asm_6.668/evm.TU.Hic_asm_0.706/evm.TU.Hic_asm_4.138/evm.TU.Hic_asm_3.1134/evm.TU.Hic_asm_8.904/evm.TU.Hic_asm_5.38/evm.TU.Hic_asm_4.662/evm.TU.Hic_asm_7.483/evm.TU.Hic_asm_8.614/evm.TU.Hic_asm_4.18/evm.TU.Hic_asm_9.479/…	133		GO:0030030	cell projection organization	374/10413	457/13851	0.000342201	0.00500627	0.00373795	evm.TU.Hic_asm_13.316/evm.TU.Hic_asm_8.413/evm.TU.Hic_asm_14.367/evm.TU.Hic_asm_7.388/evm.TU.Hic_asm_4.458/evm.TU.Hic_asm_7.840/evm.TU.Hic_asm_2.766/evm.TU.Hic_asm_8.1441/evm.TU.Hic_asm_13.111/evm.TU.Hic_asm_1.329/evm.TU.Hic_asm_10.566/evm.TU.Hic_asm_7.897/evm.TU.Hic_asm_4.75/evm.TU.Hic_asm_12.69/evm.TU.Hic_asm_8.984/evm.TU.Hic_asm_3.1177/evm.TU.Hic_asm_1.898/evm.TU.Hic_asm_3.120/evm.TU.Hic_asm_1…	374
GO:0000209	Biological Process: protein polyubiquitination	76/10405	85/13851	0.000791143	0.0114584	0.00897462	evm.TU.Hic_asm_9.395/evm.TU.Hic_asm_4.214/evm.TU.Hic_asm_0.386/evm.TU.Hic_asm_6.378/evm.TU.Hic_asm_5.581/evm.TU.Hic_asm_7.124/evm.TU.Hic_asm_14.616/evm.TU.Hic_asm_3.1272/evm.TU.Hic_asm_12.1157/evm.TU.Hic_asm_9.368/evm.TU.Hic_asm_3.794/evm.TU.Hic_asm_12.224/evm.TU.Hic_asm_9.518/evm.TU.Hic_asm_14.411/evm.TU.Hic_asm_14.971/evm.TU.Hic_asm_14.656/evm.TU.Hic_asm_3.22/evm.TU.Hic_asm_2.680/evm.TU.Hic_asm…	76		GO:0043254	regulation of protein complex assembly	90/10413	101/13851	0.000364348	0.00531239	0.00396651	evm.TU.Hic_asm_4.163/evm.TU.Hic_asm_13.56/evm.TU.Hic_asm_12.430/evm.TU.Hic_asm_4.365/evm.TU.Hic_asm_14.737/evm.TU.Hic_asm_3.1110/evm.TU.Hic_asm_7.706/evm.TU.Hic_asm_3.205/evm.TU.Hic_asm_8.337/evm.TU.Hic_asm_13.579/evm.TU.Hic_asm_0.1150/evm.TU.Hic_asm_4.132/evm.TU.Hic_asm_11.377/evm.TU.Hic_asm_7.330/evm.TU.Hic_asm_11.408/evm.TU.Hic_asm_10.918/evm.TU.Hic_asm_3.1155/evm.TU.Hic_asm_2.729/evm.TU.Hic_a…	90
GO:0031625	ubiquitin protein ligase binding	76/10405	85/13851	0.000791143	0.0114584	0.00897462	evm.TU.Hic_asm_6.1263/evm.TU.Hic_asm_7.385/evm.TU.Hic_asm_9.395/evm.TU.Hic_asm_10.953/evm.TU.Hic_asm_9.407/evm.TU.Hic_asm_1.557/evm.TU.Hic_asm_8.1395/evm.TU.Hic_asm_8.526/evm.TU.Hic_asm_9.1264/evm.TU.Hic_asm_8.1587/evm.TU.Hic_asm_3.1272/evm.TU.Hic_asm_3.794/evm.TU.Hic_asm_9.433/evm.TU.Hic_asm_9.914/evm.TU.Hic_asm_2.135/evm.TU.Hic_asm_7.387/evm.TU.Hic_asm_7.679/evm.TU.Hic_asm_8.1716/evm.TU.Hic_asm…	76		GO:1903827	regulation of cellular protein localization	85/10413	95/13851	0.000381634	0.00553774	0.00413477	evm.TU.Hic_asm_7.385/evm.TU.Hic_asm_8.644/evm.TU.Hic_asm_4.458/evm.TU.Hic_asm_7.1285/evm.TU.Hic_asm_1.871/evm.TU.Hic_asm_0.965/evm.TU.Hic_asm_0.386/evm.TU.Hic_asm_8.219/evm.TU.Hic_asm_12.795/evm.TU.Hic_asm_12.153/evm.TU.Hic_asm_3.279/evm.TU.Hic_asm_8.1284/evm.TU.Hic_asm_3.1272/evm.TU.Hic_asm_0.1116/evm.TU.Hic_asm_3.950/evm.TU.Hic_asm_13.579/evm.TU.Hic_asm_9.531/evm.TU.Hic_asm_7.387/evm.TU.Hic_asm…	85
GO:0048193	Golgi vesicle transport	76/10405	85/13851	0.000791143	0.0114584	0.00897462	evm.TU.Hic_asm_12.274/evm.TU.Hic_asm_12.785/evm.TU.Hic_asm_5.280/evm.TU.Hic_asm_14.521/evm.TU.Hic_asm_3.1198/evm.TU.Hic_asm_8.1845/evm.TU.Hic_asm_7.480/evm.TU.Hic_asm_6.1215/evm.TU.Hic_asm_13.418/evm.TU.Hic_asm_3.1114/evm.TU.Hic_asm_7.775/evm.TU.Hic_asm_9.97/evm.TU.Hic_asm_11.688/evm.TU.Hic_asm_8.330/evm.TU.Hic_asm_9.61/evm.TU.Hic_asm_6.392/evm.TU.Hic_asm_3.287/evm.TU.Hic_asm_11.439/evm.TU.Hic_as…	76		GO:0000280	nuclear division	99/10413	112/13851	0.000382352	0.00553774	0.00413477	evm.TU.Hic_asm_12.274/evm.TU.Hic_asm_0.965/evm.TU.Hic_asm_7.327/evm.TU.Hic_asm_7.149/evm.TU.Hic_asm_12.795/evm.TU.Hic_asm_12.153/evm.TU.Hic_asm_8.526/evm.TU.Hic_asm_14.281/evm.TU.Hic_asm_0.673/evm.TU.Hic_asm_8.1216/evm.TU.Hic_asm_3.1110/evm.TU.Hic_asm_6.1215/evm.TU.Hic_asm_2.405/evm.TU.Hic_asm_7.1290/evm.TU.Hic_asm_8.124/evm.TU.Hic_asm_13.579/evm.TU.Hic_asm_14.98/evm.TU.Hic_asm_8.1167/evm.TU.Hic_…	99
GO:0000075	Biological Process: cell cycle checkpoint	56/10405	61/13851	0.000814946	0.0117329	0.00918965	evm.TU.Hic_asm_4.489/evm.TU.Hic_asm_12.795/evm.TU.Hic_asm_12.153/evm.TU.Hic_asm_6.1350/evm.TU.Hic_asm_8.526/evm.TU.Hic_asm_4.735/evm.TU.Hic_asm_8.904/evm.TU.Hic_asm_4.365/evm.TU.Hic_asm_3.1272/evm.TU.Hic_asm_2.814/evm.TU.Hic_asm_9.368/evm.TU.Hic_asm_2.911/evm.TU.Hic_asm_2.405/evm.TU.Hic_asm_14.98/evm.TU.Hic_asm_8.770/evm.TU.Hic_asm_8.737/evm.TU.Hic_asm_8.1559/evm.TU.Hic_asm_7.965/evm.TU.Hic_asm_1…	56		GO:0050778	positive regulation of immune response	65/10413	71/13851	0.000389097	0.00559809	0.00417984	evm.TU.Hic_asm_10.953/evm.TU.Hic_asm_8.104/evm.TU.Hic_asm_10.566/evm.TU.Hic_asm_11.724/evm.TU.Hic_asm_0.386/evm.TU.Hic_asm_10.995/evm.TU.Hic_asm_0.415/evm.TU.Hic_asm_2.65/evm.TU.Hic_asm_4.735/evm.TU.Hic_asm_14.737/evm.TU.Hic_asm_8.614/evm.TU.Hic_asm_4.18/evm.TU.Hic_asm_9.479/evm.TU.Hic_asm_8.770/evm.TU.Hic_asm_7.391/evm.TU.Hic_asm_9.914/evm.TU.Hic_asm_10.993/evm.TU.Hic_asm_5.657/evm.TU.Hic_asm_11…	65
GO:0016477	cell migration	212/10405	254/13851	0.000818508	0.0117329	0.00918965	evm.TU.Hic_asm_13.316/evm.TU.Hic_asm_8.1510/evm.TU.Hic_asm_8.413/evm.TU.Hic_asm_8.104/evm.TU.Hic_asm_7.388/evm.TU.Hic_asm_0.796/evm.TU.Hic_asm_2.766/evm.TU.Hic_asm_8.1441/evm.TU.Hic_asm_13.111/evm.TU.Hic_asm_11.379/evm.TU.Hic_asm_10.566/evm.TU.Hic_asm_3.1177/evm.TU.Hic_asm_11.724/evm.TU.Hic_asm_4.1173/evm.TU.Hic_asm_4.1188/evm.TU.Hic_asm_4.552/evm.TU.Hic_asm_11.844/evm.TU.Hic_asm_8.547/evm.TU.Hic…	212		GO:0051346	negative regulation of hydrolase activity	65/10413	71/13851	0.000389097	0.00559809	0.00417984	evm.TU.Hic_asm_3.707/evm.TU.Hic_asm_2.274/evm.TU.Hic_asm_10.96/evm.TU.Hic_asm_9.511/evm.TU.Hic_asm_7.704/evm.TU.Hic_asm_14.281/evm.TU.Hic_asm_2.102/evm.TU.Hic_asm_8.1355/evm.TU.Hic_asm_9.1048/evm.TU.Hic_asm_13.418/evm.TU.Hic_asm_0.1150/evm.TU.Hic_asm_11.377/evm.TU.Hic_asm_3.724/evm.TU.Hic_asm_9.342/evm.TU.Hic_asm_12.402/evm.TU.Hic_asm_13.857/evm.TU.Hic_asm_2.333/evm.TU.Hic_asm_4.61/evm.TU.Hic_asm…	65
GO:0044389	ubiquitin-like protein ligase binding	71/10405	79/13851	0.000823198	0.0117329	0.00918965	evm.TU.Hic_asm_6.1263/evm.TU.Hic_asm_7.385/evm.TU.Hic_asm_9.395/evm.TU.Hic_asm_10.953/evm.TU.Hic_asm_1.557/evm.TU.Hic_asm_8.526/evm.TU.Hic_asm_2.208/evm.TU.Hic_asm_9.1264/evm.TU.Hic_asm_8.1587/evm.TU.Hic_asm_3.1272/evm.TU.Hic_asm_3.794/evm.TU.Hic_asm_9.433/evm.TU.Hic_asm_9.914/evm.TU.Hic_asm_2.135/evm.TU.Hic_asm_7.387/evm.TU.Hic_asm_7.679/evm.TU.Hic_asm_8.1716/evm.TU.Hic_asm_3.488/evm.TU.Hic_asm_…	71		GO:0098772	molecular function regulator	219/10413	261/13851	0.000391559	0.00561493	0.00419241	evm.TU.Hic_asm_8.644/evm.TU.Hic_asm_7.1387/evm.TU.Hic_asm_3.707/evm.TU.Hic_asm_11.695/evm.TU.Hic_asm_6.408/evm.TU.Hic_asm_13.646/evm.TU.Hic_asm_4.75/evm.TU.Hic_asm_2.274/evm.TU.Hic_asm_4.214/evm.TU.Hic_asm_1.898/evm.TU.Hic_asm_8.1058/evm.TU.Hic_asm_12.785/evm.TU.Hic_asm_6.668/evm.TU.Hic_asm_7.348/evm.TU.Hic_asm_5.695/evm.TU.Hic_asm_12.430/evm.TU.Hic_asm_7.1379/evm.TU.Hic_asm_8.1028/evm.TU.Hic_asm…	219
GO:0048737	imaginal disc-derived appendage development	71/10405	79/13851	0.000823198	0.0117329	0.00918965	evm.TU.Hic_asm_10.158/evm.TU.Hic_asm_8.1441/evm.TU.Hic_asm_3.413/evm.TU.Hic_asm_8.984/evm.TU.Hic_asm_6.1341/evm.TU.Hic_asm_0.706/evm.TU.Hic_asm_8.16/evm.TU.Hic_asm_14.737/evm.TU.Hic_asm_7.706/evm.TU.Hic_asm_10.926/evm.TU.Hic_asm_8.1284/evm.TU.Hic_asm_4.662/evm.TU.Hic_asm_8.886/evm.TU.Hic_asm_7.1241/evm.TU.Hic_asm_4.825/evm.TU.Hic_asm_8.585/evm.TU.Hic_asm_13.51/evm.TU.Hic_asm_11.517/evm.TU.Hic_asm…	71		GO:0016569	covalent chromatin modification	70/10413	77/13851	0.000400673	0.00570448	0.00425927	evm.TU.Hic_asm_1.629/evm.TU.Hic_asm_7.1437/evm.TU.Hic_asm_9.395/evm.TU.Hic_asm_8.1441/evm.TU.Hic_asm_11.702/evm.TU.Hic_asm_0.526/evm.TU.Hic_asm_13.358/evm.TU.Hic_asm_7.1453/evm.TU.Hic_asm_1.557/evm.TU.Hic_asm_5.349/evm.TU.Hic_asm_0.673/evm.TU.Hic_asm_3.559/evm.TU.Hic_asm_6.1388/evm.TU.Hic_asm_7.194/evm.TU.Hic_asm_4.1106/evm.TU.Hic_asm_7.391/evm.TU.Hic_asm_8.1559/evm.TU.Hic_asm_3.581/evm.TU.Hic_as…	70
GO:0032271	regulation of protein polymerization	45/10405	48/13851	0.0008236	0.0117329	0.00918965	evm.TU.Hic_asm_13.56/evm.TU.Hic_asm_14.737/evm.TU.Hic_asm_3.1110/evm.TU.Hic_asm_7.706/evm.TU.Hic_asm_3.205/evm.TU.Hic_asm_0.1150/evm.TU.Hic_asm_3.1155/evm.TU.Hic_asm_2.729/evm.TU.Hic_asm_11.191/evm.TU.Hic_asm_10.549/evm.TU.Hic_asm_3.828/evm.TU.Hic_asm_12.1156/evm.TU.Hic_asm_7.1152/evm.TU.Hic_asm_8.1326/evm.TU.Hic_asm_10.784/evm.TU.Hic_asm_12.617/evm.TU.Hic_asm_4.38/evm.TU.Hic_asm_2.463/evm.TU.Hic…	45		GO:0034976	response to endoplasmic reticulum stress	70/10413	77/13851	0.000400673	0.00570448	0.00425927	evm.TU.Hic_asm_3.90/evm.TU.Hic_asm_0.738/evm.TU.Hic_asm_11.1106/evm.TU.Hic_asm_8.450/evm.TU.Hic_asm_12.795/evm.TU.Hic_asm_7.1379/evm.TU.Hic_asm_13.28/evm.TU.Hic_asm_3.950/evm.TU.Hic_asm_9.914/evm.TU.Hic_asm_2.126/evm.TU.Hic_asm_12.1140/evm.TU.Hic_asm_7.1483/evm.TU.Hic_asm_7.966/evm.TU.Hic_asm_13.825/evm.TU.Hic_asm_9.1360/evm.TU.Hic_asm_12.676/evm.TU.Hic_asm_8.321/evm.TU.Hic_asm_8.1811/evm.TU.Hic_…	70
GO:0002764	immune response-regulating signaling pathway	39/10405	41/13851	0.000831413	0.0118055	0.0092465	evm.TU.Hic_asm_10.953/evm.TU.Hic_asm_8.104/evm.TU.Hic_asm_11.724/evm.TU.Hic_asm_10.995/evm.TU.Hic_asm_2.65/evm.TU.Hic_asm_14.737/evm.TU.Hic_asm_8.337/evm.TU.Hic_asm_8.614/evm.TU.Hic_asm_10.993/evm.TU.Hic_asm_5.657/evm.TU.Hic_asm_11.387/evm.TU.Hic_asm_7.518/evm.TU.Hic_asm_3.1155/evm.TU.Hic_asm_1.469/evm.TU.Hic_asm_3.853/evm.TU.Hic_asm_8.334/evm.TU.Hic_asm_12.409/evm.TU.Hic_asm_8.338/evm.TU.Hic_asm…	39		GO:0015629	actin cytoskeleton	75/10413	83/13851	0.000401742	0.00570448	0.00425927	evm.TU.Hic_asm_7.1387/evm.TU.Hic_asm_4.458/evm.TU.Hic_asm_6.1048/evm.TU.Hic_asm_3.413/evm.TU.Hic_asm_4.1126/evm.TU.Hic_asm_11.724/evm.TU.Hic_asm_8.547/evm.TU.Hic_asm_13.56/evm.TU.Hic_asm_5.581/evm.TU.Hic_asm_7.706/evm.TU.Hic_asm_0.1116/evm.TU.Hic_asm_5.657/evm.TU.Hic_asm_3.414/evm.TU.Hic_asm_9.413/evm.TU.Hic_asm_13.441/evm.TU.Hic_asm_10.549/evm.TU.Hic_asm_11.353/evm.TU.Hic_asm_9.227/evm.TU.Hic_as…	75
GO:0008283	cell proliferation	169/10405	200/13851	0.000835393	0.0118234	0.0092605	evm.TU.Hic_asm_7.388/evm.TU.Hic_asm_11.695/evm.TU.Hic_asm_2.766/evm.TU.Hic_asm_8.1494/evm.TU.Hic_asm_8.1441/evm.TU.Hic_asm_11.379/evm.TU.Hic_asm_7.1048/evm.TU.Hic_asm_6.408/evm.TU.Hic_asm_12.274/evm.TU.Hic_asm_4.489/evm.TU.Hic_asm_14.119/evm.TU.Hic_asm_14.923/evm.TU.Hic_asm_4.552/evm.TU.Hic_asm_0.706/evm.TU.Hic_asm_4.735/evm.TU.Hic_asm_3.1134/evm.TU.Hic_asm_6.1313/evm.TU.Hic_asm_8.904/evm.TU.Hic_…	169		GO:0043168	anion binding	207/10413	246/13851	0.000404146	0.00571991	0.00427079	evm.TU.Hic_asm_8.644/evm.TU.Hic_asm_8.920/evm.TU.Hic_asm_7.1387/evm.TU.Hic_asm_8.413/evm.TU.Hic_asm_8.104/evm.TU.Hic_asm_4.499/evm.TU.Hic_asm_2.843/evm.TU.Hic_asm_8.449/evm.TU.Hic_asm_13.111/evm.TU.Hic_asm_3.413/evm.TU.Hic_asm_7.1285/evm.TU.Hic_asm_3.120/evm.TU.Hic_asm_7.1420/evm.TU.Hic_asm_11.724/evm.TU.Hic_asm_8.1435/evm.TU.Hic_asm_7.499/evm.TU.Hic_asm_5.738/evm.TU.Hic_asm_3.929/evm.TU.Hic_asm_…	207
GO:0051052	regulation of DNA metabolic process	94/10405	107/13851	0.000842306	0.0118825	0.00930682	evm.TU.Hic_asm_6.1263/evm.TU.Hic_asm_9.395/evm.TU.Hic_asm_8.449/evm.TU.Hic_asm_4.163/evm.TU.Hic_asm_0.526/evm.TU.Hic_asm_9.392/evm.TU.Hic_asm_0.965/evm.TU.Hic_asm_11.724/evm.TU.Hic_asm_14.533/evm.TU.Hic_asm_12.153/evm.TU.Hic_asm_3.929/evm.TU.Hic_asm_4.601/evm.TU.Hic_asm_8.1657/evm.TU.Hic_asm_8.526/evm.TU.Hic_asm_8.427/evm.TU.Hic_asm_6.896/evm.TU.Hic_asm_3.1272/evm.TU.Hic_asm_9.20/evm.TU.Hic_asm_7…	94		GO:0050769	positive regulation of neurogenesis	94/10413	106/13851	0.000409405	0.00577554	0.00431233	evm.TU.Hic_asm_6.291/evm.TU.Hic_asm_13.111/evm.TU.Hic_asm_11.379/evm.TU.Hic_asm_6.1170/evm.TU.Hic_asm_1.557/evm.TU.Hic_asm_12.430/evm.TU.Hic_asm_10.536/evm.TU.Hic_asm_12.802/evm.TU.Hic_asm_14.521/evm.TU.Hic_asm_8.904/evm.TU.Hic_asm_13.28/evm.TU.Hic_asm_14.737/evm.TU.Hic_asm_3.1198/evm.TU.Hic_asm_6.1215/evm.TU.Hic_asm_5.657/evm.TU.Hic_asm_11.83/evm.TU.Hic_asm_9.743/evm.TU.Hic_asm_5.673/evm.TU.Hic_…	94
GO:0000280	nuclear division	98/10405	112/13851	0.000903816	0.012668	0.00992203	evm.TU.Hic_asm_12.274/evm.TU.Hic_asm_0.965/evm.TU.Hic_asm_7.327/evm.TU.Hic_asm_7.149/evm.TU.Hic_asm_12.795/evm.TU.Hic_asm_12.153/evm.TU.Hic_asm_8.526/evm.TU.Hic_asm_14.281/evm.TU.Hic_asm_0.673/evm.TU.Hic_asm_8.1216/evm.TU.Hic_asm_3.1110/evm.TU.Hic_asm_6.1215/evm.TU.Hic_asm_2.405/evm.TU.Hic_asm_7.1290/evm.TU.Hic_asm_8.124/evm.TU.Hic_asm_13.579/evm.TU.Hic_asm_14.98/evm.TU.Hic_asm_8.1167/evm.TU.Hic_…	98		GO:0009886	post-embryonic animal morphogenesis	103/10413	117/13851	0.000418764	0.00586946	0.00438245	evm.TU.Hic_asm_10.158/evm.TU.Hic_asm_8.1441/evm.TU.Hic_asm_13.111/evm.TU.Hic_asm_3.413/evm.TU.Hic_asm_7.897/evm.TU.Hic_asm_8.984/evm.TU.Hic_asm_6.1341/evm.TU.Hic_asm_0.706/evm.TU.Hic_asm_8.16/evm.TU.Hic_asm_10.448/evm.TU.Hic_asm_14.737/evm.TU.Hic_asm_7.706/evm.TU.Hic_asm_10.926/evm.TU.Hic_asm_8.1284/evm.TU.Hic_asm_4.46/evm.TU.Hic_asm_4.662/evm.TU.Hic_asm_8.886/evm.TU.Hic_asm_7.1241/evm.TU.Hic_asm…	103
GO:0048285	organelle fission	98/10405	112/13851	0.000903816	0.012668	0.00992203	evm.TU.Hic_asm_12.274/evm.TU.Hic_asm_0.965/evm.TU.Hic_asm_7.327/evm.TU.Hic_asm_7.149/evm.TU.Hic_asm_12.795/evm.TU.Hic_asm_12.153/evm.TU.Hic_asm_8.526/evm.TU.Hic_asm_14.281/evm.TU.Hic_asm_0.673/evm.TU.Hic_asm_8.1216/evm.TU.Hic_asm_3.1110/evm.TU.Hic_asm_6.1215/evm.TU.Hic_asm_2.405/evm.TU.Hic_asm_7.1290/evm.TU.Hic_asm_8.124/evm.TU.Hic_asm_13.579/evm.TU.Hic_asm_14.98/evm.TU.Hic_asm_8.1167/evm.TU.Hic_…	98		GO:0048736	appendage development	103/10413	117/13851	0.000418764	0.00586946	0.00438245	evm.TU.Hic_asm_10.158/evm.TU.Hic_asm_8.1225/evm.TU.Hic_asm_8.449/evm.TU.Hic_asm_8.1441/evm.TU.Hic_asm_3.413/evm.TU.Hic_asm_8.984/evm.TU.Hic_asm_3.206/evm.TU.Hic_asm_6.1341/evm.TU.Hic_asm_0.706/evm.TU.Hic_asm_8.16/evm.TU.Hic_asm_8.904/evm.TU.Hic_asm_14.737/evm.TU.Hic_asm_7.706/evm.TU.Hic_asm_10.926/evm.TU.Hic_asm_8.1284/evm.TU.Hic_asm_4.662/evm.TU.Hic_asm_8.886/evm.TU.Hic_asm_7.1241/evm.TU.Hic_asm…	103
GO:0030163	protein catabolic process	140/10405	164/13851	0.00093488	0.0129872	0.010172	evm.TU.Hic_asm_7.385/evm.TU.Hic_asm_9.395/evm.TU.Hic_asm_8.104/evm.TU.Hic_asm_6.755/evm.TU.Hic_asm_4.214/evm.TU.Hic_asm_0.386/evm.TU.Hic_asm_8.450/evm.TU.Hic_asm_6.378/evm.TU.Hic_asm_8.526/evm.TU.Hic_asm_7.1379/evm.TU.Hic_asm_5.581/evm.TU.Hic_asm_8.1587/evm.TU.Hic_asm_3.1134/evm.TU.Hic_asm_14.616/evm.TU.Hic_asm_9.887/evm.TU.Hic_asm_12.1157/evm.TU.Hic_asm_9.1363/evm.TU.Hic_asm_9.368/evm.TU.Hic_asm…	140		GO:1903829	positive regulation of cellular protein localization	48/10413	51/13851	0.000426879	0.00596395	0.00445301	evm.TU.Hic_asm_7.385/evm.TU.Hic_asm_4.458/evm.TU.Hic_asm_1.871/evm.TU.Hic_asm_0.386/evm.TU.Hic_asm_8.219/evm.TU.Hic_asm_12.795/evm.TU.Hic_asm_8.1284/evm.TU.Hic_asm_3.1272/evm.TU.Hic_asm_0.1116/evm.TU.Hic_asm_13.579/evm.TU.Hic_asm_9.531/evm.TU.Hic_asm_7.387/evm.TU.Hic_asm_6.930/evm.TU.Hic_asm_7.679/evm.TU.Hic_asm_9.1230/evm.TU.Hic_asm_7.966/evm.TU.Hic_asm_6.674/evm.TU.Hic_asm_0.283/evm.TU.Hic_asm_…	48
GO:0003755	peptidyl-prolyl cis-trans isomerase activity	32/10405	33/13851	0.000938544	0.0129872	0.010172	evm.TU.Hic_asm_4.761/evm.TU.Hic_asm_2.276/evm.TU.Hic_asm_0.698/evm.TU.Hic_asm_10.113/evm.TU.Hic_asm_9.1163/evm.TU.Hic_asm_0.1166/evm.TU.Hic_asm_8.18/evm.TU.Hic_asm_4.333/evm.TU.Hic_asm_12.896/evm.TU.Hic_asm_0.677/evm.TU.Hic_asm_6.347/evm.TU.Hic_asm_11.1058/evm.TU.Hic_asm_3.423/evm.TU.Hic_asm_6.608/evm.TU.Hic_asm_6.567/evm.TU.Hic_asm_2.288/evm.TU.Hic_asm_2.813/evm.TU.Hic_asm_1.448/evm.TU.Hic_asm_2…	32		GO:0004527	exonuclease activity	35/10413	36/13851	0.0004409	0.00614009	0.00458452	evm.TU.Hic_asm_10.74/evm.TU.Hic_asm_8.1760/evm.TU.Hic_asm_8.427/evm.TU.Hic_asm_6.896/evm.TU.Hic_asm_2.736/evm.TU.Hic_asm_1.646/evm.TU.Hic_asm_0.688/evm.TU.Hic_asm_13.594/evm.TU.Hic_asm_14.105/evm.TU.Hic_asm_3.412/evm.TU.Hic_asm_9.242/evm.TU.Hic_asm_8.924/evm.TU.Hic_asm_7.712/evm.TU.Hic_asm_13.596/evm.TU.Hic_asm_13.112/evm.TU.Hic_asm_14.685/evm.TU.Hic_asm_10.186/evm.TU.Hic_asm_9.247/evm.TU.Hic_asm…	35
GO:0097711	ciliary basal body-plasma membrane docking	32/10405	33/13851	0.000938544	0.0129872	0.010172	evm.TU.Hic_asm_12.75/evm.TU.Hic_asm_2.322/evm.TU.Hic_asm_7.704/evm.TU.Hic_asm_8.565/evm.TU.Hic_asm_8.1028/evm.TU.Hic_asm_13.83/evm.TU.Hic_asm_3.357/evm.TU.Hic_asm_2.50/evm.TU.Hic_asm_8.1284/evm.TU.Hic_asm_3.633/evm.TU.Hic_asm_2.862/evm.TU.Hic_asm_8.1270/evm.TU.Hic_asm_7.633/evm.TU.Hic_asm_2.419/evm.TU.Hic_asm_1.472/evm.TU.Hic_asm_11.300/evm.TU.Hic_asm_12.617/evm.TU.Hic_asm_10.98/evm.TU.Hic_asm_0.…	32		GO:0043484	regulation of RNA splicing	27/10413	27/13851	0.00044763	0.0062139	0.00463963	evm.TU.Hic_asm_2.766/evm.TU.Hic_asm_4.601/evm.TU.Hic_asm_13.807/evm.TU.Hic_asm_6.1313/evm.TU.Hic_asm_4.365/evm.TU.Hic_asm_13.28/evm.TU.Hic_asm_13.510/evm.TU.Hic_asm_8.187/evm.TU.Hic_asm_7.456/evm.TU.Hic_asm_7.78/evm.TU.Hic_asm_9.242/evm.TU.Hic_asm_3.518/evm.TU.Hic_asm_7.375/evm.TU.Hic_asm_9.461/evm.TU.Hic_asm_1.797/evm.TU.Hic_asm_2.767/evm.TU.Hic_asm_10.151/evm.TU.Hic_asm_1.798/evm.TU.Hic_asm_11.…	27
GO:0099111	microtubule-based transport	32/10405	33/13851	0.000938544	0.0129872	0.010172	evm.TU.Hic_asm_2.843/evm.TU.Hic_asm_3.1195/evm.TU.Hic_asm_7.475/evm.TU.Hic_asm_12.69/evm.TU.Hic_asm_3.1196/evm.TU.Hic_asm_1.898/evm.TU.Hic_asm_4.315/evm.TU.Hic_asm_10.301/evm.TU.Hic_asm_8.1284/evm.TU.Hic_asm_9.403/evm.TU.Hic_asm_1.861/evm.TU.Hic_asm_4.18/evm.TU.Hic_asm_10.960/evm.TU.Hic_asm_3.1197/evm.TU.Hic_asm_0.659/evm.TU.Hic_asm_3.1140/evm.TU.Hic_asm_7.1253/evm.TU.Hic_asm_1.952/evm.TU.Hic_asm…	32		GO:0045666	positive regulation of neuron differentiation	84/10413	94/13851	0.00045729	0.00632778	0.00472466	evm.TU.Hic_asm_6.291/evm.TU.Hic_asm_13.111/evm.TU.Hic_asm_11.379/evm.TU.Hic_asm_6.1170/evm.TU.Hic_asm_1.557/evm.TU.Hic_asm_12.430/evm.TU.Hic_asm_10.536/evm.TU.Hic_asm_12.802/evm.TU.Hic_asm_14.521/evm.TU.Hic_asm_8.904/evm.TU.Hic_asm_13.28/evm.TU.Hic_asm_14.737/evm.TU.Hic_asm_3.1198/evm.TU.Hic_asm_8.337/evm.TU.Hic_asm_6.1215/evm.TU.Hic_asm_2.337/evm.TU.Hic_asm_3.1063/evm.TU.Hic_asm_2.419/evm.TU.Hic…	84
GO:0044265	cellular macromolecule catabolic process	164/10405	194/13851	0.000951799	0.0131172	0.0102738	evm.TU.Hic_asm_7.385/evm.TU.Hic_asm_9.395/evm.TU.Hic_asm_6.755/evm.TU.Hic_asm_4.214/evm.TU.Hic_asm_0.386/evm.TU.Hic_asm_8.450/evm.TU.Hic_asm_8.526/evm.TU.Hic_asm_11.73/evm.TU.Hic_asm_7.1379/evm.TU.Hic_asm_5.581/evm.TU.Hic_asm_8.1587/evm.TU.Hic_asm_3.1134/evm.TU.Hic_asm_14.616/evm.TU.Hic_asm_1.494/evm.TU.Hic_asm_2.736/evm.TU.Hic_asm_12.1157/evm.TU.Hic_asm_9.1363/evm.TU.Hic_asm_9.368/evm.TU.Hic_asm…	164		GO:0010638	positive regulation of organelle organization	137/10413	159/13851	0.000470707	0.00649277	0.00484785	evm.TU.Hic_asm_8.413/evm.TU.Hic_asm_4.458/evm.TU.Hic_asm_3.1195/evm.TU.Hic_asm_4.163/evm.TU.Hic_asm_7.475/evm.TU.Hic_asm_6.408/evm.TU.Hic_asm_0.526/evm.TU.Hic_asm_3.1196/evm.TU.Hic_asm_12.795/evm.TU.Hic_asm_3.206/evm.TU.Hic_asm_4.601/evm.TU.Hic_asm_6.378/evm.TU.Hic_asm_8.526/evm.TU.Hic_asm_8.565/evm.TU.Hic_asm_8.1854/evm.TU.Hic_asm_14.521/evm.TU.Hic_asm_3.559/evm.TU.Hic_asm_14.737/evm.TU.Hic_asm_…	137
GO:0009607	response to biotic stimulus	152/10405	179/13851	0.000953977	0.0131172	0.0102738	evm.TU.Hic_asm_8.1510/evm.TU.Hic_asm_8.104/evm.TU.Hic_asm_14.924/evm.TU.Hic_asm_12.276/evm.TU.Hic_asm_7.1005/evm.TU.Hic_asm_8.300/evm.TU.Hic_asm_8.1435/evm.TU.Hic_asm_11.844/evm.TU.Hic_asm_4.601/evm.TU.Hic_asm_10.995/evm.TU.Hic_asm_0.415/evm.TU.Hic_asm_12.789/evm.TU.Hic_asm_9.237/evm.TU.Hic_asm_4.365/evm.TU.Hic_asm_4.46/evm.TU.Hic_asm_8.337/evm.TU.Hic_asm_6.596/evm.TU.Hic_asm_11.848/evm.TU.Hic_as…	152		GO:0044772	mitotic cell cycle phase transition	64/10413	70/13851	0.000476723	0.00655494	0.00489427	evm.TU.Hic_asm_8.1494/evm.TU.Hic_asm_13.358/evm.TU.Hic_asm_7.327/evm.TU.Hic_asm_8.526/evm.TU.Hic_asm_7.704/evm.TU.Hic_asm_8.565/evm.TU.Hic_asm_8.16/evm.TU.Hic_asm_13.83/evm.TU.Hic_asm_14.521/evm.TU.Hic_asm_2.50/evm.TU.Hic_asm_8.1284/evm.TU.Hic_asm_1.380/evm.TU.Hic_asm_12.209/evm.TU.Hic_asm_8.737/evm.TU.Hic_asm_3.633/evm.TU.Hic_asm_2.862/evm.TU.Hic_asm_12.1080/evm.TU.Hic_asm_8.1270/evm.TU.Hic_asm_…	64
GO:1903827	regulation of cellular protein localization	84/10405	95/13851	0.000993559	0.0136183	0.0106664	evm.TU.Hic_asm_7.385/evm.TU.Hic_asm_8.644/evm.TU.Hic_asm_4.458/evm.TU.Hic_asm_7.1285/evm.TU.Hic_asm_1.871/evm.TU.Hic_asm_0.965/evm.TU.Hic_asm_0.386/evm.TU.Hic_asm_8.219/evm.TU.Hic_asm_12.795/evm.TU.Hic_asm_12.153/evm.TU.Hic_asm_3.279/evm.TU.Hic_asm_8.1284/evm.TU.Hic_asm_3.1272/evm.TU.Hic_asm_0.1116/evm.TU.Hic_asm_3.950/evm.TU.Hic_asm_13.579/evm.TU.Hic_asm_9.531/evm.TU.Hic_asm_7.387/evm.TU.Hic_asm…	84		GO:0009607	response to biotic stimulus	153/10413	179/13851	0.00051411	0.00704672	0.00526146	evm.TU.Hic_asm_8.1510/evm.TU.Hic_asm_8.104/evm.TU.Hic_asm_14.924/evm.TU.Hic_asm_12.276/evm.TU.Hic_asm_7.1005/evm.TU.Hic_asm_8.300/evm.TU.Hic_asm_8.1435/evm.TU.Hic_asm_11.844/evm.TU.Hic_asm_4.601/evm.TU.Hic_asm_10.995/evm.TU.Hic_asm_0.415/evm.TU.Hic_asm_12.789/evm.TU.Hic_asm_9.237/evm.TU.Hic_asm_4.365/evm.TU.Hic_asm_4.46/evm.TU.Hic_asm_8.337/evm.TU.Hic_asm_6.596/evm.TU.Hic_asm_11.848/evm.TU.Hic_as…	153
GO:1901565	organonitrogen compound catabolic process	191/10405	228/13851	0.0010017	0.0136868	0.01072	evm.TU.Hic_asm_7.385/evm.TU.Hic_asm_9.395/evm.TU.Hic_asm_8.104/evm.TU.Hic_asm_14.924/evm.TU.Hic_asm_6.755/evm.TU.Hic_asm_0.526/evm.TU.Hic_asm_4.214/evm.TU.Hic_asm_0.386/evm.TU.Hic_asm_8.450/evm.TU.Hic_asm_6.378/evm.TU.Hic_asm_8.526/evm.TU.Hic_asm_7.1379/evm.TU.Hic_asm_12.789/evm.TU.Hic_asm_5.581/evm.TU.Hic_asm_8.1587/evm.TU.Hic_asm_3.1134/evm.TU.Hic_asm_11.727/evm.TU.Hic_asm_8.1369/evm.TU.Hic_asm…	191		GO:0002376	immune system process	311/10413	378/13851	0.000517146	0.00706058	0.00527181	evm.TU.Hic_asm_9.758/evm.TU.Hic_asm_8.891/evm.TU.Hic_asm_8.1510/evm.TU.Hic_asm_8.413/evm.TU.Hic_asm_9.395/evm.TU.Hic_asm_10.953/evm.TU.Hic_asm_8.104/evm.TU.Hic_asm_7.388/evm.TU.Hic_asm_11.695/evm.TU.Hic_asm_8.1494/evm.TU.Hic_asm_13.111/evm.TU.Hic_asm_4.115/evm.TU.Hic_asm_10.566/evm.TU.Hic_asm_0.738/evm.TU.Hic_asm_7.1057/evm.TU.Hic_asm_6.408/evm.TU.Hic_asm_6.755/evm.TU.Hic_asm_12.274/evm.TU.Hic_as…	311
GO:0002694	regulation of leukocyte activation	60/10405	66/13851	0.00102648	0.0139806	0.0109501	evm.TU.Hic_asm_8.644/evm.TU.Hic_asm_11.724/evm.TU.Hic_asm_10.995/evm.TU.Hic_asm_8.904/evm.TU.Hic_asm_14.737/evm.TU.Hic_asm_2.405/evm.TU.Hic_asm_4.18/evm.TU.Hic_asm_8.770/evm.TU.Hic_asm_7.391/evm.TU.Hic_asm_9.914/evm.TU.Hic_asm_10.993/evm.TU.Hic_asm_12.1140/evm.TU.Hic_asm_3.176/evm.TU.Hic_asm_3.1063/evm.TU.Hic_asm_7.518/evm.TU.Hic_asm_9.743/evm.TU.Hic_asm_2.127/evm.TU.Hic_asm_10.549/evm.TU.Hic_asm…	60		GO:0005085	guanyl-nucleotide exchange factor activity	88/10413	99/13851	0.000518372	0.00706058	0.00527181	evm.TU.Hic_asm_4.598/evm.TU.Hic_asm_7.388/evm.TU.Hic_asm_9.275/evm.TU.Hic_asm_8.1157/evm.TU.Hic_asm_4.75/evm.TU.Hic_asm_4.597/evm.TU.Hic_asm_3.441/evm.TU.Hic_asm_6.760/evm.TU.Hic_asm_8.641/evm.TU.Hic_asm_12.785/evm.TU.Hic_asm_6.668/evm.TU.Hic_asm_7.348/evm.TU.Hic_asm_12.168/evm.TU.Hic_asm_10.687/evm.TU.Hic_asm_4.41/evm.TU.Hic_asm_6.1430/evm.TU.Hic_asm_12.430/evm.TU.Hic_asm_7.114/evm.TU.Hic_asm_8.…	88
GO:0005788	endoplasmic reticulum lumen	44/10405	47/13851	0.00103342	0.0139806	0.0109501	evm.TU.Hic_asm_8.104/evm.TU.Hic_asm_0.738/evm.TU.Hic_asm_1.251/evm.TU.Hic_asm_3.951/evm.TU.Hic_asm_3.950/evm.TU.Hic_asm_8.1559/evm.TU.Hic_asm_6.553/evm.TU.Hic_asm_8.1850/evm.TU.Hic_asm_4.556/evm.TU.Hic_asm_3.853/evm.TU.Hic_asm_4.554/evm.TU.Hic_asm_12.308/evm.TU.Hic_asm_11.574/evm.TU.Hic_asm_14.314/evm.TU.Hic_asm_13.854/evm.TU.Hic_asm_2.746/evm.TU.Hic_asm_1.449/evm.TU.Hic_asm_6.116/evm.TU.Hic_asm_…	44		GO:0042803	protein homodimerization activity	161/10413	189/13851	0.000526396	0.00708117	0.00528718	evm.TU.Hic_asm_6.1263/evm.TU.Hic_asm_7.385/evm.TU.Hic_asm_8.413/evm.TU.Hic_asm_9.395/evm.TU.Hic_asm_0.56/evm.TU.Hic_asm_11.379/evm.TU.Hic_asm_11.524/evm.TU.Hic_asm_4.75/evm.TU.Hic_asm_2.274/evm.TU.Hic_asm_4.489/evm.TU.Hic_asm_6.22/evm.TU.Hic_asm_8.526/evm.TU.Hic_asm_5.695/evm.TU.Hic_asm_1.944/evm.TU.Hic_asm_8.427/evm.TU.Hic_asm_9.989/evm.TU.Hic_asm_6.899/evm.TU.Hic_asm_3.554/evm.TU.Hic_asm_10.812…	161
GO:0010923	negative regulation of phosphatase activity	24/10405	24/13851	0.00103608	0.0139806	0.0109501	evm.TU.Hic_asm_10.96/evm.TU.Hic_asm_9.511/evm.TU.Hic_asm_7.704/evm.TU.Hic_asm_14.281/evm.TU.Hic_asm_2.102/evm.TU.Hic_asm_9.1048/evm.TU.Hic_asm_11.377/evm.TU.Hic_asm_3.724/evm.TU.Hic_asm_12.402/evm.TU.Hic_asm_2.333/evm.TU.Hic_asm_4.61/evm.TU.Hic_asm_8.14/evm.TU.Hic_asm_9.119/evm.TU.Hic_asm_4.38/evm.TU.Hic_asm_7.607/evm.TU.Hic_asm_8.1198/evm.TU.Hic_asm_11.463/evm.TU.Hic_asm_6.1059/evm.TU.Hic_asm_1.…	24		GO:0050657	nucleic acid transport	41/10413	43/13851	0.000526402	0.00708117	0.00528718	evm.TU.Hic_asm_6.602/evm.TU.Hic_asm_14.533/evm.TU.Hic_asm_12.645/evm.TU.Hic_asm_1.380/evm.TU.Hic_asm_9.812/evm.TU.Hic_asm_2.135/evm.TU.Hic_asm_10.492/evm.TU.Hic_asm_8.108/evm.TU.Hic_asm_12.619/evm.TU.Hic_asm_10.918/evm.TU.Hic_asm_9.743/evm.TU.Hic_asm_9.373/evm.TU.Hic_asm_12.914/evm.TU.Hic_asm_12.121/evm.TU.Hic_asm_6.1284/evm.TU.Hic_asm_8.862/evm.TU.Hic_asm_7.375/evm.TU.Hic_asm_13.667/evm.TU.Hic_a…	41
GO:0044773	mitotic DNA damage checkpoint	24/10405	24/13851	0.00103608	0.0139806	0.0109501	evm.TU.Hic_asm_12.153/evm.TU.Hic_asm_6.1350/evm.TU.Hic_asm_8.526/evm.TU.Hic_asm_4.735/evm.TU.Hic_asm_9.368/evm.TU.Hic_asm_2.405/evm.TU.Hic_asm_8.737/evm.TU.Hic_asm_8.1559/evm.TU.Hic_asm_7.965/evm.TU.Hic_asm_13.173/evm.TU.Hic_asm_12.1080/evm.TU.Hic_asm_13.43/evm.TU.Hic_asm_8.218/evm.TU.Hic_asm_9.1328/evm.TU.Hic_asm_8.525/evm.TU.Hic_asm_14.470/evm.TU.Hic_asm_3.354/evm.TU.Hic_asm_5.481/evm.TU.Hic_as…	24		GO:0050658	RNA transport	41/10413	43/13851	0.000526402	0.00708117	0.00528718	evm.TU.Hic_asm_6.602/evm.TU.Hic_asm_14.533/evm.TU.Hic_asm_12.645/evm.TU.Hic_asm_1.380/evm.TU.Hic_asm_9.812/evm.TU.Hic_asm_2.135/evm.TU.Hic_asm_10.492/evm.TU.Hic_asm_8.108/evm.TU.Hic_asm_12.619/evm.TU.Hic_asm_10.918/evm.TU.Hic_asm_9.743/evm.TU.Hic_asm_9.373/evm.TU.Hic_asm_12.914/evm.TU.Hic_asm_12.121/evm.TU.Hic_asm_6.1284/evm.TU.Hic_asm_8.862/evm.TU.Hic_asm_7.375/evm.TU.Hic_asm_13.667/evm.TU.Hic_a…	41
GO:0120025	plasma membrane bounded cell projection	396/10405	489/13851	0.00105316	0.014053	0.0110068	evm.TU.Hic_asm_13.316/evm.TU.Hic_asm_6.1263/evm.TU.Hic_asm_7.385/evm.TU.Hic_asm_6.291/evm.TU.Hic_asm_14.367/evm.TU.Hic_asm_3.124/evm.TU.Hic_asm_4.458/evm.TU.Hic_asm_11.885/evm.TU.Hic_asm_7.840/evm.TU.Hic_asm_4.499/evm.TU.Hic_asm_2.843/evm.TU.Hic_asm_1.329/evm.TU.Hic_asm_11.379/evm.TU.Hic_asm_10.566/evm.TU.Hic_asm_7.1285/evm.TU.Hic_asm_1.871/evm.TU.Hic_asm_10.1034/evm.TU.Hic_asm_7.897/evm.TU.Hic_a…	396		GO:0051236	establishment of RNA localization	41/10413	43/13851	0.000526402	0.00708117	0.00528718	evm.TU.Hic_asm_6.602/evm.TU.Hic_asm_14.533/evm.TU.Hic_asm_12.645/evm.TU.Hic_asm_1.380/evm.TU.Hic_asm_9.812/evm.TU.Hic_asm_2.135/evm.TU.Hic_asm_10.492/evm.TU.Hic_asm_8.108/evm.TU.Hic_asm_12.619/evm.TU.Hic_asm_10.918/evm.TU.Hic_asm_9.743/evm.TU.Hic_asm_9.373/evm.TU.Hic_asm_12.914/evm.TU.Hic_asm_12.121/evm.TU.Hic_asm_6.1284/evm.TU.Hic_asm_8.862/evm.TU.Hic_asm_7.375/evm.TU.Hic_asm_13.667/evm.TU.Hic_a…	41
GO:0002757	immune response-activating signal transduction	38/10405	40/13851	0.00105761	0.014053	0.0110068	evm.TU.Hic_asm_10.953/evm.TU.Hic_asm_8.104/evm.TU.Hic_asm_11.724/evm.TU.Hic_asm_10.995/evm.TU.Hic_asm_2.65/evm.TU.Hic_asm_14.737/evm.TU.Hic_asm_8.337/evm.TU.Hic_asm_8.614/evm.TU.Hic_asm_10.993/evm.TU.Hic_asm_5.657/evm.TU.Hic_asm_11.387/evm.TU.Hic_asm_7.518/evm.TU.Hic_asm_3.1155/evm.TU.Hic_asm_1.469/evm.TU.Hic_asm_3.853/evm.TU.Hic_asm_8.334/evm.TU.Hic_asm_12.409/evm.TU.Hic_asm_8.338/evm.TU.Hic_asm…	38		GO:0120025	plasma membrane bounded cell projection	398/10413	489/13851	0.000533737	0.00715767	0.0053443	evm.TU.Hic_asm_13.316/evm.TU.Hic_asm_6.1263/evm.TU.Hic_asm_7.385/evm.TU.Hic_asm_6.291/evm.TU.Hic_asm_14.367/evm.TU.Hic_asm_3.124/evm.TU.Hic_asm_4.458/evm.TU.Hic_asm_11.885/evm.TU.Hic_asm_7.840/evm.TU.Hic_asm_4.499/evm.TU.Hic_asm_2.843/evm.TU.Hic_asm_1.329/evm.TU.Hic_asm_11.379/evm.TU.Hic_asm_10.566/evm.TU.Hic_asm_7.1285/evm.TU.Hic_asm_1.871/evm.TU.Hic_asm_10.1034/evm.TU.Hic_asm_7.897/evm.TU.Hic_a…	398
GO:0003341	Biological Process: cilium movement	38/10405	40/13851	0.00105761	0.014053	0.0110068	evm.TU.Hic_asm_7.840/evm.TU.Hic_asm_6.905/evm.TU.Hic_asm_14.546/evm.TU.Hic_asm_1.329/evm.TU.Hic_asm_9.1070/evm.TU.Hic_asm_2.646/evm.TU.Hic_asm_12.749/evm.TU.Hic_asm_8.1690/evm.TU.Hic_asm_3.1004/evm.TU.Hic_asm_2.175/evm.TU.Hic_asm_10.301/evm.TU.Hic_asm_7.471/evm.TU.Hic_asm_3.1147/evm.TU.Hic_asm_6.1045/evm.TU.Hic_asm_7.687/evm.TU.Hic_asm_11.1030/evm.TU.Hic_asm_2.487/evm.TU.Hic_asm_10.1043/evm.TU.Hi…	38		GO:0015931	nucleobase-containing compound transport	47/10413	50/13851	0.000537064	0.00718014	0.00536108	evm.TU.Hic_asm_8.1009/evm.TU.Hic_asm_6.602/evm.TU.Hic_asm_14.533/evm.TU.Hic_asm_12.645/evm.TU.Hic_asm_1.380/evm.TU.Hic_asm_9.812/evm.TU.Hic_asm_2.135/evm.TU.Hic_asm_10.492/evm.TU.Hic_asm_8.108/evm.TU.Hic_asm_12.619/evm.TU.Hic_asm_10.918/evm.TU.Hic_asm_9.743/evm.TU.Hic_asm_9.373/evm.TU.Hic_asm_12.914/evm.TU.Hic_asm_12.121/evm.TU.Hic_asm_6.1284/evm.TU.Hic_asm_8.862/evm.TU.Hic_asm_7.375/evm.TU.Hic_a…	47
GO:0007052	mitotic spindle organization	38/10405	40/13851	0.00105761	0.014053	0.0110068	evm.TU.Hic_asm_7.327/evm.TU.Hic_asm_12.795/evm.TU.Hic_asm_9.199/evm.TU.Hic_asm_8.526/evm.TU.Hic_asm_3.1110/evm.TU.Hic_asm_3.1035/evm.TU.Hic_asm_6.1215/evm.TU.Hic_asm_7.435/evm.TU.Hic_asm_13.579/evm.TU.Hic_asm_14.98/evm.TU.Hic_asm_8.681/evm.TU.Hic_asm_2.862/evm.TU.Hic_asm_13.309/evm.TU.Hic_asm_11.550/evm.TU.Hic_asm_0.180/evm.TU.Hic_asm_3.724/evm.TU.Hic_asm_2.353/evm.TU.Hic_asm_9.131/evm.TU.Hic_asm…	38		GO:0005635	nuclear envelope	83/10413	93/13851	0.000547326	0.00729488	0.00544675	evm.TU.Hic_asm_6.1263/evm.TU.Hic_asm_11.312/evm.TU.Hic_asm_8.413/evm.TU.Hic_asm_11.1124/evm.TU.Hic_asm_4.489/evm.TU.Hic_asm_13.358/evm.TU.Hic_asm_8.1810/evm.TU.Hic_asm_11.310/evm.TU.Hic_asm_4.1188/evm.TU.Hic_asm_12.795/evm.TU.Hic_asm_4.315/evm.TU.Hic_asm_7.155/evm.TU.Hic_asm_7.516/evm.TU.Hic_asm_9.1264/evm.TU.Hic_asm_0.673/evm.TU.Hic_asm_8.1216/evm.TU.Hic_asm_6.1313/evm.TU.Hic_asm_13.28/evm.TU.Hi…	83
GO:0045807	positive regulation of endocytosis	38/10405	40/13851	0.00105761	0.014053	0.0110068	evm.TU.Hic_asm_7.1285/evm.TU.Hic_asm_7.1005/evm.TU.Hic_asm_10.995/evm.TU.Hic_asm_5.280/evm.TU.Hic_asm_3.1062/evm.TU.Hic_asm_14.521/evm.TU.Hic_asm_8.337/evm.TU.Hic_asm_8.389/evm.TU.Hic_asm_8.614/evm.TU.Hic_asm_8.886/evm.TU.Hic_asm_10.993/evm.TU.Hic_asm_5.657/evm.TU.Hic_asm_1.561/evm.TU.Hic_asm_7.518/evm.TU.Hic_asm_3.1155/evm.TU.Hic_asm_2.419/evm.TU.Hic_asm_11.832/evm.TU.Hic_asm_3.429/evm.TU.Hic_as…	38		GO:1901362	organic cyclic compound biosynthetic process	254/10413	306/13851	0.00057117	0.00752957	0.00562198	evm.TU.Hic_asm_14.367/evm.TU.Hic_asm_12.276/evm.TU.Hic_asm_10.158/evm.TU.Hic_asm_8.1225/evm.TU.Hic_asm_1.993/evm.TU.Hic_asm_6.408/evm.TU.Hic_asm_10.96/evm.TU.Hic_asm_8.1009/evm.TU.Hic_asm_5.738/evm.TU.Hic_asm_1.378/evm.TU.Hic_asm_14.923/evm.TU.Hic_asm_12.153/evm.TU.Hic_asm_3.929/evm.TU.Hic_asm_4.124/evm.TU.Hic_asm_6.1421/evm.TU.Hic_asm_7.155/evm.TU.Hic_asm_8.427/evm.TU.Hic_asm_12.789/evm.TU.Hic_a…	254
GO:0010975	regulation of neuron projection development	139/10405	163/13851	0.00107092	0.0141433	0.0110775	evm.TU.Hic_asm_6.291/evm.TU.Hic_asm_7.388/evm.TU.Hic_asm_0.796/evm.TU.Hic_asm_13.111/evm.TU.Hic_asm_11.379/evm.TU.Hic_asm_1.251/evm.TU.Hic_asm_11.724/evm.TU.Hic_asm_11.778/evm.TU.Hic_asm_8.219/evm.TU.Hic_asm_6.1170/evm.TU.Hic_asm_12.430/evm.TU.Hic_asm_14.521/evm.TU.Hic_asm_11.1001/evm.TU.Hic_asm_13.28/evm.TU.Hic_asm_3.1198/evm.TU.Hic_asm_10.926/evm.TU.Hic_asm_7.209/evm.TU.Hic_asm_3.205/evm.TU.Hic…	139		GO:0019439	aromatic compound catabolic process	78/10413	87/13851	0.000571174	0.00752957	0.00562198	evm.TU.Hic_asm_0.526/evm.TU.Hic_asm_5.738/evm.TU.Hic_asm_11.73/evm.TU.Hic_asm_1.494/evm.TU.Hic_asm_2.736/evm.TU.Hic_asm_6.596/evm.TU.Hic_asm_0.688/evm.TU.Hic_asm_12.209/evm.TU.Hic_asm_2.135/evm.TU.Hic_asm_9.596/evm.TU.Hic_asm_10.492/evm.TU.Hic_asm_9.1343/evm.TU.Hic_asm_9.743/evm.TU.Hic_asm_5.713/evm.TU.Hic_asm_10.699/evm.TU.Hic_asm_2.211/evm.TU.Hic_asm_3.828/evm.TU.Hic_asm_7.712/evm.TU.Hic_asm_9.…	78
GO:0051345	positive regulation of hydrolase activity	139/10405	163/13851	0.00107092	0.0141433	0.0110775	evm.TU.Hic_asm_3.707/evm.TU.Hic_asm_0.117/evm.TU.Hic_asm_7.1048/evm.TU.Hic_asm_13.646/evm.TU.Hic_asm_4.75/evm.TU.Hic_asm_2.274/evm.TU.Hic_asm_1.898/evm.TU.Hic_asm_8.1058/evm.TU.Hic_asm_4.552/evm.TU.Hic_asm_4.601/evm.TU.Hic_asm_7.348/evm.TU.Hic_asm_8.526/evm.TU.Hic_asm_8.427/evm.TU.Hic_asm_12.430/evm.TU.Hic_asm_3.1062/evm.TU.Hic_asm_3.1134/evm.TU.Hic_asm_14.610/evm.TU.Hic_asm_4.662/evm.TU.Hic_asm_…	139		GO:0008408	3'-5' exonuclease activity	34/10413	35/13851	0.000571866	0.00752957	0.00562198	evm.TU.Hic_asm_10.74/evm.TU.Hic_asm_8.427/evm.TU.Hic_asm_6.896/evm.TU.Hic_asm_2.736/evm.TU.Hic_asm_0.688/evm.TU.Hic_asm_9.242/evm.TU.Hic_asm_7.712/evm.TU.Hic_asm_4.1087/evm.TU.Hic_asm_13.112/evm.TU.Hic_asm_14.685/evm.TU.Hic_asm_10.186/evm.TU.Hic_asm_12.428/evm.TU.Hic_asm_9.247/evm.TU.Hic_asm_0.326/evm.TU.Hic_asm_11.317/evm.TU.CTG5.10/evm.TU.Hic_asm_13.14/evm.TU.Hic_asm_11.643/evm.TU.Hic_asm_9.284…	34
GO:0098772	molecular function regulator	217/10405	261/13851	0.00109731	0.014448	0.0113162	evm.TU.Hic_asm_8.644/evm.TU.Hic_asm_3.707/evm.TU.Hic_asm_11.695/evm.TU.Hic_asm_6.408/evm.TU.Hic_asm_13.646/evm.TU.Hic_asm_4.75/evm.TU.Hic_asm_2.274/evm.TU.Hic_asm_4.214/evm.TU.Hic_asm_1.898/evm.TU.Hic_asm_8.1058/evm.TU.Hic_asm_12.785/evm.TU.Hic_asm_6.668/evm.TU.Hic_asm_7.348/evm.TU.Hic_asm_5.695/evm.TU.Hic_asm_12.430/evm.TU.Hic_asm_7.1379/evm.TU.Hic_asm_8.1028/evm.TU.Hic_asm_3.1062/evm.TU.Hic_asm…	217		GO:0010970	transport along microtubule	34/10413	35/13851	0.000571866	0.00752957	0.00562198	evm.TU.Hic_asm_2.843/evm.TU.Hic_asm_3.1195/evm.TU.Hic_asm_7.475/evm.TU.Hic_asm_12.69/evm.TU.Hic_asm_3.1196/evm.TU.Hic_asm_1.898/evm.TU.Hic_asm_4.315/evm.TU.Hic_asm_10.301/evm.TU.Hic_asm_8.1284/evm.TU.Hic_asm_9.403/evm.TU.Hic_asm_1.861/evm.TU.Hic_asm_4.18/evm.TU.Hic_asm_10.960/evm.TU.Hic_asm_3.1197/evm.TU.Hic_asm_0.659/evm.TU.Hic_asm_3.1140/evm.TU.Hic_asm_7.1253/evm.TU.Hic_asm_1.952/evm.TU.Hic_asm…	34
GO:0015629	actin cytoskeleton	74/10405	83/13851	0.00113566	0.0149077	0.0116763	evm.TU.Hic_asm_4.458/evm.TU.Hic_asm_6.1048/evm.TU.Hic_asm_3.413/evm.TU.Hic_asm_4.1126/evm.TU.Hic_asm_11.724/evm.TU.Hic_asm_8.547/evm.TU.Hic_asm_13.56/evm.TU.Hic_asm_5.581/evm.TU.Hic_asm_7.706/evm.TU.Hic_asm_0.1116/evm.TU.Hic_asm_5.657/evm.TU.Hic_asm_3.414/evm.TU.Hic_asm_9.413/evm.TU.Hic_asm_13.441/evm.TU.Hic_asm_10.549/evm.TU.Hic_asm_11.353/evm.TU.Hic_asm_9.227/evm.TU.Hic_asm_12.160/evm.TU.Hic_as…	74		GO:0043207	response to external biotic stimulus	148/10413	173/13851	0.000580446	0.00759268	0.0056691	evm.TU.Hic_asm_8.1510/evm.TU.Hic_asm_8.104/evm.TU.Hic_asm_14.924/evm.TU.Hic_asm_12.276/evm.TU.Hic_asm_7.1005/evm.TU.Hic_asm_8.300/evm.TU.Hic_asm_8.1435/evm.TU.Hic_asm_11.844/evm.TU.Hic_asm_4.601/evm.TU.Hic_asm_10.995/evm.TU.Hic_asm_0.415/evm.TU.Hic_asm_12.789/evm.TU.Hic_asm_9.237/evm.TU.Hic_asm_4.365/evm.TU.Hic_asm_4.46/evm.TU.Hic_asm_8.337/evm.TU.Hic_asm_6.596/evm.TU.Hic_asm_11.848/evm.TU.Hic_as…	148
GO:0060491	regulation of cell projection assembly	49/10405	53/13851	0.00116311	0.0151729	0.011884	evm.TU.Hic_asm_4.458/evm.TU.Hic_asm_10.566/evm.TU.Hic_asm_13.646/evm.TU.Hic_asm_8.565/evm.TU.Hic_asm_8.1854/evm.TU.Hic_asm_4.293/evm.TU.Hic_asm_1.861/evm.TU.Hic_asm_2.406/evm.TU.Hic_asm_9.1100/evm.TU.Hic_asm_3.1155/evm.TU.Hic_asm_10.549/evm.TU.Hic_asm_12.1156/evm.TU.Hic_asm_0.657/evm.TU.Hic_asm_8.1026/evm.TU.Hic_asm_8.137/evm.TU.Hic_asm_6.489/evm.TU.Hic_asm_4.38/evm.TU.Hic_asm_10.98/evm.TU.Hic_as…	49		GO:0002009	morphogenesis of an epithelium	231/10413	277/13851	0.000581782	0.00759268	0.0056691	evm.TU.Hic_asm_14.367/evm.TU.Hic_asm_7.388/evm.TU.Hic_asm_10.158/evm.TU.Hic_asm_8.1441/evm.TU.Hic_asm_13.111/evm.TU.Hic_asm_3.413/evm.TU.Hic_asm_7.1048/evm.TU.Hic_asm_13.736/evm.TU.Hic_asm_7.897/evm.TU.Hic_asm_8.984/evm.TU.Hic_asm_3.1177/evm.TU.Hic_asm_3.120/evm.TU.Hic_asm_4.552/evm.TU.Hic_asm_8.547/evm.TU.Hic_asm_1.557/evm.TU.Hic_asm_6.1341/evm.TU.Hic_asm_0.706/evm.TU.Hic_asm_5.581/evm.TU.Hic_as…	231
GO:2001233	regulation of apoptotic signaling pathway	49/10405	53/13851	0.00116311	0.0151729	0.011884	evm.TU.Hic_asm_8.644/evm.TU.Hic_asm_12.1203/evm.TU.Hic_asm_6.668/evm.TU.Hic_asm_3.210/evm.TU.Hic_asm_3.1134/evm.TU.Hic_asm_8.1355/evm.TU.Hic_asm_7.1290/evm.TU.Hic_asm_0.659/evm.TU.Hic_asm_14.551/evm.TU.Hic_asm_3.724/evm.TU.Hic_asm_3.22/evm.TU.Hic_asm_12.402/evm.TU.Hic_asm_7.966/evm.TU.Hic_asm_8.72/evm.TU.Hic_asm_9.965/evm.TU.Hic_asm_14.230/evm.TU.Hic_asm_5.389/evm.TU.Hic_asm_7.607/evm.TU.Hic_asm_…	49		GO:0033044	regulation of chromosome organization	101/10413	115/13851	0.000581902	0.00759268	0.0056691	evm.TU.Hic_asm_1.629/evm.TU.Hic_asm_8.1441/evm.TU.Hic_asm_9.41/evm.TU.Hic_asm_11.702/evm.TU.Hic_asm_4.163/evm.TU.Hic_asm_7.475/evm.TU.Hic_asm_6.408/evm.TU.Hic_asm_0.526/evm.TU.Hic_asm_4.489/evm.TU.Hic_asm_13.358/evm.TU.Hic_asm_0.965/evm.TU.Hic_asm_7.327/evm.TU.Hic_asm_12.795/evm.TU.Hic_asm_12.153/evm.TU.Hic_asm_1.557/evm.TU.Hic_asm_4.601/evm.TU.Hic_asm_8.526/evm.TU.Hic_asm_13.86/evm.TU.Hic_asm_3.…	101
GO:0040012	regulation of locomotion	224/10405	270/13851	0.00116634	0.0151729	0.011884	evm.TU.Hic_asm_13.316/evm.TU.Hic_asm_8.1510/evm.TU.Hic_asm_8.413/evm.TU.Hic_asm_14.367/evm.TU.Hic_asm_7.388/evm.TU.Hic_asm_2.843/evm.TU.Hic_asm_8.449/evm.TU.Hic_asm_8.1441/evm.TU.Hic_asm_13.111/evm.TU.Hic_asm_4.115/evm.TU.Hic_asm_4.1126/evm.TU.Hic_asm_3.1177/evm.TU.Hic_asm_7.1005/evm.TU.Hic_asm_13.358/evm.TU.Hic_asm_11.724/evm.TU.Hic_asm_12.1203/evm.TU.Hic_asm_4.552/evm.TU.Hic_asm_11.844/evm.TU.H…	224		GO:0006605	protein targeting	68/10413	75/13851	0.00059268	0.00765891	0.00571855	evm.TU.Hic_asm_8.644/evm.TU.Hic_asm_8.413/evm.TU.Hic_asm_6.805/evm.TU.Hic_asm_14.349/evm.TU.Hic_asm_8.337/evm.TU.Hic_asm_0.388/evm.TU.Hic_asm_3.950/evm.TU.Hic_asm_10.631/evm.TU.Hic_asm_10.959/evm.TU.Hic_asm_11.688/evm.TU.Hic_asm_9.1355/evm.TU.Hic_asm_6.609/evm.TU.Hic_asm_8.334/evm.TU.Hic_asm_4.1175/evm.TU.Hic_asm_4.899/evm.TU.Hic_asm_7.1357/evm.TU.Hic_asm_7.793/evm.TU.Hic_asm_8.689/evm.TU.Hic_asm…	68
GO:0009617	response to bacterium	105/10405	121/13851	0.00117752	0.0152726	0.0119621	evm.TU.Hic_asm_8.1510/evm.TU.Hic_asm_8.104/evm.TU.Hic_asm_14.924/evm.TU.Hic_asm_7.1005/evm.TU.Hic_asm_8.300/evm.TU.Hic_asm_8.1435/evm.TU.Hic_asm_11.844/evm.TU.Hic_asm_10.995/evm.TU.Hic_asm_0.415/evm.TU.Hic_asm_12.789/evm.TU.Hic_asm_9.237/evm.TU.Hic_asm_4.46/evm.TU.Hic_asm_8.337/evm.TU.Hic_asm_6.596/evm.TU.Hic_asm_11.848/evm.TU.Hic_asm_3.786/evm.TU.Hic_asm_9.914/evm.TU.Hic_asm_10.993/evm.TU.Hic_as…	105		GO:0035305	negative regulation of dephosphorylation	26/10413	26/13851	0.000595791	0.00765891	0.00571855	evm.TU.Hic_asm_10.96/evm.TU.Hic_asm_9.511/evm.TU.Hic_asm_7.704/evm.TU.Hic_asm_14.281/evm.TU.Hic_asm_2.102/evm.TU.Hic_asm_9.1048/evm.TU.Hic_asm_10.602/evm.TU.Hic_asm_11.377/evm.TU.Hic_asm_3.724/evm.TU.Hic_asm_12.402/evm.TU.Hic_asm_2.333/evm.TU.Hic_asm_4.61/evm.TU.Hic_asm_8.14/evm.TU.Hic_asm_10.784/evm.TU.Hic_asm_9.119/evm.TU.Hic_asm_4.38/evm.TU.Hic_asm_7.607/evm.TU.Hic_asm_8.1198/evm.TU.Hic_asm_11…	26
GO:0002700	regulation of production of molecular mediator of immune response	31/10405	32/13851	0.00121551	0.0156717	0.0122747	evm.TU.Hic_asm_4.735/evm.TU.Hic_asm_8.337/evm.TU.Hic_asm_8.770/evm.TU.Hic_asm_7.391/evm.TU.Hic_asm_9.914/evm.TU.Hic_asm_10.328/evm.TU.Hic_asm_14.230/evm.TU.Hic_asm_8.334/evm.TU.Hic_asm_10.462/evm.TU.Hic_asm_8.338/evm.TU.Hic_asm_8.1055/evm.TU.Hic_asm_2.832/evm.TU.Hic_asm_9.998/evm.TU.Hic_asm_10.53/evm.TU.Hic_asm_1.347/evm.TU.Hic_asm_7.95/evm.TU.Hic_asm_9.284/evm.TU.Hic_asm_9.999/evm.TU.Hic_asm_11.…	31		GO:0043021	ribonucleoprotein complex binding	26/10413	26/13851	0.000595791	0.00765891	0.00571855	evm.TU.Hic_asm_12.795/evm.TU.Hic_asm_4.601/evm.TU.Hic_asm_9.20/evm.TU.Hic_asm_2.135/evm.TU.Hic_asm_14.1022/evm.TU.Hic_asm_10.492/evm.TU.Hic_asm_5.369/evm.TU.Hic_asm_6.1139/evm.TU.Hic_asm_10.198/evm.TU.Hic_asm_14.261/evm.TU.Hic_asm_3.1083/evm.TU.Hic_asm_14.721/evm.TU.Hic_asm_8.1179/evm.TU.Hic_asm_9.833/evm.TU.Hic_asm_8.1562/evm.TU.Hic_asm_1.515/evm.TU.Hic_asm_6.1272/evm.TU.Hic_asm_9.755/evm.TU.Hic…	26
GO:0031032	actomyosin structure organization	31/10405	32/13851	0.00121551	0.0156717	0.0122747	evm.TU.Hic_asm_7.800/evm.TU.Hic_asm_4.1188/evm.TU.Hic_asm_7.799/evm.TU.Hic_asm_12.729/evm.TU.Hic_asm_13.56/evm.TU.Hic_asm_11.727/evm.TU.Hic_asm_7.706/evm.TU.Hic_asm_0.1116/evm.TU.Hic_asm_8.330/evm.TU.Hic_asm_3.414/evm.TU.Hic_asm_8.1850/evm.TU.Hic_asm_11.574/evm.TU.Hic_asm_14.961/evm.TU.Hic_asm_6.994/evm.TU.Hic_asm_12.100/evm.TU.Hic_asm_7.126/evm.TU.Hic_asm_12.742/evm.TU.Hic_asm_5.684/evm.TU.Hic_a…	31		GO:0090502	RNA phosphodiester bond hydrolysis, endonucleolytic	26/10413	26/13851	0.000595791	0.00765891	0.00571855	evm.TU.Hic_asm_0.277/evm.TU.Hic_asm_0.416/evm.TU.Hic_asm_14.742/evm.TU.Hic_asm_8.1159/evm.TU.Hic_asm_8.1776/evm.TU.Hic_asm_10.492/evm.TU.Hic_asm_1.897/evm.TU.Hic_asm_0.592/evm.TU.Hic_asm_0.375/evm.TU.Hic_asm_12.1101/evm.TU.Hic_asm_9.942/evm.TU.Hic_asm_13.70/evm.TU.Hic_asm_12.121/evm.TU.Hic_asm_12.887/evm.TU.Hic_asm_8.1413/evm.TU.Hic_asm_9.895/evm.TU.Hic_asm_6.403/evm.TU.Hic_asm_7.162/evm.TU.Hic_a…	26
GO:0035639	purine ribonucleoside triphosphate binding	54/10405	59/13851	0.00123111	0.0158259	0.0123954	evm.TU.Hic_asm_8.644/evm.TU.Hic_asm_3.413/evm.TU.Hic_asm_8.1435/evm.TU.Hic_asm_5.738/evm.TU.Hic_asm_11.844/evm.TU.Hic_asm_4.601/evm.TU.Hic_asm_8.554/evm.TU.Hic_asm_3.339/evm.TU.Hic_asm_3.1134/evm.TU.Hic_asm_10.301/evm.TU.Hic_asm_3.1110/evm.TU.Hic_asm_12.584/evm.TU.Hic_asm_9.20/evm.TU.Hic_asm_2.405/evm.TU.Hic_asm_11.848/evm.TU.Hic_asm_10.602/evm.TU.Hic_asm_8.1167/evm.TU.Hic_asm_12.1170/evm.TU.Hic_…	54		GO:1902117	positive regulation of organelle assembly	26/10413	26/13851	0.000595791	0.00765891	0.00571855	evm.TU.Hic_asm_8.413/evm.TU.Hic_asm_4.458/evm.TU.Hic_asm_6.378/evm.TU.Hic_asm_8.565/evm.TU.Hic_asm_8.1854/evm.TU.Hic_asm_13.579/evm.TU.Hic_asm_2.406/evm.TU.Hic_asm_3.414/evm.TU.Hic_asm_9.1100/evm.TU.Hic_asm_12.1156/evm.TU.Hic_asm_8.137/evm.TU.Hic_asm_10.98/evm.TU.Hic_asm_0.762/evm.TU.Hic_asm_10.775/evm.TU.Hic_asm_4.331/evm.TU.Hic_asm_7.351/evm.TU.Hic_asm_2.511/evm.TU.Hic_asm_2.485/evm.TU.Hic_asm_…	26
GO:0050865	regulation of cell activation	59/10405	65/13851	0.00125081	0.0160317	0.0125566	evm.TU.Hic_asm_8.644/evm.TU.Hic_asm_11.724/evm.TU.Hic_asm_10.995/evm.TU.Hic_asm_8.904/evm.TU.Hic_asm_14.737/evm.TU.Hic_asm_2.405/evm.TU.Hic_asm_4.18/evm.TU.Hic_asm_8.770/evm.TU.Hic_asm_7.391/evm.TU.Hic_asm_9.914/evm.TU.Hic_asm_10.993/evm.TU.Hic_asm_12.1140/evm.TU.Hic_asm_3.176/evm.TU.Hic_asm_7.518/evm.TU.Hic_asm_9.743/evm.TU.Hic_asm_2.127/evm.TU.Hic_asm_10.549/evm.TU.Hic_asm_14.230/evm.TU.Hic_asm…	59		GO:0006732	coenzyme metabolic process	52/10413	56/13851	0.000627044	0.0080369	0.00600078	evm.TU.Hic_asm_7.1420/evm.TU.Hic_asm_5.738/evm.TU.Hic_asm_3.929/evm.TU.Hic_asm_8.554/evm.TU.Hic_asm_13.86/evm.TU.Hic_asm_13.190/evm.TU.Hic_asm_4.350/evm.TU.Hic_asm_6.596/evm.TU.Hic_asm_10.959/evm.TU.Hic_asm_6.978/evm.TU.Hic_asm_3.586/evm.TU.Hic_asm_5.713/evm.TU.Hic_asm_6.311/evm.TU.Hic_asm_11.410/evm.TU.Hic_asm_8.3/evm.TU.Hic_asm_14.205/evm.TU.Hic_asm_7.313/evm.TU.Hic_asm_4.962/evm.TU.Hic_asm_4.3…	52
GO:1902532	negative regulation of intracellular signal transduction	113/10405	131/13851	0.00126773	0.0162009	0.0126891	evm.TU.Hic_asm_8.644/evm.TU.Hic_asm_1.993/evm.TU.Hic_asm_6.408/evm.TU.Hic_asm_13.474/evm.TU.Hic_asm_11.724/evm.TU.Hic_asm_0.386/evm.TU.Hic_asm_8.219/evm.TU.Hic_asm_12.153/evm.TU.Hic_asm_3.929/evm.TU.Hic_asm_9.199/evm.TU.Hic_asm_3.210/evm.TU.Hic_asm_7.998/evm.TU.Hic_asm_3.1110/evm.TU.Hic_asm_10.155/evm.TU.Hic_asm_8.1845/evm.TU.Hic_asm_8.1355/evm.TU.Hic_asm_7.1290/evm.TU.Hic_asm_14.971/evm.TU.Hic_a…	113		GO:0031349	positive regulation of defense response	46/10413	49/13851	0.000674947	0.00862542	0.0064402	evm.TU.Hic_asm_10.953/evm.TU.Hic_asm_8.104/evm.TU.Hic_asm_0.386/evm.TU.Hic_asm_8.219/evm.TU.Hic_asm_10.995/evm.TU.Hic_asm_6.378/evm.TU.Hic_asm_0.415/evm.TU.Hic_asm_4.735/evm.TU.Hic_asm_11.155/evm.TU.Hic_asm_8.337/evm.TU.Hic_asm_4.18/evm.TU.Hic_asm_9.479/evm.TU.Hic_asm_10.993/evm.TU.Hic_asm_7.518/evm.TU.Hic_asm_1.469/evm.TU.Hic_asm_13.832/evm.TU.Hic_asm_0.283/evm.TU.Hic_asm_8.334/evm.TU.Hic_asm_0.…	46
GO:0007552	metamorphosis	100/10405	115/13851	0.00131156	0.0167118	0.0130893	evm.TU.Hic_asm_10.158/evm.TU.Hic_asm_8.1441/evm.TU.Hic_asm_13.111/evm.TU.Hic_asm_3.413/evm.TU.Hic_asm_7.897/evm.TU.Hic_asm_8.984/evm.TU.Hic_asm_6.1341/evm.TU.Hic_asm_0.706/evm.TU.Hic_asm_8.16/evm.TU.Hic_asm_10.448/evm.TU.Hic_asm_14.737/evm.TU.Hic_asm_7.706/evm.TU.Hic_asm_10.926/evm.TU.Hic_asm_8.1284/evm.TU.Hic_asm_4.46/evm.TU.Hic_asm_4.662/evm.TU.Hic_asm_8.886/evm.TU.Hic_asm_7.1241/evm.TU.Hic_asm…	100		GO:0060562	epithelial tube morphogenesis	167/10413	197/13851	0.000690426	0.00879736	0.00656858	evm.TU.Hic_asm_14.367/evm.TU.Hic_asm_10.158/evm.TU.Hic_asm_8.1441/evm.TU.Hic_asm_13.111/evm.TU.Hic_asm_3.413/evm.TU.Hic_asm_7.897/evm.TU.Hic_asm_8.984/evm.TU.Hic_asm_3.120/evm.TU.Hic_asm_4.552/evm.TU.Hic_asm_1.557/evm.TU.Hic_asm_6.1341/evm.TU.Hic_asm_0.706/evm.TU.Hic_asm_5.581/evm.TU.Hic_asm_8.16/evm.TU.Hic_asm_12.802/evm.TU.Hic_asm_14.320/evm.TU.Hic_asm_8.904/evm.TU.Hic_asm_7.706/evm.TU.Hic_asm_…	167
GO:0046890	regulation of lipid biosynthetic process	37/10405	39/13851	0.00134386	0.0170734	0.0133725	evm.TU.Hic_asm_8.104/evm.TU.Hic_asm_7.516/evm.TU.Hic_asm_3.1134/evm.TU.Hic_asm_3.1272/evm.TU.Hic_asm_9.914/evm.TU.Hic_asm_2.337/evm.TU.Hic_asm_1.561/evm.TU.Hic_asm_11.387/evm.TU.Hic_asm_6.879/evm.TU.Hic_asm_2.904/evm.TU.Hic_asm_14.205/evm.TU.Hic_asm_2.642/evm.TU.Hic_asm_4.962/evm.TU.Hic_asm_1.616/evm.TU.Hic_asm_8.1179/evm.TU.Hic_asm_6.552/evm.TU.Hic_asm_11.46/evm.TU.Hic_asm_4.1026/evm.TU.Hic_asm_…	37		GO:0007059	chromosome segregation	72/10413	80/13851	0.000708924	0.00900665	0.00672485	evm.TU.Hic_asm_4.489/evm.TU.Hic_asm_0.965/evm.TU.Hic_asm_7.327/evm.TU.Hic_asm_7.149/evm.TU.Hic_asm_12.795/evm.TU.Hic_asm_12.153/evm.TU.Hic_asm_0.673/evm.TU.Hic_asm_8.1216/evm.TU.Hic_asm_2.639/evm.TU.Hic_asm_3.1110/evm.TU.Hic_asm_3.1035/evm.TU.Hic_asm_3.1272/evm.TU.Hic_asm_7.1290/evm.TU.Hic_asm_8.124/evm.TU.Hic_asm_13.579/evm.TU.Hic_asm_14.98/evm.TU.Hic_asm_8.1167/evm.TU.Hic_asm_11.156/evm.TU.Hic_…	72
GO:0031982	vesicle	393/10405	486/13851	0.00134963	0.0170967	0.0133907	evm.TU.Hic_asm_8.644/evm.TU.Hic_asm_11.312/evm.TU.Hic_asm_9.758/evm.TU.Hic_asm_8.1510/evm.TU.Hic_asm_8.413/evm.TU.Hic_asm_3.124/evm.TU.Hic_asm_8.104/evm.TU.Hic_asm_7.388/evm.TU.Hic_asm_11.885/evm.TU.Hic_asm_11.695/evm.TU.Hic_asm_0.796/evm.TU.Hic_asm_11.253/evm.TU.Hic_asm_4.499/evm.TU.Hic_asm_2.843/evm.TU.Hic_asm_13.111/evm.TU.Hic_asm_4.115/evm.TU.Hic_asm_3.1195/evm.TU.Hic_asm_4.799/evm.TU.Hic_asm…	393		GO:0000287	magnesium ion binding	67/10413	74/13851	0.000719542	0.0091149	0.00680567	evm.TU.Hic_asm_7.501/evm.TU.Hic_asm_2.502/evm.TU.Hic_asm_1.826/evm.TU.Hic_asm_8.427/evm.TU.Hic_asm_7.1292/evm.TU.Hic_asm_8.774/evm.TU.Hic_asm_12.636/evm.TU.Hic_asm_5.227/evm.TU.Hic_asm_12.584/evm.TU.Hic_asm_11.486/evm.TU.Hic_asm_7.1290/evm.TU.Hic_asm_0.688/evm.TU.Hic_asm_12.648/evm.TU.Hic_asm_7.96/evm.TU.Hic_asm_9.359/evm.TU.Hic_asm_7.910/evm.TU.Hic_asm_14.765/evm.TU.Hic_asm_9.1093/evm.TU.Hic_asm…	67
GO:0043603	cellular amide metabolic process	104/10405	120/13851	0.00137122	0.0171314	0.0134179	evm.TU.Hic_asm_9.758/evm.TU.Hic_asm_3.1130/evm.TU.Hic_asm_10.232/evm.TU.Hic_asm_3.929/evm.TU.Hic_asm_6.1170/evm.TU.Hic_asm_8.554/evm.TU.Hic_asm_7.516/evm.TU.Hic_asm_13.86/evm.TU.Hic_asm_6.1044/evm.TU.Hic_asm_13.190/evm.TU.Hic_asm_4.350/evm.TU.Hic_asm_8.904/evm.TU.Hic_asm_12.584/evm.TU.Hic_asm_3.786/evm.TU.Hic_asm_10.959/evm.TU.Hic_asm_9.159/evm.TU.Hic_asm_14.1022/evm.TU.Hic_asm_4.352/evm.TU.Hic_a…	104		GO:0140030	modification-dependent protein binding	33/10413	34/13851	0.000741205	0.00936202	0.00699019	evm.TU.Hic_asm_7.385/evm.TU.Hic_asm_13.358/evm.TU.Hic_asm_1.557/evm.TU.Hic_asm_3.1134/evm.TU.Hic_asm_10.347/evm.TU.Hic_asm_7.679/evm.TU.Hic_asm_8.1382/evm.TU.Hic_asm_8.1043/evm.TU.Hic_asm_14.686/evm.TU.Hic_asm_3.88/evm.TU.Hic_asm_7.140/evm.TU.Hic_asm_9.178/evm.TU.Hic_asm_2.589/evm.TU.Hic_asm_14.407/evm.TU.Hic_asm_0.413/evm.TU.Hic_asm_6.1169/evm.TU.Hic_asm_11.663/evm.TU.Hic_asm_13.496/evm.TU.Hic_a…	33
GO:0097367	carbohydrate derivative binding	129/10405	151/13851	0.00137692	0.0171314	0.0134179	evm.TU.Hic_asm_8.644/evm.TU.Hic_asm_8.920/evm.TU.Hic_asm_8.413/evm.TU.Hic_asm_8.104/evm.TU.Hic_asm_8.449/evm.TU.Hic_asm_3.413/evm.TU.Hic_asm_8.1435/evm.TU.Hic_asm_5.738/evm.TU.Hic_asm_3.929/evm.TU.Hic_asm_3.570/evm.TU.Hic_asm_11.844/evm.TU.Hic_asm_4.601/evm.TU.Hic_asm_10.995/evm.TU.Hic_asm_8.554/evm.TU.Hic_asm_3.339/evm.TU.Hic_asm_2.655/evm.TU.Hic_asm_3.1134/evm.TU.Hic_asm_10.301/evm.TU.Hic_asm_8…	129		GO:0030427	site of polarized growth	51/10413	55/13851	0.000778961	0.00981039	0.00732496	evm.TU.Hic_asm_11.885/evm.TU.Hic_asm_13.111/evm.TU.Hic_asm_10.566/evm.TU.Hic_asm_4.75/evm.TU.Hic_asm_7.348/evm.TU.Hic_asm_13.56/evm.TU.Hic_asm_8.16/evm.TU.Hic_asm_13.28/evm.TU.Hic_asm_3.1110/evm.TU.Hic_asm_8.886/evm.TU.Hic_asm_2.126/evm.TU.Hic_asm_11.83/evm.TU.Hic_asm_9.743/evm.TU.Hic_asm_5.369/evm.TU.Hic_asm_9.69/evm.TU.Hic_asm_1.338/evm.TU.Hic_asm_8.137/evm.TU.Hic_asm_9.373/evm.TU.Hic_asm_2.416…	51
GO:0000187	Biological Process: activation of MAPK activity	23/10405	23/13851	0.00137998	0.0171314	0.0134179	evm.TU.Hic_asm_8.219/evm.TU.Hic_asm_6.668/evm.TU.Hic_asm_2.337/evm.TU.Hic_asm_12.1140/evm.TU.Hic_asm_5.657/evm.TU.Hic_asm_1.561/evm.TU.Hic_asm_11.83/evm.TU.Hic_asm_9.965/evm.TU.Hic_asm_1.616/evm.TU.Hic_asm_0.525/evm.TU.Hic_asm_13.348/evm.TU.Hic_asm_6.372/evm.TU.Hic_asm_1.279/evm.TU.Hic_asm_4.577/evm.TU.Hic_asm_7.36/evm.TU.Hic_asm_4.141/evm.TU.Hic_asm_7.1321/evm.TU.Hic_asm_12.611/evm.TU.Hic_asm_8.…	23		GO:0030175	filopodium	25/10413	25/13851	0.000792973	0.00990077	0.00739245	evm.TU.Hic_asm_13.111/evm.TU.Hic_asm_11.724/evm.TU.Hic_asm_0.773/evm.TU.Hic_asm_11.129/evm.TU.Hic_asm_0.791/evm.TU.Hic_asm_3.1155/evm.TU.Hic_asm_8.1850/evm.TU.Hic_asm_8.137/evm.TU.Hic_asm_5.389/evm.TU.Hic_asm_4.38/evm.TU.Hic_asm_0.364/evm.TU.Hic_asm_9.913/evm.TU.Hic_asm_7.703/evm.TU.Hic_asm_9.1135/evm.TU.Hic_asm_3.1154/evm.TU.Hic_asm_5.106/evm.TU.Hic_asm_8.652/evm.TU.Hic_asm_3.315/evm.TU.Hic_asm_…	25
GO:0018209	peptidyl-serine modification	23/10405	23/13851	0.00137998	0.0171314	0.0134179	evm.TU.Hic_asm_11.695/evm.TU.Hic_asm_8.526/evm.TU.Hic_asm_4.735/evm.TU.Hic_asm_7.966/evm.TU.Hic_asm_7.1253/evm.TU.Hic_asm_7.1152/evm.TU.Hic_asm_9.1139/evm.TU.Hic_asm_13.854/evm.TU.Hic_asm_1.616/evm.TU.Hic_asm_3.180/evm.TU.Hic_asm_8.525/evm.TU.Hic_asm_8.700/evm.TU.Hic_asm_6.1209/evm.TU.Hic_asm_1.279/evm.TU.Hic_asm_12.443/evm.TU.Hic_asm_12.552/evm.TU.Hic_asm_8.486/evm.TU.Hic_asm_3.290/evm.TU.Hic_as…	23		GO:0030863	cortical cytoskeleton	25/10413	25/13851	0.000792973	0.00990077	0.00739245	evm.TU.Hic_asm_4.1126/evm.TU.Hic_asm_10.96/evm.TU.Hic_asm_11.724/evm.TU.Hic_asm_8.547/evm.TU.Hic_asm_0.178/evm.TU.Hic_asm_13.56/evm.TU.Hic_asm_7.706/evm.TU.Hic_asm_0.1116/evm.TU.Hic_asm_9.413/evm.TU.Hic_asm_10.549/evm.TU.Hic_asm_14.621/evm.TU.Hic_asm_4.38/evm.TU.Hic_asm_2.778/evm.TU.Hic_asm_7.952/evm.TU.Hic_asm_8.1031/evm.TU.Hic_asm_2.511/evm.TU.Hic_asm_8.1375/evm.TU.Hic_asm_4.771/evm.TU.Hic_asm_…	25
GO:0030433	ubiquitin-dependent ERAD pathway	23/10405	23/13851	0.00137998	0.0171314	0.0134179	evm.TU.Hic_asm_1.937/evm.TU.Hic_asm_8.450/evm.TU.Hic_asm_7.1379/evm.TU.Hic_asm_3.950/evm.TU.Hic_asm_7.1483/evm.TU.Hic_asm_11.611/evm.TU.Hic_asm_8.1811/evm.TU.Hic_asm_4.877/evm.TU.Hic_asm_4.402/evm.TU.Hic_asm_0.762/evm.TU.Hic_asm_8.1132/evm.TU.Hic_asm_5.370/evm.TU.Hic_asm_4.80/evm.TU.Hic_asm_6.1272/evm.TU.Hic_asm_3.674/evm.TU.Hic_asm_3.737/evm.TU.Hic_asm_3.932/evm.TU.Hic_asm_5.491/evm.TU.Hic_asm_3…	23		GO:0042273	ribosomal large subunit biogenesis	25/10413	25/13851	0.000792973	0.00990077	0.00739245	evm.TU.Hic_asm_1.478/evm.TU.Hic_asm_7.1571/evm.TU.Hic_asm_0.382/evm.TU.Hic_asm_13.70/evm.TU.Hic_asm_12.877/evm.TU.Hic_asm_3.623/evm.TU.Hic_asm_2.509/evm.TU.Hic_asm_8.1051/evm.TU.Hic_asm_0.696/evm.TU.Hic_asm_7.376/evm.TU.Hic_asm_1.135/evm.TU.Hic_asm_1.824/evm.TU.Hic_asm_13.880/evm.TU.Hic_asm_11.1076/evm.TU.Hic_asm_4.1132/evm.TU.Hic_asm_2.229/evm.TU.Hic_asm_6.427/evm.TU.Hic_asm_9.650/evm.TU.Hic_asm…	25
GO:0036503	ERAD pathway	23/10405	23/13851	0.00137998	0.0171314	0.0134179	evm.TU.Hic_asm_8.450/evm.TU.Hic_asm_7.1379/evm.TU.Hic_asm_3.950/evm.TU.Hic_asm_7.1483/evm.TU.Hic_asm_12.676/evm.TU.Hic_asm_8.1811/evm.TU.Hic_asm_4.877/evm.TU.Hic_asm_4.402/evm.TU.Hic_asm_0.762/evm.TU.Hic_asm_8.1132/evm.TU.Hic_asm_4.80/evm.TU.Hic_asm_6.1272/evm.TU.Hic_asm_12.790/evm.TU.Hic_asm_3.674/evm.TU.Hic_asm_3.737/evm.TU.Hic_asm_11.275/evm.TU.Hic_asm_3.932/evm.TU.Hic_asm_5.491/evm.TU.Hic_asm…	23		GO:0005759	mitochondrial matrix	76/10413	85/13851	0.000822696	0.0102425	0.00764756	evm.TU.Hic_asm_8.920/evm.TU.Hic_asm_7.813/evm.TU.Hic_asm_1.337/evm.TU.Hic_asm_1.521/evm.TU.Hic_asm_1.622/evm.TU.Hic_asm_0.416/evm.TU.Hic_asm_9.622/evm.TU.Hic_asm_3.1272/evm.TU.Hic_asm_14.742/evm.TU.Hic_asm_0.166/evm.TU.Hic_asm_7.1149/evm.TU.Hic_asm_7.1337/evm.TU.Hic_asm_8.784/evm.TU.Hic_asm_2.333/evm.TU.Hic_asm_10.699/evm.TU.Hic_asm_13.357/evm.TU.Hic_asm_3.828/evm.TU.Hic_asm_6.311/evm.TU.Hic_asm_…	76
GO:0090316	positive regulation of intracellular protein transport	23/10405	23/13851	0.00137998	0.0171314	0.0134179	evm.TU.Hic_asm_1.871/evm.TU.Hic_asm_12.795/evm.TU.Hic_asm_8.1284/evm.TU.Hic_asm_3.1272/evm.TU.Hic_asm_7.387/evm.TU.Hic_asm_6.879/evm.TU.Hic_asm_0.283/evm.TU.Hic_asm_12.617/evm.TU.Hic_asm_2.642/evm.TU.Hic_asm_6.379/evm.TU.Hic_asm_7.339/evm.TU.Hic_asm_11.625/evm.TU.Hic_asm_9.117/evm.TU.Hic_asm_8.1031/evm.TU.Hic_asm_2.404/evm.TU.Hic_asm_5.179/evm.TU.Hic_asm_13.557/evm.TU.Hic_asm_7.617/evm.TU.Hic_asm…	23		GO:0000075	Biological Process: cell cycle checkpoint	56/10413	61/13851	0.000841838	0.0103914	0.0077588	evm.TU.Hic_asm_4.489/evm.TU.Hic_asm_12.795/evm.TU.Hic_asm_12.153/evm.TU.Hic_asm_8.526/evm.TU.Hic_asm_4.735/evm.TU.Hic_asm_8.904/evm.TU.Hic_asm_4.365/evm.TU.Hic_asm_3.1272/evm.TU.Hic_asm_2.814/evm.TU.Hic_asm_9.368/evm.TU.Hic_asm_2.911/evm.TU.Hic_asm_2.405/evm.TU.Hic_asm_14.98/evm.TU.Hic_asm_8.770/evm.TU.Hic_asm_8.737/evm.TU.Hic_asm_8.1559/evm.TU.Hic_asm_7.965/evm.TU.Hic_asm_1.873/evm.TU.Hic_asm_13…	56
GO:0045892	negative regulation of transcription, DNA-templated	192/10405	230/13851	0.00139355	0.0172506	0.0135113	evm.TU.Hic_asm_7.385/evm.TU.Hic_asm_9.395/evm.TU.Hic_asm_3.707/evm.TU.Hic_asm_12.276/evm.TU.Hic_asm_8.1441/evm.TU.Hic_asm_9.41/evm.TU.Hic_asm_11.702/evm.TU.Hic_asm_4.163/evm.TU.Hic_asm_0.117/evm.TU.Hic_asm_6.408/evm.TU.Hic_asm_4.563/evm.TU.Hic_asm_4.489/evm.TU.Hic_asm_12.1198/evm.TU.Hic_asm_12.71/evm.TU.Hic_asm_13.267/evm.TU.Hic_asm_7.1453/evm.TU.Hic_asm_14.923/evm.TU.Hic_asm_12.153/evm.TU.Hic_as…	192		GO:0031514	motile cilium	56/10413	61/13851	0.000841838	0.0103914	0.0077588	evm.TU.Hic_asm_7.385/evm.TU.Hic_asm_3.124/evm.TU.Hic_asm_3.402/evm.TU.Hic_asm_8.1790/evm.TU.Hic_asm_11.231/evm.TU.Hic_asm_8.984/evm.TU.Hic_asm_12.75/evm.TU.Hic_asm_1.585/evm.TU.Hic_asm_2.322/evm.TU.Hic_asm_8.539/evm.TU.Hic_asm_4.792/evm.TU.Hic_asm_7.1523/evm.TU.Hic_asm_9.109/evm.TU.Hic_asm_4.1137/evm.TU.Hic_asm_1.861/evm.TU.Hic_asm_4.544/evm.TU.Hic_asm_3.528/evm.TU.Hic_asm_7.1308/evm.TU.Hic_asm_1…	56
GO:0051707	response to other organism	137/10405	161/13851	0.00140123	0.0172964	0.0135472	evm.TU.Hic_asm_8.1510/evm.TU.Hic_asm_8.104/evm.TU.Hic_asm_14.924/evm.TU.Hic_asm_12.276/evm.TU.Hic_asm_7.1005/evm.TU.Hic_asm_8.300/evm.TU.Hic_asm_8.1435/evm.TU.Hic_asm_11.844/evm.TU.Hic_asm_4.601/evm.TU.Hic_asm_10.995/evm.TU.Hic_asm_0.415/evm.TU.Hic_asm_12.789/evm.TU.Hic_asm_9.237/evm.TU.Hic_asm_4.365/evm.TU.Hic_asm_4.46/evm.TU.Hic_asm_6.596/evm.TU.Hic_asm_11.848/evm.TU.Hic_asm_3.786/evm.TU.Hic_as…	137		GO:0035770	ribonucleoprotein granule	56/10413	61/13851	0.000841838	0.0103914	0.0077588	evm.TU.Hic_asm_7.385/evm.TU.Hic_asm_6.291/evm.TU.Hic_asm_2.766/evm.TU.Hic_asm_4.601/evm.TU.Hic_asm_10.995/evm.TU.Hic_asm_7.838/evm.TU.Hic_asm_13.28/evm.TU.Hic_asm_9.812/evm.TU.Hic_asm_6.681/evm.TU.Hic_asm_12.209/evm.TU.Hic_asm_10.993/evm.TU.Hic_asm_7.679/evm.TU.Hic_asm_8.1452/evm.TU.Hic_asm_10.918/evm.TU.Hic_asm_7.518/evm.TU.Hic_asm_10.621/evm.TU.Hic_asm_8.1743/evm.TU.Hic_asm_7.712/evm.TU.Hic_asm…	56
GO:0010389	regulation of G2/M transition of mitotic cell cycle	48/10405	52/13851	0.00144049	0.0176806	0.013848	evm.TU.Hic_asm_4.489/evm.TU.Hic_asm_7.704/evm.TU.Hic_asm_8.565/evm.TU.Hic_asm_13.83/evm.TU.Hic_asm_8.1369/evm.TU.Hic_asm_2.50/evm.TU.Hic_asm_8.1284/evm.TU.Hic_asm_3.1272/evm.TU.Hic_asm_8.1355/evm.TU.Hic_asm_9.368/evm.TU.Hic_asm_2.405/evm.TU.Hic_asm_3.633/evm.TU.Hic_asm_2.862/evm.TU.Hic_asm_7.965/evm.TU.Hic_asm_8.109/evm.TU.Hic_asm_8.1270/evm.TU.Hic_asm_8.724/evm.TU.Hic_asm_7.633/evm.TU.Hic_asm_7.…	48		GO:0051225	spindle assembly	39/10413	41/13851	0.000853177	0.0105016	0.00784104	evm.TU.Hic_asm_6.408/evm.TU.Hic_asm_12.274/evm.TU.Hic_asm_7.327/evm.TU.Hic_asm_12.795/evm.TU.Hic_asm_8.526/evm.TU.Hic_asm_2.50/evm.TU.Hic_asm_3.1110/evm.TU.Hic_asm_6.1215/evm.TU.Hic_asm_14.98/evm.TU.Hic_asm_2.862/evm.TU.Hic_asm_13.309/evm.TU.Hic_asm_11.550/evm.TU.Hic_asm_9.1230/evm.TU.Hic_asm_9.743/evm.TU.Hic_asm_2.353/evm.TU.Hic_asm_1.472/evm.TU.Hic_asm_12.412/evm.TU.Hic_asm_9.131/evm.TU.Hic_asm…	39
GO:0019722	calcium-mediated signaling	48/10405	52/13851	0.00144049	0.0176806	0.013848	evm.TU.Hic_asm_4.130/evm.TU.Hic_asm_14.521/evm.TU.Hic_asm_8.886/evm.TU.Hic_asm_11.83/evm.TU.Hic_asm_4.131/evm.TU.Hic_asm_7.966/evm.TU.Hic_asm_2.333/evm.TU.Hic_asm_2.128/evm.TU.Hic_asm_1.941/evm.TU.Hic_asm_5.658/evm.TU.Hic_asm_3.809/evm.TU.Hic_asm_3.808/evm.TU.Hic_asm_11.574/evm.TU.Hic_asm_4.38/evm.TU.Hic_asm_1.616/evm.TU.Hic_asm_7.23/evm.TU.Hic_asm_0.525/evm.TU.Hic_asm_9.918/evm.TU.Hic_asm_9.172/…	48		GO:0010941	regulation of cell death	360/10413	442/13851	0.000876143	0.0107444	0.00802235	evm.TU.Hic_asm_6.1263/evm.TU.Hic_asm_7.385/evm.TU.Hic_asm_8.644/evm.TU.Hic_asm_11.312/evm.TU.Hic_asm_1.629/evm.TU.Hic_asm_3.707/evm.TU.Hic_asm_7.388/evm.TU.Hic_asm_8.1494/evm.TU.Hic_asm_3.23/evm.TU.Hic_asm_13.111/evm.TU.Hic_asm_3.413/evm.TU.Hic_asm_10.566/evm.TU.Hic_asm_0.738/evm.TU.Hic_asm_0.117/evm.TU.Hic_asm_3.1177/evm.TU.Hic_asm_7.1005/evm.TU.Hic_asm_13.358/evm.TU.Hic_asm_11.724/evm.TU.Hic_as…	360
GO:0051247	positive regulation of protein metabolic process	292/10405	357/13851	0.00145521	0.0178109	0.0139501	evm.TU.Hic_asm_7.385/evm.TU.Hic_asm_8.644/evm.TU.Hic_asm_8.891/evm.TU.Hic_asm_8.1510/evm.TU.Hic_asm_8.413/evm.TU.Hic_asm_3.665/evm.TU.Hic_asm_11.695/evm.TU.Hic_asm_11.253/evm.TU.Hic_asm_2.766/evm.TU.Hic_asm_11.379/evm.TU.Hic_asm_4.799/evm.TU.Hic_asm_0.117/evm.TU.Hic_asm_6.408/evm.TU.Hic_asm_0.526/evm.TU.Hic_asm_4.75/evm.TU.Hic_asm_1.337/evm.TU.Hic_asm_8.219/evm.TU.Hic_asm_3.570/evm.TU.Hic_asm_6.1…	292		GO:0009117	nucleotide metabolic process	94/10413	107/13851	0.000880324	0.0107444	0.00802235	evm.TU.Hic_asm_14.367/evm.TU.Hic_asm_1.993/evm.TU.Hic_asm_7.1420/evm.TU.Hic_asm_5.738/evm.TU.Hic_asm_3.929/evm.TU.Hic_asm_4.124/evm.TU.Hic_asm_8.554/evm.TU.Hic_asm_7.155/evm.TU.Hic_asm_9.237/evm.TU.Hic_asm_13.190/evm.TU.Hic_asm_4.350/evm.TU.Hic_asm_14.320/evm.TU.Hic_asm_14.349/evm.TU.Hic_asm_6.596/evm.TU.Hic_asm_7.1290/evm.TU.Hic_asm_9.433/evm.TU.Hic_asm_10.959/evm.TU.Hic_asm_6.978/evm.TU.Hic_asm…	94
GO:0051082	unfolded protein binding	53/10405	58/13851	0.00151012	0.0184307	0.0144356	evm.TU.Hic_asm_12.246/evm.TU.Hic_asm_7.789/evm.TU.Hic_asm_8.89/evm.TU.Hic_asm_9.115/evm.TU.Hic_asm_2.436/evm.TU.Hic_asm_10.980/evm.TU.Hic_asm_3.707/evm.TU.Hic_asm_10.712/evm.TU.Hic_asm_4.244/evm.TU.Hic_asm_9.821/evm.TU.Hic_asm_3.1195/evm.TU.Hic_asm_3.1240/evm.TU.Hic_asm_7.1347/evm.TU.Hic_asm_7.785/evm.TU.Hic_asm_0.1176/evm.TU.Hic_asm_3.1196/evm.TU.Hic_asm_14.428/evm.TU.Hic_asm_9.923/evm.TU.Hic_as…	53		GO:0051052	regulation of DNA metabolic process	94/10413	107/13851	0.000880324	0.0107444	0.00802235	evm.TU.Hic_asm_6.1263/evm.TU.Hic_asm_9.395/evm.TU.Hic_asm_8.449/evm.TU.Hic_asm_4.163/evm.TU.Hic_asm_0.526/evm.TU.Hic_asm_9.392/evm.TU.Hic_asm_0.965/evm.TU.Hic_asm_11.724/evm.TU.Hic_asm_14.533/evm.TU.Hic_asm_12.153/evm.TU.Hic_asm_3.929/evm.TU.Hic_asm_4.601/evm.TU.Hic_asm_8.1657/evm.TU.Hic_asm_8.526/evm.TU.Hic_asm_8.427/evm.TU.Hic_asm_6.896/evm.TU.Hic_asm_3.1272/evm.TU.Hic_asm_9.20/evm.TU.Hic_asm_7…	94
GO:0005929	cilium	172/10405	205/13851	0.00151433	0.0184307	0.0144356	evm.TU.Hic_asm_7.385/evm.TU.Hic_asm_14.367/evm.TU.Hic_asm_3.124/evm.TU.Hic_asm_4.458/evm.TU.Hic_asm_7.840/evm.TU.Hic_asm_6.905/evm.TU.Hic_asm_1.329/evm.TU.Hic_asm_1.871/evm.TU.Hic_asm_13.646/evm.TU.Hic_asm_4.489/evm.TU.Hic_asm_9.13/evm.TU.Hic_asm_8.984/evm.TU.Hic_asm_12.75/evm.TU.Hic_asm_2.322/evm.TU.Hic_asm_6.334/evm.TU.Hic_asm_12.749/evm.TU.Hic_asm_3.1004/evm.TU.Hic_asm_8.539/evm.TU.Hic_asm_2.1…	172		GO:0048729	tissue morphogenesis	231/10413	278/13851	0.000885166	0.0107732	0.00804388	evm.TU.Hic_asm_14.367/evm.TU.Hic_asm_10.158/evm.TU.Hic_asm_8.1441/evm.TU.Hic_asm_13.111/evm.TU.Hic_asm_3.413/evm.TU.Hic_asm_7.1048/evm.TU.Hic_asm_13.736/evm.TU.Hic_asm_7.897/evm.TU.Hic_asm_8.984/evm.TU.Hic_asm_3.1177/evm.TU.Hic_asm_3.120/evm.TU.Hic_asm_4.552/evm.TU.Hic_asm_8.547/evm.TU.Hic_asm_1.557/evm.TU.Hic_asm_6.1341/evm.TU.Hic_asm_0.706/evm.TU.Hic_asm_5.581/evm.TU.Hic_asm_9.210/evm.TU.Hic_as…	231
GO:0099513	polymeric cytoskeletal fiber	58/10405	64/13851	0.0015221	0.0184735	0.0144691	evm.TU.Hic_asm_7.1285/evm.TU.Hic_asm_6.408/evm.TU.Hic_asm_12.274/evm.TU.Hic_asm_7.327/evm.TU.Hic_asm_11.724/evm.TU.Hic_asm_4.601/evm.TU.Hic_asm_13.56/evm.TU.Hic_asm_8.539/evm.TU.Hic_asm_7.1523/evm.TU.Hic_asm_3.1110/evm.TU.Hic_asm_7.706/evm.TU.Hic_asm_14.555/evm.TU.Hic_asm_9.640/evm.TU.Hic_asm_4.11/evm.TU.Hic_asm_3.724/evm.TU.Hic_asm_9.1100/evm.TU.Hic_asm_7.633/evm.TU.Hic_asm_4.100/evm.TU.Hic_asm_…	58		GO:0005773	vacuole	161/10413	190/13851	0.000891549	0.0108206	0.00807925	evm.TU.Hic_asm_7.385/evm.TU.Hic_asm_11.312/evm.TU.Hic_asm_9.758/evm.TU.Hic_asm_8.413/evm.TU.Hic_asm_8.104/evm.TU.Hic_asm_7.388/evm.TU.Hic_asm_14.924/evm.TU.Hic_asm_11.885/evm.TU.Hic_asm_3.1195/evm.TU.Hic_asm_10.566/evm.TU.Hic_asm_0.738/evm.TU.Hic_asm_7.1057/evm.TU.Hic_asm_3.1196/evm.TU.Hic_asm_11.310/evm.TU.Hic_asm_0.702/evm.TU.Hic_asm_12.1203/evm.TU.Hic_asm_4.342/evm.TU.Hic_asm_10.995/evm.TU.Hic…	161
GO:1990234	transferase complex	164/10405	195/13851	0.00155228	0.0187873	0.0147149	evm.TU.Hic_asm_6.1263/evm.TU.Hic_asm_9.395/evm.TU.Hic_asm_3.665/evm.TU.Hic_asm_11.695/evm.TU.Hic_asm_10.158/evm.TU.Hic_asm_10.566/evm.TU.Hic_asm_5.738/evm.TU.Hic_asm_7.1379/evm.TU.Hic_asm_5.581/evm.TU.Hic_asm_0.673/evm.TU.Hic_asm_3.559/evm.TU.Hic_asm_3.1272/evm.TU.Hic_asm_12.1157/evm.TU.Hic_asm_8.1355/evm.TU.Hic_asm_9.368/evm.TU.Hic_asm_12.806/evm.TU.Hic_asm_1.147/evm.TU.Hic_asm_6.1388/evm.TU.Hic…	164		GO:0051321	meiotic cell cycle	80/10413	90/13851	0.000931903	0.0112789	0.00842142	evm.TU.Hic_asm_12.274/evm.TU.Hic_asm_0.965/evm.TU.Hic_asm_7.327/evm.TU.Hic_asm_8.526/evm.TU.Hic_asm_14.281/evm.TU.Hic_asm_5.581/evm.TU.Hic_asm_0.673/evm.TU.Hic_asm_8.1216/evm.TU.Hic_asm_0.85/evm.TU.Hic_asm_6.1215/evm.TU.Hic_asm_2.405/evm.TU.Hic_asm_7.1290/evm.TU.Hic_asm_14.742/evm.TU.Hic_asm_8.1167/evm.TU.Hic_asm_6.681/evm.TU.Hic_asm_13.309/evm.TU.Hic_asm_8.1452/evm.TU.Hic_asm_11.156/evm.TU.Hic_a…	80
GO:0006898	receptor-mediated endocytosis	30/10405	31/13851	0.00157288	0.0189312	0.0148276	evm.TU.Hic_asm_8.644/evm.TU.Hic_asm_8.104/evm.TU.Hic_asm_7.1285/evm.TU.Hic_asm_3.1177/evm.TU.Hic_asm_7.1005/evm.TU.Hic_asm_4.1173/evm.TU.Hic_asm_11.727/evm.TU.Hic_asm_14.737/evm.TU.Hic_asm_8.337/evm.TU.Hic_asm_1.561/evm.TU.Hic_asm_1.338/evm.TU.Hic_asm_3.429/evm.TU.Hic_asm_5.611/evm.TU.Hic_asm_14.921/evm.TU.Hic_asm_8.334/evm.TU.Hic_asm_7.1239/evm.TU.Hic_asm_8.338/evm.TU.Hic_asm_3.902/evm.TU.Hic_as…	30		GO:0001650	fibrillar center	32/10413	33/13851	0.000959963	0.0115222	0.0086031	evm.TU.Hic_asm_0.386/evm.TU.Hic_asm_1.557/evm.TU.Hic_asm_6.1421/evm.TU.Hic_asm_4.209/evm.TU.Hic_asm_4.501/evm.TU.Hic_asm_1.561/evm.TU.Hic_asm_9.540/evm.TU.Hic_asm_14.366/evm.TU.Hic_asm_8.724/evm.TU.Hic_asm_11.353/evm.TU.Hic_asm_12.41/evm.TU.Hic_asm_8.321/evm.TU.Hic_asm_13.112/evm.TU.Hic_asm_9.690/evm.TU.Hic_asm_2.589/evm.TU.Hic_asm_11.860/evm.TU.Hic_asm_11.635/evm.TU.Hic_asm_9.833/evm.TU.Hic_asm_…	32
GO:0032182	ubiquitin-like protein binding	30/10405	31/13851	0.00157288	0.0189312	0.0148276	evm.TU.Hic_asm_7.385/evm.TU.Hic_asm_4.214/evm.TU.Hic_asm_4.342/evm.TU.Hic_asm_6.849/evm.TU.Hic_asm_7.1379/evm.TU.Hic_asm_8.1587/evm.TU.Hic_asm_7.720/evm.TU.Hic_asm_7.679/evm.TU.Hic_asm_8.1716/evm.TU.Hic_asm_7.767/evm.TU.Hic_asm_9.965/evm.TU.Hic_asm_0.202/evm.TU.Hic_asm_11.221/evm.TU.Hic_asm_6.1213/evm.TU.Hic_asm_9.80/evm.TU.Hic_asm_7.772/evm.TU.Hic_asm_12.33/evm.TU.Hic_asm_7.95/evm.TU.Hic_asm_6.9…	30		GO:0002699	positive regulation of immune effector process	32/10413	33/13851	0.000959963	0.0115222	0.0086031	evm.TU.Hic_asm_10.995/evm.TU.Hic_asm_8.337/evm.TU.Hic_asm_4.18/evm.TU.Hic_asm_9.479/evm.TU.Hic_asm_8.770/evm.TU.Hic_asm_7.391/evm.TU.Hic_asm_9.914/evm.TU.Hic_asm_10.993/evm.TU.Hic_asm_7.518/evm.TU.Hic_asm_14.230/evm.TU.Hic_asm_8.334/evm.TU.Hic_asm_6.134/evm.TU.Hic_asm_10.462/evm.TU.Hic_asm_8.338/evm.TU.Hic_asm_8.1586/evm.TU.Hic_asm_9.998/evm.TU.Hic_asm_11.932/evm.TU.Hic_asm_1.787/evm.TU.Hic_asm_1…	32
GO:0005840	ribosome	132/10405	155/13851	0.00159218	0.0191105	0.014968	evm.TU.Hic_asm_1.773/evm.TU.Hic_asm_14.553/evm.TU.Hic_asm_2.831/evm.TU.Hic_asm_7.417/evm.TU.Hic_asm_9.116/evm.TU.Hic_asm_13.78/evm.TU.Hic_asm_12.300/evm.TU.Hic_asm_3.426/evm.TU.Hic_asm_10.104/evm.TU.Hic_asm_11.1080/evm.TU.Hic_asm_2.352/evm.TU.Hic_asm_6.1289/evm.TU.Hic_asm_14.522/evm.TU.Hic_asm_8.116/evm.TU.Hic_asm_5.437/evm.TU.Hic_asm_8.1750/evm.TU.Hic_asm_12.379/evm.TU.Hic_asm_0.722/evm.TU.Hic_a…	132		GO:0099111	microtubule-based transport	32/10413	33/13851	0.000959963	0.0115222	0.0086031	evm.TU.Hic_asm_2.843/evm.TU.Hic_asm_3.1195/evm.TU.Hic_asm_7.475/evm.TU.Hic_asm_12.69/evm.TU.Hic_asm_3.1196/evm.TU.Hic_asm_1.898/evm.TU.Hic_asm_4.315/evm.TU.Hic_asm_10.301/evm.TU.Hic_asm_8.1284/evm.TU.Hic_asm_9.403/evm.TU.Hic_asm_1.861/evm.TU.Hic_asm_4.18/evm.TU.Hic_asm_10.960/evm.TU.Hic_asm_3.1197/evm.TU.Hic_asm_0.659/evm.TU.Hic_asm_3.1140/evm.TU.Hic_asm_7.1253/evm.TU.Hic_asm_1.952/evm.TU.Hic_asm…	32
GO:0003714	transcription corepressor activity	42/10405	45/13851	0.00162095	0.019296	0.0151133	evm.TU.Hic_asm_8.1441/evm.TU.Hic_asm_11.702/evm.TU.Hic_asm_4.163/evm.TU.Hic_asm_6.408/evm.TU.Hic_asm_12.71/evm.TU.Hic_asm_13.267/evm.TU.Hic_asm_6.694/evm.TU.Hic_asm_14.923/evm.TU.Hic_asm_4.601/evm.TU.Hic_asm_9.537/evm.TU.Hic_asm_9.1180/evm.TU.Hic_asm_7.391/evm.TU.Hic_asm_8.585/evm.TU.Hic_asm_8.737/evm.TU.Hic_asm_14.47/evm.TU.Hic_asm_7.78/evm.TU.Hic_asm_2.620/evm.TU.Hic_asm_12.402/evm.TU.Hic_asm_9…	42		GO:1902749	regulation of cell cycle G2/M phase transition	50/10413	54/13851	0.000966495	0.0115686	0.00863777	evm.TU.Hic_asm_3.665/evm.TU.Hic_asm_4.489/evm.TU.Hic_asm_14.923/evm.TU.Hic_asm_7.704/evm.TU.Hic_asm_8.565/evm.TU.Hic_asm_13.83/evm.TU.Hic_asm_8.1369/evm.TU.Hic_asm_2.50/evm.TU.Hic_asm_8.1284/evm.TU.Hic_asm_3.1272/evm.TU.Hic_asm_8.1355/evm.TU.Hic_asm_9.368/evm.TU.Hic_asm_2.405/evm.TU.Hic_asm_3.633/evm.TU.Hic_asm_2.862/evm.TU.Hic_asm_7.965/evm.TU.Hic_asm_8.109/evm.TU.Hic_asm_8.1270/evm.TU.Hic_asm_8…	50
GO:0043473	pigmentation	42/10405	45/13851	0.00162095	0.019296	0.0151133	evm.TU.Hic_asm_12.69/evm.TU.Hic_asm_8.547/evm.TU.Hic_asm_12.430/evm.TU.Hic_asm_5.38/evm.TU.Hic_asm_4.885/evm.TU.Hic_asm_7.1241/evm.TU.Hic_asm_10.631/evm.TU.Hic_asm_6.930/evm.TU.Hic_asm_3.1063/evm.TU.Hic_asm_6.609/evm.TU.Hic_asm_3.828/evm.TU.Hic_asm_12.1156/evm.TU.Hic_asm_8.44/evm.TU.Hic_asm_0.468/evm.TU.Hic_asm_2.631/evm.TU.Hic_asm_8.1326/evm.TU.Hic_asm_6.674/evm.TU.Hic_asm_9.187/evm.TU.Hic_asm_1…	42		GO:0006518	peptide metabolic process	70/10413	78/13851	0.00102897	0.0122826	0.00917088	evm.TU.Hic_asm_3.1130/evm.TU.Hic_asm_10.232/evm.TU.Hic_asm_6.1170/evm.TU.Hic_asm_6.1044/evm.TU.Hic_asm_8.904/evm.TU.Hic_asm_2.877/evm.TU.Hic_asm_12.584/evm.TU.Hic_asm_3.786/evm.TU.Hic_asm_9.159/evm.TU.Hic_asm_14.1022/evm.TU.Hic_asm_4.352/evm.TU.Hic_asm_2.72/evm.TU.Hic_asm_2.221/evm.TU.Hic_asm_5.369/evm.TU.Hic_asm_6.1139/evm.TU.Hic_asm_7.966/evm.TU.Hic_asm_2.397/evm.TU.Hic_asm_0.468/evm.TU.Hic_asm…	70
GO:0044452	nucleolar part	42/10405	45/13851	0.00162095	0.019296	0.0151133	evm.TU.Hic_asm_0.386/evm.TU.Hic_asm_1.557/evm.TU.Hic_asm_6.1421/evm.TU.Hic_asm_4.209/evm.TU.Hic_asm_4.501/evm.TU.Hic_asm_1.561/evm.TU.Hic_asm_14.763/evm.TU.Hic_asm_9.540/evm.TU.Hic_asm_14.366/evm.TU.Hic_asm_8.724/evm.TU.Hic_asm_11.353/evm.TU.Hic_asm_12.41/evm.TU.Hic_asm_8.321/evm.TU.Hic_asm_13.112/evm.TU.Hic_asm_8.236/evm.TU.Hic_asm_9.690/evm.TU.Hic_asm_3.623/evm.TU.Hic_asm_2.589/evm.TU.Hic_asm_1…	42		GO:0001505	Biological Process: regulation of neurotransmitter levels	84/10413	95/13851	0.00103502	0.012321	0.00919956	evm.TU.Hic_asm_2.843/evm.TU.Hic_asm_0.178/evm.TU.Hic_asm_6.668/evm.TU.Hic_asm_5.387/evm.TU.Hic_asm_13.190/evm.TU.Hic_asm_14.521/evm.TU.Hic_asm_14.1024/evm.TU.Hic_asm_8.1772/evm.TU.Hic_asm_8.337/evm.TU.Hic_asm_9.159/evm.TU.Hic_asm_9.914/evm.TU.Hic_asm_2.337/evm.TU.Hic_asm_0.659/evm.TU.Hic_asm_9.596/evm.TU.Hic_asm_11.83/evm.TU.Hic_asm_11.615/evm.TU.Hic_asm_3.648/evm.TU.Hic_asm_9.1050/evm.TU.Hic_asm…	84
GO:0031410	cytoplasmic vesicle	362/10405	447/13851	0.00168953	0.0200574	0.0157097	evm.TU.Hic_asm_8.644/evm.TU.Hic_asm_11.312/evm.TU.Hic_asm_9.758/evm.TU.Hic_asm_8.413/evm.TU.Hic_asm_3.124/evm.TU.Hic_asm_8.104/evm.TU.Hic_asm_7.388/evm.TU.Hic_asm_11.885/evm.TU.Hic_asm_11.695/evm.TU.Hic_asm_0.796/evm.TU.Hic_asm_11.253/evm.TU.Hic_asm_4.499/evm.TU.Hic_asm_2.843/evm.TU.Hic_asm_13.111/evm.TU.Hic_asm_4.115/evm.TU.Hic_asm_3.1195/evm.TU.Hic_asm_4.799/evm.TU.Hic_asm_7.1285/evm.TU.Hic_asm…	362		GO:0022604	regulation of cell morphogenesis	123/10413	143/13851	0.00105427	0.0124752	0.00931463	evm.TU.Hic_asm_6.291/evm.TU.Hic_asm_7.388/evm.TU.Hic_asm_13.111/evm.TU.Hic_asm_11.379/evm.TU.Hic_asm_7.1048/evm.TU.Hic_asm_8.219/evm.TU.Hic_asm_6.1170/evm.TU.Hic_asm_12.430/evm.TU.Hic_asm_10.448/evm.TU.Hic_asm_11.1001/evm.TU.Hic_asm_3.1198/evm.TU.Hic_asm_7.706/evm.TU.Hic_asm_10.926/evm.TU.Hic_asm_7.209/evm.TU.Hic_asm_6.1215/evm.TU.Hic_asm_8.614/evm.TU.Hic_asm_9.433/evm.TU.Hic_asm_0.1116/evm.TU.Hi…	123
GO:1901990	regulation of mitotic cell cycle phase transition	94/10405	108/13851	0.00170407	0.0201749	0.0158017	evm.TU.Hic_asm_4.489/evm.TU.Hic_asm_12.795/evm.TU.Hic_asm_12.153/evm.TU.Hic_asm_6.1350/evm.TU.Hic_asm_13.56/evm.TU.Hic_asm_8.526/evm.TU.Hic_asm_7.704/evm.TU.Hic_asm_8.565/evm.TU.Hic_asm_4.735/evm.TU.Hic_asm_13.83/evm.TU.Hic_asm_8.1369/evm.TU.Hic_asm_2.50/evm.TU.Hic_asm_4.365/evm.TU.Hic_asm_8.1284/evm.TU.Hic_asm_3.1272/evm.TU.Hic_asm_2.814/evm.TU.Hic_asm_8.1355/evm.TU.Hic_asm_9.368/evm.TU.Hic_asm_…	94		GO:0010923	negative regulation of phosphatase activity	24/10413	24/13851	0.00105539	0.0124752	0.00931463	evm.TU.Hic_asm_10.96/evm.TU.Hic_asm_9.511/evm.TU.Hic_asm_7.704/evm.TU.Hic_asm_14.281/evm.TU.Hic_asm_2.102/evm.TU.Hic_asm_9.1048/evm.TU.Hic_asm_11.377/evm.TU.Hic_asm_3.724/evm.TU.Hic_asm_12.402/evm.TU.Hic_asm_2.333/evm.TU.Hic_asm_4.61/evm.TU.Hic_asm_8.14/evm.TU.Hic_asm_9.119/evm.TU.Hic_asm_4.38/evm.TU.Hic_asm_7.607/evm.TU.Hic_asm_8.1198/evm.TU.Hic_asm_11.463/evm.TU.Hic_asm_6.1059/evm.TU.Hic_asm_1.…	24
GO:0010720	positive regulation of cell development	119/10405	139/13851	0.00176706	0.0208638	0.0163413	evm.TU.Hic_asm_6.291/evm.TU.Hic_asm_7.388/evm.TU.Hic_asm_13.111/evm.TU.Hic_asm_11.379/evm.TU.Hic_asm_6.1170/evm.TU.Hic_asm_1.557/evm.TU.Hic_asm_12.430/evm.TU.Hic_asm_10.536/evm.TU.Hic_asm_12.802/evm.TU.Hic_asm_14.521/evm.TU.Hic_asm_8.904/evm.TU.Hic_asm_13.28/evm.TU.Hic_asm_11.879/evm.TU.Hic_asm_14.737/evm.TU.Hic_asm_3.1198/evm.TU.Hic_asm_7.209/evm.TU.Hic_asm_8.337/evm.TU.Hic_asm_6.1215/evm.TU.Hic…	119		GO:1902903	regulation of supramolecular fiber organization	65/10413	72/13851	0.00105658	0.0124752	0.00931463	evm.TU.Hic_asm_8.547/evm.TU.Hic_asm_13.56/evm.TU.Hic_asm_11.727/evm.TU.Hic_asm_3.1110/evm.TU.Hic_asm_7.706/evm.TU.Hic_asm_3.205/evm.TU.Hic_asm_11.135/evm.TU.Hic_asm_7.1290/evm.TU.Hic_asm_10.602/evm.TU.Hic_asm_0.1150/evm.TU.Hic_asm_11.408/evm.TU.Hic_asm_10.918/evm.TU.Hic_asm_9.413/evm.TU.Hic_asm_3.1155/evm.TU.Hic_asm_2.729/evm.TU.Hic_asm_11.191/evm.TU.Hic_asm_10.549/evm.TU.Hic_asm_3.828/evm.TU.Hic…	65
GO:0007265	Ras protein signal transduction	47/10405	51/13851	0.00178159	0.0208652	0.0163424	evm.TU.Hic_asm_8.413/evm.TU.Hic_asm_7.1048/evm.TU.Hic_asm_4.75/evm.TU.Hic_asm_1.898/evm.TU.Hic_asm_1.958/evm.TU.Hic_asm_14.737/evm.TU.Hic_asm_14.610/evm.TU.Hic_asm_4.662/evm.TU.Hic_asm_7.122/evm.TU.Hic_asm_4.18/evm.TU.Hic_asm_11.377/evm.TU.Hic_asm_5.657/evm.TU.Hic_asm_3.1155/evm.TU.Hic_asm_10.1086/evm.TU.Hic_asm_11.353/evm.TU.Hic_asm_11.297/evm.TU.Hic_asm_1.119/evm.TU.Hic_asm_3.993/evm.TU.Hic_asm…	47		GO:0008021	synaptic vesicle	44/10413	47/13851	0.0010623	0.0125087	0.00933965	evm.TU.Hic_asm_2.843/evm.TU.Hic_asm_4.115/evm.TU.Hic_asm_2.934/evm.TU.Hic_asm_3.206/evm.TU.Hic_asm_0.178/evm.TU.Hic_asm_10.569/evm.TU.Hic_asm_6.668/evm.TU.Hic_asm_5.387/evm.TU.Hic_asm_13.927/evm.TU.Hic_asm_14.1024/evm.TU.Hic_asm_8.1772/evm.TU.Hic_asm_14.231/evm.TU.Hic_asm_3.648/evm.TU.Hic_asm_1.941/evm.TU.Hic_asm_8.1064/evm.TU.Hic_asm_14.621/evm.TU.Hic_asm_1.439/evm.TU.Hic_asm_3.201/evm.TU.Hic_as…	44
GO:0070646	protein modification by small protein removal	47/10405	51/13851	0.00178159	0.0208652	0.0163424	evm.TU.Hic_asm_10.953/evm.TU.Hic_asm_6.1417/evm.TU.Hic_asm_11.120/evm.TU.Hic_asm_1.927/evm.TU.Hic_asm_9.1180/evm.TU.Hic_asm_3.1272/evm.TU.Hic_asm_8.1355/evm.TU.Hic_asm_9.531/evm.TU.Hic_asm_7.330/evm.TU.Hic_asm_10.188/evm.TU.Hic_asm_0.202/evm.TU.Hic_asm_1.469/evm.TU.Hic_asm_12.508/evm.TU.Hic_asm_8.1811/evm.TU.Hic_asm_9.667/evm.TU.Hic_asm_7.140/evm.TU.Hic_asm_4.665/evm.TU.Hic_asm_5.426/evm.TU.Hic_a…	47		GO:0007052	mitotic spindle organization	38/10413	40/13851	0.00108447	0.0127009	0.00948319	evm.TU.Hic_asm_7.327/evm.TU.Hic_asm_12.795/evm.TU.Hic_asm_9.199/evm.TU.Hic_asm_8.526/evm.TU.Hic_asm_3.1110/evm.TU.Hic_asm_3.1035/evm.TU.Hic_asm_6.1215/evm.TU.Hic_asm_7.435/evm.TU.Hic_asm_13.579/evm.TU.Hic_asm_14.98/evm.TU.Hic_asm_8.681/evm.TU.Hic_asm_2.862/evm.TU.Hic_asm_13.309/evm.TU.Hic_asm_11.550/evm.TU.Hic_asm_0.180/evm.TU.Hic_asm_3.724/evm.TU.Hic_asm_2.353/evm.TU.Hic_asm_9.131/evm.TU.Hic_asm…	38
GO:0120032	regulation of plasma membrane bounded cell projection assembly	47/10405	51/13851	0.00178159	0.0208652	0.0163424	evm.TU.Hic_asm_4.458/evm.TU.Hic_asm_10.566/evm.TU.Hic_asm_13.646/evm.TU.Hic_asm_8.565/evm.TU.Hic_asm_8.1854/evm.TU.Hic_asm_4.293/evm.TU.Hic_asm_1.861/evm.TU.Hic_asm_2.406/evm.TU.Hic_asm_9.1100/evm.TU.Hic_asm_3.1155/evm.TU.Hic_asm_10.549/evm.TU.Hic_asm_12.1156/evm.TU.Hic_asm_0.657/evm.TU.Hic_asm_8.1026/evm.TU.Hic_asm_8.137/evm.TU.Hic_asm_6.489/evm.TU.Hic_asm_4.38/evm.TU.Hic_asm_10.98/evm.TU.Hic_as…	47		GO:1990778	protein localization to cell periphery	38/10413	40/13851	0.00108447	0.0127009	0.00948319	evm.TU.Hic_asm_2.843/evm.TU.Hic_asm_13.474/evm.TU.Hic_asm_4.1173/evm.TU.Hic_asm_4.552/evm.TU.Hic_asm_3.759/evm.TU.Hic_asm_8.424/evm.TU.Hic_asm_3.1198/evm.TU.Hic_asm_9.433/evm.TU.Hic_asm_9.1115/evm.TU.Hic_asm_14.971/evm.TU.Hic_asm_3.724/evm.TU.Hic_asm_8.724/evm.TU.Hic_asm_11.439/evm.TU.Hic_asm_9.600/evm.TU.Hic_asm_9.69/evm.TU.Hic_asm_1.338/evm.TU.Hic_asm_2.631/evm.TU.Hic_asm_5.389/evm.TU.Hic_asm_3…	38
GO:0005912	adherens junction	62/10405	69/13851	0.00180161	0.021043	0.0164816	evm.TU.Hic_asm_8.413/evm.TU.Hic_asm_13.111/evm.TU.Hic_asm_11.379/evm.TU.Hic_asm_7.1048/evm.TU.Hic_asm_4.1126/evm.TU.Hic_asm_3.1177/evm.TU.Hic_asm_4.552/evm.TU.Hic_asm_8.547/evm.TU.Hic_asm_6.1341/evm.TU.Hic_asm_9.433/evm.TU.Hic_asm_12.209/evm.TU.Hic_asm_12.708/evm.TU.Hic_asm_3.1155/evm.TU.Hic_asm_2.419/evm.TU.Hic_asm_9.520/evm.TU.Hic_asm_7.1431/evm.TU.Hic_asm_8.1850/evm.TU.Hic_asm_3.828/evm.TU.Hic…	62		GO:0002684	positive regulation of immune system process	110/10413	127/13851	0.00110617	0.0129202	0.00964688	evm.TU.Hic_asm_8.644/evm.TU.Hic_asm_10.953/evm.TU.Hic_asm_8.104/evm.TU.Hic_asm_10.566/evm.TU.Hic_asm_3.1177/evm.TU.Hic_asm_11.724/evm.TU.Hic_asm_0.386/evm.TU.Hic_asm_10.995/evm.TU.Hic_asm_0.415/evm.TU.Hic_asm_2.65/evm.TU.Hic_asm_4.735/evm.TU.Hic_asm_14.737/evm.TU.Hic_asm_8.337/evm.TU.Hic_asm_2.405/evm.TU.Hic_asm_8.614/evm.TU.Hic_asm_4.544/evm.TU.Hic_asm_4.18/evm.TU.Hic_asm_10.602/evm.TU.Hic_asm_9…	110
GO:0051049	regulation of transport	275/10405	336/13851	0.00183336	0.021127	0.0165474	evm.TU.Hic_asm_8.1510/evm.TU.Hic_asm_8.413/evm.TU.Hic_asm_11.695/evm.TU.Hic_asm_4.115/evm.TU.Hic_asm_7.1285/evm.TU.Hic_asm_6.408/evm.TU.Hic_asm_1.871/evm.TU.Hic_asm_13.646/evm.TU.Hic_asm_7.1005/evm.TU.Hic_asm_13.474/evm.TU.Hic_asm_2.376/evm.TU.Hic_asm_5.738/evm.TU.Hic_asm_12.795/evm.TU.Hic_asm_11.844/evm.TU.Hic_asm_9.199/evm.TU.Hic_asm_6.668/evm.TU.Hic_asm_10.995/evm.TU.Hic_asm_6.378/evm.TU.Hic_a…	275		GO:0048563	post-embryonic animal organ morphogenesis	88/10413	100/13851	0.00113102	0.013175	0.00983715	evm.TU.Hic_asm_10.158/evm.TU.Hic_asm_8.1441/evm.TU.Hic_asm_13.111/evm.TU.Hic_asm_3.413/evm.TU.Hic_asm_8.984/evm.TU.Hic_asm_6.1341/evm.TU.Hic_asm_0.706/evm.TU.Hic_asm_8.16/evm.TU.Hic_asm_14.737/evm.TU.Hic_asm_7.706/evm.TU.Hic_asm_10.926/evm.TU.Hic_asm_8.1284/evm.TU.Hic_asm_4.46/evm.TU.Hic_asm_4.662/evm.TU.Hic_asm_8.886/evm.TU.Hic_asm_7.1241/evm.TU.Hic_asm_4.825/evm.TU.Hic_asm_4.504/evm.TU.Hic_asm_…	88
GO:0051241	negative regulation of multicellular organismal process	242/10405	294/13851	0.00183775	0.021127	0.0165474	evm.TU.Hic_asm_13.316/evm.TU.Hic_asm_6.291/evm.TU.Hic_asm_14.367/evm.TU.Hic_asm_0.796/evm.TU.Hic_asm_11.702/evm.TU.Hic_asm_11.379/evm.TU.Hic_asm_10.1034/evm.TU.Hic_asm_7.897/evm.TU.Hic_asm_3.1177/evm.TU.Hic_asm_1.251/evm.TU.Hic_asm_11.724/evm.TU.Hic_asm_13.267/evm.TU.Hic_asm_8.219/evm.TU.Hic_asm_14.923/evm.TU.Hic_asm_12.153/evm.TU.Hic_asm_4.552/evm.TU.Hic_asm_1.557/evm.TU.Hic_asm_9.199/evm.TU.Hic…	242		GO:0051186	cofactor metabolic process	74/10413	83/13851	0.00117919	0.0136994	0.0102287	evm.TU.Hic_asm_3.1130/evm.TU.Hic_asm_7.1420/evm.TU.Hic_asm_5.738/evm.TU.Hic_asm_3.929/evm.TU.Hic_asm_11.844/evm.TU.Hic_asm_8.554/evm.TU.Hic_asm_13.86/evm.TU.Hic_asm_13.190/evm.TU.Hic_asm_4.350/evm.TU.Hic_asm_12.584/evm.TU.Hic_asm_6.596/evm.TU.Hic_asm_11.848/evm.TU.Hic_asm_3.786/evm.TU.Hic_asm_10.959/evm.TU.Hic_asm_6.978/evm.TU.Hic_asm_9.405/evm.TU.Hic_asm_3.586/evm.TU.Hic_asm_5.713/evm.TU.Hic_asm…	74
GO:0002768	immune response-regulating cell surface receptor signaling pathway	22/10405	22/13851	0.00183797	0.021127	0.0165474	evm.TU.Hic_asm_11.724/evm.TU.Hic_asm_2.65/evm.TU.Hic_asm_14.737/evm.TU.Hic_asm_8.614/evm.TU.Hic_asm_5.657/evm.TU.Hic_asm_11.387/evm.TU.Hic_asm_3.1155/evm.TU.Hic_asm_2.278/evm.TU.Hic_asm_1.279/evm.TU.Hic_asm_3.1154/evm.TU.Hic_asm_6.206/evm.TU.Hic_asm_12.33/evm.TU.Hic_asm_11.687/evm.TU.Hic_asm_4.577/evm.TU.Hic_asm_6.1272/evm.TU.Hic_asm_7.36/evm.TU.Hic_asm_4.979/evm.TU.Hic_asm_4.766/evm.TU.Hic_asm_7…	22		GO:0043067	regulation of programmed cell death	313/10413	383/13851	0.00121465	0.0140146	0.0104641	evm.TU.Hic_asm_7.385/evm.TU.Hic_asm_8.644/evm.TU.Hic_asm_1.629/evm.TU.Hic_asm_3.707/evm.TU.Hic_asm_8.1494/evm.TU.Hic_asm_3.23/evm.TU.Hic_asm_13.111/evm.TU.Hic_asm_3.413/evm.TU.Hic_asm_10.566/evm.TU.Hic_asm_0.738/evm.TU.Hic_asm_0.117/evm.TU.Hic_asm_3.1177/evm.TU.Hic_asm_7.1005/evm.TU.Hic_asm_13.358/evm.TU.Hic_asm_11.724/evm.TU.Hic_asm_12.1203/evm.TU.Hic_asm_14.923/evm.TU.Hic_asm_12.153/evm.TU.Hic_…	313
GO:0008536	Ran GTPase binding	22/10405	22/13851	0.00183797	0.021127	0.0165474	evm.TU.Hic_asm_4.1016/evm.TU.Hic_asm_1.380/evm.TU.Hic_asm_1.99/evm.TU.Hic_asm_2.435/evm.TU.Hic_asm_14.961/evm.TU.Hic_asm_4.500/evm.TU.Hic_asm_6.1284/evm.TU.Hic_asm_8.862/evm.TU.Hic_asm_8.632/evm.TU.Hic_asm_12.525/evm.TU.Hic_asm_7.242/evm.TU.Hic_asm_14.43/evm.TU.Hic_asm_9.968/evm.TU.Hic_asm_6.94/evm.TU.Hic_asm_6.774/evm.TU.Hic_asm_12.1121/evm.TU.Hic_asm_13.319/evm.TU.Hic_asm_1.100/evm.TU.Hic_asm_8…	22		GO:0000166	nucleotide binding	122/10413	142/13851	0.00121595	0.0140146	0.0104641	evm.TU.Hic_asm_8.644/evm.TU.Hic_asm_8.920/evm.TU.Hic_asm_8.1200/evm.TU.Hic_asm_3.413/evm.TU.Hic_asm_7.1420/evm.TU.Hic_asm_8.1435/evm.TU.Hic_asm_5.738/evm.TU.Hic_asm_3.570/evm.TU.Hic_asm_11.844/evm.TU.Hic_asm_4.601/evm.TU.Hic_asm_8.554/evm.TU.Hic_asm_7.1547/evm.TU.Hic_asm_14.771/evm.TU.Hic_asm_13.86/evm.TU.Hic_asm_3.339/evm.TU.Hic_asm_3.1134/evm.TU.Hic_asm_10.301/evm.TU.Hic_asm_3.1110/evm.TU.Hic_a…	122
GO:0042274	ribosomal small subunit biogenesis	22/10405	22/13851	0.00183797	0.021127	0.0165474	evm.TU.Hic_asm_14.763/evm.TU.Hic_asm_1.897/evm.TU.Hic_asm_14.366/evm.TU.Hic_asm_0.592/evm.TU.Hic_asm_1.825/evm.TU.Hic_asm_12.41/evm.TU.Hic_asm_8.1497/evm.TU.Hic_asm_8.236/evm.TU.Hic_asm_7.603/evm.TU.Hic_asm_7.376/evm.TU.Hic_asm_0.1086/evm.TU.Hic_asm_12.788/evm.TU.Hic_asm_5.448/evm.TU.Hic_asm_5.6/evm.TU.Hic_asm_12.466/evm.TU.Hic_asm_9.1064/evm.TU.Hic_asm_11.948/evm.TU.Hic_asm_6.345/evm.TU.Hic_asm_…	22		GO:0006753	nucleoside phosphate metabolic process	92/10413	105/13851	0.00121922	0.0140146	0.0104641	evm.TU.Hic_asm_14.367/evm.TU.Hic_asm_1.993/evm.TU.Hic_asm_7.1420/evm.TU.Hic_asm_5.738/evm.TU.Hic_asm_3.929/evm.TU.Hic_asm_4.124/evm.TU.Hic_asm_8.554/evm.TU.Hic_asm_7.155/evm.TU.Hic_asm_9.237/evm.TU.Hic_asm_13.190/evm.TU.Hic_asm_4.350/evm.TU.Hic_asm_14.320/evm.TU.Hic_asm_14.349/evm.TU.Hic_asm_6.596/evm.TU.Hic_asm_7.1290/evm.TU.Hic_asm_9.433/evm.TU.Hic_asm_10.959/evm.TU.Hic_asm_6.978/evm.TU.Hic_asm…	92
GO:0043624	cellular protein complex disassembly	22/10405	22/13851	0.00183797	0.021127	0.0165474	evm.TU.Hic_asm_10.566/evm.TU.Hic_asm_7.706/evm.TU.Hic_asm_6.1139/evm.TU.Hic_asm_4.38/evm.TU.Hic_asm_7.1440/evm.TU.Hic_asm_4.492/evm.TU.Hic_asm_0.696/evm.TU.Hic_asm_2.868/evm.TU.Hic_asm_3.829/evm.TU.Hic_asm_6.1090/evm.TU.Hic_asm_8.155/evm.TU.Hic_asm_7.192/evm.TU.Hic_asm_12.698/evm.TU.Hic_asm_0.665/evm.TU.Hic_asm_8.1601/evm.TU.Hic_asm_13.72/evm.TU.Hic_asm_13.123/evm.TU.Hic_asm_2.678/evm.TU.Hic_asm_…	22		GO:0044454	nuclear chromosome part	92/10413	105/13851	0.00121922	0.0140146	0.0104641	evm.TU.Hic_asm_8.1441/evm.TU.Hic_asm_9.41/evm.TU.Hic_asm_6.408/evm.TU.Hic_asm_0.965/evm.TU.Hic_asm_12.795/evm.TU.Hic_asm_1.557/evm.TU.Hic_asm_0.673/evm.TU.Hic_asm_11.120/evm.TU.Hic_asm_14.521/evm.TU.Hic_asm_9.1180/evm.TU.Hic_asm_3.1272/evm.TU.Hic_asm_4.46/evm.TU.Hic_asm_2.405/evm.TU.Hic_asm_7.1241/evm.TU.Hic_asm_13.579/evm.TU.Hic_asm_8.1559/evm.TU.Hic_asm_10.347/evm.TU.Hic_asm_13.594/evm.TU.Hic_a…	92
GO:0030100	regulation of endocytosis	57/10405	63/13851	0.00184966	0.0211494	0.016565	evm.TU.Hic_asm_8.413/evm.TU.Hic_asm_4.115/evm.TU.Hic_asm_7.1285/evm.TU.Hic_asm_7.1005/evm.TU.Hic_asm_10.995/evm.TU.Hic_asm_6.378/evm.TU.Hic_asm_5.280/evm.TU.Hic_asm_3.1062/evm.TU.Hic_asm_3.1134/evm.TU.Hic_asm_14.521/evm.TU.Hic_asm_8.337/evm.TU.Hic_asm_8.389/evm.TU.Hic_asm_8.614/evm.TU.Hic_asm_8.886/evm.TU.Hic_asm_10.993/evm.TU.Hic_asm_12.1140/evm.TU.Hic_asm_5.657/evm.TU.Hic_asm_1.561/evm.TU.Hic_a…	57		GO:0051962	positive regulation of nervous system development	105/10413	121/13851	0.00123297	0.0140567	0.0104955	evm.TU.Hic_asm_6.291/evm.TU.Hic_asm_13.111/evm.TU.Hic_asm_11.379/evm.TU.Hic_asm_6.1170/evm.TU.Hic_asm_1.557/evm.TU.Hic_asm_12.430/evm.TU.Hic_asm_10.536/evm.TU.Hic_asm_12.802/evm.TU.Hic_asm_8.904/evm.TU.Hic_asm_13.28/evm.TU.Hic_asm_10.341/evm.TU.Hic_asm_3.1198/evm.TU.Hic_asm_6.1215/evm.TU.Hic_asm_3.1220/evm.TU.Hic_asm_5.657/evm.TU.Hic_asm_11.83/evm.TU.Hic_asm_9.743/evm.TU.Hic_asm_5.673/evm.TU.Hic_…	105
GO:0043043	peptide biosynthetic process	57/10405	63/13851	0.00184966	0.0211494	0.016565	evm.TU.Hic_asm_10.232/evm.TU.Hic_asm_6.1170/evm.TU.Hic_asm_6.1044/evm.TU.Hic_asm_8.904/evm.TU.Hic_asm_12.584/evm.TU.Hic_asm_9.159/evm.TU.Hic_asm_14.1022/evm.TU.Hic_asm_2.221/evm.TU.Hic_asm_5.369/evm.TU.Hic_asm_6.1139/evm.TU.Hic_asm_7.966/evm.TU.Hic_asm_2.397/evm.TU.Hic_asm_0.468/evm.TU.Hic_asm_4.747/evm.TU.Hic_asm_9.682/evm.TU.Hic_asm_7.1440/evm.TU.Hic_asm_8.1072/evm.TU.Hic_asm_2.746/evm.TU.Hic_a…	57		GO:1903046	meiotic cell cycle process	69/10413	77/13851	0.00123731	0.0140567	0.0104955	evm.TU.Hic_asm_12.274/evm.TU.Hic_asm_0.965/evm.TU.Hic_asm_7.327/evm.TU.Hic_asm_8.526/evm.TU.Hic_asm_14.281/evm.TU.Hic_asm_5.581/evm.TU.Hic_asm_0.673/evm.TU.Hic_asm_8.1216/evm.TU.Hic_asm_0.85/evm.TU.Hic_asm_6.1215/evm.TU.Hic_asm_2.405/evm.TU.Hic_asm_7.1290/evm.TU.Hic_asm_8.1167/evm.TU.Hic_asm_6.681/evm.TU.Hic_asm_8.1452/evm.TU.Hic_asm_11.156/evm.TU.Hic_asm_13.173/evm.TU.Hic_asm_9.1230/evm.TU.Hic_a…	69
GO:0007059	chromosome segregation	71/10405	80/13851	0.00193436	0.0220021	0.0172328	evm.TU.Hic_asm_4.489/evm.TU.Hic_asm_0.965/evm.TU.Hic_asm_7.327/evm.TU.Hic_asm_7.149/evm.TU.Hic_asm_12.795/evm.TU.Hic_asm_12.153/evm.TU.Hic_asm_0.673/evm.TU.Hic_asm_8.1216/evm.TU.Hic_asm_2.639/evm.TU.Hic_asm_3.1110/evm.TU.Hic_asm_3.1035/evm.TU.Hic_asm_3.1272/evm.TU.Hic_asm_7.1290/evm.TU.Hic_asm_8.124/evm.TU.Hic_asm_13.579/evm.TU.Hic_asm_14.98/evm.TU.Hic_asm_8.1167/evm.TU.Hic_asm_11.156/evm.TU.Hic_…	71		GO:0002700	regulation of production of molecular mediator of immune response	31/10413	32/13851	0.0012423	0.0140567	0.0104955	evm.TU.Hic_asm_4.735/evm.TU.Hic_asm_8.337/evm.TU.Hic_asm_8.770/evm.TU.Hic_asm_7.391/evm.TU.Hic_asm_9.914/evm.TU.Hic_asm_10.328/evm.TU.Hic_asm_14.230/evm.TU.Hic_asm_8.334/evm.TU.Hic_asm_10.462/evm.TU.Hic_asm_8.338/evm.TU.Hic_asm_8.1055/evm.TU.Hic_asm_2.832/evm.TU.Hic_asm_9.998/evm.TU.Hic_asm_11.932/evm.TU.Hic_asm_10.53/evm.TU.Hic_asm_1.347/evm.TU.Hic_asm_7.95/evm.TU.Hic_asm_9.284/evm.TU.Hic_asm_9.…	31
GO:0016570	histone modification	71/10405	80/13851	0.00193436	0.0220021	0.0172328	evm.TU.Hic_asm_1.629/evm.TU.Hic_asm_7.1437/evm.TU.Hic_asm_9.395/evm.TU.Hic_asm_8.1441/evm.TU.Hic_asm_11.702/evm.TU.Hic_asm_0.526/evm.TU.Hic_asm_13.358/evm.TU.Hic_asm_7.1453/evm.TU.Hic_asm_1.557/evm.TU.Hic_asm_5.349/evm.TU.Hic_asm_0.673/evm.TU.Hic_asm_3.559/evm.TU.Hic_asm_6.1388/evm.TU.Hic_asm_7.194/evm.TU.Hic_asm_4.1106/evm.TU.Hic_asm_7.391/evm.TU.Hic_asm_8.1559/evm.TU.Hic_asm_3.613/evm.TU.Hic_as…	71		GO:0005741	mitochondrial outer membrane	31/10413	32/13851	0.0012423	0.0140567	0.0104955	evm.TU.Hic_asm_7.1497/evm.TU.Hic_asm_0.388/evm.TU.Hic_asm_10.584/evm.TU.Hic_asm_9.145/evm.TU.Hic_asm_4.11/evm.TU.Hic_asm_3.488/evm.TU.Hic_asm_4.422/evm.TU.Hic_asm_2.124/evm.TU.Hic_asm_10.198/evm.TU.Hic_asm_8.1103/evm.TU.Hic_asm_0.283/evm.TU.Hic_asm_10.784/evm.TU.Hic_asm_14.197/evm.TU.Hic_asm_7.339/evm.TU.Hic_asm_7.1357/evm.TU.Hic_asm_9.998/evm.TU.Hic_asm_8.1066/evm.TU.Hic_asm_7.700/evm.TU.Hic_asm…	31
GO:0010639	negative regulation of organelle organization	80/10405	91/13851	0.00195145	0.0220809	0.0172946	evm.TU.Hic_asm_7.388/evm.TU.Hic_asm_11.702/evm.TU.Hic_asm_0.526/evm.TU.Hic_asm_13.646/evm.TU.Hic_asm_4.489/evm.TU.Hic_asm_13.358/evm.TU.Hic_asm_0.965/evm.TU.Hic_asm_7.149/evm.TU.Hic_asm_12.795/evm.TU.Hic_asm_8.547/evm.TU.Hic_asm_1.557/evm.TU.Hic_asm_4.601/evm.TU.Hic_asm_13.56/evm.TU.Hic_asm_12.430/evm.TU.Hic_asm_7.706/evm.TU.Hic_asm_7.209/evm.TU.Hic_asm_3.1272/evm.TU.Hic_asm_2.814/evm.TU.Hic_asm_…	80		GO:0034249	negative regulation of cellular amide metabolic process	31/10413	32/13851	0.0012423	0.0140567	0.0104955	evm.TU.Hic_asm_6.291/evm.TU.Hic_asm_2.766/evm.TU.Hic_asm_13.28/evm.TU.Hic_asm_12.209/evm.TU.Hic_asm_4.542/evm.TU.Hic_asm_14.47/evm.TU.Hic_asm_7.966/evm.TU.Hic_asm_11.745/evm.TU.Hic_asm_4.962/evm.TU.Hic_asm_6.664/evm.TU.Hic_asm_1.616/evm.TU.Hic_asm_3.518/evm.TU.Hic_asm_7.1239/evm.TU.Hic_asm_12.1211/evm.TU.Hic_asm_8.1179/evm.TU.Hic_asm_6.815/evm.TU.Hic_asm_11.158/evm.TU.CTG198.1/evm.TU.Hic_asm_2.76…	31
GO:0072358	cardiovascular system development	80/10405	91/13851	0.00195145	0.0220809	0.0172946	evm.TU.Hic_asm_8.104/evm.TU.Hic_asm_4.552/evm.TU.Hic_asm_6.1341/evm.TU.Hic_asm_8.1216/evm.TU.Hic_asm_11.727/evm.TU.Hic_asm_7.1241/evm.TU.Hic_asm_8.737/evm.TU.Hic_asm_5.657/evm.TU.Hic_asm_11.387/evm.TU.Hic_asm_6.1100/evm.TU.Hic_asm_9.413/evm.TU.Hic_asm_2.729/evm.TU.Hic_asm_6.879/evm.TU.Hic_asm_7.966/evm.TU.Hic_asm_8.1280/evm.TU.Hic_asm_0.412/evm.TU.Hic_asm_14.621/evm.TU.Hic_asm_2.631/evm.TU.Hic_as…	80		GO:0043902	positive regulation of multi-organism process	31/10413	32/13851	0.0012423	0.0140567	0.0104955	evm.TU.Hic_asm_8.219/evm.TU.Hic_asm_6.378/evm.TU.Hic_asm_9.210/evm.TU.Hic_asm_11.727/evm.TU.Hic_asm_14.521/evm.TU.Hic_asm_11.879/evm.TU.Hic_asm_9.479/evm.TU.Hic_asm_12.209/evm.TU.Hic_asm_10.918/evm.TU.Hic_asm_0.1107/evm.TU.Hic_asm_3.390/evm.TU.Hic_asm_7.1155/evm.TU.Hic_asm_8.1179/evm.TU.Hic_asm_9.998/evm.TU.Hic_asm_11.932/evm.TU.Hic_asm_1.279/evm.TU.Hic_asm_11.643/evm.TU.Hic_asm_9.999/evm.TU.Hic_…	31
GO:0045664	regulation of neuron differentiation	162/10405	193/13851	0.00197679	0.0223095	0.0174736	evm.TU.Hic_asm_6.291/evm.TU.Hic_asm_0.796/evm.TU.Hic_asm_13.111/evm.TU.Hic_asm_11.379/evm.TU.Hic_asm_7.897/evm.TU.Hic_asm_1.251/evm.TU.Hic_asm_11.724/evm.TU.Hic_asm_8.219/evm.TU.Hic_asm_6.1170/evm.TU.Hic_asm_1.557/evm.TU.Hic_asm_12.430/evm.TU.Hic_asm_10.536/evm.TU.Hic_asm_12.802/evm.TU.Hic_asm_14.521/evm.TU.Hic_asm_8.904/evm.TU.Hic_asm_11.1001/evm.TU.Hic_asm_13.28/evm.TU.Hic_asm_14.737/evm.TU.Hic…	162		GO:0051049	regulation of transport	276/10413	336/13851	0.00126905	0.0142567	0.0106448	evm.TU.Hic_asm_8.1510/evm.TU.Hic_asm_8.413/evm.TU.Hic_asm_11.695/evm.TU.Hic_asm_4.115/evm.TU.Hic_asm_7.1285/evm.TU.Hic_asm_6.408/evm.TU.Hic_asm_1.871/evm.TU.Hic_asm_13.646/evm.TU.Hic_asm_7.1005/evm.TU.Hic_asm_13.474/evm.TU.Hic_asm_2.376/evm.TU.Hic_asm_5.738/evm.TU.Hic_asm_12.795/evm.TU.Hic_asm_11.844/evm.TU.Hic_asm_9.199/evm.TU.Hic_asm_6.668/evm.TU.Hic_asm_10.995/evm.TU.Hic_asm_6.378/evm.TU.Hic_a…	276
GO:0060627	regulation of vesicle-mediated transport	93/10405	107/13851	0.00199088	0.0224103	0.0175526	evm.TU.Hic_asm_8.413/evm.TU.Hic_asm_4.115/evm.TU.Hic_asm_7.1285/evm.TU.Hic_asm_13.646/evm.TU.Hic_asm_7.1005/evm.TU.Hic_asm_10.995/evm.TU.Hic_asm_6.378/evm.TU.Hic_asm_8.539/evm.TU.Hic_asm_5.280/evm.TU.Hic_asm_12.430/evm.TU.Hic_asm_3.1062/evm.TU.Hic_asm_3.1134/evm.TU.Hic_asm_14.610/evm.TU.Hic_asm_13.919/evm.TU.Hic_asm_8.389/evm.TU.Hic_asm_8.614/evm.TU.Hic_asm_8.886/evm.TU.Hic_asm_7.775/evm.TU.Hic_a…	93		GO:0007030	Golgi organization	54/10413	59/13851	0.00126981	0.0142567	0.0106448	evm.TU.Hic_asm_14.367/evm.TU.Hic_asm_2.502/evm.TU.Hic_asm_12.785/evm.TU.Hic_asm_4.590/evm.TU.Hic_asm_14.320/evm.TU.Hic_asm_6.1215/evm.TU.Hic_asm_11.355/evm.TU.Hic_asm_11.688/evm.TU.Hic_asm_6.553/evm.TU.Hic_asm_9.61/evm.TU.Hic_asm_3.1155/evm.TU.Hic_asm_11.439/evm.TU.Hic_asm_9.227/evm.TU.Hic_asm_12.813/evm.TU.Hic_asm_5.113/evm.TU.Hic_asm_12.92/evm.TU.Hic_asm_4.407/evm.TU.Hic_asm_2.420/evm.TU.Hic_as…	54
GO:0031124	mRNA 3'-end processing	29/10405	30/13851	0.00203352	0.0227137	0.0177902	evm.TU.Hic_asm_14.533/evm.TU.Hic_asm_0.1123/evm.TU.Hic_asm_12.645/evm.TU.Hic_asm_8.488/evm.TU.Hic_asm_9.812/evm.TU.Hic_asm_3.821/evm.TU.Hic_asm_8.108/evm.TU.Hic_asm_2.897/evm.TU.Hic_asm_4.197/evm.TU.Hic_asm_12.215/evm.TU.Hic_asm_12.121/evm.TU.Hic_asm_7.375/evm.TU.Hic_asm_2.832/evm.TU.Hic_asm_4.196/evm.TU.Hic_asm_1.797/evm.TU.Hic_asm_7.162/evm.TU.Hic_asm_4.502/evm.TU.Hic_asm_4.272/evm.TU.Hic_asm_8…	29		GO:0035639	purine ribonucleoside triphosphate binding	54/10413	59/13851	0.00126981	0.0142567	0.0106448	evm.TU.Hic_asm_8.644/evm.TU.Hic_asm_3.413/evm.TU.Hic_asm_8.1435/evm.TU.Hic_asm_5.738/evm.TU.Hic_asm_11.844/evm.TU.Hic_asm_4.601/evm.TU.Hic_asm_8.554/evm.TU.Hic_asm_3.339/evm.TU.Hic_asm_3.1134/evm.TU.Hic_asm_10.301/evm.TU.Hic_asm_3.1110/evm.TU.Hic_asm_12.584/evm.TU.Hic_asm_9.20/evm.TU.Hic_asm_2.405/evm.TU.Hic_asm_11.848/evm.TU.Hic_asm_10.602/evm.TU.Hic_asm_8.1167/evm.TU.Hic_asm_12.1170/evm.TU.Hic_…	54
GO:0043487	regulation of RNA stability	29/10405	30/13851	0.00203352	0.0227137	0.0177902	evm.TU.Hic_asm_1.629/evm.TU.Hic_asm_4.601/evm.TU.Hic_asm_13.807/evm.TU.Hic_asm_13.28/evm.TU.Hic_asm_12.209/evm.TU.Hic_asm_2.135/evm.TU.Hic_asm_10.492/evm.TU.Hic_asm_14.366/evm.TU.Hic_asm_9.743/evm.TU.Hic_asm_9.373/evm.TU.Hic_asm_9.247/evm.TU.Hic_asm_2.832/evm.TU.Hic_asm_0.326/evm.TU.Hic_asm_0.299/evm.TU.Hic_asm_11.643/evm.TU.Hic_asm_10.151/evm.TU.Hic_asm_4.272/evm.TU.Hic_asm_3.837/evm.TU.Hic_asm_…	29		GO:0045930	negative regulation of mitotic cell cycle	64/10413	71/13851	0.00127788	0.0143102	0.0106848	evm.TU.Hic_asm_8.1560/evm.TU.Hic_asm_7.897/evm.TU.Hic_asm_4.489/evm.TU.Hic_asm_7.149/evm.TU.Hic_asm_12.795/evm.TU.Hic_asm_12.153/evm.TU.Hic_asm_8.526/evm.TU.Hic_asm_4.735/evm.TU.Hic_asm_1.762/evm.TU.Hic_asm_4.365/evm.TU.Hic_asm_11.879/evm.TU.Hic_asm_3.1272/evm.TU.Hic_asm_2.814/evm.TU.Hic_asm_8.1355/evm.TU.Hic_asm_9.368/evm.TU.Hic_asm_2.911/evm.TU.Hic_asm_2.405/evm.TU.Hic_asm_14.98/evm.TU.Hic_asm_…	64
GO:0044774	mitotic DNA integrity checkpoint	29/10405	30/13851	0.00203352	0.0227137	0.0177902	evm.TU.Hic_asm_12.153/evm.TU.Hic_asm_6.1350/evm.TU.Hic_asm_8.526/evm.TU.Hic_asm_4.735/evm.TU.Hic_asm_9.368/evm.TU.Hic_asm_2.405/evm.TU.Hic_asm_8.737/evm.TU.Hic_asm_8.1559/evm.TU.Hic_asm_7.965/evm.TU.Hic_asm_13.173/evm.TU.Hic_asm_12.1080/evm.TU.Hic_asm_2.397/evm.TU.Hic_asm_7.926/evm.TU.Hic_asm_13.43/evm.TU.Hic_asm_8.218/evm.TU.Hic_asm_9.1328/evm.TU.Hic_asm_8.525/evm.TU.Hic_asm_14.470/evm.TU.Hic_as…	29		GO:0008022	protein C-terminus binding	43/10413	46/13851	0.00133028	0.0148588	0.0110944	evm.TU.Hic_asm_8.413/evm.TU.Hic_asm_7.1048/evm.TU.Hic_asm_4.489/evm.TU.Hic_asm_12.153/evm.TU.Hic_asm_0.178/evm.TU.Hic_asm_8.565/evm.TU.Hic_asm_8.1028/evm.TU.Hic_asm_11.727/evm.TU.Hic_asm_7.194/evm.TU.Hic_asm_6.596/evm.TU.Hic_asm_9.433/evm.TU.Hic_asm_2.126/evm.TU.Hic_asm_1.561/evm.TU.Hic_asm_7.447/evm.TU.Hic_asm_2.406/evm.TU.Hic_asm_0.180/evm.TU.Hic_asm_3.1063/evm.TU.Hic_asm_10.918/evm.TU.Hic_asm_…	43
GO:0022604	regulation of cell morphogenesis	122/10405	143/13851	0.00205401	0.0228253	0.0178776	evm.TU.Hic_asm_6.291/evm.TU.Hic_asm_7.388/evm.TU.Hic_asm_13.111/evm.TU.Hic_asm_11.379/evm.TU.Hic_asm_7.1048/evm.TU.Hic_asm_8.219/evm.TU.Hic_asm_6.1170/evm.TU.Hic_asm_12.430/evm.TU.Hic_asm_10.448/evm.TU.Hic_asm_11.1001/evm.TU.Hic_asm_3.1198/evm.TU.Hic_asm_7.706/evm.TU.Hic_asm_10.926/evm.TU.Hic_asm_7.209/evm.TU.Hic_asm_6.1215/evm.TU.Hic_asm_8.614/evm.TU.Hic_asm_9.433/evm.TU.Hic_asm_0.1116/evm.TU.Hi…	122		GO:0046890	regulation of lipid biosynthetic process	37/10413	39/13851	0.00137695	0.0153406	0.0114541	evm.TU.Hic_asm_8.104/evm.TU.Hic_asm_7.516/evm.TU.Hic_asm_3.1134/evm.TU.Hic_asm_3.1272/evm.TU.Hic_asm_9.914/evm.TU.Hic_asm_2.337/evm.TU.Hic_asm_1.561/evm.TU.Hic_asm_11.387/evm.TU.Hic_asm_6.879/evm.TU.Hic_asm_2.904/evm.TU.Hic_asm_14.205/evm.TU.Hic_asm_2.642/evm.TU.Hic_asm_4.962/evm.TU.Hic_asm_1.616/evm.TU.Hic_asm_8.1179/evm.TU.Hic_asm_6.552/evm.TU.Hic_asm_11.46/evm.TU.Hic_asm_4.1026/evm.TU.Hic_asm_…	37
GO:0044257	cellular protein catabolic process	122/10405	143/13851	0.00205401	0.0228253	0.0178776	evm.TU.Hic_asm_7.385/evm.TU.Hic_asm_9.395/evm.TU.Hic_asm_6.755/evm.TU.Hic_asm_4.214/evm.TU.Hic_asm_0.386/evm.TU.Hic_asm_8.450/evm.TU.Hic_asm_8.526/evm.TU.Hic_asm_7.1379/evm.TU.Hic_asm_5.581/evm.TU.Hic_asm_8.1587/evm.TU.Hic_asm_3.1134/evm.TU.Hic_asm_14.616/evm.TU.Hic_asm_12.1157/evm.TU.Hic_asm_9.1363/evm.TU.Hic_asm_9.368/evm.TU.Hic_asm_7.720/evm.TU.Hic_asm_3.950/evm.TU.Hic_asm_1.380/evm.TU.Hic_asm…	122		GO:0003727	single-stranded RNA binding	23/10413	23/13851	0.00140461	0.01549	0.0115656	evm.TU.Hic_asm_2.766/evm.TU.Hic_asm_4.601/evm.TU.Hic_asm_0.416/evm.TU.Hic_asm_9.210/evm.TU.Hic_asm_13.28/evm.TU.Hic_asm_9.479/evm.TU.Hic_asm_9.743/evm.TU.Hic_asm_0.1107/evm.TU.Hic_asm_8.321/evm.TU.Hic_asm_8.1676/evm.TU.Hic_asm_9.373/evm.TU.Hic_asm_3.518/evm.TU.Hic_asm_3.1083/evm.TU.Hic_asm_1.797/evm.TU.Hic_asm_2.767/evm.TU.Hic_asm_14.355/evm.TU.Hic_asm_1.798/evm.TU.Hic_asm_0.417/evm.TU.Hic_asm_12…	23
GO:0090066	regulation of anatomical structure size	142/10405	168/13851	0.00207187	0.022965	0.017987	evm.TU.Hic_asm_14.367/evm.TU.Hic_asm_4.1126/evm.TU.Hic_asm_4.75/evm.TU.Hic_asm_8.1810/evm.TU.Hic_asm_8.219/evm.TU.Hic_asm_12.153/evm.TU.Hic_asm_6.1170/evm.TU.Hic_asm_8.547/evm.TU.Hic_asm_4.124/evm.TU.Hic_asm_6.1341/evm.TU.Hic_asm_13.56/evm.TU.Hic_asm_0.706/evm.TU.Hic_asm_10.812/evm.TU.Hic_asm_8.16/evm.TU.Hic_asm_14.320/evm.TU.Hic_asm_13.28/evm.TU.Hic_asm_3.1198/evm.TU.Hic_asm_7.706/evm.TU.Hic_asm…	142		GO:0018209	peptidyl-serine modification	23/10413	23/13851	0.00140461	0.01549	0.0115656	evm.TU.Hic_asm_11.695/evm.TU.Hic_asm_8.526/evm.TU.Hic_asm_4.735/evm.TU.Hic_asm_7.966/evm.TU.Hic_asm_7.1253/evm.TU.Hic_asm_7.1152/evm.TU.Hic_asm_9.1139/evm.TU.Hic_asm_13.854/evm.TU.Hic_asm_1.616/evm.TU.Hic_asm_3.180/evm.TU.Hic_asm_8.525/evm.TU.Hic_asm_8.700/evm.TU.Hic_asm_6.1209/evm.TU.Hic_asm_1.279/evm.TU.Hic_asm_12.443/evm.TU.Hic_asm_12.552/evm.TU.Hic_asm_8.486/evm.TU.Hic_asm_3.290/evm.TU.Hic_as…	23
GO:0006417	regulation of translation	75/10405	85/13851	0.00212844	0.0235319	0.018431	evm.TU.Hic_asm_6.291/evm.TU.Hic_asm_2.766/evm.TU.Hic_asm_1.337/evm.TU.Hic_asm_6.1170/evm.TU.Hic_asm_10.854/evm.TU.Hic_asm_13.28/evm.TU.Hic_asm_14.742/evm.TU.Hic_asm_11.500/evm.TU.Hic_asm_8.1776/evm.TU.Hic_asm_12.209/evm.TU.Hic_asm_0.166/evm.TU.Hic_asm_14.1022/evm.TU.Hic_asm_11.83/evm.TU.Hic_asm_4.542/evm.TU.Hic_asm_14.47/evm.TU.Hic_asm_7.966/evm.TU.Hic_asm_0.167/evm.TU.Hic_asm_7.230/evm.TU.Hic_as…	75		GO:0030433	ubiquitin-dependent ERAD pathway	23/10413	23/13851	0.00140461	0.01549	0.0115656	evm.TU.Hic_asm_1.937/evm.TU.Hic_asm_8.450/evm.TU.Hic_asm_7.1379/evm.TU.Hic_asm_3.950/evm.TU.Hic_asm_7.1483/evm.TU.Hic_asm_11.611/evm.TU.Hic_asm_8.1811/evm.TU.Hic_asm_4.877/evm.TU.Hic_asm_4.402/evm.TU.Hic_asm_0.762/evm.TU.Hic_asm_8.1132/evm.TU.Hic_asm_5.370/evm.TU.Hic_asm_4.80/evm.TU.Hic_asm_6.1272/evm.TU.Hic_asm_3.674/evm.TU.Hic_asm_3.737/evm.TU.Hic_asm_3.932/evm.TU.Hic_asm_5.491/evm.TU.Hic_asm_3…	23
[truncated: 870 more rows]
