# Supplementary material for: Genomic and single-cell analyses reveal genetic signatures of swimming pattern and diapause strategy in jellyfish
Source: Nat Commun. 2024 Jul 15;15:5936. doi: 10.1038/s41467-024-49848-z (PMC11250803; doi:10.1038/s41467-024-49848-z)
Supplement: Supplementary file 4 — Supplementary Data [file 41467_2024_49848_MOESM4_ESM.zip › Supplementary Data 25.xlsx]

## Sheet: Sheet 1
Supplementary Data 25. The different expressed genes (DEGS) of T. rubra across different life stages.
gene	p_val	avg_log2FC	pct.1	pct.2	p_val_adj	cluster	description
evm.TU.Hic_asm4.363	0	4.08326	0.879	0.567	0	Medusa	alpha tubulin protein [Platynereis dumerilii]
evm.TU.Hic_asm4.1030	0	3.27443	0.515	0.007	0	Medusa	PREDICTED: follicle-stimulating hormone receptor-like [Hydra vulgaris]
evm.TU.Hic_asm7.1411	0	2.91859	0.409	0.001	0	Medusa	creatine kinase B-type [Nematostella vectensis]
evm.TU.Hic_asm0.367	0	2.6511	0.412	0.015	0	Medusa	PREDICTED: activin receptor type-2A-like [Hydra vulgaris]
evm.TU.Hic_asm11.259	0	2.56028	0.641	0.014	0	Medusa	PREDICTED: uncharacterized protein LOC100197588 [Hydra vulgaris]
evm.TU.Hic_asm10.1080	0	2.48156	0.959	0.791	0	Medusa	Calmodulin [Mizuhopecten yessoensis]
evm.TU.Hic_asm11.1081	0	2.47606	0.647	0.021	0	Medusa	PREDICTED: uncharacterized protein LOC100197876 isoform X2 [Hydra vulgaris]
evm.TU.Hic_asm5.116	0	2.31992	0.376	0.03	0	Medusa	--
evm.TU.Hic_asm9.1100	0	2.12261	0.684	0.055	0	Medusa	PREDICTED: NAD(P)H-hydrate epimerase-like [Hydra vulgaris]
evm.TU.Hic_asm8.1790	0	2.04297	0.549	0.043	0	Medusa	tektin-2-like [Actinia tenebrosa]
evm.TU.Hic_asm2.175	0	1.95193	0.651	0.055	0	Medusa	cilia- and flagella-associated protein 53 [Nematostella vectensis]
evm.TU.Hic_asm7.1364	0	1.95009	0.572	0.042	0	Medusa	PREDICTED: coiled-coil domain-containing protein 147-like isoform X1 [Saccoglossus kowalevskii]
evm.TU.Hic_asm8.847	0	1.92337	0.372	0.001	0	Medusa	hypothetical protein KP79_PYT02047 [Mizuhopecten yessoensis]
evm.TU.Hic_asm8.1495	0	1.89966	0.678	0.284	0	Medusa	high mobility group-T protein-like [Hydra vulgaris]
evm.TU.Hic_asm12.157	0	1.87768	0.981	0.908	0	Medusa	PREDICTED: tubulin beta chain [Priapulus caudatus]
evm.TU.Hic_asm3.779	0	1.83272	0.566	0.063	0	Medusa	coiled-coil domain-containing protein 173-like [Acropora millepora]
evm.TU.Hic_asm3.124	0	1.83065	0.644	0.064	0	Medusa	enkurin-like [Acropora millepora]
evm.TU.Hic_asm7.446	0	1.82776	0.417	0	0	Medusa	PREDICTED: parkin coregulated gene protein homolog [Hydra vulgaris]
evm.TU.Hic_asm14.259	0	1.81022	0.546	0.03	0	Medusa	PREDICTED: meiosis expressed gene 1 protein homolog [Hydra vulgaris]
evm.TU.Hic_asm6.1037	0	1.78111	0.66	0	0	Medusa	PREDICTED: tctex1 domain-containing protein 3-like [Hydra vulgaris]
evm.TU.Hic_asm9.204	0	1.77558	0.446	0	0	Medusa	RecName: Full=Late histone H2B.2.1 [Psammechinus miliaris]
evm.TU.Hic_asm7.941	0	1.76562	0.62	0.001	0	Medusa	--
evm.TU.Hic_asm11.355	0	1.73272	0.618	0.071	0	Medusa	cilia- and flagella-associated protein 45-like [Actinia tenebrosa]
evm.TU.Hic_asm14.507	0	1.69384	0.921	0.442	0	Medusa	cytochrome c oxidase subunit 6B1-like [Anneissia japonica]
evm.TU.Hic_asm12.492	0	1.67779	0.252	0.015	0	Medusa	--
evm.TU.Hic_asm8.1438	0	1.67346	0.394	0.026	0	Medusa	uncharacterized protein KIAA1211 homolog isoform X1 [Acropora millepora]
evm.TU.Hic_asm0.384	0	1.65168	0.583	0.036	0	Medusa	PREDICTED: doublecortin domain-containing protein 2-like [Hydra vulgaris]
evm.TU.Hic_asm11.856	0	1.62447	0.627	0.102	0	Medusa	predicted protein, partial [Nematostella vectensis]
evm.TU.Hic_asm13.830	0	1.58047	0.488	0.024	0	Medusa	uncharacterized protein C1orf194 homolog [Orbicella faveolata]
evm.TU.Hic_asm13.501	0	1.56697	0.607	0.036	0	Medusa	--
evm.TU.Hic_asm8.725	0	1.55838	0.862	0.302	0	Medusa	PREDICTED: cytochrome c oxidase subunit 6C-like [Hydra vulgaris]
evm.TU.Hic_asm8.50	0	1.54113	0.362	0.004	0	Medusa	PREDICTED: uncharacterized protein LOC100207928 [Hydra vulgaris]
evm.TU.Hic_asm7.1171	0	1.50835	0.859	0.25	0	Medusa	--
evm.TU.Hic_asm10.19	0	1.49743	0.857	0.367	0	Medusa	PREDICTED: histone-lysine N-methyltransferase SETD1B-like isoform X1 [Hydra vulgaris]
evm.TU.Hic_asm11.362	0	1.49674	0.901	0.548	0	Medusa	PREDICTED: ATP synthase subunit g, mitochondrial-like [Hydra vulgaris]
evm.TU.Hic_asm6.320	0	1.48549	0.409	0.002	0	Medusa	adenylate cyclase type 10-like isoform X1 [Acropora millepora]
evm.TU.Hic_asm7.768	0	1.47875	0.344	0	0	Medusa	creatine kinase B-type [Nematostella vectensis]
evm.TU.Hic_asm6.334	0	1.47782	0.505	0.041	0	Medusa	cilia- and flagella-associated protein 157-like [Orbicella faveolata]
evm.TU.Hic_asm10.555	0	1.47481	0.709	0.082	0	Medusa	histone H2A.X.1 [Hydractinia echinata]
evm.TU.Hic_asm6.1068	0	1.46713	0.346	0	0	Medusa	UPF0573 protein C2orf70 homolog B-like [Orbicella faveolata]
evm.TU.Hic_asm8.279	0	1.45872	0.567	0.035	0	Medusa	dynein heavy chain 12, axonemal-like [Orbicella faveolata]
evm.TU.Hic_asm6.905	0	1.39488	0.527	0.045	0	Medusa	coiled-coil domain-containing protein 151-like [Acropora millepora]
evm.TU.Hic_asm12.813	0	1.39454	0.851	0.33	0	Medusa	PREDICTED: cytochrome c oxidase subunit 4 isoform 2, mitochondrial-like [Hydra vulgaris]
evm.TU.Hic_asm4.560	0	1.39321	0.596	0.027	0	Medusa	armadillo repeat-containing protein 4-like [Dendronephthya gigantea]
evm.TU.Hic_asm3.42	0	1.38633	0.337	0.002	0	Medusa	PREDICTED: paramyosin-like [Hydra vulgaris]
evm.TU.Hic_asm8.144	0	1.38431	0.284	0.002	0	Medusa	organic cation transporter protein-like [Orbicella faveolata]
evm.TU.Hic_asm11.216	0	1.36666	0.613	0.057	0	Medusa	PREDICTED: synaptonemal complex protein 1-like [Hydra vulgaris]
evm.TU.Hic_asm11.180	0	1.35425	0.446	0.027	0	Medusa	uncharacterized protein LOC114528831 [Dendronephthya gigantea]
evm.TU.Hic_asm10.167	0	1.35316	0.217	0.007	0	Medusa	--
evm.TU.Hic_asm6.154	0	1.35276	0.544	0	0	Medusa	synaptonemal complex protein 3 [Hydra vulgaris]
evm.TU.Hic_asm12.1110	0	1.32744	0.388	0.001	0	Medusa	PREDICTED: kelch-like protein 12 isoform X1 [Hydra vulgaris]
evm.TU.Hic_asm4.763	0	1.32362	0.894	0.774	0	Medusa	--
evm.TU.Hic_asm9.206	0	1.32098	0.385	0	0	Medusa	RecName: Full=Late histone H2B.2.1 [Psammechinus miliaris]
evm.TU.Hic_asm3.116	0	1.313	0.884	0.376	0	Medusa	PREDICTED: cytochrome c oxidase subunit NDUFA4-like [Hydra vulgaris]
evm.TU.Hic_asm10.67	0	1.28731	0.296	0.002	0	Medusa	--
evm.TU.Hic_asm14.615	0	1.27468	0.763	0.443	0	Medusa	histone H1.2 [Hydractinia echinata]
evm.TU.Hic_asm7.1156	0	1.27376	0.449	0.001	0	Medusa	synaptonemal complex protein 1 [Hydra vulgaris]
evm.TU.Hic_asm4.489	0	1.26377	0.558	0.056	0	Medusa	PREDICTED: centromere protein F-like [Hydra vulgaris]
evm.TU.Hic_asm14.841	0	1.25958	0.325	0	0	Medusa	--
evm.TU.Hic_asm12.1131	0	1.25605	0.529	0.04	0	Medusa	PREDICTED: growth arrest-specific protein 8-like [Hydra vulgaris]
evm.TU.Hic_asm7.757	0	1.23668	0.231	0.001	0	Medusa	--
evm.TU.Hic_asm8.1516	0	1.23479	0.471	0.038	0	Medusa	RIB43A-like with coiled-coils protein 2 [Pocillopora damicornis]
evm.TU.Hic_asm14.317	0	1.23319	0.334	0	0	Medusa	--
evm.TU.Hic_asm12.398	0	1.22157	0.379	0.001	0	Medusa	--
evm.TU.Hic_asm1.639	0	1.21946	0.553	0.029	0	Medusa	lymphocyte expansion molecule isoform X3 [Nematostella vectensis]
evm.TU.Hic_asm14.546	0	1.21706	0.58	0.025	0	Medusa	dynein beta chain, ciliary-like [Pocillopora damicornis]
evm.TU.Hic_asm12.93	0	1.21306	0.395	0.046	0	Medusa	uncharacterized protein LOC114966478 [Acropora millepora]
evm.TU.Hic_asm11.1107	0	1.20499	0.566	0	0	Medusa	PREDICTED: radial spoke head 1 homolog [Hydra vulgaris]
evm.TU.Hic_asm3.510	0	1.19732	0.339	0.001	0	Medusa	fibrillar collagen, partial [Hydra vulgaris]
evm.TU.Hic_asm7.155	0	1.19536	0.637	0.063	0	Medusa	adenylate kinase 9-like [Stylophora pistillata]
evm.TU.Hic_asm8.1130	0	1.17529	0.29	0.007	0	Medusa	PREDICTED: la-related protein 1B-like [Hydra vulgaris]
evm.TU.Hic_asm4.675	0	1.17466	0.489	0.021	0	Medusa	dynein heavy chain 7, axonemal-like [Pocillopora damicornis]
evm.TU.Hic_asm7.1079	0	1.16551	0.409	0.004	0	Medusa	uncharacterized protein LOC5506859 isoform X2 [Nematostella vectensis]
evm.TU.Hic_asm7.1283	0	1.16304	0.611	0.078	0	Medusa	androglobin-like isoform X5 [Actinia tenebrosa]
evm.TU.Hic_asm3.262	0	1.16181	0.333	0	0	Medusa	brain-specific homeobox protein homolog [Orbicella faveolata]
evm.TU.Hic_asm0.93	0	1.14734	0.474	0.026	0	Medusa	UPF0602 protein C4orf47 homolog [Acropora millepora]
evm.TU.Hic_asm8.1054	0	1.1419	0.487	0.022	0	Medusa	predicted protein, partial [Nematostella vectensis]
evm.TU.Hic_asm7.1525	0	1.11876	0.346	0.005	0	Medusa	coiled-coil domain-containing protein 81-like [Pocillopora damicornis]
evm.TU.Hic_asm8.1535	0	1.11533	0.304	0	0	Medusa	IQCM [Bugula neritina]
evm.TU.Hic_asm10.896	0	1.09741	0.489	0.044	0	Medusa	tektin-1-like [Acropora millepora]
evm.TU.Hic_asm7.189	0	1.09554	0.541	0.016	0	Medusa	PREDICTED: cGMP-specific 3',5'-cyclic phosphodiesterase-like [Hydra vulgaris]
evm.TU.Hic_asm7.1282	0	1.09342	0.439	0.038	0	Medusa	radial spoke head protein 3 homolog [Nematostella vectensis]
evm.TU.Hic_asm8.1352	0	1.09077	0.323	0.001	0	Medusa	PREDICTED: outer dense fiber protein 3-like [Hydra vulgaris]
evm.TU.Hic_asm8.307	0	1.08578	0.273	0.001	0	Medusa	--
evm.TU.Hic_asm2.707	0	1.08412	0.426	0.016	0	Medusa	--
evm.TU.Hic_asm9.375	0	1.08203	0.294	0	0	Medusa	--
evm.TU.Hic_asm2.400	0	1.08023	0.83	0.307	0	Medusa	uncharacterized protein LOC114532871 [Dendronephthya gigantea]
evm.TU.Hic_asm14.611	0	1.07985	0.643	0.055	0	Medusa	--
evm.TU.Hic_asm2.646	0	1.07897	0.588	0.045	0	Medusa	dynein intermediate chain 2, ciliary-like [Dendronephthya gigantea]
evm.TU.Hic_asm1.993	0	1.07383	0.658	0.038	0	Medusa	ATP synthase subunit d, mitochondrial-like [Dendronephthya gigantea]
evm.TU.Hic_asm7.1199	0	1.07271	0.783	0.172	0	Medusa	PREDICTED: ATP synthase subunit O, mitochondrial-like [Hydra vulgaris]
evm.TU.Hic_asm4.653	0	1.06771	0.275	0.001	0	Medusa	--
evm.TU.Hic_asm8.1340	0	1.06076	0.76	0.132	0	Medusa	PREDICTED: protein phosphatase methylesterase 1-like [Hydra vulgaris]
evm.TU.Hic_asm9.871	0	1.0591	0.308	0.001	0	Medusa	receptor expression-enhancing protein 5 isoform X3 [Aedes aegypti]
evm.TU.Hic_asm9.149	0	1.05499	0.817	0.346	0	Medusa	--
evm.TU.Hic_asm12.143	0	1.05497	0.767	0.425	0	Medusa	PREDICTED: gamma-aminobutyric acid receptor-associated protein-like 2 [Hydra vulgaris]
evm.TU.Hic_asm5.93	0	1.05342	0.459	0.016	0	Medusa	uncharacterized protein LOC113665086 [Pocillopora damicornis]
evm.TU.Hic_asm12.1133	0	1.05236	0.502	0.008	0	Medusa	dynein heavy chain 8, axonemal isoform X1 [Nematostella vectensis]
evm.TU.Hic_asm2.907	0	1.05071	0.506	0.02	0	Medusa	tubulin polyglutamylase ttll6-like [Orbicella faveolata]
evm.TU.Hic_asm9.214	0	1.0401	0.336	0.001	0	Medusa	RecName: Full=Late histone H2B.2.1 [Psammechinus miliaris]
evm.TU.Hic_asm11.740	0	1.03895	0.378	0.026	0	Medusa	leucine-rich repeat-containing protein 63-like [Mizuhopecten yessoensis]
evm.TU.Hic_asm8.1104	0	1.03064	0.389	0.028	0	Medusa	uncharacterized protein C4orf45-like isoform X1 [Stylophora pistillata]
evm.TU.Hic_asm12.680	0	1.02874	0.25	0	0	Medusa	radial spoke head protein 4 homolog A-like [Actinia tenebrosa]
evm.TU.Hic_asm2.398	0	1.02688	0.287	0	0	Medusa	--
evm.TU.CTG84.2	0	1.0169	0.808	0.218	0	Medusa	RecName: Full=40S ribosomal protein SA; AltName: Full=33 kDa laminin-binding protein; AltName: Full=p40 [Hydra viridissima]
evm.TU.Hic_asm10.171	0	1.0165	0.28	0	0	Medusa	troponin C-like [Orbicella faveolata]
evm.TU.Hic_asm9.893	0	1.01438	0.742	0.136	0	Medusa	--
evm.TU.Hic_asm11.981	0	1.01181	0.569	0.045	0	Medusa	dynein heavy chain 2, axonemal-like [Acropora millepora]
evm.TU.Hic_asm4.900	0	1.0027	0.436	0.022	0	Medusa	uncharacterized protein LOC114948156 [Acropora millepora]
evm.TU.Hic_asm4.912	0	0.996204	0.491	0.045	0	Medusa	spermatogenesis-associated protein 17-like [Pocillopora damicornis]
evm.TU.Hic_asm14.364	0	0.993619	0.448	0.089	0	Medusa	--
evm.TU.Hic_asm2.541	0	0.986623	0.257	0.002	0	Medusa	PREDICTED: neural Wiskott-Aldrich syndrome protein-like [Rhagoletis zephyria]
evm.TU.Hic_asm1.670	0	0.974664	0.47	0.028	0	Medusa	uncharacterized protein LOC114576134, partial [Exaiptasia diaphana]
evm.TU.Hic_asm13.647	0	0.971832	0.332	0.026	0	Medusa	PREDICTED: protein monoglycylase TTLL8-like, partial [Hydra vulgaris]
evm.TU.Hic_asm7.851	0	0.969771	0.347	0.023	0	Medusa	protein FAM228B-like [Stylophora pistillata]
evm.TU.Hic_asm7.213	0	0.969606	0.238	0.001	0	Medusa	--
evm.TU.Hic_asm10.749	0	0.96913	0.184	0.002	0	Medusa	--
evm.TU.Hic_asm2.870	0	0.964106	0.317	0.017	0	Medusa	outer dense fiber protein 3-like [Acanthaster planci]
evm.TU.Hic_asm4.622	0	0.958463	0.559	0.063	0	Medusa	PREDICTED: intraflagellar transport protein 43 homolog [Hydra vulgaris]
evm.TU.Hic_asm12.14	0	0.948336	0.476	0.02	0	Medusa	dynein light chain 4, axonemal-like [Orbicella faveolata]
evm.TU.Hic_asm11.41	0	0.935749	0.46	0.043	0	Medusa	PREDICTED: gamma-glutamyl hydrolase-like [Hydra vulgaris]
evm.TU.Hic_asm11.435	0	0.935468	0.313	0	0	Medusa	PREDICTED: testis-specific serine/threonine-protein kinase 3-like [Hydra vulgaris]
evm.TU.Hic_asm12.749	0	0.933788	0.52	0.035	0	Medusa	hydrocephalus-inducing protein homolog [Nematostella vectensis]
evm.TU.Hic_asm11.1051	0	0.933756	0.287	0.007	0	Medusa	PREDICTED: uncharacterized protein LOC101241780 [Hydra vulgaris]
evm.TU.Hic_asm14.1006	0	0.932818	0.431	0.033	0	Medusa	dynein regulatory complex protein 10-like [Actinia tenebrosa]
evm.TU.Hic_asm6.617	0	0.932264	0.562	0.031	0	Medusa	PREDICTED: NADH dehydrogenase [ubiquinone] 1 beta subcomplex subunit 7-like [Hydra vulgaris]
evm.TU.Hic_asm9.1141	0	0.930019	0.53	0.06	0	Medusa	barrier-to-autointegration factor-like [Orbicella faveolata]
evm.TU.Hic_asm9.428	0	0.929136	0.319	0.002	0	Medusa	uncharacterized protein LOC110242259 [Exaiptasia diaphana]
evm.TU.Hic_asm8.116	0	0.929017	0.934	0.935	0	Medusa	PREDICTED: synapsin-2-like [Hydra vulgaris]
evm.TU.Hic_asm7.773	0	0.910458	0.31	0.007	0	Medusa	ADP,ATP carrier protein 3, mitochondrial-like [Octopus vulgaris]
evm.TU.Hic_asm6.1223	0	0.903054	0.295	0.013	0	Medusa	cilia- and flagella-associated protein 77-like [Orbicella faveolata]
evm.TU.Hic_asm0.497	0	0.902293	0.259	0	0	Medusa	--
evm.TU.Hic_asm6.1167	0	0.888448	0.298	0.001	0	Medusa	uncharacterized protein LOC113680772 [Pocillopora damicornis]
evm.TU.Hic_asm4.610	0	0.888311	0.393	0.049	0	Medusa	tetratricopeptide repeat protein 25 [Nematostella vectensis]
evm.TU.Hic_asm10.494	0	0.887965	0.144	0.005	0	Medusa	--
evm.TU.Hic_asm12.992	0	0.887672	0.279	0.002	0	Medusa	uncharacterized protein C5orf49 homolog [Orbicella faveolata]
evm.TU.Hic_asm11.778	0	0.878653	0.412	0.016	0	Medusa	EF-hand domain-containing family member C2 [Nematostella vectensis]
evm.TU.Hic_asm7.278	0	0.874396	0.341	0.01	0	Medusa	PREDICTED: testicular haploid expressed gene protein-like [Hydra vulgaris]
evm.TU.Hic_asm3.864	0	0.872053	0.448	0.023	0	Medusa	Cilia- and flagella-associated protein 69 [Exaiptasia diaphana]
evm.TU.Hic_asm3.1122	0	0.870008	0.261	0	0	Medusa	PREDICTED: glutamine-rich protein 2-like [Hydra vulgaris]
evm.TU.Hic_asm2.823	0	0.867312	0.431	0.02	0	Medusa	cilia- and flagella-associated protein 161-like [Actinia tenebrosa]
evm.TU.Hic_asm4.576	0	0.866614	0.272	0.001	0	Medusa	uncharacterized protein LOC111329493 isoform X2 [Stylophora pistillata]
evm.TU.Hic_asm10.303	0	0.866313	0.757	0.24	0	Medusa	PREDICTED: ATP synthase subunit delta, mitochondrial-like [Hydra vulgaris]
evm.TU.Hic_asm9.1138	0	0.864175	0.295	0.012	0	Medusa	PREDICTED: uncharacterized protein C20orf85-like [Hydra vulgaris]
evm.TU.Hic_asm14.795	0	0.858339	0.483	0.016	0	Medusa	PREDICTED: DNA-directed RNA polymerase III subunit RPC5-like [Hydra vulgaris]
evm.TU.Hic_asm10.665	0	0.851113	0.396	0.02	0	Medusa	PREDICTED: uncharacterized protein LOC100198186 [Hydra vulgaris]
evm.TU.Hic_asm10.156	0	0.848094	0.369	0.066	0	Medusa	MORN repeat-containing protein 3 [Nematostella vectensis]
evm.TU.Hic_asm3.195	0	0.845168	0.9	0.737	0	Medusa	PREDICTED: ATP synthase lipid-binding protein, mitochondrial-like [Hyalella azteca]
evm.TU.Hic_asm2.543	0	0.840641	0.209	0.001	0	Medusa	Wiskott-Aldrich syndrome protein [Araneus ventricosus]
evm.TU.Hic_asm12.781	0	0.837669	0.287	0	0	Medusa	testis-expressed protein 43-like [Anneissia japonica]
evm.TU.Hic_asm14.844	0	0.835727	0.608	0.111	0	Medusa	acyl-CoA-binding protein [Exaiptasia diaphana]
evm.TU.Hic_asm7.323	0	0.833875	0.436	0.096	0	Medusa	PREDICTED: trichohyalin-like [Hydra vulgaris]
evm.TU.Hic_asm5.117	0	0.833253	0.173	0.021	0	Medusa	--
evm.TU.Hic_asm8.993	0	0.83105	0.166	0	0	Medusa	PREDICTED: uncharacterized protein LOC105843114 [Hydra vulgaris]
evm.TU.Hic_asm7.632	0	0.830058	0.303	0.003	0	Medusa	uncharacterized protein LOC106181588, partial [Lingula anatina]
evm.TU.Hic_asm0.356	0	0.829865	0.518	0.03	0	Medusa	MORN repeat-containing protein 2-like [Lingula anatina]
evm.TU.Hic_asm13.898	0	0.819645	0.668	0.172	0	Medusa	PREDICTED: ATP synthase subunit gamma, mitochondrial-like [Hydra vulgaris]
evm.TU.Hic_asm8.1754	0	0.817518	0.739	0.306	0	Medusa	PREDICTED: cytochrome c oxidase subunit 5B, mitochondrial-like [Hydra vulgaris]
evm.TU.Hic_asm0.180	0	0.815544	0.377	0.013	0	Medusa	PREDICTED: EF-hand domain-containing protein 1-like [Hydra vulgaris]
evm.TU.Hic_asm10.590	0	0.814826	0.291	0.003	0	Medusa	PREDICTED: uncharacterized protein LOC100199496 [Hydra vulgaris]
evm.TU.Hic_asm1.82	0	0.812843	0.601	0.094	0	Medusa	PREDICTED: histone-lysine N-methyltransferase, H3 lysine-79 specific-like [Hydra vulgaris]
evm.TU.Hic_asm8.1599	0	0.808951	0.254	0.002	0	Medusa	--
evm.TU.Hic_asm11.891	0	0.805208	0.333	0.006	0	Medusa	Transient receptor potential cation channel subfamily A member 1 [Hypsibius dujardini]
evm.TU.Hic_asm8.938	0	0.804024	0.414	0.064	0	Medusa	--
evm.TU.Hic_asm0.1153	0	0.802334	0.292	0.011	0	Medusa	PREDICTED: uncharacterized protein LOC100208096 isoform X1 [Hydra vulgaris]
evm.TU.Hic_asm8.73	0	0.798132	0.477	0.038	0	Medusa	PREDICTED: N-(5-amino-5-carboxypentanoyl)-L-cysteinyl-D-valine synthase-like [Hydra vulgaris]
evm.TU.Hic_asm0.988	0	0.797734	0.417	0.013	0	Medusa	uncharacterized protein LOC114526854 [Dendronephthya gigantea]
evm.TU.Hic_asm7.88	0	0.791084	0.19	0.001	0	Medusa	PREDICTED: uncharacterized protein LOC100207979 [Hydra vulgaris]
evm.TU.Hic_asm12.433	0	0.790562	0.496	0.037	0	Medusa	PREDICTED: NADH dehydrogenase [ubiquinone] 1 beta subcomplex subunit 9-like [Acropora digitifera]
evm.TU.Hic_asm4.130	0	0.789512	0.824	0.773	0	Medusa	PREDICTED: signal-induced proliferation-associated 1-like protein 1, partial [Hydra vulgaris]
evm.TU.Hic_asm7.659	0	0.786052	0.245	0	0	Medusa	--
evm.TU.Hic_asm3.30	0	0.785829	0.873	0.64	0	Medusa	PREDICTED: bromodomain adjacent to zinc finger domain protein 2B-like [Hydra vulgaris]
evm.TU.Hic_asm7.1044	0	0.783498	0.449	0.022	0	Medusa	PREDICTED: dnaJ homolog subfamily B member 13-like [Hydra vulgaris]
evm.TU.Hic_asm13.459	0	0.780078	0.445	0.158	0	Medusa	PREDICTED: ankyrin repeat domain-containing protein 26-like [Hydra vulgaris]
evm.TU.Hic_asm7.1030	0	0.776371	0.587	0.078	0	Medusa	PREDICTED: uncharacterized protein LOC100209455 [Hydra vulgaris]
evm.TU.Hic_asm3.403	0	0.775768	0.299	0.01	0	Medusa	testis-expressed protein 49 [Nematostella vectensis]
evm.TU.Hic_asm2.588	0	0.772981	0.311	0	0	Medusa	--
evm.TU.Hic_asm8.1388	0	0.772332	0.563	0.087	0	Medusa	predicted protein [Nematostella vectensis]
evm.TU.Hic_asm10.693	0	0.770872	0.457	0.041	0	Medusa	dynein heavy chain 10, axonemal-like [Pocillopora damicornis]
evm.TU.Hic_asm11.368	0	0.768564	0.457	0.016	0	Medusa	--
evm.TU.Hic_asm4.1111	0	0.767562	0.424	0.019	0	Medusa	short coiled-coil protein B-like [Actinia tenebrosa]
evm.TU.Hic_asm8.760	0	0.767092	0.325	0.099	0	Medusa	--
evm.TU.Hic_asm7.107	0	0.763625	0.678	0.206	0	Medusa	PREDICTED: cytochrome b-c1 complex subunit 6, mitochondrial-like [Hydra vulgaris]
evm.TU.Hic_asm0.791	0	0.762981	0.421	0.006	0	Medusa	33 kDa inner dynein arm light chain, axonemal-like [Dendronephthya gigantea]
evm.TU.Hic_asm8.1115	0	0.762882	0.383	0.004	0	Medusa	sperm-tail PG-rich repeat-containing protein 2-like [Orbicella faveolata]
evm.TU.CTG1.1	0	0.760905	0.546	0.062	0	Medusa	cytochrome c oxidase subunit II [Turritopsis dohrnii]
evm.TU.Hic_asm7.1011	0	0.759306	0.459	0.025	0	Medusa	PREDICTED: LYR motif-containing protein 5 [Acromyrmex echinatior]
evm.TU.Hic_asm7.635	0	0.759275	0.364	0.008	0	Medusa	cAMP and cAMP-inhibited cGMP 3',5'-cyclic phosphodiesterase 10A-like isoform X1 [Exaiptasia diaphana]
evm.TU.Hic_asm6.358	0	0.75915	0.256	0.002	0	Medusa	PREDICTED: protein FAM166B-like [Hydra vulgaris]
evm.TU.Hic_asm10.72	0	0.755372	0.105	0.004	0	Medusa	PREDICTED: alpha-(1,6)-fucosyltransferase-like [Hydra vulgaris]
evm.TU.Hic_asm14.942	0	0.75498	0.549	0.055	0	Medusa	PREDICTED: uncharacterized protein LOC100206530 [Hydra vulgaris]
evm.TU.Hic_asm5.354	0	0.754373	0.522	0.052	0	Medusa	splicing factor 3B subunit 5 isoform X2 [Nematostella vectensis]
evm.TU.Hic_asm8.1607	0	0.753329	0.259	0.001	0	Medusa	radial spoke head 1 homolog [Dendronephthya gigantea]
evm.TU.Hic_asm7.1382	0	0.749309	0.263	0	0	Medusa	PREDICTED: uncharacterized protein LOC101237035 [Hydra vulgaris]
evm.TU.Hic_asm12.1082	0	0.742937	0.315	0	0	Medusa	--
evm.TU.Hic_asm5.437	0	0.740875	0.912	0.928	0	Medusa	putative ribosomal protein S24 [Sipunculus nudus]
evm.TU.Hic_asm11.262	0	0.74073	0.353	0.019	0	Medusa	ankyrin repeat and MYND domain-containing protein 1-like isoform X1 [Orbicella faveolata]
evm.TU.Hic_asm3.668	0	0.734756	0.605	0.096	0	Medusa	--
evm.TU.Hic_asm4.171	0	0.733486	0.245	0	0	Medusa	uncharacterized protein LOC114956634 [Acropora millepora]
evm.TU.Hic_asm12.752	0	0.727067	0.085	0.001	0	Medusa	--
evm.TU.Hic_asm9.386	0	0.726032	0.252	0	0	Medusa	uncharacterized protein LOC113676808 [Pocillopora damicornis]
evm.TU.Hic_asm2.170	0	0.724132	0.579	0.099	0	Medusa	PREDICTED: NADH dehydrogenase [ubiquinone] 1 alpha subcomplex subunit 6-like [Hydra vulgaris]
evm.TU.Hic_asm7.927	0	0.723496	0.334	0.073	0	Medusa	PREDICTED: F-box/WD repeat-containing protein 11 [Hydra vulgaris]
evm.TU.Hic_asm2.647	0	0.722769	0.328	0.013	0	Medusa	uncharacterized protein LOC114960094 isoform X2 [Acropora millepora]
evm.TU.Hic_asm3.703	0	0.722666	0.734	0.267	0	Medusa	PREDICTED: 26S proteasome complex subunit DSS1-like [Hydra vulgaris]
evm.TU.Hic_asm8.1147	0	0.722555	0.505	0.056	0	Medusa	Elongin-C [Blattella germanica]
evm.TU.Hic_asm10.661	0	0.722235	0.254	0.001	0	Medusa	PREDICTED: uncharacterized protein LOC100366421 [Saccoglossus kowalevskii]
evm.TU.Hic_asm9.22	0	0.718285	0.25	0	0	Medusa	PREDICTED: fucose-1-phosphate guanylyltransferase-like [Hydra vulgaris]
evm.TU.Hic_asm2.246	0	0.712185	0.832	0.562	0	Medusa	PREDICTED: ATP synthase subunit alpha, mitochondrial [Hydra vulgaris]
evm.TU.Hic_asm8.1687	0	0.708135	0.525	0.067	0	Medusa	--
evm.TU.Hic_asm3.904	0	0.707403	0.487	0.203	0	Medusa	hypothetical protein pdam_00010580, partial [Pocillopora damicornis]
evm.TU.Hic_asm5.86	0	0.70692	0.233	0	0	Medusa	A disintegrin and metalloproteinase with thrombospondin motifs adt-1-like [Acropora millepora]
evm.TU.Hic_asm8.1241	0	0.705127	0.237	0.001	0	Medusa	uncharacterized protein LOC116608141 isoform X1 [Nematostella vectensis]
evm.TU.Hic_asm0.643	0	0.704758	0.242	0	0	Medusa	--
evm.TU.Hic_asm4.1192	0	0.703379	0.548	0.084	0	Medusa	predicted protein [Nematostella vectensis]
evm.TU.Hic_asm1.560	0	0.70178	0.267	0.001	0	Medusa	--
evm.TU.Hic_asm3.1147	0	0.701665	0.418	0.029	0	Medusa	sperm-associated antigen 16 protein-like [Pocillopora damicornis]
evm.TU.Hic_asm8.1370	0	0.699827	0.423	0.026	0	Medusa	PREDICTED: fascin-like [Hydra vulgaris]
evm.TU.Hic_asm3.64	0	0.699196	0.229	0.043	0	Medusa	PREDICTED: serine/threonine-protein phosphatase 6 regulatory ankyrin repeat subunit C-like [Hydra vulgaris]
evm.TU.Hic_asm11.226	0	0.698288	0.377	0.034	0	Medusa	cilia- and flagella-associated protein 44-like [Pocillopora damicornis]
evm.TU.Hic_asm9.1146	0	0.694422	0.991	0.977	0	Medusa	PREDICTED: 40S ribosomal protein S20-like [Hydra vulgaris]
evm.TU.Hic_asm0.135	0	0.690715	0.307	0.009	0	Medusa	PREDICTED: synaptonemal complex protein 2-like [Hydra vulgaris]
evm.TU.Hic_asm6.1419	0	0.688401	0.25	0.007	0	Medusa	--
evm.TU.Hic_asm10.150	0	0.685884	0.142	0.004	0	Medusa	--
evm.TU.Hic_asm8.1600	0	0.684082	0.197	0.001	0	Medusa	CDK5 and ABL1 enzyme substrate 1-like isoform X2 [Acropora millepora]
evm.TU.Hic_asm12.473	0	0.6808	0.554	0.077	0	Medusa	PREDICTED: NADH dehydrogenase [ubiquinone] iron-sulfur protein 6, mitochondrial-like [Hydra vulgaris]
evm.TU.Hic_asm8.411	0	0.679674	0.389	0.032	0	Medusa	PREDICTED: armadillo repeat-containing protein 3-like [Hydra vulgaris]
evm.TU.Hic_asm11.1029	0	0.674134	0.238	0.007	0	Medusa	UPF0686 protein C11orf1 homolog [Orbicella faveolata]
evm.TU.Hic_asm11.959	0	0.670823	0.586	0.122	0	Medusa	--
evm.TU.Hic_asm9.182	0	0.670388	0.167	0.001	0	Medusa	--
evm.TU.Hic_asm1.395	0	0.669719	0.264	0.004	0	Medusa	protein FAM183B-like [Actinia tenebrosa]
evm.TU.Hic_asm10.646	0	0.6676	0.188	0	0	Medusa	--
evm.TU.Hic_asm0.928	0	0.666397	0.389	0.037	0	Medusa	PREDICTED: uncharacterized protein LOC100203132 [Hydra vulgaris]
evm.TU.Hic_asm8.696	0	0.663957	0.286	0.006	0	Medusa	uncharacterized protein LOC116289395 [Actinia tenebrosa]
evm.TU.Hic_asm7.840	0	0.66275	0.389	0.032	0	Medusa	Wnt11A [Hydractinia echinata]
evm.TU.Hic_asm4.101	0	0.662441	0.911	0.826	0	Medusa	PREDICTED: Y-box factor homolog [Hydra vulgaris]
evm.TU.Hic_asm13.506	0	0.662367	0.39	0.049	0	Medusa	Coiled-coil domain-containing protein 37 [Exaiptasia diaphana]
evm.TU.Hic_asm9.1161	0	0.661561	0.311	0.051	0	Medusa	PREDICTED: cysteine sulfinic acid decarboxylase-like [Hydra vulgaris]
evm.TU.Hic_asm4.780	0	0.660861	0.245	0	0	Medusa	PREDICTED: cyclin-dependent kinase 14-like, partial [Hydra vulgaris]
evm.TU.Hic_asm11.106	0	0.659791	0.44	0.032	0	Medusa	PREDICTED: cyclin-dependent kinases regulatory subunit-like [Hydra vulgaris]
evm.TU.Hic_asm9.88	0	0.657756	0.23	0	0	Medusa	PREDICTED: uncharacterized protein LOC105844507, partial [Hydra vulgaris]
evm.TU.Hic_asm1.906	0	0.657049	0.471	0.042	0	Medusa	PREDICTED: 28S ribosomal protein S21, mitochondrial-like [Hydra vulgaris]
evm.TU.Hic_asm11.799	0	0.655963	0.231	0.001	0	Medusa	PREDICTED: creatine kinase B-type-like [Hydra vulgaris]
evm.TU.Hic_asm7.198	0	0.655756	0.324	0.041	0	Medusa	PREDICTED: LETM1 and EF-hand domain-containing protein 1, mitochondrial-like [Hydra vulgaris]
evm.TU.Hic_asm9.407	0	0.655395	0.941	0.957	0	Medusa	ubiquitin-40S ribosomal protein S27a [Nematostella vectensis]
evm.TU.Hic_asm6.890	0	0.654941	0.324	0.065	0	Medusa	PREDICTED: 4-aminobutyrate aminotransferase, mitochondrial-like [Hydra vulgaris]
evm.TU.Hic_asm14.989	0	0.653872	0.538	0.147	0	Medusa	PREDICTED: acyl carrier protein 2, mitochondrial-like [Hydra vulgaris]
evm.TU.Hic_asm14.97	0	0.650544	0.304	0.017	0	Medusa	uncharacterized protein LOC110060266 isoform X1 [Orbicella faveolata]
evm.TU.Hic_asm6.1212	0	0.650438	0.969	0.838	0	Medusa	cytochrome c [Orbicella faveolata]
evm.TU.Hic_asm8.487	0	0.648152	0.378	0.025	0	Medusa	spermatogenesis-associated protein 4-like [Stylophora pistillata]
evm.TU.Hic_asm2.827	0	0.647859	0.436	0.061	0	Medusa	PREDICTED: NADH dehydrogenase [ubiquinone] iron-sulfur protein 4, mitochondrial-like [Hydra vulgaris]
evm.TU.Hic_asm2.704	0	0.647241	0.262	0.024	0	Medusa	RecName: Full=G2/mitotic-specific cyclin-B [Hydra viridissima]
evm.TU.Hic_asm9.1144	0	0.646173	0.378	0.026	0	Medusa	Cytochrome b5 domain-containing protein 1 [Stylophora pistillata]
evm.TU.Hic_asm0.416	0	0.645121	0.3	0.013	0	Medusa	PREDICTED: testicular haploid expressed gene protein-like [Hydra vulgaris]
evm.TU.Hic_asm13.334	0	0.642285	0.612	0.159	0	Medusa	PREDICTED: mitochondrial-processing peptidase subunit beta-like [Hydra vulgaris]
evm.TU.Hic_asm6.1304	0	0.640537	0.26	0.016	0	Medusa	uncharacterized protein LOC111323319 [Stylophora pistillata]
evm.TU.Hic_asm12.628	0	0.638696	0.325	0.039	0	Medusa	PREDICTED: aurora kinase C [Hydra vulgaris]
evm.TU.Hic_asm9.1070	0	0.638548	0.338	0.037	0	Medusa	PREDICTED: kanadaptin-like [Hydra vulgaris]
evm.TU.Hic_asm9.1295	0	0.637666	0.442	0.023	0	Medusa	NADH dehydrogenase [ubiquinone] 1 alpha subcomplex subunit 5-like [Actinia tenebrosa]
evm.TU.Hic_asm9.345	0	0.63584	0.331	0.043	0	Medusa	PREDICTED: mitochondrial carnitine/acylcarnitine carrier protein CACL-like [Saccoglossus kowalevskii]
evm.TU.Hic_asm11.573	0	0.634158	0.228	0.001	0	Medusa	--
evm.TU.Hic_asm7.1505	0	0.633439	0.565	0.133	0	Medusa	cilia- and flagella-associated protein 47-like [Pocillopora damicornis]
evm.TU.Hic_asm10.467	0	0.632035	0.731	0.274	0	Medusa	PREDICTED: malate dehydrogenase, mitochondrial-like [Hydra vulgaris]
evm.TU.Hic_asm1.592	0	0.629818	0.37	0.025	0	Medusa	sperm flagellar protein 2 isoform X1 [Nematostella vectensis]
evm.TU.Hic_asm9.150	0	0.628377	0.461	0.073	0	Medusa	PREDICTED: protein dpy-30 homolog isoform X1 [Hydra vulgaris]
evm.TU.Hic_asm11.347	0	0.626382	0.94	0.912	0	Medusa	ubiquitin-60S ribosomal protein L40 [Nematostella vectensis]
evm.TU.Hic_asm6.1132	0	0.620073	0.225	0.001	0	Medusa	coiled-coil domain-containing protein 105-like [Stylophora pistillata]
evm.TU.Hic_asm8.926	0	0.618822	0.439	0.058	0	Medusa	PREDICTED: CDGSH iron-sulfur domain-containing protein 1-like [Hydra vulgaris]
evm.TU.Hic_asm10.218	0	0.618517	0.258	0	0	Medusa	probable DNA double-strand break repair Rad50 ATPase isoform X2 [Anneissia japonica]
evm.TU.Hic_asm14.276	0	0.615602	0.384	0.016	0	Medusa	dynein heavy chain 3, axonemal [Nematostella vectensis]
evm.TU.Hic_asm6.50	0	0.615267	0.358	0.012	0	Medusa	MORN repeat-containing protein 5 [Nematostella vectensis]
evm.TU.Hic_asm14.794	0	0.615119	0.543	0.176	0	Medusa	PREDICTED: probable aconitate hydratase, mitochondrial [Hydra vulgaris]
evm.TU.Hic_asm6.1133	0	0.612449	0.245	0.01	0	Medusa	coiled-coil domain-containing protein 105-like isoform X1 [Orbicella faveolata]
evm.TU.Hic_asm0.116	0	0.612132	0.388	0.039	0	Medusa	tRNA (cytosine(38)-C(5))-methyltransferase-like [Centruroides sculpturatus]
evm.TU.Hic_asm7.275	0	0.607509	0.325	0.018	0	Medusa	protein pitchfork [Nematostella vectensis]
evm.TU.Hic_asm7.1356	0	0.605131	0.232	0.001	0	Medusa	--
evm.TU.Hic_asm13.50	0	0.603595	0.205	0.001	0	Medusa	PREDICTED: major antigen-like [Hydra vulgaris]
evm.TU.Hic_asm8.1690	0	0.603222	0.385	0.024	0	Medusa	dynein heavy chain 1, axonemal-like [Pocillopora damicornis]
evm.TU.Hic_asm1.913	0	0.602907	0.397	0.072	0	Medusa	PREDICTED: proliferating cell nuclear antigen-like [Hydra vulgaris]
evm.TU.Hic_asm8.1284	0	0.602201	0.4	0.045	0	Medusa	PREDICTED: pericentriolar material 1 protein-like, partial [Hydra vulgaris]
evm.TU.Hic_asm8.1657	0	0.597428	0.256	0.038	0	Medusa	PREDICTED: PCNA-interacting partner-like [Hydra vulgaris]
evm.TU.Hic_asm9.109	0	0.596819	0.361	0.017	0	Medusa	dynein regulatory complex subunit 7-like [Pocillopora damicornis]
evm.TU.Hic_asm9.113	0	0.596392	0.363	0.066	0	Medusa	adenylate kinase 7-like [Pocillopora damicornis]
evm.TU.Hic_asm2.347	0	0.595942	0.224	0	0	Medusa	potassium/sodium hyperpolarization-activated cyclic nucleotide-gated channel 2 [Nematostella vectensis]
evm.TU.Hic_asm11.753	0	0.595735	0.241	0.018	0	Medusa	PREDICTED: monocarboxylate transporter 10-like [Hydra vulgaris]
evm.TU.Hic_asm7.577	0	0.594205	0.294	0.033	0	Medusa	PREDICTED: uncharacterized protein LOC100205951 [Hydra vulgaris]
evm.TU.Hic_asm8.1658	0	0.59313	0.35	0.018	0	Medusa	O(6)-methylguanine-induced apoptosis 2-like [Asterias rubens]
evm.TU.Hic_asm12.986	0	0.589	0.693	0.287	0	Medusa	PREDICTED: small nuclear ribonucleoprotein Sm D1-like [Hydra vulgaris]
evm.TU.Hic_asm7.1002_evm.TU.Hic_asm7.1003	0	0.584043	0.166	0.008	0	Medusa	--
evm.TU.Hic_asm7.713	0	0.583947	0.21	0	0	Medusa	dentin sialophosphoprotein-like [Actinia tenebrosa]
evm.TU.Hic_asm4.135	0	0.582627	0.235	0.013	0	Medusa	uncharacterized protein C1orf158 homolog [Pocillopora damicornis]
evm.TU.Hic_asm2.709	0	0.581121	0.285	0.027	0	Medusa	PREDICTED: E3 ubiquitin-protein ligase arih1-like [Hydra vulgaris]
evm.TU.Hic_asm12.76	0	0.58053	0.297	0.031	0	Medusa	testis, prostate and placenta-expressed protein-like isoform X3 [Stylophora pistillata]
evm.TU.Hic_asm14.229	0	0.579696	0.153	0	0	Medusa	--
evm.TU.Hic_asm9.841	0	0.579021	0.19	0.001	0	Medusa	--
evm.TU.Hic_asm4.210	0	0.578543	0.379	0.016	0	Medusa	PREDICTED: spindle pole body component 110-like, partial [Hydra vulgaris]
evm.TU.Hic_asm8.1018	0	0.577012	0.353	0.022	0	Medusa	PREDICTED: EF-hand calcium-binding domain-containing protein 10-like [Hydra vulgaris]
evm.TU.Hic_asm11.364	0	0.576978	0.163	0.001	0	Medusa	--	f
evm.TU.Hic_asm7.148	0	0.576584	0.097	0.015	0	Medusa	myosin essential light chain [Aurelia sp. 2017-HT]
evm.TU.Hic_asm4.88	0	0.573979	0.22	0	0	Medusa	cartilage oligomeric matrix protein-like, partial [Drosophila serrata]
evm.TU.Hic_asm6.745	0	0.573668	0.331	0.011	0	Medusa	axonemal dynein light chain domain-containing protein 1-like [Stylophora pistillata]
evm.TU.Hic_asm9.573	0	0.573083	0.323	0.038	0	Medusa	IQ domain-containing protein G-like [Stylophora pistillata]
evm.TU.Hic_asm10.481	0	0.572352	0.178	0.001	0	Medusa	NUAK family SNF1-like kinase 1 [Pocillopora damicornis]
evm.TU.Hic_asm9.657	0	0.572346	0.213	0	0	Medusa	--
evm.TU.Hic_asm6.864	0	0.572222	0.329	0.002	0	Medusa	PREDICTED: arp2/3 complex-activating protein rickA-like [Priapulus caudatus]
evm.TU.Hic_asm7.1464	0	0.571132	0.274	0.024	0	Medusa	uncharacterized protein C9orf135-like [Orbicella faveolata]
evm.TU.Hic_asm8.445	0	0.569986	0.458	0.061	0	Medusa	uncharacterized protein LOC114956964 [Acropora millepora]
evm.TU.Hic_asm9.257	0	0.56849	0.358	0.033	0	Medusa	radial spoke head protein 9 homolog [Acropora millepora]
evm.TU.Hic_asm0.934	0	0.567697	0.356	0.02	0	Medusa	uncharacterized protein C4orf22 homolog isoform X2 [Orbicella faveolata]
evm.TU.Hic_asm7.1155	0	0.564724	0.368	0.059	0	Medusa	PREDICTED: structural maintenance of chromosomes protein 3-like [Hydra vulgaris]
evm.TU.Hic_asm3.1035	0	0.557178	0.359	0.022	0	Medusa	kinetochore protein Spc25-like isoform X1 [Dendronephthya gigantea]
evm.TU.Hic_asm14.349	0	0.557144	0.502	0.105	0	Medusa	PREDICTED: cytochrome b-c1 complex subunit 2, mitochondrial-like isoform X1 [Hydra vulgaris]
evm.TU.Hic_asm12.673	0	0.555651	0.354	0.048	0	Medusa	PREDICTED: targeting protein for Xklp2 homolog [Hydra vulgaris]
evm.TU.Hic_asm10.21	0	0.552394	0.556	0.203	0	Medusa	PREDICTED: GTP-binding nuclear protein Ran-like [Hydra vulgaris]
evm.TU.Hic_asm10.174	0	0.552327	0.44	0.085	0	Medusa	PREDICTED: probable peptide chain release factor C12orf65 homolog, mitochondrial [Hydra vulgaris]
evm.TU.Hic_asm7.227	0	0.551202	0.203	0.005	0	Medusa	testis-expressed protein 36-like [Orbicella faveolata]
evm.TU.Hic_asm10.719	0	0.548308	0.282	0.077	0	Medusa	PREDICTED: ubiquitin-conjugating enzyme E2 G1-like [Hydra vulgaris]
evm.TU.Hic_asm8.608	0	0.54767	0.306	0.028	0	Medusa	PREDICTED: DNA ligase 1-like [Hydra vulgaris]
evm.TU.Hic_asm11.542	0	0.5446	0.425	0.076	0	Medusa	PREDICTED: structural maintenance of chromosomes protein 4-like [Hydra vulgaris]
evm.TU.Hic_asm13.868	0	0.544525	0.28	0	0	Medusa	boule-like protein 3, partial [Hydra vulgaris]
evm.TU.Hic_asm8.671	0	0.544128	0.959	0.962	0	Medusa	PREDICTED: 40S ribosomal protein S12-like [Hydra vulgaris]
evm.TU.Hic_asm1.72	0	0.543292	0.262	0.024	0	Medusa	PREDICTED: serine/threonine-protein kinase NIM1-like [Hydra vulgaris]
evm.TU.Hic_asm4.908	0	0.537901	0.566	0.162	0	Medusa	PREDICTED: PRELI domain-containing protein 1, mitochondrial-like [Hydra vulgaris]
evm.TU.Hic_asm8.709	0	0.537787	0.219	0.004	0	Medusa	kinesin-like protein KIF9 [Orbicella faveolata]
evm.TU.Hic_asm1.807	0	0.536065	0.212	0.011	0	Medusa	ABC transporter B family member 1-like isoform X2 [Pomacea canaliculata]
evm.TU.Hic_asm1.948	0	0.535909	0.259	0.05	0	Medusa	PREDICTED: dual specificity protein phosphatase CDC14A [Hydra vulgaris]
evm.TU.Hic_asm4.116	0	0.535571	0.088	0.015	0	Medusa	PREDICTED: mitotic spindle assembly checkpoint protein MAD2A-like [Hydra vulgaris]
evm.TU.Hic_asm11.512	0	0.53119	0.393	0.152	0	Medusa	PREDICTED: very long-chain specific acyl-CoA dehydrogenase, mitochondrial-like [Hydra vulgaris]
evm.TU.Hic_asm10.451	0	0.52878	0.335	0.026	0	Medusa	leucine-rich repeat-containing protein 43-like [Orbicella faveolata]
evm.TU.Hic_asm11.685	0	0.528252	0.313	0.015	0	Medusa	hypothetical protein CAPTEDRAFT_223104 [Capitella teleta]
evm.TU.Hic_asm9.1391	0	0.5263	0.264	0.039	0	Medusa	--
evm.TU.Hic_asm7.771	0	0.523465	0.413	0.068	0	Medusa	cilia- and flagella-associated protein 99-like [Actinia tenebrosa]
evm.TU.Hic_asm10.271	0	0.519908	0.392	0.046	0	Medusa	PREDICTED: NADH dehydrogenase [ubiquinone] 1 alpha subcomplex subunit 8-like [Hydra vulgaris]
evm.TU.Hic_asm8.769	0	0.516685	0.219	0	0	Medusa	PREDICTED: uncharacterized protein LOC100215152 [Hydra vulgaris]
evm.TU.Hic_asm0.773	0	0.515112	0.313	0.014	0	Medusa	33 kDa inner dynein arm light chain, axonemal-like [Dendronephthya gigantea]
evm.TU.Hic_asm9.1137	0	0.514763	0.201	0	0	Medusa	PREDICTED: sterile alpha motif domain-containing protein 15-like [Hydra vulgaris]
evm.TU.Hic_asm8.1162	0	0.51216	0.384	0.061	0	Medusa	PREDICTED: suppressor of G2 allele of SKP1 homolog [Hydra vulgaris]
evm.TU.Hic_asm10.192	0	0.511432	0.23	0.021	0	Medusa	uncharacterized protein LOC114520418 [Dendronephthya gigantea]
evm.TU.Hic_asm14.430	0	0.510081	0.201	0.001	0	Medusa	PREDICTED: exportin-6-like [Hydra vulgaris]
evm.TU.Hic_asm3.193	0	0.509578	0.297	0.009	0	Medusa	hypothetical protein pdam_00009668 [Pocillopora damicornis]
evm.TU.Hic_asm14.154	0	0.508295	0.191	0	0	Medusa	--
evm.TU.Hic_asm13.41	0	0.506685	0.483	0.177	0	Medusa	PREDICTED: small nuclear ribonucleoprotein F-like [Hydra vulgaris]
evm.TU.Hic_asm11.759	0	0.505138	0.318	0.004	0	Medusa	--
evm.TU.Hic_asm11.231	0	0.502554	0.277	0.029	0	Medusa	PREDICTED: intraflagellar transport protein 81 homolog [Hydra vulgaris]
evm.TU.Hic_asm12.328	0	0.500624	0.201	0.045	0	Medusa	PREDICTED: actin-binding protein anillin-like [Hydra vulgaris]
evm.TU.Hic_asm11.1113	0	0.500405	0.36	0.066	0	Medusa	PREDICTED: regulator of nonsense transcripts 3B-like, partial [Hydra vulgaris]
evm.TU.Hic_asm8.920	0	0.498393	0.437	0.074	0	Medusa	fatty acid oxidation complex, alpha subunit [Ancylostoma caninum]
evm.TU.Hic_asm8.843	0	0.498174	0.362	0.045	0	Medusa	coiled-coil domain-containing protein 178-like isoform X2 [Stylophora pistillata]
evm.TU.Hic_asm8.318	0	0.496867	0.37	0.042	0	Medusa	caltractin isoform X2 [Orbicella faveolata]
evm.TU.Hic_asm11.674	0	0.496449	0.199	0	0	Medusa	anion exchange protein 2-like [Orbicella faveolata]
evm.TU.Hic_asm9.125	0	0.496349	0.279	0.095	0	Medusa	PREDICTED: AN1-type zinc finger protein 5-like [Hydra vulgaris]
evm.TU.Hic_asm14.315	0	0.496137	0.288	0.032	0	Medusa	coiled-coil domain-containing protein 40-like isoform X1 [Acanthaster planci]
evm.TU.Hic_asm14.939	0	0.495746	0.322	0.042	0	Medusa	dynein intermediate chain 3, ciliary-like [Dendronephthya gigantea]
evm.TU.Hic_asm10.90	0	0.493837	0.358	0.039	0	Medusa	macrophage migration inhibitory factor homolog [Melanaphis sacchari]
evm.TU.Hic_asm7.117	0	0.493219	0.45	0.146	0	Medusa	coiled-coil domain-containing protein 83-like isoform X1 [Pocillopora damicornis]
evm.TU.Hic_asm3.655	0	0.492793	0.125	0.011	0	Medusa	--
evm.TU.Hic_asm12.603	0	0.491723	0.515	0.138	0	Medusa	PREDICTED: enoyl-CoA delta isomerase 2, mitochondrial-like [Hydra vulgaris]
evm.TU.Hic_asm8.1624	0	0.486604	0.532	0.155	0	Medusa	PREDICTED: proteasome maturation protein-like [Hydra vulgaris]
evm.TU.Hic_asm3.1250	0	0.485607	0.363	0.068	0	Medusa	PREDICTED: chromobox protein homolog 1-like [Hydra vulgaris]
evm.TU.Hic_asm8.706	0	0.482273	0.348	0.053	0	Medusa	protein FAM47E-like [Acropora millepora]
evm.TU.Hic_asm4.1188	0	0.481009	0.379	0.065	0	Medusa	LOW QUALITY PROTEIN: nesprin-1-like [Acropora millepora]
evm.TU.Hic_asm11.365	0	0.480975	0.316	0.027	0	Medusa	dynein beta chain, ciliary-like [Actinia tenebrosa]
evm.TU.Hic_asm9.949	0	0.480842	0.196	0.005	0	Medusa	PREDICTED: leucine-rich repeat-containing protein 74B-like isoform X1 [Branchiostoma belcheri]
evm.TU.Hic_asm9.1289	0	0.480121	0.195	0	0	Medusa	--
evm.TU.Hic_asm9.1377	0	0.47948	0.341	0.055	0	Medusa	PREDICTED: centromere-associated protein E-like [Hydra vulgaris]
evm.TU.Hic_asm9.474	0	0.478364	0.146	0.007	0	Medusa	PREDICTED: uncharacterized protein LOC100202164 isoform X2 [Hydra vulgaris]
evm.TU.Hic_asm1.801	0	0.477127	0.337	0.035	0	Medusa	PREDICTED: cAMP-dependent protein kinase catalytic subunit alpha [Hydra vulgaris]
evm.TU.Hic_asm12.1122	0	0.476559	0.312	0.031	0	Medusa	PREDICTED: protein slowmo homolog 1-like [Hydra vulgaris]
evm.TU.Hic_asm1.836	0	0.476531	0.28	0.019	0	Medusa	myosin-J heavy chain isoform X1 [Nematostella vectensis]
evm.TU.Hic_asm8.1383	0	0.475696	0.266	0	0	Medusa	PREDICTED: uncharacterized protein LOC101234712 [Hydra vulgaris]
evm.TU.Hic_asm9.955	0	0.474399	0.34	0.046	0	Medusa	PREDICTED: DNA topoisomerase 2-alpha isoform X2 [Hydra vulgaris]
evm.TU.Hic_asm7.1497	0	0.472018	0.364	0.051	0	Medusa	PREDICTED: uncharacterized protein LOC101236470 [Hydra vulgaris]
evm.TU.Hic_asm4.403	0	0.470859	0.242	0.008	0	Medusa	PREDICTED: gelsolin-like protein 2 [Hydra vulgaris]
evm.TU.Hic_asm14.132	0	0.470619	0.17	0.001	0	Medusa	--
evm.TU.Hic_asm12.419	0	0.469273	0.197	0	0	Medusa	--
evm.TU.Hic_asm6.155	0	0.466807	0.402	0.066	0	Medusa	PREDICTED: medium-chain specific acyl-CoA dehydrogenase, mitochondrial-like [Hydra vulgaris]
evm.TU.Hic_asm6.645	0	0.466391	0.195	0	0	Medusa	--
evm.TU.Hic_asm4.158	0	0.465991	0.183	0	0	Medusa	PREDICTED: uncharacterized protein LOC101240516 [Hydra vulgaris]
evm.TU.Hic_asm14.271	0	0.465191	0.226	0	0	Medusa	--
evm.TU.Hic_asm4.493	0	0.46409	0.15	0	0	Medusa	--
evm.TU.Hic_asm8.639	0	0.463436	0.244	0.035	0	Medusa	PREDICTED: serine/threonine-protein kinase ICK-like [Hydra vulgaris]
evm.TU.Hic_asm11.73	0	0.462441	0.76	0.472	0	Medusa	PREDICTED: uncharacterized protein LOC105845107 [Hydra vulgaris]
evm.TU.Hic_asm0.1191	0	0.459805	0.826	0.733	0	Medusa	PREDICTED: 40S ribosomal protein S8-like [Hydra vulgaris]
evm.TU.Hic_asm0.495	0	0.459167	0.293	0.026	0	Medusa	protein LKAAEAR1-like [Pocillopora damicornis]
evm.TU.Hic_asm6.817	0	0.459047	0.578	0.217	0	Medusa	aminoacyl tRNA synthase complex-interacting multifunctional protein 1 isoform X1 [Lingula anatina]
evm.TU.Hic_asm7.282	0	0.458596	0.22	0.023	0	Medusa	PREDICTED: protein FAM154A-like [Hydra vulgaris]
evm.TU.Hic_asm4.1137	0	0.457838	0.299	0.018	0	Medusa	cilia- and flagella-associated protein 65-like [Pocillopora damicornis]
evm.TU.Hic_asm9.1195	0	0.457541	0.262	0.012	0	Medusa	uncharacterized protein LOC116296160 [Actinia tenebrosa]
evm.TU.Hic_asm8.1070	0	0.456137	0.277	0.035	0	Medusa	uncharacterized protein LOC116294762 isoform X1 [Actinia tenebrosa]
evm.TU.Hic_asm4.150	0	0.454665	0.362	0.048	0	Medusa	PREDICTED: uncharacterized protein LOC101239792 [Hydra vulgaris]
evm.TU.Hic_asm3.796	0	0.452887	0.278	0.019	0	Medusa	cilia- and flagella-associated protein 221 [Nematostella vectensis]
evm.TU.Hic_asm9.315	0	0.448591	0.284	0.025	0	Medusa	PREDICTED: protein regulator of cytokinesis 1-like [Hydra vulgaris]
evm.TU.Hic_asm7.1330	0	0.447561	0.317	0.012	0	Medusa	meiosis inhibitor protein 1-like, partial [Stegodyphus dumicola]
evm.TU.Hic_asm4.1165	0	0.447545	0.361	0.089	0	Medusa	basal body-orientation factor 1 isoform X3 [Nematostella vectensis]
evm.TU.Hic_asm1.662	0	0.445489	0.377	0.08	0	Medusa	PREDICTED: ruvB-like 1 [Hydra vulgaris]
evm.TU.Hic_asm14.764	0	0.444522	0.177	0.066	0	Medusa	--
evm.TU.Hic_asm8.1166	0	0.442156	0.46	0.121	0	Medusa	PREDICTED: SWI/SNF-related matrix-associated actin-dependent regulator of chromatin subfamily A member 5-like [Hydra vulgaris]
evm.TU.Hic_asm12.1190	0	0.438499	0.3	0.022	0	Medusa	PREDICTED: transmembrane prolyl 4-hydroxylase-like [Hydra vulgaris]
evm.TU.Hic_asm13.554	0	0.438164	0.189	0	0	Medusa	--
evm.TU.Hic_asm1.616	0	0.437432	0.389	0.068	0	Medusa	uncharacterized protein LOC114519071 [Dendronephthya gigantea]
evm.TU.Hic_asm9.1114	0	0.4366	0.284	0.013	0	Medusa	PREDICTED: UPF0728 protein [Branchiostoma belcheri]
evm.TU.Hic_asm8.1651	0	0.433008	0.231	0.027	0	Medusa	coiled-coil domain-containing protein 146 [Nematostella vectensis]
evm.TU.Hic_asm2.316	0	0.432701	0.439	0.112	0	Medusa	PREDICTED: NADH-ubiquinone oxidoreductase 20 kDa subunit-like [Hydra vulgaris]
evm.TU.Hic_asm11.742	0	0.432641	0.183	0.001	0	Medusa	--
evm.TU.Hic_asm6.876	0	0.43219	0.298	0.028	0	Medusa	coiled-coil domain-containing protein 171-like isoform X6 [Nematostella vectensis]
evm.TU.Hic_asm2.861	0	0.43153	0.362	0.073	0	Medusa	chromatin assembly factor 1 subunit A-like [Orbicella faveolata]
evm.TU.Hic_asm1.915	0	0.43069	0.37	0.079	0	Medusa	PREDICTED: protein HGV2-like isoform X1 [Hydra vulgaris]
evm.TU.Hic_asm7.1454	0	0.429869	0.363	0.069	0	Medusa	PREDICTED: C-Myc-binding protein-like isoform X2 [Hydra vulgaris]
evm.TU.Hic_asm2.764	0	0.42765	0.137	0.001	0	Medusa	PREDICTED: E3 ubiquitin-protein ligase MARCH2-like [Hydra vulgaris]
evm.TU.Hic_asm12.1217	0	0.427126	0.29	0.023	0	Medusa	translin-associated factor X-interacting protein 1-like [Pocillopora damicornis]
evm.TU.Hic_asm13.766	0	0.425064	0.349	0.065	0	Medusa	PREDICTED: cAMP-dependent protein kinase type II regulatory subunit-like isoform X1 [Hydra vulgaris]
evm.TU.Hic_asm8.1345	0	0.42402	0.176	0.001	0	Medusa	PREDICTED: uncharacterized protein LOC100214193 [Hydra vulgaris]
evm.TU.Hic_asm9.1386	0	0.424012	0.178	0	0	Medusa	muscle calcium channel subunit alpha-1-like isoform X5 [Mizuhopecten yessoensis]
evm.TU.Hic_asm12.383	0	0.421941	0.262	0.052	0	Medusa	PREDICTED: putative leucine-rich repeat-containing protein DDB_G0290503 [Hydra vulgaris]
evm.TU.Hic_asm11.1100	0	0.421934	0.291	0.023	0	Medusa	uncharacterized protein LOC111707786 [Eurytemora affinis]
evm.TU.Hic_asm8.784	0	0.421645	0.433	0.102	0	Medusa	PREDICTED: NADH dehydrogenase [ubiquinone] 1 beta subcomplex subunit 8, mitochondrial-like [Hydra vulgaris]
evm.TU.Hic_asm6.399	0	0.421383	0.171	0	0	Medusa	hypothetical protein pdam_00004722 [Pocillopora damicornis]
evm.TU.Hic_asm0.595	0	0.421069	0.444	0.119	0	Medusa	PREDICTED: NADH dehydrogenase [ubiquinone] flavoprotein 1, mitochondrial-like [Hydra vulgaris]
evm.TU.Hic_asm10.495	0	0.420466	0.075	0.002	0	Medusa	uncharacterized protein LOC106158946 [Lingula anatina]
evm.TU.Hic_asm2.143	0	0.420109	0.234	0.03	0	Medusa	PREDICTED: ATP-dependent Clp protease ATP-binding subunit clpX-like, mitochondrial isoform X1 [Hydra vulgaris]
evm.TU.Hic_asm11.942	0	0.419989	0.177	0	0	Medusa	regulator of G-protein signaling protein-like [Nematostella vectensis]
evm.TU.Hic_asm9.455	0	0.418134	0.278	0.017	0	Medusa	PREDICTED: dynein light chain 1, axonemal-like [Hydra vulgaris]
evm.TU.Hic_asm10.517	0	0.417092	0.273	0.015	0	Medusa	coiled-coil domain-containing protein 65-like [Acanthaster planci]
evm.TU.Hic_asm9.788	0	0.416952	0.307	0.029	0	Medusa	PREDICTED: claspin-like [Hydra vulgaris]
evm.TU.Hic_asm11.623	0	0.416842	0.176	0	0	Medusa	serine/threonine-protein kinase par-1-like isoform X1 [Asterias rubens]
evm.TU.Hic_asm12.780	0	0.416327	0.181	0	0	Medusa	--
evm.TU.Hic_asm6.215	0	0.415872	0.201	0.003	0	Medusa	PREDICTED: adenylate kinase isoenzyme 5-like [Hydra vulgaris]
evm.TU.Hic_asm0.521	0	0.41579	0.286	0.025	0	Medusa	DPY30 domain-containing protein 1-like [Actinia tenebrosa]
evm.TU.Hic_asm4.792	0	0.415083	0.281	0.021	0	Medusa	T-complex-associated testis-expressed protein 1-like [Orbicella faveolata]
evm.TU.Hic_asm8.1534	0	0.413028	0.184	0.013	0	Medusa	PREDICTED: WD repeat-containing protein 87-like, partial [Hydra vulgaris]
evm.TU.Hic_asm12.809	0	0.412597	0.151	0.001	0	Medusa	--
evm.TU.Hic_asm2.264	0	0.411619	0.464	0.141	0	Medusa	hypothetical protein HELRODRAFT_194728 [Helobdella robusta]
evm.TU.Hic_asm7.1022	0	0.408905	0.284	0.018	0	Medusa	ciliary-associated calcium-binding coiled-coil protein 1-like isoform X2 [Acropora millepora]
evm.TU.Hic_asm2.298	0	0.407952	0.151	0.017	0	Medusa	--
evm.TU.Hic_asm0.626	0	0.407083	0.899	0.939	0	Medusa	PREDICTED: 60S ribosomal protein L34-like isoform X2 [Hydra vulgaris]
evm.TU.Hic_asm3.470	0	0.406549	0.539	0.199	0	Medusa	receptor-type tyrosine-protein phosphatase delta-like isoform X2 [Orbicella faveolata]
evm.TU.Hic_asm3.85	0	0.406379	0.166	0.002	0	Medusa	PREDICTED: band 4.1-like protein 5 [Hydra vulgaris]
evm.TU.Hic_asm7.1534	0	0.405786	0.529	0.212	0	Medusa	PREDICTED: nuclear migration protein nudC-like [Hydra vulgaris]
evm.TU.Hic_asm8.565	0	0.405359	0.273	0.023	0	Medusa	centrosomal protein of 135 kDa-like isoform X1 [Orbicella faveolata]
evm.TU.Hic_asm10.522	0	0.404234	0.173	0.003	0	Medusa	radial spoke head protein 4 homolog A [Nematostella vectensis]
evm.TU.Hic_asm3.1179	0	0.40283	0.246	0.004	0	Medusa	--
evm.TU.Hic_asm7.1292	0	0.402766	0.296	0.025	0	Medusa	PREDICTED: isocitrate dehydrogenase [NAD] subunit beta, mitochondrial-like [Hydra vulgaris]
evm.TU.Hic_asm2.345_evm.TU.Hic_asm2.346	0	0.401631	0.173	0.003	0	Medusa	--
evm.TU.Hic_asm3.95	0	0.400862	0.926	0.934	0	Medusa	PREDICTED: 60S ribosomal protein L23-like [Hydra vulgaris]
evm.TU.Hic_asm7.115	0	0.398429	0.291	0.071	0	Medusa	PREDICTED: uncharacterized protein DDB_G0283357-like isoform X1 [Hydra vulgaris]
evm.TU.Hic_asm4.41	0	0.398045	0.218	0.037	0	Medusa	PREDICTED: pleckstrin homology domain-containing family G member 3-like [Hydra vulgaris]
evm.TU.Hic_asm7.262	0	0.396827	0.519	0.182	0	Medusa	PREDICTED: 26S proteasome non-ATPase regulatory subunit 4-like [Hydra vulgaris]
evm.TU.Hic_asm6.1259	0	0.396706	0.174	0	0	Medusa	sodium/hydrogen exchanger 10 [Nematostella vectensis]
evm.TU.Hic_asm11.777	0	0.39613	0.212	0.018	0	Medusa	unnamed protein product [Mytilus coruscus]
evm.TU.Hic_asm2.159	0	0.395932	0.288	0.013	0	Medusa	PREDICTED: NADH dehydrogenase [ubiquinone] 1 alpha subcomplex subunit 13-like [Hydra vulgaris]
evm.TU.Hic_asm2.908	0	0.392857	0.373	0.089	0	Medusa	PREDICTED: isocitrate dehydrogenase [NAD] subunit alpha, mitochondrial-like [Hydra vulgaris]
evm.TU.Hic_asm11.350	0	0.391474	0.358	0.075	0	Medusa	PREDICTED: eukaryotic translation initiation factor 4E type 2-like [Hydra vulgaris]
evm.TU.Hic_asm2.299	0	0.390838	0.236	0.033	0	Medusa	--
evm.TU.Hic_asm9.419	0	0.38866	0.229	0.002	0	Medusa	speedy protein A-like [Exaiptasia diaphana]
evm.TU.Hic_asm11.1124	0	0.38735	0.351	0.071	0	Medusa	PREDICTED: sodium/potassium-transporting ATPase subunit beta-1-like [Hydra vulgaris]
evm.TU.Hic_asm9.266	0	0.387161	0.43	0.142	0	Medusa	PREDICTED: protein phosphatase 1A-like [Hydra vulgaris]
evm.TU.Hic_asm12.721	0	0.38564	0.255	0.026	0	Medusa	coiled-coil domain-containing protein 113-like [Pocillopora damicornis]
evm.TU.Hic_asm14.838	0	0.385257	0.567	0.311	0	Medusa	PREDICTED: NHP2-like protein 1 [Hydra vulgaris]
evm.TU.Hic_asm8.14	0	0.38524	0.381	0.108	0	Medusa	PREDICTED: D(1A) dopamine receptor-like [Hydra vulgaris]
evm.TU.Hic_asm10.69	0	0.385228	0.431	0.127	0	Medusa	PREDICTED: coiled-coil-helix-coiled-coil-helix domain-containing protein 2-like [Hydra vulgaris]
evm.TU.Hic_asm6.794	0	0.385026	0.294	0.036	0	Medusa	PREDICTED: transcriptional adapter 1-like isoform X1 [Hydra vulgaris]
evm.TU.Hic_asm8.673	0	0.384719	0.294	0.04	0	Medusa	PREDICTED: ribonucleoside-diphosphate reductase large subunit [Hydra vulgaris]
evm.TU.Hic_asm3.102	0	0.384128	0.3	0.044	0	Medusa	PREDICTED: condensin complex subunit 1-like [Hydra vulgaris]
evm.TU.Hic_asm2.673	0	0.383781	0.179	0.008	0	Medusa	tubulinyl-Tyr carboxypeptidase 1 isoform X3 [Nematostella vectensis]
evm.TU.Hic_asm13.425	0	0.383092	0.472	0.166	0	Medusa	PREDICTED: trichohyalin-like isoform X1 [Hydra vulgaris]
evm.TU.Hic_asm8.1590	0	0.38295	0.247	0	0	Medusa	PREDICTED: protein diaphanous homolog 1-like [Hydra vulgaris]
evm.TU.Hic_asm9.699	0	0.38105	0.108	0	0	Medusa	--
evm.TU.Hic_asm13.653	0	0.380998	0.424	0.184	0	Medusa	--
evm.TU.Hic_asm10.546	0	0.380641	0.518	0.211	0	Medusa	PREDICTED: ubiquitin-conjugating enzyme E2 L3-like [Hydra vulgaris]
evm.TU.Hic_asm10.477_evm.TU.Hic_asm10.478	0	0.379516	0.236	0.002	0	Medusa	--
evm.TU.Hic_asm1.35	0	0.3783	0.272	0.02	0	Medusa	PREDICTED: uncharacterized protein LOC101235783, partial [Hydra vulgaris]
evm.TU.Hic_asm4.1187	0	0.377793	0.326	0.061	0	Medusa	PREDICTED: uncharacterized protein LOC100206390 [Hydra vulgaris]
evm.TU.Hic_asm4.672	0	0.377211	0.232	0.056	0	Medusa	--
evm.TU.Hic_asm8.638	0	0.376468	0.283	0.039	0	Medusa	PREDICTED: thioredoxin domain-containing protein 9-like [Hydra vulgaris]
evm.TU.Hic_asm9.1283	0	0.375652	0.159	0.002	0	Medusa	--
evm.TU.Hic_asm8.1369	0	0.3754	0.264	0.036	0	Medusa	PREDICTED: hyaluronan mediated motility receptor-like [Hydra vulgaris]
evm.TU.Hic_asm9.1254	0	0.37383	0.357	0.092	0	Medusa	PREDICTED: small nuclear ribonucleoprotein Sm D2-like [Hydra vulgaris]
evm.TU.Hic_asm8.1444	0	0.369444	0.222	0.034	0	Medusa	AN1-type zinc finger protein 4-like [Acropora millepora]
evm.TU.Hic_asm12.1121	0	0.368807	0.274	0.02	0	Medusa	PREDICTED: importin-4-like isoform X1 [Hydra vulgaris]
evm.TU.Hic_asm11.543	0	0.36576	0.246	0.018	0	Medusa	X-ray radiation resistance-associated protein 1-like [Pocillopora damicornis]
evm.TU.Hic_asm3.318	0	0.364278	0.159	0	0	Medusa	cAMP-dependent protein kinase regulatory subunit-like [Stylophora pistillata]
evm.TU.Hic_asm8.626	0	0.361251	0.284	0.051	0	Medusa	PREDICTED: probable protein phosphatase 2C 60 [Hydra vulgaris]
evm.TU.Hic_asm9.715	0	0.361029	0.416	0.132	0	Medusa	PREDICTED: RNMT-activating mini protein-like [Hydra vulgaris]
evm.TU.Hic_asm8.489	0	0.360842	0.48	0.227	0	Medusa	PREDICTED: calnexin-like [Hydra vulgaris]
evm.TU.Hic_asm7.482	0	0.360369	0.291	0.044	0	Medusa	PREDICTED: transcription initiation factor TFIID subunit 12-like [Hydra vulgaris]
evm.TU.Hic_asm11.211	0	0.3594	0.169	0.001	0	Medusa	uncharacterized protein LOC111134606 [Crassostrea virginica]
evm.TU.Hic_asm3.1031	0	0.358825	0.147	0	0	Medusa	--
evm.TU.Hic_asm4.339	0	0.358458	0.405	0.124	0	Medusa	PREDICTED: signal peptidase complex subunit 1-like [Hydra vulgaris]
evm.TU.Hic_asm3.534	0	0.357588	0.149	0	0	Medusa	PREDICTED: dual specificity protein phosphatase CDC14A-like [Hydra vulgaris]
evm.TU.Hic_asm0.1167	0	0.357496	0.279	0.047	0	Medusa	uncharacterized protein C2orf81 homolog isoform X2 [Orbicella faveolata]
evm.TU.Hic_asm0.48	0	0.357147	0.312	0.072	0	Medusa	histone H2A.Z [Hydractinia echinata]
evm.TU.Hic_asm3.26	0	0.356878	0.363	0.093	0	Medusa	PREDICTED: 26S proteasome non-ATPase regulatory subunit 3-like [Hydra vulgaris]
evm.TU.Hic_asm8.385	0	0.356858	0.354	0.135	0	Medusa	PREDICTED: eukaryotic translation initiation factor 4E-binding protein 3-like [Hydra vulgaris]
evm.TU.Hic_asm12.795	0	0.354192	0.357	0.114	0	Medusa	PREDICTED: nucleoprotein TPR-like isoform X1 [Hydra vulgaris]
evm.TU.Hic_asm8.61	0	0.353723	0.407	0.116	0	Medusa	uncharacterized protein LOC117291247 [Asterias rubens]
evm.TU.Hic_asm0.1173	0	0.353497	0.118	0.008	0	Medusa	PREDICTED: F-box only protein 43-like [Hydra vulgaris]
evm.TU.Hic_asm12.554	0	0.353386	0.27	0.056	0	Medusa	dynein light chain roadblock-type 2 [Actinia tenebrosa]
evm.TU.Hic_asm2.542	0	0.353326	0.917	0.961	0	Medusa	PREDICTED: 40S ribosomal protein S17-like [Hydra vulgaris]
evm.TU.Hic_asm3.1180	0	0.353213	0.282	0.035	0	Medusa	PREDICTED: NADH dehydrogenase [ubiquinone] flavoprotein 2, mitochondrial-like [Hydra vulgaris]
evm.TU.Hic_asm9.823	0	0.352117	0.165	0	0	Medusa	PREDICTED: disintegrin and metalloproteinase domain-containing protein 25-like [Hydra vulgaris]
evm.TU.Hic_asm8.876	0	0.351644	0.376	0.112	0	Medusa	PREDICTED: structural maintenance of chromosomes protein 1A [Hydra vulgaris]
evm.TU.Hic_asm8.1091	0	0.350655	0.207	0.039	0	Medusa	cyclin-dependent kinase-like 2 [Acropora millepora]
evm.TU.Hic_asm8.1404	0	0.346242	0.336	0.177	0	Medusa	PREDICTED: tropomyosin-1-like [Hydra vulgaris]
evm.TU.Hic_asm11.156	0	0.345611	0.252	0.028	0	Medusa	PREDICTED: cohesin subunit SA-2-like isoform X1 [Hydra vulgaris]
evm.TU.Hic_asm14.428	0	0.345235	0.265	0.027	0	Medusa	prefoldin subunit 1-like [Orbicella faveolata]
evm.TU.Hic_asm4.802	0	0.345198	0.122	0	0	Medusa	--
evm.TU.Hic_asm10.112	0	0.344338	0.281	0.038	0	Medusa	PREDICTED: NADH-ubiquinone oxidoreductase subunit 8-like [Hydra vulgaris]
evm.TU.Hic_asm14.973	0	0.343799	0.221	0.028	0	Medusa	PREDICTED: protein FAM227A-like [Acropora digitifera]
evm.TU.Hic_asm4.205	0	0.342448	0.405	0.187	0	Medusa	thypedin [Hydra vulgaris]
evm.TU.Hic_asm2.643	0	0.342399	0.31	0.08	0	Medusa	PREDICTED: uncharacterized protein LOC100199317 [Hydra vulgaris]
evm.TU.Hic_asm8.419	0	0.342373	0.26	0.025	0	Medusa	PREDICTED: uncharacterized protein LOC100206968 [Hydra vulgaris]
evm.TU.Hic_asm6.1408	0	0.34237	0.151	0	0	Medusa	testis-specific serine/threonine-protein kinase 3-like [Stylophora pistillata]
evm.TU.Hic_asm9.400	0	0.341744	0.11	0	0	Medusa	--
evm.TU.Hic_asm7.118	0	0.341628	0.142	0.001	0	Medusa	PREDICTED: protein TEX261-like [Hydra vulgaris]
evm.TU.Hic_asm7.79	0	0.341035	0.16	0.015	0	Medusa	PREDICTED: protein BUD31 homolog [Hydra vulgaris]
evm.TU.Hic_asm3.430	0	0.339084	0.162	0	0	Medusa	--
evm.TU.Hic_asm10.113	0	0.338659	0.561	0.294	0	Medusa	peptidyl-prolyl cis-trans isomerase FKBP1A [Aphantopus hyperantus]
evm.TU.Hic_asm4.14	0	0.338539	0.269	0.043	0	Medusa	PREDICTED: uncharacterized protein C4orf29 homolog [Hydra vulgaris]
evm.TU.Hic_asm6.1172	0	0.338167	0.15	0	0	Medusa	--
evm.TU.Hic_asm2.300	0	0.338134	0.117	0.014	0	Medusa	Tyrosine-protein kinase Abl [Exaiptasia diaphana]
evm.TU.Hic_asm5.702	0	0.337798	0.264	0.029	0	Medusa	PREDICTED: serine/threonine-protein kinase PLK1-like [Hydra vulgaris]
evm.TU.Hic_asm9.905	0	0.336706	0.293	0.087	0	Medusa	PREDICTED: lamin-B receptor-like isoform X1 [Hydra vulgaris]
evm.TU.Hic_asm4.482	0	0.33604	0.229	0.011	0	Medusa	zinc finger MYND domain-containing protein 12-like [Pocillopora damicornis]
evm.TU.Hic_asm8.975	0	0.334686	0.318	0.068	0	Medusa	PREDICTED: ran GTPase-activating protein 1-like [Hydra vulgaris]
evm.TU.Hic_asm9.714	0	0.334624	0.335	0.081	0	Medusa	PREDICTED: protein mago nashi homolog 2 [Hydra vulgaris]
evm.TU.Hic_asm6.1405	0	0.331858	0.253	0.028	0	Medusa	PREDICTED: geminin-like [Hydra vulgaris]
evm.TU.Hic_asm3.1146	0	0.330919	0.203	0.019	0	Medusa	PREDICTED: ADP-ribosylation factor-like protein 6 [Hydra vulgaris]
evm.TU.Hic_asm13.965	0	0.330704	0.198	0.027	0	Medusa	PREDICTED: OTU domain-containing protein 5-like [Hydra vulgaris]
evm.TU.Hic_asm7.841	0	0.330032	0.261	0.031	0	Medusa	PREDICTED: importin subunit alpha-1-like [Hydra vulgaris]
evm.TU.Hic_asm13.833	0	0.329061	0.325	0.078	0	Medusa	PREDICTED: proteasome subunit alpha type-5-like [Hydra vulgaris]
evm.TU.Hic_asm9.651	0	0.327642	0.099	0	0	Medusa	--
evm.TU.Hic_asm13.839	0	0.327277	0.128	0.005	0	Medusa	--
evm.TU.Hic_asm11.686	0	0.327152	0.181	0.008	0	Medusa	PREDICTED: ubiquitin carboxyl-terminal hydrolase 2-like [Hydra vulgaris]
evm.TU.Hic_asm6.776	0	0.326454	0.207	0.026	0	Medusa	PREDICTED: ankyrin repeat domain-containing protein 45-like [Hydra vulgaris]
evm.TU.Hic_asm3.977	0	0.324472	0.239	0.024	0	Medusa	PREDICTED: deleted in lung and esophageal cancer protein 1-like [Hydra vulgaris]
evm.TU.Hic_asm14.48	0	0.32412	0.339	0.093	0	Medusa	PREDICTED: uncharacterized protein ZC262.2-like [Hydra vulgaris]
evm.TU.Hic_asm13.753	0	0.322598	0.228	0.019	0	Medusa	IQ and AAA domain-containing protein 1-like [Orbicella faveolata]
evm.TU.Hic_asm7.214	0	0.322557	0.549	0.238	0	Medusa	superoxide dismutase [Cu-Zn] [Exaiptasia diaphana]
evm.TU.Hic_asm8.564	0	0.320567	0.239	0.014	0	Medusa	PREDICTED: importin-9-like [Hydra vulgaris]
evm.TU.Hic_asm11.449	0	0.318949	0.101	0.001	0	Medusa	--
evm.TU.Hic_asm8.1100	0	0.316606	0.208	0.018	0	Medusa	phospholipid-transporting ATPase IA-like [Stylophora pistillata]
evm.TU.Hic_asm10.1015	0	0.316258	0.29	0.071	0	Medusa	PREDICTED: ran-specific GTPase-activating protein-like [Hydra vulgaris]
evm.TU.Hic_asm14.637	0	0.315584	0.209	0.031	0	Medusa	PREDICTED: protein FRA10AC1-like [Hydra vulgaris]
evm.TU.Hic_asm8.1011	0	0.315273	0.147	0	0	Medusa	dual specificity protein kinase shkC-like [Orbicella faveolata]
evm.TU.Hic_asm6.377	0	0.315092	0.243	0.037	0	Medusa	PREDICTED: DNA polymerase epsilon subunit 3-like isoform X1 [Hydra vulgaris]
evm.TU.Hic_asm9.582	0	0.313484	0.139	0	0	Medusa	WD repeat-containing protein on Y chromosome [Nematostella vectensis]
evm.TU.Hic_asm11.1030	0	0.313454	0.187	0.006	0	Medusa	PREDICTED: serine/threonine-protein kinase SIK2-like isoform X3 [Hydra vulgaris]
evm.TU.Hic_asm3.326	0	0.313185	0.18	0.011	0	Medusa	PREDICTED: acyl-CoA-binding domain-containing protein 5A-like [Hydra vulgaris]
evm.TU.Hic_asm7.910	0	0.312278	0.233	0.032	0	Medusa	PREDICTED: deoxyuridine 5'-triphosphate nucleotidohydrolase-like [Hydra vulgaris]
evm.TU.Hic_asm14.872	0	0.311264	0.222	0.005	0	Medusa	PREDICTED: threo-3-hydroxyaspartate ammonia-lyase-like isoform X1 [Hydra vulgaris]
evm.TU.Hic_asm2.547	0	0.31083	0.219	0.021	0	Medusa	PREDICTED: DNA polymerase alpha catalytic subunit [Hydra vulgaris]
evm.TU.Hic_asm2.490	0	0.309037	0.327	0.094	0	Medusa	piggyBac transposable element-derived protein 2-like [Dendronephthya gigantea]
evm.TU.Hic_asm7.96	0	0.308391	0.223	0.021	0	Medusa	PREDICTED: isocitrate dehydrogenase [NAD] subunit gamma, mitochondrial-like [Hydra vulgaris]
evm.TU.Hic_asm13.474	0	0.308152	0.258	0.045	0	Medusa	PREDICTED: sarcolemmal membrane-associated protein-like isoform X1 [Hydra vulgaris]
evm.TU.Hic_asm2.158	0	0.307771	0.235	0.034	0	Medusa	PREDICTED: aldehyde dehydrogenase, mitochondrial [Hydra vulgaris]
evm.TU.Hic_asm8.1268	0	0.307291	0.236	0.033	0	Medusa	uncharacterized protein LOC110067912 isoform X2 [Orbicella faveolata]
evm.TU.Hic_asm9.151	0	0.306876	0.232	0.029	0	Medusa	myosin-11-like [Acropora millepora]
evm.TU.Hic_asm7.232	0	0.306768	0.266	0.046	0	Medusa	PREDICTED: mediator of RNA polymerase II transcription subunit 21-like [Hydra vulgaris]
evm.TU.Hic_asm2.659	0	0.306424	0.34	0.102	0	Medusa	proteasome subunit alpha type-4 [Exaiptasia diaphana]
evm.TU.Hic_asm6.1227	0	0.303915	0.223	0.024	0	Medusa	--
evm.TU.Hic_asm9.1000	0	0.3034	0.285	0.067	0	Medusa	hypothetical protein CAPTEDRAFT_186854 [Capitella teleta]
evm.TU.Hic_asm4.1028	0	0.301712	0.311	0.075	0	Medusa	PREDICTED: proteasome subunit beta type-1-B-like [Hydra vulgaris]
evm.TU.Hic_asm9.1410	0	0.30057	0.228	0.02	0	Medusa	PREDICTED: uncharacterized protein LOC100206910 [Hydra vulgaris]
evm.TU.Hic_asm5.588	0	0.300038	0.14	0	0	Medusa	potassium voltage-gated channel protein Shab-like [Exaiptasia diaphana]
evm.TU.Hic_asm8.1712	0	0.299453	0.245	0.03	0	Medusa	prefoldin subunit 6-like [Octopus vulgaris]
evm.TU.Hic_asm1.789	0	0.298947	0.39	0.142	0	Medusa	PREDICTED: kinesin-like protein KIF2A [Hydra vulgaris]
evm.TU.Hic_asm1.693	0	0.29888	0.256	0.043	0	Medusa	structural maintenance of chromosomes protein 2-like [Dendronephthya gigantea]
evm.TU.Hic_asm7.322	0	0.298008	0.218	0.036	0	Medusa	PREDICTED: trichohyalin-like [Hydra vulgaris]
evm.TU.Hic_asm3.433	0	0.29781	0.335	0.098	0	Medusa	PREDICTED: uncharacterized protein PF11_0213-like [Hydra vulgaris]
evm.TU.Hic_asm7.1133	0	0.29532	0.242	0.035	0	Medusa	PREDICTED: dihydropteridine reductase isoform X1 [Trachymyrmex septentrionalis]
evm.TU.Hic_asm3.1244	0	0.294909	0.441	0.172	0	Medusa	PREDICTED: aspartate--tRNA ligase, cytoplasmic-like [Hydra vulgaris]
evm.TU.Hic_asm0.682	0	0.294822	0.37	0.134	0	Medusa	PREDICTED: ATPase inhibitor A, mitochondrial-like [Hydra vulgaris]
evm.TU.Hic_asm4.618	0	0.29463	0.211	0.02	0	Medusa	leucine-rich repeat-containing protein 34-like [Actinia tenebrosa]
evm.TU.Hic_asm0.302	0	0.294293	0.13	0	0	Medusa	uncharacterized protein LOC117303049 [Asterias rubens]
evm.TU.Hic_asm1.585	0	0.293476	0.205	0.015	0	Medusa	sperm flagellar protein 2 isoform X1 [Nematostella vectensis]
evm.TU.Hic_asm12.437	0	0.293291	0.265	0.051	0	Medusa	PREDICTED: NADH dehydrogenase [ubiquinone] iron-sulfur protein 3, mitochondrial-like [Hydra vulgaris]
evm.TU.Hic_asm14.726	0	0.29322	0.208	0.013	0	Medusa	IQ domain-containing protein K [Exaiptasia diaphana]
evm.TU.Hic_asm3.1112	0	0.292221	0.268	0.049	0	Medusa	cullin-1 [Nematostella vectensis]
evm.TU.Hic_asm3.597	0	0.291112	0.44	0.199	0	Medusa	PREDICTED: probable citrate synthase 2, mitochondrial [Hydra vulgaris]
evm.TU.Hic_asm6.311	0	0.289458	0.263	0.052	0	Medusa	PREDICTED: NADH dehydrogenase [ubiquinone] 1 alpha subcomplex subunit 9, mitochondrial-like [Hydra vulgaris]
evm.TU.Hic_asm3.1214	0	0.288753	0.156	0.011	0	Medusa	PREDICTED: leucine-rich repeat-containing protein 45-like [Hydra vulgaris]
evm.TU.Hic_asm8.1204	0	0.288688	0.23	0.033	0	Medusa	PREDICTED: cytoplasmic dynein 2 heavy chain 1-like [Hydra vulgaris]
evm.TU.Hic_asm9.395	0	0.287619	0.317	0.112	0	Medusa	PREDICTED: E3 ubiquitin-protein ligase RNF8-like [Hydra vulgaris]
evm.TU.Hic_asm7.471	0	0.287158	0.204	0.012	0	Medusa	cilia- and flagella-associated protein 54 isoform X1 [Nematostella vectensis]
evm.TU.Hic_asm2.349	0	0.286957	0.197	0.013	0	Medusa	PREDICTED: PCNA-associated factor-like [Hydra vulgaris]
evm.TU.Hic_asm13.31	0	0.286213	0.149	0.006	0	Medusa	PREDICTED: ras-related protein Rap-1b-like [Hydra vulgaris]
evm.TU.Hic_asm11.824	0	0.284057	0.282	0.07	0	Medusa	PREDICTED: electron transfer flavoprotein subunit beta-like [Hydra vulgaris]
evm.TU.Hic_asm1.369	0	0.283	0.401	0.193	0	Medusa	PREDICTED: apolipophorins-like, partial [Hydra vulgaris]
evm.TU.Hic_asm4.152	0	0.282907	0.253	0.042	0	Medusa	PREDICTED: myosin-2 essential light chain-like [Hydra vulgaris]
evm.TU.Hic_asm1.712	0	0.282633	0.112	0	0	Medusa	--
evm.TU.Hic_asm3.1138	0	0.28184	0.412	0.163	0	Medusa	proteasome subunit beta type-3-like [Actinia tenebrosa]
evm.TU.Hic_asm4.525	0	0.281792	0.181	0.005	0	Medusa	PREDICTED: uncharacterized protein LOC100208542 [Hydra vulgaris]
evm.TU.Hic_asm4.575	0	0.280008	0.166	0.007	0	Medusa	PREDICTED: equilibrative nucleoside transporter 1-like isoform X2 [Hydra vulgaris]
evm.TU.Hic_asm8.30	0	0.279766	0.134	0.006	0	Medusa	--
evm.TU.Hic_asm12.42	0	0.278325	0.368	0.128	0	Medusa	PREDICTED: vesicular inhibitory amino acid transporter-like [Hydra vulgaris]
evm.TU.Hic_asm4.1174	0	0.278042	0.142	0.007	0	Medusa	PREDICTED: uncharacterized protein LOC105850063 [Hydra vulgaris]
evm.TU.Hic_asm8.245	0	0.277997	0.248	0.045	0	Medusa	PREDICTED: huntingtin-interacting protein K-like [Hydra vulgaris]
evm.TU.Hic_asm14.736	0	0.277847	0.191	0.028	0	Medusa	PREDICTED: UPF0472 protein C16orf72-like [Hydra vulgaris]
evm.TU.Hic_asm7.1196	0	0.277522	0.201	0.017	0	Medusa	PREDICTED: uncharacterized protein LOC101239766 [Hydra vulgaris]
evm.TU.Hic_asm4.756	0	0.275559	0.354	0.127	0	Medusa	PREDICTED: spectrin beta chain, non-erythrocytic 1-like [Hydra vulgaris]
evm.TU.Hic_asm2.935	0	0.274898	0.452	0.19	0	Medusa	PREDICTED: proteasome subunit alpha type-1-like [Hydra vulgaris]
evm.TU.Hic_asm2.703	0	0.27476	0.336	0.115	0	Medusa	PREDICTED: SURP and G-patch domain-containing protein 1-like [Hydra vulgaris]
evm.TU.Hic_asm10.634	0	0.274715	0.175	0.019	0	Medusa	PREDICTED: proline-rich protein 11-like isoform X1 [Hydra vulgaris]
evm.TU.Hic_asm7.1353	0	0.274276	0.313	0.088	0	Medusa	PREDICTED: SH3 domain-binding glutamic acid-rich-like protein 3 [Hydra vulgaris]
evm.TU.Hic_asm2.464	0	0.274231	0.238	0.051	0	Medusa	PREDICTED: G kinase-anchoring protein 1-like [Hydra vulgaris]
evm.TU.Hic_asm8.1655	0	0.274122	0.326	0.097	0	Medusa	proteasome subunit beta type-2 [Nematostella vectensis]
evm.TU.Hic_asm7.453	0	0.273965	0.159	0.009	0	Medusa	predicted protein [Trichoplax adhaerens]
evm.TU.Hic_asm8.1094	0	0.273783	0.129	0.001	0	Medusa	--
evm.TU.Hic_asm7.1452	0	0.27371	0.404	0.163	0	Medusa	PREDICTED: HIV Tat-specific factor 1 homolog [Hydra vulgaris]
evm.TU.Hic_asm9.669	0	0.273152	0.226	0.048	0	Medusa	PREDICTED: AT-rich interactive domain-containing protein 4B-like [Hydra vulgaris]
evm.TU.Hic_asm4.108	0	0.271822	0.147	0.005	0	Medusa	--
evm.TU.Hic_asm7.1580	0	0.271536	0.202	0.016	0	Medusa	PREDICTED: myb-like protein D [Hydra vulgaris]
evm.TU.Hic_asm2.59	0	0.270696	0.173	0.021	0	Medusa	melanocortin receptor 3-like [Pocillopora damicornis]
evm.TU.Hic_asm3.957	0	0.270663	0.212	0.023	0	Medusa	PREDICTED: dnaJ homolog subfamily C member 9-like [Hydra vulgaris]
evm.TU.Hic_asm7.98	0	0.270164	0.214	0.024	0	Medusa	PREDICTED: kinesin-like protein KIF11, partial [Hydra vulgaris]
evm.TU.Hic_asm7.327	0	0.269826	0.251	0.051	0	Medusa	PREDICTED: kinesin-like protein KIF20B [Hydra vulgaris]
evm.TU.Hic_asm14.623	0	0.267625	0.311	0.095	0	Medusa	PREDICTED: RING finger protein 151-like [Hydra vulgaris]
evm.TU.Hic_asm12.1033	0	0.267361	0.133	0.001	0	Medusa	uncharacterized protein LOC113666873 [Pocillopora damicornis]
evm.TU.Hic_asm8.1260	0	0.267186	0.484	0.239	0	Medusa	PREDICTED: uncharacterized protein LOC105843661 [Hydra vulgaris]
evm.TU.Hic_asm10.702	0	0.267073	0.141	0.02	0	Medusa	WD repeat-containing protein 81-like isoform X2 [Actinia tenebrosa]
evm.TU.Hic_asm2.208	0	0.26599	0.218	0.029	0	Medusa	PREDICTED: activating signal cointegrator 1-like [Hydra vulgaris]
evm.TU.Hic_asm9.1065	0	0.264936	0.351	0.124	0	Medusa	PREDICTED: proteasome subunit alpha type-3-like [Hydra vulgaris]
evm.TU.Hic_asm2.917	0	0.264799	0.134	0.004	0	Medusa	--
evm.TU.Hic_asm6.1282	0	0.26444	0.322	0.103	0	Medusa	PREDICTED: eukaryotic translation initiation factor 3 subunit M-like [Hydra vulgaris]
evm.TU.Hic_asm3.420	0	0.264403	0.175	0	0	Medusa	PREDICTED: paramyosin-like [Hydra vulgaris]
evm.TU.Hic_asm4.619	0	0.263984	0.264	0.065	0	Medusa	PREDICTED: acidic leucine-rich nuclear phosphoprotein 32 family member A-like [Hydra vulgaris]
evm.TU.Hic_asm7.259	0	0.263248	0.194	0.024	0	Medusa	dynein heavy chain 6, axonemal-like [Pocillopora damicornis]
evm.TU.Hic_asm11.910	0	0.262738	0.223	0.039	0	Medusa	PREDICTED: octopamine receptor beta-1R-like, partial [Hydra vulgaris]
evm.TU.Hic_asm7.627	0	0.262709	0.205	0.021	0	Medusa	PREDICTED: uncharacterized protein LOC100209668 [Hydra vulgaris]
evm.TU.Hic_asm10.1082	0	0.262549	0.337	0.12	0	Medusa	PREDICTED: uncharacterized protein LOC100200187 [Hydra vulgaris]
evm.TU.Hic_asm7.767	0	0.262027	0.196	0.02	0	Medusa	PREDICTED: E3 ubiquitin-protein ligase complex slx8-rfp subunit rfp2-like [Hydra vulgaris]
evm.TU.Hic_asm14.963	0	0.261411	0.252	0.055	0	Medusa	chromatin modulator polycomb protein [Podocoryna carnea]
evm.TU.Hic_asm11.129	0	0.261108	0.226	0.057	0	Medusa	PREDICTED: uncharacterized protein LOC100201115 [Hydra vulgaris]
evm.TU.Hic_asm8.676	0	0.261037	0.354	0.163	0	Medusa	PREDICTED: cytoplasmic dynein 1 heavy chain 1-like [Hydra vulgaris]
evm.TU.Hic_asm6.828	0	0.260519	0.187	0.031	0	Medusa	PREDICTED: kinesin-associated protein 3-like [Hydra vulgaris]
evm.TU.Hic_asm7.994	0	0.260224	0.169	0.007	0	Medusa	dynein heavy chain 5, axonemal-like isoform X2 [Acropora millepora]
evm.TU.Hic_asm4.251	0	0.258575	0.14	0.006	0	Medusa	PREDICTED: protein FAM92A1-like isoform X1 [Hydra vulgaris]
evm.TU.Hic_asm3.625	0	0.257497	0.213	0.032	0	Medusa	PREDICTED: DNA-directed RNA polymerase I subunit RPA2 [Hydra vulgaris]
evm.TU.Hic_asm8.113	0	0.257486	0.268	0.073	0	Medusa	PREDICTED: la-related protein 1B-like [Hydra vulgaris]
evm.TU.Hic_asm6.865	0	0.257158	0.163	0.002	0	Medusa	HORMA domain-containing protein 1-like isoform X1 [Acropora millepora]
evm.TU.Hic_asm7.1484	0	0.256792	0.185	0.011	0	Medusa	spermatogenesis-associated protein 24 [Nematostella vectensis]
evm.TU.Hic_asm12.68	0	0.256678	0.247	0.05	0	Medusa	radial spoke head protein 4 homolog A-like [Actinia tenebrosa]
evm.TU.Hic_asm10.850	0	0.256457	0.216	0.055	0	Medusa	PREDICTED: uncharacterized protein LOC101236069 [Hydra vulgaris]
evm.TU.Hic_asm9.1080	0	0.256363	0.192	0.02	0	Medusa	PREDICTED: uncharacterized protein LOC101238637 [Hydra vulgaris]
evm.TU.Hic_asm6.157	0	0.255415	0.192	0.017	0	Medusa	protein CASC1 isoform X1 [Nematostella vectensis]
evm.TU.Hic_asm12.389	0	0.255317	0.214	0.028	0	Medusa	PREDICTED: protein phosphatase 1 regulatory inhibitor subunit 16B-like [Hydra vulgaris]
evm.TU.Hic_asm9.828	0	0.25507	0.259	0.065	0	Medusa	PREDICTED: 26S proteasome non-ATPase regulatory subunit 8-like [Hydra vulgaris]
evm.TU.Hic_asm13.966	0	0.254051	0.237	0.053	0	Medusa	PREDICTED: bis(5'-adenosyl)-triphosphatase-like [Hydra vulgaris]
evm.TU.Hic_asm4.836	0	0.253837	0.175	0.025	0	Medusa	uncharacterized protein C7orf57-like isoform X2 [Stylophora pistillata]
evm.TU.Hic_asm6.1211	0	0.253074	0.264	0.068	0	Medusa	PREDICTED: centrosome-associated protein 350-like [Hydra vulgaris]
evm.TU.Hic_asm7.596	0	0.252643	0.18	0.009	0	Medusa	HEAT repeat-containing protein 4 [Exaiptasia diaphana]
evm.TU.Hic_asm8.1243	0	0.251922	0.159	0.003	0	Medusa	tetratricopeptide repeat protein 29-like [Acropora millepora]
evm.TU.Hic_asm6.1371	0	0.251643	0.188	0.017	0	Medusa	PREDICTED: mutS protein homolog 4-like [Acropora digitifera]
evm.TU.Hic_asm11.955	0	0.250399	0.107	0	0	Medusa	uncharacterized protein LOC111321069 isoform X1 [Stylophora pistillata]
evm.TU.Hic_asm7.311	0	0.250347	0.161	0.01	0	Medusa	uncharacterized protein LOC117296443 [Asterias rubens]
evm.TU.Hic_asm3.970	0	-0.257494	0.008	0.079	0	Medusa	PREDICTED: uncharacterized protein LOC105849435, partial [Hydra vulgaris]
evm.TU.Hic_asm3.210	0	-0.259305	0.029	0.154	0	Medusa	PREDICTED: 60S ribosomal protein L37a-like [Hydra vulgaris]
evm.TU.Hic_asm9.1010	0	-0.263777	0.077	0.188	0	Medusa	hypothetical protein FQR65_LT15145 [Abscondita terminalis]
evm.TU.Hic_asm8.66	0	-0.286664	0.023	0.106	0	Medusa	PREDICTED: EGF-like module-containing mucin-like hormone receptor-like 4 [Hydra vulgaris]
evm.TU.Hic_asm12.202	0	-0.293594	0.002	0.083	0	Medusa	PREDICTED: zinc metalloproteinase nas-4-like [Hydra vulgaris]
evm.TU.Hic_asm6.1332	0	-0.293632	0.084	0.201	0	Medusa	PREDICTED: fatty acyl-CoA reductase 1-like [Hydra vulgaris]
evm.TU.Hic_asm0.38	0	-0.298048	0.029	0.125	0	Medusa	hypothetical protein SAMD00019534_039350 [Acytostelium subglobosum LB1]
evm.TU.Hic_asm4.700	0	-0.302894	0.02	0.099	0	Medusa	PREDICTED: uncharacterized protein LOC100208449 [Hydra vulgaris]
evm.TU.Hic_asm10.178	0	-0.31293	0.031	0.143	0	Medusa	26S proteasome non-ATPase regulatory subunit 10-like [Octopus vulgaris]
evm.TU.Hic_asm4.533	0	-0.314569	0.066	0.214	0	Medusa	PREDICTED: dolichyl-diphosphooligosaccharide--protein glycosyltransferase 48 kDa subunit-like [Hydra vulgaris]
evm.TU.Hic_asm11.44	0	-0.318167	0.021	0.132	0	Medusa	PREDICTED: conserved oligomeric Golgi complex subunit 3-like isoform X1 [Hydra vulgaris]
evm.TU.Hic_asm6.674	0	-0.320905	0	0.086	0	Medusa	PREDICTED: uncharacterized protein LOC100212386 [Hydra vulgaris]
evm.TU.Hic_asm5.419	0	-0.324008	0.069	0.196	0	Medusa	PREDICTED: cell cycle control protein 50A-like [Hydra vulgaris]
evm.TU.Hic_asm8.1152	0	-0.330457	0.087	0.2	0	Medusa	PREDICTED: prosaposin-like isoform X1 [Hydra vulgaris]
evm.TU.Hic_asm7.501	0	-0.344097	0.058	0.165	0	Medusa	ribosomal protein S6 kinase 2 beta [Hydra vulgaris]
evm.TU.Hic_asm14.115	0	-0.356453	0.02	0.105	0	Medusa	--
evm.TU.Hic_asm4.465	0	-0.359719	0.11	0.256	0	Medusa	PREDICTED: guanine nucleotide-binding protein G(I)/G(S)/G(T) subunit beta-1 [Hydra vulgaris]
evm.TU.Hic_asm4.702	0	-0.366031	0.14	0.276	0	Medusa	PREDICTED: probable Bax inhibitor 1 [Hydra vulgaris]
evm.TU.Hic_asm7.800	0	-0.378931	0.127	0.26	0	Medusa	PREDICTED: mitogen-activated protein kinase kinase kinase 15-like [Hydra vulgaris]
evm.TU.Hic_asm11.312	0	-0.37992	0.048	0.145	0	Medusa	PREDICTED: Niemann-Pick C1 protein-like [Hydra vulgaris]
evm.TU.Hic_asm13.664	0	-0.385633	0.074	0.256	0	Medusa	PREDICTED: ADP-ribosylation factor 4 [Hydra vulgaris]
evm.TU.Hic_asm14.360	0	-0.398288	0.151	0.281	0	Medusa	PREDICTED: leukocyte receptor cluster member 8 homolog [Hydra vulgaris]
evm.TU.Hic_asm3.1130	0	-0.398359	0.001	0.059	0	Medusa	uncharacterized protein LOC111342431 [Stylophora pistillata]
evm.TU.Hic_asm6.1387	0	-0.402926	0.039	0.131	0	Medusa	PREDICTED: probable voltage-dependent N-type calcium channel subunit alpha-1B isoform X2 [Hydra vulgaris]
evm.TU.Hic_asm13.426	0	-0.404052	0.143	0.261	0	Medusa	PREDICTED: apoptosis regulator BAX-like [Hydra vulgaris]
evm.TU.Hic_asm8.341	0	-0.405396	0.124	0.287	0	Medusa	PREDICTED: V-type proton ATPase 16 kDa proteolipid subunit [Hydra vulgaris]
evm.TU.Hic_asm4.998	0	-0.417471	0.065	0.239	0	Medusa	beta-catenin [Podocoryna carnea]
evm.TU.Hic_asm6.353	0	-0.420649	0.186	0.304	0	Medusa	PREDICTED: heterogeneous nuclear ribonucleoprotein A2 homolog 2-like [Hydra vulgaris]
evm.TU.Hic_asm10.717	0	-0.431608	0.026	0.124	0	Medusa	PREDICTED: TNF receptor-associated factor 4-like [Hydra vulgaris]
evm.TU.Hic_asm2.691	0	-0.437444	0.045	0.205	0	Medusa	--
evm.TU.Hic_asm3.426	0	-0.4475	0.755	0.915	0	Medusa	PREDICTED: 40S ribosomal protein S13 [Hydra vulgaris]
evm.TU.Hic_asm4.1157	0	-0.454874	0.122	0.253	0	Medusa	PREDICTED: dual specificity protein phosphatase 10-like isoform X1 [Hydra vulgaris]
evm.TU.Hic_asm14.129	0	-0.45983	0.863	0.963	0	Medusa	40S ribosomal protein S9 [Stylophora pistillata]
evm.TU.Hic_asm0.597	0	-0.472507	0.768	0.922	0	Medusa	PREDICTED: 60S ribosomal protein L7-like [Hydra vulgaris]
evm.TU.Hic_asm11.1080	0	-0.478938	0.85	0.965	0	Medusa	platelet-activating factor acetylhydrolase IB subunit gamma-like [Stylophora pistillata]
evm.TU.Hic_asm8.413	0	-0.487434	0.126	0.296	0	Medusa	PREDICTED: syntenin-1-like isoform X1 [Hydra vulgaris]
evm.TU.Hic_asm8.1016	0	-0.498804	0.763	0.913	0	Medusa	PREDICTED: 40S ribosomal protein S3a-like [Hydra vulgaris]
evm.TU.Hic_asm7.822	0	-0.504764	0.036	0.222	0	Medusa	PREDICTED: alpha-mannosidase 2-like [Hydra vulgaris]
evm.TU.Hic_asm3.551	0	-0.511089	0.12	0.246	0	Medusa	PREDICTED: cyclic AMP-responsive element-binding protein isoform X3 [Hydra vulgaris]
evm.TU.Hic_asm8.1750	0	-0.515852	0.866	0.965	0	Medusa	PREDICTED: set1/Ash2 histone methyltransferase complex subunit ASH2-like [Hydra vulgaris]
evm.TU.Hic_asm2.860	0	-0.520806	0.159	0.292	0	Medusa	arginine/serine-rich coiled-coil protein 2-like isoform X1 [Mizuhopecten yessoensis]
evm.TU.Hic_asm1.69	0	-0.521859	0.006	0.073	0	Medusa	tyrosine-protein phosphatase Lar isoform X4 [Sitophilus oryzae]
evm.TU.Hic_asm9.115	0	-0.521874	0.995	0.996	0	Medusa	PREDICTED: heat shock protein HSP 90-alpha-like [Hydra vulgaris]
evm.TU.Hic_asm9.260	0	-0.534329	0.785	0.876	0	Medusa	--
evm.TU.Hic_asm8.491	0	-0.535793	0.812	0.948	0	Medusa	ribosomal protein L9, partial [Podocoryna carnea]
evm.TU.Hic_asm14.672	0	-0.537334	0.063	0.304	0	Medusa	histone H3.3 [Nematostella vectensis]
evm.TU.Hic_asm2.358	0	-0.53767	0.065	0.207	0	Medusa	PREDICTED: betaine--homocysteine S-methyltransferase 1-like [Hydra vulgaris]
evm.TU.Hic_asm5.105	0	-0.538994	0.811	0.942	0	Medusa	PREDICTED: 60S ribosomal protein L15-like [Hydra vulgaris]
evm.TU.Hic_asm7.1119	0	-0.543464	0.107	0.257	0	Medusa	PREDICTED: cathepsin Z-like [Hydra vulgaris]
evm.TU.Hic_asm12.653	0	-0.545708	0.097	0.32	0	Medusa	PREDICTED: RNA-binding protein 3-like [Hydra vulgaris]
evm.TU.Hic_asm8.763	0	-0.54864	0.042	0.14	0	Medusa	--
evm.TU.Hic_asm6.1234	0	-0.557676	0	0.073	0	Medusa	PREDICTED: uncharacterized protein LOC100199767 [Hydra vulgaris]
evm.TU.Hic_asm2.510	0	-0.561439	0.179	0.34	0	Medusa	RecName: Full=Tropomyosin-1 [Podocoryna carnea]
evm.TU.Hic_asm9.116	0	-0.562588	0.893	0.981	0	Medusa	PREDICTED: protein transport protein Sec23B-like [Hydra vulgaris]
evm.TU.Hic_asm8.719	0	-0.573227	0.12	0.35	0	Medusa	PREDICTED: protein transport protein Sec61 subunit alpha isoform 2 [Hydra vulgaris]
evm.TU.Hic_asm0.712	0	-0.581631	0.94	0.981	0	Medusa	elongation factor 1-alpha [Podocoryna carnea]
evm.TU.Hic_asm4.916	0	-0.590105	0.23	0.353	0	Medusa	PREDICTED: 23 kDa integral membrane protein-like [Hydra vulgaris]
evm.TU.Hic_asm9.569	0	-0.591488	0.042	0.154	0	Medusa	--
evm.TU.Hic_asm8.1179	0	-0.603136	0.759	0.939	0	Medusa	guanine nucleotide-binding protein subunit beta-like protein [Hydra vulgaris]
evm.TU.Hic_asm12.361	0	-0.604552	0.068	0.181	0	Medusa	uncharacterized protein LOC110053001 [Orbicella faveolata]
evm.TU.Hic_asm11.747	0	-0.608364	0.015	0.127	0	Medusa	--
evm.TU.Hic_asm11.79	0	-0.609722	0.859	0.967	0	Medusa	F-box only protein 36-like [Exaiptasia diaphana]
evm.TU.Hic_asm6.780	0	-0.611573	0.135	0.352	0	Medusa	PREDICTED: uncharacterized protein LOC101241713 [Hydra vulgaris]
evm.TU.Hic_asm14.253	0	-0.61939	0.009	0.079	0	Medusa	PREDICTED: chymotrypsin-like elastase family member 3B [Hydra vulgaris]
evm.TU.Hic_asm12.246	0	-0.623986	0.633	0.702	0	Medusa	dnaJ homolog subfamily A member 2-like [Orbicella faveolata]
evm.TU.Hic_asm3.432	0	-0.635508	0.515	0.624	0	Medusa	PREDICTED: ADP-ribosylation factor 1-like 2 [Hydra vulgaris]
evm.TU.Hic_asm8.1560	0	-0.644528	0.081	0.328	0	Medusa	glutamate-rich WD repeat-containing protein 1-like [Stylophora pistillata]
evm.TU.Hic_asm4.136	0	-0.647305	0.517	0.589	0	Medusa	PREDICTED: vigilin [Hydra vulgaris]
evm.TU.Hic_asm7.1007	0	-0.647359	0.769	0.944	0	Medusa	PREDICTED: 60S ribosomal protein L26-like [Hydra vulgaris]
evm.TU.Hic_asm12.300	0	-0.672793	0.83	0.964	0	Medusa	PREDICTED: uncharacterized protein LOC100210255 [Hydra vulgaris]
evm.TU.Hic_asm8.153	0	-0.677452	0.031	0.144	0	Medusa	hypothetical protein pdam_00013241 [Pocillopora damicornis]
evm.TU.Hic_asm13.866	0	-0.681711	0.031	0.329	0	Medusa	PREDICTED: ADP,ATP carrier protein 3, mitochondrial-like [Hydra vulgaris]
evm.TU.Hic_asm0.977	0	-0.684446	0.019	0.11	0	Medusa	--
evm.TU.Hic_asm10.969	0	-0.685763	0.172	0.341	0	Medusa	--
evm.TU.Hic_asm1.449	0	-0.695651	0.821	0.939	0	Medusa	PREDICTED: calreticulin-like [Hydra vulgaris]
evm.TU.Hic_asm4.406	0	-0.697925	0.795	0.94	0	Medusa	PREDICTED: 60S ribosomal protein L11-like isoform X2 [Hydra vulgaris]
evm.TU.Hic_asm1.42	0	-0.730958	0.229	0.384	0	Medusa	jun protein [Hydra vulgaris]
evm.TU.Hic_asm0.651	0	-0.733023	0.193	0.396	0	Medusa	--
evm.TU.Hic_asm11.608	0	-0.735401	0.813	0.942	0	Medusa	translationally-controlled tumor protein homolog isoform X1 [Acropora millepora]
evm.TU.Hic_asm12.360	0	-0.755678	0.011	0.203	0	Medusa	PREDICTED: probable glutathione S-transferase 7 [Hydra vulgaris]
evm.TU.Hic_asm0.932	0	-0.766189	0.036	0.151	0	Medusa	PREDICTED: uncharacterized protein LOC100215940 [Hydra vulgaris]
evm.TU.Hic_asm2.831	0	-0.770095	0.84	0.969	0	Medusa	PREDICTED: 60S ribosomal protein L36-like [Hydra vulgaris]
evm.TU.Hic_asm10.587	0	-0.779267	0.01	0.088	0	Medusa	chitinase 2 [Hydractinia echinata]
evm.TU.Hic_asm2.479	0	-0.780323	0.699	0.926	0	Medusa	PREDICTED: 60S ribosomal protein L17 [Hydra vulgaris]
evm.TU.Hic_asm11.598	0	-0.796759	0.639	0.819	0	Medusa	PREDICTED: soma ferritin-like [Hydra vulgaris]
evm.TU.Hic_asm11.504	0	-0.809872	0.677	0.827	0	Medusa	PREDICTED: eukaryotic initiation factor 4A-I-like [Hydra vulgaris]
evm.TU.Hic_asm7.875	0	-0.820645	0.055	0.192	0	Medusa	PREDICTED: uncharacterized protein LOC100200582 [Hydra vulgaris]
evm.TU.Hic_asm6.1027	0	-0.829724	0.57	0.743	0	Medusa	PREDICTED: 78 kDa glucose-regulated protein-like [Hydra vulgaris]
evm.TU.Hic_asm9.21	0	-0.830669	0.48	0.551	0	Medusa	bzip transcription factor C/EBP [Podocoryna carnea]
evm.TU.Hic_asm6.1289	0	-0.844123	0.805	0.94	0	Medusa	PREDICTED: 60S ribosomal protein L5-like [Hydra vulgaris]
evm.TU.Hic_asm8.644	0	-0.852778	0.641	0.768	0	Medusa	PREDICTED: 97 kDa heat shock protein [Hydra vulgaris]
evm.TU.Hic_asm10.131	0	-0.870719	0.632	0.819	0	Medusa	PREDICTED: thioredoxin-like [Hydra vulgaris]
evm.TU.Hic_asm7.1554	0	-0.872004	0.755	0.885	0	Medusa	PREDICTED: early growth response protein 1-B-like [Hydra vulgaris]
evm.TU.Hic_asm4.934	0	-0.878215	0.002	0.093	0	Medusa	PREDICTED: chitinase-3-like protein 1 [Hydra vulgaris]
evm.TU.Hic_asm0.241	0	-0.890754	0	0.151	0	Medusa	--
evm.TU.Hic_asm2.352	0	-0.900862	0.737	0.942	0	Medusa	PREDICTED: 40S ribosomal protein S6-like [Hydra vulgaris]
evm.TU.Hic_asm14.522	0	-0.913899	0.768	0.947	0	Medusa	PREDICTED: 60S ribosomal protein L3-like [Hydra vulgaris]
evm.TU.Hic_asm1.617	0	-0.918884	0.732	0.929	0	Medusa	PREDICTED: spermatogenesis-associated protein 5-like [Hydra vulgaris]
evm.TU.Hic_asm6.1141	0	-0.935044	0.784	0.952	0	Medusa	PREDICTED: 40S ribosomal protein S10-like [Hydra vulgaris]
evm.TU.Hic_asm6.1022	0	-0.950903	0.711	0.927	0	Medusa	PREDICTED: 60S ribosomal protein L7a-like [Hydra vulgaris]
evm.TU.Hic_asm4.573	0	-0.951076	0.871	0.95	0	Medusa	PREDICTED: zinc finger protein 510-like [Hydra vulgaris]
evm.TU.Hic_asm11.378	0	-0.964096	0.296	0.516	0	Medusa	PREDICTED: beta-amyloid-like protein [Hydra vulgaris]
evm.TU.Hic_asm6.1199	0	-0.967934	0.738	0.929	0	Medusa	RecName: Full=40S ribosomal protein S5 [Podocoryna carnea]
evm.TU.Hic_asm3.749	0	-0.978846	0.054	0.184	0	Medusa	uncharacterized LOC100212471 precursor [Hydra vulgaris]
evm.TU.Hic_asm8.89	0	-0.99565	0.63	0.826	0	Medusa	PREDICTED: dnaJ homolog subfamily A member 1-like [Hydra vulgaris]
evm.TU.Hic_asm7.619	0	-0.996565	0.276	0.418	0	Medusa	BAG domain-containing protein Samui-like [Limulus polyphemus]
evm.TU.Hic_asm13.913_evm.TU.Hic_asm13.914	0	-1.00262	0.227	0.499	0	Medusa	--
evm.TU.Hic_asm7.417	0	-1.02059	0.781	0.949	0	Medusa	PREDICTED: 40S ribosomal protein S4-like [Hydra vulgaris]
evm.TU.Hic_asm9.560	0	-1.02601	0.756	0.922	0	Medusa	--
evm.TU.Hic_asm4.223	0	-1.03203	0.517	0.782	0	Medusa	tubulin alpha-1A chain isoform X5 [Strongylocentrotus purpuratus]
evm.TU.Hic_asm6.1235	0	-1.04337	0	0.105	0	Medusa	PREDICTED: uncharacterized protein LOC100199767 [Hydra vulgaris]
evm.TU.Hic_asm3.935	0	-1.0498	0.006	0.149	0	Medusa	PREDICTED: glutathione S-transferase-like [Hydra vulgaris]
evm.TU.Hic_asm9.708	0	-1.05265	0.034	0.204	0	Medusa	hypothetical protein TCAL_04686 [Tigriopus californicus]
evm.TU.Hic_asm13.19	0	-1.05884	0.066	0.187	0	Medusa	uncharacterized protein LOC111325847 [Stylophora pistillata]
evm.TU.Hic_asm2.367	0	-1.063	0.837	0.956	0	Medusa	PREDICTED: translation elongation factor 2-like [Hydra vulgaris]
evm.TU.Hic_asm0.503	0	-1.07338	0.736	0.93	0	Medusa	PREDICTED: 60S ribosomal protein L19-like [Hydra vulgaris]
evm.TU.Hic_asm7.1326	0	-1.07456	0.032	0.175	0	Medusa	PREDICTED: uncharacterized protein LOC101240025 [Hydra vulgaris]
evm.TU.Hic_asm7.385	0	-1.09291	0.231	0.413	0	Medusa	PREDICTED: sequestosome-1-like [Hydra vulgaris]
evm.TU.Hic_asm13.89	0	-1.10079	0.021	0.118	0	Medusa	PREDICTED: uncharacterized protein LOC105849445 [Hydra vulgaris]
evm.TU.Hic_asm0.1166	0	-1.10228	0.692	0.933	0	Medusa	cyclophilin [Cerebratulus lacteus]
evm.TU.Hic_asm12.467	0	-1.13835	0.499	0.776	0	Medusa	bzip transcription factor MafL [Podocoryna carnea]
evm.TU.Hic_asm3.964	0	-1.23559	0.924	0.984	0	Medusa	heat shock 70 kDa protein [Hydra vulgaris]
evm.TU.Hic_asm9.416	0	-1.24004	0.198	0.423	0	Medusa	PREDICTED: proto-oncogene c-Fos-like isoform X2 [Hydra vulgaris]
evm.TU.Hic_asm6.76	0	-1.2446	0.055	0.174	0	Medusa	PREDICTED: guanine nucleotide exchange factor VAV2-like [Hydra vulgaris]
evm.TU.Hic_asm3.1043	0	-1.2544	0.392	0.668	0	Medusa	PREDICTED: elongation factor 1-beta-like [Hydra vulgaris]
evm.TU.Hic_asm7.571	0	-1.2783	0	0.191	0	Medusa	PREDICTED: multiple epidermal growth factor-like domains protein 11 [Hydra vulgaris]
evm.TU.Hic_asm14.553	0	-1.29917	0.844	0.981	0	Medusa	60S ribosomal protein L10-like [Hydra vulgaris]
evm.TU.Hic_asm13.952	0	-1.30465	0.039	0.131	0	Medusa	--
evm.TU.Hic_asm4.1212	0	-1.34416	0.001	0.129	0	Medusa	predicted protein, partial [Nematostella vectensis]
evm.TU.Hic_asm3.1109	0	-1.3558	0.421	0.722	0	Medusa	PREDICTED: ATP-binding cassette sub-family F member 2-like [Hydra vulgaris]
evm.TU.Hic_asm13.947	0	-1.36753	0	0.131	0	Medusa	--
evm.TU.Hic_asm1.773	0	-1.37434	0.863	0.971	0	Medusa	PREDICTED: 60S ribosomal protein L4-B-like [Hydra vulgaris]
evm.TU.Hic_asm0.133	0	-1.41817	0.441	0.818	0	Medusa	tubulin alpha-1A chain isoform X5 [Strongylocentrotus purpuratus]
evm.TU.Hic_asm12.357	0	-1.48668	0.169	0.425	0	Medusa	PREDICTED: probable glutathione S-transferase 7 [Hydra vulgaris]
evm.TU.Hic_asm11.590	0	-1.48917	0.002	0.158	0	Medusa	--
evm.TU.Hic_asm9.179	0	-1.51893	0.766	0.919	0	Medusa	PREDICTED: nucleolin 2-like isoform X1 [Hydra vulgaris]
evm.TU.Hic_asm13.316	0	-1.55792	0.003	0.073	0	Medusa	PREDICTED: coadhesin-like [Hydra vulgaris]
evm.TU.Hic_asm5.518	0	-1.56811	0.038	0.198	0	Medusa	PREDICTED: protein PFC0760c-like [Hydra vulgaris]
evm.TU.Hic_asm8.1097	0	-1.59481	0.054	0.162	0	Medusa	--
evm.TU.Hic_asm0.729	0	-1.6128	0.738	0.954	0	Medusa	PREDICTED: polyadenylate-binding protein 4-like [Hydra vulgaris]
evm.TU.Hic_asm12.356	0	-1.64494	0.097	0.364	0	Medusa	PREDICTED: probable glutathione S-transferase 7 [Hydra vulgaris]
evm.TU.Hic_asm10.380	0	-1.72621	0.308	0.549	0	Medusa	CDP-diacylglycerol--inositol 3-phosphatidyltransferase [Diabrotica virgifera virgifera]
evm.TU.Hic_asm10.805	0	-1.81562	0.029	0.178	0	Medusa	PREDICTED: chymotrypsinogen B-like [Hydra vulgaris]
evm.TU.Hic_asm3.524	0	-1.92847	0.485	0.814	0	Medusa	78 kDa glucose-regulated protein, partial [Conus frigidus]
evm.TU.Hic_asm9.142	0	-2.24802	0	0.172	0	Medusa	--
evm.TU.Hic_asm11.499	0	-2.37252	0.049	0.269	0	Medusa	--
evm.TU.Hic_asm9.143	0	-2.38529	0	0.186	0	Medusa	--
evm.TU.Hic_asm4.523	3.34463e-306	0.318881	0.097	0.02	5.23066e-302	Medusa	--
evm.TU.Hic_asm2.56	5.1928e-304	0.360379	0.797	0.816	8.12101e-300	Medusa	S15 [Suberites domuncula]
evm.TU.Hic_asm11.830	3.94009e-302	-0.390965	0.095	0.203	6.1619e-298	Medusa	metabotropic glutamate receptor 3-like [Actinia tenebrosa]
evm.TU.Hic_asm11.320	4.35538e-299	-0.463298	0.001	0.057	6.81138e-295	Medusa	Myosin heavy chain kinase B [Stylophora pistillata]
evm.TU.Hic_asm12.150	9.24983e-299	-0.292645	0.071	0.174	1.44658e-294	Medusa	PREDICTED: nose resistant to fluoxetine protein 6-like [Hydra vulgaris]
evm.TU.Hic_asm7.522	3.70806e-298	-1.92384	0.108	0.215	5.79904e-294	Medusa	uncharacterized protein LOC110055163 [Orbicella faveolata]
evm.TU.Hic_asm7.523	4.49274e-298	-0.76993	0.009	0.075	7.0262e-294	Medusa	--
evm.TU.Hic_asm3.339	1.79538e-296	-0.280719	0.037	0.125	2.8078e-292	Medusa	PREDICTED: rho-related GTP-binding protein RhoE-like isoform X1 [Hydra vulgaris]
evm.TU.Hic_asm14.343	1.1624e-295	-0.343639	0.035	0.122	1.81788e-291	Medusa	PREDICTED: myosin-6-like [Hydra vulgaris]
evm.TU.Hic_asm9.556	1.0863e-294	0.408244	0.483	0.306	1.69886e-290	Medusa	PREDICTED: L-asparaginase-like isoform X1 [Hydra vulgaris]
evm.TU.Hic_asm8.429	1.165e-293	0.312185	0.749	0.728	1.82194e-289	Medusa	uncharacterized protein LOC100198049 [Hydra vulgaris]
evm.TU.Hic_asm4.55	1.85538e-290	-0.261797	0.014	0.086	2.90163e-286	Medusa	--
evm.TU.Hic_asm8.1089	4.96404e-289	-0.513523	0.008	0.071	7.76326e-285	Medusa	--
evm.TU.Hic_asm11.201	7.68619e-289	-0.596284	0.011	0.079	1.20204e-284	Medusa	uncharacterized protein LOC114518207 isoform X1 [Dendronephthya gigantea]
evm.TU.Hic_asm0.930	2.2896e-288	-0.431183	0.048	0.139	3.58071e-284	Medusa	UPF0602 protein C4orf47 homolog [Acropora millepora]
evm.TU.Hic_asm13.892	8.13684e-287	-0.658129	0.023	0.1	1.27252e-282	Medusa	--
evm.TU.Hic_asm3.741	1.12253e-286	-0.296537	0.074	0.178	1.75552e-282	Medusa	PREDICTED: poly(rC)-binding protein 4-like [Hydra vulgaris]
evm.TU.Hic_asm10.459	2.55877e-286	-0.4788	0.045	0.137	4.00166e-282	Medusa	PREDICTED: TNF receptor-associated factor 5-like [Hydra vulgaris]
evm.TU.Hic_asm14.151	3.93132e-284	-0.518674	0.006	0.066	6.1482e-280	Medusa	--
evm.TU.Hic_asm0.295	1.10337e-283	-0.265798	0.065	0.163	1.72557e-279	Medusa	PREDICTED: cathepsin B-like [Hydra vulgaris]
evm.TU.Hic_asm10.1003	2.61593e-281	-0.383605	0.782	0.916	4.09106e-277	Medusa	chromodomain-helicase-DNA-binding protein 1-like [Nematostella vectensis]
evm.TU.Hic_asm10.147	9.67705e-281	-0.896295	0.032	0.113	1.51339e-276	Medusa	--
evm.TU.Hic_asm7.755	1.1247e-280	-0.570361	0.377	0.46	1.75892e-276	Medusa	PREDICTED: gelsolin-like protein 1 [Hydra vulgaris]
evm.TU.Hic_asm5.295	2.19187e-278	-0.438509	0.225	0.329	3.42786e-274	Medusa	PREDICTED: transcriptional activator protein Pur-alpha-like [Hydra vulgaris]
evm.TU.Hic_asm9.234	1.05556e-277	-0.311363	0	0.052	1.65079e-273	Medusa	fibrillin-2-like, partial [Anneissia japonica]
evm.TU.Hic_asm8.1652	1.96063e-276	-0.278268	0.116	0.227	3.06623e-272	Medusa	PREDICTED: dolichyl-diphosphooligosaccharide--protein glycosyltransferase subunit 1-like [Hydra vulgaris]
evm.TU.Hic_asm0.636	1.1825e-275	-0.275486	0.015	0.085	1.84932e-271	Medusa	PREDICTED: phosphatidylinositol transfer protein alpha isoform-like [Hydra vulgaris]
evm.TU.Hic_asm11.405	3.3068e-273	-0.296379	0.028	0.106	5.17151e-269	Medusa	--
evm.TU.Hic_asm6.610	1.74266e-272	-0.306601	0.113	0.221	2.72535e-268	Medusa	PREDICTED: lysosomal aspartic protease-like [Hydra vulgaris]
evm.TU.Hic_asm5.318	1.86893e-271	-0.801477	0.017	0.086	2.92283e-267	Medusa	PREDICTED: chymotrypsinogen B-like [Hydra vulgaris]
evm.TU.Hic_asm13.832	3.45553e-268	-0.275092	0.085	0.188	5.4041e-264	Medusa	PREDICTED: N-acyl-phosphatidylethanolamine-hydrolyzing phospholipase D-like [Hydra vulgaris]
evm.TU.Hic_asm9.1055	1.97919e-266	-0.373657	0.745	0.871	3.09526e-262	Medusa	PREDICTED: 40S ribosomal protein S16-like [Hydra vulgaris]
evm.TU.Hic_asm12.483	7.12209e-266	-0.528394	0.009	0.07	1.11382e-261	Medusa	PREDICTED: astacin-like metalloprotease toxin 5 [Hydra vulgaris]
evm.TU.Hic_asm10.104	1.62974e-265	-0.383154	0.95	0.982	2.54875e-261	Medusa	PREDICTED: uncharacterized protein LOC100209819 [Hydra vulgaris]
evm.TU.Hic_asm8.1464	5.89382e-263	-0.405024	0.083	0.185	9.21735e-259	Medusa	PREDICTED: inverted formin-2-like isoform X3 [Hydra vulgaris]
evm.TU.Hic_asm7.1492	2.11868e-259	-0.437514	0.019	0.088	3.31341e-255	Medusa	PREDICTED: zinc carboxypeptidase-like [Hydra vulgaris]
evm.TU.Hic_asm0.557	1.22735e-257	-0.618193	0.054	0.142	1.91945e-253	Medusa	uncharacterized protein LOC114536209 [Dendronephthya gigantea]
evm.TU.Hic_asm11.784	8.1777e-256	-0.615875	0.043	0.125	1.27891e-251	Medusa	--
evm.TU.Hic_asm5.379	7.8417e-255	-0.542871	0.003	0.055	1.22636e-250	Medusa	extracellular calcium-sensing receptor-like, partial [Orbicella faveolata]
evm.TU.Hic_asm7.338	2.15698e-253	-0.851689	0.051	0.137	3.3733e-249	Medusa	astacin 3 [Hydractinia echinata]
evm.TU.Hic_asm14.1000	4.42163e-253	-0.689819	0.343	0.421	6.91499e-249	Medusa	non-muscle actin II [Hydractinia echinata]
evm.TU.Hic_asm14.113	1.78936e-250	-0.524154	0.011	0.071	2.79838e-246	Medusa	chitinase 1 precursor [Hydractinia echinata]
evm.TU.Hic_asm7.1355	7.02194e-250	-0.381109	0.278	0.373	1.09816e-245	Medusa	PREDICTED: nucleolysin TIAR-like [Hydra vulgaris]
evm.TU.Hic_asm7.337	7.65332e-246	-0.348842	0.037	0.115	1.1969e-241	Medusa	astacin 3 [Hydractinia echinata]
evm.TU.Hic_asm7.1069	8.48306e-246	-1.25349	0.064	0.152	1.32667e-241	Medusa	--
evm.TU.Hic_asm3.1177	5.01528e-245	-0.364558	0.137	0.239	7.84339e-241	Medusa	integrin alpha chain [Podocoryna carnea]
evm.TU.Hic_asm8.473	1.05103e-241	-0.284849	0.117	0.216	1.64371e-237	Medusa	PREDICTED: ankyrin repeat domain-containing protein 17-like [Hydra vulgaris]
evm.TU.Hic_asm2.767	5.20508e-241	-0.343966	0.146	0.247	8.14023e-237	Medusa	PREDICTED: RNA-binding protein Musashi homolog 2-like isoform X4 [Hydra vulgaris]
evm.TU.Hic_asm3.1139	9.77362e-241	-0.253924	0.089	0.183	1.5285e-236	Medusa	PREDICTED: protein PLANT CADMIUM RESISTANCE 3-like [Hydra vulgaris]
evm.TU.Hic_asm12.114	3.56547e-238	-0.250689	0.003	0.052	5.57604e-234	Medusa	PREDICTED: tyrosine-protein phosphatase non-receptor type 1-like isoform X1 [Hydra vulgaris]
evm.TU.Hic_asm5.585	1.04119e-234	-0.330215	0.841	0.955	1.62831e-230	Medusa	PREDICTED: 40S ribosomal protein S11-like [Hydra vulgaris]
evm.TU.Hic_asm14.539	1.17768e-231	0.792283	0.155	0.065	1.84178e-227	Medusa	PREDICTED: myosin heavy chain, striated muscle-like [Hydra vulgaris]
evm.TU.Hic_asm12.482	5.21899e-227	-0.422498	0.012	0.068	8.16198e-223	Medusa	PREDICTED: low choriolytic enzyme-like [Hydra vulgaris]
evm.TU.Hic_asm12.1010	2.02982e-226	-0.649156	0.023	0.087	3.17444e-222	Medusa	PREDICTED: endochitinase 4-like [Hydra vulgaris]
evm.TU.Hic_asm6.971	2.88966e-224	-0.345753	0.011	0.066	4.51913e-220	Medusa	meprin A subunit alpha [Nematostella vectensis]
evm.TU.Hic_asm7.854	2.95109e-223	-0.59681	0.272	0.369	4.61521e-219	Medusa	polyubiquitin-C [Drosophila persimilis]
evm.TU.Hic_asm3.1098	1.61952e-221	-0.443156	0.055	0.142	2.53277e-217	Medusa	minicollagen 1 [Clytia hemisphaerica]
evm.TU.Hic_asm14.55	1.89236e-220	-0.265998	0.115	0.209	2.95946e-216	Medusa	PREDICTED: serine/arginine-rich splicing factor 2-like isoform X1 [Hydra vulgaris]
evm.TU.Hic_asm10.953	3.75261e-220	-0.684957	0.238	0.33	5.8687e-216	Medusa	PREDICTED: TNF receptor-associated factor 5-like [Hydra vulgaris]
evm.TU.Hic_asm13.811	3.87291e-220	-0.84497	0.075	0.161	6.05685e-216	Medusa	PREDICTED: matrix metalloproteinase-25-like [Hydra vulgaris]
evm.TU.CTG5.4	1.02996e-218	-0.723614	0.004	0.049	1.61076e-214	Medusa	hypothetical protein EGW08_023087 [Elysia chlorotica]
evm.TU.Hic_asm10.374	2.05238e-218	-0.299803	0.004	0.051	3.20972e-214	Medusa	uncharacterized protein LOC114958679 [Acropora millepora]
evm.TU.Hic_asm8.674	3.75026e-217	-0.347794	0.008	0.058	5.86503e-213	Medusa	PREDICTED: uncharacterized protein LOC100208756 [Hydra vulgaris]
evm.TU.Hic_asm12.203	6.40026e-215	-0.308494	0.013	0.067	1.00094e-210	Medusa	PREDICTED: zinc metalloproteinase nas-4-like [Hydra vulgaris]
evm.TU.Hic_asm9.739	1.85998e-214	-0.324486	0.132	0.229	2.90882e-210	Medusa	PREDICTED: zinc finger protein 36, C3H1 type-like 2-B [Hydra vulgaris]
evm.TU.Hic_asm7.1256	7.38047e-212	-0.2855	0.028	0.092	1.15423e-207	Medusa	PREDICTED: myosin heavy chain kinase B-like [Hydra vulgaris]
evm.TU.Hic_asm0.594	8.12103e-210	-0.330405	0.136	0.229	1.27005e-205	Medusa	PREDICTED: protein disulfide-isomerase A6-like [Hydra vulgaris]
evm.TU.Hic_asm3.844	4.12793e-209	-0.256609	0.076	0.165	6.45567e-205	Medusa	PREDICTED: protein CDV3 homolog B-like [Hydra vulgaris]
evm.TU.Hic_asm3.373	8.00505e-209	-0.328447	0.001	0.04	1.25191e-204	Medusa	PREDICTED: zinc metalloproteinase nas-15-like [Hydra vulgaris]
evm.TU.Hic_asm4.761	9.13823e-209	-1.17888	0.01	0.062	1.42913e-204	Medusa	PREDICTED: FK506-binding protein 2-like [Hydra vulgaris]
evm.TU.Hic_asm11.164	1.12979e-205	-0.612888	0.04	0.11	1.76688e-201	Medusa	uncharacterized protein LOC110253031 [Exaiptasia diaphana]
evm.TU.Hic_asm12.445	4.84603e-205	-0.445004	0.009	0.058	7.5787e-201	Medusa	--
evm.TU.Hic_asm8.664	2.39824e-204	-0.569825	0.036	0.109	3.75061e-200	Medusa	PREDICTED: midasin [Hydra vulgaris]
evm.TU.Hic_asm2.457	2.0049e-202	-0.288501	0.122	0.211	3.13546e-198	Medusa	PREDICTED: regulator of nonsense transcripts 1 [Hydra vulgaris]
evm.TU.Hic_asm7.518	7.28286e-202	-0.432099	0.05	0.123	1.13897e-197	Medusa	PREDICTED: lipopolysaccharide-binding protein-like [Hydra vulgaris]
evm.TU.Hic_asm8.1698	3.18089e-199	-0.511742	0.057	0.137	4.9746e-195	Medusa	PREDICTED: pollen-specific leucine-rich repeat extensin-like protein 1 [Hydra vulgaris]
evm.TU.Hic_asm14.365	1.42686e-198	-0.922012	0.027	0.089	2.23147e-194	Medusa	matrilysin-like [Dendronephthya gigantea]
evm.TU.Hic_asm11.335	1.20154e-196	-0.336397	0.181	0.272	1.87909e-192	Medusa	E3 ubiquitin-protein ligase TTC3 [Exaiptasia diaphana]
evm.TU.Hic_asm5.196	3.38993e-195	-0.274589	0.166	0.26	5.30151e-191	Medusa	PREDICTED: protein FAM199X-like [Hydra vulgaris]
evm.TU.Hic_asm2.436	1.60989e-191	-0.380048	0.281	0.354	2.51771e-187	Medusa	PREDICTED: T-complex protein 1 subunit gamma-like [Hydra vulgaris]
evm.TU.Hic_asm12.688	8.00385e-191	-0.316027	0.01	0.058	1.25172e-186	Medusa	PREDICTED: uncharacterized protein LOC105846123 [Hydra vulgaris]
evm.TU.Hic_asm14.139	1.28847e-189	-0.389124	0	0.036	2.01503e-185	Medusa	--
evm.TU.Hic_asm13.891	5.48517e-187	-0.585944	0.009	0.055	8.57826e-183	Medusa	PMP1 protein [Podocoryna carnea]
evm.TU.Hic_asm8.620	9.64673e-186	-0.264267	0.001	0.038	1.50865e-181	Medusa	PREDICTED: lysosomal acid lipase/cholesteryl ester hydrolase-like [Hydra vulgaris]
evm.TU.Hic_asm10.856	1.49383e-184	-0.282906	0.087	0.168	2.3362e-180	Medusa	PREDICTED: cytospin-A-like isoform X1 [Hydra vulgaris]
evm.TU.Hic_asm4.70	4.64345e-184	-0.430932	0.249	0.346	7.26189e-180	Medusa	PREDICTED: uncharacterized protein LOC100208449 [Hydra vulgaris]
evm.TU.Hic_asm7.283	4.08857e-181	0.547302	0.204	0.109	6.39412e-177	Medusa	uncharacterized protein LOC110850146 [Folsomia candida]
evm.TU.Hic_asm5.465	4.25016e-181	-0.328875	0.006	0.048	6.64682e-177	Medusa	--
evm.TU.Hic_asm8.1641	1.00061e-179	-0.341638	0.023	0.079	1.56485e-175	Medusa	PREDICTED: uncharacterized protein LOC100214209 isoform X1 [Hydra vulgaris]
evm.TU.Hic_asm8.56	9.69441e-177	-0.260486	0.065	0.138	1.51611e-172	Medusa	PREDICTED: E3 ubiquitin-protein ligase MYLIP-like [Hydra vulgaris]
evm.TU.Hic_asm7.1264	5.33509e-176	-0.555444	0.091	0.171	8.34355e-172	Medusa	Trypsin-3 [Stylophora pistillata]
evm.TU.Hic_asm8.1350	1.04342e-175	-0.271481	0.109	0.195	1.6318e-171	Medusa	PREDICTED: PC3-like endoprotease variant B [Hydra vulgaris]
evm.TU.Hic_asm3.739	6.58474e-174	-0.67717	0.048	0.115	1.02979e-169	Medusa	--
evm.TU.Hic_asm2.762	1.07373e-172	-0.467659	0.303	0.37	1.6792e-168	Medusa	PREDICTED: protein disulfide-isomerase A3-like [Hydra vulgaris]
evm.TU.Hic_asm7.903	1.50848e-171	-0.403479	0.315	0.375	2.35911e-167	Medusa	PREDICTED: radixin-like [Hydra vulgaris]
evm.TU.CTG5.25	1.91055e-171	-0.448477	0.001	0.036	2.98792e-167	Medusa	hypothetical protein FOCC_FOCC015954 [Frankliniella occidentalis]
evm.TU.Hic_asm8.364	4.85907e-171	-0.310265	0.81	0.934	7.59909e-167	Medusa	PREDICTED: 40S ribosomal protein S3 [Acropora digitifera]
evm.TU.Hic_asm12.1185	8.8564e-171	-0.279852	0.104	0.184	1.38505e-166	Medusa	PREDICTED: nuclear receptor-binding protein-like [Hydra vulgaris]
evm.TU.Hic_asm8.1643	9.00486e-169	-0.463641	0.124	0.208	1.40827e-164	Medusa	PREDICTED: metalloproteinase inhibitor 3-like [Hydra vulgaris]
evm.TU.Hic_asm4.1206	1.83782e-168	-0.36071	0.091	0.169	2.87417e-164	Medusa	PREDICTED: sequestosome-1-like [Hydra vulgaris]
evm.TU.Hic_asm14.95	4.61802e-167	-0.298845	0.937	0.963	7.22213e-163	Medusa	non-muscle actin II [Hydractinia echinata]
evm.TU.Hic_asm3.266	8.63056e-167	-0.375102	0.006	0.045	1.34973e-162	Medusa	--
evm.TU.Hic_asm5.594	1.6044e-166	-0.683163	0.037	0.096	2.50912e-162	Medusa	NPC intracellular cholesterol transporter 2 [Nematostella vectensis]
evm.TU.Hic_asm9.887	6.33762e-164	-0.259279	0.009	0.052	9.91141e-160	Medusa	serine protease 1, partial [Aurelia aurita]
evm.TU.Hic_asm0.648	9.34136e-164	-0.290602	0.091	0.167	1.4609e-159	Medusa	PREDICTED: myosin-2 heavy chain-like [Hydra vulgaris]
evm.TU.Hic_asm9.855	1.64967e-160	-0.971794	0.112	0.184	2.57991e-156	Medusa	PREDICTED: GATA zinc finger domain-containing protein 14-like [Hydra vulgaris]
evm.TU.Hic_asm8.379	6.20084e-160	-0.284189	0.901	0.97	9.6975e-156	Medusa	PREDICTED: 40S ribosomal protein S23 [Hydra vulgaris]
evm.TU.Hic_asm0.559	9.05193e-160	-0.289024	0.112	0.188	1.41563e-155	Medusa	innexin 1A [Hydra vulgaris]
evm.TU.Hic_asm13.972	7.16777e-154	-0.279835	0.009	0.048	1.12097e-149	Medusa	PREDICTED: transmembrane protease serine 9-like [Hydra vulgaris]
evm.TU.Hic_asm8.1771	5.74681e-153	-0.278417	0.119	0.193	8.98743e-149	Medusa	PREDICTED: uncharacterized protein LOC100200061 isoform X1 [Hydra vulgaris]
evm.TU.Hic_asm7.1493	5.84134e-153	-0.283125	0.006	0.043	9.13528e-149	Medusa	PREDICTED: zinc carboxypeptidase-like [Hydra vulgaris]
evm.TU.Hic_asm14.525	4.0726e-151	-0.275489	0.177	0.254	6.36915e-147	Medusa	PREDICTED: eukaryotic translation initiation factor 3 subunit B-like [Hydra vulgaris]
evm.TU.Hic_asm12.501	3.68967e-150	-0.30655	0.149	0.227	5.77028e-146	Medusa	PREDICTED: adenosylhomocysteinase-like isoform X1 [Hydra vulgaris]
evm.TU.Hic_asm6.1088	1.02226e-149	-0.296922	0.015	0.059	1.59871e-145	Medusa	PREDICTED: chymotrypsinogen B-like isoform X1 [Hydra vulgaris]
evm.TU.Hic_asm8.593	2.24256e-148	-0.252898	0.013	0.055	3.50713e-144	Medusa	uncharacterized protein LOC100206840 precursor [Hydra vulgaris]
evm.TU.Hic_asm7.1015	2.25312e-146	-0.376298	0.352	0.393	3.52365e-142	Medusa	PREDICTED: eukaryotic translation initiation factor 2 subunit 3, Y-linked isoform X1 [Hydra vulgaris]
evm.TU.Hic_asm4.1140	8.05197e-145	-1.11073	0.078	0.143	1.25925e-140	Medusa	predicted protein, partial [Nematostella vectensis]
evm.TU.Hic_asm7.1478	8.62427e-144	-0.286739	0.094	0.166	1.34875e-139	Medusa	PREDICTED: sideroflexin-5-like [Hydra vulgaris]
evm.TU.Hic_asm7.20	5.76194e-143	-0.415447	0.605	0.652	9.0111e-139	Medusa	PREDICTED: nucleoplasmin-like protein ANO39 [Hydra vulgaris]
evm.TU.Hic_asm5.600	6.57115e-143	-0.393357	0.123	0.201	1.02766e-138	Medusa	PREDICTED: bystin-like [Hydra vulgaris]
evm.TU.Hic_asm1.725	5.88054e-141	-0.445348	0.594	0.616	9.19658e-137	Medusa	polyubiquitin-B [Limulus polyphemus]
evm.TU.Hic_asm5.641	6.99496e-140	-0.830871	0.038	0.092	1.09394e-135	Medusa	PREDICTED: uncharacterized protein LOC100206800 [Hydra vulgaris]
evm.TU.Hic_asm7.1339	4.3973e-138	-0.461678	0.031	0.082	6.87693e-134	Medusa	--
evm.TU.Hic_asm4.898	4.81329e-138	-0.460326	0.309	0.356	7.52751e-134	Medusa	PREDICTED: lupus La protein homolog A-like [Hydra vulgaris]
evm.TU.Hic_asm4.397	2.25582e-137	-0.314297	0.849	0.923	3.52788e-133	Medusa	hypothetical protein EGW08_003539 [Elysia chlorotica]
evm.TU.Hic_asm8.386	5.76747e-136	-0.282889	0.115	0.185	9.01974e-132	Medusa	PREDICTED: transmembrane protein 131-like [Hydra vulgaris]
evm.TU.Hic_asm9.468	1.6002e-133	-0.568118	0.069	0.131	2.50256e-129	Medusa	uncharacterized protein LOC105342818 [Crassostrea gigas]
evm.TU.Hic_asm12.582	1.00524e-132	-0.35814	0.014	0.054	1.57209e-128	Medusa	--
evm.TU.Hic_asm7.50	2.43509e-132	-0.29437	0.198	0.268	3.80823e-128	Medusa	PREDICTED: probable serine/threonine-protein kinase DDB_G0268642 [Hydra vulgaris]
evm.TU.Hic_asm5.619	3.08043e-132	-0.728459	0.037	0.088	4.81748e-128	Medusa	PREDICTED: uncharacterized protein LOC100206800 [Hydra vulgaris]
evm.TU.Hic_asm14.118	1.0228e-130	-0.279233	0.845	0.951	1.59955e-126	Medusa	PREDICTED: 40S ribosomal protein S15a-like [Hydra vulgaris]
evm.TU.Hic_asm1.629	2.24869e-130	-0.272327	0.856	0.945	3.51672e-126	Medusa	PREDICTED: RNA-binding protein FUS-like isoform X2 [Hydra vulgaris]
evm.TU.Hic_asm11.822	6.37193e-130	-0.255576	0.004	0.034	9.96507e-126	Medusa	PREDICTED: ADP-ribosylation factor-like [Hydra vulgaris]
evm.TU.Hic_asm0.1176	1.23973e-124	-0.6291	0.672	0.804	1.93881e-120	Medusa	dnaJ homolog subfamily B member 4 [Nematostella vectensis]
evm.TU.Hic_asm8.292	4.4021e-124	-0.40162	0.029	0.076	6.88445e-120	Medusa	nematoblast-specific protein nb035-sv2 [Hydra vulgaris]
evm.TU.Hic_asm7.1322	8.08936e-124	-0.347021	0.015	0.053	1.2651e-119	Medusa	--
evm.TU.Hic_asm13.461	6.77701e-122	-0.334896	0.005	0.034	1.05986e-117	Medusa	PMP1 protein [Podocoryna carnea]
evm.TU.Hic_asm5.525	1.27184e-121	-0.458098	0.022	0.064	1.98904e-117	Medusa	zebra precursor [Hydra vulgaris]
evm.TU.Hic_asm6.269	1.32247e-121	-0.263888	0.16	0.084	2.0682e-117	Medusa	--
evm.TU.Hic_asm13.90	2.21435e-121	-0.298864	0.014	0.051	3.46303e-117	Medusa	PREDICTED: B-cell receptor-associated protein 31-like [Hydra vulgaris]
evm.TU.Hic_asm6.1191	4.59813e-120	-0.315883	0.012	0.048	7.19101e-116	Medusa	PREDICTED: uncharacterized protein LOC100208683 [Hydra vulgaris]
evm.TU.Hic_asm5.435	1.56637e-115	-0.371356	0.414	0.431	2.44965e-111	Medusa	14-3-3 protein gamma-like [Hydra vulgaris]
evm.TU.CTG5.23	3.42216e-115	-0.341468	0.004	0.032	5.35192e-111	Medusa	hypothetical protein FQR65_LT13710 [Abscondita terminalis]
evm.TU.Hic_asm12.1001	8.75636e-115	-0.297033	0.018	0.056	1.36941e-110	Medusa	PREDICTED: zinc metalloproteinase nas-15-like [Hydra vulgaris]
evm.TU.Hic_asm3.661	6.28461e-113	-0.507194	0.4	0.402	9.82849e-109	Medusa	PREDICTED: LOW QUALITY PROTEIN: nucleolar GTP-binding protein 1 [Hydra vulgaris]
evm.TU.Hic_asm0.158	4.90561e-111	1.13323	0.189	0.109	7.67188e-107	Medusa	PREDICTED: golgin subfamily B member 1-like [Hydra vulgaris]
evm.TU.Hic_asm14.722	3.86638e-106	-0.431248	0.005	0.031	6.04663e-102	Medusa	PREDICTED: zinc metalloproteinase nas-4-like [Hydra vulgaris]
evm.TU.Hic_asm14.948	1.71277e-104	-0.521713	0.404	0.422	2.6786e-100	Medusa	protein disulfide-isomerase 2 [Exaiptasia diaphana]
evm.TU.Hic_asm12.910	1.75982e-104	-0.251076	0.017	0.052	2.75219e-100	Medusa	kinesin-like protein KIFC3 isoform X2 [Actinia tenebrosa]
evm.TU.Hic_asm12.486	6.18916e-101	-0.266855	0.014	0.046	9.67923e-97	Medusa	PMP1 protein [Podocoryna carnea]
evm.TU.Hic_asm7.709	6.73729e-98	-0.784861	0	0.018	1.05364e-93	Medusa	uncharacterized protein LOC116616115 isoform X2 [Nematostella vectensis]
evm.TU.Hic_asm3.954	3.50703e-94	-0.337689	0.059	0.109	5.48465e-90	Medusa	--
evm.TU.Hic_asm6.1186	2.60317e-93	-1.04829	0.075	0.124	4.0711e-89	Medusa	PREDICTED: uncharacterized protein LOC100208683 [Hydra vulgaris]
evm.TU.Hic_asm12.43	1.93268e-90	-0.257713	0.85	0.94	3.02251e-86	Medusa	PREDICTED: 60S ribosomal protein L13-like [Hydra vulgaris]
evm.TU.Hic_asm12.1024	5.27019e-90	-0.456244	0.086	0.133	8.24206e-86	Medusa	--
evm.TU.Hic_asm13.53	3.89993e-89	-0.301986	0.03	0.067	6.09909e-85	Medusa	PAS domain-containing serine/threonine-protein kinase-like [Anneissia japonica]
evm.TU.Hic_asm4.404	1.05386e-86	-0.285032	0.245	0.294	1.64814e-82	Medusa	PREDICTED: myosin regulatory light chain 12B-like [Hydra vulgaris]
evm.TU.Hic_asm6.969	3.99864e-84	-0.302506	0.352	0.386	6.25348e-80	Medusa	PREDICTED: nucleobindin-2-like isoform X2 [Hydra vulgaris]
evm.TU.Hic_asm12.313	4.51542e-81	-0.519115	0.278	0.31	7.06167e-77	Medusa	PREDICTED: cathepsin L1-like [Hydra vulgaris]
evm.TU.Hic_asm8.834	1.01341e-80	-0.269416	0.037	0.077	1.58486e-76	Medusa	PREDICTED: uncharacterized protein LOC100198893 [Hydra vulgaris]
evm.TU.Hic_asm13.268	7.92345e-77	-0.411558	0.018	0.047	1.23915e-72	Medusa	blastula protease 10 [Nematostella vectensis]
evm.TU.Hic_asm7.193	8.62355e-74	-0.309387	0.276	0.311	1.34864e-69	Medusa	PREDICTED: eukaryotic translation initiation factor 3 subunit A-like [Hydra vulgaris]
evm.TU.Hic_asm6.1190	1.59336e-70	-0.421454	0.023	0.053	2.49186e-66	Medusa	--
evm.TU.Hic_asm14.186	6.53295e-70	-0.713877	0.384	0.396	1.02169e-65	Medusa	non-muscle actin II [Hydractinia echinata]
evm.TU.CTG5.21	3.64855e-68	-0.325755	0.01	0.033	5.70597e-64	Medusa	LOW QUALITY PROTEIN: 60 kDa chaperonin-like [Stegodyphus dumicola]
evm.TU.Hic_asm7.615	4.96514e-63	-0.320746	0.614	0.595	7.76498e-59	Medusa	PREDICTED: S-adenosylmethionine decarboxylase proenzyme 2-like [Hydra vulgaris]
evm.TU.Hic_asm13.902	6.86392e-58	-0.567653	0.255	0.279	1.07345e-53	Medusa	PREDICTED: thioredoxin reductase 1, cytoplasmic-like [Hydra vulgaris]
evm.TU.Hic_asm8.1210	4.38637e-57	-0.399011	0.281	0.311	6.85985e-53	Medusa	--
evm.TU.Hic_asm5.407	1.36853e-56	-0.261543	0.003	0.016	2.14025e-52	Medusa	PREDICTED: matrilysin-like [Hydra vulgaris]
evm.TU.Hic_asm10.607	2.51523e-51	0.474861	0.042	0.019	3.93357e-47	Medusa	--
evm.TU.Hic_asm11.395	7.44926e-51	-0.328815	0.1	0.136	1.16499e-46	Medusa	PREDICTED: collagen alpha-1(IV) chain-like [Hydra vulgaris]
evm.TU.Hic_asm13.149	3.47967e-49	-0.382587	0.289	0.332	5.44185e-45	Medusa	--
evm.TU.Hic_asm7.803	5.94889e-49	-0.346694	0.035	0.063	9.30347e-45	Medusa	PREDICTED: J domain-containing protein DDB_G0295729-like isoform X2 [Hydra vulgaris]
evm.TU.Hic_asm4.555	8.60933e-43	-0.290108	0.002	0.013	1.34641e-38	Medusa	ficolin-2-like [Orbicella faveolata]
evm.TU.Hic_asm11.508	7.11797e-39	0.654443	0.065	0.099	1.11318e-34	Medusa	PREDICTED: uncharacterized protein LOC100209382 [Hydra vulgaris]
evm.TU.Hic_asm1.790	1.33219e-37	-0.314528	0.273	0.285	2.08341e-33	Medusa	PREDICTED: chloride channel CLIC-like protein 1 [Hydra vulgaris]
evm.TU.Hic_asm8.161	3.21959e-37	0.993967	0.027	0.011	5.03511e-33	Medusa	--
evm.TU.Hic_asm2.773	8.75288e-37	0.837093	0.023	0.009	1.36886e-32	Medusa	--
evm.TU.Hic_asm11.603	8.37177e-36	-0.283221	0.355	0.346	1.30926e-31	Medusa	PREDICTED: 60S ribosomal export protein NMD3-like [Hydra vulgaris]
evm.TU.Hic_asm1.880	1.08713e-35	-0.271022	0.006	0.019	1.70016e-31	Medusa	PREDICTED: uncharacterized protein LOC100204023 isoform X2 [Hydra vulgaris]
evm.TU.Hic_asm6.883	1.2215e-35	0.380573	0.018	0.006	1.9103e-31	Medusa	ectin-like [Stylophora pistillata]
evm.TU.Hic_asm13.122	9.2266e-32	-0.355174	0.639	0.646	1.44295e-27	Medusa	PREDICTED: endoplasmin-like [Hydra vulgaris]
evm.TU.Hic_asm3.565	9.25074e-32	-0.273339	0.534	0.477	1.44672e-27	Medusa	nucleoside diphosphate kinase-like [Hydra vulgaris]
evm.TU.Hic_asm1.715	7.11853e-30	0.333318	0.023	0.01	1.11327e-25	Medusa	--
evm.TU.Hic_asm13.639	3.56407e-29	-0.308905	0.008	0.02	5.57385e-25	Medusa	--
evm.TU.Hic_asm5.408	9.77574e-28	-0.301714	0.237	0.247	1.52883e-23	Medusa	PREDICTED: PIN2/TERF1-interacting telomerase inhibitor 1-like, partial [Hydra vulgaris]
evm.TU.Hic_asm9.1376	4.15152e-27	-0.626139	0.457	0.431	6.49255e-23	Medusa	hypothetical protein FOL47_001663 [Perkinsus chesapeaki]
evm.TU.Hic_asm7.178	4.25428e-25	-0.336428	0.069	0.091	6.65327e-21	Medusa	unnamed protein product [Mytilus coruscus]
evm.TU.Hic_asm2.774	8.89916e-25	0.481779	0.02	0.009	1.39174e-20	Medusa	--
evm.TU.Hic_asm10.363	1.76404e-24	-0.263695	0.433	0.396	2.75878e-20	Medusa	PREDICTED: RNA-binding protein cabeza-like [Hydra vulgaris]
evm.TU.Hic_asm6.884	3.56624e-24	0.414245	0.023	0.011	5.57724e-20	Medusa	ectin [Nematostella vectensis]
evm.TU.Hic_asm8.234	1.81743e-23	0.400931	0.014	0.005	2.84228e-19	Medusa	--
evm.TU.Hic_asm14.959	3.24598e-22	0.362349	0.016	0.007	5.07639e-18	Medusa	--
evm.TU.Hic_asm11.483	3.54772e-20	-0.348107	0.303	0.231	5.54828e-16	Medusa	PREDICTED: cystathionine beta-synthase [Hydra vulgaris]
evm.TU.Hic_asm12.693	4.812e-15	0.358356	0.015	0.008	7.52549e-11	Medusa	PREDICTED: uncharacterized protein LOC100212316 [Hydra vulgaris]
evm.TU.Hic_asm12.671_evm.TU.Hic_asm12.672	6.8488e-12	0.252329	0.046	0.061	1.07108e-07	Medusa	--
evm.TU.Hic_asm9.953	3.12037e-07	1.15748	0.04	0.031	0.00487995	Medusa	--
evm.TU.Hic_asm13.847	4.14554e-07	-0.26477	0.502	0.431	0.00648321	Medusa	PREDICTED: cold shock domain-containing protein E1-like [Hydra vulgaris]
evm.TU.Hic_asm3.707	4.58038e-06	-0.384365	0.317	0.288	0.0716325	Medusa	dnaJ homolog subfamily B member 6 isoform X2 [Spodoptera litura]
evm.TU.Hic_asm5.161	2.53608e-05	-0.408943	0.105	0.09	0.396618	Medusa	zinc metalloproteinase nas-4 [Exaiptasia diaphana]
evm.TU.Hic_asm8.1446	0.000111333	-1.12477	0.101	0.105	1	Medusa	--
evm.TU.Hic_asm5.518.1	0	2.06206	0.423	0.063	0	four leaf	PREDICTED: protein PFC0760c-like [Hydra vulgaris]
evm.TU.Hic_asm7.522.1	0	1.93971	0.48	0.102	0	four leaf	uncharacterized protein LOC110055163 [Orbicella faveolata]
evm.TU.Hic_asm6.1186.1	0	1.77993	0.338	0.054	0	four leaf	PREDICTED: uncharacterized protein LOC100208683 [Hydra vulgaris]
evm.TU.Hic_asm10.805.1	0	1.74699	0.407	0.048	0	four leaf	PREDICTED: chymotrypsinogen B-like [Hydra vulgaris]
evm.TU.Hic_asm8.1097.1	0	1.71662	0.37	0.059	0	four leaf	--
evm.TU.Hic_asm9.179.1	0	1.51947	0.997	0.817	0	four leaf	PREDICTED: nucleolin 2-like isoform X1 [Hydra vulgaris]
evm.TU.Hic_asm7.1326.1	0	1.4657	0.363	0.057	0	four leaf	PREDICTED: uncharacterized protein LOC101240025 [Hydra vulgaris]
evm.TU.CTG5.4.1	0	1.4569	0.126	0.008	0	four leaf	hypothetical protein EGW08_023087 [Elysia chlorotica]
evm.TU.Hic_asm0.932.1	0	1.34714	0.336	0.05	0	four leaf	PREDICTED: uncharacterized protein LOC100215940 [Hydra vulgaris]
evm.TU.Hic_asm4.1212.1	0	1.30406	0.281	0.026	0	four leaf	predicted protein, partial [Nematostella vectensis]
evm.TU.Hic_asm10.147.1	0	1.25726	0.261	0.038	0	four leaf	--
evm.TU.Hic_asm4.1140.1	0	1.22493	0.314	0.073	0	four leaf	predicted protein, partial [Nematostella vectensis]
evm.TU.Hic_asm1.773.1	0	1.22245	0.999	0.904	0	four leaf	PREDICTED: 60S ribosomal protein L4-B-like [Hydra vulgaris]
evm.TU.Hic_asm13.89.1	0	1.20855	0.27	0.032	0	four leaf	PREDICTED: uncharacterized protein LOC105849445 [Hydra vulgaris]
evm.TU.Hic_asm8.763.1	0	1.1837	0.339	0.045	0	four leaf	--
evm.TU.Hic_asm0.977.1	0	1.17095	0.251	0.03	0	four leaf	--
evm.TU.Hic_asm14.365.1	0	1.13875	0.203	0.031	0	four leaf	matrilysin-like [Dendronephthya gigantea]
evm.TU.Hic_asm8.153.1	0	1.12218	0.323	0.045	0	four leaf	hypothetical protein pdam_00013241 [Pocillopora damicornis]
evm.TU.Hic_asm9.560.1	0	1.10425	0.988	0.815	0	four leaf	--
evm.TU.Hic_asm10.587.1	0	1.02973	0.201	0.021	0	four leaf	chitinase 2 [Hydractinia echinata]
evm.TU.Hic_asm10.131.1	0	1.01951	0.841	0.708	0	four leaf	PREDICTED: thioredoxin-like [Hydra vulgaris]
evm.TU.Hic_asm7.1069.1	0	1.01945	0.305	0.072	0	four leaf	--
evm.TU.Hic_asm2.358.1	0	1.01283	0.415	0.085	0	four leaf	PREDICTED: betaine--homocysteine S-methyltransferase 1-like [Hydra vulgaris]
evm.TU.Hic_asm12.1010.1	0	1.00208	0.2	0.029	0	four leaf	PREDICTED: endochitinase 4-like [Hydra vulgaris]
evm.TU.Hic_asm3.1109.1	0	0.998529	0.884	0.519	0	four leaf	PREDICTED: ATP-binding cassette sub-family F member 2-like [Hydra vulgaris]
evm.TU.CTG5.25.1	0	0.998415	0.088	0.006	0	four leaf	hypothetical protein FOCC_FOCC015954 [Frankliniella occidentalis]
evm.TU.Hic_asm12.1024.1	0	0.982304	0.293	0.075	0	four leaf	--
evm.TU.Hic_asm0.729.1	0	0.981394	0.997	0.823	0	four leaf	PREDICTED: polyadenylate-binding protein 4-like [Hydra vulgaris]
evm.TU.Hic_asm14.253.1	0	0.974217	0.182	0.019	0	four leaf	PREDICTED: chymotrypsin-like elastase family member 3B [Hydra vulgaris]
evm.TU.Hic_asm3.1043.1	0	0.973194	0.772	0.491	0	four leaf	PREDICTED: elongation factor 1-beta-like [Hydra vulgaris]
evm.TU.Hic_asm2.367.1	0	0.972522	0.998	0.881	0	four leaf	PREDICTED: translation elongation factor 2-like [Hydra vulgaris]
evm.TU.Hic_asm10.969.1	0	0.969653	0.454	0.222	0	four leaf	--
evm.TU.Hic_asm5.641.1	0	0.965741	0.204	0.039	0	four leaf	PREDICTED: uncharacterized protein LOC100206800 [Hydra vulgaris]
evm.TU.Hic_asm13.913_evm.TU.Hic_asm13.914.1	0	0.930743	0.534	0.338	0	four leaf	--
evm.TU.Hic_asm12.361.1	0	0.925177	0.325	0.088	0	four leaf	uncharacterized protein LOC110053001 [Orbicella faveolata]
evm.TU.Hic_asm0.133.1	0	0.907049	0.852	0.597	0	four leaf	tubulin alpha-1A chain isoform X5 [Strongylocentrotus purpuratus]
evm.TU.Hic_asm5.594.1	0	0.902026	0.201	0.042	0	four leaf	NPC intracellular cholesterol transporter 2 [Nematostella vectensis]
evm.TU.Hic_asm5.318.1	0	0.865919	0.195	0.025	0	four leaf	PREDICTED: chymotrypsinogen B-like [Hydra vulgaris]
evm.TU.Hic_asm6.1387.1	0	0.817233	0.282	0.049	0	four leaf	PREDICTED: probable voltage-dependent N-type calcium channel subunit alpha-1B isoform X2 [Hydra vulgaris]
evm.TU.Hic_asm9.569.1	0	0.807799	0.276	0.066	0	four leaf	--
evm.TU.Hic_asm8.1210.1	0	0.804551	0.451	0.267	0	four leaf	--
evm.TU.Hic_asm7.1492.1	0	0.785071	0.212	0.024	0	four leaf	PREDICTED: zinc carboxypeptidase-like [Hydra vulgaris]
evm.TU.CTG5.23.1	0	0.782135	0.082	0.007	0	four leaf	hypothetical protein FQR65_LT13710 [Abscondita terminalis]
evm.TU.Hic_asm3.661.1	0	0.765908	0.508	0.38	0	four leaf	PREDICTED: LOW QUALITY PROTEIN: nucleolar GTP-binding protein 1 [Hydra vulgaris]
evm.TU.Hic_asm6.1190.1	0	0.751866	0.137	0.02	0	four leaf	--
evm.TU.Hic_asm10.717.1	0	0.750187	0.257	0.042	0	four leaf	PREDICTED: TNF receptor-associated factor 4-like [Hydra vulgaris]
evm.TU.Hic_asm12.483.1	0	0.747697	0.151	0.019	0	four leaf	PREDICTED: astacin-like metalloprotease toxin 5 [Hydra vulgaris]
evm.TU.Hic_asm0.651.1	0	0.74079	0.478	0.265	0	four leaf	--
evm.TU.Hic_asm5.619.1	0	0.73899	0.18	0.041	0	four leaf	PREDICTED: uncharacterized protein LOC100206800 [Hydra vulgaris]
evm.TU.Hic_asm11.201.1	0	0.725456	0.169	0.023	0	four leaf	uncharacterized protein LOC114518207 isoform X1 [Dendronephthya gigantea]
evm.TU.Hic_asm4.136.1	0	0.722654	0.735	0.519	0	four leaf	PREDICTED: vigilin [Hydra vulgaris]
evm.TU.Hic_asm6.1289.1	0	0.722555	0.986	0.855	0	four leaf	PREDICTED: 60S ribosomal protein L5-like [Hydra vulgaris]
evm.TU.Hic_asm14.115.1	0	0.717731	0.242	0.03	0	four leaf	--
evm.TU.Hic_asm11.378.1	0	0.715998	0.568	0.381	0	four leaf	PREDICTED: beta-amyloid-like protein [Hydra vulgaris]
evm.TU.Hic_asm14.522.1	0	0.709937	0.987	0.838	0	four leaf	PREDICTED: 60S ribosomal protein L3-like [Hydra vulgaris]
evm.TU.Hic_asm14.113.1	0	0.709654	0.149	0.022	0	four leaf	chitinase 1 precursor [Hydractinia echinata]
evm.TU.Hic_asm12.246.1	0	0.698639	0.853	0.633	0	four leaf	dnaJ homolog subfamily A member 2-like [Orbicella faveolata]
evm.TU.Hic_asm7.1256.1	0	0.684641	0.222	0.03	0	four leaf	PREDICTED: myosin heavy chain kinase B-like [Hydra vulgaris]
evm.TU.Hic_asm0.930.1	0	0.674523	0.256	0.065	0	four leaf	UPF0602 protein C4orf47 homolog [Acropora millepora]
evm.TU.Hic_asm13.847.1	0	0.652283	0.57	0.444	0	four leaf	PREDICTED: cold shock domain-containing protein E1-like [Hydra vulgaris]
evm.TU.Hic_asm0.503.1	0	0.642752	0.986	0.809	0	four leaf	PREDICTED: 60S ribosomal protein L19-like [Hydra vulgaris]
evm.TU.Hic_asm5.408.1	0	0.641406	0.369	0.217	0	four leaf	PREDICTED: PIN2/TERF1-interacting telomerase inhibitor 1-like, partial [Hydra vulgaris]
evm.TU.Hic_asm3.970.1	0	0.636967	0.209	0.013	0	four leaf	PREDICTED: uncharacterized protein LOC105849435, partial [Hydra vulgaris]
evm.TU.CTG5.21.1	0	0.635542	0.08	0.011	0	four leaf	LOW QUALITY PROTEIN: 60 kDa chaperonin-like [Stegodyphus dumicola]
evm.TU.Hic_asm4.700.1	0	0.628052	0.224	0.029	0	four leaf	PREDICTED: uncharacterized protein LOC100208449 [Hydra vulgaris]
evm.TU.Hic_asm5.525.1	0	0.618936	0.134	0.026	0	four leaf	zebra precursor [Hydra vulgaris]
evm.TU.Hic_asm12.445.1	0	0.617902	0.119	0.018	0	four leaf	--
evm.TU.Hic_asm14.1020	0	0.611285	0.535	0.429	0	four leaf	protein ALP1-like [Dendronephthya gigantea]
evm.TU.Hic_asm0.1166.1	0	0.606955	0.978	0.787	0	four leaf	cyclophilin [Cerebratulus lacteus]
evm.TU.Hic_asm9.855.1	0	0.595433	0.307	0.119	0	four leaf	PREDICTED: GATA zinc finger domain-containing protein 14-like [Hydra vulgaris]
evm.TU.Hic_asm14.343.1	0	0.556789	0.199	0.057	0	four leaf	PREDICTED: myosin-6-like [Hydra vulgaris]
evm.TU.CTG5.6	0	0.553895	0.07	0.005	0	four leaf	DNA-directed RNA polymerase [Trichuris trichiura]
evm.TU.Hic_asm4.634	0	0.551686	0.113	0.007	0	four leaf	PREDICTED: DNA damage-regulated autophagy modulator protein 1-like [Hydra vulgaris]
evm.TU.Hic_asm1.69.1	0	0.54983	0.134	0.023	0	four leaf	tyrosine-protein phosphatase Lar isoform X4 [Sitophilus oryzae]
evm.TU.CTG5.2	0	0.548707	0.071	0.005	0	four leaf	40S ribosomal protein S14, putative, partial [Ixodes scapularis]
evm.TU.Hic_asm3.266.1	0	0.547983	0.101	0.012	0	four leaf	--
evm.TU.Hic_asm7.523.1	0	0.544023	0.137	0.025	0	four leaf	--
evm.TU.Hic_asm7.20.1	0	0.529998	0.802	0.596	0	four leaf	PREDICTED: nucleoplasmin-like protein ANO39 [Hydra vulgaris]
evm.TU.Hic_asm12.1001.1	0	0.524989	0.119	0.022	0	four leaf	PREDICTED: zinc metalloproteinase nas-15-like [Hydra vulgaris]
evm.TU.Hic_asm7.417.1	0	0.522781	0.992	0.845	0	four leaf	PREDICTED: 40S ribosomal protein S4-like [Hydra vulgaris]
evm.TU.Hic_asm14.553.1	0	0.52183	0.998	0.9	0	four leaf	60S ribosomal protein L10-like [Hydra vulgaris]
evm.TU.Hic_asm0.636.1	0	0.512645	0.157	0.031	0	four leaf	PREDICTED: phosphatidylinositol transfer protein alpha isoform-like [Hydra vulgaris]
evm.TU.Hic_asm8.386.1	0	0.508235	0.294	0.124	0	four leaf	PREDICTED: transmembrane protein 131-like [Hydra vulgaris]
evm.TU.Hic_asm1.449.1	0	0.506441	0.984	0.863	0	four leaf	PREDICTED: calreticulin-like [Hydra vulgaris]
evm.TU.Hic_asm2.767.1	0	0.505772	0.347	0.17	0	four leaf	PREDICTED: RNA-binding protein Musashi homolog 2-like isoform X4 [Hydra vulgaris]
evm.TU.Hic_asm12.582.1	0	0.493468	0.109	0.02	0	four leaf	--
evm.TU.Hic_asm8.1089.1	0	0.484707	0.132	0.023	0	four leaf	--
evm.TU.Hic_asm8.451	0	0.482667	0.09	0.014	0	four leaf	PREDICTED: ganglioside GM2 activator-like [Hydra vulgaris]
evm.TU.Hic_asm11.736	0	0.476685	0.111	0.011	0	four leaf	chymotrypsinogen B-like [Stylophora pistillata]
evm.TU.Hic_asm12.482.1	0	0.475861	0.126	0.024	0	four leaf	PREDICTED: low choriolytic enzyme-like [Hydra vulgaris]
evm.TU.Hic_asm9.595	0	0.472547	0.207	0.055	0	four leaf	voltage-gated sodium channel alpha subunit protein [Polyorchis penicillatus]
evm.TU.Hic_asm3.964.1	0	0.471487	0.998	0.947	0	four leaf	heat shock 70 kDa protein [Hydra vulgaris]
evm.TU.Hic_asm8.66.1	0	0.466945	0.191	0.042	0	four leaf	PREDICTED: EGF-like module-containing mucin-like hormone receptor-like 4 [Hydra vulgaris]
evm.TU.Hic_asm2.457.1	0	0.463497	0.309	0.142	0	four leaf	PREDICTED: regulator of nonsense transcripts 1 [Hydra vulgaris]
evm.TU.CTG5.22	0	0.459048	0.07	0.005	0	four leaf	hypothetical protein EGW08_023506, partial [Elysia chlorotica]
evm.TU.Hic_asm7.822.1	0	0.458181	0.286	0.104	0	four leaf	PREDICTED: alpha-mannosidase 2-like [Hydra vulgaris]
evm.TU.Hic_asm4.219	0	0.451432	0.176	0.042	0	four leaf	WD repeat-containing protein 86-like [Stylophora pistillata]
evm.TU.Hic_asm8.1560.1	0	0.447941	0.353	0.183	0	four leaf	glutamate-rich WD repeat-containing protein 1-like [Stylophora pistillata]
evm.TU.Hic_asm6.971.1	0	0.433981	0.12	0.024	0	four leaf	meprin A subunit alpha [Nematostella vectensis]
evm.TU.Hic_asm8.914	0	0.425705	0.162	0.028	0	four leaf	PREDICTED: excitatory amino acid transporter-like [Hydra vulgaris]
evm.TU.Hic_asm4.1138_evm.TU.Hic_asm4.1139	0	0.413328	0.175	0.027	0	four leaf	--
evm.TU.Hic_asm13.90.1	0	0.411613	0.108	0.019	0	four leaf	PREDICTED: B-cell receptor-associated protein 31-like [Hydra vulgaris]
evm.TU.Hic_asm9.207	0	0.408146	0.186	0.047	0	four leaf	PREDICTED: uncharacterized protein LOC101238969 isoform X1 [Hydra vulgaris]
evm.TU.Hic_asm12.114.1	0	0.407144	0.107	0.013	0	four leaf	PREDICTED: tyrosine-protein phosphatase non-receptor type 1-like isoform X1 [Hydra vulgaris]
evm.TU.Hic_asm7.816	0	0.394886	0.192	0.061	0	four leaf	PREDICTED: arrestin domain-containing protein 2-like, partial [Hydra vulgaris]
evm.TU.Hic_asm8.1006	0	0.39445	0.212	0.082	0	four leaf	PREDICTED: kinesin-1 heavy chain-like [Hydra vulgaris]
evm.TU.Hic_asm13.866.1	0	0.393568	0.35	0.156	0	four leaf	PREDICTED: ADP,ATP carrier protein 3, mitochondrial-like [Hydra vulgaris]
evm.TU.Hic_asm12.688.1	0	0.384973	0.111	0.021	0	four leaf	PREDICTED: uncharacterized protein LOC105846123 [Hydra vulgaris]
evm.TU.Hic_asm6.1328	0	0.384228	0.155	0.029	0	four leaf	PREDICTED: latrophilin-like protein LAT-2 [Hydra vulgaris]
evm.TU.Hic_asm11.504.1	0	0.378125	0.911	0.725	0	four leaf	PREDICTED: eukaryotic initiation factor 4A-I-like [Hydra vulgaris]
evm.TU.Hic_asm9.513	0	0.378113	0.139	0.029	0	four leaf	PREDICTED: RNA-editing ligase 2, mitochondrial-like [Hydra vulgaris]
evm.TU.Hic_asm9.887.1	0	0.378099	0.102	0.018	0	four leaf	serine protease 1, partial [Aurelia aurita]
evm.TU.CTG5.24	0	0.368136	0.06	0.004	0	four leaf	3-oxoacyl-like protein, partial [Lasius niger]
evm.TU.Hic_asm12.486.1	0	0.359407	0.098	0.018	0	four leaf	PMP1 protein [Podocoryna carnea]
evm.TU.Hic_asm13.972.1	0	0.356447	0.103	0.015	0	four leaf	PREDICTED: transmembrane protease serine 9-like [Hydra vulgaris]
evm.TU.Hic_asm8.325	0	0.343482	0.136	0.024	0	four leaf	polycystic kidney disease 2-like 1 protein [Exaiptasia diaphana]
evm.TU.Hic_asm5.380	0	0.332218	0.1	0.009	0	four leaf	PREDICTED: PH and SEC7 domain-containing protein 4-like [Hydra vulgaris]
evm.TU.Hic_asm0.381	0	0.328242	0.205	0.072	0	four leaf	PREDICTED: protein tyrosine phosphatase type IVA 1-like [Hydra vulgaris]
evm.TU.Hic_asm11.1148	0	0.322683	0.114	0.005	0	four leaf	--
evm.TU.Hic_asm8.1598	0	0.321318	0.13	0.02	0	four leaf	--
evm.TU.Hic_asm2.645	0	0.318676	0.13	0.028	0	four leaf	--
evm.TU.Hic_asm8.1051	0	0.318378	0.221	0.077	0	four leaf	PREDICTED: transcription factor IIIA-like [Hydra vulgaris]
evm.TU.Hic_asm5.384	0	0.303963	0.094	0.013	0	four leaf	--
evm.TU.Hic_asm9.848	0	0.302592	0.127	0.022	0	four leaf	PREDICTED: uncharacterized protein LOC100198818 [Hydra vulgaris]
evm.TU.CTG5.3	0	0.288753	0.055	0.002	0	four leaf	hypothetical protein B566_EDAN018234 [Ephemera danica]
evm.TU.Hic_asm1.780	0	0.27411	0.124	0.03	0	four leaf	--
evm.TU.CTG5.26	0	0.270481	0.056	0.002	0	four leaf	ATPase/histidine kinase domain containing protein [Entamoeba histolytica HM-1:IMSS-B]
evm.TU.Hic_asm7.1057	0	0.265644	0.166	0.048	0	four leaf	PREDICTED: gamma-interferon-inducible lysosomal thiol reductase-like [Hydra vulgaris]
evm.TU.Hic_asm13.934	0	0.265521	0.067	0.005	0	four leaf	--
evm.TU.Hic_asm3.793	0	0.262604	0.131	0.027	0	four leaf	PREDICTED: phosphatidylglycerophosphatase and protein-tyrosine phosphatase 1-like [Hydra vulgaris]
evm.TU.Hic_asm4.59	0	0.262586	0.093	0.017	0	four leaf	PMP1 protein [Podocoryna carnea]
evm.TU.Hic_asm0.53	0	0.257161	0.104	0.015	0	four leaf	PREDICTED: uncharacterized protein LOC105847547, partial [Hydra vulgaris]
evm.TU.Hic_asm2.159.1	0	-0.2628	0.002	0.171	0	four leaf	PREDICTED: NADH dehydrogenase [ubiquinone] 1 alpha subcomplex subunit 13-like [Hydra vulgaris]
evm.TU.Hic_asm10.517.1	0	-0.267092	0.008	0.163	0	four leaf	coiled-coil domain-containing protein 65-like [Acanthaster planci]
evm.TU.Hic_asm7.1022.1	0	-0.268856	0.007	0.171	0	four leaf	ciliary-associated calcium-binding coiled-coil protein 1-like isoform X2 [Acropora millepora]
evm.TU.Hic_asm11.1100.1	0	-0.270531	0.015	0.177	0	four leaf	uncharacterized protein LOC111707786 [Eurytemora affinis]
evm.TU.Hic_asm4.150.1	0	-0.275543	0.043	0.227	0	four leaf	PREDICTED: uncharacterized protein LOC101239792 [Hydra vulgaris]
evm.TU.Hic_asm7.1353.1	0	-0.277865	0.039	0.225	0	four leaf	PREDICTED: SH3 domain-binding glutamic acid-rich-like protein 3 [Hydra vulgaris]
evm.TU.Hic_asm9.455.1	0	-0.280823	0.005	0.168	0	four leaf	PREDICTED: dynein light chain 1, axonemal-like [Hydra vulgaris]
evm.TU.Hic_asm4.1137.1	0	-0.285158	0.014	0.178	0	four leaf	cilia- and flagella-associated protein 65-like [Pocillopora damicornis]
evm.TU.Hic_asm7.1330.1	0	-0.287039	0.004	0.187	0	four leaf	meiosis inhibitor protein 1-like, partial [Stegodyphus dumicola]
evm.TU.Hic_asm8.1383.1	0	-0.289214	0	0.151	0	four leaf	PREDICTED: uncharacterized protein LOC101234712 [Hydra vulgaris]
evm.TU.Hic_asm8.784.1	0	-0.290156	0.082	0.294	0	four leaf	PREDICTED: NADH dehydrogenase [ubiquinone] 1 beta subcomplex subunit 8, mitochondrial-like [Hydra vulgaris]
evm.TU.Hic_asm1.801.1	0	-0.290891	0.031	0.207	0	four leaf	PREDICTED: cAMP-dependent protein kinase catalytic subunit alpha [Hydra vulgaris]
evm.TU.Hic_asm11.759.1	0	-0.29544	0.007	0.181	0	four leaf	--
evm.TU.Hic_asm1.616.1	0	-0.29595	0.054	0.253	0	four leaf	uncharacterized protein LOC114519071 [Dendronephthya gigantea]
evm.TU.Hic_asm12.1122.1	0	-0.300816	0.022	0.192	0	four leaf	PREDICTED: protein slowmo homolog 1-like [Hydra vulgaris]
evm.TU.Hic_asm8.706.1	0	-0.310065	0.04	0.223	0	four leaf	protein FAM47E-like [Acropora millepora]
evm.TU.Hic_asm10.451.1	0	-0.313199	0.026	0.202	0	four leaf	leucine-rich repeat-containing protein 43-like [Orbicella faveolata]
evm.TU.Hic_asm8.1162.1	0	-0.319719	0.054	0.246	0	four leaf	PREDICTED: suppressor of G2 allele of SKP1 homolog [Hydra vulgaris]
evm.TU.Hic_asm9.257.1	0	-0.320027	0.037	0.216	0	four leaf	radial spoke head protein 9 homolog [Acropora millepora]
evm.TU.Hic_asm8.1624.1	0	-0.320137	0.133	0.373	0	four leaf	PREDICTED: proteasome maturation protein-like [Hydra vulgaris]
evm.TU.Hic_asm3.193.1	0	-0.322086	0.003	0.174	0	four leaf	hypothetical protein pdam_00009668 [Pocillopora damicornis]
evm.TU.Hic_asm7.262.1	0	-0.322979	0.14	0.381	0	four leaf	PREDICTED: 26S proteasome non-ATPase regulatory subunit 4-like [Hydra vulgaris]
evm.TU.Hic_asm11.365.1	0	-0.328255	0.011	0.194	0	four leaf	dynein beta chain, ciliary-like [Actinia tenebrosa]
evm.TU.Hic_asm13.868.1	0	-0.333502	0	0.159	0	four leaf	boule-like protein 3, partial [Hydra vulgaris]
evm.TU.Hic_asm0.773.1	0	-0.335215	0.004	0.185	0	four leaf	33 kDa inner dynein arm light chain, axonemal-like [Dendronephthya gigantea]
evm.TU.Hic_asm11.685.1	0	-0.337133	0.008	0.186	0	four leaf	hypothetical protein CAPTEDRAFT_223104 [Capitella teleta]
evm.TU.Hic_asm10.271.1	0	-0.338068	0.036	0.245	0	four leaf	PREDICTED: NADH dehydrogenase [ubiquinone] 1 alpha subcomplex subunit 8-like [Hydra vulgaris]
evm.TU.Hic_asm8.843.1	0	-0.338841	0.029	0.228	0	four leaf	coiled-coil domain-containing protein 178-like isoform X2 [Stylophora pistillata]
evm.TU.Hic_asm8.318.1	0	-0.339276	0.026	0.231	0	four leaf	caltractin isoform X2 [Orbicella faveolata]
evm.TU.Hic_asm4.1188.1	0	-0.339421	0.047	0.247	0	four leaf	LOW QUALITY PROTEIN: nesprin-1-like [Acropora millepora]
evm.TU.Hic_asm8.1070.1	0	-0.345013	0.01	0.177	0	four leaf	uncharacterized protein LOC116294762 isoform X1 [Actinia tenebrosa]
evm.TU.Hic_asm0.934.1	0	-0.345046	0.018	0.211	0	four leaf	uncharacterized protein C4orf22 homolog isoform X2 [Orbicella faveolata]
evm.TU.Hic_asm10.174.1	0	-0.347484	0.074	0.289	0	four leaf	PREDICTED: probable peptide chain release factor C12orf65 homolog, mitochondrial [Hydra vulgaris]
evm.TU.Hic_asm6.155.1	0	-0.348257	0.04	0.262	0	four leaf	PREDICTED: medium-chain specific acyl-CoA dehydrogenase, mitochondrial-like [Hydra vulgaris]
evm.TU.Hic_asm10.90.1	0	-0.350283	0.016	0.225	0	four leaf	macrophage migration inhibitory factor homolog [Melanaphis sacchari]
evm.TU.Hic_asm8.1284.1	0	-0.350852	0.051	0.245	0	four leaf	PREDICTED: pericentriolar material 1 protein-like, partial [Hydra vulgaris]
evm.TU.Hic_asm3.1035.1	0	-0.352648	0.019	0.214	0	four leaf	kinetochore protein Spc25-like isoform X1 [Dendronephthya gigantea]
evm.TU.Hic_asm6.864.1	0	-0.352873	0.002	0.188	0	four leaf	PREDICTED: arp2/3 complex-activating protein rickA-like [Priapulus caudatus]
evm.TU.Hic_asm4.210.1	0	-0.353699	0.016	0.222	0	four leaf	PREDICTED: spindle pole body component 110-like, partial [Hydra vulgaris]
evm.TU.Hic_asm8.1018.1	0	-0.354233	0.018	0.211	0	four leaf	PREDICTED: EF-hand calcium-binding domain-containing protein 10-like [Hydra vulgaris]
evm.TU.Hic_asm4.339.1	0	-0.360197	0.074	0.293	0	four leaf	PREDICTED: signal peptidase complex subunit 1-like [Hydra vulgaris]
evm.TU.Hic_asm6.745.1	0	-0.361403	0.008	0.194	0	four leaf	axonemal dynein light chain domain-containing protein 1-like [Stylophora pistillata]
evm.TU.Hic_asm7.1497.1	0	-0.364744	0.018	0.235	0	four leaf	PREDICTED: uncharacterized protein LOC101236470 [Hydra vulgaris]
evm.TU.Hic_asm8.1658.1	0	-0.378038	0.011	0.208	0	four leaf	O(6)-methylguanine-induced apoptosis 2-like [Asterias rubens]
evm.TU.Hic_asm9.109.1	0	-0.380728	0.012	0.214	0	four leaf	dynein regulatory complex subunit 7-like [Pocillopora damicornis]
evm.TU.Hic_asm7.275.1	0	-0.382808	0.013	0.194	0	four leaf	protein pitchfork [Nematostella vectensis]
evm.TU.Hic_asm6.50.1	0	-0.38662	0.008	0.21	0	four leaf	MORN repeat-containing protein 5 [Nematostella vectensis]
evm.TU.Hic_asm7.1505.1	0	-0.392839	0.137	0.378	0	four leaf	cilia- and flagella-associated protein 47-like [Pocillopora damicornis]
evm.TU.Hic_asm14.349.1	0	-0.392926	0.084	0.335	0	four leaf	PREDICTED: cytochrome b-c1 complex subunit 2, mitochondrial-like isoform X1 [Hydra vulgaris]
evm.TU.Hic_asm11.894	0	-0.393546	0.14	0.386	0	four leaf	PREDICTED: glycine-rich RNA-binding protein 1-like [Hydra vulgaris]
evm.TU.Hic_asm7.1464.1	0	-0.394339	0.008	0.169	0	four leaf	uncharacterized protein C9orf135-like [Orbicella faveolata]
evm.TU.Hic_asm11.959.1	0	-0.394961	0.128	0.384	0	four leaf	--
evm.TU.Hic_asm14.794.1	0	-0.395849	0.165	0.387	0	four leaf	PREDICTED: probable aconitate hydratase, mitochondrial [Hydra vulgaris]
evm.TU.Hic_asm9.573.1	0	-0.399372	0.017	0.204	0	four leaf	IQ domain-containing protein G-like [Stylophora pistillata]
evm.TU.Hic_asm8.1690.1	0	-0.399577	0.011	0.231	0	four leaf	dynein heavy chain 1, axonemal-like [Pocillopora damicornis]
evm.TU.Hic_asm10.46	0	-0.399884	0.136	0.357	0	four leaf	uncharacterized protein LOC114543334 [Dendronephthya gigantea]
evm.TU.Hic_asm9.150.1	0	-0.405811	0.068	0.294	0	four leaf	PREDICTED: protein dpy-30 homolog isoform X1 [Hydra vulgaris]
evm.TU.Hic_asm8.1370.1	0	-0.405847	0.033	0.251	0	four leaf	PREDICTED: fascin-like [Hydra vulgaris]
evm.TU.Hic_asm14.97.1	0	-0.408513	0.013	0.181	0	four leaf	uncharacterized protein LOC110060266 isoform X1 [Orbicella faveolata]
evm.TU.Hic_asm1.592.1	0	-0.408845	0.014	0.223	0	four leaf	sperm flagellar protein 2 isoform X1 [Nematostella vectensis]
evm.TU.Hic_asm13.334.1	0	-0.409315	0.155	0.417	0	four leaf	PREDICTED: mitochondrial-processing peptidase subunit beta-like [Hydra vulgaris]
evm.TU.Hic_asm9.1144.1	0	-0.410811	0.017	0.228	0	four leaf	Cytochrome b5 domain-containing protein 1 [Stylophora pistillata]
evm.TU.Hic_asm13.506.1	0	-0.412607	0.047	0.243	0	four leaf	Coiled-coil domain-containing protein 37 [Exaiptasia diaphana]
evm.TU.Hic_asm14.276.1	0	-0.412687	0.003	0.228	0	four leaf	dynein heavy chain 3, axonemal [Nematostella vectensis]
evm.TU.Hic_asm9.1295.1	0	-0.416443	0.015	0.263	0	four leaf	NADH dehydrogenase [ubiquinone] 1 alpha subcomplex subunit 5-like [Actinia tenebrosa]
evm.TU.Hic_asm0.416.1	0	-0.417201	0.005	0.177	0	four leaf	PREDICTED: testicular haploid expressed gene protein-like [Hydra vulgaris]
evm.TU.Hic_asm12.628.1	0	-0.419645	0.029	0.203	0	four leaf	PREDICTED: aurora kinase C [Hydra vulgaris]
evm.TU.Hic_asm8.696.1	0	-0.42158	0.002	0.166	0	four leaf	uncharacterized protein LOC116289395 [Actinia tenebrosa]
evm.TU.Hic_asm10.467.1	0	-0.42196	0.267	0.535	0	four leaf	PREDICTED: malate dehydrogenase, mitochondrial-like [Hydra vulgaris]
evm.TU.Hic_asm3.1147.1	0	-0.422051	0.036	0.248	0	four leaf	sperm-associated antigen 16 protein-like [Pocillopora damicornis]
evm.TU.Hic_asm1.395.1	0	-0.422233	0.002	0.153	0	four leaf	protein FAM183B-like [Actinia tenebrosa]
evm.TU.Hic_asm12.603.1	0	-0.423635	0.084	0.363	0	four leaf	PREDICTED: enoyl-CoA delta isomerase 2, mitochondrial-like [Hydra vulgaris]
evm.TU.Hic_asm1.906.1	0	-0.425606	0.036	0.286	0	four leaf	PREDICTED: 28S ribosomal protein S21, mitochondrial-like [Hydra vulgaris]
evm.TU.Hic_asm8.411.1	0	-0.425715	0.029	0.235	0	four leaf	PREDICTED: armadillo repeat-containing protein 3-like [Hydra vulgaris]
evm.TU.Hic_asm0.116.1	0	-0.429731	0.019	0.241	0	four leaf	tRNA (cytosine(38)-C(5))-methyltransferase-like [Centruroides sculpturatus]
evm.TU.Hic_asm2.170.1	0	-0.431825	0.101	0.371	0	four leaf	PREDICTED: NADH dehydrogenase [ubiquinone] 1 alpha subcomplex subunit 6-like [Hydra vulgaris]
evm.TU.Hic_asm0.135.1	0	-0.432144	0.01	0.178	0	four leaf	PREDICTED: synaptonemal complex protein 2-like [Hydra vulgaris]
evm.TU.Hic_asm8.445.1	0	-0.432671	0.026	0.293	0	four leaf	uncharacterized protein LOC114956964 [Acropora millepora]
evm.TU.Hic_asm8.487.1	0	-0.435983	0.009	0.228	0	four leaf	spermatogenesis-associated protein 4-like [Stylophora pistillata]
evm.TU.Hic_asm0.928.1	0	-0.440421	0.032	0.238	0	four leaf	PREDICTED: uncharacterized protein LOC100203132 [Hydra vulgaris]
evm.TU.Hic_asm1.560.1	0	-0.440867	0	0.152	0	four leaf	--
evm.TU.Hic_asm11.106.1	0	-0.441255	0.02	0.266	0	four leaf	PREDICTED: cyclin-dependent kinases regulatory subunit-like [Hydra vulgaris]
evm.TU.Hic_asm11.368.1	0	-0.444399	0.028	0.264	0	four leaf	--
evm.TU.Hic_asm2.647.1	0	-0.447387	0.014	0.191	0	four leaf	uncharacterized protein LOC114960094 isoform X2 [Acropora millepora]
evm.TU.Hic_asm2.827.1	0	-0.448941	0.04	0.279	0	four leaf	PREDICTED: NADH dehydrogenase [ubiquinone] iron-sulfur protein 4, mitochondrial-like [Hydra vulgaris]
evm.TU.Hic_asm7.1044.1	0	-0.450066	0.033	0.262	0	four leaf	PREDICTED: dnaJ homolog subfamily B member 13-like [Hydra vulgaris]
evm.TU.Hic_asm14.989.1	0	-0.450545	0.132	0.372	0	four leaf	PREDICTED: acyl carrier protein 2, mitochondrial-like [Hydra vulgaris]
evm.TU.Hic_asm7.107.1	0	-0.453683	0.216	0.472	0	four leaf	PREDICTED: cytochrome b-c1 complex subunit 6, mitochondrial-like [Hydra vulgaris]
evm.TU.Hic_asm4.908.1	0	-0.455221	0.109	0.402	0	four leaf	PREDICTED: PRELI domain-containing protein 1, mitochondrial-like [Hydra vulgaris]
evm.TU.Hic_asm9.517	0	-0.455495	0.067	0.282	0	four leaf	PREDICTED: activator of 90 kDa heat shock protein ATPase homolog 1-like [Hydra vulgaris]
evm.TU.Hic_asm13.864	0	-0.45551	0.963	0.944	0	four leaf	PREDICTED: ADP,ATP carrier protein 3, mitochondrial-like [Hydra vulgaris]
evm.TU.Hic_asm11.226.1	0	-0.46032	0.023	0.231	0	four leaf	cilia- and flagella-associated protein 44-like [Pocillopora damicornis]
evm.TU.Hic_asm7.840.1	0	-0.460928	0.015	0.238	0	four leaf	Wnt11A [Hydractinia echinata]
evm.TU.Hic_asm7.117.1	0	-0.462432	0.079	0.332	0	four leaf	coiled-coil domain-containing protein 83-like isoform X1 [Pocillopora damicornis]
evm.TU.Hic_asm11.262.1	0	-0.462983	0.017	0.209	0	four leaf	ankyrin repeat and MYND domain-containing protein 1-like isoform X1 [Orbicella faveolata]
evm.TU.Hic_asm8.926.1	0	-0.463477	0.027	0.28	0	four leaf	PREDICTED: CDGSH iron-sulfur domain-containing protein 1-like [Hydra vulgaris]
evm.TU.Hic_asm12.1082.1	0	-0.467306	0	0.179	0	four leaf	--
evm.TU.Hic_asm7.1382.1	0	-0.471812	0	0.149	0	four leaf	PREDICTED: uncharacterized protein LOC101237035 [Hydra vulgaris]
evm.TU.Hic_asm8.1687.1	0	-0.475587	0.049	0.331	0	four leaf	--
evm.TU.Hic_asm12.473.1	0	-0.477964	0.055	0.352	0	four leaf	PREDICTED: NADH dehydrogenase [ubiquinone] iron-sulfur protein 6, mitochondrial-like [Hydra vulgaris]
evm.TU.Hic_asm7.1011.1	0	-0.482368	0.022	0.272	0	four leaf	PREDICTED: LYR motif-containing protein 5 [Acromyrmex echinatior]
evm.TU.Hic_asm7.635.1	0	-0.483486	0.005	0.211	0	four leaf	cAMP and cAMP-inhibited cGMP 3',5'-cyclic phosphodiesterase 10A-like isoform X1 [Exaiptasia diaphana]
evm.TU.Hic_asm8.1115.1	0	-0.484849	0.003	0.22	0	four leaf	sperm-tail PG-rich repeat-containing protein 2-like [Orbicella faveolata]
evm.TU.Hic_asm4.1111.1	0	-0.486276	0.016	0.249	0	four leaf	short coiled-coil protein B-like [Actinia tenebrosa]
evm.TU.Hic_asm8.1147.1	0	-0.486351	0.039	0.314	0	four leaf	Elongin-C [Blattella germanica]
evm.TU.Hic_asm2.588.1	0	-0.488273	0	0.177	0	four leaf	--
evm.TU.Hic_asm0.791.1	0	-0.490909	0	0.243	0	four leaf	33 kDa inner dynein arm light chain, axonemal-like [Dendronephthya gigantea]
evm.TU.Hic_asm3.403.1	0	-0.49359	0.006	0.175	0	four leaf	testis-expressed protein 49 [Nematostella vectensis]
evm.TU.Hic_asm9.113.1	0	-0.494183	0.021	0.244	0	four leaf	adenylate kinase 7-like [Pocillopora damicornis]
evm.TU.Hic_asm8.920.1	0	-0.497592	0.011	0.292	0	four leaf	fatty acid oxidation complex, alpha subunit [Ancylostoma caninum]
evm.TU.Hic_asm9.1161.1	0	-0.502626	0.025	0.204	0	four leaf	PREDICTED: cysteine sulfinic acid decarboxylase-like [Hydra vulgaris]
evm.TU.Hic_asm14.942.1	0	-0.506049	0.041	0.338	0	four leaf	PREDICTED: uncharacterized protein LOC100206530 [Hydra vulgaris]
evm.TU.Hic_asm11.41.1	0	-0.508194	0.064	0.276	0	four leaf	PREDICTED: gamma-glutamyl hydrolase-like [Hydra vulgaris]
evm.TU.Hic_asm10.590.1	0	-0.511622	0.006	0.166	0	four leaf	PREDICTED: uncharacterized protein LOC100199496 [Hydra vulgaris]
evm.TU.Hic_asm11.891.1	0	-0.515958	0.003	0.192	0	four leaf	Transient receptor potential cation channel subfamily A member 1 [Hypsibius dujardini]
evm.TU.Hic_asm0.988.1	0	-0.518247	0.006	0.244	0	four leaf	uncharacterized protein LOC114526854 [Dendronephthya gigantea]
evm.TU.Hic_asm0.1153.1	0	-0.519413	0.005	0.172	0	four leaf	PREDICTED: uncharacterized protein LOC100208096 isoform X1 [Hydra vulgaris]
evm.TU.Hic_asm8.1388.1	0	-0.519694	0.069	0.361	0	four leaf	predicted protein [Nematostella vectensis]
evm.TU.Hic_asm7.632.1	0	-0.524949	0.004	0.173	0	four leaf	uncharacterized protein LOC106181588, partial [Lingula anatina]
evm.TU.Hic_asm12.433.1	0	-0.525217	0.025	0.3	0	four leaf	PREDICTED: NADH dehydrogenase [ubiquinone] 1 beta subcomplex subunit 9-like [Acropora digitifera]
evm.TU.Hic_asm6.43	0	-0.528624	0.966	0.939	0	four leaf	PREDICTED: protein-associating with the carboxyl-terminal domain of ezrin-like [Hydra vulgaris]
evm.TU.Hic_asm4.622.1	0	-0.529169	0.087	0.34	0	four leaf	PREDICTED: intraflagellar transport protein 43 homolog [Hydra vulgaris]
evm.TU.Hic_asm5.354.1	0	-0.529292	0.029	0.323	0	four leaf	splicing factor 3B subunit 5 isoform X2 [Nematostella vectensis]
evm.TU.Hic_asm12.781.1	0	-0.533092	0	0.163	0	four leaf	testis-expressed protein 43-like [Anneissia japonica]
evm.TU.Hic_asm7.1030.1	0	-0.533897	0.059	0.37	0	four leaf	PREDICTED: uncharacterized protein LOC100209455 [Hydra vulgaris]
evm.TU.Hic_asm10.693.1	0	-0.535307	0.024	0.281	0	four leaf	dynein heavy chain 10, axonemal-like [Pocillopora damicornis]
evm.TU.Hic_asm0.180.1	0	-0.53566	0.004	0.221	0	four leaf	PREDICTED: EF-hand domain-containing protein 1-like [Hydra vulgaris]
evm.TU.Hic_asm10.665.1	0	-0.5413	0.017	0.234	0	four leaf	PREDICTED: uncharacterized protein LOC100198186 [Hydra vulgaris]
evm.TU.Hic_asm3.703.1	0	-0.544573	0.24	0.538	0	four leaf	PREDICTED: 26S proteasome complex subunit DSS1-like [Hydra vulgaris]
evm.TU.Hic_asm7.927.1	0	-0.544694	0.032	0.229	0	four leaf	PREDICTED: F-box/WD repeat-containing protein 11 [Hydra vulgaris]
evm.TU.Hic_asm4.1192.1	0	-0.547233	0.038	0.357	0	four leaf	predicted protein [Nematostella vectensis]
evm.TU.Hic_asm3.904.1	0	-0.54727	0.155	0.374	0	four leaf	hypothetical protein pdam_00010580, partial [Pocillopora damicornis]
evm.TU.Hic_asm0.356.1	0	-0.549462	0.017	0.31	0	four leaf	MORN repeat-containing protein 2-like [Lingula anatina]
evm.TU.Hic_asm14.795.1	0	-0.552015	0.015	0.282	0	four leaf	PREDICTED: DNA-directed RNA polymerase III subunit RPC5-like [Hydra vulgaris]
evm.TU.Hic_asm4.576.1	0	-0.555533	0	0.155	0	four leaf	uncharacterized protein LOC111329493 isoform X2 [Stylophora pistillata]
evm.TU.Hic_asm9.1138.1	0	-0.556107	0.007	0.173	0	four leaf	PREDICTED: uncharacterized protein C20orf85-like [Hydra vulgaris]
evm.TU.Hic_asm14.844.1	0	-0.5563	0.095	0.396	0	four leaf	acyl-CoA-binding protein [Exaiptasia diaphana]
evm.TU.Hic_asm3.95.1	0	-0.557833	0.945	0.927	0	four leaf	PREDICTED: 60S ribosomal protein L23-like [Hydra vulgaris]
evm.TU.Hic_asm3.864.1	0	-0.562242	0.018	0.265	0	four leaf	Cilia- and flagella-associated protein 69 [Exaiptasia diaphana]
evm.TU.Hic_asm3.30.1	0	-0.564011	0.702	0.76	0	four leaf	PREDICTED: bromodomain adjacent to zinc finger domain protein 2B-like [Hydra vulgaris]
evm.TU.Hic_asm8.73.1	0	-0.564977	0.013	0.292	0	four leaf	PREDICTED: N-(5-amino-5-carboxypentanoyl)-L-cysteinyl-D-valine synthase-like [Hydra vulgaris]
evm.TU.Hic_asm7.773.1	0	-0.567823	0.014	0.177	0	four leaf	ADP,ATP carrier protein 3, mitochondrial-like [Octopus vulgaris]
evm.TU.Hic_asm6.1167.1	0	-0.569093	0.001	0.17	0	four leaf	uncharacterized protein LOC113680772 [Pocillopora damicornis]
evm.TU.Hic_asm1.82.1	0	-0.569222	0.065	0.388	0	four leaf	PREDICTED: histone-lysine N-methyltransferase, H3 lysine-79 specific-like [Hydra vulgaris]
evm.TU.Hic_asm12.992.1	0	-0.570005	0.001	0.16	0	four leaf	uncharacterized protein C5orf49 homolog [Orbicella faveolata]
evm.TU.Hic_asm7.278.1	0	-0.57269	0.003	0.2	0	four leaf	PREDICTED: testicular haploid expressed gene protein-like [Hydra vulgaris]
evm.TU.Hic_asm2.823.1	0	-0.575487	0.011	0.255	0	four leaf	cilia- and flagella-associated protein 161-like [Actinia tenebrosa]
evm.TU.Hic_asm8.1754.1	0	-0.586156	0.305	0.552	0	four leaf	PREDICTED: cytochrome c oxidase subunit 5B, mitochondrial-like [Hydra vulgaris]
evm.TU.Hic_asm11.778.1	0	-0.587624	0.005	0.243	0	four leaf	EF-hand domain-containing family member C2 [Nematostella vectensis]
evm.TU.Hic_asm3.668.1	0	-0.593605	0.042	0.396	0	four leaf	--
evm.TU.Hic_asm6.1223.1	0	-0.59478	0.005	0.175	0	four leaf	cilia- and flagella-associated protein 77-like [Orbicella faveolata]
evm.TU.Hic_asm9.428.1	0	-0.598293	0.002	0.183	0	four leaf	uncharacterized protein LOC110242259 [Exaiptasia diaphana]
evm.TU.Hic_asm10.303.1	0	-0.598406	0.227	0.536	0	four leaf	PREDICTED: ATP synthase subunit delta, mitochondrial-like [Hydra vulgaris]
evm.TU.Hic_asm4.912.1	0	-0.598535	0.052	0.296	0	four leaf	spermatogenesis-associated protein 17-like [Pocillopora damicornis]
evm.TU.Hic_asm13.898.1	0	-0.600813	0.143	0.459	0	four leaf	PREDICTED: ATP synthase subunit gamma, mitochondrial-like [Hydra vulgaris]
evm.TU.Hic_asm9.149.1	0	-0.602311	0.441	0.595	0	four leaf	--
evm.TU.Hic_asm11.1051.1	0	-0.602614	0.005	0.166	0	four leaf	PREDICTED: uncharacterized protein LOC101241780 [Hydra vulgaris]
evm.TU.Hic_asm11.435.1	0	-0.60268	0	0.178	0	four leaf	PREDICTED: testis-specific serine/threonine-protein kinase 3-like [Hydra vulgaris]
evm.TU.Hic_asm8.671.1	0	-0.603747	0.98	0.957	0	four leaf	PREDICTED: 40S ribosomal protein S12-like [Hydra vulgaris]
evm.TU.Hic_asm10.113.1	0	-0.605581	0.166	0.471	0	four leaf	peptidyl-prolyl cis-trans isomerase FKBP1A [Aphantopus hyperantus]
evm.TU.CTG1.1.1	0	-0.610674	0.019	0.346	0	four leaf	cytochrome c oxidase subunit II [Turritopsis dohrnii]
evm.TU.Hic_asm4.610.1	0	-0.613045	0.027	0.249	0	four leaf	tetratricopeptide repeat protein 25 [Nematostella vectensis]
evm.TU.Hic_asm13.647.1	0	-0.616263	0.027	0.2	0	four leaf	PREDICTED: protein monoglycylase TTLL8-like, partial [Hydra vulgaris]
evm.TU.Hic_asm0.626.1	0	-0.618256	0.953	0.914	0	four leaf	PREDICTED: 60S ribosomal protein L34-like isoform X2 [Hydra vulgaris]
evm.TU.Hic_asm2.919	0	-0.621839	0.087	0.346	0	four leaf	PREDICTED: uncharacterized protein LOC100213905 [Hydra vulgaris]
evm.TU.Hic_asm12.14.1	0	-0.629448	0.011	0.281	0	four leaf	dynein light chain 4, axonemal-like [Orbicella faveolata]
evm.TU.Hic_asm6.617.1	0	-0.640605	0.013	0.336	0	four leaf	PREDICTED: NADH dehydrogenase [ubiquinone] 1 beta subcomplex subunit 7-like [Hydra vulgaris]
evm.TU.Hic_asm14.1006.1	0	-0.641795	0.016	0.262	0	four leaf	dynein regulatory complex protein 10-like [Actinia tenebrosa]
evm.TU.Hic_asm2.400.1	0	-0.643279	0.379	0.59	0	four leaf	uncharacterized protein LOC114532871 [Dendronephthya gigantea]
evm.TU.Hic_asm2.542.1	0	-0.643601	0.965	0.935	0	four leaf	PREDICTED: 40S ribosomal protein S17-like [Hydra vulgaris]
evm.TU.Hic_asm1.670.1	0	-0.650722	0.019	0.281	0	four leaf	uncharacterized protein LOC114576134, partial [Exaiptasia diaphana]
evm.TU.Hic_asm12.749.1	0	-0.654415	0.014	0.315	0	four leaf	hydrocephalus-inducing protein homolog [Nematostella vectensis]
evm.TU.Hic_asm7.851.1	0	-0.656244	0.009	0.21	0	four leaf	protein FAM228B-like [Stylophora pistillata]
evm.TU.Hic_asm2.870.1	0	-0.65648	0.003	0.19	0	four leaf	outer dense fiber protein 3-like [Acanthaster planci]
evm.TU.Hic_asm10.171.1	0	-0.662074	0	0.159	0	four leaf	troponin C-like [Orbicella faveolata]
evm.TU.Hic_asm8.938.1	0	-0.666958	0.004	0.274	0	four leaf	--
evm.TU.Hic_asm8.1104.1	0	-0.667802	0.026	0.234	0	four leaf	uncharacterized protein C4orf45-like isoform X1 [Stylophora pistillata]
evm.TU.Hic_asm2.398.1	0	-0.668596	0	0.163	0	four leaf	--
evm.TU.Hic_asm4.101.1	0	-0.671353	0.847	0.87	0	four leaf	PREDICTED: Y-box factor homolog [Hydra vulgaris]
evm.TU.Hic_asm9.1141.1	0	-0.67815	0.029	0.333	0	four leaf	barrier-to-autointegration factor-like [Orbicella faveolata]
evm.TU.Hic_asm12.1133.1	0	-0.678925	0.012	0.288	0	four leaf	dynein heavy chain 8, axonemal isoform X1 [Nematostella vectensis]
evm.TU.Hic_asm9.214.1	0	-0.680114	0	0.191	0	four leaf	RecName: Full=Late histone H2B.2.1 [Psammechinus miliaris]
evm.TU.Hic_asm5.93.1	0	-0.680901	0.019	0.267	0	four leaf	uncharacterized protein LOC113665086 [Pocillopora damicornis]
evm.TU.Hic_asm7.1282.1	0	-0.680951	0.042	0.265	0	four leaf	radial spoke head protein 3 homolog [Nematostella vectensis]
evm.TU.Hic_asm4.900.1	0	-0.685757	0.008	0.26	0	four leaf	uncharacterized protein LOC114948156 [Acropora millepora]
evm.TU.Hic_asm11.981.1	0	-0.688869	0.031	0.345	0	four leaf	dynein heavy chain 2, axonemal-like [Acropora millepora]
evm.TU.Hic_asm9.1146.1	0	-0.690689	0.994	0.982	0	four leaf	PREDICTED: 40S ribosomal protein S20-like [Hydra vulgaris]
evm.TU.Hic_asm2.907.1	0	-0.690864	0.016	0.296	0	four leaf	tubulin polyglutamylase ttll6-like [Orbicella faveolata]
evm.TU.Hic_asm9.871.1	0	-0.693156	0	0.175	0	four leaf	receptor expression-enhancing protein 5 isoform X3 [Aedes aegypti]
evm.TU.Hic_asm12.986.1	0	-0.694666	0.203	0.534	0	four leaf	PREDICTED: small nuclear ribonucleoprotein Sm D1-like [Hydra vulgaris]
evm.TU.Hic_asm9.893.1	0	-0.69636	0.118	0.484	0	four leaf	--
evm.TU.Hic_asm4.653.1	0	-0.698521	0	0.157	0	four leaf	--
evm.TU.Hic_asm9.375.1	0	-0.708719	0	0.167	0	four leaf	--
evm.TU.Hic_asm8.307.1	0	-0.712408	0	0.155	0	four leaf	--
evm.TU.Hic_asm8.1352.1	0	-0.715577	0	0.183	0	four leaf	PREDICTED: outer dense fiber protein 3-like [Hydra vulgaris]
evm.TU.Hic_asm11.740.1	0	-0.716955	0.009	0.229	0	four leaf	leucine-rich repeat-containing protein 63-like [Mizuhopecten yessoensis]
evm.TU.Hic_asm2.707.1	0	-0.722336	0.01	0.25	0	four leaf	--
evm.TU.Hic_asm8.1054.1	0	-0.72547	0.026	0.285	0	four leaf	predicted protein, partial [Nematostella vectensis]
evm.TU.Hic_asm11.347.1	0	-0.730691	0.917	0.926	0	four leaf	ubiquitin-60S ribosomal protein L40 [Nematostella vectensis]
evm.TU.Hic_asm8.1535.1	0	-0.733713	0	0.173	0	four leaf	IQCM [Bugula neritina]
evm.TU.Hic_asm0.1191.1	0	-0.734423	0.706	0.791	0	four leaf	PREDICTED: 40S ribosomal protein S8-like [Hydra vulgaris]
evm.TU.Hic_asm6.1212.1	0	-0.737906	0.8	0.92	0	four leaf	cytochrome c [Orbicella faveolata]
evm.TU.Hic_asm2.646.1	0	-0.739693	0.03	0.356	0	four leaf	dynein intermediate chain 2, ciliary-like [Dendronephthya gigantea]
evm.TU.Hic_asm7.189.1	0	-0.740568	0.006	0.316	0	four leaf	PREDICTED: cGMP-specific 3',5'-cyclic phosphodiesterase-like [Hydra vulgaris]
evm.TU.Hic_asm4.130.1	0	-0.742227	0.759	0.804	0	four leaf	PREDICTED: signal-induced proliferation-associated 1-like protein 1, partial [Hydra vulgaris]
evm.TU.Hic_asm14.611.1	0	-0.743034	0.039	0.392	0	four leaf	--
evm.TU.Hic_asm7.1525.1	0	-0.743292	0.002	0.2	0	four leaf	coiled-coil domain-containing protein 81-like [Pocillopora damicornis]
evm.TU.Hic_asm7.1283.1	0	-0.751814	0.072	0.382	0	four leaf	androglobin-like isoform X5 [Actinia tenebrosa]
evm.TU.Hic_asm10.896.1	0	-0.762072	0.026	0.3	0	four leaf	tektin-1-like [Acropora millepora]
evm.TU.Hic_asm3.262.1	0	-0.767833	0	0.189	0	four leaf	brain-specific homeobox protein homolog [Orbicella faveolata]
evm.TU.Hic_asm1.993.1	0	-0.768573	0.01	0.395	0	four leaf	ATP synthase subunit d, mitochondrial-like [Dendronephthya gigantea]
evm.TU.Hic_asm7.1079.1	0	-0.776217	0.002	0.234	0	four leaf	uncharacterized protein LOC5506859 isoform X2 [Nematostella vectensis]
evm.TU.Hic_asm3.510.1	0	-0.791054	0.003	0.193	0	four leaf	fibrillar collagen, partial [Hydra vulgaris]
evm.TU.Hic_asm4.675.1	0	-0.792185	0.013	0.288	0	four leaf	dynein heavy chain 7, axonemal-like [Pocillopora damicornis]
evm.TU.Hic_asm0.93.1	0	-0.7942	0.009	0.284	0	four leaf	UPF0602 protein C4orf47 homolog [Acropora millepora]
evm.TU.Hic_asm7.1199.1	0	-0.7979	0.135	0.526	0	four leaf	PREDICTED: ATP synthase subunit O, mitochondrial-like [Hydra vulgaris]
evm.TU.Hic_asm7.155.1	0	-0.799159	0.057	0.39	0	four leaf	adenylate kinase 9-like [Stylophora pistillata]
evm.TU.Hic_asm11.1107.1	0	-0.79955	0.001	0.322	0	four leaf	PREDICTED: radial spoke head 1 homolog [Hydra vulgaris]
evm.TU.Hic_asm12.1131.1	0	-0.803476	0.046	0.317	0	four leaf	PREDICTED: growth arrest-specific protein 8-like [Hydra vulgaris]
evm.TU.Hic_asm12.93.1	0	-0.807563	0.038	0.246	0	four leaf	uncharacterized protein LOC114966478 [Acropora millepora]
evm.TU.Hic_asm8.1340.1	0	-0.809931	0.087	0.498	0	four leaf	PREDICTED: protein phosphatase methylesterase 1-like [Hydra vulgaris]
evm.TU.Hic_asm12.398.1	0	-0.813519	0.001	0.216	0	four leaf	--
evm.TU.Hic_asm10.953.1	0	-0.813551	0.113	0.321	0	four leaf	PREDICTED: TNF receptor-associated factor 5-like [Hydra vulgaris]
evm.TU.Hic_asm14.317.1	0	-0.82161	0	0.19	0	four leaf	--
evm.TU.Hic_asm1.639.1	0	-0.834696	0.019	0.329	0	four leaf	lymphocyte expansion molecule isoform X3 [Nematostella vectensis]
evm.TU.Hic_asm5.437.1	0	-0.84133	0.941	0.917	0	four leaf	putative ribosomal protein S24 [Sipunculus nudus]
evm.TU.Hic_asm14.841.1	0	-0.841467	0	0.185	0	four leaf	--
evm.TU.Hic_asm11.856.1	0	-0.84937	0.169	0.387	0	four leaf	predicted protein, partial [Nematostella vectensis]
evm.TU.Hic_asm14.546.1	0	-0.851075	0.008	0.343	0	four leaf	dynein beta chain, ciliary-like [Pocillopora damicornis]
evm.TU.Hic_asm7.1156.1	0	-0.852922	0.001	0.256	0	four leaf	synaptonemal complex protein 1 [Hydra vulgaris]
evm.TU.Hic_asm3.116.1	0	-0.857537	0.434	0.653	0	four leaf	PREDICTED: cytochrome c oxidase subunit NDUFA4-like [Hydra vulgaris]
evm.TU.Hic_asm4.489.1	0	-0.857959	0.054	0.342	0	four leaf	PREDICTED: centromere protein F-like [Hydra vulgaris]
evm.TU.Hic_asm8.116.1	0	-0.858603	0.951	0.931	0	four leaf	PREDICTED: synapsin-2-like [Hydra vulgaris]
evm.TU.Hic_asm10.67.1	0	-0.867574	0	0.169	0	four leaf	--
evm.TU.Hic_asm3.470.1	0	-0.884889	0.011	0.429	0	four leaf	receptor-type tyrosine-protein phosphatase delta-like isoform X2 [Orbicella faveolata]
evm.TU.Hic_asm9.206.1	0	-0.888243	0	0.218	0	four leaf	RecName: Full=Late histone H2B.2.1 [Psammechinus miliaris]
evm.TU.Hic_asm12.1110.1	0	-0.894852	0	0.221	0	four leaf	PREDICTED: kelch-like protein 12 isoform X1 [Hydra vulgaris]
evm.TU.Hic_asm6.154.1	0	-0.913424	0	0.309	0	four leaf	synaptonemal complex protein 3 [Hydra vulgaris]
evm.TU.Hic_asm8.1516.1	0	-0.914882	0.009	0.29	0	four leaf	RIB43A-like with coiled-coils protein 2 [Pocillopora damicornis]
evm.TU.Hic_asm8.144.1	0	-0.92936	0.005	0.162	0	four leaf	organic cation transporter protein-like [Orbicella faveolata]
evm.TU.Hic_asm4.560.1	0	-0.930975	0.03	0.35	0	four leaf	armadillo repeat-containing protein 4-like [Dendronephthya gigantea]
evm.TU.Hic_asm12.813.1	0	-0.933864	0.387	0.614	0	four leaf	PREDICTED: cytochrome c oxidase subunit 4 isoform 2, mitochondrial-like [Hydra vulgaris]
evm.TU.Hic_asm3.42.1	0	-0.942252	0.001	0.193	0	four leaf	PREDICTED: paramyosin-like [Hydra vulgaris]
evm.TU.Hic_asm11.216.1	0	-0.955661	0.058	0.372	0	four leaf	PREDICTED: synaptonemal complex protein 1-like [Hydra vulgaris]
evm.TU.Hic_asm11.180.1	0	-0.956838	0.009	0.268	0	four leaf	uncharacterized protein LOC114528831 [Dendronephthya gigantea]
evm.TU.CTG84.2.1	0	-0.972742	0.198	0.557	0	four leaf	RecName: Full=40S ribosomal protein SA; AltName: Full=33 kDa laminin-binding protein; AltName: Full=p40 [Hydra viridissima]
evm.TU.Hic_asm7.1171.1	0	-1.00161	0.311	0.584	0	four leaf	--
evm.TU.Hic_asm6.1068.1	0	-1.00258	0	0.196	0	four leaf	UPF0573 protein C2orf70 homolog B-like [Orbicella faveolata]
evm.TU.Hic_asm4.763.1	0	-1.00551	0.852	0.827	0	four leaf	--
evm.TU.Hic_asm6.905.1	0	-1.00624	0.023	0.324	0	four leaf	coiled-coil domain-containing protein 151-like [Acropora millepora]
evm.TU.Hic_asm7.768.1	0	-1.01069	0	0.195	0	four leaf	creatine kinase B-type [Nematostella vectensis]
evm.TU.Hic_asm6.320.1	0	-1.01752	0.001	0.233	0	four leaf	adenylate cyclase type 10-like isoform X1 [Acropora millepora]
evm.TU.Hic_asm10.19.1	0	-1.01949	0.421	0.635	0	four leaf	PREDICTED: histone-lysine N-methyltransferase SETD1B-like isoform X1 [Hydra vulgaris]
evm.TU.Hic_asm6.334.1	0	-1.03476	0.032	0.307	0	four leaf	cilia- and flagella-associated protein 157-like [Orbicella faveolata]
evm.TU.Hic_asm8.279.1	0	-1.03769	0.018	0.34	0	four leaf	dynein heavy chain 12, axonemal-like [Orbicella faveolata]
evm.TU.Hic_asm8.50.1	0	-1.05604	0.006	0.207	0	four leaf	PREDICTED: uncharacterized protein LOC100207928 [Hydra vulgaris]
evm.TU.Hic_asm8.725.1	0	-1.05697	0.364	0.608	0	four leaf	PREDICTED: cytochrome c oxidase subunit 6C-like [Hydra vulgaris]
evm.TU.Hic_asm11.362.1	0	-1.05862	0.604	0.738	0	four leaf	PREDICTED: ATP synthase subunit g, mitochondrial-like [Hydra vulgaris]
evm.TU.Hic_asm14.364.1	0	-1.07531	0.053	0.3	0	four leaf	--
evm.TU.Hic_asm0.384.1	0	-1.11576	0.044	0.345	0	four leaf	PREDICTED: doublecortin domain-containing protein 2-like [Hydra vulgaris]
evm.TU.Hic_asm12.157.1	0	-1.11925	0.948	0.942	0	four leaf	PREDICTED: tubulin beta chain [Priapulus caudatus]
evm.TU.Hic_asm13.830.1	0	-1.11988	0.01	0.29	0	four leaf	uncharacterized protein C1orf194 homolog [Orbicella faveolata]
evm.TU.Hic_asm13.653.1	0	-1.12226	0.098	0.337	0	four leaf	--
evm.TU.Hic_asm10.555.1	0	-1.12686	0.048	0.445	0	four leaf	histone H2A.X.1 [Hydractinia echinata]
evm.TU.Hic_asm13.501.1	0	-1.13095	0.018	0.364	0	four leaf	--
evm.TU.Hic_asm14.507.1	0	-1.20214	0.496	0.703	0	four leaf	cytochrome c oxidase subunit 6B1-like [Anneissia japonica]
evm.TU.Hic_asm11.355.1	0	-1.20911	0.064	0.383	0	four leaf	cilia- and flagella-associated protein 45-like [Actinia tenebrosa]
evm.TU.Hic_asm8.1438.1	0	-1.21919	0.004	0.239	0	four leaf	uncharacterized protein KIAA1211 homolog isoform X1 [Acropora millepora]
evm.TU.Hic_asm7.941.1	0	-1.23922	0.001	0.352	0	four leaf	--
evm.TU.Hic_asm9.204.1	0	-1.24916	0	0.254	0	four leaf	RecName: Full=Late histone H2B.2.1 [Psammechinus miliaris]
evm.TU.Hic_asm6.1037.1	0	-1.25121	0.001	0.375	0	four leaf	PREDICTED: tctex1 domain-containing protein 3-like [Hydra vulgaris]
evm.TU.Hic_asm14.259.1	0	-1.28429	0.024	0.325	0	four leaf	PREDICTED: meiosis expressed gene 1 protein homolog [Hydra vulgaris]
evm.TU.Hic_asm7.446.1	0	-1.29169	0	0.237	0	four leaf	PREDICTED: parkin coregulated gene protein homolog [Hydra vulgaris]
evm.TU.Hic_asm14.186.1	0	-1.30684	0.161	0.435	0	four leaf	non-muscle actin II [Hydractinia echinata]
evm.TU.Hic_asm8.847.1	0	-1.37262	0	0.211	0	four leaf	hypothetical protein KP79_PYT02047 [Mizuhopecten yessoensis]
evm.TU.Hic_asm3.124.1	0	-1.38071	0.034	0.4	0	four leaf	enkurin-like [Acropora millepora]
evm.TU.Hic_asm3.779.1	0	-1.38252	0.031	0.355	0	four leaf	coiled-coil domain-containing protein 173-like [Acropora millepora]
evm.TU.Hic_asm2.175.1	0	-1.42855	0.039	0.397	0	four leaf	cilia- and flagella-associated protein 53 [Nematostella vectensis]
evm.TU.Hic_asm7.1364.1	0	-1.4494	0.021	0.347	0	four leaf	PREDICTED: coiled-coil domain-containing protein 147-like isoform X1 [Saccoglossus kowalevskii]
evm.TU.Hic_asm9.1100.1	0	-1.52051	0.071	0.409	0	four leaf	PREDICTED: NAD(P)H-hydrate epimerase-like [Hydra vulgaris]
evm.TU.Hic_asm0.1176.1	0	-1.52701	0.724	0.745	0	four leaf	dnaJ homolog subfamily B member 4 [Nematostella vectensis]
evm.TU.Hic_asm8.1790.1	0	-1.53104	0.025	0.334	0	four leaf	tektin-2-like [Actinia tenebrosa]
evm.TU.Hic_asm5.116.1	0	-1.68664	0.035	0.225	0	four leaf	--
evm.TU.Hic_asm11.1081.1	0	-1.80426	0.046	0.372	0	four leaf	PREDICTED: uncharacterized protein LOC100197876 isoform X2 [Hydra vulgaris]
evm.TU.Hic_asm11.259.1	0	-1.85851	0.041	0.365	0	four leaf	PREDICTED: uncharacterized protein LOC100197588 [Hydra vulgaris]
evm.TU.Hic_asm0.367.1	0	-2.00261	0.011	0.241	0	four leaf	PREDICTED: activin receptor type-2A-like [Hydra vulgaris]
evm.TU.Hic_asm10.1080.1	0	-2.02202	0.768	0.891	0	four leaf	Calmodulin [Mizuhopecten yessoensis]
evm.TU.Hic_asm7.1411.1	0	-2.24102	0.001	0.233	0	four leaf	creatine kinase B-type [Nematostella vectensis]
evm.TU.Hic_asm4.1030.1	0	-2.54958	0.018	0.293	0	four leaf	PREDICTED: follicle-stimulating hormone receptor-like [Hydra vulgaris]
evm.TU.Hic_asm4.363.1	0	-3.18821	0.641	0.729	0	four leaf	alpha tubulin protein [Platynereis dumerilii]
evm.TU.Hic_asm3.1122.1	5.25279e-308	-0.556156	0	0.148	8.21484e-304	four leaf	PREDICTED: glutamine-rich protein 2-like [Hydra vulgaris]
evm.TU.Hic_asm9.1391.1	4.24778e-306	-0.393934	0.013	0.172	6.64311e-302	four leaf	--
evm.TU.Hic_asm0.497.1	5.52489e-306	-0.57872	0	0.147	8.64037e-302	four leaf	--
evm.TU.Hic_asm9.530	6.60825e-306	0.298063	0.149	0.044	1.03346e-301	four leaf	PREDICTED: protein dispatched homolog 1-like [Hydra vulgaris]
evm.TU.Hic_asm8.1607.1	1.54809e-305	-0.475443	0	0.148	2.42105e-301	four leaf	radial spoke head 1 homolog [Dendronephthya gigantea]
evm.TU.CTG5.9	2.25611e-305	0.28227	0.052	0.004	3.52833e-301	four leaf	hypothetical protein B566_EDAN003271 [Ephemera danica]
evm.TU.Hic_asm8.674.1	4.901e-305	0.31793	0.102	0.021	7.66468e-301	four leaf	PREDICTED: uncharacterized protein LOC100208756 [Hydra vulgaris]
evm.TU.Hic_asm10.218.1	3.81345e-304	-0.383062	0	0.146	5.96386e-300	four leaf	probable DNA double-strand break repair Rad50 ATPase isoform X2 [Anneissia japonica]
evm.TU.Hic_asm10.200	5.35199e-304	0.281892	0.13	0.034	8.36998e-300	four leaf	kinesin-like protein KIF6 isoform X1 [Acropora millepora]
evm.TU.Hic_asm4.792.1	1.33424e-303	-0.265773	0.013	0.17	2.08662e-299	four leaf	T-complex-associated testis-expressed protein 1-like [Orbicella faveolata]
evm.TU.Hic_asm9.407.1	1.62876e-303	-0.567236	0.985	0.942	2.54721e-299	four leaf	ubiquitin-40S ribosomal protein S27a [Nematostella vectensis]
evm.TU.Hic_asm11.542.1	1.87382e-303	-0.329904	0.078	0.274	2.93047e-299	four leaf	PREDICTED: structural maintenance of chromosomes protein 4-like [Hydra vulgaris]
evm.TU.Hic_asm5.43	4.80738e-303	0.494418	0.37	0.202	7.51826e-299	four leaf	PREDICTED: NEDD8-conjugating enzyme ubc12-like [Hydra vulgaris]
evm.TU.Hic_asm7.214.1	1.26342e-302	-0.322365	0.192	0.424	1.97586e-298	four leaf	superoxide dismutase [Cu-Zn] [Exaiptasia diaphana]
evm.TU.Hic_asm11.512.1	1.82749e-302	-0.429127	0.098	0.3	2.858e-298	four leaf	PREDICTED: very long-chain specific acyl-CoA dehydrogenase, mitochondrial-like [Hydra vulgaris]
evm.TU.Hic_asm6.358.1	3.7486e-302	-0.481262	0	0.146	5.86243e-298	four leaf	PREDICTED: protein FAM166B-like [Hydra vulgaris]
evm.TU.Hic_asm13.41.1	1.32025e-301	-0.381927	0.147	0.357	2.06474e-297	four leaf	PREDICTED: small nuclear ribonucleoprotein F-like [Hydra vulgaris]
evm.TU.Hic_asm6.876.1	1.81634e-301	-0.278469	0.021	0.183	2.84058e-297	four leaf	coiled-coil domain-containing protein 171-like isoform X6 [Nematostella vectensis]
evm.TU.Hic_asm8.1570	6.07758e-301	0.321754	0.146	0.043	9.50472e-297	four leaf	Adhesion G protein-coupled receptor B2,Coadhesin,Thrombospondin-1,Adhesion G protein-coupled receptor B1,Mucin-like protein,Hemicentin-1,Adhesion G protein-coupled receptor B3,Thrombospondin-2 [Mytilus coruscus]
evm.TU.Hic_asm2.541.1	7.93689e-301	-0.641739	0.001	0.147	1.24125e-296	four leaf	PREDICTED: neural Wiskott-Aldrich syndrome protein-like [Rhagoletis zephyria]
evm.TU.Hic_asm9.1114.1	2.93552e-300	-0.26243	0.012	0.167	4.59087e-296	four leaf	PREDICTED: UPF0728 protein [Branchiostoma belcheri]
evm.TU.Hic_asm0.712.1	4.48379e-300	0.43567	0.999	0.954	7.01219e-296	four leaf	elongation factor 1-alpha [Podocoryna carnea]
evm.TU.Hic_asm8.1599.1	8.19319e-300	-0.515168	0	0.145	1.28133e-295	four leaf	--
evm.TU.Hic_asm10.661.1	1.24775e-298	-0.45482	0.001	0.145	1.95136e-294	four leaf	PREDICTED: uncharacterized protein LOC100366421 [Saccoglossus kowalevskii]
evm.TU.Hic_asm4.642	1.89115e-298	0.36026	0.132	0.036	2.95758e-294	four leaf	--
evm.TU.Hic_asm0.521.1	2.84629e-298	-0.261118	0.016	0.175	4.45132e-294	four leaf	DPY30 domain-containing protein 1-like [Actinia tenebrosa]
evm.TU.Hic_asm9.1195.1	4.02378e-298	-0.287193	0.006	0.155	6.29278e-294	four leaf	uncharacterized protein LOC116296160 [Actinia tenebrosa]
evm.TU.Hic_asm8.1404.1	1.17482e-297	-0.475658	0.089	0.285	1.8373e-293	four leaf	PREDICTED: tropomyosin-1-like [Hydra vulgaris]
evm.TU.Hic_asm7.1015.1	1.18656e-297	0.518536	0.489	0.351	1.85567e-293	four leaf	PREDICTED: eukaryotic translation initiation factor 2 subunit 3, Y-linked isoform X1 [Hydra vulgaris]
evm.TU.Hic_asm14.939.1	3.38974e-297	-0.309481	0.033	0.202	5.30121e-293	four leaf	dynein intermediate chain 3, ciliary-like [Dendronephthya gigantea]
evm.TU.Hic_asm6.1133.1	3.70818e-296	-0.39875	0.001	0.145	5.79922e-292	four leaf	coiled-coil domain-containing protein 105-like isoform X1 [Orbicella faveolata]
evm.TU.Hic_asm9.386.1	8.18971e-296	-0.455706	0	0.143	1.28079e-291	four leaf	uncharacterized protein LOC113676808 [Pocillopora damicornis]
evm.TU.Hic_asm9.22.1	2.70704e-294	-0.450404	0	0.142	4.23355e-290	four leaf	PREDICTED: fucose-1-phosphate guanylyltransferase-like [Hydra vulgaris]
evm.TU.Hic_asm12.680.1	3.12779e-294	-0.670195	0	0.142	4.89155e-290	four leaf	radial spoke head protein 4 homolog A-like [Actinia tenebrosa]
evm.TU.Hic_asm0.495.1	5.17545e-294	-0.288339	0.02	0.179	8.09388e-290	four leaf	protein LKAAEAR1-like [Pocillopora damicornis]
evm.TU.Hic_asm9.1070.1	1.37435e-293	-0.378995	0.037	0.208	2.14935e-289	four leaf	PREDICTED: kanadaptin-like [Hydra vulgaris]
evm.TU.CTG5.7	1.09322e-292	0.253443	0.049	0.004	1.70969e-288	four leaf	hypothetical protein EGW08_023283 [Elysia chlorotica]
evm.TU.Hic_asm7.28	4.43339e-292	-0.296847	0.172	0.397	6.93337e-288	four leaf	PREDICTED: T-complex protein 1 subunit theta-like [Hydra vulgaris]
evm.TU.Hic_asm1.836.1	4.49356e-292	-0.300749	0.015	0.168	7.02748e-288	four leaf	myosin-J heavy chain isoform X1 [Nematostella vectensis]
evm.TU.Hic_asm8.1657.1	2.07214e-290	-0.414662	0.014	0.166	3.24061e-286	four leaf	PREDICTED: PCNA-interacting partner-like [Hydra vulgaris]
evm.TU.Hic_asm8.1294	8.04128e-289	0.486286	0.317	0.17	1.25758e-284	four leaf	leucine--tRNA ligase, cytoplasmic-like isoform X2 [Orbicella faveolata]
evm.TU.Hic_asm8.1130.1	9.96368e-289	-0.756001	0.016	0.166	1.55822e-284	four leaf	PREDICTED: la-related protein 1B-like [Hydra vulgaris]
evm.TU.Hic_asm4.223.1	1.20988e-288	0.289108	0.829	0.622	1.89213e-284	four leaf	tubulin alpha-1A chain isoform X5 [Strongylocentrotus purpuratus]
evm.TU.Hic_asm4.135.1	1.28325e-288	-0.391402	0.001	0.141	2.00687e-284	four leaf	uncharacterized protein C1orf158 homolog [Pocillopora damicornis]
evm.TU.Hic_asm0.593	8.10928e-288	-0.447018	0.993	0.969	1.26821e-283	four leaf	PREDICTED: 60S acidic ribosomal protein P1-like [Hydra vulgaris]
evm.TU.Hic_asm7.619.1	8.19968e-288	-1.07633	0.186	0.383	1.28235e-283	four leaf	BAG domain-containing protein Samui-like [Limulus polyphemus]
evm.TU.Hic_asm7.659.1	8.63832e-288	-0.497575	0	0.139	1.35095e-283	four leaf	--
evm.TU.Hic_asm4.171.1	1.51476e-287	-0.460815	0	0.139	2.36894e-283	four leaf	uncharacterized protein LOC114956634 [Acropora millepora]
evm.TU.Hic_asm12.673.1	2.47825e-287	-0.34393	0.049	0.222	3.87573e-283	four leaf	PREDICTED: targeting protein for Xklp2 homolog [Hydra vulgaris]
evm.TU.Hic_asm4.780.1	1.356e-286	-0.411387	0	0.139	2.12065e-282	four leaf	PREDICTED: cyclin-dependent kinase 14-like, partial [Hydra vulgaris]
evm.TU.Hic_asm3.796.1	9.22006e-286	-0.280466	0.016	0.167	1.44193e-281	four leaf	cilia- and flagella-associated protein 221 [Nematostella vectensis]
evm.TU.Hic_asm13.633	2.47309e-284	-0.36203	0.132	0.336	3.86766e-280	four leaf	PREDICTED: translocon-associated protein subunit delta-like [Hydra vulgaris]
evm.TU.Hic_asm11.231.1	1.70201e-283	-0.325285	0.018	0.171	2.66178e-279	four leaf	PREDICTED: intraflagellar transport protein 81 homolog [Hydra vulgaris]
evm.TU.Hic_asm11.1029.1	3.96984e-283	-0.432838	0.001	0.139	6.20844e-279	four leaf	UPF0686 protein C11orf1 homolog [Orbicella faveolata]
evm.TU.Hic_asm0.643.1	6.49755e-283	-0.441292	0	0.137	1.01615e-278	four leaf	--
evm.TU.Hic_asm3.433.1	2.32331e-282	-0.258232	0.061	0.24	3.63343e-278	four leaf	PREDICTED: uncharacterized protein PF11_0213-like [Hydra vulgaris]
evm.TU.Hic_asm14.153	1.01416e-281	0.329874	0.133	0.038	1.58604e-277	four leaf	PREDICTED: kinesin-like protein KIF19 [Hydra vulgaris]
evm.TU.Hic_asm0.48.1	2.09601e-281	-0.306093	0.046	0.214	3.27794e-277	four leaf	histone H2A.Z [Hydractinia echinata]
evm.TU.Hic_asm8.565.1	2.41197e-280	-0.263726	0.017	0.166	3.77208e-276	four leaf	centrosomal protein of 135 kDa-like isoform X1 [Orbicella faveolata]
evm.TU.Hic_asm6.1419.1	2.78683e-280	-0.432428	0.005	0.145	4.35832e-276	four leaf	--
evm.TU.Hic_asm13.833.1	3.02369e-279	-0.251068	0.052	0.224	4.72875e-275	four leaf	PREDICTED: proteasome subunit alpha type-5-like [Hydra vulgaris]
evm.TU.Hic_asm6.1304.1	2.1111e-278	-0.406747	0.011	0.155	3.30156e-274	four leaf	uncharacterized protein LOC111323319 [Stylophora pistillata]
evm.TU.CTG5.5	1.12691e-277	0.303609	0.055	0.006	1.76237e-273	four leaf	hypothetical protein FQR65_LT13723 [Abscondita terminalis]
evm.TU.Hic_asm8.608.1	6.01801e-277	-0.321058	0.028	0.185	9.41156e-273	four leaf	PREDICTED: DNA ligase 1-like [Hydra vulgaris]
evm.TU.Hic_asm7.213.1	8.36675e-276	-0.626686	0.001	0.135	1.30848e-271	four leaf	--
evm.TU.Hic_asm9.605	7.15948e-274	0.277846	0.126	0.035	1.11967e-269	four leaf	PREDICTED: uncharacterized protein LOC100199700 [Hydra vulgaris]
evm.TU.Hic_asm8.1241.1	8.42732e-274	-0.442101	0.001	0.135	1.31795e-269	four leaf	uncharacterized protein LOC116608141 isoform X1 [Nematostella vectensis]
evm.TU.Hic_asm12.1190.1	3.30943e-272	-0.257417	0.027	0.179	5.17562e-268	four leaf	PREDICTED: transmembrane prolyl 4-hydroxylase-like [Hydra vulgaris]
evm.TU.Hic_asm7.1356.1	3.54525e-272	-0.37605	0	0.133	5.54442e-268	four leaf	--
evm.TU.Hic_asm5.86.1	4.15433e-271	-0.442889	0	0.132	6.49695e-267	four leaf	A disintegrin and metalloproteinase with thrombospondin motifs adt-1-like [Acropora millepora]
evm.TU.Hic_asm9.715.1	6.53112e-271	-0.272734	0.108	0.299	1.0214e-266	four leaf	PREDICTED: RNMT-activating mini protein-like [Hydra vulgaris]
evm.TU.Hic_asm12.177	4.87238e-270	0.386432	0.23	0.101	7.61992e-266	four leaf	PREDICTED: phosphoenolpyruvate carboxykinase [GTP], mitochondrial-like [Hydra vulgaris]
evm.TU.Hic_asm7.193.1	7.26262e-270	0.533907	0.412	0.271	1.1358e-265	four leaf	PREDICTED: eukaryotic translation initiation factor 3 subunit A-like [Hydra vulgaris]
evm.TU.Hic_asm11.799.1	1.03189e-268	-0.408529	0	0.132	1.61378e-264	four leaf	PREDICTED: creatine kinase B-type-like [Hydra vulgaris]
evm.TU.Hic_asm4.406.1	1.93116e-268	0.435187	0.98	0.85	3.02015e-264	four leaf	PREDICTED: 60S ribosomal protein L11-like isoform X2 [Hydra vulgaris]
evm.TU.Hic_asm5.315	2.04242e-268	0.262206	0.128	0.037	3.19414e-264	four leaf	PREDICTED: armadillo repeat protein deleted in velo-cardio-facial syndrome-like [Hydra vulgaris]
evm.TU.Hic_asm7.1155.1	5.64691e-268	-0.334204	0.064	0.233	8.8312e-264	four leaf	PREDICTED: structural maintenance of chromosomes protein 3-like [Hydra vulgaris]
evm.TU.Hic_asm9.88.1	1.87089e-267	-0.409601	0	0.131	2.92589e-263	four leaf	PREDICTED: uncharacterized protein LOC105844507, partial [Hydra vulgaris]
evm.TU.Hic_asm9.788.1	2.68627e-267	-0.251842	0.032	0.186	4.20106e-263	four leaf	PREDICTED: claspin-like [Hydra vulgaris]
evm.TU.Hic_asm10.741	1.35099e-266	0.258634	0.123	0.034	2.11281e-262	four leaf	transcobalamin-2-like [Orbicella faveolata]
evm.TU.Hic_asm7.577.1	2.75641e-266	-0.381695	0.03	0.182	4.31075e-262	four leaf	PREDICTED: uncharacterized protein LOC100205951 [Hydra vulgaris]
evm.TU.Hic_asm6.137	3.74796e-266	0.397905	0.315	0.171	5.86143e-262	four leaf	PREDICTED: phosphoinositide 3-kinase regulatory subunit 4-like, partial [Hydra vulgaris]
evm.TU.Hic_asm12.383.1	5.06429e-266	-0.313749	0.026	0.176	7.92004e-262	four leaf	PREDICTED: putative leucine-rich repeat-containing protein DDB_G0290503 [Hydra vulgaris]
evm.TU.Hic_asm2.704.1	8.09299e-266	-0.419611	0.017	0.16	1.26566e-261	four leaf	RecName: Full=G2/mitotic-specific cyclin-B [Hydra viridissima]
evm.TU.Hic_asm2.316.1	1.31504e-265	-0.263664	0.108	0.299	2.0566e-261	four leaf	PREDICTED: NADH-ubiquinone oxidoreductase 20 kDa subunit-like [Hydra vulgaris]
evm.TU.Hic_asm7.757.1	1.99546e-265	-0.823624	0.001	0.132	3.1207e-261	four leaf	--
evm.TU.Hic_asm7.1322.1	1.16128e-263	0.325652	0.098	0.022	1.81613e-259	four leaf	--
evm.TU.Hic_asm14.271.1	2.07216e-263	-0.28237	0	0.129	3.24065e-259	four leaf	--
evm.TU.Hic_asm12.631	6.51469e-263	-0.435214	0.036	0.19	1.01883e-258	four leaf	PREDICTED: myophilin-like [Hydra vulgaris]
evm.TU.Hic_asm5.419.1	2.74624e-262	0.387169	0.244	0.115	4.29485e-258	four leaf	PREDICTED: cell cycle control protein 50A-like [Hydra vulgaris]
evm.TU.Hic_asm6.1132.1	4.26523e-262	-0.385219	0	0.128	6.67039e-258	four leaf	coiled-coil domain-containing protein 105-like [Stylophora pistillata]
evm.TU.Hic_asm9.315.1	1.67338e-260	-0.272484	0.025	0.172	2.61699e-256	four leaf	PREDICTED: protein regulator of cytokinesis 1-like [Hydra vulgaris]
evm.TU.Hic_asm4.403.1	3.33783e-260	-0.291233	0.007	0.141	5.22003e-256	four leaf	PREDICTED: gelsolin-like protein 2 [Hydra vulgaris]
evm.TU.Hic_asm3.64.1	6.25297e-259	-0.549089	0.015	0.154	9.77902e-255	four leaf	PREDICTED: serine/threonine-protein phosphatase 6 regulatory ankyrin repeat subunit C-like [Hydra vulgaris]
evm.TU.Hic_asm3.1250.1	2.84413e-258	-0.304095	0.068	0.236	4.44793e-254	four leaf	PREDICTED: chromobox protein homolog 1-like [Hydra vulgaris]
evm.TU.Hic_asm2.709.1	9.89485e-258	-0.349249	0.027	0.174	1.54746e-253	four leaf	PREDICTED: E3 ubiquitin-protein ligase arih1-like [Hydra vulgaris]
evm.TU.Hic_asm11.777.1	1.26899e-256	-0.271069	0.003	0.131	1.98457e-252	four leaf	unnamed protein product [Mytilus coruscus]
evm.TU.Hic_asm2.347.1	1.16816e-255	-0.366011	0.001	0.127	1.82689e-251	four leaf	potassium/sodium hyperpolarization-activated cyclic nucleotide-gated channel 2 [Nematostella vectensis]
evm.TU.Hic_asm11.573.1	2.17673e-255	-0.390301	0.003	0.13	3.40419e-251	four leaf	--
evm.TU.Hic_asm3.102.1	5.31779e-255	-0.252384	0.038	0.19	8.31649e-251	four leaf	PREDICTED: condensin complex subunit 1-like [Hydra vulgaris]
evm.TU.Hic_asm14.55.1	7.4794e-255	0.335586	0.281	0.141	1.1697e-250	four leaf	PREDICTED: serine/arginine-rich splicing factor 2-like isoform X1 [Hydra vulgaris]
evm.TU.Hic_asm4.88.1	1.91467e-254	-0.353373	0	0.125	2.99436e-250	four leaf	cartilage oligomeric matrix protein-like, partial [Drosophila serrata]
evm.TU.Hic_asm8.769.1	2.47406e-254	-0.315777	0	0.125	3.86919e-250	four leaf	PREDICTED: uncharacterized protein LOC100215152 [Hydra vulgaris]
evm.TU.Hic_asm3.707.1	3.21718e-254	-0.470083	0.143	0.333	5.03135e-250	four leaf	dnaJ homolog subfamily B member 6 isoform X2 [Spodoptera litura]
evm.TU.Hic_asm4.702.1	8.13421e-254	0.389533	0.334	0.187	1.27211e-249	four leaf	PREDICTED: probable Bax inhibitor 1 [Hydra vulgaris]
evm.TU.Hic_asm8.709.1	8.73708e-253	-0.334735	0.001	0.127	1.36639e-248	four leaf	kinesin-like protein KIF9 [Orbicella faveolata]
evm.TU.Hic_asm9.955.1	2.41535e-252	-0.281361	0.053	0.212	3.77736e-248	four leaf	PREDICTED: DNA topoisomerase 2-alpha isoform X2 [Hydra vulgaris]
evm.TU.Hic_asm3.195.1	1.62946e-247	-0.457383	0.845	0.809	2.54831e-243	four leaf	PREDICTED: ATP synthase lipid-binding protein, mitochondrial-like [Hyalella azteca]
evm.TU.Hic_asm1.913.1	3.10441e-247	-0.364241	0.088	0.253	4.85499e-243	four leaf	PREDICTED: proliferating cell nuclear antigen-like [Hydra vulgaris]
evm.TU.Hic_asm4.672.1	3.37895e-247	-0.514851	0.023	0.163	5.28433e-243	four leaf	--
evm.TU.Hic_asm6.99	3.91774e-247	0.526154	0.233	0.113	6.12695e-243	four leaf	unnamed protein product [Mytilus coruscus]
evm.TU.Hic_asm9.734	3.30382e-246	0.27922	0.156	0.056	5.16685e-242	four leaf	PREDICTED: uncharacterized protein LOC100207375 [Hydra vulgaris]
evm.TU.Hic_asm9.657.1	1.1519e-245	-0.352417	0	0.121	1.80146e-241	four leaf	--
evm.TU.Hic_asm14.1000.1	2.86864e-245	-0.507975	0.21	0.418	4.48627e-241	four leaf	non-muscle actin II [Hydractinia echinata]
evm.TU.Hic_asm7.571.1	5.09479e-245	-0.925091	0	0.121	7.96774e-241	four leaf	PREDICTED: multiple epidermal growth factor-like domains protein 11 [Hydra vulgaris]
evm.TU.Hic_asm10.993	2.66692e-244	0.29214	0.101	0.025	4.1708e-240	four leaf	lipopolysaccharide-binding protein-like [Pocillopora damicornis]
evm.TU.Hic_asm1.790.1	5.16232e-244	0.522993	0.393	0.257	8.07335e-240	four leaf	PREDICTED: chloride channel CLIC-like protein 1 [Hydra vulgaris]
evm.TU.Hic_asm3.1042	2.41427e-243	-0.252271	0.035	0.181	3.77567e-239	four leaf	PREDICTED: integrin beta-2-like [Hydra vulgaris]
evm.TU.Hic_asm14.838.1	3.93146e-243	-0.376007	0.262	0.466	6.14841e-239	four leaf	PREDICTED: NHP2-like protein 1 [Hydra vulgaris]
evm.TU.Hic_asm2.543.1	2.04279e-242	-0.536463	0	0.119	3.19472e-238	four leaf	Wiskott-Aldrich syndrome protein [Araneus ventricosus]
evm.TU.Hic_asm7.713.1	7.70221e-242	-0.359915	0	0.119	1.20455e-237	four leaf	dentin sialophosphoprotein-like [Actinia tenebrosa]
evm.TU.Hic_asm0.1167.1	1.23463e-241	-0.254687	0.036	0.181	1.93084e-237	four leaf	uncharacterized protein C2orf81 homolog isoform X2 [Orbicella faveolata]
evm.TU.Hic_asm10.192.1	4.31271e-241	-0.32831	0.012	0.141	6.74465e-237	four leaf	uncharacterized protein LOC114520418 [Dendronephthya gigantea]
evm.TU.Hic_asm12.653.1	1.28003e-240	0.359836	0.338	0.19	2.00184e-236	four leaf	PREDICTED: RNA-binding protein 3-like [Hydra vulgaris]
evm.TU.Hic_asm9.905.1	2.1731e-240	-0.326256	0.055	0.21	3.39851e-236	four leaf	PREDICTED: lamin-B receptor-like isoform X1 [Hydra vulgaris]
evm.TU.Hic_asm14.315.1	3.46898e-240	-0.287384	0.034	0.177	5.42514e-236	four leaf	coiled-coil domain-containing protein 40-like isoform X1 [Acanthaster planci]
evm.TU.Hic_asm4.898.1	6.37409e-239	0.603384	0.438	0.314	9.96844e-235	four leaf	PREDICTED: lupus La protein homolog A-like [Hydra vulgaris]
evm.TU.Hic_asm13.50.1	3.09247e-237	-0.374219	0	0.117	4.83632e-233	four leaf	PREDICTED: major antigen-like [Hydra vulgaris]
evm.TU.Hic_asm12.203.1	5.36335e-237	0.478342	0.106	0.029	8.38774e-233	four leaf	PREDICTED: zinc metalloproteinase nas-4-like [Hydra vulgaris]
evm.TU.Hic_asm0.157	5.3096e-235	0.358122	0.156	0.056	8.30369e-231	four leaf	PREDICTED: uncharacterized protein PFB0145c-like [Hydra vulgaris]
evm.TU.Hic_asm7.1339.1	1.04176e-234	0.32803	0.134	0.043	1.62921e-230	four leaf	--
evm.TU.Hic_asm13.436	1.31005e-232	0.296977	0.096	0.024	2.04879e-228	four leaf	--
evm.TU.Hic_asm9.143.1	1.24254e-231	-1.86977	0.001	0.117	1.94321e-227	four leaf	--
evm.TU.Hic_asm14.430.1	1.45063e-231	-0.312531	0	0.114	2.26865e-227	four leaf	PREDICTED: exportin-6-like [Hydra vulgaris]
evm.TU.Hic_asm9.1137.1	2.94035e-231	-0.314959	0	0.114	4.59842e-227	four leaf	PREDICTED: sterile alpha motif domain-containing protein 15-like [Hydra vulgaris]
evm.TU.Hic_asm1.807.1	9.53e-231	-0.337092	0.006	0.126	1.4904e-226	four leaf	ABC transporter B family member 1-like isoform X2 [Pomacea canaliculata]
evm.TU.Hic_asm8.429.1	2.95881e-229	-0.448876	0.729	0.74	4.62728e-225	four leaf	uncharacterized protein LOC100198049 [Hydra vulgaris]
evm.TU.Hic_asm7.227.1	3.89432e-229	-0.344728	0.003	0.118	6.09033e-225	four leaf	testis-expressed protein 36-like [Orbicella faveolata]
evm.TU.Hic_asm11.674.1	4.20652e-228	-0.302474	0	0.113	6.57857e-224	four leaf	anion exchange protein 2-like [Orbicella faveolata]
evm.TU.Hic_asm9.1254.1	1.40331e-227	-0.252775	0.084	0.244	2.19464e-223	four leaf	PREDICTED: small nuclear ribonucleoprotein Sm D2-like [Hydra vulgaris]
evm.TU.Hic_asm13.891.1	1.4602e-226	0.380844	0.091	0.022	2.28361e-222	four leaf	PMP1 protein [Podocoryna carnea]
evm.TU.Hic_asm12.419.1	1.60597e-226	-0.284878	0	0.112	2.51158e-222	four leaf	--
evm.TU.Hic_asm12.143.1	5.61684e-226	-0.606531	0.482	0.608	8.78418e-222	four leaf	PREDICTED: gamma-aminobutyric acid receptor-associated protein-like 2 [Hydra vulgaris]
evm.TU.Hic_asm4.205.1	5.17334e-225	-0.327539	0.138	0.321	8.09059e-221	four leaf	thypedin [Hydra vulgaris]
evm.TU.Hic_asm1.725.1	9.27599e-225	-0.53427	0.496	0.627	1.45067e-220	four leaf	polyubiquitin-B [Limulus polyphemus]
evm.TU.Hic_asm6.215.1	2.13173e-224	-0.251577	0.002	0.116	3.33381e-220	four leaf	PREDICTED: adenylate kinase isoenzyme 5-like [Hydra vulgaris]
evm.TU.Hic_asm9.1289.1	5.57838e-224	-0.292263	0	0.111	8.72402e-220	four leaf	--
evm.TU.Hic_asm6.645.1	6.08475e-224	-0.283207	0	0.111	9.51594e-220	four leaf	--
evm.TU.Hic_asm8.1600.1	1.26621e-223	-0.427551	0.001	0.112	1.98022e-219	four leaf	CDK5 and ABL1 enzyme substrate 1-like isoform X2 [Acropora millepora]
evm.TU.Hic_asm6.1022.1	1.64789e-221	0.317749	0.959	0.798	2.57713e-217	four leaf	PREDICTED: 60S ribosomal protein L7a-like [Hydra vulgaris]
evm.TU.Hic_asm6.1141.1	1.81022e-221	0.309529	0.985	0.85	2.831e-217	four leaf	PREDICTED: 40S ribosomal protein S10-like [Hydra vulgaris]
evm.TU.Hic_asm11.1113.1	5.05853e-221	-0.276215	0.076	0.231	7.91103e-217	four leaf	PREDICTED: regulator of nonsense transcripts 3B-like, partial [Hydra vulgaris]
evm.TU.Hic_asm14.154.1	1.02203e-218	-0.31018	0	0.109	1.59836e-214	four leaf	--
evm.TU.Hic_asm13.461.1	4.27418e-218	0.378722	0.065	0.012	6.68439e-214	four leaf	PMP1 protein [Podocoryna carnea]
evm.TU.Hic_asm12.985	5.34634e-218	0.374886	0.106	0.031	8.36115e-214	four leaf	PREDICTED: apolipoprotein D-like [Hydra vulgaris]
evm.TU.Hic_asm9.841.1	1.83093e-217	-0.358328	0	0.108	2.86339e-213	four leaf	--
evm.TU.Hic_asm13.554.1	4.57599e-217	-0.266134	0	0.108	7.1564e-213	four leaf	--
evm.TU.Hic_asm9.142.1	1.35456e-216	-1.75126	0	0.108	2.1184e-212	four leaf	--
evm.TU.Hic_asm5.196.1	4.52535e-216	0.374893	0.327	0.193	7.0772e-212	four leaf	PREDICTED: protein FAM199X-like [Hydra vulgaris]
evm.TU.Hic_asm6.1242	1.73087e-215	0.374376	0.199	0.09	2.70691e-211	four leaf	PREDICTED: early endosome antigen 1-like [Hydra vulgaris]
evm.TU.Hic_asm7.88.1	1.98194e-215	-0.501045	0.001	0.109	3.09956e-211	four leaf	PREDICTED: uncharacterized protein LOC100207979 [Hydra vulgaris]
evm.TU.Hic_asm10.646.1	2.50777e-215	-0.416249	0	0.107	3.92191e-211	four leaf	--
evm.TU.Hic_asm7.854.1	4.99199e-215	-1.1723	0.184	0.35	7.80698e-211	four leaf	polyubiquitin-C [Drosophila persimilis]
evm.TU.Hic_asm10.546.1	5.39624e-215	-0.257181	0.196	0.388	8.43918e-211	four leaf	PREDICTED: ubiquitin-conjugating enzyme E2 L3-like [Hydra vulgaris]
evm.TU.Hic_asm6.847	6.16474e-214	0.493732	0.666	0.543	9.64104e-210	four leaf	PREDICTED: protein PRRC2C-like [Hydra vulgaris]
evm.TU.Hic_asm7.444	1.51707e-213	0.29241	0.245	0.123	2.37254e-209	four leaf	PREDICTED: mitoferrin-1-like [Hydra vulgaris]
evm.TU.Hic_asm4.41.1	9.6522e-213	-0.269737	0.021	0.143	1.50951e-208	four leaf	PREDICTED: pleckstrin homology domain-containing family G member 3-like [Hydra vulgaris]
evm.TU.Hic_asm14.764.1	2.04898e-212	-0.432457	0.018	0.139	3.2044e-208	four leaf	--
evm.TU.Hic_asm8.320	1.75616e-211	0.413278	0.213	0.102	2.74646e-207	four leaf	polycystic kidney disease 2-like 1 protein isoform X2 [Actinia tenebrosa]
evm.TU.Hic_asm13.952.1	1.92153e-210	-1.02704	0	0.105	3.00509e-206	four leaf	--
evm.TU.Hic_asm11.742.1	1.70967e-209	-0.263792	0	0.104	2.67376e-205	four leaf	--
evm.TU.Hic_asm1.369.1	3.61856e-209	-0.426406	0.138	0.322	5.65906e-205	four leaf	PREDICTED: apolipophorins-like, partial [Hydra vulgaris]
evm.TU.Hic_asm4.158.1	2.0956e-208	-0.282761	0	0.104	3.27731e-204	four leaf	PREDICTED: uncharacterized protein LOC101240516 [Hydra vulgaris]
evm.TU.Hic_asm11.895	1.39354e-207	-0.316222	0.175	0.35	2.17936e-203	four leaf	glutamate receptor-interacting protein 2 isoform X1 [Strongylocentrotus purpuratus]
evm.TU.Hic_asm7.198.1	1.50556e-207	-0.354358	0.059	0.198	2.35455e-203	four leaf	PREDICTED: LETM1 and EF-hand domain-containing protein 1, mitochondrial-like [Hydra vulgaris]
evm.TU.Hic_asm7.282.1	2.21403e-207	-0.283077	0.018	0.136	3.46253e-203	four leaf	PREDICTED: protein FAM154A-like [Hydra vulgaris]
evm.TU.Hic_asm10.167.1	1.09237e-206	-0.865237	0.012	0.125	1.70836e-202	four leaf	--
evm.TU.Hic_asm2.691.1	1.16188e-206	0.338677	0.227	0.11	1.81706e-202	four leaf	--
evm.TU.Hic_asm12.780.1	2.70984e-206	-0.250996	0	0.103	4.23791e-202	four leaf	--
evm.TU.Hic_asm1.72.1	9.11539e-205	-0.301396	0.031	0.157	1.42556e-200	four leaf	PREDICTED: serine/threonine-protein kinase NIM1-like [Hydra vulgaris]
evm.TU.Hic_asm9.345.1	9.35693e-205	-0.326421	0.061	0.203	1.46333e-200	four leaf	PREDICTED: mitochondrial carnitine/acylcarnitine carrier protein CACL-like [Saccoglossus kowalevskii]
evm.TU.Hic_asm9.125.1	7.77343e-204	-0.35203	0.065	0.205	1.21569e-199	four leaf	PREDICTED: AN1-type zinc finger protein 5-like [Hydra vulgaris]
evm.TU.Hic_asm10.749.1	2.64261e-203	-0.627208	0.002	0.105	4.13278e-199	four leaf	--
evm.TU.Hic_asm9.1386.1	2.54161e-202	-0.255833	0	0.101	3.97482e-198	four leaf	muscle calcium channel subunit alpha-1-like isoform X5 [Mizuhopecten yessoensis]
evm.TU.Hic_asm8.1534.1	7.17279e-202	-0.264615	0.006	0.111	1.12175e-197	four leaf	PREDICTED: WD repeat-containing protein 87-like, partial [Hydra vulgaris]
evm.TU.Hic_asm10.481.1	3.7602e-201	-0.352869	0	0.101	5.88057e-197	four leaf	NUAK family SNF1-like kinase 1 [Pocillopora damicornis]
evm.TU.Hic_asm11.942.1	5.21086e-201	-0.253644	0	0.1	8.14927e-197	four leaf	regulator of G-protein signaling protein-like [Nematostella vectensis]
evm.TU.Hic_asm8.1495.1	1.77993e-200	-1.19731	0.409	0.483	2.78363e-196	four leaf	high mobility group-T protein-like [Hydra vulgaris]
evm.TU.Hic_asm6.347	1.9382e-200	0.304507	0.208	0.099	3.03115e-196	four leaf	PREDICTED: FK506-binding protein 15-like isoform X1 [Hydra vulgaris]
evm.TU.Hic_asm0.722	6.72355e-199	-0.369865	0.921	0.879	1.0515e-194	four leaf	PREDICTED: 60S acidic ribosomal protein P0-like [Hydra vulgaris]
evm.TU.Hic_asm11.623.1	6.8585e-199	-0.251275	0	0.1	1.0726e-194	four leaf	serine/threonine-protein kinase par-1-like isoform X1 [Asterias rubens]
evm.TU.Hic_asm8.1345.1	3.15614e-198	-0.255764	0	0.1	4.93588e-194	four leaf	PREDICTED: uncharacterized protein LOC100214193 [Hydra vulgaris]
evm.TU.Hic_asm9.949.1	4.65496e-198	-0.277961	0.007	0.113	7.27989e-194	four leaf	PREDICTED: leucine-rich repeat-containing protein 74B-like isoform X1 [Branchiostoma belcheri]
evm.TU.Hic_asm8.1651.1	2.11671e-197	-0.267126	0.026	0.144	3.31033e-193	four leaf	coiled-coil domain-containing protein 146 [Nematostella vectensis]
evm.TU.Hic_asm8.1643.1	3.71971e-197	-0.684373	0.059	0.19	5.81726e-193	four leaf	PREDICTED: metalloproteinase inhibitor 3-like [Hydra vulgaris]
evm.TU.Hic_asm2.352.1	2.19519e-196	0.34745	0.975	0.82	3.43305e-192	four leaf	PREDICTED: 40S ribosomal protein S6-like [Hydra vulgaris]
evm.TU.Hic_asm4.573.1	1.18664e-194	0.250256	0.987	0.898	1.85578e-190	four leaf	PREDICTED: zinc finger protein 510-like [Hydra vulgaris]
evm.TU.Hic_asm6.399.1	1.74118e-194	-0.254156	0	0.097	2.72304e-190	four leaf	hypothetical protein pdam_00004722 [Pocillopora damicornis]
evm.TU.Hic_asm11.248	3.16338e-194	-0.389165	0.93	0.869	4.94721e-190	four leaf	PREDICTED: 40S ribosomal protein S19-like [Hydra vulgaris]
evm.TU.Hic_asm6.890.1	6.94645e-194	-0.387989	0.074	0.21	1.08636e-189	four leaf	PREDICTED: 4-aminobutyrate aminotransferase, mitochondrial-like [Hydra vulgaris]
evm.TU.Hic_asm14.132.1	2.08156e-193	-0.287436	0	0.097	3.25534e-189	four leaf	--
evm.TU.Hic_asm1.948.1	5.93545e-193	-0.336588	0.044	0.17	9.28246e-189	four leaf	PREDICTED: dual specificity protein phosphatase CDC14A [Hydra vulgaris]
evm.TU.Hic_asm11.590.1	7.94576e-193	-1.09311	0.002	0.1	1.24264e-188	four leaf	--
evm.TU.Hic_asm12.328.1	3.26488e-190	-0.361372	0.024	0.137	5.10595e-186	four leaf	PREDICTED: actin-binding protein anillin-like [Hydra vulgaris]
evm.TU.Hic_asm2.143.1	9.05541e-190	-0.254222	0.029	0.146	1.41618e-185	four leaf	PREDICTED: ATP-dependent Clp protease ATP-binding subunit clpX-like, mitochondrial isoform X1 [Hydra vulgaris]
evm.TU.Hic_asm8.993.1	4.10035e-188	-0.528821	0	0.094	6.41254e-184	four leaf	PREDICTED: uncharacterized protein LOC105843114 [Hydra vulgaris]
evm.TU.Hic_asm7.50.1	1.12177e-187	0.381538	0.338	0.215	1.75433e-183	four leaf	PREDICTED: probable serine/threonine-protein kinase DDB_G0268642 [Hydra vulgaris]
evm.TU.Hic_asm6.269.1	1.26212e-187	-0.569341	0.025	0.139	1.97383e-183	four leaf	--
evm.TU.Hic_asm0.241.1	1.6295e-185	-0.618678	0.001	0.095	2.54837e-181	four leaf	--
evm.TU.Hic_asm13.79	2.1109e-185	0.282924	0.249	0.134	3.30123e-181	four leaf	PREDICTED: putative adenosylhomocysteinase 3 [Hydra vulgaris]
evm.TU.Hic_asm11.364.1	4.46866e-185	-0.357535	0	0.093	6.98854e-181	four leaf	--
evm.TU.Hic_asm9.182.1	5.7353e-184	-0.416013	0.001	0.095	8.96944e-180	four leaf	--
evm.TU.Hic_asm6.164	2.49576e-181	0.36498	0.273	0.159	3.90312e-177	four leaf	PREDICTED: valine--tRNA ligase-like [Hydra vulgaris]
evm.TU.Hic_asm10.156.1	1.13444e-180	-0.42907	0.092	0.233	1.77414e-176	four leaf	MORN repeat-containing protein 3 [Nematostella vectensis]
evm.TU.Hic_asm12.889	1.69578e-180	-0.270832	0.038	0.157	2.65204e-176	four leaf	PREDICTED: AN1-type zinc finger protein 2B-like [Hydra vulgaris]
evm.TU.Hic_asm4.916.1	1.54053e-179	-0.517171	0.167	0.32	2.40923e-175	four leaf	PREDICTED: 23 kDa integral membrane protein-like [Hydra vulgaris]
evm.TU.Hic_asm12.76.1	3.6351e-178	-0.274162	0.052	0.178	5.68493e-174	four leaf	testis, prostate and placenta-expressed protein-like isoform X3 [Stylophora pistillata]
evm.TU.Hic_asm8.880	6.57299e-176	0.41855	0.342	0.227	1.02795e-171	four leaf	PREDICTED: LOW QUALITY PROTEIN: rho-associated protein kinase 2-like [Hydra vulgaris]
evm.TU.Hic_asm4.661	2.31253e-173	0.349218	0.313	0.199	3.61657e-169	four leaf	PREDICTED: ATP-binding cassette sub-family F member 3-like [Hydra vulgaris]
evm.TU.Hic_asm11.608.1	3.82237e-173	0.323296	0.975	0.862	5.97781e-169	four leaf	translationally-controlled tumor protein homolog isoform X1 [Acropora millepora]
evm.TU.Hic_asm2.479.1	1.07042e-172	0.29678	0.969	0.789	1.67404e-168	four leaf	PREDICTED: 60S ribosomal protein L17 [Hydra vulgaris]
evm.TU.Hic_asm12.492.1	2.16985e-171	-1.05457	0.033	0.146	3.39343e-167	four leaf	--
evm.TU.Hic_asm8.1760	1.5268e-170	-0.253282	0.347	0.544	2.38776e-166	four leaf	PREDICTED: interferon-stimulated gene 20 kDa protein-like [Hydra vulgaris]
evm.TU.Hic_asm14.229.1	2.46165e-170	-0.356911	0	0.087	3.84977e-166	four leaf	--
evm.TU.Hic_asm8.1152.1	6.11966e-169	0.346715	0.236	0.128	9.57053e-165	four leaf	PREDICTED: prosaposin-like isoform X1 [Hydra vulgaris]
evm.TU.Hic_asm4.493.1	2.45649e-167	-0.281536	0	0.085	3.8417e-163	four leaf	--
evm.TU.Hic_asm8.676.1	5.58953e-166	-0.261962	0.133	0.277	8.74146e-162	four leaf	PREDICTED: cytoplasmic dynein 1 heavy chain 1-like [Hydra vulgaris]
evm.TU.Hic_asm9.708.1	6.83326e-164	-0.713903	0.035	0.141	1.06865e-159	four leaf	hypothetical protein TCAL_04686 [Tigriopus californicus]
evm.TU.Hic_asm14.843	5.91216e-163	-0.315532	0.899	0.854	9.24602e-159	four leaf	40S ribosomal protein S2 [Strongylocentrotus purpuratus]
evm.TU.Hic_asm7.1478.1	2.00213e-162	-0.319978	0.04	0.15	3.13113e-158	four leaf	PREDICTED: sideroflexin-5-like [Hydra vulgaris]
evm.TU.Hic_asm13.481	4.26957e-161	-0.358074	0.942	0.873	6.67717e-157	four leaf	PREDICTED: FYVE, RhoGEF and PH domain-containing protein 6-like [Hydra vulgaris]
evm.TU.Hic_asm13.947.1	5.47101e-161	-0.994878	0	0.082	8.55611e-157	four leaf	--
evm.TU.Hic_asm11.499.1	5.12567e-157	-1.7412	0.07	0.183	8.01604e-153	four leaf	--
evm.TU.Hic_asm10.719.1	6.31765e-157	-0.32999	0.074	0.194	9.88018e-153	four leaf	PREDICTED: ubiquitin-conjugating enzyme E2 G1-like [Hydra vulgaris]
evm.TU.Hic_asm12.501.1	2.68576e-156	0.354524	0.285	0.172	4.20026e-152	four leaf	PREDICTED: adenosylhomocysteinase-like isoform X1 [Hydra vulgaris]
evm.TU.Hic_asm11.830.1	2.83451e-155	0.259645	0.243	0.134	4.4329e-151	four leaf	metabotropic glutamate receptor 3-like [Actinia tenebrosa]
evm.TU.Hic_asm2.56.1	8.03914e-155	-0.396727	0.848	0.799	1.25724e-150	four leaf	S15 [Suberites domuncula]
evm.TU.Hic_asm5.451	2.77051e-154	0.471167	0.272	0.163	4.3328e-150	four leaf	PREDICTED: S-adenosylmethionine synthase isoform type-1-like [Hydra vulgaris]
evm.TU.Hic_asm2.764.1	1.05191e-151	-0.258458	0	0.078	1.64508e-147	four leaf	PREDICTED: E3 ubiquitin-protein ligase MARCH2-like [Hydra vulgaris]
evm.TU.Hic_asm14.722.1	1.78859e-151	0.312891	0.054	0.011	2.79717e-147	four leaf	PREDICTED: zinc metalloproteinase nas-4-like [Hydra vulgaris]
evm.TU.Hic_asm13.892.1	2.03734e-150	-0.501005	0	0.076	3.18619e-146	four leaf	--
evm.TU.Hic_asm6.1171	2.82612e-150	0.35223	0.875	0.703	4.41977e-146	four leaf	PREDICTED: nucleosome assembly protein 1-like 1 [Hydra vulgaris]
evm.TU.Hic_asm4.504	3.17619e-150	-0.289773	0.08	0.2	4.96724e-146	four leaf	PREDICTED: SPRY domain-containing SOCS box protein 1-like [Hydra vulgaris]
evm.TU.Hic_asm13.459.1	5.68234e-149	-0.415368	0.168	0.319	8.88662e-145	four leaf	PREDICTED: ankyrin repeat domain-containing protein 26-like [Hydra vulgaris]
evm.TU.Hic_asm8.1522	6.66126e-149	0.403991	0.333	0.229	1.04175e-144	four leaf	PREDICTED: nucleolar GTP-binding protein 2-like [Hydra vulgaris]
evm.TU.Hic_asm5.105.1	7.28638e-146	0.341417	0.98	0.86	1.13952e-141	four leaf	PREDICTED: 60S ribosomal protein L15-like [Hydra vulgaris]
evm.TU.Hic_asm11.747.1	1.79367e-144	-0.432357	0.007	0.087	2.80512e-140	four leaf	--
evm.TU.Hic_asm14.539.1	1.53873e-143	-0.502864	0.028	0.123	2.40642e-139	four leaf	PREDICTED: myosin heavy chain, striated muscle-like [Hydra vulgaris]
evm.TU.Hic_asm9.382	2.54253e-141	0.260444	0.253	0.151	3.97626e-137	four leaf	PREDICTED: RNA-binding protein pno1-like [Hydra vulgaris]
evm.TU.Hic_asm11.335.1	3.77614e-141	0.344859	0.319	0.212	5.90551e-137	four leaf	E3 ubiquitin-protein ligase TTC3 [Exaiptasia diaphana]
evm.TU.Hic_asm1.459	3.34188e-139	-0.275721	0.01	0.089	5.22637e-135	four leaf	uncharacterized protein LOC110987537 [Acanthaster planci]
evm.TU.Hic_asm3.1075	6.42326e-139	-0.356391	0.042	0.142	1.00453e-134	four leaf	--
evm.TU.Hic_asm10.150.1	4.76372e-138	-0.420804	0.006	0.082	7.44998e-134	four leaf	--
evm.TU.Hic_asm4.1157.1	1.01862e-137	-0.289538	0.092	0.21	1.59302e-133	four leaf	PREDICTED: dual specificity protein phosphatase 10-like isoform X1 [Hydra vulgaris]
evm.TU.Hic_asm11.753.1	1.81272e-137	-0.289963	0.041	0.14	2.83492e-133	four leaf	PREDICTED: monocarboxylate transporter 10-like [Hydra vulgaris]
evm.TU.Hic_asm12.300.1	4.96546e-137	0.262971	0.989	0.883	7.76549e-133	four leaf	PREDICTED: uncharacterized protein LOC100210255 [Hydra vulgaris]
evm.TU.Hic_asm8.473.1	1.67674e-136	0.273189	0.253	0.152	2.62225e-132	four leaf	PREDICTED: ankyrin repeat domain-containing protein 17-like [Hydra vulgaris]
evm.TU.Hic_asm8.56.1	2.11677e-136	0.280058	0.175	0.089	3.31042e-132	four leaf	PREDICTED: E3 ubiquitin-protein ligase MYLIP-like [Hydra vulgaris]
evm.TU.Hic_asm11.603.1	1.1397e-135	0.404028	0.417	0.337	1.78238e-131	four leaf	PREDICTED: 60S ribosomal export protein NMD3-like [Hydra vulgaris]
evm.TU.Hic_asm8.1030	1.23706e-133	0.327566	0.054	0.013	1.93464e-129	four leaf	PREDICTED: latent-transforming growth factor beta-binding protein 2-like [Hydra vulgaris]
evm.TU.Hic_asm7.620	1.26319e-133	-0.305362	0.96	0.892	1.9755e-129	four leaf	PREDICTED: 60S ribosomal protein L24-like [Hydra vulgaris]
evm.TU.Hic_asm0.652	2.29558e-133	0.355543	0.337	0.24	3.59006e-129	four leaf	PREDICTED: splicing factor 1-like [Hydra vulgaris]
evm.TU.Hic_asm2.299.1	1.84886e-132	-0.367295	0.045	0.146	2.89143e-128	four leaf	--
evm.TU.Hic_asm14.118.1	2.22905e-132	0.339295	0.984	0.884	3.48601e-128	four leaf	PREDICTED: 40S ribosomal protein S15a-like [Hydra vulgaris]
evm.TU.Hic_asm11.822.1	4.7785e-132	0.331534	0.054	0.013	7.47309e-128	four leaf	PREDICTED: ADP-ribosylation factor-like [Hydra vulgaris]
evm.TU.Hic_asm11.879	3.81584e-131	-0.318937	0.196	0.336	5.9676e-127	four leaf	PREDICTED: uncharacterized protein LOC100201130 [Hydra vulgaris]
evm.TU.Hic_asm7.283.1	4.76279e-131	-0.517414	0.065	0.172	7.44853e-127	four leaf	uncharacterized protein LOC110850146 [Folsomia candida]
evm.TU.Hic_asm10.494.1	1.7567e-130	-0.549265	0.009	0.083	2.7473e-126	four leaf	--
evm.TU.Hic_asm5.117.1	2.06717e-130	-0.544943	0.022	0.107	3.23285e-126	four leaf	--
evm.TU.Hic_asm6.1235.1	5.13531e-129	-0.738152	0	0.066	8.03111e-125	four leaf	PREDICTED: uncharacterized protein LOC100199767 [Hydra vulgaris]
evm.TU.Hic_asm12.411	6.79247e-127	0.290833	0.17	0.089	1.06227e-122	four leaf	PREDICTED: protocadherin-like protein [Hydra vulgaris]
evm.TU.Hic_asm13.233	1.60808e-126	-0.25637	0.187	0.327	2.51487e-122	four leaf	PREDICTED: flagellar calcium-binding protein-like [Hydra vulgaris]
evm.TU.Hic_asm3.1019	3.77811e-124	-0.333266	0.938	0.867	5.90859e-120	four leaf	PREDICTED: 60S ribosomal protein L27-like [Hydra vulgaris]
evm.TU.Hic_asm4.155	4.29017e-124	0.261786	0.22	0.13	6.70939e-120	four leaf	PREDICTED: probable serine/threonine-protein kinase DDB_G0280133 [Hydra vulgaris]
evm.TU.Hic_asm6.667	1.4127e-123	0.298019	0.185	0.099	2.20932e-119	four leaf	NFX1-type zinc finger-containing protein 1-like [Orbicella faveolata]
evm.TU.Hic_asm6.291	1.62413e-122	0.408147	0.402	0.321	2.53998e-118	four leaf	PREDICTED: caprin-1-like [Hydra vulgaris]
evm.TU.Hic_asm2.298.1	3.53931e-120	-0.288157	0.017	0.094	5.53513e-116	four leaf	--
evm.TU.Hic_asm14.525.1	1.39053e-118	0.29246	0.297	0.202	2.17465e-114	four leaf	PREDICTED: eukaryotic translation initiation factor 3 subunit B-like [Hydra vulgaris]
evm.TU.Hic_asm12.790	9.12287e-118	0.283946	0.246	0.157	1.42673e-113	four leaf	PREDICTED: carbohydrate sulfotransferase 11-like [Hydra vulgaris]
evm.TU.Hic_asm11.657	6.12944e-117	0.381387	0.212	0.129	9.58583e-113	four leaf	PREDICTED: uncharacterized protein LOC100213567 [Hydra vulgaris]
evm.TU.Hic_asm3.432.1	9.09362e-117	0.306463	0.635	0.56	1.42215e-112	four leaf	PREDICTED: ADP-ribosylation factor 1-like 2 [Hydra vulgaris]
evm.TU.Hic_asm6.1243	5.60132e-115	-0.258627	0.025	0.102	8.75991e-111	four leaf	PREDICTED: uncharacterized protein LOC105844167 [Hydra vulgaris]
evm.TU.Hic_asm10.632	2.85608e-114	-0.290236	0.948	0.885	4.46662e-110	four leaf	PREDICTED: 60S ribosomal protein L23a-like [Hydra vulgaris]
evm.TU.Hic_asm9.474.1	4.47541e-113	-0.275437	0.014	0.085	6.99909e-109	four leaf	PREDICTED: uncharacterized protein LOC100202164 isoform X2 [Hydra vulgaris]
evm.TU.Hic_asm2.276	2.13475e-112	-0.331375	0.239	0.371	3.33854e-108	four leaf	PREDICTED: peptidyl-prolyl cis-trans isomerase B-like [Hydra vulgaris]
evm.TU.Hic_asm7.800.1	5.05201e-103	-0.390949	0.117	0.213	7.90085e-99	four leaf	PREDICTED: mitogen-activated protein kinase kinase kinase 15-like [Hydra vulgaris]
evm.TU.Hic_asm4.465.1	3.6221e-102	0.256884	0.261	0.172	5.6646e-98	four leaf	PREDICTED: guanine nucleotide-binding protein G(I)/G(S)/G(T) subunit beta-1 [Hydra vulgaris]
evm.TU.Hic_asm14.360.1	1.54261e-101	0.28021	0.295	0.204	2.41248e-97	four leaf	PREDICTED: leukocyte receptor cluster member 8 homolog [Hydra vulgaris]
evm.TU.Hic_asm3.655.1	7.66112e-101	-0.291303	0.012	0.075	1.19812e-96	four leaf	--
evm.TU.Hic_asm7.1002_evm.TU.Hic_asm7.1003.1	3.71563e-98	-0.272466	0.024	0.095	5.81088e-94	four leaf	--
evm.TU.Hic_asm10.72.1	1.31456e-97	-0.452042	0.005	0.061	2.05584e-93	four leaf	PREDICTED: alpha-(1,6)-fucosyltransferase-like [Hydra vulgaris]
evm.TU.Hic_asm6.610.1	2.61822e-97	0.26461	0.239	0.156	4.09464e-93	four leaf	PREDICTED: lysosomal aspartic protease-like [Hydra vulgaris]
evm.TU.Hic_asm11.263	4.93087e-94	0.362147	0.202	0.129	7.71139e-90	four leaf	Myosin-2 heavy chain [Exaiptasia diaphana]
evm.TU.Hic_asm2.246.1	1.29555e-93	-0.297222	0.688	0.69	2.02611e-89	four leaf	PREDICTED: ATP synthase subunit alpha, mitochondrial [Hydra vulgaris]
evm.TU.Hic_asm12.752.1	7.82723e-91	-0.4551	0.001	0.049	1.2241e-86	four leaf	--
evm.TU.Hic_asm7.789	6.20783e-90	0.346633	0.413	0.351	9.70842e-86	four leaf	PREDICTED: stress-70 protein, mitochondrial-like [Hydra vulgaris]
evm.TU.Hic_asm6.1234.1	1.6606e-88	-0.375292	0	0.046	2.59702e-84	four leaf	PREDICTED: uncharacterized protein LOC100199767 [Hydra vulgaris]
evm.TU.Hic_asm13.149.1	4.56717e-88	-0.66717	0.211	0.332	7.1426e-84	four leaf	--
evm.TU.Hic_asm3.571	5.12718e-85	-0.271414	0.081	0.166	8.0184e-81	four leaf	--
evm.TU.Hic_asm13.990	4.48977e-84	0.318004	0.109	0.053	7.02155e-80	four leaf	--
evm.TU.Hic_asm7.1355.1	2.09627e-82	0.292265	0.386	0.316	3.27835e-78	four leaf	PREDICTED: nucleolysin TIAR-like [Hydra vulgaris]
evm.TU.Hic_asm4.523.1	1.1244e-80	-0.256376	0.013	0.065	1.75845e-76	four leaf	--
evm.TU.Hic_asm3.45	2.01113e-79	0.255586	0.259	0.186	3.14521e-75	four leaf	PREDICTED: glycine--tRNA ligase-like [Hydra vulgaris]
evm.TU.CTG5.31	2.14365e-78	1.0502	0.175	0.106	3.35246e-74	four leaf	hypothetical protein FQR65_LT14662 [Abscondita terminalis]
evm.TU.Hic_asm10.495.1	2.27431e-76	-0.252738	0.002	0.044	3.55679e-72	four leaf	uncharacterized protein LOC106158946 [Lingula anatina]
evm.TU.Hic_asm2.710	2.42371e-76	0.273497	0.251	0.179	3.79044e-72	four leaf	PREDICTED: tudor domain-containing protein 1-like, partial [Hydra vulgaris]
evm.TU.Hic_asm8.704	8.87646e-75	-0.300247	0.003	0.044	1.38819e-70	four leaf	PREDICTED: cysteine and glycine-rich protein 1-like [Hydra vulgaris]
evm.TU.Hic_asm0.557.1	4.75079e-73	0.322673	0.152	0.09	7.42976e-69	four leaf	uncharacterized protein LOC114536209 [Dendronephthya gigantea]
evm.TU.Hic_asm4.761.1	1.39111e-72	-0.912529	0.003	0.044	2.17556e-68	four leaf	PREDICTED: FK506-binding protein 2-like [Hydra vulgaris]
evm.TU.Hic_asm12.313.1	2.55544e-71	0.315074	0.354	0.283	3.99646e-67	four leaf	PREDICTED: cathepsin L1-like [Hydra vulgaris]
evm.TU.Hic_asm2.809	8.32717e-71	0.28743	0.15	0.094	1.30229e-66	four leaf	PREDICTED: kinesin-like protein 1 [Hydra vulgaris]
evm.TU.Hic_asm4.934.1	9.87725e-70	-0.583137	0.012	0.057	1.5447e-65	four leaf	PREDICTED: chitinase-3-like protein 1 [Hydra vulgaris]
evm.TU.Hic_asm6.1429	5.29023e-69	0.2549	0.231	0.164	8.27339e-65	four leaf	PREDICTED: formin-binding protein 4-like [Hydra vulgaris]
evm.TU.Hic_asm2.860.1	8.59002e-69	-0.250594	0.154	0.244	1.34339e-64	four leaf	arginine/serine-rich coiled-coil protein 2-like isoform X1 [Mizuhopecten yessoensis]
evm.TU.Hic_asm7.337.1	1.03321e-68	-0.307091	0.031	0.087	1.61584e-64	four leaf	astacin 3 [Hydractinia echinata]
evm.TU.Hic_asm8.760.1	3.7714e-68	-0.350168	0.139	0.22	5.89809e-64	four leaf	--
evm.TU.Hic_asm8.790	4.92477e-68	0.268376	0.312	0.248	7.70184e-64	four leaf	PREDICTED: eukaryotic translation initiation factor 2 subunit 1-like [Hydra vulgaris]
evm.TU.Hic_asm11.320.1	1.17802e-67	-0.308607	0	0.036	1.8423e-63	four leaf	Myosin heavy chain kinase B [Stylophora pistillata]
evm.TU.Hic_asm10.380.1	2.42132e-67	-1.29789	0.408	0.44	3.78671e-63	four leaf	CDP-diacylglycerol--inositol 3-phosphatidyltransferase [Diabrotica virgifera virgifera]
evm.TU.Hic_asm9.16	7.48734e-67	0.251236	0.209	0.147	1.17095e-62	four leaf	PREDICTED: regulator of microtubule dynamics protein 3-like [Hydra vulgaris]
evm.TU.Hic_asm14.615.1	3.92106e-63	-0.469992	0.568	0.6	6.13214e-59	four leaf	histone H1.2 [Hydractinia echinata]
evm.TU.Hic_asm1.493	1.7468e-61	0.26739	0.22	0.161	2.73183e-57	four leaf	60 kDa SS-A/Ro ribonucleoprotein-like [Anneissia japonica]
evm.TU.Hic_asm13.316.1	8.69175e-61	-1.12422	0.008	0.046	1.3593e-56	four leaf	PREDICTED: coadhesin-like [Hydra vulgaris]
evm.TU.Hic_asm9.416.1	5.65843e-55	-0.49893	0.244	0.331	8.84921e-51	four leaf	PREDICTED: proto-oncogene c-Fos-like isoform X2 [Hydra vulgaris]
evm.TU.Hic_asm0.70	1.0154e-49	0.274537	0.231	0.179	1.58798e-45	four leaf	uncharacterized protein LOC114541069 [Dendronephthya gigantea]
evm.TU.Hic_asm8.1784	3.84672e-48	0.36435	0.253	0.206	6.01588e-44	four leaf	PREDICTED: centrosome and spindle pole-associated protein 1-like [Hydra vulgaris]
evm.TU.Hic_asm4.116.1	6.10989e-48	-0.259715	0.018	0.056	9.55525e-44	four leaf	PREDICTED: mitotic spindle assembly checkpoint protein MAD2A-like [Hydra vulgaris]
evm.TU.Hic_asm9.468.1	1.818e-45	0.284014	0.143	0.094	2.84317e-41	four leaf	uncharacterized protein LOC105342818 [Crassostrea gigas]
evm.TU.Hic_asm8.1446.1	4.84622e-45	-0.342843	0.142	0.095	7.57901e-41	four leaf	--
evm.TU.Hic_asm2.197	8.57353e-45	0.277949	0.344	0.307	1.34081e-40	four leaf	PREDICTED: LOW QUALITY PROTEIN: asparagine--tRNA ligase, cytoplasmic-like [Hydra vulgaris]
evm.TU.Hic_asm14.139.1	1.14578e-43	-0.256968	0	0.023	1.79188e-39	four leaf	--
evm.TU.Hic_asm4.70.1	1.46477e-43	-0.292132	0.231	0.313	2.29076e-39	four leaf	PREDICTED: uncharacterized protein LOC100208449 [Hydra vulgaris]
evm.TU.Hic_asm7.148.1	4.58196e-42	-0.323721	0.023	0.06	7.16573e-38	four leaf	myosin essential light chain [Aurelia sp. 2017-HT]
evm.TU.Hic_asm5.600.1	2.47181e-41	-0.320613	0.115	0.174	3.86567e-37	four leaf	PREDICTED: bystin-like [Hydra vulgaris]
evm.TU.Hic_asm2.418	4.31007e-41	0.288772	0.264	0.216	6.74051e-37	four leaf	PREDICTED: uncharacterized protein LOC100204325 [Hydra vulgaris]
evm.TU.Hic_asm3.1223	8.38993e-41	0.276326	0.092	0.055	1.3121e-36	four leaf	PREDICTED: vesicular GABA transporter-like [Hydra vulgaris]
evm.TU.Hic_asm14.151.1	1.83339e-40	-0.284632	0.012	0.042	2.86723e-36	four leaf	--
evm.TU.Hic_asm5.648	4.34049e-40	0.251376	0.035	0.014	6.78809e-36	four leaf	--
evm.TU.Hic_asm5.161.1	3.19886e-39	0.417048	0.133	0.09	5.0027e-35	four leaf	zinc metalloproteinase nas-4 [Exaiptasia diaphana]
evm.TU.Hic_asm3.739.1	1.33156e-38	-0.489376	0.048	0.09	2.08243e-34	four leaf	--
evm.TU.Hic_asm7.656	4.05964e-37	-0.31964	0.004	0.027	6.34887e-33	four leaf	PREDICTED: coadhesin-like [Hydra vulgaris]
evm.TU.Hic_asm10.459.1	6.0502e-36	-0.253051	0.058	0.1	9.46191e-32	four leaf	PREDICTED: TNF receptor-associated factor 5-like [Hydra vulgaris]
evm.TU.Hic_asm3.1098.1	2.66027e-33	-1.4619	0.067	0.108	4.16039e-29	four leaf	minicollagen 1 [Clytia hemisphaerica]
evm.TU.Hic_asm13.811.1	3.77496e-29	-0.434114	0.085	0.127	5.90366e-25	four leaf	PREDICTED: matrix metalloproteinase-25-like [Hydra vulgaris]
evm.TU.Hic_asm11.784.1	2.8378e-28	-0.306032	0.055	0.092	4.43803e-24	four leaf	--
evm.TU.Hic_asm7.709.1	3.21683e-23	-0.540806	0	0.012	5.0308e-19	four leaf	uncharacterized protein LOC116616115 isoform X2 [Nematostella vectensis]
evm.TU.Hic_asm3.749.1	1.73976e-22	-1.14656	0.093	0.128	2.72081e-18	four leaf	uncharacterized LOC100212471 precursor [Hydra vulgaris]
evm.TU.Hic_asm1.715.1	3.38889e-22	-0.265603	0.004	0.019	5.29988e-18	four leaf	--
evm.TU.Hic_asm9.953.1	1.09652e-19	-0.278919	0.052	0.032	1.71485e-15	four leaf	--
evm.TU.Hic_asm12.693.1	3.31919e-19	-0.279577	0.002	0.013	5.19087e-15	four leaf	PREDICTED: uncharacterized protein LOC100212316 [Hydra vulgaris]
evm.TU.Hic_asm7.803.1	3.87364e-19	-0.294668	0.03	0.053	6.05798e-15	four leaf	PREDICTED: J domain-containing protein DDB_G0295729-like isoform X2 [Hydra vulgaris]
evm.TU.Hic_asm10.607.1	2.0687e-18	-0.440092	0.015	0.033	3.23524e-14	four leaf	--
evm.TU.Hic_asm8.234.1	6.86729e-18	-0.272995	0.001	0.011	1.07398e-13	four leaf	--
evm.TU.Hic_asm11.164.1	1.12461e-16	-0.260774	0.054	0.081	1.75878e-12	four leaf	uncharacterized protein LOC110253031 [Exaiptasia diaphana]
evm.TU.Hic_asm4.554	5.48829e-16	-0.281877	0.003	0.013	8.58313e-12	four leaf	PREDICTED: LOW QUALITY PROTEIN: uncharacterized protein LOC107346367 [Acropora digitifera]
evm.TU.Hic_asm8.1236	1.98229e-10	-0.355719	0.014	0.026	3.10011e-06	four leaf	--
evm.TU.Hic_asm12.671_evm.TU.Hic_asm12.672.1	2.4384e-10	-0.340291	0.04	0.056	3.81342e-06	four leaf	--
evm.TU.Hic_asm7.385.1	4.48947e-09	-0.313069	0.303	0.331	7.02107e-05	four leaf	PREDICTED: sequestosome-1-like [Hydra vulgaris]
evm.TU.Hic_asm4.322	1.11613e-07	-0.296731	0.006	0.013	0.00174552	four leaf	--
evm.TU.Hic_asm2.774.1	2.45508e-07	-0.637376	0.008	0.015	0.0038395	four leaf	--
evm.TU.Hic_asm8.1425	6.3377e-05	-0.379367	0.022	0.029	0.991153	four leaf	--
evm.TU.Hic_asm8.161.1	0.000472084	-0.611573	0.014	0.019	1	four leaf	--
evm.TU.Hic_asm11.508.1	0.00069474	-0.540987	0.074	0.084	1	four leaf	PREDICTED: uncharacterized protein LOC100209382 [Hydra vulgaris]
evm.TU.Hic_asm7.875.1	0.00100673	-0.379086	0.119	0.129	1	four leaf	PREDICTED: uncharacterized protein LOC100200582 [Hydra vulgaris]
evm.TU.Hic_asm6.883.1	0.00692815	-0.299818	0.009	0.012	1	four leaf	ectin-like [Stylophora pistillata]
evm.TU.Hic_asm12.356.1	0	2.50655	0.711	0.168	0	cyst	PREDICTED: probable glutathione S-transferase 7 [Hydra vulgaris]
evm.TU.Hic_asm12.357.1	0	2.46998	0.757	0.237	0	cyst	PREDICTED: probable glutathione S-transferase 7 [Hydra vulgaris]
evm.TU.Hic_asm13.19.1	0	2.17226	0.521	0.072	0	cyst	uncharacterized protein LOC111325847 [Stylophora pistillata]
evm.TU.Hic_asm13.811.2	0	2.1181	0.491	0.066	0	cyst	PREDICTED: matrix metalloproteinase-25-like [Hydra vulgaris]
evm.TU.Hic_asm4.934.2	0	2.09061	0.323	0.01	0	cyst	PREDICTED: chitinase-3-like protein 1 [Hydra vulgaris]
evm.TU.Hic_asm3.935.1	0	2.04269	0.358	0.041	0	cyst	PREDICTED: glutathione S-transferase-like [Hydra vulgaris]
evm.TU.Hic_asm7.875.2	0	1.90666	0.496	0.073	0	cyst	PREDICTED: uncharacterized protein LOC100200582 [Hydra vulgaris]
evm.TU.Hic_asm7.854.2	0	1.88322	0.719	0.265	0	cyst	polyubiquitin-C [Drosophila persimilis]
evm.TU.Hic_asm14.186.2	0	1.81993	0.687	0.347	0	cyst	non-muscle actin II [Hydractinia echinata]
evm.TU.Hic_asm7.385.2	0	1.80557	0.7	0.272	0	cyst	PREDICTED: sequestosome-1-like [Hydra vulgaris]
evm.TU.Hic_asm9.1376.1	0	1.79417	0.62	0.417	0	cyst	hypothetical protein FOL47_001663 [Perkinsus chesapeaki]
evm.TU.Hic_asm11.598.1	0	1.62825	0.92	0.706	0	cyst	PREDICTED: soma ferritin-like [Hydra vulgaris]
evm.TU.Hic_asm8.1643.2	0	1.55487	0.57	0.109	0	cyst	PREDICTED: metalloproteinase inhibitor 3-like [Hydra vulgaris]
evm.TU.Hic_asm12.360.1	0	1.53354	0.515	0.053	0	cyst	PREDICTED: probable glutathione S-transferase 7 [Hydra vulgaris]
evm.TU.Hic_asm13.902.1	0	1.4246	0.541	0.227	0	cyst	PREDICTED: thioredoxin reductase 1, cytoplasmic-like [Hydra vulgaris]
evm.TU.Hic_asm14.151.2	0	1.41045	0.229	0.009	0	cyst	--
evm.TU.Hic_asm10.459.2	0	1.37394	0.424	0.045	0	cyst	PREDICTED: TNF receptor-associated factor 5-like [Hydra vulgaris]
evm.TU.Hic_asm9.708.2	0	1.3546	0.43	0.078	0	cyst	hypothetical protein TCAL_04686 [Tigriopus californicus]
evm.TU.Hic_asm6.269.2	0	1.28657	0.257	0.1	0	cyst	--
evm.TU.Hic_asm5.600.2	0	1.28494	0.454	0.122	0	cyst	PREDICTED: bystin-like [Hydra vulgaris]
evm.TU.Hic_asm11.784.2	0	1.25417	0.291	0.056	0	cyst	--
evm.TU.Hic_asm12.313.2	0	1.25037	0.628	0.246	0	cyst	PREDICTED: cathepsin L1-like [Hydra vulgaris]
evm.TU.Hic_asm9.468.2	0	1.22591	0.295	0.073	0	cyst	uncharacterized protein LOC105342818 [Crassostrea gigas]
evm.TU.Hic_asm3.1109.2	0	1.21526	0.839	0.541	0	cyst	PREDICTED: ATP-binding cassette sub-family F member 2-like [Hydra vulgaris]
evm.TU.Hic_asm11.483.1	0	1.21147	0.433	0.24	0	cyst	PREDICTED: cystathionine beta-synthase [Hydra vulgaris]
evm.TU.Hic_asm14.553.2	0	1.20761	0.998	0.904	0	cyst	60S ribosomal protein L10-like [Hydra vulgaris]
evm.TU.Hic_asm10.953.2	0	1.1636	0.531	0.251	0	cyst	PREDICTED: TNF receptor-associated factor 5-like [Hydra vulgaris]
evm.TU.Hic_asm8.89.1	0	1.15328	0.918	0.706	0	cyst	PREDICTED: dnaJ homolog subfamily A member 1-like [Hydra vulgaris]
evm.TU.Hic_asm4.70.2	0	1.14989	0.547	0.264	0	cyst	PREDICTED: uncharacterized protein LOC100208449 [Hydra vulgaris]
evm.TU.Hic_asm3.964.2	0	1.12594	0.997	0.949	0	cyst	heat shock 70 kDa protein [Hydra vulgaris]
evm.TU.Hic_asm7.1119.1	0	1.0986	0.53	0.136	0	cyst	PREDICTED: cathepsin Z-like [Hydra vulgaris]
evm.TU.Hic_asm11.312.1	0	1.09224	0.419	0.052	0	cyst	PREDICTED: Niemann-Pick C1 protein-like [Hydra vulgaris]
evm.TU.Hic_asm3.551.1	0	1.05873	0.494	0.141	0	cyst	PREDICTED: cyclic AMP-responsive element-binding protein isoform X3 [Hydra vulgaris]
evm.TU.Hic_asm3.1130.1	0	1.04822	0.16	0.013	0	cyst	uncharacterized protein LOC111342431 [Stylophora pistillata]
evm.TU.Hic_asm7.1554.1	0	1.04669	0.934	0.807	0	cyst	PREDICTED: early growth response protein 1-B-like [Hydra vulgaris]
evm.TU.Hic_asm4.223.2	0	1.0464	0.893	0.621	0	cyst	tubulin alpha-1A chain isoform X5 [Strongylocentrotus purpuratus]
evm.TU.Hic_asm10.131.2	0	1.03678	0.888	0.707	0	cyst	PREDICTED: thioredoxin-like [Hydra vulgaris]
evm.TU.Hic_asm0.557.2	0	1.03393	0.256	0.078	0	cyst	uncharacterized protein LOC114536209 [Dendronephthya gigantea]
evm.TU.Hic_asm7.178.1	0	1.0085	0.203	0.063	0	cyst	unnamed protein product [Mytilus coruscus]
evm.TU.Hic_asm6.780.1	0	0.971252	0.591	0.199	0	cyst	PREDICTED: uncharacterized protein LOC101241713 [Hydra vulgaris]
evm.TU.Hic_asm6.1263	0	0.952854	0.605	0.268	0	cyst	PREDICTED: calcyclin-binding protein-like [Hydra vulgaris]
evm.TU.Hic_asm11.378.2	0	0.940969	0.667	0.374	0	cyst	PREDICTED: beta-amyloid-like protein [Hydra vulgaris]
evm.TU.Hic_asm7.337.2	0	0.926196	0.28	0.048	0	cyst	astacin 3 [Hydractinia echinata]
evm.TU.Hic_asm8.1464.1	0	0.90683	0.293	0.114	0	cyst	PREDICTED: inverted formin-2-like isoform X3 [Hydra vulgaris]
evm.TU.Hic_asm7.800.2	0	0.888531	0.472	0.157	0	cyst	PREDICTED: mitogen-activated protein kinase kinase kinase 15-like [Hydra vulgaris]
evm.TU.Hic_asm9.416.2	0	0.888335	0.657	0.266	0	cyst	PREDICTED: proto-oncogene c-Fos-like isoform X2 [Hydra vulgaris]
evm.TU.Hic_asm8.644.1	0	0.885743	0.837	0.689	0	cyst	PREDICTED: 97 kDa heat shock protein [Hydra vulgaris]
evm.TU.Hic_asm7.501.1	0	0.87701	0.402	0.072	0	cyst	ribosomal protein S6 kinase 2 beta [Hydra vulgaris]
evm.TU.Hic_asm4.1206.1	0	0.876768	0.374	0.096	0	cyst	PREDICTED: sequestosome-1-like [Hydra vulgaris]
evm.TU.Hic_asm14.1000.2	0	0.875241	0.571	0.356	0	cyst	non-muscle actin II [Hydractinia echinata]
evm.TU.Hic_asm9.116.1	0	0.865484	0.997	0.931	0	cyst	PREDICTED: protein transport protein Sec23B-like [Hydra vulgaris]
evm.TU.Hic_asm3.1043.2	0	0.858918	0.816	0.496	0	cyst	PREDICTED: elongation factor 1-beta-like [Hydra vulgaris]
evm.TU.Hic_asm3.1075.1	0	0.855262	0.355	0.092	0	cyst	--
evm.TU.Hic_asm12.467.1	0	0.853656	0.831	0.617	0	cyst	bzip transcription factor MafL [Podocoryna carnea]
evm.TU.Hic_asm6.1027.1	0	0.853476	0.787	0.643	0	cyst	PREDICTED: 78 kDa glucose-regulated protein-like [Hydra vulgaris]
evm.TU.Hic_asm7.518.1	0	0.844897	0.258	0.063	0	cyst	PREDICTED: lipopolysaccharide-binding protein-like [Hydra vulgaris]
evm.TU.Hic_asm2.860.2	0	0.830055	0.455	0.196	0	cyst	arginine/serine-rich coiled-coil protein 2-like isoform X1 [Mizuhopecten yessoensis]
evm.TU.Hic_asm3.524.1	0	0.828891	0.846	0.63	0	cyst	78 kDa glucose-regulated protein, partial [Conus frigidus]
evm.TU.Hic_asm7.1264.1	0	0.79756	0.375	0.098	0	cyst	Trypsin-3 [Stylophora pistillata]
evm.TU.Hic_asm13.53.1	0	0.794385	0.209	0.026	0	cyst	PAS domain-containing serine/threonine-protein kinase-like [Anneissia japonica]
evm.TU.Hic_asm6.1243.1	0	0.787993	0.35	0.051	0	cyst	PREDICTED: uncharacterized protein LOC105844167 [Hydra vulgaris]
evm.TU.Hic_asm3.844.1	0	0.784958	0.334	0.092	0	cyst	PREDICTED: protein CDV3 homolog B-like [Hydra vulgaris]
evm.TU.Hic_asm11.395.1	0	0.779082	0.266	0.097	0	cyst	PREDICTED: collagen alpha-1(IV) chain-like [Hydra vulgaris]
evm.TU.Hic_asm1.617.1	0	0.769631	0.969	0.816	0	cyst	PREDICTED: spermatogenesis-associated protein 5-like [Hydra vulgaris]
evm.TU.Hic_asm13.426.1	0	0.768628	0.471	0.166	0	cyst	PREDICTED: apoptosis regulator BAX-like [Hydra vulgaris]
evm.TU.Hic_asm11.504.2	0	0.760557	0.92	0.732	0	cyst	PREDICTED: eukaryotic initiation factor 4A-I-like [Hydra vulgaris]
evm.TU.Hic_asm11.405.1	0	0.758616	0.295	0.035	0	cyst	--
evm.TU.Hic_asm0.651.2	0	0.739131	0.573	0.26	0	cyst	--
evm.TU.Hic_asm3.1177.1	0	0.735236	0.426	0.156	0	cyst	integrin alpha chain [Podocoryna carnea]
evm.TU.Hic_asm2.510.1	0	0.731011	0.495	0.229	0	cyst	RecName: Full=Tropomyosin-1 [Podocoryna carnea]
evm.TU.Hic_asm3.339.1	0	0.717837	0.309	0.05	0	cyst	PREDICTED: rho-related GTP-binding protein RhoE-like isoform X1 [Hydra vulgaris]
evm.TU.Hic_asm1.42.1	0	0.712073	0.522	0.279	0	cyst	jun protein [Hydra vulgaris]
evm.TU.Hic_asm8.1560.2	0	0.706371	0.501	0.168	0	cyst	glutamate-rich WD repeat-containing protein 1-like [Stylophora pistillata]
evm.TU.Hic_asm8.413.1	0	0.700646	0.51	0.172	0	cyst	PREDICTED: syntenin-1-like isoform X1 [Hydra vulgaris]
evm.TU.Hic_asm0.277	0	0.685989	0.228	0.025	0	cyst	endoribonuclease ZC3H12A-like [Actinia tenebrosa]
evm.TU.Hic_asm2.436.1	0	0.685175	0.59	0.279	0	cyst	PREDICTED: T-complex protein 1 subunit gamma-like [Hydra vulgaris]
evm.TU.Hic_asm13.866.2	0	0.683473	0.514	0.14	0	cyst	PREDICTED: ADP,ATP carrier protein 3, mitochondrial-like [Hydra vulgaris]
evm.TU.Hic_asm0.559.1	0	0.674938	0.386	0.117	0	cyst	innexin 1A [Hydra vulgaris]
evm.TU.Hic_asm10.178.1	0	0.673094	0.333	0.054	0	cyst	26S proteasome non-ATPase regulatory subunit 10-like [Octopus vulgaris]
evm.TU.Hic_asm3.454	0	0.670522	0.48	0.165	0	cyst	PREDICTED: myosin-2 essential light chain-like [Hydra vulgaris]
evm.TU.Hic_asm0.38.1	0	0.670404	0.294	0.048	0	cyst	hypothetical protein SAMD00019534_039350 [Acytostelium subglobosum LB1]
evm.TU.Hic_asm1.725.2	0	0.667134	0.749	0.585	0	cyst	polyubiquitin-B [Limulus polyphemus]
evm.TU.Hic_asm4.573.2	0	0.666585	0.978	0.903	0	cyst	PREDICTED: zinc finger protein 510-like [Hydra vulgaris]
evm.TU.Hic_asm8.1023	0	0.65161	0.699	0.533	0	cyst	PREDICTED: hsc70-interacting protein-like [Hydra vulgaris]
evm.TU.Hic_asm12.150.1	0	0.651563	0.388	0.086	0	cyst	PREDICTED: nose resistant to fluoxetine protein 6-like [Hydra vulgaris]
evm.TU.Hic_asm1.937	0	0.647788	0.792	0.652	0	cyst	PREDICTED: LOW QUALITY PROTEIN: transitional endoplasmic reticulum ATPase-like [Hydra vulgaris]
evm.TU.Hic_asm9.115.1	0	0.638708	0.999	0.995	0	cyst	PREDICTED: heat shock protein HSP 90-alpha-like [Hydra vulgaris]
evm.TU.Hic_asm11.357	0	0.636313	0.356	0.119	0	cyst	cysteine rich BMP regulator 2 precursor [Hydra vulgaris]
evm.TU.Hic_asm7.1007.1	0	0.631247	0.976	0.844	0	cyst	PREDICTED: 60S ribosomal protein L26-like [Hydra vulgaris]
evm.TU.Hic_asm3.991	0	0.619882	0.291	0.051	0	cyst	PREDICTED: arf-GAP with coiled-coil, ANK repeat and PH domain-containing protein 2-like [Acropora digitifera]
evm.TU.Hic_asm8.592	0	0.613334	0.361	0.124	0	cyst	PREDICTED: uncharacterized protein LOC105849093 [Hydra vulgaris]
evm.TU.Hic_asm12.1185.1	0	0.609806	0.329	0.119	0	cyst	PREDICTED: nuclear receptor-binding protein-like [Hydra vulgaris]
evm.TU.Hic_asm6.1199.1	0	0.607474	0.974	0.819	0	cyst	RecName: Full=40S ribosomal protein S5 [Podocoryna carnea]
evm.TU.Hic_asm14.672.1	0	0.602966	0.475	0.147	0	cyst	histone H3.3 [Nematostella vectensis]
evm.TU.Hic_asm3.1003	0	0.593758	0.131	0.012	0	cyst	PREDICTED: uncharacterized protein LOC100210597 [Hydra vulgaris]
evm.TU.Hic_asm3.565.1	0	0.589065	0.678	0.478	0	cyst	nucleoside diphosphate kinase-like [Hydra vulgaris]
evm.TU.Hic_asm2.831.1	0	0.586942	0.987	0.896	0	cyst	PREDICTED: 60S ribosomal protein L36-like [Hydra vulgaris]
evm.TU.Hic_asm2.549	0	0.583972	0.288	0.091	0	cyst	alpha-2-macroglobulin [Diadumene lineata]
evm.TU.Hic_asm12.1195	0	0.578464	0.295	0.096	0	cyst	PREDICTED: MARVEL domain-containing protein 1-like [Hydra vulgaris]
evm.TU.Hic_asm12.246.2	0	0.578066	0.821	0.647	0	cyst	dnaJ homolog subfamily A member 2-like [Orbicella faveolata]
evm.TU.Hic_asm3.520	0	0.574621	0.17	0.034	0	cyst	uncharacterized protein LOC114542721 [Dendronephthya gigantea]
evm.TU.Hic_asm6.732	0	0.571977	0.378	0.099	0	cyst	E3 ubiquitin-protein ligase rnf213-alpha-like [Pocillopora damicornis]
evm.TU.Hic_asm6.667.1	0	0.564679	0.309	0.084	0	cyst	NFX1-type zinc finger-containing protein 1-like [Orbicella faveolata]
evm.TU.Hic_asm8.13	0	0.560169	0.188	0.011	0	cyst	EGF domain-specific O-linked N-acetylglucosamine transferase isoform X2 [Nematostella vectensis]
evm.TU.Hic_asm10.856.1	0	0.541368	0.295	0.105	0	cyst	PREDICTED: cytospin-A-like isoform X1 [Hydra vulgaris]
evm.TU.Hic_asm0.729.2	0	0.540107	0.978	0.833	0	cyst	PREDICTED: polyadenylate-binding protein 4-like [Hydra vulgaris]
evm.TU.Hic_asm12.889.1	0	0.538139	0.312	0.112	0	cyst	PREDICTED: AN1-type zinc finger protein 2B-like [Hydra vulgaris]
evm.TU.Hic_asm3.407	0	0.538048	0.141	0.021	0	cyst	PREDICTED: sonic hedgehog protein-like [Hydra vulgaris]
evm.TU.Hic_asm7.1478.2	0	0.536634	0.282	0.11	0	cyst	PREDICTED: sideroflexin-5-like [Hydra vulgaris]
evm.TU.Hic_asm7.822.2	0	0.534097	0.308	0.108	0	cyst	PREDICTED: alpha-mannosidase 2-like [Hydra vulgaris]
evm.TU.Hic_asm3.90	0	0.521015	0.73	0.564	0	cyst	PREDICTED: cyclin-dependent kinase 2-like [Hydra vulgaris]
evm.TU.Hic_asm8.1273	0	0.520627	0.231	0.075	0	cyst	PREDICTED: zinc finger MIZ domain-containing protein 1-like isoform X5 [Hydra vulgaris]
evm.TU.Hic_asm0.295.1	0	0.51807	0.322	0.087	0	cyst	PREDICTED: cathepsin B-like [Hydra vulgaris]
evm.TU.Hic_asm9.469	0	0.516666	0.13	0.014	0	cyst	uncharacterized protein LOC105342818 [Crassostrea gigas]
evm.TU.Hic_asm7.379	0	0.516317	0.172	0.024	0	cyst	Importin-9 [Stylophora pistillata]
evm.TU.Hic_asm11.396	0	0.513642	0.247	0.092	0	cyst	PREDICTED: LOW QUALITY PROTEIN: uncharacterized protein LOC100214647 [Hydra vulgaris]
evm.TU.Hic_asm13.56	0	0.508259	0.225	0.073	0	cyst	PREDICTED: RUN domain-containing protein 1-like [Hydra vulgaris]
evm.TU.Hic_asm10.363.1	0	0.506633	0.585	0.388	0	cyst	PREDICTED: RNA-binding protein cabeza-like [Hydra vulgaris]
evm.TU.Hic_asm11.241	0	0.506452	0.186	0.032	0	cyst	PREDICTED: angiotensin-converting enzyme-like [Hydra vulgaris]
evm.TU.Hic_asm3.432.2	0	0.506287	0.715	0.551	0	cyst	PREDICTED: ADP-ribosylation factor 1-like 2 [Hydra vulgaris]
evm.TU.Hic_asm6.887	0	0.498633	0.308	0.131	0	cyst	E3 ubiquitin-protein ligase rnf213-alpha-like [Pocillopora damicornis]
evm.TU.Hic_asm2.479.2	0	0.494375	0.963	0.797	0	cyst	PREDICTED: 60S ribosomal protein L17 [Hydra vulgaris]
evm.TU.Hic_asm8.316	0	0.491006	0.276	0.052	0	cyst	PREDICTED: fibroblast growth factor 12-like isoform X3 [Hydra vulgaris]
evm.TU.Hic_asm3.426.1	0	0.484829	0.957	0.822	0	cyst	PREDICTED: 40S ribosomal protein S13 [Hydra vulgaris]
evm.TU.Hic_asm14.442	0	0.484442	0.236	0.024	0	cyst	PREDICTED: ras-like protein rasS [Hydra vulgaris]
evm.TU.Hic_asm8.375	0	0.48304	0.217	0.021	0	cyst	Wnt5A protein [Hydractinia echinata]
evm.TU.Hic_asm7.254	0	0.48023	0.18	0.013	0	cyst	hypothetical protein EB796_014023 [Bugula neritina]
evm.TU.Hic_asm8.341.1	0	0.476664	0.42	0.179	0	cyst	PREDICTED: V-type proton ATPase 16 kDa proteolipid subunit [Hydra vulgaris]
evm.TU.Hic_asm0.503.2	0	0.470854	0.973	0.818	0	cyst	PREDICTED: 60S ribosomal protein L19-like [Hydra vulgaris]
evm.TU.Hic_asm8.813	0	0.469347	0.181	0.03	0	cyst	uncharacterized protein LOC113673140 isoform X1 [Pocillopora damicornis]
evm.TU.Hic_asm7.789.1	0	0.465746	0.532	0.336	0	cyst	PREDICTED: stress-70 protein, mitochondrial-like [Hydra vulgaris]
evm.TU.Hic_asm7.1369	0	0.463929	0.273	0.091	0	cyst	PREDICTED: gelsolin-like protein 2 [Hydra vulgaris]
evm.TU.Hic_asm8.1152.2	0	0.462909	0.337	0.118	0	cyst	PREDICTED: prosaposin-like isoform X1 [Hydra vulgaris]
evm.TU.Hic_asm0.471	0	0.46052	0.189	0.027	0	cyst	--
evm.TU.Hic_asm9.739.1	0	0.459731	0.362	0.157	0	cyst	PREDICTED: zinc finger protein 36, C3H1 type-like 2-B [Hydra vulgaris]
evm.TU.Hic_asm10.602	0	0.456844	0.259	0.054	0	cyst	PREDICTED: switch-associated protein 70-like [Hydra vulgaris]
evm.TU.Hic_asm0.822	0	0.455662	0.148	0.02	0	cyst	--
evm.TU.Hic_asm6.291.1	0	0.447991	0.519	0.307	0	cyst	PREDICTED: caprin-1-like [Hydra vulgaris]
evm.TU.Hic_asm8.923	0	0.447884	0.266	0.056	0	cyst	PREDICTED: testin-like [Hydra vulgaris]
evm.TU.Hic_asm9.86	0	0.44394	0.278	0.078	0	cyst	PREDICTED: uncharacterized protein LOC100205653 [Hydra vulgaris]
evm.TU.Hic_asm2.325	0	0.443265	0.141	0.012	0	cyst	uncharacterized protein LOC114523653 [Dendronephthya gigantea]
evm.TU.Hic_asm11.253	0	0.441542	0.218	0.044	0	cyst	PREDICTED: high choriolytic enzyme 1-like [Hydra vulgaris]
evm.TU.Hic_asm3.980	0	0.438792	0.122	0.023	0	cyst	HIG1 domain family member 1A, mitochondrial-like [Dendronephthya gigantea]
evm.TU.Hic_asm6.610.2	0	0.438342	0.366	0.141	0	cyst	PREDICTED: lysosomal aspartic protease-like [Hydra vulgaris]
evm.TU.Hic_asm10.318	0	0.437781	0.114	0.011	0	cyst	PREDICTED: matrix metalloproteinase-25-like [Hydra vulgaris]
evm.TU.Hic_asm5.609	0	0.435241	0.269	0.075	0	cyst	PREDICTED: basic leucine zipper transcriptional factor ATF-like isoform X2 [Hydra vulgaris]
evm.TU.Hic_asm7.417.2	0	0.434832	0.977	0.853	0	cyst	PREDICTED: 40S ribosomal protein S4-like [Hydra vulgaris]
evm.TU.Hic_asm8.1057	0	0.434688	0.176	0.029	0	cyst	--
evm.TU.Hic_asm3.393	0	0.433254	0.249	0.046	0	cyst	PREDICTED: pirin-like protein [Acropora digitifera]
evm.TU.Hic_asm1.717	0	0.432736	0.226	0.038	0	cyst	--
evm.TU.Hic_asm6.354	0	0.424345	0.117	0.012	0	cyst	--
evm.TU.Hic_asm5.516	0	0.417108	0.126	0.005	0	cyst	--
evm.TU.Hic_asm11.44.1	0	0.415931	0.249	0.055	0	cyst	PREDICTED: conserved oligomeric Golgi complex subunit 3-like isoform X1 [Hydra vulgaris]
evm.TU.Hic_asm5.660	0	0.415509	0.223	0.035	0	cyst	Sox22 [Hydractinia echinata]
evm.TU.Hic_asm2.465	0	0.413305	0.297	0.105	0	cyst	PREDICTED: gamma-interferon-inducible lysosomal thiol reductase-like [Hydra vulgaris]
evm.TU.Hic_asm9.1010.1	0	0.413097	0.322	0.108	0	cyst	hypothetical protein FQR65_LT15145 [Abscondita terminalis]
evm.TU.Hic_asm10.819	0	0.412483	0.3	0.13	0	cyst	PREDICTED: serine/threonine-protein kinase NLK-like [Hydra vulgaris]
evm.TU.Hic_asm10.1022	0	0.412389	0.242	0.044	0	cyst	--
evm.TU.Hic_asm7.253	0	0.409379	0.144	0.02	0	cyst	PREDICTED: multiple epidermal growth factor-like domains protein 11 [Hydra vulgaris]
evm.TU.Hic_asm3.846	0	0.407506	0.093	0.013	0	cyst	PREDICTED: blastula protease 10-like [Hydra vulgaris]
evm.TU.Hic_asm6.1022.2	0	0.407463	0.941	0.808	0	cyst	PREDICTED: 60S ribosomal protein L7a-like [Hydra vulgaris]
evm.TU.Hic_asm13.664.1	0	0.40619	0.387	0.138	0	cyst	PREDICTED: ADP-ribosylation factor 4 [Hydra vulgaris]
evm.TU.Hic_asm0.560	0	0.401064	0.271	0.055	0	cyst	PREDICTED: transmembrane and coiled-coil domains protein 2-like [Hydra vulgaris]
evm.TU.Hic_asm13.736	0	0.400319	0.186	0.056	0	cyst	protocadherin Fat 4-like [Orbicella faveolata]
evm.TU.Hic_asm4.998.1	0	0.398988	0.333	0.131	0	cyst	beta-catenin [Podocoryna carnea]
evm.TU.Hic_asm14.152	0	0.397078	0.122	0.004	0	cyst	--
evm.TU.Hic_asm7.832	0	0.395618	0.168	0.013	0	cyst	--
evm.TU.Hic_asm8.794	0	0.393662	0.165	0.011	0	cyst	--
evm.TU.Hic_asm11.114	0	0.388296	0.109	0.003	0	cyst	uncharacterized protein LOC114518207 isoform X1 [Dendronephthya gigantea]
evm.TU.Hic_asm14.391	0	0.385375	0.214	0.058	0	cyst	PREDICTED: cytoplasmic tRNA 2-thiolation protein 2-like [Hydra vulgaris]
evm.TU.Hic_asm12.653.2	0	0.38312	0.434	0.182	0	cyst	PREDICTED: RNA-binding protein 3-like [Hydra vulgaris]
evm.TU.Hic_asm7.799	0	0.382392	0.129	0.023	0	cyst	PREDICTED: muscle-specific protein 20-like [Hydra vulgaris]
evm.TU.Hic_asm14.941	0	0.375747	0.111	0.016	0	cyst	protein disulfide-isomerase [Nematostella vectensis]
evm.TU.Hic_asm8.520	0	0.370343	0.088	0.001	0	cyst	zinc metalloproteinase-disintegrin-like batroxstatin-2 [Stylophora pistillata]
evm.TU.Hic_asm8.219	0	0.369397	0.243	0.061	0	cyst	PREDICTED: dual specificity protein phosphatase 16-like [Hydra vulgaris]
evm.TU.Hic_asm9.1206	0	0.366339	0.099	0.017	0	cyst	--
evm.TU.Hic_asm4.86	0	0.366006	0.297	0.097	0	cyst	PREDICTED: protein deglycase DJ-1-like [Hydra vulgaris]
evm.TU.Hic_asm7.839	0	0.365557	0.195	0.024	0	cyst	uncharacterized protein LOC106181976 isoform X1 [Lingula anatina]
evm.TU.Hic_asm8.441	0	0.362905	0.083	0.007	0	cyst	--
evm.TU.Hic_asm7.1191	0	0.361429	0.123	0.004	0	cyst	--
evm.TU.Hic_asm7.34	0	0.354269	0.176	0.048	0	cyst	PREDICTED: SEC23-interacting protein [Hydra vulgaris]
evm.TU.Hic_asm8.622	0	0.354061	0.127	0.007	0	cyst	uncharacterized LOC100205786 precursor [Hydra vulgaris]
evm.TU.Hic_asm3.1232	0	0.343732	0.183	0.039	0	cyst	predicted protein [Nematostella vectensis]
evm.TU.Hic_asm8.1492	0	0.343001	0.117	0.013	0	cyst	uncharacterized protein LOC113677014 isoform X2 [Pocillopora damicornis]
evm.TU.Hic_asm11.310	0	0.342015	0.166	0.023	0	cyst	uncharacterized protein LOC117120386, partial [Anneissia japonica]
evm.TU.Hic_asm11.785	0	0.336978	0.142	0.009	0	cyst	PREDICTED: UPF0676 protein C1494.01-like [Hydra vulgaris]
evm.TU.Hic_asm3.1105	0	0.336078	0.272	0.08	0	cyst	PREDICTED: contactin-associated protein-like 5 [Hydra vulgaris]
evm.TU.Hic_asm9.356	0	0.331073	0.254	0.095	0	cyst	PREDICTED: tropomodulin-1-like [Hydra vulgaris]
evm.TU.Hic_asm8.1829	0	0.328329	0.196	0.055	0	cyst	PREDICTED: uncharacterized protein LOC100197207 [Hydra vulgaris]
evm.TU.Hic_asm4.738	0	0.325472	0.253	0.063	0	cyst	PREDICTED: uncharacterized protein LOC100209915 [Hydra vulgaris]
evm.TU.Hic_asm4.707	0	0.324298	0.211	0.051	0	cyst	oxysterol-binding protein 1-like [Dendronephthya gigantea]
evm.TU.Hic_asm9.355	0	0.322183	0.286	0.117	0	cyst	PREDICTED: ras-related protein Rab-8A-like [Hydra vulgaris]
evm.TU.Hic_asm7.283.2	0	0.322148	0.317	0.13	0	cyst	uncharacterized protein LOC110850146 [Folsomia candida]
evm.TU.Hic_asm0.681	0	0.322116	0.186	0.042	0	cyst	PREDICTED: uncharacterized protein LOC101239318 [Hydra vulgaris]
evm.TU.Hic_asm4.1022	0	0.320548	0.197	0.048	0	cyst	PREDICTED: transcription factor kayak-like [Hydra vulgaris]
evm.TU.Hic_asm10.713	0	0.320457	0.161	0.04	0	cyst	PREDICTED: HEAT repeat-containing protein 6-like [Hydra vulgaris]
evm.TU.Hic_asm8.167	0	0.32039	0.213	0.069	0	cyst	Tryptophan 2,3-dioxygenase [Trichoplax sp. H2]
evm.TU.Hic_asm13.462	0	0.319194	0.217	0.06	0	cyst	PREDICTED: dual specificity protein phosphatase 6-like [Hydra vulgaris]
evm.TU.Hic_asm13.315	0	0.318087	0.274	0.081	0	cyst	PREDICTED: ubiquitin-conjugating enzyme E2 N [Hydra vulgaris]
evm.TU.Hic_asm4.728	0	0.316796	0.174	0.043	0	cyst	PREDICTED: protein phosphatase 1 regulatory subunit 3B-like [Hydra vulgaris]
evm.TU.Hic_asm3.210.1	0	0.311776	0.254	0.071	0	cyst	PREDICTED: 60S ribosomal protein L37a-like [Hydra vulgaris]
evm.TU.Hic_asm6.72	0	0.311199	0.133	0.018	0	cyst	PREDICTED: LOW QUALITY PROTEIN: uncharacterized protein LOC100197014 [Hydra vulgaris]
evm.TU.Hic_asm8.1537	0	0.310032	0.286	0.105	0	cyst	PREDICTED: syntaxin-7-like [Hydra vulgaris]
evm.TU.Hic_asm7.1317	0	0.303826	0.204	0.05	0	cyst	--
evm.TU.Hic_asm7.1057.1	0	0.301795	0.213	0.046	0	cyst	PREDICTED: gamma-interferon-inducible lysosomal thiol reductase-like [Hydra vulgaris]
evm.TU.Hic_asm2.149	0	0.296073	0.18	0.033	0	cyst	PREDICTED: uncharacterized protein LOC105848466 [Hydra vulgaris]
evm.TU.Hic_asm5.419.2	0	0.294112	0.296	0.112	0	cyst	PREDICTED: cell cycle control protein 50A-like [Hydra vulgaris]
evm.TU.Hic_asm10.523	0	0.292859	0.187	0.057	0	cyst	PREDICTED: ABC transporter B family member 1-like [Acropora digitifera]
[truncated: 2,318 more rows]
