# Supplementary material for: Genomic and single-cell analyses reveal genetic signatures of swimming pattern and diapause strategy in jellyfish
Source: Nat Commun. 2024 Jul 15;15:5936. doi: 10.1038/s41467-024-49848-z (PMC11250803; doi:10.1038/s41467-024-49848-z)
Supplement: Supplementary file 4 — Supplementary Data [file 41467_2024_49848_MOESM4_ESM.zip › Supplementary Data 26.txt]

gene-Aco00001	evm.model.Hic_asm_4.693	43.111	225	128	0	296	970	1950	2624	2.62E-67	225
gene-Aco00001	evm.model.Hic_asm_12.144	36.916	214	135	0	131	772	2501	3142	1.18E-46	171
gene-Aco00001	evm.model.Hic_asm_11.528	40.741	216	128	0	125	772	2051	2698	1.23E-46	177
gene-Aco00001	evm.model.Hic_asm_9.1024	41.176	204	120	0	161	772	781	1392	3.52E-46	183
gene-Aco00001	evm.model.Hic_asm_8.1278	38.068	176	109	0	290	817	1555	2082	4.19E-39	142
gene-Aco00001	evm.model.Hic_asm_2.516	40.397	151	90	0	329	781	1206	1658	3.80E-38	126
gene-Aco00001	evm.model.Hic_asm_3.217	36.296	135	86	0	416	820	3595	3999	7.92E-33	100
gene-Aco00001	evm.model.Hic_asm_3.216	51.948	77	37	0	542	772	2149	1919	1.35E-29	88.6
gene-Aco00001	evm.model.Hic_asm_10.64	49.296	71	36	0	506	718	35	247	1.50E-23	74.4
gene-Aco00001	evm.model.Hic_asm_10.63	49.296	71	36	0	506	718	35	247	1.50E-23	74.4
gene-Aco00001	evm.model.Hic_asm_13.443	43.939	66	37	0	263	460	454	651	9.57E-23	72.5
gene-Aco00001	evm.model.Hic_asm_9.414	50	36	18	0	509	616	1006	899	2.00E-22	56.1
gene-Aco00001	evm.model.Hic_asm_3.226	37.234	94	59	0	671	952	2613	2332	3.53E-19	57.9
gene-Aco00001	evm.model.Hic_asm_8.1748	38.318	107	66	0	209	529	666	986	4.85E-18	90.4
gene-Aco00001	evm.model.Hic_asm_1.959	35.632	87	56	0	137	397	3200	2940	1.33E-17	70.7
gene-Aco00001	evm.model.Hic_asm_7.292	38.889	108	66	0	425	748	166	489	3.26E-17	87.7
gene-Aco00001	evm.model.Hic_asm_5.405	36.364	110	70	0	491	820	2003	1674	2.18E-16	81.3
gene-Aco00001	evm.model.Hic_asm_8.1697	41.026	78	46	0	716	949	2156	1923	1.92E-15	60.2
gene-Aco00001	evm.model.Hic_asm_7.671	56.604	53	23	0	614	772	2442	2284	1.73E-14	68.9
gene-Aco00001	evm.model.Hic_asm_7.1090	41.975	81	47	0	209	451	30	272	2.57E-14	78
gene-Aco00001	evm.model.Hic_asm_9.283	51.515	66	32	0	623	820	1616	1419	9.16E-14	76.2
gene-Aco00001	evm.model.Hic_asm_2.676	55.172	29	13	0	713	799	898	984	1.35E-12	39.1
gene-Aco00001	evm.model.Hic_asm_11.423	39.286	56	34	0	581	748	2923	2756	3.72E-12	48.3
gene-Aco00001	evm.model.Hic_asm_0.1098	36.709	79	50	0	521	757	22	258	1.07E-11	69.3
gene-Aco00001	evm.model.Hic_asm_9.1090	55.556	54	24	0	287	448	1979	2140	1.47E-11	68.9
gene-Aco00001	evm.model.Hic_asm_5.117	38.889	36	22	0	557	664	1390	1283	2.42E-11	39.1
gene-Aco00001	evm.model.Hic_asm_8.1817.1	48.485	33	17	0	632	730	744	646	2.88E-09	39.1
gene-Aco00001	evm.model.Hic_asm_14.661	45	60	33	0	641	820	23	202	9.48E-09	59.3
gene-Aco00001	evm.model.Hic_asm_7.613	38.095	42	26	0	326	451	483	608	1.62E-07	42.3
gene-Aco00001	evm.model.Hic_asm_13.790	45.161	31	17	0	305	397	3125	3033	3.03E-07	36.3
gene-Aco00001	evm.model.Hic_asm_2.692	56.667	30	13	0	713	802	41	130	3.16E-07	40.9
gene-Aco00001	evm.model.Hic_asm_13.202	45.833	48	26	0	674	817	117	260	3.82E-07	54.2
gene-Aco00002	evm.model.Hic_asm_8.1468	41.975	81	47	0	187	429	282	524	3.42E-20	96.4
gene-Aco00003	evm.model.Hic_asm_8.25	45.098	51	28	0	217	369	466	618	8.94E-12	68.4
gene-Aco00005	evm.model.Hic_asm_3.892	44.444	90	50	0	2716	2985	1526	1795	1.64E-92	103
gene-Aco00005	evm.model.Hic_asm_0.222	36.441	118	75	0	1342	1695	2331	2684	6.57E-50	84.5
gene-Aco00005	evm.model.Hic_asm_4.1040	45.37	108	59	0	1753	2076	335	658	1.08E-40	119
gene-Aco00005	evm.model.Hic_asm_14.783	44.211	95	53	0	2665	2949	13	297	2.86E-22	105
gene-Aco00005	evm.model.Hic_asm_3.449	40.426	94	56	0	2710	2991	206	487	4.25E-19	95.5
gene-Aco00005	evm.model.Hic_asm_3.448	35.714	70	45	0	1753	1962	253	462	1.08E-18	62.9
gene-Aco00005	evm.model.Hic_asm_11.150	27.957	93	67	0	2704	2982	472	750	5.91E-18	62
gene-Aco00005	evm.model.Hic_asm_3.8	23.077	91	70	0	2704	2976	2467	2739	6.50E-17	38.6
gene-Aco00005	evm.model.Hic_asm_3.784	51.515	33	16	0	94	192	495	593	2.47E-16	46
gene-Aco00005	evm.model.Hic_asm_3.891	40.351	57	34	0	43	213	31	201	2.74E-14	61.6
gene-Aco00005	evm.model.Hic_asm_8.1259	28.09	89	64	0	2716	2982	799	1065	9.43E-13	50.6
gene-Aco00005	evm.model.Hic_asm_7.488	28.947	114	81	0	1402	1743	319	660	1.19E-11	70.7
gene-Aco00005	evm.model.Hic_asm_2.735	34.737	95	62	0	256	540	1973	2257	1.51E-10	67
gene-Aco00005	evm.model.Hic_asm_14.909	27.473	91	66	0	2710	2982	1640	1912	1.19E-07	57.4
gene-Aco00005	evm.model.Hic_asm_13.920	28.333	60	43	0	3058	3237	1344	1523	1.57E-07	38.6
gene-Aco00005	evm.model.Hic_asm_8.1540	28.846	104	74	0	1420	1731	1592	1903	4.25E-07	55.6
gene-Aco00006	evm.model.Hic_asm_7.113	65.909	220	75	0	1	660	965	1624	5.01E-177	371
gene-Aco00006	evm.model.Hic_asm_1.951	36.041	197	126	0	181	771	1313	1903	5.97E-60	163
gene-Aco00007	evm.model.Hic_asm_7.112	37.288	59	37	0	433	609	391	567	1.94E-12	47.3
gene-Aco00007	evm.model.Hic_asm_13.212	31.034	87	60	0	349	609	931	1191	9.55E-10	62
gene-Aco00008	evm.model.Hic_asm_7.112	57.377	61	26	0	235	417	75	257	5.32E-19	91.7
gene-Aco00009	evm.model.Hic_asm_3.216	55.224	67	30	0	1	201	2149	1949	3.64E-50	84.9
gene-Aco00009	evm.model.Hic_asm_7.292	61.194	67	26	0	1	201	283	483	2.52E-37	90
gene-Aco00009	evm.model.Hic_asm_3.217	62.687	67	25	0	1	201	3721	3921	6.46E-31	98.2
gene-Aco00009	evm.model.Hic_asm_14.688	36.154	130	83	0	565	954	1913	2302	1.74E-29	128
gene-Aco00009	evm.model.Hic_asm_5.405	46.729	107	57	0	4	324	1949	1629	3.73E-27	79
gene-Aco00009	evm.model.Hic_asm_4.693	46.269	67	36	0	1	201	2196	2396	2.96E-24	73.5
gene-Aco00009	evm.model.Hic_asm_11.528	47.761	67	35	0	1	201	2468	2668	2.11E-21	67.5
gene-Aco00009	evm.model.Hic_asm_12.144	25.773	97	72	0	487	777	3422	3712	1.26E-18	59.7
gene-Aco00009	evm.model.Hic_asm_9.1351	33.333	60	40	0	253	432	46	225	2.32E-16	52.4
gene-Aco00009	evm.model.Hic_asm_11.390	37.234	94	59	0	652	933	177	458	1.49E-15	82.6
gene-Aco00009	evm.model.Hic_asm_7.681	33.735	83	55	0	550	798	268	516	3.39E-15	69.8
gene-Aco00009	evm.model.Hic_asm_5.267	41.86	43	25	0	580	708	2940	3068	3.63E-15	55.6
gene-Aco00009	evm.model.Hic_asm_10.64	28.713	101	72	0	463	765	537	839	3.31E-14	55.6
gene-Aco00009	evm.model.Hic_asm_10.63	28.713	101	72	0	463	765	537	839	3.31E-14	55.6
gene-Aco00009	evm.model.Hic_asm_8.1241	36	50	32	0	442	591	359	508	1.64E-13	45.1
gene-Aco00009	evm.model.Hic_asm_8.1278	41.748	103	60	0	4	312	1810	2118	1.37E-10	66.1
gene-Aco00009	evm.model.Hic_asm_8.457	46	50	27	0	607	756	1446	1595	1.90E-10	51
gene-Aco00009	evm.model.Hic_asm_2.516	40.909	66	39	0	4	201	1422	1619	4.89E-10	64.3
gene-Aco00009	evm.model.Hic_asm_8.1846.1	38.636	44	27	0	793	924	2412	2543	1.65E-09	41.4
gene-Aco00009	evm.model.Hic_asm_4.432	38.333	60	37	0	253	432	897	1076	2.39E-09	62
gene-Aco00009	evm.model.Hic_asm_3.226	36.275	102	65	0	130	435	2613	2308	7.60E-09	54.7
gene-Aco00009	evm.model.Hic_asm_5.117	38.462	39	24	0	7	123	1399	1283	1.71E-08	33.1
gene-Aco00009	evm.model.Hic_asm_9.1024	43.939	66	37	0	4	201	1165	1362	5.73E-08	57.4
gene-Aco00009	evm.model.Hic_asm_2.692	22.727	88	68	0	460	723	319	582	1.62E-07	50.1
gene-Aco00009	evm.model.Hic_asm_8.233	37.736	53	33	0	529	687	2147	2305	3.85E-07	54.7
gene-Aco00009	evm.model.Hic_asm_12.1081	35.593	59	38	0	472	648	1152	976	5.29E-07	54.2
gene-Aco00010	evm.model.Hic_asm_10.757	48.387	31	16	0	577	669	1981	1889	2.21E-11	43.7
gene-Aco00010	evm.model.Hic_asm_6.806	40.909	22	13	0	406	471	1570	1635	6.61E-07	37.3
gene-Aco00011	evm.model.Hic_asm_8.491	67.692	130	42	0	1	390	20	409	7.79E-68	222
gene-Aco00012	evm.model.Hic_asm_8.1759	48.718	39	20	0	1475	1591	1132	1248	7.30E-08	57.9
gene-Aco00014	evm.model.Hic_asm_8.1545	82	100	18	0	487	786	265	564	1.85E-96	193
gene-Aco00015	evm.model.Hic_asm_8.1186	39.13	92	56	0	940	1215	1286	1561	2.12E-50	91.3
gene-Aco00015	evm.model.Hic_asm_10.1112	27.835	97	70	0	937	1227	848	1138	3.68E-22	63.4
gene-Aco00016	evm.model.Hic_asm_8.1416	68.182	220	70	0	2764	3423	2982	3641	0	400
gene-Aco00016	evm.model.Hic_asm_8.1650	56.391	266	116	0	2629	3426	1777	2574	5.30E-144	386
gene-Aco00016	evm.model.Hic_asm_8.1649	57.678	267	113	0	2629	3429	1702	2502	8.40E-142	395
gene-Aco00016	evm.model.Hic_asm_8.7	52.093	215	103	0	2785	3429	3538	4182	1.22E-133	304
gene-Aco00016	evm.model.Hic_asm_1.133	54.217	166	76	0	2893	3390	2815	3312	1.94E-117	236
gene-Aco00016	evm.model.Hic_asm_1.197	54.217	166	76	0	2893	3390	2815	3312	2.66E-117	236
gene-Aco00016	evm.model.Hic_asm_8.1672	56.364	165	72	0	2890	3384	1670	2164	4.56E-116	254
gene-Aco00016	evm.model.Hic_asm_4.1013	41.489	188	110	0	2905	3468	8750	9313	1.02E-107	216
gene-Aco00016	evm.model.Hic_asm_9.857	45.399	163	89	0	2905	3393	8851	9339	1.58E-105	205
gene-Aco00016	evm.model.Hic_asm_7.526	62.185	119	45	0	2683	3039	3670	4026	4.66E-99	196
gene-Aco00016	evm.model.Hic_asm_7.397	46.383	235	126	0	2683	3387	3568	4272	2.13E-92	298
gene-Aco00016	evm.model.Hic_asm_7.668	57.558	172	73	0	2905	3420	2222	2737	3.93E-91	256
gene-Aco00016	evm.model.Hic_asm_7.209	57.31	171	73	0	2893	3405	1610	2122	4.55E-89	256
gene-Aco00016	evm.model.Hic_asm_7.225	54.491	167	76	0	2905	3405	2045	2545	3.24E-87	253
gene-Aco00016	evm.model.Hic_asm_13.329	49.55	111	56	0	3064	3396	1751	2083	1.40E-63	152
gene-Aco00016	evm.model.Hic_asm_10.865	40.488	205	122	0	2893	3507	2409	3023	5.37E-63	200
gene-Aco00016	evm.model.Hic_asm_11.975	44.944	178	98	0	2857	3390	1261	1794	1.08E-62	189
gene-Aco00016	evm.model.CTG278.7	44.944	178	98	0	2857	3390	557	1090	1.46E-62	189
gene-Aco00016	evm.model.Hic_asm_11.1137	43.258	178	101	0	2857	3390	3214	3747	3.14E-61	184
gene-Aco00016	evm.model.Hic_asm_4.8	48.322	149	77	0	2905	3351	1576	2022	4.11E-61	179
gene-Aco00016	evm.model.Hic_asm_11.909	49.351	154	78	0	2890	3351	3339	3800	6.65E-61	190
gene-Aco00016	evm.model.Hic_asm_9.332	46.061	165	89	0	2893	3387	2541	3035	5.24E-60	193
gene-Aco00016	evm.model.Hic_asm_0.45	45.342	161	88	0	2869	3351	1402	1884	5.95E-60	183
gene-Aco00016	evm.model.Hic_asm_11.1129.1	44.97	169	93	0	2890	3396	1717	2223	6.07E-60	189
gene-Aco00016	evm.model.Hic_asm_0.556	54.286	105	48	0	2908	3222	2017	2331	7.20E-55	144
gene-Aco00016	evm.model.Hic_asm_6.409	41.905	105	61	0	3058	3372	1304	1618	7.81E-51	124
gene-Aco00016	evm.model.Hic_asm_3.883	48.649	111	57	0	3058	3390	2525	2857	4.75E-50	146
gene-Aco00016	evm.model.Hic_asm_2.337	48.966	145	74	0	2917	3351	3526	3960	1.57E-47	178
gene-Aco00016	evm.model.Hic_asm_5.304	43.038	158	90	0	2884	3357	2206	2679	1.91E-46	167
gene-Aco00016	evm.model.Hic_asm_0.655	39.572	187	113	0	2863	3423	1511	2071	5.63E-45	181
gene-Aco00016	evm.model.Hic_asm_8.391	39.175	97	59	0	3061	3351	1468	1758	7.30E-44	99.6
gene-Aco00016	evm.model.Hic_asm_9.457	41.104	163	96	0	2884	3372	895	1383	8.70E-44	163
gene-Aco00016	evm.model.Hic_asm_8.1681	38.037	163	101	0	2908	3396	1666	2154	5.54E-42	164
gene-Aco00016	evm.model.Hic_asm_12.1088.1	39.735	151	91	0	2890	3342	1522	1974	2.54E-39	162
gene-Aco00016	evm.model.Hic_asm_8.1341	40	100	60	0	3052	3351	208	507	1.00E-38	110
gene-Aco00016	evm.model.Hic_asm_8.844	42.353	85	49	0	3097	3351	1314	1568	5.32E-38	96.8
gene-Aco00016	evm.model.Hic_asm_8.1342	38	100	62	0	3052	3351	1153	1452	2.31E-37	97.7
gene-Aco00016	evm.model.Hic_asm_11.600_evm.model.Hic_asm_11.601	41.837	98	57	0	3064	3357	2046	2339	3.12E-37	113
gene-Aco00016	evm.model.Hic_asm_1.549	42.424	99	57	0	3061	3357	1644	1940	3.87E-36	115
gene-Aco00016	evm.model.Hic_asm_11.673	34.756	164	107	0	2866	3357	1134	1625	7.14E-36	151
gene-Aco00016	evm.model.Hic_asm_2.343	38.542	96	59	0	3085	3372	1060	1347	7.31E-36	109
gene-Aco00016	evm.model.Hic_asm_4.967	57.576	99	42	0	2917	3213	2479	2775	6.52E-35	133
gene-Aco00016	evm.model.Hic_asm_9.362	47.5	40	21	0	3094	3213	2589	2708	4.49E-34	66.1
gene-Aco00016	evm.model.Hic_asm_4.301	40	105	63	0	3076	3390	2345	2659	5.89E-34	100
gene-Aco00016	evm.model.Hic_asm_4.485	36.364	99	63	0	3076	3372	409	705	6.80E-33	96.8
gene-Aco00016	evm.model.Hic_asm_4.509	36.634	101	64	0	3088	3390	2469	2771	7.27E-33	94.5
gene-Aco00016	evm.model.Hic_asm_4.364	37.113	97	61	0	3061	3351	803	1093	9.97E-33	95.5
gene-Aco00016	evm.model.Hic_asm_4.484	36.559	93	59	0	3076	3354	1465	1743	5.87E-32	89.5
gene-Aco00016	evm.model.Hic_asm_4.385	36.559	93	59	0	3076	3354	1201	1479	1.11E-30	89.5
gene-Aco00016	evm.model.Hic_asm_6.18	46.602	103	55	0	2887	3195	2689	2997	5.63E-30	118
gene-Aco00016	evm.model.Hic_asm_6.10	46.602	103	55	0	2887	3195	2689	2997	5.63E-30	118
gene-Aco00016	evm.model.Hic_asm_4.382	36.364	99	63	0	3076	3372	157	453	7.43E-30	96.8
gene-Aco00016	evm.model.Hic_asm_4.508	38.202	89	55	0	3088	3354	2268	2534	9.93E-30	89.5
gene-Aco00016	evm.model.Hic_asm_1.953	36.975	119	75	0	3016	3372	1921	2277	1.36E-29	104
gene-Aco00016	evm.model.Hic_asm_4.384	54.348	46	21	0	3076	3213	1389	1526	3.21E-29	71.2
gene-Aco00016	evm.model.Hic_asm_2.190	43.636	110	62	0	3064	3393	2513	2842	2.54E-27	122
gene-Aco00016	evm.model.Hic_asm_8.1653	46.154	52	28	0	2890	3045	1450	1605	5.59E-27	56.5
gene-Aco00016	evm.model.Hic_asm_1.928	29.87	154	108	0	2911	3372	2823	3284	1.71E-26	120
gene-Aco00016	evm.model.Hic_asm_11.334	51.562	64	31	0	2893	3084	19	210	6.05E-25	89
gene-Aco00016	evm.model.Hic_asm_4.600	32.812	64	43	0	3064	3255	881	1072	2.93E-19	60.6
gene-Aco00016	evm.model.Hic_asm_9.1332	39.062	64	39	0	2905	3096	5099	5290	7.16E-08	58.3
gene-Aco00016	evm.model.Hic_asm_4.883	42	50	29	0	2890	3039	820	969	2.73E-14	46.9
gene-Aco00016	evm.model.Hic_asm_9.39	56.667	30	13	0	3106	3195	1191	1280	7.55E-13	52.8
gene-Aco00016	evm.model.Hic_asm_3.1167	48.276	29	15	0	2962	3048	415	501	6.45E-12	40.9
gene-Aco00016	evm.model.Hic_asm_8.1588	46.667	30	16	0	2959	3048	378	467	2.86E-11	40.5
gene-Aco00016	evm.model.Hic_asm_11.872	43.478	46	26	0	2908	3045	748	885	6.87E-11	50.6
gene-Aco00016	evm.model.Hic_asm_11.865	43.478	46	26	0	2908	3045	322	459	7.01E-11	50.6
gene-Aco00016	evm.model.Hic_asm_6.1230	47.368	38	20	0	2938	3051	2735	2848	7.02E-11	42.3
gene-Aco00016	evm.model.Hic_asm_10.320	45.161	31	17	0	3106	3198	502	594	7.25E-11	39.6
gene-Aco00016	evm.model.Hic_asm_11.359	33.962	53	35	0	2908	3066	1229	1387	1.77E-10	46.4
gene-Aco00016	evm.model.Hic_asm_8.404	42.623	61	35	0	2863	3045	1695	1877	3.09E-10	64.3
gene-Aco00016	evm.model.Hic_asm_3.1282	50	42	21	0	2923	3048	482	607	6.04E-10	50.6
gene-Aco00016	evm.model.Hic_asm_14.128	41.463	41	24	0	2926	3048	437	559	8.23E-10	44.6
gene-Aco00016	evm.model.Hic_asm_4.1048.1	41.86	43	25	0	2926	3054	1767	1895	2.77E-09	45.5
gene-Aco00016	evm.model.Hic_asm_0.628	37.255	51	32	0	2893	3045	599	751	2.78E-09	47.8
gene-Aco00016	evm.model.Hic_asm_1.288	41.935	31	18	0	3106	3198	2650	2742	3.54E-09	39.1
gene-Aco00016	evm.model.Hic_asm_8.773	43.75	48	27	0	2902	3045	379	522	4.85E-09	43.2
gene-Aco00016	evm.model.Hic_asm_2.855	36.957	46	29	0	2908	3045	1479	1616	5.14E-09	44.6
gene-Aco00016	evm.model.Hic_asm_11.727	25.806	62	46	0	1840	2025	6739	6924	5.21E-09	41.8
gene-Aco00016	evm.model.Hic_asm_8.389	31.148	61	42	0	2866	3048	571	753	9.47E-09	44.1
gene-Aco00016	evm.model.Hic_asm_3.220	45.238	42	23	0	2923	3048	533	658	9.75E-09	46
gene-Aco00016	evm.model.Hic_asm_11.914	42.5	40	23	0	2926	3045	389	508	1.25E-08	44.6
gene-Aco00016	evm.model.Hic_asm_12.1080	51.613	31	15	0	3106	3198	1146	1238	2.94E-08	42.3
gene-Aco00016	evm.model.Hic_asm_7.501.4	34.694	49	32	0	2905	3051	2763	2909	3.19E-08	42.8
gene-Aco00016	evm.model.Hic_asm_7.546	45.455	44	24	0	3064	3195	620	751	3.57E-08	47.8
gene-Aco00016	evm.model.Hic_asm_2.611	42.553	47	27	0	2053	2193	5652	5792	3.91E-08	44.1
gene-Aco00016	evm.model.Hic_asm_4.596	35.135	37	24	0	2086	2196	10573	10683	3.99E-08	35
gene-Aco00016	evm.model.Hic_asm_4.895	31.481	54	37	0	2887	3048	487	648	6.08E-08	49.2
gene-Aco00016	evm.model.Hic_asm_11.1062	29.032	62	44	0	1837	2022	2177	2362	9.57E-08	44.1
gene-Aco00016	evm.model.Hic_asm_4.824.1	41.463	41	24	0	2926	3048	768	890	1.12E-07	42.8
gene-Aco00016	evm.model.Hic_asm_5.702	37.879	66	41	0	2893	3090	561	758	1.52E-07	46
gene-Aco00016	evm.model.Hic_asm_13.901	45.238	42	23	0	2926	3051	1454	1579	1.53E-07	40.9
gene-Aco00016	evm.model.Hic_asm_4.408	40	40	24	0	2929	3048	651	770	1.54E-07	45.5
gene-Aco00016	evm.model.Hic_asm_5.133	39.535	43	26	0	2926	3054	2044	2172	2.07E-07	43.7
gene-Aco00016	evm.model.Hic_asm_10.301	41.379	29	17	0	3106	3192	1016	1102	2.30E-07	36.3
gene-Aco00016	evm.model.Hic_asm_6.503.1	32.5	40	27	0	2926	3045	444	563	2.34E-07	36.3
gene-Aco00016	evm.model.Hic_asm_8.1494	37.255	51	32	0	2893	3045	456	608	2.40E-07	35.9
gene-Aco00016	evm.model.Hic_asm_8.1824	40.323	62	37	0	2869	3054	421	606	2.55E-07	56.5
gene-Aco00016	evm.model.Hic_asm_10.39	36.667	30	19	0	3106	3195	807	896	3.16E-07	37.3
gene-Aco00016	evm.model.Hic_asm_8.6.1	34.091	44	29	0	2917	3048	2472	2603	4.26E-07	36.3
gene-Aco00016	evm.model.Hic_asm_5.279	34.146	41	27	0	2926	3048	516	638	5.26E-07	40.9
gene-Aco00016	evm.model.Hic_asm_4.62	39.13	46	28	0	2953	3090	424	561	5.28E-07	40.5
gene-Aco00016	evm.model.Hic_asm_4.910	30.769	52	36	0	2935	3090	1772	1927	6.98E-07	36.8
gene-Aco00016	evm.model.Hic_asm_4.117.4	29.412	68	48	0	1837	2040	970	1173	7.02E-07	43.2
gene-Aco00016	evm.model.Hic_asm_0.365.1	39.623	53	32	0	2890	3048	600	758	9.57E-07	45.5
gene-Aco00016	evm.model.Hic_asm_3.9	42.857	42	24	0	2923	3048	521	646	9.62E-07	45.5
gene-Aco00017	evm.model.Hic_asm_6.806	45	60	33	0	1	180	1193	1372	1.42E-13	71.2
gene-Aco00017	evm.model.Hic_asm_3.219	34.426	61	40	0	178	360	91	273	1.36E-07	54.2
gene-Aco00018	evm.model.Hic_asm_8.1416	55	100	45	0	2728	3027	2439	2738	5.00E-166	141
gene-Aco00018	evm.model.Hic_asm_8.1650	62.037	108	41	0	3139	3462	1789	2112	4.18E-117	170
gene-Aco00018	evm.model.Hic_asm_8.1649	62.037	108	41	0	3139	3462	1714	2037	1.74E-115	170
gene-Aco00018	evm.model.Hic_asm_8.7	61.538	65	25	0	3508	3702	3715	3909	7.19E-109	110
gene-Aco00018	evm.model.Hic_asm_8.1672	52.809	89	42	0	3094	3360	1373	1639	2.24E-91	122
gene-Aco00018	evm.model.Hic_asm_1.133	62.637	91	34	0	3097	3369	2530	2802	3.57E-85	130
gene-Aco00018	evm.model.Hic_asm_1.197	62.637	91	34	0	3097	3369	2530	2802	7.57E-85	131
gene-Aco00018	evm.model.Hic_asm_4.1013	58.889	90	37	0	3127	3396	8489	8758	3.96E-74	124
gene-Aco00018	evm.model.Hic_asm_9.857	59.14	93	38	0	3124	3402	8587	8865	2.65E-72	129
gene-Aco00018	evm.model.Hic_asm_7.526	64.894	94	33	0	3181	3462	3670	3951	1.25E-69	155
gene-Aco00018	evm.model.Hic_asm_7.397	56.842	95	41	0	3178	3462	3565	3849	5.65E-64	139
gene-Aco00018	evm.model.Hic_asm_7.668	67.692	65	21	0	3508	3702	2279	2473	1.84E-62	115
gene-Aco00018	evm.model.Hic_asm_10.63	54.545	66	30	0	4465	4662	26	223	2.07E-62	91.3
gene-Aco00018	evm.model.Hic_asm_10.64	54.545	66	30	0	4465	4662	26	223	2.94E-60	91.8
gene-Aco00018	evm.model.Hic_asm_7.209	63.077	65	24	0	3508	3702	1679	1873	1.25E-58	113
gene-Aco00018	evm.model.Hic_asm_7.225	63.077	65	24	0	3508	3702	2102	2296	3.46E-58	114
gene-Aco00018	evm.model.Hic_asm_4.693	36.323	223	142	0	4240	4908	1926	2594	2.26E-51	184
gene-Aco00018	evm.model.Hic_asm_0.1098	32.5	160	108	0	4948	5427	464	943	5.64E-51	109
gene-Aco00018	evm.model.Hic_asm_3.883	46.479	71	38	0	3139	3351	2105	2317	2.59E-41	74.4
gene-Aco00018	evm.model.Hic_asm_11.528	41.176	204	120	0	4129	4740	2087	2698	4.94E-41	169
gene-Aco00018	evm.model.CTG278.7	60.317	63	25	0	3514	3702	668	856	3.84E-38	83.1
gene-Aco00018	evm.model.Hic_asm_13.329	36.232	69	44	0	3139	3345	1349	1555	5.63E-38	63.8
gene-Aco00018	evm.model.Hic_asm_11.975	60.317	63	25	0	3514	3702	1372	1560	7.32E-38	83.1
gene-Aco00018	evm.model.Hic_asm_9.332	57.143	63	27	0	3514	3702	2616	2804	9.59E-37	91.3
gene-Aco00018	evm.model.Hic_asm_10.865	46.032	63	34	0	3514	3702	2484	2672	2.95E-36	72.5
gene-Aco00018	evm.model.Hic_asm_11.1137	57.143	63	27	0	3514	3702	3325	3513	3.77E-36	79
gene-Aco00018	evm.model.Hic_asm_12.144	34.135	208	137	0	4129	4752	2531	3154	4.56E-36	153
gene-Aco00018	evm.model.Hic_asm_11.909	55.556	63	28	0	3514	3702	3417	3605	5.71E-36	82.6
gene-Aco00018	evm.model.Hic_asm_4.8	55.556	54	24	0	3514	3675	1639	1800	1.04E-35	73.9
gene-Aco00018	evm.model.Hic_asm_0.556	47.887	71	37	0	3490	3702	2053	2265	1.34E-35	87.2
gene-Aco00018	evm.model.Hic_asm_11.1129.1	60.317	63	25	0	3514	3702	1795	1983	3.50E-35	86.8
gene-Aco00018	evm.model.Hic_asm_0.45	46.032	63	34	0	3514	3702	1501	1689	1.64E-34	69.8
gene-Aco00018	evm.model.Hic_asm_9.1024	38.86	193	118	0	4171	4749	823	1401	2.83E-34	147
gene-Aco00018	evm.model.Hic_asm_7.1090	52.475	101	48	0	4153	4455	6	308	3.18E-33	116
gene-Aco00018	evm.model.Hic_asm_1.959	42.045	88	51	0	4102	4365	3203	2940	4.20E-33	89.5
gene-Aco00018	evm.model.Hic_asm_2.930	42.5	80	46	0	4966	5205	288	527	7.94E-32	86.3
gene-Aco00018	evm.model.Hic_asm_9.283	45.882	85	46	0	4579	4833	1628	1374	5.17E-31	102
gene-Aco00018	evm.model.Hic_asm_8.1278	35.165	182	118	0	4276	4821	1573	2118	1.09E-30	135
gene-Aco00018	evm.model.Hic_asm_2.692	39.474	76	46	0	4957	5184	292	519	3.55E-29	70.7
gene-Aco00018	evm.model.Hic_asm_2.516	35.714	154	99	0	4279	4740	1188	1649	3.60E-29	130
gene-Aco00018	evm.model.Hic_asm_13.443	52.308	65	31	0	4225	4419	448	642	1.49E-28	86.8
gene-Aco00018	evm.model.Hic_asm_3.217	39.496	119	72	0	4384	4740	3595	3951	4.61E-27	93.6
gene-Aco00018	evm.model.Hic_asm_11.423	41.333	75	44	0	4255	4479	3215	2991	4.25E-26	76.7
gene-Aco00018	evm.model.Hic_asm_2.337	60.317	63	25	0	3514	3702	3577	3765	1.26E-24	101
gene-Aco00018	evm.model.Hic_asm_6.409	40.351	57	34	0	5485	5655	1481	1651	1.92E-24	61.1
gene-Aco00018	evm.model.Hic_asm_2.676	51.111	45	22	0	4447	4581	582	716	3.49E-22	45.5
gene-Aco00018	evm.model.Hic_asm_8.391	55.882	34	15	0	3514	3615	1378	1479	4.43E-21	55.1
gene-Aco00018	evm.model.Hic_asm_0.655	44.444	63	35	0	3514	3702	1616	1804	2.02E-20	77.1
gene-Aco00018	evm.model.Hic_asm_12.1088.1	47.619	63	33	0	3514	3702	1600	1788	4.61E-20	78.5
gene-Aco00018	evm.model.Hic_asm_5.304	48.077	52	27	0	3517	3672	2293	2448	5.39E-19	67.5
gene-Aco00018	evm.model.Hic_asm_3.216	44.828	87	48	0	4510	4770	2149	1889	7.70E-19	79
gene-Aco00018	evm.model.Hic_asm_4.967	55.556	63	28	0	3514	3702	2530	2718	8.20E-19	82.2
gene-Aco00018	evm.model.Hic_asm_6.18	45.833	72	39	0	3490	3705	2746	2961	1.55E-18	82.6
gene-Aco00018	evm.model.Hic_asm_6.10	45.833	72	39	0	3490	3705	2746	2961	1.55E-18	82.6
gene-Aco00018	evm.model.Hic_asm_3.226	42.308	52	30	0	4411	4566	2789	2634	3.33E-18	51
gene-Aco00018	evm.model.Hic_asm_8.1342	64.706	34	12	0	3514	3615	1072	1173	3.88E-18	56.5
gene-Aco00018	evm.model.Hic_asm_1.549	40.426	47	28	0	5482	5622	1815	1955	6.95E-18	54.7
gene-Aco00018	evm.model.Hic_asm_8.1681	53.968	63	29	0	3514	3702	1726	1914	1.90E-17	84
gene-Aco00018	evm.model.Hic_asm_6.1222	33.333	105	70	0	4945	5259	103	417	2.08E-17	73
gene-Aco00018	evm.model.Hic_asm_0.234	36.842	95	60	0	4981	5265	13	297	4.95E-17	90
gene-Aco00018	evm.model.Hic_asm_8.1341	67.647	34	11	0	3514	3615	127	228	1.81E-16	52.8
gene-Aco00018	evm.model.Hic_asm_8.844	55.882	34	15	0	3514	3615	1188	1289	2.97E-16	51
gene-Aco00018	evm.model.Hic_asm_7.292	37.5	112	70	0	4393	4728	166	501	4.11E-16	76.7
gene-Aco00018	evm.model.Hic_asm_8.1748	33.636	110	73	0	4168	4497	657	986	1.09E-14	82.2
gene-Aco00018	evm.model.Hic_asm_11.334	56.098	41	18	0	3508	3630	88	210	8.56E-14	65.7
gene-Aco00018	evm.model.Hic_asm_9.362	41.667	36	21	0	3514	3621	2466	2573	1.18E-13	46
gene-Aco00018	evm.model.Hic_asm_9.457	44.615	65	36	0	3508	3702	973	1167	1.75E-13	69.3
gene-Aco00018	evm.model.Hic_asm_11.600_evm.model.Hic_asm_11.601	39.535	43	26	0	5482	5610	2214	2342	2.20E-13	50.6
gene-Aco00018	evm.model.Hic_asm_11.673	36.508	63	40	0	3514	3702	1236	1424	4.92E-13	54.7
gene-Aco00018	evm.model.Hic_asm_2.190	45.238	42	23	0	3514	3639	2420	2545	7.67E-13	52.8
gene-Aco00018	evm.model.Hic_asm_4.509	51.429	35	17	0	3514	3618	2352	2456	1.58E-12	49.2
gene-Aco00018	evm.model.Hic_asm_4.301	57.576	33	14	0	3514	3612	2240	2338	3.51E-12	47.8
gene-Aco00018	evm.model.Hic_asm_8.1653	28.358	67	48	0	5479	5679	1795	1995	5.69E-12	46.4
gene-Aco00018	evm.model.Hic_asm_2.343	58.621	29	12	0	3514	3600	958	1044	9.12E-12	46.9
gene-Aco00018	evm.model.Hic_asm_14.661	39.062	64	39	0	4609	4800	23	214	1.75E-11	64.8
gene-Aco00018	evm.model.Hic_asm_4.382	42.857	35	20	0	3514	3618	52	156	2.47E-10	43.7
gene-Aco00018	evm.model.Hic_asm_4.485	45.714	35	19	0	3514	3618	304	408	3.94E-10	44.1
gene-Aco00018	evm.model.Hic_asm_9.414	46.341	41	22	0	4462	4584	1021	899	5.25E-10	44.1
gene-Aco00018	evm.model.Hic_asm_4.508	57.143	35	15	0	3514	3618	2151	2255	6.17E-10	51.5
gene-Aco00018	evm.model.Hic_asm_8.1697	34.286	70	46	0	4684	4893	2156	1947	6.96E-10	50.1
gene-Aco00018	evm.model.Hic_asm_4.364	54.545	33	15	0	3496	3594	689	787	9.12E-10	46.9
gene-Aco00018	evm.model.Hic_asm_4.384	45.714	35	19	0	3514	3618	1284	1388	2.48E-09	48.3
gene-Aco00018	evm.model.Hic_asm_4.484	48.571	35	18	0	3514	3618	1360	1464	4.58E-09	48.7
gene-Aco00018	evm.model.Hic_asm_4.385	48.571	35	18	0	3514	3618	1096	1200	4.62E-09	48.7
gene-Aco00018	evm.model.Hic_asm_2.611	46.667	45	24	0	2551	2685	5652	5786	1.68E-08	47.3
gene-Aco00018	evm.model.Hic_asm_7.671	43.056	72	41	0	4582	4797	2442	2227	3.33E-08	60.6
gene-Aco00018	evm.model.Hic_asm_1.928	38.182	55	34	0	3508	3672	2874	3038	1.91E-07	48.7
gene-Aco00018	evm.model.Hic_asm_4.597	35.135	37	24	0	1363	1473	6517	6627	2.79E-07	34.5
gene-Aco00018	evm.model.Hic_asm_5.405	37.736	53	33	0	4468	4626	1994	1836	4.62E-07	46
gene-Aco00018	evm.model.Hic_asm_5.117	30.769	39	27	0	4516	4632	1399	1283	5.35E-07	31.3
gene-Aco00018	evm.model.Hic_asm_9.1332	39.535	43	26	0	3514	3642	5162	5290	5.46E-07	42.3
gene-Aco00018	evm.model.Hic_asm_11.1062	28.571	56	40	0	2329	2496	1619	1786	8.17E-07	45.1
gene-Aco00019	evm.model.Hic_asm_4.693	48	75	39	0	796	1020	2166	2390	6.31E-32	72.1
gene-Aco00019	evm.model.Hic_asm_11.528	39.64	111	67	0	409	741	2006	2338	1.20E-30	99.1
gene-Aco00019	evm.model.Hic_asm_12.144	38.053	113	70	0	424	762	2465	2803	1.08E-29	101
gene-Aco00019	evm.model.Hic_asm_1.959	48.544	103	53	0	418	726	3248	2940	2.78E-27	121
gene-Aco00019	evm.model.Hic_asm_3.216	37.838	74	46	0	418	639	2587	2366	2.47E-25	57.9
gene-Aco00019	evm.model.Hic_asm_2.693	45.833	120	65	0	31	390	4	363	3.26E-25	114
gene-Aco00019	evm.model.Hic_asm_9.1024	38.393	112	69	0	406	741	697	1032	3.40E-25	94.5
gene-Aco00019	evm.model.Hic_asm_13.443	51.786	56	27	0	853	1020	650	817	1.77E-23	62.9
gene-Aco00019	evm.model.Hic_asm_2.516	38.356	73	45	0	802	1020	1395	1613	8.95E-23	59.3
gene-Aco00019	evm.model.Hic_asm_3.217	38.202	89	55	0	754	1020	3649	3915	4.12E-22	61.6
gene-Aco00019	evm.model.Hic_asm_2.676	55.882	34	15	0	796	897	615	716	1.69E-20	46.9
gene-Aco00019	evm.model.Hic_asm_11.423	53.333	45	21	0	607	741	3224	3090	4.64E-20	60.6
gene-Aco00019	evm.model.Hic_asm_1.954	51.389	72	35	0	31	246	55	270	1.16E-16	86.3
gene-Aco00019	evm.model.Hic_asm_8.1748	38.158	76	47	0	535	762	663	890	3.09E-16	79.9
gene-Aco00019	evm.model.Hic_asm_7.1090	42.105	76	44	0	514	741	6	233	2.02E-15	82.2
gene-Aco00019	evm.model.Hic_asm_2.844	48.936	47	24	0	472	612	450	310	2.46E-15	53.8
gene-Aco00019	evm.model.Hic_asm_11.622	50.82	61	30	0	31	213	646	828	4.85E-14	77.6
gene-Aco00019	evm.model.Hic_asm_2.81	47.619	63	33	0	40	228	1235	1423	6.66E-14	77.1
gene-Aco00019	evm.model.Hic_asm_7.292	41.667	72	42	0	805	1020	262	477	1.11E-13	66.6
gene-Aco00019	evm.model.Hic_asm_8.1278	34.247	73	48	0	802	1020	1783	2001	2.56E-12	52.8
gene-Aco00019	evm.model.Hic_asm_10.64	57.778	45	19	0	808	942	53	187	5.59E-11	63.8
gene-Aco00019	evm.model.Hic_asm_10.63	57.778	45	19	0	808	942	53	187	5.59E-11	63.8
gene-Aco00019	evm.model.Hic_asm_0.1098	40.278	72	43	0	805	1020	22	237	8.46E-09	60.2
gene-Aco00019	evm.model.Hic_asm_7.613	51.515	33	16	0	514	612	358	456	2.20E-07	38.6
gene-Aco00022	evm.model.Hic_asm_7.1432	43.137	51	29	0	544	696	684	836	4.64E-26	57
gene-Aco00022	evm.model.Hic_asm_13.327	43.137	51	29	0	544	696	684	836	4.64E-26	57
gene-Aco00022	evm.model.Hic_asm_11.169	43.137	51	29	0	544	696	466	618	4.83E-26	57
gene-Aco00022	evm.model.Hic_asm_10.739	24.265	136	103	0	601	1008	1	408	3.94E-13	73.9
gene-Aco00022	evm.model.Hic_asm_6.566	40.385	52	31	0	526	681	743	898	3.10E-12	44.1
gene-Aco00022	evm.model.Hic_asm_3.898	40.385	52	31	0	526	681	744	899	3.10E-12	44.1
gene-Aco00022	evm.model.Hic_asm_3.688	40.385	52	31	0	526	681	743	898	3.10E-12	44.1
gene-Aco00023	evm.model.Hic_asm_7.1432	61.42	324	125	0	1513	2484	2351	1380	0	511
gene-Aco00023	evm.model.Hic_asm_13.328	61.42	324	125	0	1513	2484	1381	2352	0	511
gene-Aco00023	evm.model.Hic_asm_13.327	61.42	324	125	0	1513	2484	2351	1380	0	511
gene-Aco00023	evm.model.Hic_asm_11.30	56.458	271	118	0	1588	2400	1601	2413	0	385
gene-Aco00023	evm.model.Hic_asm_10.1027	54.478	268	122	0	1633	2436	1652	2455	0	344
gene-Aco00023	evm.model.Hic_asm_14.995	58.128	203	85	0	1645	2253	2412	1804	1.82E-164	284
gene-Aco00023	evm.model.Hic_asm_5.798	48.052	154	80	0	1102	1563	922	1383	4.07E-112	184
gene-Aco00023	evm.model.Hic_asm_10.79	60.938	128	50	0	1651	2034	428	811	1.24E-99	196
gene-Aco00023	evm.model.Hic_asm_1.20	43.434	99	56	0	1825	2121	847	1143	2.52E-99	99.6
gene-Aco00023	evm.model.Hic_asm_5.510	54.762	168	76	0	1939	2442	387	890	2.09E-73	227
gene-Aco00023	evm.model.Hic_asm_4.71	47.17	106	56	0	736	1053	2174	1857	5.95E-69	134
gene-Aco00023	evm.model.Hic_asm_5.799	58.989	178	73	0	1867	2400	1	534	6.67E-68	257
gene-Aco00023	evm.model.Hic_asm_2.13	47.143	70	37	0	1807	2016	829	1038	2.02E-62	76.2
gene-Aco00023	evm.model.Hic_asm_4.669	57.895	114	48	0	2059	2400	737	1078	4.92E-56	168
gene-Aco00023	evm.model.Hic_asm_6.46	61.947	113	43	0	2053	2391	3	341	9.17E-44	177
gene-Aco00023	evm.model.Hic_asm_1.298	59.259	54	22	0	2038	2199	814	975	2.57E-39	82.2
gene-Aco00023	evm.model.Hic_asm_4.72	47.17	106	56	0	736	1053	82	399	5.13E-34	134
gene-Aco00023	evm.model.Hic_asm_14.92	33.75	80	53	0	637	876	924	1163	5.40E-32	63.8
gene-Aco00023	evm.model.Hic_asm_10.740	32.584	89	60	0	661	927	2555	2821	6.29E-28	71.6
gene-Aco00023	evm.model.Hic_asm_13.686	45.098	51	28	0	1969	2121	1	153	1.25E-23	57.9
gene-Aco00023	evm.model.Hic_asm_8.1125	36.364	66	42	0	1366	1563	1974	2171	1.85E-11	53.3
gene-Aco00024	evm.model.Hic_asm_2.356	41.026	156	92	0	2110	2577	3900	4367	3.04E-89	166
gene-Aco00024	evm.model.Hic_asm_9.108	40.336	119	71	0	1930	2286	845	1201	2.04E-69	121
gene-Aco00024	evm.model.Hic_asm_3.746	44.643	56	31	0	1054	1221	635	802	3.23E-98	64.8
gene-Aco00024	evm.model.Hic_asm_9.57	42.857	119	68	0	1930	2286	511	867	2.87E-65	129
gene-Aco00024	evm.model.Hic_asm_8.20	40.984	61	36	0	1105	1287	1348	1530	1.85E-99	71.6
gene-Aco00024	evm.model.Hic_asm_8.5	38.194	144	89	0	2275	2706	1693	2124	6.10E-70	148
gene-Aco00024	evm.model.Hic_asm_10.955	42.424	132	76	0	937	1332	1000	1395	3.09E-59	154
gene-Aco00024	evm.model.Hic_asm_1.896.4	48.214	56	29	0	1120	1287	2148	2315	3.31E-68	71.6
gene-Aco00024	evm.model.Hic_asm_4.995	45.545	101	55	0	2299	2601	903	1205	2.79E-59	133
gene-Aco00024	evm.model.Hic_asm_11.617	41.176	102	60	0	2296	2601	686	991	1.13E-48	118
gene-Aco00024	evm.model.Hic_asm_8.1183	41.414	99	58	0	2296	2592	1012	1308	3.44E-66	117
gene-Aco00024	evm.model.Hic_asm_3.307	41.176	102	60	0	2296	2601	640	945	2.31E-49	117
gene-Aco00024	evm.model.Hic_asm_7.1070	40	110	66	0	2239	2568	1056	1385	2.74E-64	130
gene-Aco00024	evm.model.Hic_asm_8.1182	43.434	99	56	0	2296	2592	514	810	1.73E-62	125
gene-Aco00024	evm.model.Hic_asm_13.353	33.333	114	76	0	1363	1704	1177	1518	1.57E-37	80.3
gene-Aco00024	evm.model.Hic_asm_6.719	46.575	73	39	0	1798	2016	1501	1719	3.55E-49	85.8
gene-Aco00024	evm.model.Hic_asm_4.562	44.444	45	25	0	2302	2436	4208	4342	8.64E-29	61.6
gene-Aco00024	evm.model.Hic_asm_4.88	32.927	82	55	0	1681	1926	1338	1583	1.31E-33	72.5
gene-Aco00024	evm.model.Hic_asm_7.1176	49.315	73	37	0	1720	1938	651	869	1.08E-40	93.2
gene-Aco00024	evm.model.Hic_asm_0.727	33.981	103	68	0	2500	2808	30839	31147	1.97E-18	93.2
gene-Aco00024	evm.model.Hic_asm_3.622	43.421	76	43	0	1060	1287	5178	5405	5.91E-17	79
gene-Aco00024	evm.model.Hic_asm_3.1170	43.038	79	45	0	1069	1305	2416	2652	8.40E-25	86.8
gene-Aco00024	evm.model.Hic_asm_8.435	39.506	81	49	0	2356	2598	1070	1312	1.27E-32	89.5
gene-Aco00024	evm.model.Hic_asm_5.50	36.752	117	74	0	490	840	1945	2295	7.60E-38	108
gene-Aco00024	evm.model.Hic_asm_5.48	37.5	120	75	0	481	840	1921	2280	9.22E-37	108
gene-Aco00024	evm.model.Hic_asm_8.24	47.887	71	37	0	955	1167	5261	5473	2.30E-24	91.8
gene-Aco00024	evm.model.Hic_asm_8.447	47.541	61	32	0	1228	1410	5937	6119	1.44E-20	74.8
gene-Aco00024	evm.model.Hic_asm_5.460	42.857	84	48	0	2557	2808	5725	5976	1.36E-35	98.2
gene-Aco00024	evm.model.Hic_asm_12.372	45.161	93	51	0	2299	2577	1735	2013	3.67E-35	124
gene-Aco00024	evm.model.Hic_asm_3.970	45.161	62	34	0	1849	2034	1078	1263	5.43E-34	77.1
gene-Aco00024	evm.model.Hic_asm_3.621.2	36.538	52	33	0	1912	2067	4350	4505	6.57E-34	57
gene-Aco00024	evm.model.Hic_asm_8.103.1	48.387	93	48	0	991	1269	1299	1577	3.95E-26	111
gene-Aco00024	evm.model.Hic_asm_3.17	30.631	111	77	0	490	822	6477	6809	4.44E-31	87.7
gene-Aco00024	evm.model.Hic_asm_9.782	32.203	59	40	0	952	1128	1042	1218	7.56E-31	46.9
gene-Aco00024	evm.model.Hic_asm_3.1081	50	56	28	0	1120	1287	1171	1338	4.04E-18	77.1
gene-Aco00024	evm.model.Hic_asm_2.326	31	100	69	0	487	786	9008	9307	4.35E-30	84
gene-Aco00024	evm.model.Hic_asm_3.727	30.693	101	70	0	427	729	1103	1405	8.70E-19	80.8
gene-Aco00024	evm.model.Hic_asm_8.241	46.552	58	31	0	1678	1851	837	1010	2.95E-28	74.4
gene-Aco00024	evm.model.Hic_asm_9.1236	45.161	31	17	0	952	1044	1846	1938	3.51E-27	41.4
gene-Aco00024	evm.model.Hic_asm_9.781	40.541	37	22	0	1297	1407	6364	6474	2.31E-11	41.8
gene-Aco00024	evm.model.Hic_asm_0.500	44.118	34	19	0	2188	2289	1012	1113	1.92E-17	39.1
gene-Aco00024	evm.model.CTG173.6	45.161	31	17	0	952	1044	2559	2651	4.12E-26	41.4
gene-Aco00024	evm.model.Hic_asm_13.354	31.868	91	62	0	1384	1656	1003	1275	1.98E-23	68
gene-Aco00024	evm.model.Hic_asm_3.931	44.444	27	15	0	2209	2289	1693	1773	5.53E-18	39.1
gene-Aco00024	evm.model.Hic_asm_9.387	48.148	54	28	0	2425	2586	57	218	5.96E-22	81.7
gene-Aco00024	evm.model.Hic_asm_8.448	50	40	20	0	2317	2436	1557	1676	9.60E-16	57.4
gene-Aco00024	evm.model.Hic_asm_5.611	28	100	72	0	421	720	610	909	7.02E-20	64.3
gene-Aco00024	evm.model.Hic_asm_13.121	41.071	56	33	0	1120	1287	1033	1200	9.42E-13	62
gene-Aco00024	evm.model.Hic_asm_6.713	40	35	21	0	1306	1410	2110	2214	7.36E-18	40
gene-Aco00024	evm.model.Hic_asm_0.96	38.889	36	22	0	2425	2532	1982	2089	1.18E-13	38.6
gene-Aco00024	evm.model.Hic_asm_12.112	48.276	29	15	0	1960	2046	2101	2187	6.55E-13	39.1
gene-Aco00024	evm.model.Hic_asm_1.402	44.444	63	35	0	1849	2037	785	973	1.80E-17	79
gene-Aco00024	evm.model.Hic_asm_8.1461	26.087	92	68	0	364	639	355	630	1.28E-18	64.3
gene-Aco00024	evm.model.Hic_asm_9.809	39.474	38	23	0	1495	1608	2054	2167	2.36E-18	37.3
gene-Aco00024	evm.model.Hic_asm_12.988	45.714	35	19	0	1960	2064	2800	2904	1.43E-13	45.1
gene-Aco00024	evm.model.Hic_asm_0.42	38.235	34	21	0	1069	1170	712	813	7.58E-17	38.6
gene-Aco00024	evm.model.Hic_asm_1.641	46.809	47	25	0	955	1095	1191	1331	1.07E-16	61.6
gene-Aco00024	evm.model.Hic_asm_0.928	37.838	37	23	0	2425	2535	2529	2639	8.21E-09	40.9
gene-Aco00024	evm.model.Hic_asm_3.1216	48.387	62	32	0	2329	2514	3297	3482	3.18E-16	85.8
gene-Aco00024	evm.model.Hic_asm_8.850	43.137	51	29	0	2320	2472	1144	1296	1.51E-15	59.3
gene-Aco00024	evm.model.Hic_asm_1.823	47.059	51	27	0	2320	2472	1351	1503	2.53E-15	61.1
gene-Aco00024	evm.model.Hic_asm_11.1073	39.13	46	28	0	1924	2061	3178	3315	9.30E-14	51.9
gene-Aco00024	evm.model.Hic_asm_12.989	29.412	68	48	0	1678	1881	2500	2703	5.63E-11	49.6
gene-Aco00024	evm.model.Hic_asm_13.979	34.328	67	44	0	481	681	208	408	3.86E-12	65.7
gene-Aco00024	evm.model.Hic_asm_7.599	51.064	47	23	0	2296	2436	496	636	1.25E-11	68.9
gene-Aco00024	evm.model.Hic_asm_2.123	38.983	59	36	0	2137	2313	450	626	1.44E-10	67
gene-Aco00024	evm.model.Hic_asm_2.878	32.432	74	50	0	1963	2184	801	1022	2.16E-11	58.3
gene-Aco00024	evm.model.Hic_asm_11.737	38.462	39	24	0	2320	2436	2030	2146	2.26E-11	46
gene-Aco00024	evm.model.Hic_asm_0.81	47.059	17	9	0	1738	1788	1227	1277	1.59E-09	30.9
gene-Aco00024	evm.model.Hic_asm_6.365	30.435	46	32	0	1150	1287	5735	5872	6.22E-11	32.7
gene-Aco00024	evm.model.Hic_asm_5.320.1	45.833	24	13	0	2215	2286	5132	5203	6.77E-08	37.3
gene-Aco00024	evm.model.Hic_asm_8.902	36.364	33	21	0	1312	1410	11750	11848	1.52E-10	35.4
gene-Aco00024	evm.model.Hic_asm_7.1461	44.444	36	20	0	2329	2436	2204	2311	1.91E-10	48.7
gene-Aco00024	evm.model.Hic_asm_6.489	42.5	40	23	0	364	483	3376	3495	4.89E-10	45.5
gene-Aco00024	evm.model.Hic_asm_8.1466	47.619	42	22	0	2437	2562	463	588	6.74E-09	59.3
gene-Aco00024	evm.model.Hic_asm_6.1341	55	40	18	0	2317	2436	628	747	8.92E-09	61.1
gene-Aco00024	evm.model.Hic_asm_6.524	39.474	38	23	0	2452	2565	1112	1225	1.60E-08	43.7
gene-Aco00024	evm.model.Hic_asm_6.24	42.5	40	23	0	1171	1290	208	327	5.70E-08	46.9
gene-Aco00024	evm.model.Hic_asm_11.194	31.25	32	22	0	2314	2409	1936	2031	2.52E-08	33.1
gene-Aco00024	evm.model.Hic_asm_6.118	42.5	40	23	0	1171	1290	696	815	1.06E-07	46.9
gene-Aco00024	evm.model.Hic_asm_3.184	38.095	42	26	0	2575	2700	3685	3810	4.76E-07	31.8
gene-Aco00024	evm.model.Hic_asm_2.332	39.474	38	23	0	1903	2016	1349	1462	6.15E-07	47.3
gene-Aco00024	evm.model.Hic_asm_0.30_evm.model.Hic_asm_0.31	45.833	24	13	0	2215	2286	3048	3119	6.39E-07	32.7
gene-Aco00025	evm.model.Hic_asm_8.674	27.66	141	102	0	28	450	75	497	5.30E-22	101
gene-Aco00026	evm.model.Hic_asm_8.559	48.954	239	122	0	1069	1785	167	883	1.63E-76	285
gene-Aco00027	evm.model.Hic_asm_8.232.1	45.415	229	125	0	1888	2574	1453	2139	4.83E-129	215
gene-Aco00028	evm.model.Hic_asm_8.1383	40.58	69	41	0	1267	1473	580	786	3.84E-28	79.4
gene-Aco00028	evm.model.Hic_asm_8.726	39.286	56	34	0	1162	1329	5497	5664	1.82E-10	59.5
gene-Aco00030	evm.model.Hic_asm_8.887	38.235	68	42	0	742	945	513	716	1.66E-10	65
gene-Aco00031	evm.model.Hic_asm_8.986	75.413	484	119	0	142	1593	117	1568	0	866
gene-Aco00031	evm.model.Hic_asm_8.1825	43.182	88	50	0	1651	1914	1634	1897	4.01E-83	95.9
gene-Aco00031	evm.model.Hic_asm_0.690	37.963	108	67	0	1270	1593	1229	1552	1.75E-76	107
gene-Aco00031	evm.model.Hic_asm_11.823	44.828	87	48	0	1651	1911	1696	1956	1.16E-66	98.2
gene-Aco00031	evm.model.Hic_asm_11.828	40.476	84	50	0	1651	1902	1833	2084	8.47E-55	84.9
gene-Aco00032	evm.model.Hic_asm_8.1051	37.647	85	53	0	777	1031	599	853	2.11E-44	84.9
gene-Aco00032	evm.model.Hic_asm_4.49	31.683	101	69	0	486	788	600	902	2.32E-31	63.8
gene-Aco00032	evm.model.Hic_asm_10.477_evm.model.Hic_asm_10.478	47.826	46	24	0	255	392	1379	1516	3.93E-21	56.5
gene-Aco00032	evm.model.Hic_asm_6.561	35.714	84	54	0	501	752	1704	1955	3.75E-19	74.4
gene-Aco00032	evm.model.Hic_asm_9.1180	40	55	33	0	588	752	808	972	6.64E-14	63.4
gene-Aco00032	evm.model.Hic_asm_7.1101	30.233	86	60	0	498	755	74	331	1.62E-13	64.8
gene-Aco00032	evm.model.Hic_asm_8.955	48.077	52	27	0	237	392	2239	2394	2.39E-16	68.9
gene-Aco00032	evm.model.Hic_asm_6.224	48.077	52	27	0	237	392	2188	2343	2.15E-16	68.9
gene-Aco00032	evm.model.Hic_asm_6.114	36.905	84	53	0	501	752	1538	1789	6.52E-13	73.9
gene-Aco00032	evm.model.Hic_asm_6.105	36.905	84	53	0	501	752	1538	1789	6.52E-13	73.9
gene-Aco00032	evm.model.Hic_asm_3.1203	34.375	64	42	0	255	446	3986	4177	4.38E-08	57.9
gene-Aco00032	evm.model.Hic_asm_9.920	41.304	46	27	0	255	392	563	700	7.26E-16	59.3
gene-Aco00032	evm.model.Hic_asm_9.1218	40.816	49	29	0	255	401	1168	1314	5.03E-15	57.9
gene-Aco00032	evm.model.Hic_asm_1.516	43.478	46	26	0	255	392	1186	1323	7.64E-07	53.8
gene-Aco00032	evm.model.Hic_asm_1.517	47.917	48	25	0	249	392	831	974	6.40E-15	61.1
gene-Aco00032	evm.model.Hic_asm_7.240	45.652	46	25	0	255	392	1045	1182	2.90E-11	58.8
gene-Aco00032	evm.model.Hic_asm_6.987	35.714	84	54	0	501	752	1284	1535	4.50E-14	68.9
gene-Aco00032	evm.model.Hic_asm_12.728	41.176	51	30	0	255	407	652	804	1.08E-13	60.6
gene-Aco00032	evm.model.Hic_asm_12.744	41.176	51	30	0	255	407	692	844	1.33E-13	60.6
gene-Aco00032	evm.model.Hic_asm_11.92	41.176	51	30	0	255	407	1455	1607	2.32E-08	58.8
gene-Aco00032	evm.model.Hic_asm_8.1022	31.765	85	58	0	501	755	1551	1805	3.45E-13	69.8
gene-Aco00032	evm.model.Hic_asm_9.919	33.333	51	34	0	249	401	778	930	3.86E-13	55.1
gene-Aco00032	evm.model.Hic_asm_8.1109	42.857	49	28	0	255	401	986	1132	4.26E-13	58.3
gene-Aco00032	evm.model.Hic_asm_8.1678.2	41.304	46	27	0	255	392	984	1121	4.83E-13	54.2
gene-Aco00032	evm.model.Hic_asm_7.846	42.857	49	28	0	255	401	523	669	9.75E-13	58.8
gene-Aco00032	evm.model.Hic_asm_11.997	48.936	47	24	0	255	395	1233	1373	1.45E-12	62.9
gene-Aco00032	evm.model.Hic_asm_9.1013_evm.model.Hic_asm_9.1014	40.678	59	35	0	225	401	828	1004	2.82E-12	63.4
gene-Aco00032	evm.model.Hic_asm_9.1273	45.833	48	26	0	255	398	1189	1332	3.24E-12	61.1
gene-Aco00032	evm.model.Hic_asm_11.808	30.909	55	38	0	255	419	1688	1852	3.91E-12	44.6
gene-Aco00032	evm.model.Hic_asm_9.670.1	40.351	57	34	0	222	392	2096	2266	7.27E-12	65.7
gene-Aco00032	evm.model.Hic_asm_5.392	28.814	59	42	0	249	425	1683	1859	1.48E-08	48.3
gene-Aco00032	evm.model.CTG146.5	43.478	46	26	0	255	392	2465	2602	4.74E-09	61.1
gene-Aco00032	evm.model.CTG196.4	37.838	37	23	0	588	698	1633	1743	4.56E-11	46
gene-Aco00032	evm.model.Hic_asm_6.581	37.838	37	23	0	588	698	1271	1381	4.59E-11	46
gene-Aco00032	evm.model.Hic_asm_1.292	43.478	46	26	0	255	392	2465	2602	4.74E-09	61.1
gene-Aco00032	evm.model.Hic_asm_10.489	45.652	46	25	0	255	392	724	861	7.47E-11	56.5
gene-Aco00032	evm.model.Hic_asm_8.1501	52.778	36	17	0	228	335	752	859	7.73E-11	55.1
gene-Aco00032	evm.model.Hic_asm_1.32	39.13	46	28	0	255	392	675	812	8.39E-11	51
gene-Aco00032	evm.model.Hic_asm_1.311	43.478	46	26	0	255	392	2356	2493	4.74E-09	61.1
gene-Aco00032	evm.model.Hic_asm_6.711	40	60	36	0	213	392	239	418	1.65E-10	61.6
gene-Aco00032	evm.model.Hic_asm_8.1503	38.889	54	33	0	240	401	2931	3092	2.95E-07	55.1
gene-Aco00032	evm.model.Hic_asm_4.1017	31.884	69	47	0	492	698	829	1035	4.05E-07	54.7
gene-Aco00032	evm.model.Hic_asm_8.746	33.846	65	43	0	255	449	1060	1254	7.64E-07	53.8
gene-Aco00032	evm.model.Hic_asm_7.1554	38.983	59	36	0	216	392	1306	1482	3.91E-10	60.6
gene-Aco00032	evm.model.Hic_asm_9.966	36	50	32	0	873	1022	1093	1242	4.88E-10	45.5
gene-Aco00032	evm.model.Hic_asm_3.273	45.652	46	25	0	255	392	523	660	7.04E-10	58.8
gene-Aco00032	evm.model.Hic_asm_3.1133.4	40.426	47	28	0	255	395	1752	1892	8.14E-10	55.6
gene-Aco00032	evm.model.Hic_asm_6.700	46.809	47	25	0	255	395	745	885	1.23E-08	59.7
gene-Aco00032	evm.model.Hic_asm_6.675	30.159	63	44	0	588	776	1307	1495	1.11E-09	52.8
gene-Aco00032	evm.model.Hic_asm_8.665	43.75	48	27	0	255	398	698	841	1.69E-08	59.3
gene-Aco00032	evm.model.Hic_asm_7.1565	41.304	46	27	0	255	392	2132	2269	1.48E-09	53.3
gene-Aco00032	evm.model.Hic_asm_9.1204	34.694	49	32	0	255	401	750	896	1.55E-09	51
gene-Aco00032	evm.model.Hic_asm_8.1656	50	40	20	0	213	332	927	1046	2.39E-09	56.5
gene-Aco00032	evm.model.Hic_asm_6.42	41.304	46	27	0	255	392	764	901	2.44E-09	48.3
gene-Aco00032	evm.model.Hic_asm_6.167	39.623	53	32	0	255	413	689	847	8.27E-08	57
gene-Aco00032	evm.model.Hic_asm_9.617	50	42	21	0	255	380	2152	2277	3.45E-09	61.6
gene-Aco00032	evm.model.Hic_asm_7.1019	36.364	55	35	0	255	419	994	1158	3.93E-09	58.3
gene-Aco00032	evm.model.Hic_asm_4.825	44.681	47	26	0	255	395	1204	1344	4.74E-09	61.1
gene-Aco00032	evm.model.Hic_asm_10.354	50	46	23	0	255	392	900	1037	4.74E-09	61.1
gene-Aco00032	evm.model.Hic_asm_4.468	41.667	48	28	0	249	392	1242	1385	6.78E-09	57.4
gene-Aco00032	evm.model.Hic_asm_5.115	39.13	46	28	0	255	392	612	749	1.02E-08	47.3
gene-Aco00032	evm.model.Hic_asm_7.1043	37.209	43	27	0	294	422	1409	1537	1.25E-08	46.9
gene-Aco00032	evm.model.Hic_asm_13.852	50	34	17	0	291	392	2315	2416	8.42E-07	50.1
gene-Aco00032	evm.model.Hic_asm_9.819	42.857	42	24	0	255	380	46	171	1.55E-08	46
gene-Aco00032	evm.model.Hic_asm_2.456	51.613	31	15	0	240	332	651	743	1.82E-08	50.1
gene-Aco00032	evm.model.Hic_asm_6.552	44.681	47	26	0	255	395	818	958	2.32E-08	58.8
gene-Aco00032	evm.model.Hic_asm_8.716	38.095	42	26	0	255	380	2014	2139	2.36E-08	48.7
gene-Aco00032	evm.model.Hic_asm_7.218	39.13	46	28	0	255	392	1330	1467	1.56E-07	56.1
gene-Aco00032	evm.model.Hic_asm_13.840	41.667	48	28	0	249	392	1965	2108	4.38E-08	57.9
gene-Aco00032	evm.model.Hic_asm_11.270	38.889	54	33	0	255	416	1108	1269	6.31E-08	52.8
gene-Aco00032	evm.model.Hic_asm_7.1310	42.424	33	19	0	771	869	1242	1340	8.02E-08	43.2
gene-Aco00032	evm.model.Hic_asm_1.86	53.846	39	18	0	228	344	934	1050	8.27E-08	57
gene-Aco00032	evm.model.Hic_asm_6.789	36.735	49	31	0	255	401	1170	1316	5.56E-07	54.2
gene-Aco00032	evm.model.Hic_asm_3.1063	33.929	56	37	0	588	755	2185	2352	2.14E-07	55.6
gene-Aco00032	evm.model.Hic_asm_6.404	31.373	51	35	0	297	449	652	804	2.38E-07	50.1
gene-Aco00032	evm.model.Hic_asm_4.573	34.545	55	36	0	255	419	1646	1810	5.56E-07	54.2
gene-Aco00032	evm.model.Hic_asm_11.801	48.718	39	20	0	276	392	823	939	5.56E-07	54.2
gene-Aco00032	evm.model.Hic_asm_5.303	36.957	46	29	0	504	641	2334	2471	5.95E-07	39.6
gene-Aco00032	evm.model.Hic_asm_6.375	39.13	46	28	0	255	392	831	968	6.89E-07	52.4
gene-Aco00032	evm.model.Hic_asm_4.636	35.294	51	33	0	249	401	1067	1219	7.02E-07	53.8
gene-Aco00032	evm.model.Hic_asm_9.135	39.13	46	28	0	255	392	1690	1827	7.64E-07	53.8
gene-Aco00032	evm.model.Hic_asm_10.417	29.167	72	51	0	177	392	1023	1238	7.64E-07	53.8
gene-Aco00032	evm.model.Hic_asm_7.918	36.735	49	31	0	255	401	886	1032	7.71E-07	48.3
gene-Aco00033	evm.model.Hic_asm_12.627	52.727	55	26	0	1	165	2164	2000	3.22E-12	68
gene-Aco00033	evm.model.Hic_asm_4.383	42.593	54	31	0	1	162	2732	2893	9.79E-10	59.7
gene-Aco00034	evm.model.Hic_asm_5.405	50.98	102	50	0	4	309	1949	1644	1.69E-41	120
gene-Aco00034	evm.model.Hic_asm_4.693	43.382	136	77	0	1	408	2196	2603	1.90E-36	134
gene-Aco00034	evm.model.Hic_asm_3.217	55.319	94	42	0	1	282	3721	4002	1.77E-30	128
gene-Aco00034	evm.model.Hic_asm_3.226	45.745	94	51	0	130	411	2613	2332	9.14E-29	100
gene-Aco00034	evm.model.Hic_asm_8.241	40	65	39	0	742	936	2355	2549	4.59E-28	62
gene-Aco00034	evm.model.Hic_asm_8.1183	36.986	73	46	0	715	933	2689	2907	5.30E-27	64.8
gene-Aco00034	evm.model.Hic_asm_5.117	45.763	59	32	0	232	408	1167	991	1.33E-26	71.2
gene-Aco00034	evm.model.Hic_asm_3.216	47.872	94	49	0	1	282	2149	1868	5.20E-25	113
gene-Aco00034	evm.model.Hic_asm_7.292	56.522	69	30	0	1	207	283	489	1.27E-24	94.5
gene-Aco00034	evm.model.Hic_asm_8.1182	32.877	73	49	0	715	933	2191	2409	1.30E-24	54.2
gene-Aco00034	evm.model.Hic_asm_5.460	41.237	97	57	0	763	1053	7219	7509	1.79E-21	96.4
gene-Aco00034	evm.model.Hic_asm_8.1278	48.421	95	49	0	4	288	1810	2094	4.80E-20	97.3
gene-Aco00034	evm.model.Hic_asm_8.772	40.741	54	32	0	763	924	2432	2593	1.64E-19	55.1
gene-Aco00034	evm.model.Hic_asm_12.144	43.421	76	43	0	4	231	2915	3142	6.71E-18	78
gene-Aco00034	evm.model.Hic_asm_9.1024	48.684	76	39	0	4	231	1165	1392	2.01E-17	88.6
gene-Aco00034	evm.model.Hic_asm_11.528	46.753	77	41	0	1	231	2468	2698	1.85E-16	85.4
gene-Aco00034	evm.model.Hic_asm_2.516	47.368	76	40	0	4	231	1422	1649	1.25E-15	82.6
gene-Aco00034	evm.model.Hic_asm_10.64	39.286	56	34	0	160	327	237	404	7.05E-14	50.1
gene-Aco00034	evm.model.Hic_asm_10.63	39.286	56	34	0	160	327	237	404	7.05E-14	50.1
gene-Aco00034	evm.model.Hic_asm_4.700	46.875	64	34	0	103	294	2575	2766	5.20E-13	73.9
gene-Aco00034	evm.model.Hic_asm_0.1098	37.5	72	45	0	1	216	43	258	9.35E-13	60.2
gene-Aco00034	evm.model.Hic_asm_14.661	43.478	69	39	0	82	288	5	211	2.55E-12	71.6
gene-Aco00034	evm.model.Hic_asm_8.24	37.5	56	35	0	763	930	2885	3052	9.64E-12	51
gene-Aco00034	evm.model.Hic_asm_8.447	36.538	52	33	0	763	918	3276	3431	3.31E-11	47.8
gene-Aco00034	evm.model.Hic_asm_9.1351	28.571	56	40	0	250	417	43	210	1.92E-11	45.1
gene-Aco00034	evm.model.Hic_asm_4.432	32.143	56	38	0	241	408	885	1052	3.48E-11	50.1
gene-Aco00034	evm.model.Hic_asm_8.1697	44.444	81	45	0	145	387	2186	1944	1.58E-10	65.7
gene-Aco00034	evm.model.Hic_asm_6.438	43.86	57	32	0	442	612	682	512	2.17E-10	65.2
gene-Aco00034	evm.model.Hic_asm_12.988	38.462	52	32	0	763	918	1126	1281	1.34E-09	45.5
gene-Aco00034	evm.model.Hic_asm_11.657	36.111	36	23	0	766	873	11664	11771	1.49E-08	40.5
gene-Aco00034	evm.model.Hic_asm_3.784	55.882	34	15	0	484	585	145	44	5.74E-08	44.6
gene-Aco00034	evm.model.Hic_asm_9.414	50	30	15	0	7	96	967	878	7.60E-08	38.2
gene-Aco00034	evm.model.Hic_asm_9.283	36.364	77	49	0	85	315	1613	1383	1.71E-07	55.6
gene-Aco00034	evm.model.Hic_asm_11.263	46.154	26	14	0	772	849	896	973	3.09E-07	35.4
gene-Aco00034	evm.model.Hic_asm_10.37	42.553	47	27	0	433	573	151	11	3.95E-07	45.5
gene-Aco00034	evm.model.Hic_asm_13.202	48.077	52	27	0	133	288	117	272	4.44E-07	54.2
gene-Aco00034	evm.model.Hic_asm_13.443	41.071	56	33	0	28	195	650	817	8.38E-07	53.3
gene-Aco00035	evm.model.Hic_asm_8.1290	76.106	565	135	0	2356	4050	2172	3866	0	1049
gene-Aco00035	evm.model.Hic_asm_9.238	40	60	36	0	2665	2844	604	783	1.31E-24	69.3
gene-Aco00035	evm.model.Hic_asm_10.176	36.232	69	44	0	2656	2862	297	503	7.80E-07	53.3
gene-Aco00038	evm.model.Hic_asm_8.1407	41.758	91	53	0	448	720	1022	1294	1.18E-58	88.6
gene-Aco00038	evm.model.Hic_asm_8.743	50	142	71	0	496	921	1399	1824	5.89E-50	170
gene-Aco00039	evm.model.Hic_asm_8.449	55.263	38	17	0	205	318	2897	3010	1.91E-10	64.8
gene-Aco00039	evm.model.Hic_asm_10.50.1	51.515	33	16	0	220	318	814	912	5.69E-09	52.8
gene-Aco00039	evm.model.Hic_asm_8.267	52.381	21	10	0	442	504	915	977	4.51E-08	34.5
gene-Aco00039	evm.model.Hic_asm_1.459	36.842	38	24	0	187	300	387	500	1.21E-07	40
gene-Aco00039	evm.model.Hic_asm_6.954	43.333	30	17	0	205	294	193	282	5.15E-07	49.6
gene-Aco00040	evm.model.Hic_asm_8.266	54.98	251	113	0	1026	1778	819	1571	2.07E-162	382
gene-Aco00040	evm.model.Hic_asm_11.669	46.259	147	79	0	1026	1466	637	1077	3.68E-81	183
gene-Aco00040	evm.model.Hic_asm_11.670	46.259	147	79	0	1026	1466	652	1092	5.03E-81	183
gene-Aco00040	evm.model.Hic_asm_11.671	46.259	147	79	0	1026	1466	652	1092	5.03E-81	183
gene-Aco00040	evm.model.Hic_asm_11.668	46.565	131	70	0	1065	1457	538	930	1.57E-68	159
gene-Aco00040	evm.model.Hic_asm_5.375	67.568	37	12	0	1359	1469	1561	1671	1.78E-25	65.7
gene-Aco00040	evm.model.Hic_asm_8.728	50	36	18	0	1371	1478	906	1013	2.00E-22	46.4
gene-Aco00040	evm.model.Hic_asm_5.616	42	50	29	0	984	1133	683	832	1.88E-21	49.2
gene-Aco00040	evm.model.Hic_asm_5.617	54.054	37	17	0	1353	1463	920	1030	1.20E-20	47.3
gene-Aco00040	evm.model.Hic_asm_4.275	28.049	82	59	0	693	938	718	963	7.42E-20	49.2
gene-Aco00040	evm.model.Hic_asm_8.1763	55.263	38	17	0	1353	1466	1563	1676	2.57E-17	50.6
gene-Aco00040	evm.model.Hic_asm_8.1108	57.143	28	12	0	1050	1133	1032	1115	5.49E-16	41.4
gene-Aco00040	evm.model.Hic_asm_5.103	40.244	82	49	0	1212	1457	907	1152	5.52E-16	79.9
gene-Aco00040	evm.model.Hic_asm_3.1144	56.757	37	16	0	1215	1325	1426	1536	1.48E-13	56.1
gene-Aco00040	evm.model.Hic_asm_5.614	40	50	30	0	984	1133	535	684	5.18E-13	48.3
gene-Aco00040	evm.model.Hic_asm_10.309	42.857	42	24	0	1155	1280	765	890	2.05E-12	44.6
gene-Aco00040	evm.model.Hic_asm_5.102	52	25	12	0	1203	1277	888	962	1.71E-11	40.5
gene-Aco00040	evm.model.Hic_asm_14.42	48.571	35	18	0	1215	1319	1298	1402	1.17E-09	43.2
gene-Aco00040	evm.model.Hic_asm_14.22	48.571	35	18	0	1215	1319	1298	1402	1.17E-09	43.2
gene-Aco00040	evm.model.Hic_asm_3.987	41.86	43	25	0	1350	1478	953	1081	2.92E-09	44.6
gene-Aco00040	evm.model.Hic_asm_10.498	40	40	24	0	1371	1490	995	1114	1.88E-08	41.4
gene-Aco00040	evm.model.Hic_asm_8.1563	37.838	37	23	0	1353	1463	949	1059	4.77E-08	38.6
gene-Aco00040	evm.model.Hic_asm_11.213	46.429	28	15	0	1374	1457	913	996	1.65E-07	40
gene-Aco00043	evm.model.Hic_asm_8.4	54.331	127	58	0	612	992	528	908	4.37E-69	167
gene-Aco00043	evm.model.Hic_asm_8.367	45.098	51	28	0	777	929	1562	1714	3.27E-19	53.3
gene-Aco00044	evm.model.Hic_asm_0.407	33.803	71	47	0	4099	4311	3446	3658	9.34E-92	72.1
gene-Aco00044	evm.model.Hic_asm_6.1248	32.394	71	48	0	4099	4311	2869	3081	1.45E-43	68
gene-Aco00044	evm.model.Hic_asm_10.961	40.86	93	55	0	4330	4608	2298	2020	4.19E-35	84.5
gene-Aco00045	evm.model.Hic_asm_8.34	58.105	475	199	0	1	1425	32	1456	0	736
gene-Aco00045	evm.model.Hic_asm_6.324	41.333	75	44	0	1048	1272	1382	1606	7.82E-43	82.6
gene-Aco00045	evm.model.Hic_asm_3.838.2	32.215	149	101	0	277	723	1719	2165	5.84E-21	100
gene-Aco00045	evm.model.Hic_asm_9.890	29.677	155	109	0	259	723	1437	1901	2.18E-20	92.7
gene-Aco00045	evm.model.Hic_asm_2.296	31.496	127	87	0	277	657	403	783	2.86E-12	71.6
gene-Aco00045	evm.model.Hic_asm_7.398.3	30.709	127	88	0	277	657	918	1298	1.40E-11	69.3
gene-Aco00045	evm.model.Hic_asm_7.1463	29.927	137	96	0	280	690	145	555	6.84E-19	93.6
gene-Aco00045	evm.model.Hic_asm_7.1319	28.662	157	112	0	280	750	1598	2068	7.64E-19	83.5
gene-Aco00045	evm.model.Hic_asm_13.459	32.258	155	105	0	277	741	652	1116	1.29E-18	92.7
gene-Aco00045	evm.model.Hic_asm_8.1313.1	32.895	152	102	0	277	732	467	922	3.35E-18	91.3
gene-Aco00045	evm.model.Hic_asm_7.730	37.5	88	55	0	463	726	970	1233	7.41E-12	70.3
gene-Aco00045	evm.model.Hic_asm_0.892.1	30.872	149	103	0	277	723	1894	2340	1.64E-17	89
gene-Aco00045	evm.model.Hic_asm_6.211	31.783	129	88	0	151	537	298	684	4.25E-17	87.7
gene-Aco00045	evm.model.Hic_asm_7.245	35.577	104	67	0	277	588	2212	2523	4.43E-12	70.3
gene-Aco00045	evm.model.Hic_asm_6.569.1	31.081	148	102	0	280	723	766	1209	8.02E-17	86.8
gene-Aco00045	evm.model.Hic_asm_11.898	30.534	131	91	0	277	669	1261	1653	5.59E-14	72.1
gene-Aco00045	evm.model.Hic_asm_7.728	30.075	133	93	0	280	678	883	1281	1.51E-16	85.8
gene-Aco00045	evm.model.Hic_asm_8.1570	28.07	114	82	0	151	492	2493	2834	2.57E-16	63.4
gene-Aco00045	evm.model.Hic_asm_4.880	29.688	64	45	0	142	333	3123	3314	9.62E-16	48.7
gene-Aco00045	evm.model.Hic_asm_14.718	32.787	61	41	0	346	528	187	369	1.04E-15	43.7
gene-Aco00045	evm.model.Hic_asm_12.505	33.75	80	53	0	241	480	368	607	1.37E-15	54.2
gene-Aco00045	evm.model.Hic_asm_11.797	29.464	112	79	0	193	528	3198	2863	1.85E-15	65.2
gene-Aco00045	evm.model.Hic_asm_14.258	44.615	65	36	0	1066	1260	490	684	1.92E-15	82.2
gene-Aco00045	evm.model.Hic_asm_8.473	32.967	91	61	0	373	645	1825	2097	5.76E-12	65.7
gene-Aco00045	evm.model.Hic_asm_6.1410	24.444	135	102	0	328	732	2387	2791	4.52E-15	69.3
gene-Aco00045	evm.model.Hic_asm_6.1099	34.884	86	56	0	466	723	558	815	1.62E-14	52.8
gene-Aco00045	evm.model.Hic_asm_14.978	28.571	126	90	0	346	723	207	584	7.41E-08	57
gene-Aco00045	evm.model.Hic_asm_0.646	30.709	127	88	0	289	669	2083	2463	2.44E-14	78.5
gene-Aco00045	evm.model.Hic_asm_7.520.1	29.245	106	75	0	310	627	1426	1743	2.77E-14	55.6
gene-Aco00045	evm.model.Hic_asm_6.790	37.143	70	44	0	1060	1269	398	607	3.81E-14	75.8
gene-Aco00045	evm.model.Hic_asm_2.487	31.746	126	86	0	151	528	1252	1629	8.69E-14	76.7
gene-Aco00045	evm.model.Hic_asm_8.1789	29.333	150	106	0	253	702	2150	2599	8.69E-14	76.7
gene-Aco00045	evm.model.Hic_asm_8.816	31.707	123	84	0	265	633	153	521	1.64E-13	75.8
gene-Aco00045	evm.model.Hic_asm_7.731	33.929	112	74	0	322	657	1385	1720	3.93E-12	71.2
gene-Aco00045	evm.model.Hic_asm_0.121	40.625	64	38	0	1042	1233	296	487	3.09E-13	74.8
gene-Aco00045	evm.model.Hic_asm_7.702	30.252	119	83	0	289	645	381	737	1.19E-09	62.9
gene-Aco00045	evm.model.Hic_asm_8.688	35.211	71	46	0	1060	1272	521	733	4.00E-13	73.5
gene-Aco00045	evm.model.Hic_asm_8.1833.1	39.773	88	53	0	424	687	425	688	4.25E-13	74.4
gene-Aco00045	evm.model.Hic_asm_9.518	30.769	117	81	0	277	627	1411	1761	5.84E-13	73.9
gene-Aco00045	evm.model.Hic_asm_12.1213	27.966	118	85	0	322	675	444	797	9.29E-13	57.4
gene-Aco00045	evm.model.Hic_asm_10.1045	46.809	47	25	0	1066	1206	319	459	1.10E-12	73
gene-Aco00045	evm.model.Hic_asm_1.81	33.721	86	57	0	280	537	184	441	6.33E-12	65.7
gene-Aco00045	evm.model.Hic_asm_7.1184	46.939	49	26	0	1060	1206	555	701	2.86E-12	71.6
gene-Aco00045	evm.model.Hic_asm_1.600	27.737	137	99	0	280	690	1006	1416	2.86E-12	71.6
gene-Aco00045	evm.model.Hic_asm_5.244	26.277	137	101	0	154	564	871	1281	3.93E-12	71.2
gene-Aco00045	evm.model.Hic_asm_12.974.1	43.548	62	35	0	1066	1251	564	749	3.93E-12	71.2
gene-Aco00045	evm.model.Hic_asm_3.495	48.718	39	20	0	571	687	2945	3061	5.52E-12	46.9
gene-Aco00045	evm.model.Hic_asm_6.627	30.081	123	86	0	358	726	4148	4516	7.41E-12	70.3
gene-Aco00045	evm.model.Hic_asm_12.634	32.039	103	70	0	280	588	220	528	8.81E-12	69.8
gene-Aco00045	evm.model.Hic_asm_2.404	25.984	127	94	0	346	726	370	750	1.40E-11	69.3
gene-Aco00045	evm.model.Hic_asm_12.430	34.118	85	56	0	277	531	2384	2638	6.10E-10	57
gene-Aco00045	evm.model.Hic_asm_8.903.1	34.188	117	77	0	373	723	1508	1858	1.92E-11	68.9
gene-Aco00045	evm.model.Hic_asm_3.640	33.333	75	50	0	466	690	937	1161	5.20E-11	52.4
gene-Aco00045	evm.model.Hic_asm_7.320	34.375	64	42	0	346	537	102	293	1.34E-10	50.6
gene-Aco00045	evm.model.Hic_asm_3.329	38.272	81	50	0	454	696	361	603	6.85E-11	67
gene-Aco00045	evm.model.Hic_asm_8.1050	28.846	104	74	0	277	588	160	471	9.41E-11	66.6
gene-Aco00045	evm.model.Hic_asm_6.118	26.984	126	92	0	346	723	2568	2945	1.78E-10	65.7
gene-Aco00045	evm.model.Hic_asm_6.24	26.984	126	92	0	346	723	2482	2859	1.78E-10	65.7
gene-Aco00045	evm.model.Hic_asm_3.141	38.554	83	51	0	457	705	223	471	2.44E-10	65.2
gene-Aco00045	evm.model.Hic_asm_3.131	38.554	83	51	0	457	705	223	471	2.44E-10	65.2
gene-Aco00045	evm.model.Hic_asm_11.155	26.667	90	66	0	283	552	375	644	3.32E-10	47.3
gene-Aco00045	evm.model.Hic_asm_5.208	36.585	82	52	0	451	696	1039	1284	3.35E-10	64.8
gene-Aco00045	evm.model.Hic_asm_9.519	31.897	116	79	0	280	627	1573	1920	4.60E-10	64.3
gene-Aco00045	evm.model.Hic_asm_6.1269	40	85	51	0	472	726	282	536	6.32E-10	63.8
gene-Aco00045	evm.model.Hic_asm_9.556	29.661	118	83	0	280	633	2088	2441	1.19E-09	62.9
gene-Aco00045	evm.model.Hic_asm_6.390	42.308	52	30	0	1051	1206	2971	3126	1.19E-09	62.9
gene-Aco00045	evm.model.Hic_asm_12.385	44.444	45	25	0	1066	1200	373	507	1.64E-09	62.5
gene-Aco00045	evm.model.Hic_asm_5.248	24.771	109	82	0	364	690	154	480	4.25E-09	61.1
gene-Aco00045	evm.model.Hic_asm_10.289	27.642	123	89	0	355	723	187	555	4.25E-09	61.1
gene-Aco00045	evm.model.Hic_asm_10.288	27.642	123	89	0	355	723	4042	3674	4.25E-09	61.1
gene-Aco00045	evm.model.Hic_asm_10.534	36.842	76	48	0	316	543	609	836	7.21E-09	50.6
gene-Aco00045	evm.model.Hic_asm_10.24	29.787	94	66	0	352	633	2815	3096	7.37E-09	56.1
gene-Aco00045	evm.model.Hic_asm_10.7	29.787	94	66	0	352	633	3398	3679	8.34E-09	56.1
gene-Aco00045	evm.model.Hic_asm_7.916	42.857	49	28	0	1066	1212	374	520	1.10E-08	59.7
gene-Aco00045	evm.model.Hic_asm_3.381	32.609	92	62	0	367	642	984	1259	1.12E-08	58.3
gene-Aco00045	evm.model.Hic_asm_10.594	30.882	68	47	0	277	480	777	980	1.34E-08	46
gene-Aco00045	evm.model.Hic_asm_3.394	30.556	72	50	0	238	453	1104	1319	1.35E-08	41.4
gene-Aco00045	evm.model.Hic_asm_8.1465	28.571	98	70	0	463	756	298	591	1.51E-08	59.3
gene-Aco00045	evm.model.Hic_asm_12.719	31.731	104	71	0	289	600	1465	1776	2.08E-08	58.8
gene-Aco00045	evm.model.Hic_asm_10.820	37.333	75	47	0	376	600	245	469	2.08E-08	58.8
gene-Aco00045	evm.model.Hic_asm_5.96	31.707	123	84	0	298	666	1075	1443	2.86E-08	58.3
gene-Aco00045	evm.model.Hic_asm_2.795	30.508	118	82	0	280	633	752	1105	2.86E-08	58.3
gene-Aco00045	evm.model.Hic_asm_7.934_evm.model.Hic_asm_7.935	29.474	95	67	0	154	438	596	880	3.93E-08	57.9
gene-Aco00045	evm.model.Hic_asm_12.1083	31.776	107	73	0	346	666	3734	3414	3.93E-08	57.9
gene-Aco00045	evm.model.Hic_asm_12.573	28.571	126	90	0	289	666	1067	1444	3.93E-08	57.9
gene-Aco00045	evm.model.Hic_asm_1.362_evm.model.Hic_asm_1.364	35	60	39	0	172	351	269	448	5.23E-08	44.1
gene-Aco00045	evm.model.Hic_asm_1.360.1	35	60	39	0	172	351	269	448	5.23E-08	44.1
gene-Aco00045	evm.model.Hic_asm_12.367	31.132	106	73	0	346	663	152	469	3.63E-07	54.7
gene-Aco00045	evm.model.Hic_asm_6.1319	30	100	70	0	421	720	515	814	1.40E-07	56.1
gene-Aco00045	evm.model.Hic_asm_6.1318.1	30.303	99	69	0	424	720	564	860	1.70E-07	55.6
gene-Aco00045	evm.model.Hic_asm_6.1379	29.07	86	61	0	151	408	1655	1912	1.92E-07	55.6
gene-Aco00045	evm.model.Hic_asm_6.1378	29.07	86	61	0	151	408	1608	1865	1.92E-07	55.6
gene-Aco00045	evm.model.Hic_asm_12.389	33.333	87	58	0	424	684	680	940	1.92E-07	55.6
gene-Aco00045	evm.model.Hic_asm_11.702.1	27.273	110	80	0	388	717	1714	2043	2.64E-07	55.1
gene-Aco00045	evm.model.Hic_asm_10.75	33.735	83	55	0	457	705	154	402	3.63E-07	54.7
gene-Aco00045	evm.model.Hic_asm_0.619	40	55	33	0	277	441	429	593	3.63E-07	54.7
gene-Aco00045	evm.model.Hic_asm_13.348	32.203	59	40	0	550	726	337	513	3.93E-07	40.5
gene-Aco00045	evm.model.Hic_asm_8.1452	25.49	102	76	0	424	729	555	860	3.98E-07	46.4
gene-Aco00045	evm.model.Hic_asm_11.891	30.337	89	62	0	379	645	1105	1371	4.24E-07	51.5
gene-Aco00045	evm.model.Hic_asm_11.179	25.185	135	101	0	241	645	196	600	6.85E-07	53.8
gene-Aco00045	evm.model.Hic_asm_12.815	29.348	92	65	0	298	573	31	306	9.41E-07	53.3
gene-Aco00045	evm.model.Hic_asm_1.400	34.615	78	51	0	457	690	1258	1491	9.41E-07	53.3
gene-Aco00047	evm.model.Hic_asm_8.33	57.991	219	92	0	3559	4215	3601	4257	0	334
gene-Aco00047	evm.model.Hic_asm_8.614	43.007	286	163	0	3955	4812	4130	4987	0	299
gene-Aco00048	evm.model.Hic_asm_8.683.1	56.313	396	173	0	274	1461	143	1330	0	535
gene-Aco00048	evm.model.Hic_asm_3.669	37.302	126	79	0	1624	2001	2175	2552	1.84E-26	119
gene-Aco00048	evm.model.Hic_asm_3.591.2	38.298	94	58	0	1624	1905	2167	2448	1.94E-23	94.5
gene-Aco00048	evm.model.Hic_asm_14.345	33.6	125	83	0	1600	1974	1075	1449	4.41E-22	91.8
gene-Aco00048	evm.model.Hic_asm_10.687	31.959	97	66	0	1618	1908	3505	3795	7.33E-21	77.6
gene-Aco00048	evm.model.Hic_asm_5.458	29.921	127	89	0	1627	2007	271	651	9.14E-20	86.3
gene-Aco00048	evm.model.Hic_asm_1.862	36.842	57	36	0	1738	1908	3341	3511	1.36E-19	57
gene-Aco00048	evm.model.Hic_asm_11.353	34.513	113	74	0	1597	1935	1354	1692	7.08E-19	94.5
gene-Aco00048	evm.model.Hic_asm_3.984.2	42.254	71	41	0	1624	1836	1565	1777	3.51E-17	66.6
gene-Aco00048	evm.model.Hic_asm_13.992	42.254	71	41	0	1624	1836	352	564	3.65E-17	66.6
gene-Aco00048	evm.model.Hic_asm_3.645.1	31.731	104	71	0	1606	1917	2790	3101	1.05E-15	84
gene-Aco00048	evm.model.Hic_asm_8.1026	37.931	58	36	0	1729	1902	3032	3205	2.09E-14	50.1
gene-Aco00048	evm.model.Hic_asm_4.17	29.464	112	79	0	1636	1971	376	711	8.30E-13	74.4
gene-Aco00048	evm.model.Hic_asm_8.1025	29.73	74	52	0	1729	1950	492	713	8.48E-13	47.8
gene-Aco00048	evm.model.Hic_asm_0.1150	29.67	91	64	0	1627	1899	2595	2867	1.13E-11	62.5
gene-Aco00048	evm.model.Hic_asm_0.1145	29.67	91	64	0	1627	1899	2569	2841	1.14E-11	62.5
gene-Aco00048	evm.model.Hic_asm_7.269	32.609	92	62	0	1633	1908	5117	5392	1.45E-11	70.3
gene-Aco00048	evm.model.Hic_asm_1.898	27.5	80	58	0	1702	1941	3538	3777	1.23E-10	49.2
gene-Aco00048	evm.model.Hic_asm_8.265.3	35.165	91	59	0	1621	1893	1678	1950	1.84E-10	66.6
gene-Aco00048	evm.model.Hic_asm_13.174	25.532	94	70	0	1624	1905	2006	2287	8.99E-10	64.3
gene-Aco00048	evm.model.Hic_asm_8.1626	25	76	57	0	1708	1935	1746	1973	2.17E-09	52.8
gene-Aco00048	evm.model.Hic_asm_6.153.1	41.538	65	38	0	2668	2862	1711	1905	2.33E-09	62.9
gene-Aco00048	evm.model.Hic_asm_8.1476_evm.model.Hic_asm_8.1477	40	45	27	0	1609	1743	2723	2857	2.56E-08	40
gene-Aco00050	evm.model.Hic_asm_8.363	51.579	190	92	0	616	1185	604	1173	0	217
gene-Aco00050	evm.model.Hic_asm_10.523	59.259	135	55	0	1945	2349	1916	2320	3.80E-118	203
gene-Aco00050	evm.model.Hic_asm_4.220.2	48.617	253	130	0	1576	2334	1351	2109	2.64E-91	285
gene-Aco00050	evm.model.Hic_asm_4.798	54.887	133	60	0	1924	2322	3461	3859	3.03E-84	184
gene-Aco00050	evm.model.Hic_asm_4.678	54.348	138	63	0	1921	2334	1654	2067	7.51E-83	182
gene-Aco00050	evm.model.Hic_asm_4.1039	54.348	138	63	0	1924	2337	3729	4142	2.58E-82	182
gene-Aco00050	evm.model.Hic_asm_4.797	53.846	143	66	0	1921	2349	1474	1902	2.39E-81	185
gene-Aco00050	evm.model.Hic_asm_9.347	52.756	127	60	0	1924	2304	1930	2310	2.89E-80	169
gene-Aco00050	evm.model.Hic_asm_13.415	50	240	120	0	1615	2334	1492	2211	7.15E-80	291
gene-Aco00050	evm.model.Hic_asm_5.427	55.474	137	61	0	1864	2274	1606	2016	2.80E-77	186
gene-Aco00050	evm.model.Hic_asm_4.785	56.204	137	60	0	1927	2337	1513	1923	6.12E-71	181
gene-Aco00050	evm.model.Hic_asm_1.756	53.782	119	55	0	1981	2337	751	1107	3.02E-66	154
gene-Aco00050	evm.model.Hic_asm_8.1769	45.291	223	122	0	1669	2337	1858	2526	3.22E-64	240
gene-Aco00050	evm.model.Hic_asm_7.1360	39.013	223	136	0	1672	2340	1360	2028	1.26E-51	203
gene-Aco00050	evm.model.Hic_asm_1.771	52.101	119	57	0	1981	2337	226	582	1.31E-51	149
gene-Aco00050	evm.model.Hic_asm_8.1436	36.296	135	86	0	1924	2328	3712	4116	5.86E-46	116
gene-Aco00050	evm.model.Hic_asm_7.1267	37.755	98	61	0	2002	2295	4609	4902	1.97E-36	94.5
gene-Aco00050	evm.model.Hic_asm_9.1296	33.333	102	68	0	2002	2307	4308	4613	8.17E-36	89.5
gene-Aco00050	evm.model.Hic_asm_8.1435	38.71	124	76	0	1924	2295	3724	4095	8.39E-35	108
gene-Aco00050	evm.model.Hic_asm_11.843	35.772	123	79	0	1933	2301	2041	2409	2.16E-34	99.6
gene-Aco00050	evm.model.Hic_asm_9.1300	37.755	98	61	0	2002	2295	2788	3081	2.25E-34	93.2
gene-Aco00050	evm.model.Hic_asm_11.848	34.959	123	80	0	1933	2301	4096	4464	4.03E-34	101
gene-Aco00050	evm.model.Hic_asm_9.38	34.821	112	73	0	1936	2271	3804	4139	5.22E-28	95
gene-Aco00050	evm.model.Hic_asm_1.807	42.857	105	60	0	1612	1926	1855	2169	2.39E-23	109
gene-Aco00050	evm.model.Hic_asm_14.892	29.927	137	96	0	1936	2346	3553	3963	3.56E-22	91.8
gene-Aco00050	evm.model.CTG265.1	29.927	137	96	0	1936	2346	3012	3422	3.67E-22	91.8
gene-Aco00050	evm.model.Hic_asm_14.665	28.369	141	101	0	1924	2346	3501	3923	5.97E-18	90.9
gene-Aco00050	evm.model.Hic_asm_7.220	46.667	45	24	0	2038	2172	548	682	3.03E-13	52.4
gene-Aco00050	evm.model.Hic_asm_7.948	42.593	54	31	0	2041	2202	677	838	6.77E-13	51.9
gene-Aco00050	evm.model.Hic_asm_7.977	38.182	55	34	0	2038	2202	812	976	2.77E-12	51
gene-Aco00050	evm.model.Hic_asm_7.975	53.125	32	15	0	1672	1767	127	222	7.25E-12	49.6
gene-Aco00050	evm.model.Hic_asm_2.239	40.299	67	40	0	2029	2229	2200	2400	4.80E-11	54.2
gene-Aco00050	evm.model.Hic_asm_11.816	52.632	38	18	0	2035	2148	711	824	3.72E-10	50.6
gene-Aco00050	evm.model.Hic_asm_7.971	51.429	35	17	0	2032	2136	539	643	6.44E-10	46
gene-Aco00050	evm.model.Hic_asm_7.861	43.182	44	25	0	2041	2172	584	715	1.04E-09	46
gene-Aco00050	evm.model.Hic_asm_6.61	54.545	44	20	0	2038	2169	2009	2140	1.90E-09	52.8
gene-Aco00050	evm.model.Hic_asm_7.221	53.125	32	15	0	1672	1767	170	265	4.50E-09	47.3
gene-Aco00050	evm.model.Hic_asm_14.666	32.812	64	43	0	2038	2229	2379	2570	2.08E-08	51.5
gene-Aco00050	evm.model.Hic_asm_3.1109	42.222	45	26	0	2038	2172	1713	1847	1.00E-07	43.2
gene-Aco00050	evm.model.Hic_asm_1.944	58.333	36	15	0	2038	2145	2044	2151	3.44E-07	48.7
gene-Aco00051	evm.model.Hic_asm_2.692	37.333	75	47	0	286	510	292	516	4.52E-40	72.5
gene-Aco00051	evm.model.Hic_asm_2.930	37.5	80	50	0	292	531	285	524	7.95E-35	72.5
gene-Aco00051	evm.model.Hic_asm_10.63	37.079	89	56	0	310	576	531	797	8.27E-32	73.5
gene-Aco00051	evm.model.Hic_asm_10.64	37.079	89	56	0	310	576	531	797	3.01E-29	73.5
gene-Aco00051	evm.model.Hic_asm_0.1098	31.731	104	71	0	277	588	464	775	1.54E-24	76.7
gene-Aco00051	evm.model.Hic_asm_6.1222	35.849	106	68	0	295	612	124	441	3.16E-22	80.8
gene-Aco00051	evm.model.Hic_asm_2.676	64.516	31	11	0	10	102	898	990	5.43E-20	45.1
gene-Aco00051	evm.model.Hic_asm_0.234	37.864	103	64	0	316	624	19	327	4.92E-19	93.2
gene-Aco00051	evm.model.Hic_asm_4.693	38.667	75	46	0	7	231	2364	2588	1.52E-16	77.6
gene-Aco00051	evm.model.Hic_asm_0.965	31.304	115	79	0	484	828	505	849	4.54E-14	76.7
gene-Aco00051	evm.model.Hic_asm_8.1697	35.616	73	47	0	4	222	2165	1947	2.60E-13	59.7
gene-Aco00051	evm.model.Hic_asm_3.705	38.462	91	56	0	277	549	37	309	2.05E-12	71.2
gene-Aco00051	evm.model.Hic_asm_7.1090	46.479	71	38	0	376	588	351	563	5.33E-12	69.8
gene-Aco00051	evm.model.Hic_asm_14.661	46.512	43	23	0	1	129	86	214	2.79E-10	53.3
gene-Aco00051	evm.model.Hic_asm_3.226	45.946	74	40	0	10	231	2571	2350	3.31E-10	63.8
gene-Aco00051	evm.model.Hic_asm_9.283	49.02	51	26	0	10	162	1526	1374	8.58E-10	62.5
gene-Aco00051	evm.model.Hic_asm_8.1278	54.762	42	19	0	1	126	1969	2094	3.06E-09	60.6
gene-Aco00051	evm.model.Hic_asm_2.851	33.333	72	48	0	190	405	59	274	3.36E-09	50.1
gene-Aco00051	evm.model.Hic_asm_7.292	32	75	51	0	343	567	684	908	8.58E-08	46
gene-Aco00051	evm.model.Hic_asm_5.117	37.255	51	32	0	79	231	1158	1006	7.36E-07	36.8
gene-Aco00052	evm.model.Hic_asm_4.693	44.737	114	63	0	511	852	1983	2324	3.17E-37	120
gene-Aco00052	evm.model.Hic_asm_1.959	38.655	119	73	0	226	582	3293	2937	1.24E-34	105
gene-Aco00052	evm.model.Hic_asm_12.144	32.292	192	130	0	277	852	2465	3040	3.03E-33	140
gene-Aco00052	evm.model.Hic_asm_13.443	51.562	64	31	0	445	636	454	645	3.27E-33	84
gene-Aco00052	evm.model.Hic_asm_11.528	35.052	194	126	0	271	852	2015	2596	1.88E-31	134
gene-Aco00052	evm.model.Hic_asm_7.1090	57.426	101	43	0	367	669	6	308	2.38E-30	130
gene-Aco00052	evm.model.Hic_asm_9.1024	33.945	218	144	0	199	852	637	1290	4.50E-30	129
gene-Aco00052	evm.model.Hic_asm_3.217	45.455	55	30	0	427	591	3430	3594	7.95E-23	61.1
gene-Aco00052	evm.model.Hic_asm_11.423	48	75	39	0	469	693	3215	2991	1.59E-21	86.8
gene-Aco00052	evm.model.Hic_asm_2.516	36.667	120	76	0	493	852	1188	1547	3.03E-21	100
gene-Aco00052	evm.model.Hic_asm_3.216	34.177	79	52	0	268	504	2590	2354	2.90E-20	54.2
gene-Aco00052	evm.model.Hic_asm_8.1278	41.818	55	32	0	691	855	1774	1938	5.55E-19	57.9
gene-Aco00052	evm.model.Hic_asm_2.844	40.278	72	43	0	1	216	759	544	1.21E-18	79.4
gene-Aco00052	evm.model.Hic_asm_8.1748	37.273	110	69	0	382	711	657	986	4.16E-17	86.8
gene-Aco00052	evm.model.Hic_asm_10.64	57.143	56	24	0	679	846	26	193	1.88E-15	81.3
gene-Aco00052	evm.model.Hic_asm_10.63	57.143	56	24	0	679	846	26	193	1.88E-15	81.3
gene-Aco00052	evm.model.Hic_asm_7.292	37.349	83	52	0	607	855	166	414	6.65E-13	61.1
gene-Aco00052	evm.model.Hic_asm_1.337.1	39.583	48	29	0	43	186	1183	1326	5.93E-12	48.3
gene-Aco00052	evm.model.Hic_asm_3.226	38.462	52	32	0	625	780	2789	2634	8.21E-08	46.9
gene-Aco00052	evm.model.Hic_asm_9.1090	36.667	60	38	0	475	654	1985	2164	9.97E-08	55.6
gene-Aco00052	evm.model.Hic_asm_2.693	29.787	47	33	0	82	222	217	357	1.21E-07	39.6
gene-Aco00052	evm.model.Hic_asm_0.1098	43.396	53	30	0	694	852	13	171	3.55E-07	53.8
gene-Aco00052	evm.model.Hic_asm_7.613	42.222	45	26	0	505	639	480	614	7.00E-07	47.3
gene-Aco00053	evm.model.Hic_asm_2.81	52.941	51	24	0	1	153	706	858	2.41E-18	65.7
gene-Aco00053	evm.model.Hic_asm_3.692	50.98	51	25	0	1	153	595	747	1.09E-14	69.8
gene-Aco00053	evm.model.Hic_asm_3.788	50.98	51	25	0	1	153	716	868	3.78E-14	69.8
gene-Aco00053	evm.model.Hic_asm_12.455	47.917	48	25	0	13	156	1861	2004	1.54E-12	60.6
gene-Aco00053	evm.model.Hic_asm_5.549	56.522	46	20	0	16	153	724	861	7.70E-10	60.6
gene-Aco00053	evm.model.Hic_asm_1.959	51.163	43	21	0	25	153	4095	3967	3.77E-09	58.3
gene-Aco00053	evm.model.Hic_asm_12.193	44.898	49	27	0	1	147	944	798	6.57E-08	54.2
gene-Aco00053	evm.model.Hic_asm_5.32	57.576	33	14	0	1	99	112	14	1.24E-07	53.3
gene-Aco00054	evm.model.Hic_asm_7.201	35.556	45	29	0	40	174	3403	3537	1.06E-07	46.9
gene-Aco00055	evm.model.Hic_asm_8.876	58.087	878	368	0	95	2728	16	2649	0	1191
gene-Aco00055	evm.model.Hic_asm_11.542	54.054	74	34	0	3425	3646	3691	3912	8.32E-41	102
gene-Aco00055	evm.model.Hic_asm_7.1155	23.718	156	119	0	188	655	205	672	1.71E-23	71.6
gene-Aco00055	evm.model.Hic_asm_1.693	34.615	52	34	0	3485	3640	3409	3564	5.77E-20	56.1
gene-Aco00055	evm.model.Hic_asm_2.461	35.714	56	36	0	83	250	44	211	2.98E-09	42.8
gene-Aco00056	evm.model.Hic_asm_8.554	76.471	119	28	0	565	921	582	938	1.04E-115	226
gene-Aco00056	evm.model.Hic_asm_4.1091	33.721	86	57	0	97	354	763	1020	4.24E-11	67
gene-Aco00057	evm.model.Hic_asm_4.770	29.63	108	76	0	286	609	13	336	3.46E-10	63.4
gene-Aco00058	evm.model.Hic_asm_2.636	52.727	110	52	0	799	1128	369	698	4.90E-35	147
gene-Aco00058	evm.model.Hic_asm_9.1003	52.381	105	50	0	799	1113	1692	2006	6.21E-34	144
gene-Aco00058	evm.model.Hic_asm_12.405	45.082	122	67	0	763	1128	388	753	4.90E-31	134
gene-Aco00058	evm.model.Hic_asm_9.392.1	43.966	116	65	0	775	1122	2432	2085	7.89E-29	127
gene-Aco00058	evm.model.Hic_asm_9.1155	46.154	91	49	0	847	1119	216	488	6.42E-25	112
gene-Aco00058	evm.model.Hic_asm_12.98	47.436	78	41	0	811	1044	493	726	2.76E-21	88.1
gene-Aco00058	evm.model.Hic_asm_5.576	53.125	64	30	0	847	1038	428	619	3.80E-21	84.9
gene-Aco00058	evm.model.Hic_asm_8.299	37.234	94	59	0	763	1044	409	690	5.63E-19	84
gene-Aco00058	evm.model.Hic_asm_9.742	36.62	71	45	0	832	1044	291	503	1.13E-16	70.3
gene-Aco00058	evm.model.Hic_asm_9.4	41.176	68	40	0	829	1032	69	272	5.40E-16	73.5
gene-Aco00058	evm.model.Hic_asm_9.5	44.444	63	35	0	829	1017	482	670	1.37E-15	72.5
gene-Aco00058	evm.model.Hic_asm_14.683	40.845	71	42	0	832	1044	1007	1219	2.49E-15	73.9
gene-Aco00058	evm.model.Hic_asm_4.416	29.348	92	65	0	769	1044	456	731	5.63E-14	69.8
gene-Aco00058	evm.model.Hic_asm_4.501	43.939	66	37	0	847	1044	205	402	1.61E-13	76.2
gene-Aco00058	evm.model.Hic_asm_7.529	47.059	34	18	0	964	1065	865	966	6.66E-13	49.2
gene-Aco00058	evm.model.Hic_asm_4.1191	41.429	70	41	0	823	1032	803	1012	1.49E-12	73
gene-Aco00058	evm.model.Hic_asm_14.639	37.879	66	41	0	847	1044	579	776	3.18E-12	62
gene-Aco00058	evm.model.Hic_asm_13.608.2	40.351	57	34	0	847	1017	1807	1977	1.27E-10	66.6
gene-Aco00058	evm.model.Hic_asm_5.136	43.333	60	34	0	847	1026	517	696	1.75E-10	66.1
gene-Aco00059	evm.model.Hic_asm_4.693	44.444	207	115	0	550	1170	1983	2603	6.11E-78	223
gene-Aco00059	evm.model.Hic_asm_11.528	39.13	230	140	0	304	993	2009	2698	5.67E-53	179
gene-Aco00059	evm.model.Hic_asm_9.1024	37.229	231	145	0	301	993	700	1392	2.00E-45	182
gene-Aco00059	evm.model.Hic_asm_12.144	38.053	226	140	0	316	993	2465	3142	9.05E-44	176
gene-Aco00059	evm.model.Hic_asm_3.217	33.824	136	90	0	637	1044	3595	4002	1.13E-37	96.8
gene-Aco00059	evm.model.Hic_asm_2.516	38.926	149	91	0	550	996	1206	1652	5.45E-37	136
gene-Aco00059	evm.model.Hic_asm_8.1278	40	165	99	0	553	1047	1597	2091	2.54E-36	151
gene-Aco00059	evm.model.Hic_asm_3.216	53.061	49	23	0	862	1008	2050	1904	4.12E-34	57
gene-Aco00059	evm.model.Hic_asm_13.443	46.269	67	36	0	478	678	448	648	2.83E-22	78
gene-Aco00059	evm.model.Hic_asm_9.414	54.054	37	17	0	724	834	1012	902	3.13E-22	56.1
gene-Aco00059	evm.model.Hic_asm_0.1098	36.709	79	50	0	742	978	22	258	9.27E-22	73
gene-Aco00059	evm.model.Hic_asm_1.959	35.398	113	73	0	280	618	3278	2940	9.69E-22	80.3
gene-Aco00059	evm.model.Hic_asm_3.226	36.364	88	56	0	892	1155	2613	2350	1.41E-21	57
gene-Aco00059	evm.model.Hic_asm_8.1697	42.308	78	45	0	937	1170	2156	1923	1.60E-20	78.5
gene-Aco00059	evm.model.Hic_asm_7.1090	46.341	82	44	0	430	675	30	275	1.46E-17	89.5
gene-Aco00059	evm.model.Hic_asm_8.1748	36.449	107	68	0	430	750	666	986	2.01E-17	89
gene-Aco00059	evm.model.Hic_asm_5.405	36.697	109	69	0	718	1044	1997	1671	7.14E-17	87.2
gene-Aco00059	evm.model.Hic_asm_10.64	40.909	66	39	0	715	912	23	220	4.86E-16	58.3
gene-Aco00059	evm.model.Hic_asm_10.63	40.909	66	39	0	715	912	23	220	6.64E-16	57.9
gene-Aco00059	evm.model.Hic_asm_2.676	62.069	29	11	0	934	1020	898	984	4.72E-15	42.8
gene-Aco00059	evm.model.Hic_asm_7.292	36.275	102	65	0	664	969	184	489	1.58E-14	79.4
gene-Aco00059	evm.model.Hic_asm_9.283	41.333	75	44	0	832	1056	1628	1404	5.20E-13	74.4
gene-Aco00059	evm.model.Hic_asm_12.54	26.207	145	107	0	1234	1668	121	555	5.20E-13	74.4
gene-Aco00059	evm.model.Hic_asm_7.671	55.319	47	21	0	853	993	2424	2284	8.31E-13	61.1
gene-Aco00059	evm.model.Hic_asm_11.423	41.176	51	30	0	508	660	3215	3063	1.97E-12	53.8
gene-Aco00059	evm.model.Hic_asm_13.202	43.137	51	29	0	895	1047	117	269	4.00E-12	51.5
gene-Aco00059	evm.model.Hic_asm_14.661	45.312	64	35	0	862	1053	23	214	1.41E-11	63.4
gene-Aco00059	evm.model.Hic_asm_9.1090	43.939	66	37	0	508	705	1979	2176	4.44E-11	68
gene-Aco00059	evm.model.Hic_asm_3.219	27.523	109	79	0	1195	1521	10	336	1.06E-09	63.4
gene-Aco00059	evm.model.Hic_asm_5.117	61.905	21	8	0	937	999	1223	1161	1.90E-09	36.8
gene-Aco00059	evm.model.Hic_asm_7.613	34.884	43	28	0	547	675	483	611	4.04E-08	43.2
gene-Aco00059	evm.model.Hic_asm_1.951	27.869	61	44	0	484	666	1358	1540	1.92E-07	43.7
gene-Aco00059	evm.model.Hic_asm_8.1817.1	51.515	33	16	0	853	951	744	646	3.51E-07	40.9
gene-Aco00059	evm.model.Hic_asm_6.1430	42.424	33	19	0	1081	1179	1661	1563	9.36E-07	35.4
gene-Aco00060	evm.model.Hic_asm_4.693	38.342	193	119	0	1	579	2049	2627	4.94E-46	183
gene-Aco00060	evm.model.Hic_asm_11.528	39.837	123	74	0	1	369	2321	2689	2.53E-31	107
gene-Aco00060	evm.model.Hic_asm_12.144	33.6	125	83	0	7	381	2771	3145	2.60E-27	99.6
gene-Aco00060	evm.model.Hic_asm_8.1278	32.639	144	97	0	1	432	1660	2091	6.27E-25	113
gene-Aco00060	evm.model.Hic_asm_3.217	32.374	139	94	0	22	438	3595	4011	6.99E-23	95
gene-Aco00060	evm.model.Hic_asm_0.1098	39.241	79	48	0	127	363	22	258	9.99E-23	69.8
gene-Aco00060	evm.model.Hic_asm_3.216	46.341	82	44	0	148	393	2149	1904	3.77E-22	81.7
gene-Aco00060	evm.model.Hic_asm_2.516	35.156	128	83	0	1	384	1272	1655	1.76E-21	101
gene-Aco00060	evm.model.Hic_asm_7.292	35.2	125	81	0	34	408	169	543	5.56E-20	79.4
gene-Aco00060	evm.model.Hic_asm_5.405	29.839	124	87	0	91	462	2009	1638	7.36E-18	82.2
gene-Aco00060	evm.model.Hic_asm_9.1024	31.818	66	45	0	7	204	1021	1218	6.58E-17	55.1
gene-Aco00060	evm.model.Hic_asm_8.1697	32.051	78	53	0	322	555	2156	1923	5.65E-16	61.1
gene-Aco00060	evm.model.Hic_asm_10.64	36.232	69	44	0	112	318	35	241	1.31E-14	55.1
gene-Aco00060	evm.model.Hic_asm_10.63	36.232	69	44	0	112	318	35	241	1.31E-14	55.1
gene-Aco00060	evm.model.Hic_asm_3.226	33.75	80	53	0	319	558	2571	2332	3.25E-14	57
gene-Aco00060	evm.model.Hic_asm_12.54	33.333	105	70	0	601	915	115	429	1.18E-12	72.5
gene-Aco00060	evm.model.Hic_asm_9.414	54.286	35	16	0	115	219	1006	902	1.56E-12	48.3
gene-Aco00060	evm.model.Hic_asm_9.283	37.805	82	51	0	217	462	1628	1383	1.63E-12	72.1
gene-Aco00060	evm.model.Hic_asm_6.1222	23.387	124	95	0	538	909	61	432	8.02E-12	51.5
gene-Aco00060	evm.model.Hic_asm_7.671	44.444	45	25	0	238	372	2424	2290	4.87E-10	51
gene-Aco00060	evm.model.Hic_asm_2.692	60	30	12	0	310	399	32	121	5.89E-09	43.7
gene-Aco00060	evm.model.Hic_asm_14.661	40	65	39	0	235	429	11	205	1.63E-08	58.8
gene-Aco00060	evm.model.Hic_asm_2.676	41.667	36	21	0	115	222	612	719	5.16E-08	40
gene-Aco00060	evm.model.Hic_asm_9.341	63.636	22	8	0	319	384	2140	2205	9.44E-08	40
gene-Aco00060	evm.model.Hic_asm_5.117	36.111	36	23	0	163	270	1390	1283	3.02E-07	37.3
gene-Aco00061	evm.model.Hic_asm_8.554	40.404	99	59	0	613	909	1116	1412	3.40E-35	85.4
gene-Aco00061	evm.model.Hic_asm_7.681	45.055	91	50	0	310	582	268	540	2.14E-26	99.6
gene-Aco00061	evm.model.Hic_asm_5.405	40.299	67	40	0	190	390	1542	1342	4.26E-25	59.7
gene-Aco00061	evm.model.Hic_asm_14.688	33.636	110	73	0	325	654	1913	2242	1.16E-21	102
gene-Aco00061	evm.model.Hic_asm_7.292	44.444	72	40	0	244	459	678	893	9.50E-21	79.4
gene-Aco00061	evm.model.Hic_asm_6.438	40.909	66	39	0	184	381	703	506	1.77E-20	64.8
gene-Aco00061	evm.model.Hic_asm_8.457	43.59	39	22	0	535	651	1584	1700	1.80E-17	42.3
gene-Aco00061	evm.model.Hic_asm_4.432	36.364	99	63	0	7	303	885	1181	1.37E-15	82.6
gene-Aco00061	evm.model.Hic_asm_8.1241	26.263	99	73	0	49	345	206	502	1.81E-15	66.6
gene-Aco00061	evm.model.Hic_asm_9.1351	37.931	58	36	0	193	366	232	405	1.08E-13	51.5
gene-Aco00061	evm.model.Hic_asm_11.390	40.506	79	47	0	412	648	177	413	7.83E-13	73.5
gene-Aco00061	evm.model.Hic_asm_4.693	28.09	89	64	0	196	462	2637	2903	9.02E-13	47.3
gene-Aco00061	evm.model.Hic_asm_3.217	37.209	86	54	0	1	258	3952	4209	2.79E-12	71.6
gene-Aco00061	evm.model.Hic_asm_5.117	46.296	54	29	0	13	174	1152	991	5.30E-12	67.5
gene-Aco00061	evm.model.Hic_asm_3.216	36.842	57	36	0	379	549	1702	1532	1.07E-11	52.8
gene-Aco00061	evm.model.Hic_asm_5.267	36.364	44	28	0	334	465	2934	3065	3.67E-11	46
gene-Aco00061	evm.model.Hic_asm_12.1081	39.437	71	43	0	196	408	1188	976	9.18E-11	66.6
gene-Aco00061	evm.model.Hic_asm_3.226	31.579	57	39	0	1	171	2508	2338	2.04E-09	44.1
gene-Aco00061	evm.model.Hic_asm_8.1846.1	38.776	49	30	0	325	471	2225	2371	7.11E-09	50.6
gene-Aco00061	evm.model.Hic_asm_3.784	58.824	34	14	0	247	348	145	44	9.90E-09	46.4
gene-Aco00061	evm.model.Hic_asm_0.1098	24.528	106	80	0	184	501	464	781	1.88E-07	55.6
gene-Aco00061	evm.model.Hic_asm_2.692	28.431	102	73	0	187	492	286	591	3.54E-07	54.7
gene-Aco00062	evm.model.Hic_asm_8.1232	66.418	134	45	0	277	678	278	679	2.26E-166	236
gene-Aco00062	evm.model.Hic_asm_12.644	52.941	34	16	0	280	381	1171	1272	7.01E-13	56.1
gene-Aco00062	evm.model.Hic_asm_2.196	52.632	38	18	0	274	387	1087	1200	9.52E-08	57.9
gene-Aco00062	evm.model.Hic_asm_13.858	50	32	16	0	418	513	1059	1154	2.40E-12	47.8
gene-Aco00062	evm.model.Hic_asm_3.342	52.778	36	17	0	268	375	5124	5231	5.16E-07	56.1
gene-Aco00062	evm.model.Hic_asm_11.605	59.375	32	13	0	280	375	661	756	5.16E-07	56.1
gene-Aco00063	evm.model.Hic_asm_4.1113	35.714	70	45	0	307	516	316	525	3.40E-10	62.9
gene-Aco00063	evm.model.Hic_asm_4.130	31.081	74	51	0	292	513	674	895	1.54E-08	57.4
gene-Aco00063	evm.model.Hic_asm_4.969	33.824	68	45	0	316	519	693	896	2.11E-08	57
gene-Aco00063	evm.model.Hic_asm_4.292	28.378	74	53	0	292	513	435	656	7.51E-08	55.1
gene-Aco00063	evm.model.Hic_asm_4.131	30.556	72	50	0	292	507	259	474	1.42E-07	54.2
gene-Aco00063	evm.model.Hic_asm_8.318	30.769	78	54	0	292	525	386	619	1.95E-07	53.8
gene-Aco00063	evm.model.Hic_asm_5.658	26.667	75	55	0	292	516	398	622	2.68E-07	53.3
gene-Aco00064	evm.model.Hic_asm_8.543	77.143	105	24	0	1336	1650	1247	1561	4.30E-142	184
gene-Aco00065	evm.model.Hic_asm_8.546	72	175	49	0	178	702	41	565	2.16E-93	340
gene-Aco00066	evm.model.Hic_asm_8.547	77.949	195	43	0	2755	3339	2654	3238	1.88E-113	347
gene-Aco00068	evm.model.Hic_asm_2.617	32.941	85	57	0	1183	1437	2352	2606	1.22E-35	66.6
gene-Aco00068	evm.model.Hic_asm_4.383	40	65	39	0	1234	1428	1533	1727	2.82E-29	65.7
gene-Aco00068	evm.model.Hic_asm_12.951	32.941	85	57	0	1183	1437	1795	2049	3.74E-24	66.6
gene-Aco00068	evm.model.Hic_asm_10.304	33.75	80	53	0	1177	1416	1263	1502	2.07E-21	61.1
gene-Aco00068	evm.model.Hic_asm_0.1055	34.568	81	53	0	1189	1431	136	378	2.98E-21	64.3
gene-Aco00068	evm.model.Hic_asm_2.437	40.845	71	42	0	1225	1437	85	297	8.31E-11	67.5
gene-Aco00069	evm.model.Hic_asm_8.493	51.515	264	128	0	103	894	244	1035	9.89E-94	342
gene-Aco00069	evm.model.Hic_asm_8.494	38.983	59	36	0	718	894	3400	3224	7.23E-10	63.8
gene-Aco00069	evm.model.Hic_asm_13.867	27.551	98	71	0	304	597	523	816	1.32E-09	50.6
gene-Aco00069	evm.model.Hic_asm_6.580	20.915	153	121	0	148	606	1903	2361	3.49E-07	51
gene-Aco00070	evm.model.Hic_asm_8.494	63.115	366	135	0	1077	2174	1148	2245	0	584
gene-Aco00070	evm.model.Hic_asm_8.702	54.321	405	185	0	1134	2348	709	1923	0	537
gene-Aco00070	evm.model.Hic_asm_8.711	59.392	362	147	0	1110	2195	928	2013	0	533
gene-Aco00070	evm.model.Hic_asm_8.128	59.659	352	142	0	1122	2177	967	2022	0	528
gene-Aco00070	evm.model.Hic_asm_8.703	53.333	405	189	0	1134	2348	844	2058	0	525
gene-Aco00070	evm.model.Hic_asm_8.712	59.04	354	145	0	1113	2174	1955	3016	0	516
gene-Aco00070	evm.model.Hic_asm_8.275	64.407	236	84	0	1122	1829	541	1248	0	381
gene-Aco00070	evm.model.Hic_asm_12.20	52.899	138	65	0	1209	1622	939	1352	4.40E-127	191
gene-Aco00070	evm.model.Hic_asm_9.733	45.882	170	92	0	1134	1643	717	1226	7.61E-127	188
gene-Aco00070	evm.model.Hic_asm_12.859	50.847	118	58	0	636	989	650	1003	1.20E-125	175
gene-Aco00070	evm.model.Hic_asm_13.132	55	140	63	0	1236	1655	913	1332	7.83E-125	193
gene-Aco00070	evm.model.Hic_asm_13.131	57.812	128	54	0	1236	1619	881	1264	1.08E-118	190
gene-Aco00070	evm.model.Hic_asm_12.293	55.474	137	61	0	1236	1646	750	1160	1.50E-109	202
gene-Aco00070	evm.model.Hic_asm_10.177	52.308	130	62	0	1227	1616	710	1099	3.42E-107	172
gene-Aco00070	evm.model.Hic_asm_9.1306.2	46.429	140	75	0	1230	1649	583	1002	5.40E-89	191
gene-Aco00070	evm.model.Hic_asm_4.47	47.009	117	62	0	636	986	197	547	1.28E-83	150
gene-Aco00071	evm.model.Hic_asm_8.398	68.504	254	80	0	47	808	346	1107	3.12E-115	412
gene-Aco00071	evm.model.Hic_asm_3.683	34.247	73	48	0	470	688	435	653	8.23E-14	65.2
gene-Aco00071	evm.model.Hic_asm_7.955	35.385	65	42	0	443	637	388	582	3.77E-09	47.3
gene-Aco00071	evm.model.Hic_asm_12.1207	36.765	68	43	0	461	664	22	225	1.80E-08	58.3
gene-Aco00071	evm.model.Hic_asm_8.205	32.258	62	42	0	458	643	3499	3684	2.77E-08	39.1
gene-Aco00071	evm.model.Hic_asm_8.201	32.258	62	42	0	458	643	4660	4845	4.50E-08	39.1
gene-Aco00071	evm.model.Hic_asm_14.881	33.333	45	30	0	59	193	58	192	2.04E-07	34.1
gene-Aco00071	evm.model.Hic_asm_10.997	39.216	51	31	0	464	616	480	632	2.24E-07	44.6
gene-Aco00071	evm.model.Hic_asm_3.137	29.688	64	45	0	455	646	603	794	2.84E-07	41.8
gene-Aco00071	evm.model.Hic_asm_3.127	29.688	64	45	0	455	646	603	794	6.37E-07	41.8
gene-Aco00072	evm.model.Hic_asm_3.217	51.22	164	80	0	1486	1977	3430	3921	2.02E-115	202
gene-Aco00072	evm.model.Hic_asm_3.216	53.425	73	34	0	1759	1977	2167	1949	3.08E-99	87.2
gene-Aco00072	evm.model.Hic_asm_11.528	42.056	107	62	0	1330	1650	2015	2335	2.33E-60	99.6
gene-Aco00072	evm.model.Hic_asm_7.1540	40	110	66	0	412	741	478	807	2.38E-57	109
gene-Aco00072	evm.model.Hic_asm_12.144	30.275	109	76	0	1651	1977	2786	3112	9.01E-57	73
gene-Aco00072	evm.model.Hic_asm_7.292	48.092	131	68	0	1585	1977	91	483	4.94E-51	140
gene-Aco00072	evm.model.Hic_asm_4.693	38.384	99	61	0	1681	1977	2100	2396	6.97E-39	87.2
gene-Aco00072	evm.model.Hic_asm_9.1024	38.532	109	67	0	1330	1656	709	1035	1.99E-37	95
gene-Aco00072	evm.model.Hic_asm_5.405	43.307	127	72	0	1720	2100	2009	1629	1.48E-30	93.6
gene-Aco00072	evm.model.Hic_asm_14.688	35.385	130	84	0	2341	2730	1913	2302	1.56E-28	126
gene-Aco00072	evm.model.Hic_asm_3.226	44.872	78	43	0	1573	1806	2894	2661	2.40E-25	79
gene-Aco00072	evm.model.Hic_asm_8.1241	44.068	59	33	0	1534	1710	48	224	7.22E-25	61.1
gene-Aco00072	evm.model.Hic_asm_4.671	55.769	52	23	0	100	255	1404	1559	1.63E-22	79.4
gene-Aco00072	evm.model.Hic_asm_4.432	36.667	60	38	0	2029	2208	897	1076	1.22E-20	60.2
gene-Aco00072	evm.model.Hic_asm_8.1278	37.302	126	79	0	1711	2088	1741	2118	6.29E-17	77.1
gene-Aco00072	evm.model.Hic_asm_11.390	37.234	94	59	0	2428	2709	177	458	1.05E-15	84
gene-Aco00072	evm.model.Hic_asm_7.681	33.735	83	55	0	2326	2574	268	516	1.72E-15	69.8
gene-Aco00072	evm.model.Hic_asm_9.1351	40.385	52	31	0	2227	2382	250	405	2.72E-15	51.5
gene-Aco00072	evm.model.Hic_asm_5.267	41.86	43	25	0	2356	2484	2940	3068	3.53E-15	55.6
gene-Aco00072	evm.model.Hic_asm_0.913	34.286	105	69	0	430	744	34	348	1.83E-14	79.9
gene-Aco00072	evm.model.Hic_asm_2.516	31.915	94	64	0	1696	1977	1338	1619	4.35E-14	69.3
gene-Aco00072	evm.model.Hic_asm_10.64	28.713	101	72	0	2239	2541	537	839	5.63E-14	55.1
gene-Aco00072	evm.model.Hic_asm_10.63	28.713	101	72	0	2239	2541	537	839	5.63E-14	55.1
gene-Aco00072	evm.model.Hic_asm_5.549	33.333	81	54	0	160	402	463	705	3.42E-13	64.3
gene-Aco00072	evm.model.Hic_asm_8.457	46	50	27	0	2383	2532	1446	1595	8.21E-13	51
gene-Aco00072	evm.model.Hic_asm_1.959	32.692	104	70	0	1330	1641	3248	2937	2.64E-12	67.5
gene-Aco00072	evm.model.Hic_asm_1.955	35	60	39	0	151	330	295	474	9.10E-10	49.2
gene-Aco00072	evm.model.Hic_asm_8.1748	35.065	77	50	0	1429	1659	645	875	1.69E-09	63.4
gene-Aco00072	evm.model.Hic_asm_7.1090	35.714	70	45	0	1450	1659	30	239	2.33E-09	62.9
gene-Aco00072	evm.model.Hic_asm_8.1846.1	38.636	44	27	0	2569	2700	2412	2543	5.52E-09	40.5
gene-Aco00072	evm.model.Hic_asm_9.1090	46.939	49	26	0	1525	1671	1976	2122	1.38E-08	51
gene-Aco00072	evm.model.Hic_asm_5.117	38.462	39	24	0	1783	1899	1399	1283	2.23E-08	33.1
gene-Aco00072	evm.model.Hic_asm_6.206	29.114	79	56	0	982	1218	3328	3092	3.46E-08	55.1
gene-Aco00072	evm.model.Hic_asm_11.622	30.864	81	56	0	844	1086	583	825	3.63E-08	50.1
gene-Aco00072	evm.model.Hic_asm_0.1098	37.662	77	48	0	1747	1977	13	243	5.57E-08	58.3
gene-Aco00072	evm.model.Hic_asm_10.45	44.444	36	20	0	559	666	1243	1350	7.90E-08	40
gene-Aco00072	evm.model.Hic_asm_4.284	37.5	40	25	0	1633	1752	1543	1662	8.05E-08	35
gene-Aco00072	evm.model.Hic_asm_11.423	45.238	42	23	0	1525	1650	3218	3093	3.23E-07	46
gene-Aco00072	evm.model.Hic_asm_2.692	22.727	88	68	0	2236	2499	319	582	9.69E-07	49.2
gene-Aco00072	evm.model.Hic_asm_8.233	37.736	53	33	0	2305	2463	2147	2305	9.71E-07	54.2
gene-Aco00073	evm.model.Hic_asm_8.1533	54.839	155	70	0	598	1062	712	1176	4.06E-97	209
gene-Aco00073	evm.model.Hic_asm_8.375	46.939	98	52	0	1057	1350	866	1159	1.86E-64	122
gene-Aco00073	evm.model.Hic_asm_4.483	39.759	83	50	0	769	1017	634	882	6.11E-59	87.7
gene-Aco00073	evm.model.Hic_asm_4.812	48.81	84	43	0	1099	1350	1221	1472	1.38E-57	125
gene-Aco00073	evm.model.Hic_asm_4.647	45	80	44	0	826	1065	906	1145	1.58E-46	95
gene-Aco00073	evm.model.Hic_asm_4.164	42.056	107	62	0	919	1239	661	981	1.67E-43	120
gene-Aco00073	evm.model.Hic_asm_8.1317	40	60	36	0	1192	1371	1020	1199	3.80E-38	69.3
gene-Aco00073	evm.model.Hic_asm_2.918	44.681	47	26	0	1210	1350	1636	1776	3.79E-32	69.8
gene-Aco00073	evm.model.Hic_asm_7.84	42	50	29	0	1171	1320	1060	1209	2.36E-30	71.6
gene-Aco00073	evm.model.CTG270.2	42	50	29	0	1171	1320	1060	1209	2.36E-30	71.6
gene-Aco00073	evm.model.Hic_asm_9.1338	42	50	29	0	1171	1320	691	840	2.11E-29	71.6
gene-Aco00073	evm.model.Hic_asm_11.186	47.059	51	27	0	1168	1320	1096	1248	3.05E-25	74.8
gene-Aco00073	evm.model.Hic_asm_7.711	33.333	69	46	0	1144	1350	905	1111	2.56E-24	71.6
gene-Aco00073	evm.model.Hic_asm_7.470	36.667	60	38	0	1171	1350	1024	1203	2.51E-23	70.7
gene-Aco00073	evm.model.Hic_asm_11.454	31.008	129	89	0	964	1350	928	1314	1.33E-22	93.2
gene-Aco00073	evm.model.Hic_asm_4.263	38.235	68	42	0	775	978	559	762	3.12E-18	66.6
gene-Aco00073	evm.model.Hic_asm_0.428	38.889	54	33	0	817	978	668	829	8.29E-18	52.8
gene-Aco00074	evm.model.Hic_asm_8.319	59.712	139	56	0	1893	2309	1442	1858	7.78E-89	212
gene-Aco00075	evm.model.Hic_asm_8.198	38.095	84	52	0	286	537	248	499	1.13E-33	72.1
gene-Aco00076	evm.model.Hic_asm_3.217	54.839	62	28	0	247	432	2785	2970	1.46E-38	84.5
gene-Aco00076	evm.model.Hic_asm_3.216	40.26	77	46	0	262	492	3070	2840	3.59E-27	70.7
gene-Aco00076	evm.model.Hic_asm_3.226	35.714	56	36	0	706	873	2502	2335	1.02E-23	53.3
gene-Aco00076	evm.model.Hic_asm_7.292	45.205	73	40	0	943	1161	675	893	2.02E-15	81.7
gene-Aco00076	evm.model.Hic_asm_13.781	43.548	62	35	0	247	432	2448	2633	3.64E-15	60.6
gene-Aco00076	evm.model.Hic_asm_8.1241	48.571	35	18	0	943	1047	398	502	8.63E-15	46
gene-Aco00076	evm.model.Hic_asm_7.681	37.288	59	37	0	1012	1188	268	444	1.15E-14	61.1
gene-Aco00076	evm.model.Hic_asm_4.693	29.885	87	61	0	904	1164	2643	2903	3.03E-13	49.2
gene-Aco00076	evm.model.Hic_asm_6.206	36.667	90	57	0	397	666	3316	3047	6.14E-13	73.5
gene-Aco00076	evm.model.Hic_asm_9.379	28.814	59	42	0	526	702	290	114	3.98E-11	45.1
gene-Aco00076	evm.model.Hic_asm_4.432	34.545	55	36	0	706	870	885	1049	6.20E-11	56.5
gene-Aco00076	evm.model.Hic_asm_12.1081	37.681	69	43	0	904	1110	1182	976	9.89E-11	66.1
gene-Aco00076	evm.model.Hic_asm_5.117	28.75	80	57	0	706	945	1158	919	4.94E-10	48.3
gene-Aco00076	evm.model.Hic_asm_2.692	25	80	60	0	946	1185	343	582	1.98E-08	50.1
gene-Aco00076	evm.model.Hic_asm_14.688	33.333	66	44	0	994	1191	1880	2077	3.01E-08	57.9
gene-Aco00076	evm.model.Hic_asm_6.438	33.333	69	46	0	865	1071	724	518	5.67E-08	57
gene-Aco00076	evm.model.Hic_asm_8.457	35.556	45	29	0	1054	1188	1431	1565	2.24E-07	37.3
gene-Aco00076	evm.model.Hic_asm_11.528	24.675	77	58	0	901	1131	2927	3157	4.10E-07	41.8
gene-Aco00076	evm.model.Hic_asm_3.517	39.024	41	25	0	937	1059	1544	1422	5.73E-07	40.5
gene-Aco00076	evm.model.Hic_asm_10.1081	48.718	39	20	0	1051	1167	3750	3866	7.20E-07	53.3
gene-Aco00077	evm.model.Hic_asm_4.433	44.928	69	38	0	1	207	160	366	1.37E-13	65.7
gene-Aco00078	evm.model.Hic_asm_9.519	52.941	34	16	0	1189	1290	352	453	5.37E-08	57.4
gene-Aco00078	evm.model.Hic_asm_9.518	50	36	18	0	1189	1296	187	294	5.37E-08	57.4
gene-Aco00078	evm.model.Hic_asm_11.656	42.857	42	24	0	1162	1287	277	402	7.38E-08	57
gene-Aco00078	evm.model.Hic_asm_7.228	37.778	45	28	0	1156	1290	17	151	4.96E-07	54.2
gene-Aco00078	evm.model.Hic_asm_7.385	65	20	7	0	1228	1287	511	570	7.31E-07	42.8
gene-Aco00078	evm.model.Hic_asm_8.903.1	50	34	17	0	1189	1290	326	427	9.37E-07	53.3
gene-Aco00080	evm.model.Hic_asm_8.1587	46.226	106	57	0	1327	1644	4644	4961	8.05E-67	118
gene-Aco00080	evm.model.Hic_asm_8.903.1	60	25	10	0	1945	2019	548	622	8.18E-09	41.8
gene-Aco00080	evm.model.Hic_asm_12.557	33.333	72	48	0	202	417	25	240	9.11E-09	60.6
gene-Aco00080	evm.model.Hic_asm_9.518	51.852	27	13	0	1945	2025	403	483	3.27E-07	39.1
gene-Aco00081	evm.model.Hic_asm_8.1587	50.909	110	54	0	121	450	11277	11606	1.10E-58	145
gene-Aco00081	evm.model.Hic_asm_2.250.1	52.83	53	25	0	163	321	10601	10759	4.17E-27	73.5
gene-Aco00081	evm.model.Hic_asm_13.62	34.615	104	68	0	94	405	2839	3150	8.26E-30	73
gene-Aco00081	evm.model.Hic_asm_0.386	30.973	113	78	0	10	348	497	835	2.99E-13	73.9
gene-Aco00081	evm.model.Hic_asm_3.1014	44.286	70	39	0	145	354	1462	1671	6.11E-14	76.2
gene-Aco00081	evm.model.Hic_asm_9.1179	39.326	89	54	0	13	279	972	1238	1.59E-13	74.8
gene-Aco00081	evm.model.Hic_asm_9.1177	39.326	89	54	0	13	279	972	1238	1.59E-13	74.8
gene-Aco00081	evm.model.Hic_asm_11.874	38.961	77	47	0	139	369	746	976	3.16E-17	72.1
gene-Aco00081	evm.model.Hic_asm_7.595	37.975	79	49	0	10	246	838	1074	1.72E-14	78
gene-Aco00081	evm.model.Hic_asm_1.288	39.744	78	47	0	97	330	3325	3558	2.57E-16	74.4
gene-Aco00081	evm.model.Hic_asm_3.637	37.097	62	39	0	97	282	1348	1533	8.80E-14	61.1
gene-Aco00081	evm.model.Hic_asm_4.75	38.333	60	37	0	511	690	1516	1695	3.89E-13	48.3
gene-Aco00081	evm.model.Hic_asm_9.734	46.296	54	29	0	145	306	2123	2284	1.72E-10	64.8
gene-Aco00081	evm.model.Hic_asm_7.652	30.612	49	34	0	133	279	742	888	2.63E-09	42.3
gene-Aco00081	evm.model.Hic_asm_7.463	44.444	45	25	0	145	279	2005	2139	9.85E-08	55.6
gene-Aco00082	evm.model.Hic_asm_7.1122	49.231	65	33	0	395	589	136	330	1.08E-21	74.8
gene-Aco00082	evm.model.Hic_asm_10.35	33.871	124	82	0	863	1234	97	468	1.47E-16	86.8
gene-Aco00082	evm.model.Hic_asm_6.646	47.887	71	37	0	404	616	560	772	2.85E-15	82.2
gene-Aco00082	evm.model.Hic_asm_8.395	44.776	67	37	0	932	1132	49	249	3.01E-13	75.8
gene-Aco00082	evm.model.Hic_asm_8.394	44.776	67	37	0	932	1132	2232	2032	3.01E-13	75.8
gene-Aco00082	evm.model.Hic_asm_7.1509	42.424	66	38	0	935	1132	10	207	1.81E-10	65.2
gene-Aco00082	evm.model.Hic_asm_9.1352	44.615	65	36	0	398	592	19	213	2.02E-08	59.7
gene-Aco00083	evm.model.Hic_asm_7.1122	49.231	65	33	0	298	492	136	330	3.23E-23	77.8
gene-Aco00083	evm.model.Hic_asm_6.646	47.887	71	37	0	307	519	560	772	2.74E-15	81.9
gene-Aco00083	evm.model.Hic_asm_8.395	47.761	67	35	0	835	1035	49	249	1.32E-14	79.7
gene-Aco00083	evm.model.Hic_asm_8.394	47.761	67	35	0	835	1035	2232	2032	1.32E-14	79.7
gene-Aco00083	evm.model.Hic_asm_10.35	38.462	91	56	0	766	1038	97	369	7.91E-13	73.8
gene-Aco00083	evm.model.Hic_asm_7.1509	44.615	65	36	0	298	492	7	201	2.52E-11	68.8
gene-Aco00083	evm.model.Hic_asm_9.1352	46.154	65	35	0	301	495	19	213	2.29E-10	65.6
gene-Aco00083	evm.model.Hic_asm_7.583	27.397	73	53	0	181	399	433	651	4.55E-08	43.8
gene-Aco00084	evm.model.Hic_asm_8.1587	31.148	122	84	0	646	1011	891	1256	1.13E-31	82.6
gene-Aco00085	evm.model.Hic_asm_8.159	45.652	46	25	0	1	138	2941	3078	8.42E-19	52.4
gene-Aco00086	evm.model.Hic_asm_8.109	63.291	79	29	0	37	273	10	246	7.85E-43	130
gene-Aco00087	evm.model.Hic_asm_8.1495	48	75	39	0	399	623	548	772	1.33E-26	98.2
gene-Aco00087	evm.model.Hic_asm_4.893	40	70	42	0	402	611	196	405	2.71E-12	71.6
gene-Aco00087	evm.model.Hic_asm_14.953	33.333	72	48	0	408	623	451	666	3.18E-10	64.8
gene-Aco00087	evm.model.Hic_asm_7.1108	26.19	84	62	0	399	650	463	714	1.33E-07	56.1
gene-Aco00088	evm.model.Hic_asm_7.871	35.417	48	31	0	64	207	148	291	2.06E-07	51.9
gene-Aco00089	evm.model.Hic_asm_11.345_evm.model.Hic_asm_11.346	58.904	73	30	0	13	231	300	518	9.21E-27	116
gene-Aco00089	evm.model.Hic_asm_9.408	30.769	65	45	0	16	210	53	247	3.28E-10	61.6
gene-Aco00090	evm.model.Hic_asm_0.749	36.62	71	45	0	1	213	1373	1585	1.04E-10	64.3
gene-Aco00090	evm.model.Hic_asm_10.956.1	34.921	63	41	0	25	213	696	508	8.90E-09	57.9
gene-Aco00091	evm.model.Hic_asm_8.1433	58.841	345	142	0	1715	681	1713	679	0	389
gene-Aco00091	evm.model.Hic_asm_14.405	39.024	82	50	0	643	888	824	1069	8.43E-48	75.3
gene-Aco00091	evm.model.Hic_asm_4.388	40.404	99	59	0	628	924	952	1248	4.00E-41	94.5
gene-Aco00091	evm.model.CTG223.2	40.404	99	59	0	628	924	952	1248	4.00E-41	94.5
gene-Aco00092	evm.model.Hic_asm_8.152	51.429	140	68	0	7	426	562	981	4.28E-50	186
gene-Aco00093	evm.model.Hic_asm_8.1562	40.265	226	135	0	2760	3437	2474	3151	0	217
gene-Aco00093	evm.model.Hic_asm_6.1157	34.247	73	48	0	2034	2252	1458	1676	2.33E-10	66.5
gene-Aco00093	evm.model.Hic_asm_9.43	32.075	53	36	0	2010	2168	3811	3969	9.80E-07	39.1
gene-Aco00094	evm.model.Hic_asm_3.892	32.558	86	58	0	2035	2292	639	896	7.90E-30	63.2
gene-Aco00094	evm.model.Hic_asm_4.1040	32.031	128	87	0	1951	2334	272	655	1.86E-18	93.8
gene-Aco00094	evm.model.Hic_asm_11.847	33.824	68	45	0	1945	2148	432	635	2.38E-16	55.4
gene-Aco00094	evm.model.Hic_asm_1.418	36.207	58	37	0	2026	2199	47	220	1.25E-07	55
gene-Aco00094	evm.model.Hic_asm_0.222	37.5	56	35	0	2032	2199	2855	3022	1.25E-07	55.4
gene-Aco00095	evm.model.Hic_asm_8.1757	50	132	66	0	520	915	418	813	8.96E-99	183
gene-Aco00095	evm.model.Hic_asm_12.121	43.182	44	25	0	133	264	1305	1436	9.50E-08	53.3
gene-Aco00096	evm.model.Hic_asm_0.688	35.714	70	45	0	428	637	772	981	8.92E-26	70.7
gene-Aco00097	evm.model.Hic_asm_0.688	57.317	82	35	0	1	246	10	255	2.52E-38	122
gene-Aco00097	evm.model.Hic_asm_11.769_evm.model.Hic_asm_11.770	50	38	19	0	1	114	44	157	3.93E-11	49.6
gene-Aco00100	evm.model.Hic_asm_8.781	74.483	145	37	0	115	549	436	870	2.17E-72	265
gene-Aco00100	evm.model.Hic_asm_8.1091	47.222	72	38	0	214	429	687	902	7.57E-27	87.4
gene-Aco00100	evm.model.Hic_asm_4.895	40.964	83	49	0	214	462	736	984	7.77E-25	85.6
gene-Aco00100	evm.model.Hic_asm_0.71	49.18	61	31	0	163	345	1472	1654	9.41E-17	86.9
gene-Aco00100	evm.model.Hic_asm_8.1824	47.826	46	24	0	196	333	685	822	1.70E-16	54.4
gene-Aco00100	evm.model.CTG173.5	55.319	47	21	0	196	336	1963	2103	2.76E-16	62.1
gene-Aco00100	evm.model.Hic_asm_9.1237	55.319	47	21	0	196	336	1888	2028	2.77E-16	62.1
gene-Aco00100	evm.model.Hic_asm_10.1001	46.809	47	25	0	196	336	826	966	2.81E-16	62.5
gene-Aco00100	evm.model.Hic_asm_13.24	54.098	61	28	0	163	345	1278	1460	3.29E-16	85.1
gene-Aco00100	evm.model.Hic_asm_13.12	54.098	61	28	0	163	345	1260	1442	3.29E-16	85.1
gene-Aco00100	evm.model.Hic_asm_9.1066	40.351	57	34	0	196	366	669	839	5.14E-16	61.6
gene-Aco00100	evm.model.Hic_asm_3.1282	53.333	60	28	0	157	336	632	811	2.15E-15	82.4
gene-Aco00100	evm.model.Hic_asm_0.365.1	44.737	76	42	0	118	345	744	971	2.15E-15	82.4
gene-Aco00100	evm.model.Hic_asm_3.9	53.659	41	19	0	214	336	734	856	2.03E-14	63
gene-Aco00100	evm.model.Hic_asm_8.639	37.736	53	33	0	196	354	1526	1684	1.26E-13	52.6
gene-Aco00100	evm.model.Hic_asm_13.338	51.22	41	20	0	214	336	640	762	3.21E-13	56.7
gene-Aco00100	evm.model.Hic_asm_8.1106	46.809	47	25	0	196	336	641	781	4.34E-13	58
gene-Aco00100	evm.model.Hic_asm_14.383	41.463	41	24	0	214	336	565	687	8.02E-13	51.3
gene-Aco00100	evm.model.Hic_asm_6.679	45	60	33	0	157	336	846	1025	8.22E-13	73.8
gene-Aco00100	evm.model.Hic_asm_11.825	47.368	57	30	0	163	333	1217	1387	8.22E-13	73.8
gene-Aco00100	evm.model.Hic_asm_11.569	48.077	52	27	0	214	369	1004	1159	1.97E-12	62.1
gene-Aco00100	evm.model.Hic_asm_11.612	48.077	52	27	0	214	369	1004	1159	1.99E-12	62.1
gene-Aco00100	evm.model.Hic_asm_10.214	39.024	41	25	0	214	336	644	766	6.65E-12	49.9
gene-Aco00100	evm.model.Hic_asm_12.210	39.683	63	38	0	157	345	2629	2817	3.51E-11	68.4
gene-Aco00100	evm.model.Hic_asm_2.564	43.902	41	23	0	214	336	750	872	2.63E-10	46.3
gene-Aco00100	evm.model.Hic_asm_3.1086	48.78	41	21	0	214	336	1912	2034	3.52E-10	47.2
gene-Aco00100	evm.model.Hic_asm_4.67	34.783	46	30	0	214	351	616	753	6.66E-10	47.6
gene-Aco00100	evm.model.Hic_asm_2.863	46.512	43	23	0	208	336	718	846	1.20E-09	51.7
gene-Aco00100	evm.model.Hic_asm_13.367	39.024	41	25	0	214	336	1405	1527	1.62E-09	50.3
gene-Aco00100	evm.model.Hic_asm_7.106	44.737	38	21	0	223	336	652	765	3.04E-09	48.1
gene-Aco00100	evm.model.Hic_asm_0.181	34.615	78	51	0	154	387	1128	1361	3.84E-09	61.6
gene-Aco00100	evm.model.Hic_asm_4.66	34.884	43	28	0	214	342	613	741	1.03E-08	43.6
gene-Aco00100	evm.model.Hic_asm_10.819	43.182	44	25	0	226	357	1840	1971	1.81E-08	45.8
gene-Aco00100	evm.model.Hic_asm_13.21	43.137	51	29	0	154	306	1651	1803	3.07E-07	55.3
gene-Aco00100	evm.model.Hic_asm_13.15	43.137	51	29	0	154	306	2742	2894	3.07E-07	55.3
gene-Aco00100	evm.model.CTG281.1	43.137	51	29	0	154	306	2741	2893	3.07E-07	55.3
gene-Aco00100	evm.model.Hic_asm_7.814	58.333	24	10	0	214	285	835	906	3.83E-07	41.8
gene-Aco00100	evm.model.Hic_asm_4.78	53.846	26	12	0	214	291	3503	3580	5.05E-07	42.2
gene-Aco00101	evm.model.Hic_asm_7.1564	44.898	49	27	0	7	153	98	244	3.23E-09	57.9
gene-Aco00102	evm.model.Hic_asm_14.731	69.623	451	137	0	610	1962	613	1965	0	772
gene-Aco00103	evm.model.Hic_asm_3.892	45.349	86	47	0	2107	2364	639	896	1.92E-70	91.3
gene-Aco00103	evm.model.Hic_asm_4.1040	39.303	201	122	0	1807	2409	56	658	2.83E-46	186
gene-Aco00103	evm.model.Hic_asm_0.222	40.625	64	38	0	2524	2715	3308	3499	9.92E-32	59.7
gene-Aco00103	evm.model.Hic_asm_3.448	37.121	132	83	0	2071	2466	238	633	3.83E-30	108
gene-Aco00103	evm.model.Hic_asm_3.8	36.364	66	42	0	2518	2715	1918	2115	4.05E-18	51
gene-Aco00103	evm.model.Hic_asm_11.150	31.667	60	41	0	3466	3645	874	1053	9.55E-18	53.3
gene-Aco00103	evm.model.Hic_asm_3.449	36.449	107	68	0	2941	3261	80	400	1.86E-17	90.4
gene-Aco00103	evm.model.Hic_asm_8.1259	26.667	75	55	0	3421	3645	1153	1377	1.84E-16	54.7
gene-Aco00103	evm.model.Hic_asm_13.920	26.506	83	61	0	3415	3663	1344	1592	2.85E-15	60.6
gene-Aco00103	evm.model.Hic_asm_14.783	43.548	62	35	0	3070	3255	61	246	2.98E-11	69.8
gene-Aco00103	evm.model.Hic_asm_14.909	33.898	59	39	0	2524	2700	986	1162	1.10E-10	46.4
gene-Aco00103	evm.model.Hic_asm_11.847	37.5	56	35	0	2023	2190	438	605	6.97E-10	43.2
gene-Aco00103	evm.model.Hic_asm_0.407	28.182	110	79	0	3361	3690	4973	5302	4.79E-09	62.5
gene-Aco00103	evm.model.Hic_asm_7.488	27.193	114	83	0	1834	2175	514	855	6.58E-09	62
gene-Aco00103	evm.model.Hic_asm_1.418	42.373	59	34	0	2524	2700	480	656	1.15E-07	57.9
gene-Aco00104	evm.model.Hic_asm_14.731	74.336	226	58	0	499	1176	1360	2037	4.40E-136	398
gene-Aco00105	evm.model.Hic_asm_14.731	75.439	57	14	0	7	177	175	345	6.90E-18	85.8
gene-Aco00106	evm.model.Hic_asm_8.1462	47.222	36	19	0	111	218	281	388	2.35E-09	47.3
gene-Aco00106	evm.model.Hic_asm_3.936	47.059	34	18	0	114	215	232	333	1.97E-07	41.4
gene-Aco00108	evm.model.Hic_asm_3.318	34.677	124	81	0	649	1020	427	798	1.01E-19	96.2
gene-Aco00108	evm.model.Hic_asm_8.1542	33.019	106	71	0	703	1020	674	991	1.23E-15	82.6
gene-Aco00108	evm.model.Hic_asm_3.595	32.673	101	68	0	715	1017	727	1029	3.48E-13	74.5
gene-Aco00108	evm.model.Hic_asm_6.1321	44.737	76	42	0	784	1011	774	1001	8.02E-12	69.9
gene-Aco00109	evm.model.Hic_asm_8.1278	30.081	123	86	0	1747	2115	1672	2040	6.48E-19	62.9
gene-Aco00109	evm.model.Hic_asm_4.693	32.673	101	68	0	1459	1761	1767	2069	2.06E-15	61.6
gene-Aco00109	evm.model.Hic_asm_11.528	31.858	113	77	0	1762	2100	2348	2686	1.26E-12	73.9
gene-Aco00109	evm.model.Hic_asm_2.530	38.235	68	42	0	508	711	856	1059	8.56E-11	66.6
gene-Aco00109	evm.model.Hic_asm_3.216	33.333	75	50	0	1882	2106	2149	1925	6.96E-10	47.8
gene-Aco00109	evm.model.Hic_asm_7.336	34.615	78	51	0	1642	1875	1048	1281	1.79E-09	56.1
gene-Aco00110	evm.model.Hic_asm_8.1344	49.296	142	72	0	832	1257	452	877	3.86E-93	182
gene-Aco00110	evm.model.Hic_asm_12.1145	47.222	144	76	0	472	903	434	865	2.70E-75	179
gene-Aco00111	evm.model.Hic_asm_9.1295	52.679	112	53	0	1	336	1	336	4.39E-35	144
gene-Aco00112	evm.model.Hic_asm_1.765	73.32	506	135	0	1555	3072	1677	3194	0	919
gene-Aco00112	evm.model.Hic_asm_6.164.1	51.724	29	14	0	1324	1410	1699	1785	5.02E-16	44.6
gene-Aco00113	evm.model.Hic_asm_8.1497	43.689	103	58	0	117	425	60	368	3.80E-30	124
gene-Aco00114	evm.model.Hic_asm_8.1324	31.776	107	73	0	133	453	244	564	4.27E-13	72.5
gene-Aco00114	evm.model.Hic_asm_8.1323	28.713	101	72	0	151	453	248	550	6.54E-10	62.9
gene-Aco00114	evm.model.Hic_asm_8.1320	26.923	52	38	0	298	453	499	654	5.61E-09	40.5
gene-Aco00116	evm.model.Hic_asm_8.151	59.375	96	39	0	933	1220	805	1092	4.70E-83	133
gene-Aco00116	evm.model.Hic_asm_8.1505	40.909	88	52	0	456	719	419	682	3.96E-60	96.4
gene-Aco00116	evm.model.Hic_asm_8.1009	39.08	87	53	0	468	728	545	805	1.04E-51	81.7
gene-Aco00116	evm.model.Hic_asm_8.1008	41.538	65	38	0	999	1193	754	948	6.73E-43	66.1
gene-Aco00116	evm.model.Hic_asm_8.1007	41.538	65	38	0	999	1193	2393	2199	8.33E-41	66.1
gene-Aco00116	evm.model.Hic_asm_0.402	33.333	93	62	0	438	716	145	423	1.02E-27	68
gene-Aco00116	evm.model.Hic_asm_8.272	44.444	45	25	0	453	587	1636	1770	3.82E-13	46.9
gene-Aco00116	evm.model.Hic_asm_3.563	51.613	31	15	0	465	557	1219	1311	4.64E-13	46.9
gene-Aco00116	evm.model.Hic_asm_9.89	30.233	86	60	0	930	1187	1979	2236	4.73E-12	50.1
gene-Aco00116	evm.model.Hic_asm_9.927	26.667	90	66	0	906	1175	658	927	3.64E-11	46
gene-Aco00116	evm.model.Hic_asm_6.1286	33.333	42	28	0	462	587	473	598	2.18E-10	38.2
gene-Aco00116	evm.model.Hic_asm_6.841	40.984	61	36	0	642	824	937	1119	3.70E-10	63.4
gene-Aco00116	evm.model.Hic_asm_3.666	43.243	37	21	0	474	584	618	728	2.59E-08	41.8
gene-Aco00116	evm.model.Hic_asm_9.606.2	22.353	85	66	0	939	1193	1562	1816	2.87E-08	45.1
gene-Aco00116	evm.model.Hic_asm_7.444	36.735	49	31	0	1041	1187	829	975	8.02E-08	39.1
gene-Aco00117	evm.model.Hic_asm_1.992	50.794	63	31	0	382	570	411	599	6.06E-35	79.9
gene-Aco00117	evm.model.Hic_asm_1.636	50.794	63	31	0	382	570	411	599	6.06E-35	79.9
gene-Aco00117	evm.model.Hic_asm_7.1537	53.571	56	26	0	406	573	281	448	5.70E-27	68.9
gene-Aco00118	evm.model.Hic_asm_8.1292	65.909	88	30	0	821	1084	417	680	2.06E-102	171
gene-Aco00118	evm.model.Hic_asm_11.813	47.191	89	47	0	806	1072	162	428	3.67E-38	126
gene-Aco00118	evm.model.Hic_asm_2.205	49.495	99	50	0	788	1084	814	1110	1.13E-33	132
gene-Aco00118	evm.model.Hic_asm_2.204	56.41	78	34	0	824	1057	301	534	1.30E-33	123
gene-Aco00118	evm.model.Hic_asm_4.639	53.571	84	39	0	836	1087	16	267	2.30E-33	127
gene-Aco00118	evm.model.Hic_asm_2.444	50.505	99	49	0	788	1084	391	687	9.88E-33	132
gene-Aco00118	evm.model.Hic_asm_2.626	54.167	72	33	0	842	1057	85	300	4.95E-27	122
gene-Aco00118	evm.model.Hic_asm_6.447	50	78	39	0	839	1072	274	507	1.19E-25	111
gene-Aco00118	evm.model.Hic_asm_12.290	52	75	36	0	842	1066	154	378	5.80E-25	115
gene-Aco00118	evm.model.Hic_asm_4.1222	51.948	77	37	0	842	1072	247	477	6.37E-25	111
gene-Aco00118	evm.model.Hic_asm_4.954	51.948	77	37	0	842	1072	247	477	6.37E-25	111
gene-Aco00118	evm.model.Hic_asm_6.669	51.351	37	18	0	842	952	85	195	1.56E-22	66.1
gene-Aco00118	evm.model.Hic_asm_6.972	43.243	74	42	0	842	1063	352	573	6.47E-19	90
gene-Aco00118	evm.model.Hic_asm_4.157	45.652	46	25	0	911	1048	1878	2015	1.53E-16	57
gene-Aco00119	evm.model.Hic_asm_8.1564.2	66.748	409	136	0	10	1236	1212	2438	0	684
gene-Aco00119	evm.model.Hic_asm_8.315	29.801	151	106	0	817	1269	2465	2917	1.89E-69	106
gene-Aco00120	evm.model.Hic_asm_1.546	34.286	210	138	0	817	1446	1443	2072	2.82E-46	154
gene-Aco00120	evm.model.Hic_asm_1.187	34.286	210	138	0	817	1446	815	1444	2.83E-46	154
gene-Aco00120	evm.model.Hic_asm_1.903	39.535	129	78	0	1054	1440	1033	1419	1.16E-41	124
gene-Aco00120	evm.model.Hic_asm_9.747	38.06	134	83	0	1039	1440	1231	1632	1.64E-30	118
gene-Aco00120	evm.model.Hic_asm_14.578	38.06	134	83	0	1039	1440	1150	1551	1.64E-30	118
gene-Aco00120	evm.model.Hic_asm_8.799	38.06	134	83	0	1039	1440	1078	1479	1.65E-30	118
gene-Aco00120	evm.model.Hic_asm_12.843	38.06	134	83	0	1039	1440	1078	1479	1.65E-30	118
gene-Aco00120	evm.model.Hic_asm_6.1292	28.75	160	114	0	838	1317	2486	2007	7.08E-29	88.6
gene-Aco00120	evm.model.Hic_asm_7.298	32.192	146	99	0	838	1275	1521	1084	1.49E-28	105
gene-Aco00120	evm.model.CTG198.4	29.375	160	113	0	838	1317	2487	2008	2.48E-28	89
gene-Aco00120	evm.model.CTG197.1	29.375	160	113	0	838	1317	2487	2008	2.48E-28	89
gene-Aco00120	evm.model.Hic_asm_7.565	26.506	83	61	0	790	1038	135	383	1.30E-19	47.8
gene-Aco00120	evm.model.Hic_asm_0.750	40	80	48	0	1147	1386	14	253	1.71E-18	77.6
gene-Aco00120	evm.model.Hic_asm_11.352.1	42.5	40	23	0	1327	1446	4788	4669	3.42E-10	47.8
gene-Aco00122	evm.model.Hic_asm_7.825	71.053	228	66	0	1888	2571	1852	2535	0	387
gene-Aco00123	evm.model.Hic_asm_8.975	48.148	297	154	0	1155	265	1013	123	1.88E-56	219
gene-Aco00123	evm.model.Hic_asm_4.618	36	75	48	0	992	1216	1162	1386	3.96E-07	49.2
gene-Aco00124	evm.model.Hic_asm_8.362	69.767	215	65	0	391	1035	404	1048	0	378
gene-Aco00125	evm.model.Hic_asm_4.693	45	100	55	0	1171	1470	2304	2603	2.98E-29	108
gene-Aco00125	evm.model.Hic_asm_8.1697	43.59	78	44	0	1237	1470	2156	1923	3.11E-21	78.5
gene-Aco00125	evm.model.Hic_asm_3.217	41.379	58	34	0	1171	1344	3829	4002	7.60E-13	53.3
gene-Aco00125	evm.model.Hic_asm_9.283	47.059	68	36	0	1174	1377	1586	1383	2.17E-11	68.9
gene-Aco00125	evm.model.Hic_asm_14.661	40.984	61	36	0	1171	1353	32	214	2.26E-11	58.3
gene-Aco00125	evm.model.Hic_asm_3.216	53.659	41	19	0	1171	1293	2041	1919	5.81E-11	46.9
gene-Aco00125	evm.model.Hic_asm_8.723	43.902	41	23	0	1000	1122	1346	1468	1.16E-09	46.9
gene-Aco00125	evm.model.Hic_asm_7.671	56.098	41	18	0	1171	1293	2406	2284	1.29E-09	51.5
gene-Aco00125	evm.model.Hic_asm_12.144	48.78	41	21	0	1171	1293	3020	3142	1.53E-09	51.9
gene-Aco00125	evm.model.Hic_asm_8.1278	47.458	59	31	0	1171	1347	1915	2091	2.55E-09	62
gene-Aco00125	evm.model.Hic_asm_3.226	39.189	74	45	0	1234	1455	2571	2350	9.08E-09	60.2
gene-Aco00125	evm.model.Hic_asm_2.692	56.667	30	13	0	1234	1323	41	130	1.56E-08	43.7
gene-Aco00125	evm.model.Hic_asm_9.414	69.231	26	8	0	1216	1293	829	752	5.18E-08	39.1
gene-Aco00125	evm.model.Hic_asm_2.516	51.22	41	20	0	1174	1296	1530	1652	2.17E-07	55.6
gene-Aco00125	evm.model.Hic_asm_5.117	66.667	21	7	0	1237	1299	1223	1161	2.46E-07	37.7
gene-Aco00125	evm.model.Hic_asm_13.202	40.323	62	37	0	1195	1380	117	302	4.10E-07	54.7
gene-Aco00126	evm.model.Hic_asm_8.723	48.78	123	63	0	367	735	437	805	2.02E-55	127
gene-Aco00126	evm.model.Hic_asm_5.39	48	50	26	0	379	528	22	171	6.80E-13	64.8
gene-Aco00126	evm.model.Hic_asm_2.338	49.123	57	29	0	370	540	1005	1175	2.76E-12	70.7
gene-Aco00126	evm.model.Hic_asm_5.40	37.931	58	36	0	382	555	253	426	1.48E-11	62
gene-Aco00126	evm.model.Hic_asm_7.1431.1	41.667	60	35	0	355	534	324	503	3.21E-11	63.4
gene-Aco00126	evm.model.Hic_asm_11.436.1	41.071	56	33	0	379	546	163	330	1.07E-08	58.8
gene-Aco00126	evm.model.Hic_asm_14.737	34.615	52	34	0	379	534	484	639	1.46E-08	58.3
gene-Aco00126	evm.model.Hic_asm_0.1105	41.509	53	31	0	376	534	1531	1689	7.17E-08	56.1
gene-Aco00127	evm.model.Hic_asm_8.1278	46.857	175	93	0	160	684	1570	2094	1.07E-65	199
gene-Aco00127	evm.model.Hic_asm_2.516	52.229	157	75	0	166	636	1188	1658	9.18E-61	195
gene-Aco00127	evm.model.Hic_asm_3.219	47.445	137	72	0	856	1266	58	468	4.66E-44	156
gene-Aco00127	evm.model.Hic_asm_4.693	43.429	175	99	0	160	684	1959	2483	1.15E-41	169
gene-Aco00127	evm.model.Hic_asm_12.144	30.583	206	143	0	22	639	2537	3154	1.91E-35	137
gene-Aco00127	evm.model.Hic_asm_3.217	43.636	110	62	0	298	627	3622	3951	8.93E-35	109
gene-Aco00127	evm.model.Hic_asm_11.528	30.097	206	144	0	22	639	2093	2710	1.68E-34	127
gene-Aco00127	evm.model.Hic_asm_9.1024	30.5	200	139	0	37	636	802	1401	6.60E-31	133
gene-Aco00127	evm.model.Hic_asm_3.216	46.341	82	44	0	382	627	2164	1919	3.10E-25	87.7
gene-Aco00127	evm.model.Hic_asm_13.202	51.923	52	25	0	529	684	117	272	1.59E-21	63.8
gene-Aco00127	evm.model.Hic_asm_7.292	35.294	102	66	0	298	603	184	489	1.77E-20	81.7
gene-Aco00127	evm.model.Hic_asm_10.64	31.148	61	42	0	367	549	41	223	1.64E-19	49.2
gene-Aco00127	evm.model.Hic_asm_10.63	31.148	61	42	0	367	549	41	223	1.64E-19	49.2
gene-Aco00127	evm.model.Hic_asm_6.1317	43.75	64	36	0	1129	1320	975	1166	3.37E-19	55.1
gene-Aco00127	evm.model.Hic_asm_14.661	38.158	76	47	0	496	723	23	250	2.64E-18	62
gene-Aco00127	evm.model.Hic_asm_0.1098	39.726	73	44	0	394	612	40	258	2.80E-17	71.6
gene-Aco00127	evm.model.Hic_asm_13.443	38.961	77	47	0	79	309	415	645	8.13E-17	67.5
gene-Aco00127	evm.model.Hic_asm_7.1090	35.87	92	59	0	40	315	6	281	1.35E-15	82.6
gene-Aco00127	evm.model.Hic_asm_3.226	40.741	54	32	0	559	720	2580	2419	8.88E-13	49.6
gene-Aco00127	evm.model.Hic_asm_9.283	42.466	73	42	0	466	684	1628	1410	1.35E-11	69.3
gene-Aco00127	evm.model.Hic_asm_5.405	34.545	110	72	0	346	675	2003	1674	1.86E-11	68.9
gene-Aco00127	evm.model.Hic_asm_1.959	39.759	83	50	0	7	255	3185	2937	2.55E-11	68.4
gene-Aco00127	evm.model.Hic_asm_7.671	58.333	48	20	0	484	627	2427	2284	4.45E-10	64.3
gene-Aco00127	evm.model.Hic_asm_9.414	80	20	4	0	568	627	811	752	1.47E-09	39.1
gene-Aco00127	evm.model.Hic_asm_8.1748	27.835	97	70	0	52	342	654	944	1.58E-09	62.5
gene-Aco00127	evm.model.Hic_asm_2.676	56.25	32	14	0	565	660	895	990	3.57E-09	48.7
gene-Aco00127	evm.model.Hic_asm_5.117	63.158	19	7	0	571	627	1223	1167	1.68E-08	37.7
gene-Aco00127	evm.model.Hic_asm_8.333	50	46	23	0	1108	1245	279	142	9.83E-08	56.5
gene-Aco00127	evm.model.Hic_asm_8.1697	50	46	23	0	544	681	2183	2046	1.35E-07	56.1
gene-Aco00127	evm.model.Hic_asm_1.951	31.148	61	42	0	118	300	1358	1540	2.82E-07	43.2
gene-Aco00127	evm.model.Hic_asm_11.423	34.615	52	34	0	142	297	3215	3060	2.83E-07	51
gene-Aco00127	evm.model.Hic_asm_9.341	57.692	26	11	0	559	636	2131	2208	3.81E-07	45.5
gene-Aco00127	evm.model.Hic_asm_6.1222	26.891	119	87	0	778	1134	61	417	6.61E-07	53.8
gene-Aco00128	evm.model.Hic_asm_4.693	33.333	78	52	0	244	477	2682	2915	1.15E-19	68
gene-Aco00128	evm.model.Hic_asm_3.219	24.762	105	79	0	184	498	22	336	6.75E-14	59.7
gene-Aco00128	evm.model.Hic_asm_12.54	26.207	145	107	0	211	645	121	555	4.14E-13	73.5
gene-Aco00128	evm.model.Hic_asm_11.528	28.846	104	74	0	187	498	2912	3223	7.02E-09	55.6
gene-Aco00128	evm.model.Hic_asm_8.1697	30.612	49	34	0	1	147	2069	1923	9.38E-09	38.6
gene-Aco00128	evm.model.Hic_asm_0.1098	25.926	108	80	0	226	549	503	826	1.03E-07	52.8
gene-Aco00129	evm.model.Hic_asm_10.304	37.607	117	73	0	1363	1713	1386	1736	3.79E-61	89.5
gene-Aco00129	evm.model.Hic_asm_4.383	33.333	84	56	0	1363	1614	1599	1850	1.91E-41	61.6
gene-Aco00129	evm.model.Hic_asm_8.1223	35.632	87	56	0	1453	1713	25	285	1.76E-31	65.7
gene-Aco00129	evm.model.Hic_asm_2.617	55.556	45	20	0	1363	1497	2469	2603	2.95E-22	63.4
gene-Aco00129	evm.model.Hic_asm_9.305	40.845	71	42	0	1363	1575	173	385	1.15E-14	69.8
gene-Aco00129	evm.model.Hic_asm_9.614	37.5	56	35	0	1402	1569	726	559	9.02E-14	45.5
gene-Aco00129	evm.model.Hic_asm_0.1055	37.931	58	36	0	2395	2568	1306	1479	9.09E-14	53.8
gene-Aco00129	evm.model.Hic_asm_12.951	55.556	45	20	0	1363	1497	1912	2046	1.06E-13	63.4
gene-Aco00129	evm.model.Hic_asm_13.750	44.444	54	30	0	2404	2565	1118	1279	1.46E-13	56.1
gene-Aco00129	evm.model.Hic_asm_13.727	44.444	54	30	0	2404	2565	1118	1279	1.46E-13	56.1
gene-Aco00129	evm.model.Hic_asm_12.627	43.333	60	34	0	2398	2577	2254	2075	4.99E-08	58.3
gene-Aco00129	evm.model.Hic_asm_2.106	22.951	61	47	0	1435	1617	2	184	6.08E-08	40
gene-Aco00129	evm.model.Hic_asm_3.217	48.649	37	19	0	1363	1473	933	1043	2.57E-07	45.1
gene-Aco00131	evm.model.Hic_asm_8.724	42.138	159	92	0	328	804	377	853	1.90E-41	169
gene-Aco00132	evm.model.Hic_asm_14.526.1	64.815	594	209	0	2707	4488	2629	4410	0	977
gene-Aco00132	evm.model.Hic_asm_3.431	32.258	62	42	0	259	444	328	513	6.03E-07	55.6
gene-Aco00133	evm.model.Hic_asm_8.726	69.543	197	60	0	4876	5466	5104	5694	0	372
gene-Aco00133	evm.model.Hic_asm_6.840	42.857	77	44	0	3250	3480	1277	1507	8.25E-15	82.4
gene-Aco00133	evm.model.Hic_asm_9.42	37.333	75	47	0	3274	3498	4885	5109	1.01E-09	65.5
gene-Aco00133	evm.model.Hic_asm_7.368	40.299	67	40	0	3289	3489	2595	2795	2.60E-09	64.1
gene-Aco00133	evm.model.Hic_asm_11.239	36.111	72	46	0	3289	3504	3438	3653	1.74E-08	61.4
gene-Aco00133	evm.model.Hic_asm_3.300	32.877	73	49	0	3289	3507	6916	7134	3.00E-07	57.3
gene-Aco00134	evm.model.Hic_asm_8.1080	61.438	153	59	0	884	1342	868	1326	2.03E-105	240
gene-Aco00134	evm.model.Hic_asm_8.1078	57.516	153	65	0	884	1342	410	868	1.51E-89	228
gene-Aco00134	evm.model.Hic_asm_6.1156	38.562	153	94	0	839	1297	635	1093	7.45E-56	138
gene-Aco00134	evm.model.Hic_asm_14.911	34.848	132	86	0	884	1279	583	978	1.39E-52	115
gene-Aco00134	evm.model.Hic_asm_14.910	36.842	133	84	0	881	1279	580	978	2.57E-52	121
gene-Aco00134	evm.model.Hic_asm_2.424	31.169	154	106	0	836	1297	555	1016	1.24E-51	124
gene-Aco00134	evm.model.Hic_asm_14.169	32.468	154	104	0	836	1297	887	1348	2.82E-50	120
gene-Aco00134	evm.model.Hic_asm_8.846	34.839	155	101	0	839	1303	1020	1484	3.74E-47	130
gene-Aco00134	evm.model.Hic_asm_4.128	34.722	144	94	0	839	1270	601	1032	1.60E-45	119
gene-Aco00134	evm.model.Hic_asm_1.655	39.516	124	75	0	965	1336	858	1229	4.87E-43	110
gene-Aco00134	evm.model.Hic_asm_6.781	26.144	153	113	0	839	1297	616	1074	1.29E-38	100
gene-Aco00134	evm.model.Hic_asm_0.794	35.088	114	74	0	956	1297	1222	1563	2.13E-37	97.7
gene-Aco00134	evm.model.Hic_asm_8.845	26.772	127	93	0	884	1264	773	1153	5.85E-35	76.7
gene-Aco00134	evm.model.Hic_asm_14.649	30.526	95	66	0	878	1162	704	988	2.18E-33	70.3
gene-Aco00134	evm.model.Hic_asm_7.1073	33.083	133	89	0	881	1279	298	696	4.60E-33	104
gene-Aco00134	evm.model.Hic_asm_11.477	29.808	104	73	0	965	1276	822	1133	1.50E-30	81.3
gene-Aco00134	evm.model.Hic_asm_11.683	29.31	116	82	0	965	1312	719	1066	2.14E-30	90.4
gene-Aco00134	evm.model.Hic_asm_6.192	23.664	131	100	0	872	1264	634	1026	1.07E-29	67
gene-Aco00134	evm.model.Hic_asm_11.1013	36.047	86	55	0	965	1222	697	954	2.08E-28	82.2
gene-Aco00134	evm.model.Hic_asm_11.1012	36.047	86	55	0	965	1222	1048	1305	2.29E-28	82.6
gene-Aco00134	evm.model.Hic_asm_11.1147	32.184	87	59	0	1025	1285	788	1048	9.09E-28	64.8
gene-Aco00134	evm.model.Hic_asm_6.702	29.464	112	79	0	962	1297	944	1279	2.28E-27	75.8
gene-Aco00134	evm.model.Hic_asm_10.1010	20.667	150	119	0	839	1288	689	1138	5.21E-27	69.3
gene-Aco00134	evm.model.Hic_asm_10.1012	29.63	81	57	0	413	655	261	503	2.92E-12	52.8
gene-Aco00135	evm.model.Hic_asm_8.1183	45.455	66	36	0	283	480	1312	1509	5.83E-32	85.4
gene-Aco00135	evm.model.Hic_asm_8.1182	46.269	67	36	0	283	483	814	1014	9.65E-31	84.5
gene-Aco00135	evm.model.Hic_asm_4.995	43.75	48	27	0	271	414	1329	1472	4.10E-27	65.7
gene-Aco00135	evm.model.Hic_asm_7.1070	46.341	41	22	0	280	402	906	1028	9.67E-38	65.7
gene-Aco00135	evm.model.Hic_asm_2.356	54.545	44	20	0	4	135	4248	4379	3.09E-37	70.3
gene-Aco00135	evm.model.Hic_asm_10.955	45.833	48	26	0	271	414	1423	1566	5.84E-27	62.9
gene-Aco00135	evm.model.Hic_asm_9.57	40.984	61	36	0	10	192	5482	5664	5.92E-21	69.3
gene-Aco00135	evm.model.Hic_asm_9.108	40.984	61	36	0	10	192	5798	5980	3.19E-21	69.3
gene-Aco00135	evm.model.Hic_asm_8.5	42.222	45	26	0	289	423	1396	1530	2.12E-19	59.7
gene-Aco00135	evm.model.Hic_asm_11.617	60	45	18	0	280	414	731	865	1.43E-30	73
gene-Aco00135	evm.model.Hic_asm_6.719	45.238	42	23	0	289	414	5155	5280	5.44E-31	57.4
gene-Aco00135	evm.model.Hic_asm_3.307	60	45	18	0	280	414	685	819	2.18E-30	73
gene-Aco00135	evm.model.Hic_asm_8.447	37.5	64	40	0	226	417	5874	6065	5.40E-29	64.8
gene-Aco00135	evm.model.Hic_asm_3.622	48.387	31	16	0	301	393	4974	5066	1.20E-25	54.2
gene-Aco00135	evm.model.Hic_asm_8.20	35.294	68	44	0	19	222	4669	4872	6.64E-15	58.8
gene-Aco00135	evm.model.Hic_asm_8.435	38.596	57	35	0	247	417	470	640	1.42E-11	56.1
gene-Aco00135	evm.model.Hic_asm_5.460	53.125	32	15	0	550	645	5881	5976	2.34E-21	49.6
gene-Aco00135	evm.model.Hic_asm_3.970	44.444	45	25	0	361	495	1015	1149	2.19E-18	55.6
gene-Aco00135	evm.model.Hic_asm_8.24	44.186	43	24	0	286	414	5288	5416	9.20E-21	56.1
gene-Aco00135	evm.model.Hic_asm_12.372	46.809	47	25	0	274	414	1771	1911	6.92E-20	64.8
gene-Aco00135	evm.model.Hic_asm_3.1170	43.902	41	23	0	361	483	2284	2406	1.32E-19	61.1
gene-Aco00135	evm.model.Hic_asm_3.621.2	41.026	39	23	0	427	543	4023	4139	1.29E-10	40.5
gene-Aco00135	evm.model.Hic_asm_13.353	52.941	17	8	0	298	348	682	732	2.23E-19	35
gene-Aco00135	evm.model.Hic_asm_4.88	41.667	36	21	0	139	246	1248	1355	7.14E-09	38.2
gene-Aco00135	evm.model.Hic_asm_1.896.4	46.429	28	15	0	421	504	2379	2462	2.77E-15	37.7
gene-Aco00135	evm.model.Hic_asm_0.727	51.429	35	17	0	289	393	31526	31630	1.02E-16	51.9
gene-Aco00135	evm.model.Hic_asm_8.103.1	36.842	38	24	0	301	414	729	842	7.52E-12	46.9
gene-Aco00135	evm.model.Hic_asm_7.1176	42.857	42	24	0	256	381	744	869	3.70E-15	54.2
gene-Aco00135	evm.model.Hic_asm_8.241	40	35	21	0	289	393	888	992	2.03E-16	44.6
gene-Aco00135	evm.model.Hic_asm_3.746	45	40	22	0	361	480	386	505	4.04E-08	46.9
gene-Aco00135	evm.model.Hic_asm_13.354	68.75	16	5	0	433	480	1474	1521	6.06E-14	36.8
gene-Aco00135	evm.model.Hic_asm_4.562	48.485	33	17	0	277	375	4244	4342	7.06E-15	49.2
gene-Aco00135	evm.model.Hic_asm_9.387	51.282	39	19	0	277	393	93	209	8.07E-15	59.3
gene-Aco00135	evm.model.Hic_asm_3.1081	36.957	46	29	0	157	294	763	900	1.78E-12	43.7
gene-Aco00135	evm.model.Hic_asm_1.641	50	38	19	0	280	393	1212	1325	1.93E-13	59.3
gene-Aco00135	evm.model.Hic_asm_1.823	47.368	38	20	0	280	393	1372	1485	5.32E-11	54.2
gene-Aco00135	evm.model.Hic_asm_8.850	44.737	38	21	0	10	123	1165	1278	1.33E-12	50.1
gene-Aco00135	evm.model.Hic_asm_8.448	51.515	33	16	0	280	378	1581	1679	6.89E-13	52.4
gene-Aco00135	evm.model.Hic_asm_2.123	42.424	33	19	0	277	375	528	626	1.81E-11	47.8
gene-Aco00135	evm.model.Hic_asm_11.737	40.625	32	19	0	280	375	2051	2146	2.05E-11	38.6
gene-Aco00135	evm.model.Hic_asm_1.402	37.209	43	27	0	292	420	785	913	2.90E-11	46.4
gene-Aco00135	evm.model.Hic_asm_11.1073	44.444	36	20	0	151	258	3229	3336	8.64E-11	43.7
gene-Aco00135	evm.model.Hic_asm_3.1216	44.681	47	26	0	4	144	3303	3443	3.36E-09	54.2
gene-Aco00135	evm.model.Hic_asm_13.121	37.143	35	22	0	19	123	655	759	1.10E-08	35
gene-Aco00135	evm.model.Hic_asm_12.989	54.545	22	10	0	289	354	2551	2616	1.30E-08	43.2
gene-Aco00135	evm.model.Hic_asm_7.599	51.724	29	14	0	289	375	550	636	5.40E-08	46.4
gene-Aco00135	evm.model.Hic_asm_12.988	50	16	8	0	571	618	2362	2409	1.84E-08	29
gene-Aco00135	evm.model.Hic_asm_6.713	54.545	22	10	0	145	210	1099	1164	2.00E-08	35
gene-Aco00135	evm.model.Hic_asm_9.781	52.941	17	8	0	298	348	5188	5238	3.29E-08	28.6
gene-Aco00135	evm.model.Hic_asm_0.42	54.545	22	10	0	148	213	637	702	4.02E-08	34.5
gene-Aco00135	evm.model.Hic_asm_6.1341	45.455	33	18	0	280	378	652	750	3.52E-07	53.3
gene-Aco00135	evm.model.Hic_asm_9.782	40	25	15	0	418	492	2383	2457	5.95E-07	30.4
gene-Aco00136	evm.model.Hic_asm_0.222	34.161	161	106	0	2539	3021	3719	4201	6.52E-86	147
gene-Aco00136	evm.model.Hic_asm_11.150	34.161	161	106	0	2539	3021	328	810	1.03E-54	147
gene-Aco00136	evm.model.Hic_asm_3.8	31.387	137	94	0	2545	2955	2329	2739	2.46E-47	101
gene-Aco00136	evm.model.Hic_asm_8.1259	31.707	123	84	0	2656	3024	760	1128	5.73E-47	95
gene-Aco00136	evm.model.Hic_asm_14.909	31.21	157	108	0	2551	3021	1502	1972	3.85E-45	124
gene-Aco00136	evm.model.Hic_asm_3.892	35.294	102	66	0	2650	2955	1481	1786	4.87E-42	90
gene-Aco00136	evm.model.Hic_asm_4.1040	32.5	200	135	0	1426	2025	56	655	2.72E-31	136
gene-Aco00136	evm.model.Hic_asm_10.191	51.685	89	43	0	1	267	1848	2114	4.05E-28	125
gene-Aco00136	evm.model.Hic_asm_13.920	46.269	67	36	0	3052	3252	1365	1565	3.54E-25	73.9
gene-Aco00136	evm.model.Hic_asm_1.418	43.077	65	37	0	2134	2328	474	668	2.43E-22	64.3
gene-Aco00136	evm.model.Hic_asm_7.488	31.579	171	117	0	1282	1794	343	855	1.56E-20	100
gene-Aco00136	evm.model.Hic_asm_14.974	48.077	52	27	0	3100	3255	1	156	1.69E-09	63.8
gene-Aco00136	evm.model.Hic_asm_11.847	36.364	55	35	0	1642	1806	438	602	1.42E-08	40.9
gene-Aco00136	evm.model.Hic_asm_3.448	35.526	76	49	0	1684	1911	232	459	4.05E-08	59.3
gene-Aco00137	evm.model.Hic_asm_12.1034.8	38.462	156	96	0	832	1299	1142	1609	1.47E-85	153
gene-Aco00137	evm.model.Hic_asm_12.1031	41.026	156	92	0	832	1299	967	1434	4.99E-75	158
gene-Aco00137	evm.model.Hic_asm_12.1030	41.026	156	92	0	832	1299	1111	1578	1.23E-70	151
gene-Aco00138	evm.model.Hic_asm_12.1031	39.744	156	94	0	553	1020	967	1434	5.75E-71	156
gene-Aco00138	evm.model.Hic_asm_12.1034.8	39.744	156	94	0	553	1020	1142	1609	2.90E-69	153
gene-Aco00138	evm.model.Hic_asm_12.1030	39.744	156	94	0	553	1020	1111	1578	2.93E-67	149
gene-Aco00139	evm.model.Hic_asm_0.407	43.564	101	57	0	34	336	4967	5269	3.15E-37	120
gene-Aco00140	evm.model.Hic_asm_8.1594	57.353	68	29	0	622	825	1064	1267	9.91E-40	100
gene-Aco00141	evm.model.Hic_asm_8.1594	38.889	72	44	0	1018	1233	3377	3592	2.01E-27	68.3
gene-Aco00142	evm.model.Hic_asm_8.1005	53.684	95	44	0	584	868	895	1179	3.51E-99	146
gene-Aco00142	evm.model.Hic_asm_7.903.1	31.928	166	113	0	353	850	881	1378	6.36E-34	120
gene-Aco00142	evm.model.Hic_asm_10.980	29.63	81	57	0	590	832	526	768	2.81E-26	60.6
gene-Aco00142	evm.model.Hic_asm_2.866	32.5	80	54	0	32	271	52	291	5.52E-22	60.6
gene-Aco00142	evm.model.Hic_asm_4.138	30.208	96	67	0	263	550	360	647	1.62E-20	57.4
gene-Aco00142	evm.model.Hic_asm_2.597	31.056	161	111	0	92	574	40	522	5.61E-20	98.7
gene-Aco00142	evm.model.Hic_asm_3.850	36.066	61	39	0	89	271	181	363	3.74E-12	46.9
gene-Aco00142	evm.model.Hic_asm_0.656	27.869	61	44	0	569	751	638	820	7.54E-09	41.8
gene-Aco00142	evm.model.Hic_asm_11.377	31.148	61	42	0	89	271	303	485	6.40E-08	41.4
gene-Aco00143	evm.model.Hic_asm_1.622	38.889	36	22	0	2149	2256	1693	1586	1.10E-14	46.4
gene-Aco00144	evm.model.Hic_asm_8.1464	52.303	304	145	0	1897	2808	2233	3144	0	379
gene-Aco00144	evm.model.Hic_asm_8.159	26.087	230	170	0	1897	2586	2167	2856	9.99E-37	108
gene-Aco00144	evm.model.Hic_asm_11.331	35.036	137	89	0	2017	2427	2125	2535	3.67E-24	107
gene-Aco00144	evm.model.Hic_asm_14.342	28.866	97	69	0	2032	2322	2721	3011	6.39E-14	56.3
gene-Aco00144	evm.model.Hic_asm_12.500	31.081	74	51	0	2095	2316	3220	3441	2.02E-07	48.1
gene-Aco00145	evm.model.Hic_asm_8.647.1	41.463	41	24	0	22	144	87	209	1.34E-13	51
gene-Aco00146	evm.model.Hic_asm_3.51	48.485	33	17	0	792	890	252	350	1.20E-11	58.8
gene-Aco00146	evm.model.Hic_asm_3.192	52.941	34	16	0	1008	1109	912	1013	1.34E-08	60.2
gene-Aco00146	evm.model.Hic_asm_11.396	45.161	31	17	0	1032	1124	1671	1763	1.82E-07	41.8
gene-Aco00148	evm.model.Hic_asm_12.144	36.957	92	58	0	502	777	2699	2974	8.52E-46	83.1
gene-Aco00148	evm.model.Hic_asm_11.528	42.529	87	50	0	502	762	2255	2515	8.44E-38	90
gene-Aco00148	evm.model.Hic_asm_4.693	45.902	61	33	0	781	963	2259	2441	1.66E-33	68.4
gene-Aco00148	evm.model.Hic_asm_9.1024	39.13	92	56	0	502	777	949	1224	6.16E-26	85.8
gene-Aco00148	evm.model.Hic_asm_8.167.2	74.074	54	14	0	79	240	114	275	1.55E-22	105
gene-Aco00148	evm.model.Hic_asm_3.217	33.333	75	50	0	757	981	3760	3984	4.02E-19	55.1
gene-Aco00148	evm.model.Hic_asm_3.216	36.842	57	36	0	781	951	2086	1916	8.20E-16	49.2
gene-Aco00148	evm.model.Hic_asm_7.292	40	50	30	0	781	930	346	495	8.03E-14	45.1
gene-Aco00148	evm.model.Hic_asm_0.1098	25.926	108	80	0	1156	1479	452	775	6.64E-13	55.1
gene-Aco00148	evm.model.Hic_asm_3.226	29.091	55	39	0	607	771	2798	2634	1.52E-12	40.9
gene-Aco00148	evm.model.Hic_asm_9.341	33.333	84	56	0	1234	1485	2484	2735	6.07E-12	60.2
gene-Aco00148	evm.model.Hic_asm_10.64	40.741	27	16	0	874	954	234	314	1.51E-11	40
gene-Aco00148	evm.model.Hic_asm_10.63	40.741	27	16	0	874	954	234	314	1.51E-11	40
gene-Aco00148	evm.model.Hic_asm_1.959	39.474	38	23	0	322	435	3185	3072	1.18E-10	35
gene-Aco00148	evm.model.Hic_asm_8.1748	36.765	68	43	0	502	705	786	989	1.62E-10	59.3
gene-Aco00148	evm.model.Hic_asm_8.1278	35.484	62	40	0	781	966	1870	2055	2.14E-10	65.7
gene-Aco00148	evm.model.Hic_asm_7.726	34.091	88	58	0	1219	1482	398	661	2.14E-10	65.7
gene-Aco00148	evm.model.Hic_asm_2.692	28.571	84	60	0	1228	1479	343	594	6.05E-09	49.2
gene-Aco00148	evm.model.Hic_asm_2.516	42.857	56	32	0	781	948	1482	1649	3.44E-08	58.3
gene-Aco00148	evm.model.Hic_asm_7.671	40.741	54	32	0	796	957	2436	2275	1.68E-07	56.1
gene-Aco00148	evm.model.Hic_asm_9.283	40.816	49	29	0	787	933	1628	1482	3.18E-07	55.1
gene-Aco00148	evm.model.Hic_asm_11.423	33.333	72	48	0	709	924	2971	2756	3.18E-07	55.1
gene-Aco00149	evm.model.Hic_asm_8.576	45.455	55	30	0	405	569	283	447	8.92E-26	75.3
gene-Aco00150	evm.model.Hic_asm_14.185	76.14	285	68	0	247	1101	1045	1899	3.58E-147	510
gene-Aco00150	evm.model.CTG65.5	41.905	105	61	0	748	1062	598	912	4.08E-54	107
gene-Aco00150	evm.model.CTG5.36	41.905	105	61	0	748	1062	598	912	4.08E-54	107
gene-Aco00150	evm.model.CTG4.1	41.905	105	61	0	748	1062	598	912	4.08E-54	107
gene-Aco00151	evm.model.Hic_asm_8.7	26.087	92	68	0	382	657	202	477	2.97E-10	50.6
gene-Aco00152	evm.model.Hic_asm_4.693	39.64	222	134	0	1054	1719	1962	2627	7.80E-71	225
gene-Aco00152	evm.model.Hic_asm_11.528	39.326	178	108	0	1009	1542	2189	2722	1.38E-37	156
gene-Aco00152	evm.model.Hic_asm_12.1052	49.367	79	40	0	472	708	226	462	1.95E-37	100
gene-Aco00152	evm.model.Hic_asm_8.1278	38.824	170	104	0	1054	1563	1573	2082	1.27E-36	153
gene-Aco00152	evm.model.Hic_asm_9.1024	37.278	169	106	0	1009	1515	883	1389	6.22E-36	150
gene-Aco00152	evm.model.Hic_asm_12.144	34.911	169	110	0	1018	1524	2642	3148	1.49E-34	146
gene-Aco00152	evm.model.Hic_asm_3.217	34.091	132	87	0	1171	1566	3604	3999	1.98E-32	95
gene-Aco00152	evm.model.Hic_asm_2.516	37.333	150	94	0	1075	1524	1206	1655	1.49E-30	133
gene-Aco00152	evm.model.Hic_asm_3.216	43.023	86	49	0	1288	1545	2149	1892	5.55E-28	84.9
gene-Aco00152	evm.model.Hic_asm_10.63	38.356	73	45	0	1240	1458	23	241	3.53E-19	61.6
gene-Aco00152	evm.model.Hic_asm_10.64	39.13	69	42	0	1252	1458	35	241	4.82E-19	61.1
gene-Aco00152	evm.model.Hic_asm_13.443	42.424	66	38	0	1009	1206	454	651	5.86E-18	67
gene-Aco00152	evm.model.Hic_asm_8.1697	33.333	84	56	0	1462	1713	2156	1905	1.97E-17	64.3
gene-Aco00152	evm.model.Hic_asm_9.414	50	36	18	0	1255	1362	1006	899	3.97E-17	45.1
gene-Aco00152	evm.model.Hic_asm_3.226	31.818	88	60	0	1435	1698	2595	2332	1.77E-16	55.1
gene-Aco00152	evm.model.Hic_asm_11.423	48.214	56	29	0	1033	1200	3215	3048	5.46E-16	67
gene-Aco00152	evm.model.Hic_asm_7.292	37.037	108	68	0	1171	1494	166	489	4.77E-15	80.8
gene-Aco00152	evm.model.Hic_asm_9.283	41.463	82	48	0	1357	1602	1628	1383	7.90E-15	80.8
gene-Aco00152	evm.model.Hic_asm_6.1222	25.62	121	90	0	1678	2040	61	423	3.62E-14	51.9
gene-Aco00152	evm.model.Hic_asm_5.405	35.455	110	71	0	1237	1566	2003	1674	3.87E-14	78.5
gene-Aco00152	evm.model.Hic_asm_8.1748	34.545	110	72	0	949	1278	660	989	5.31E-14	78
gene-Aco00152	evm.model.Hic_asm_7.671	47.059	51	27	0	1360	1512	2442	2290	2.27E-13	67
gene-Aco00152	evm.model.Hic_asm_0.1098	45	80	44	0	1264	1503	19	258	3.57E-13	75.3
gene-Aco00152	evm.model.Hic_asm_2.676	40	50	30	0	1381	1530	820	969	3.01E-10	40
gene-Aco00152	evm.model.Hic_asm_1.959	53.659	41	19	0	1021	1143	3062	2940	6.12E-10	51.9
gene-Aco00152	evm.model.Hic_asm_2.762	52.273	44	21	0	103	234	1122	1253	1.89E-09	62.9
gene-Aco00152	evm.model.Hic_asm_7.1090	35	60	39	0	1021	1200	96	275	2.60E-09	62.5
gene-Aco00152	evm.model.Hic_asm_14.238	37.288	59	37	0	79	255	444	620	2.64E-09	55.6
gene-Aco00152	evm.model.Hic_asm_7.726	30.693	101	70	0	1750	2052	374	676	9.26E-09	60.6
gene-Aco00152	evm.model.Hic_asm_14.661	40	60	36	0	1387	1566	23	202	9.26E-09	60.6
gene-Aco00152	evm.model.Hic_asm_14.941	39.216	51	31	0	109	261	1236	1388	1.57E-08	57
gene-Aco00152	evm.model.Hic_asm_2.692	43.75	32	18	0	2212	2307	745	840	3.00E-08	43.7
gene-Aco00152	evm.model.Hic_asm_14.948	58.824	34	14	0	154	255	1211	1312	6.23E-08	57.9
gene-Aco00152	evm.model.Hic_asm_9.1090	37.037	54	34	0	1033	1194	1979	2140	8.64E-08	55.6
gene-Aco00152	evm.model.Hic_asm_8.1817.1	42.424	33	19	0	1378	1476	744	646	1.53E-07	37.3
gene-Aco00152	evm.model.Hic_asm_2.851	33.962	53	35	0	2197	2355	548	706	1.81E-07	46.9
gene-Aco00152	evm.model.Hic_asm_0.594.2	42.105	57	33	0	91	261	1159	1329	5.75E-07	54.7
gene-Aco00152	evm.model.Hic_asm_9.341	25.61	82	61	0	1789	2034	2484	2729	9.29E-07	39.6
gene-Aco00153	evm.model.Hic_asm_8.1214	31.892	185	126	0	3868	4422	5029	5583	2.25E-102	125
gene-Aco00153	evm.model.Hic_asm_6.658	30.337	89	62	0	2959	3225	4270	4536	3.82E-43	63.6
gene-Aco00153	evm.model.Hic_asm_5.405	50	126	63	0	2116	2493	1988	1611	1.20E-48	144
gene-Aco00153	evm.model.Hic_asm_7.186	38.947	95	58	0	3307	3591	3439	3723	1.23E-45	78.7
gene-Aco00153	evm.model.Hic_asm_4.693	38.562	153	94	0	2113	2571	2157	2615	5.98E-39	134
gene-Aco00153	evm.model.Hic_asm_7.292	59.722	72	29	0	2143	2358	274	489	3.05E-38	102
gene-Aco00153	evm.model.Hic_asm_3.217	56.25	112	49	0	2116	2451	3685	4020	5.13E-35	149
gene-Aco00153	evm.model.Hic_asm_3.216	58.537	82	34	0	2152	2397	2149	1904	6.58E-34	122
gene-Aco00153	evm.model.Hic_asm_3.226	40.217	92	55	0	2281	2556	2613	2338	1.08E-28	87.9
gene-Aco00153	evm.model.Hic_asm_5.117	46.296	54	29	0	2398	2559	1152	991	8.40E-27	67.3
gene-Aco00153	evm.model.Hic_asm_11.528	37.864	103	64	0	2074	2382	2390	2698	8.85E-26	97.4
gene-Aco00153	evm.model.Hic_asm_7.681	43.75	80	45	0	2695	2934	268	507	9.53E-22	87.9
gene-Aco00153	evm.model.Hic_asm_12.144	43.182	88	50	0	2119	2382	2879	3142	3.52E-21	81
gene-Aco00153	evm.model.Hic_asm_10.63	28.736	87	62	0	2608	2868	537	797	6.66E-19	49.5
gene-Aco00153	evm.model.Hic_asm_10.64	28.736	87	62	0	2608	2868	537	797	9.04E-19	49.5
gene-Aco00153	evm.model.Hic_asm_0.1098	36.25	80	51	0	2128	2367	19	258	9.64E-19	64.6
gene-Aco00153	evm.model.Hic_asm_6.438	37.879	66	41	0	2569	2766	703	506	2.53E-18	60.9
gene-Aco00153	evm.model.Hic_asm_8.1278	41.121	107	63	0	2119	2439	1774	2094	1.09E-17	91.5
gene-Aco00153	evm.model.Hic_asm_2.516	36.893	103	65	0	2074	2382	1341	1649	3.53E-16	86.5
gene-Aco00153	evm.model.Hic_asm_9.1024	48.193	83	43	0	2134	2382	1144	1392	4.85E-16	86
gene-Aco00153	evm.model.Hic_asm_14.661	44.286	70	39	0	2230	2439	2	211	1.14E-15	74.6
gene-Aco00153	evm.model.Hic_asm_4.432	37.374	99	62	0	2392	2688	885	1181	2.36E-15	83.7
gene-Aco00153	evm.model.Hic_asm_8.1241	26.263	99	73	0	2434	2730	206	502	8.13E-15	66.4
gene-Aco00153	evm.model.Hic_asm_9.1351	37.5	56	35	0	2584	2751	238	405	2.24E-12	49
gene-Aco00153	evm.model.Hic_asm_4.700	50	56	28	0	2278	2445	2599	2766	8.88E-12	71.9
gene-Aco00153	evm.model.Hic_asm_2.692	28.431	102	73	0	2572	2877	286	591	3.27E-11	54.5
gene-Aco00153	evm.model.Hic_asm_14.688	33.333	69	46	0	2710	2916	1913	2119	8.15E-11	68.7
gene-Aco00153	evm.model.Hic_asm_12.1081	39.437	71	43	0	2581	2793	1188	976	7.47E-10	65.5
gene-Aco00153	evm.model.Hic_asm_8.457	60.606	33	13	0	2635	2733	1331	1429	3.50E-09	40.8
gene-Aco00153	evm.model.Hic_asm_9.414	47.059	34	18	0	2119	2220	1006	905	2.99E-08	39.4
gene-Aco00153	evm.model.Hic_asm_3.784	58.824	34	14	0	2632	2733	145	44	4.18E-08	46.3
gene-Aco00153	evm.model.Hic_asm_10.37	43.396	53	30	0	2572	2730	160	2	1.82E-07	49.5
gene-Aco00154	evm.model.Hic_asm_8.1214	58.416	101	42	0	16	318	1282	1584	2.31E-69	149
gene-Aco00154	evm.model.Hic_asm_6.658	40.58	69	41	0	64	270	1078	1284	3.81E-09	55.6
gene-Aco00155	evm.model.Hic_asm_11.499	20.158	253	202	0	1344	586	1190	432	9.54E-12	70.3
gene-Aco00155	evm.model.Hic_asm_2.455	20.976	205	162	0	1404	790	1290	1904	1.66E-10	66.1
gene-Aco00155	evm.model.Hic_asm_4.693	37.097	62	39	0	1417	1602	1983	2168	2.43E-10	47.4
gene-Aco00155	evm.model.Hic_asm_12.651	20	95	76	0	864	580	5352	5068	6.88E-07	31.3
gene-Aco00156	evm.model.Hic_asm_8.1847	72.388	134	37	0	501	902	1561	1962	4.22E-75	275
gene-Aco00156	evm.model.Hic_asm_8.1214	28.571	77	55	0	1389	1619	454	684	1.56E-24	51.5
gene-Aco00156	evm.model.Hic_asm_3.1116	50	58	29	0	1272	1445	1952	2125	6.75E-20	83.5
gene-Aco00156	evm.model.Hic_asm_13.645	52.459	61	29	0	1254	1436	608	790	1.69E-16	86.3
gene-Aco00156	evm.model.Hic_asm_8.126	43.548	62	35	0	1260	1445	483	668	2.14E-15	82.6
gene-Aco00156	evm.model.Hic_asm_8.125	43.548	62	35	0	1260	1445	1839	1654	2.14E-15	82.6
gene-Aco00156	evm.model.Hic_asm_12.668	50.943	53	26	0	501	659	112	270	4.04E-15	81.7
gene-Aco00156	evm.model.Hic_asm_4.613	49.057	53	27	0	1272	1430	5055	5213	5.13E-14	78
gene-Aco00156	evm.model.Hic_asm_5.502	41.935	62	36	0	1260	1445	553	738	1.33E-13	76.7
gene-Aco00156	evm.model.Hic_asm_12.704	46.296	54	29	0	1275	1436	1675	1836	1.33E-13	76.7
gene-Aco00156	evm.model.Hic_asm_12.693	46.296	54	29	0	1275	1436	391	552	1.33E-13	76.7
gene-Aco00156	evm.model.Hic_asm_14.632	56.818	44	19	0	1272	1403	1084	1215	4.74E-13	74.8
gene-Aco00156	evm.model.Hic_asm_10.1023	40	70	42	0	1236	1445	5687	5896	6.51E-13	74.4
gene-Aco00156	evm.model.Hic_asm_1.254	45.455	55	30	0	531	695	849	1013	8.95E-13	73.9
gene-Aco00156	evm.model.Hic_asm_8.1306	50	44	22	0	1272	1403	9475	9606	1.35E-12	64.8
gene-Aco00156	evm.model.CTG143.1	40.58	69	41	0	1215	1421	1541	1747	1.69E-12	73
gene-Aco00156	evm.model.Hic_asm_8.1645	55.263	38	17	0	1263	1376	451	564	1.27E-11	61.6
gene-Aco00156	evm.model.Hic_asm_7.656	44.231	52	29	0	1263	1418	1517	1672	2.14E-11	69.3
gene-Aco00156	evm.model.Hic_asm_9.223	53.659	41	19	0	1272	1394	469	591	2.94E-11	68.9
gene-Aco00156	evm.model.Hic_asm_6.1240	56.098	41	18	0	1272	1394	657	779	2.94E-11	68.9
gene-Aco00156	evm.model.Hic_asm_2.308	51.22	41	20	0	1272	1394	1381	1503	2.94E-11	68.9
gene-Aco00156	evm.model.Hic_asm_2.428	43.86	57	32	0	1272	1442	811	981	4.04E-11	68.4
gene-Aco00156	evm.model.Hic_asm_1.255	41.818	55	32	0	531	695	634	798	4.04E-11	68.4
gene-Aco00156	evm.model.Hic_asm_9.340	57.143	42	18	0	1272	1397	1183	1308	7.63E-11	67.5
gene-Aco00156	evm.model.Hic_asm_13.204	47.917	48	25	0	1254	1397	1027	1170	7.63E-11	67.5
gene-Aco00156	evm.model.Hic_asm_11.168	53.488	43	20	0	1269	1397	1012	1140	7.63E-11	67.5
gene-Aco00156	evm.model.Hic_asm_4.269	51.22	41	20	0	1272	1394	2959	3081	1.05E-10	67
gene-Aco00156	evm.model.Hic_asm_12.671_evm.model.Hic_asm_12.672	41.509	53	31	0	1266	1424	9109	9267	1.05E-10	67
gene-Aco00156	evm.model.Hic_asm_9.338	55.814	43	19	0	1266	1394	5743	5871	1.44E-10	66.6
gene-Aco00156	evm.model.Hic_asm_7.1436	42.857	49	28	0	1272	1418	662	808	1.44E-10	66.6
gene-Aco00156	evm.model.Hic_asm_5.322	45.455	55	30	0	1254	1418	4074	4238	2.72E-10	65.7
gene-Aco00156	evm.model.Hic_asm_8.931	41.304	46	27	0	1260	1397	10823	10960	3.52E-10	60.2
gene-Aco00156	evm.model.Hic_asm_6.719	52.381	42	20	0	1272	1397	490	615	3.74E-10	65.2
gene-Aco00156	evm.model.Hic_asm_2.764	32.468	77	52	0	540	770	321	551	3.74E-10	65.2
gene-Aco00156	evm.model.Hic_asm_7.1213	38.776	49	30	0	2031	2177	1267	1413	5.11E-10	46
gene-Aco00156	evm.model.Hic_asm_2.883	46.667	30	16	0	528	617	330	419	9.38E-10	47.8
gene-Aco00156	evm.model.Hic_asm_2.891	46.667	30	16	0	528	617	330	419	9.53E-10	47.8
gene-Aco00156	evm.model.Hic_asm_8.239	43.478	46	26	0	1260	1397	11056	11193	9.69E-10	63.8
gene-Aco00156	evm.model.Hic_asm_4.982	40.323	62	37	0	522	707	644	829	1.33E-09	63.4
gene-Aco00156	evm.model.Hic_asm_4.488	41.071	56	33	0	1254	1421	4759	4926	1.33E-09	63.4
gene-Aco00156	evm.model.Hic_asm_5.50	42	50	29	0	1245	1394	1384	1533	1.83E-09	62.9
gene-Aco00156	evm.model.Hic_asm_5.48	42	50	29	0	1245	1394	1384	1533	1.83E-09	62.9
gene-Aco00156	evm.model.Hic_asm_5.321	50	48	24	0	1272	1415	3904	4047	2.51E-09	62.5
gene-Aco00156	evm.model.Hic_asm_2.331	44.898	49	27	0	1248	1394	1669	1815	2.51E-09	62.5
gene-Aco00156	evm.model.Hic_asm_4.276.1	46.341	41	22	0	1275	1397	1263	1385	3.45E-09	62
gene-Aco00156	evm.model.Hic_asm_8.1472	36.207	58	37	0	1272	1445	10900	11073	4.74E-09	61.6
gene-Aco00156	evm.model.Hic_asm_9.605.1	45.652	46	25	0	1272	1409	7906	8043	4.74E-09	61.6
gene-Aco00156	evm.model.Hic_asm_8.1062	45.833	48	26	0	1275	1418	1523	1666	4.74E-09	61.6
gene-Aco00156	evm.model.Hic_asm_8.1059.1	48.78	41	21	0	1272	1394	2158	2280	4.74E-09	61.6
gene-Aco00156	evm.model.Hic_asm_6.1237	52.381	42	20	0	1272	1397	729	854	4.74E-09	61.6
gene-Aco00156	evm.model.Hic_asm_3.770_evm.model.Hic_asm_3.771	43.137	51	29	0	1242	1394	623	775	4.74E-09	61.6
gene-Aco00156	evm.model.Hic_asm_2.943	36.207	58	37	0	1272	1445	3250	3423	4.74E-09	61.6
gene-Aco00156	evm.model.Hic_asm_2.794	48.78	41	21	0	1272	1394	4870	4992	4.74E-09	61.6
gene-Aco00156	evm.model.Hic_asm_6.489	45.455	44	24	0	1263	1394	1831	1962	6.51E-09	61.1
gene-Aco00156	evm.model.Hic_asm_5.361	39.655	58	35	0	1248	1421	1743	1916	6.51E-09	61.1
gene-Aco00156	evm.model.Hic_asm_8.157.1	39.216	51	31	0	1269	1421	1397	1549	8.95E-09	60.6
gene-Aco00156	evm.model.CTG174.2	39.216	51	31	0	1269	1421	928	1080	8.95E-09	60.6
gene-Aco00156	evm.model.Hic_asm_8.225	34.483	58	38	0	1272	1445	7393	7566	1.69E-08	59.7
gene-Aco00156	evm.model.Hic_asm_8.1060.3	44.898	49	27	0	1272	1418	1991	2137	1.69E-08	59.7
gene-Aco00156	evm.model.Hic_asm_6.1297	43.478	46	26	0	1272	1409	2111	2248	1.69E-08	59.7
gene-Aco00156	evm.model.Hic_asm_13.162	37.313	67	42	0	1251	1451	40	240	1.69E-08	59.7
gene-Aco00156	evm.model.Hic_asm_0.97	43.902	41	23	0	1272	1394	1531	1653	1.87E-08	56.1
gene-Aco00156	evm.model.Hic_asm_5.497	40.816	49	29	0	1248	1394	1266	1412	3.19E-08	58.8
gene-Aco00156	evm.model.Hic_asm_8.1531	44.444	45	25	0	1260	1394	11161	11295	4.38E-08	58.3
gene-Aco00156	evm.model.Hic_asm_7.369	30.864	81	56	0	1188	1430	1192	1434	6.02E-08	57.9
gene-Aco00156	evm.model.Hic_asm_3.1265	46.341	41	22	0	525	647	488	610	6.02E-08	57.9
gene-Aco00156	evm.model.Hic_asm_7.1182	39.583	48	29	0	1272	1415	415	558	8.27E-08	57.4
gene-Aco00156	evm.model.Hic_asm_1.932	34.091	88	58	0	1905	2168	6385	6648	8.27E-08	57.4
gene-Aco00156	evm.model.Hic_asm_8.158	43.902	41	23	0	1272	1394	1986	2108	1.14E-07	57
gene-Aco00156	evm.model.Hic_asm_7.655.1	37.255	51	32	0	1215	1367	881	1033	1.14E-07	57
gene-Aco00156	evm.model.CTG174.1	43.902	41	23	0	1272	1394	1809	1931	1.14E-07	57
gene-Aco00156	evm.model.Hic_asm_9.936	48.78	41	21	0	1272	1394	1830	1952	1.56E-07	56.5
gene-Aco00156	evm.model.Hic_asm_5.460	54.286	35	16	0	1272	1376	718	822	1.56E-07	56.5
gene-Aco00156	evm.model.Hic_asm_3.713.1	40.385	52	31	0	2019	2174	821	976	2.08E-07	50.1
gene-Aco00156	evm.model.Hic_asm_5.434	33.871	62	41	0	1272	1457	1054	1239	2.14E-07	56.1
gene-Aco00156	evm.model.Hic_asm_7.205	35.088	57	37	0	1272	1442	969	1139	2.94E-07	55.6
gene-Aco00156	evm.model.Hic_asm_11.211	42.5	40	23	0	1275	1394	1086	1205	3.49E-07	54.7
gene-Aco00156	evm.model.Hic_asm_12.694	45.238	42	23	0	1272	1397	945	1070	4.05E-07	55.1
gene-Aco00156	evm.model.Hic_asm_4.268	38.889	54	33	0	1272	1433	364	525	5.56E-07	54.7
gene-Aco00156	evm.model.Hic_asm_9.713	37.255	51	32	0	1242	1394	241	393	6.56E-07	53.3
gene-Aco00156	evm.model.Hic_asm_10.59	41.463	41	24	0	1275	1397	1234	1356	7.64E-07	54.2
gene-Aco00157	evm.model.Hic_asm_3.788	42.529	87	50	0	223	483	407	667	1.32E-44	88.1
gene-Aco00157	evm.model.Hic_asm_3.692	37.634	93	58	0	484	762	538	816	1.13E-41	85.4
gene-Aco00157	evm.model.Hic_asm_5.549	34	150	99	0	484	933	652	1101	6.00E-41	105
gene-Aco00157	evm.model.Hic_asm_12.193	36.646	161	102	0	484	966	1001	519	2.67E-37	123
gene-Aco00157	evm.model.Hic_asm_11.622	35.433	127	82	0	583	963	166	546	5.62E-28	88.6
gene-Aco00157	evm.model.Hic_asm_12.455	39.31	145	88	0	523	957	1831	2265	1.06E-26	118
gene-Aco00157	evm.model.Hic_asm_2.81	39.13	92	56	0	571	846	736	1011	1.04E-22	88.1
gene-Aco00157	evm.model.Hic_asm_1.959	43.243	74	42	0	544	765	4116	3895	1.43E-11	68
gene-Aco00157	evm.model.Hic_asm_1.955	37.705	61	38	0	268	450	286	468	1.13E-10	51
gene-Aco00157	evm.model.Hic_asm_2.39	39.13	69	42	0	304	510	378	584	1.99E-10	64.8
gene-Aco00158	evm.model.Hic_asm_8.552	68.984	187	58	0	1294	1854	685	1245	0	338
gene-Aco00158	evm.model.Hic_asm_9.115	44.231	104	58	0	838	1149	131	442	6.18E-75	115
gene-Aco00158	evm.model.Hic_asm_13.122	38.76	129	79	0	793	1179	372	758	1.40E-54	121
gene-Aco00160	evm.model.Hic_asm_4.693	42.991	214	122	0	2893	3534	1962	2603	2.29E-72	223
gene-Aco00160	evm.model.Hic_asm_11.528	34.914	232	151	0	2662	3357	2003	2698	3.16E-46	160
gene-Aco00160	evm.model.Hic_asm_9.1024	36.404	228	145	0	2674	3357	709	1392	4.27E-43	174
gene-Aco00160	evm.model.Hic_asm_8.1278	39.306	173	105	0	2893	3411	1573	2091	4.89E-43	154
gene-Aco00160	evm.model.Hic_asm_12.144	34.956	226	147	0	2680	3357	2465	3142	2.06E-42	164
gene-Aco00160	evm.model.Hic_asm_3.217	35.294	136	88	0	3001	3408	3595	4002	1.71E-39	96.2
gene-Aco00160	evm.model.Hic_asm_2.516	37.903	124	77	0	2896	3267	1188	1559	1.83E-34	98.1
gene-Aco00160	evm.model.Hic_asm_3.216	49.351	77	39	0	3127	3357	2149	1919	4.13E-33	81.6
gene-Aco00160	evm.model.Hic_asm_1.959	39.252	107	65	0	2662	2982	3260	2940	4.95E-26	91.7
gene-Aco00160	evm.model.Hic_asm_2.81	35.106	94	61	0	2308	2589	1169	1450	1.01E-24	67.4
gene-Aco00160	evm.model.Hic_asm_13.443	45.588	68	37	0	2842	3045	448	651	1.19E-24	76.6
gene-Aco00160	evm.model.Hic_asm_3.226	41.892	74	43	0	3298	3519	2571	2350	2.84E-24	63.7
gene-Aco00160	evm.model.Hic_asm_9.414	54.286	35	16	0	3094	3198	1006	902	4.75E-20	52.8
gene-Aco00160	evm.model.Hic_asm_7.1090	50.617	81	40	0	2794	3036	30	272	6.93E-19	95.3
gene-Aco00160	evm.model.Hic_asm_8.1697	44.872	78	43	0	3301	3534	2156	1923	1.45E-18	83
gene-Aco00160	evm.model.Hic_asm_7.1539	45.122	82	45	0	967	1212	349	594	1.20E-17	91.2
gene-Aco00160	evm.model.Hic_asm_10.64	44.444	63	35	0	3091	3279	35	223	4.60E-17	62.8
gene-Aco00160	evm.model.Hic_asm_10.63	44.444	63	35	0	3091	3279	35	223	4.60E-17	62.8
gene-Aco00160	evm.model.Hic_asm_1.644	42.857	70	40	0	1015	1224	379	588	1.25E-16	72.9
gene-Aco00160	evm.model.Hic_asm_8.1748	38.318	107	66	0	2794	3114	666	986	1.52E-16	87.5
gene-Aco00160	evm.model.Hic_asm_10.357	41.772	79	46	0	2218	2454	76	312	1.45E-15	74.7
gene-Aco00160	evm.model.Hic_asm_0.1098	40.506	79	47	0	3106	3342	22	258	2.10E-15	72
gene-Aco00160	evm.model.Hic_asm_12.193	39.655	58	35	0	1933	2106	848	675	1.36E-14	51.9
gene-Aco00160	evm.model.Hic_asm_5.405	32.231	121	82	0	3082	3444	1997	1635	1.44E-14	77.9
gene-Aco00160	evm.model.Hic_asm_9.283	42.683	82	47	0	3196	3441	1628	1383	1.77E-14	80.7
gene-Aco00160	evm.model.Hic_asm_11.622	38.235	68	42	0	1903	2106	190	393	2.71E-14	52.8
gene-Aco00160	evm.model.Hic_asm_2.676	45.714	35	19	0	3094	3198	612	716	4.87E-14	42.7
gene-Aco00160	evm.model.Hic_asm_2.210	41.026	78	46	0	1057	1290	1329	1562	2.23E-13	77
gene-Aco00160	evm.model.Hic_asm_7.671	50	60	30	0	3217	3396	2424	2245	6.85E-13	63.3
gene-Aco00160	evm.model.Hic_asm_7.292	37.255	102	64	0	3028	3333	184	489	1.50E-12	74.3
gene-Aco00160	evm.model.Hic_asm_12.455	44.231	52	29	0	1951	2106	1963	2118	5.00E-12	54.1
gene-Aco00160	evm.model.Hic_asm_9.1090	45.455	66	36	0	2872	3069	1979	2176	1.38E-11	71.1
gene-Aco00160	evm.model.Hic_asm_9.365	43.939	66	37	0	1042	1239	871	1068	2.60E-11	70.2
gene-Aco00160	evm.model.Hic_asm_11.423	45.238	42	23	0	2872	2997	3215	3090	5.04E-11	55.1
gene-Aco00160	evm.model.Hic_asm_5.117	38.889	36	22	0	3142	3249	1390	1283	5.75E-11	39
gene-Aco00160	evm.model.Hic_asm_13.202	49.02	51	26	0	3259	3411	117	269	1.60E-09	64.2
gene-Aco00160	evm.model.Hic_asm_2.743.1	30.645	62	43	0	1066	1251	577	762	3.29E-08	50.5
gene-Aco00160	evm.model.Hic_asm_2.692	50	38	19	0	3274	3387	17	130	4.55E-08	46.8
gene-Aco00160	evm.model.Hic_asm_14.661	39.062	64	39	0	3226	3417	23	214	1.36E-07	57.8
gene-Aco00160	evm.model.Hic_asm_8.1817.1	48.485	33	17	0	3217	3315	744	646	1.80E-07	40
gene-Aco00160	evm.model.Hic_asm_4.671	47.5	40	21	0	1051	1170	777	896	3.88E-07	47.7
gene-Aco00160	evm.model.Hic_asm_5.549	48.077	52	27	0	1951	2106	823	978	4.87E-07	49.1
gene-Aco00161	evm.model.Hic_asm_8.35	45.685	197	107	0	1264	1854	234	824	3.52E-146	221
gene-Aco00161	evm.model.Hic_asm_3.67	53.333	75	35	0	1522	1746	749	973	1.98E-59	110
gene-Aco00161	evm.model.Hic_asm_8.1343	48.611	72	37	0	73	288	274	489	1.04E-15	84
gene-Aco00162	evm.model.Hic_asm_8.646	54.545	110	50	0	766	1095	922	1251	7.56E-77	148
gene-Aco00162	evm.model.Hic_asm_5.371	39.024	82	50	0	844	1089	1167	1412	1.32E-30	77.6
gene-Aco00163	evm.model.Hic_asm_4.693	34.066	91	60	0	193	465	2643	2915	2.03E-19	71.2
gene-Aco00163	evm.model.Hic_asm_12.54	36.145	83	53	0	238	486	160	408	4.23E-10	63.4
gene-Aco00163	evm.model.Hic_asm_0.1098	27.381	84	61	0	235	486	524	775	5.36E-09	59.7
gene-Aco00163	evm.model.Hic_asm_0.234	29.762	84	59	0	235	486	40	291	4.58E-07	53.3
gene-Aco00164	evm.model.Hic_asm_5.40	38.983	59	36	0	4967	5143	721	897	1.94E-09	64.4
gene-Aco00164	evm.model.Hic_asm_8.723	45.312	64	35	0	5189	5380	434	625	5.92E-17	68.9
gene-Aco00164	evm.model.Hic_asm_5.39	50	52	26	0	4976	5131	709	864	1.94E-09	64.4
gene-Aco00164	evm.model.Hic_asm_7.1431.1	41.86	43	25	0	5234	5362	378	506	7.05E-15	51.7
gene-Aco00164	evm.model.Hic_asm_2.338	43.103	58	33	0	4967	5140	1005	1178	9.45E-12	72.1
gene-Aco00164	evm.model.Hic_asm_14.737	45.098	51	28	0	4979	5131	487	639	8.46E-11	68.9
gene-Aco00164	evm.model.Hic_asm_0.1105	27.419	62	45	0	4946	5131	1504	1689	1.28E-08	47.7
gene-Aco00164	evm.model.Hic_asm_8.1031	42	50	29	0	4979	5128	1510	1659	2.90E-07	57.2
gene-Aco00165	evm.model.Hic_asm_8.923	66.265	166	56	0	361	858	343	840	8.10E-99	289
gene-Aco00165	evm.model.Hic_asm_8.381.1	57.746	71	30	0	646	858	933	1145	1.74E-48	125
gene-Aco00165	evm.model.Hic_asm_8.972	58	50	21	0	709	858	1140	1289	4.61E-31	87.7
gene-Aco00165	evm.model.Hic_asm_7.498.2	47.887	71	37	0	646	858	4595	4807	2.06E-28	99.6
gene-Aco00165	evm.model.Hic_asm_8.967	46.479	71	38	0	646	858	556	768	1.13E-26	97.7
gene-Aco00165	evm.model.Hic_asm_10.217.2	38.776	49	30	0	712	858	1561	1707	1.44E-07	55.1
gene-Aco00165	evm.model.Hic_asm_7.586.2	36.735	49	31	0	715	861	242	388	5.14E-07	53.3
gene-Aco00167	evm.model.Hic_asm_8.1172	72.222	234	65	0	1360	2061	1312	2013	0	437
gene-Aco00167	evm.model.Hic_asm_9.582	43.878	98	55	0	1801	2094	1594	1887	2.73E-90	107
gene-Aco00167	evm.model.Hic_asm_7.268	50	86	43	0	1405	1662	1430	1687	1.25E-52	107
gene-Aco00167	evm.model.Hic_asm_3.911	41.304	92	54	0	1378	1653	1120	1395	1.18E-45	95
gene-Aco00167	evm.model.Hic_asm_7.772	31.579	57	39	0	1513	1683	1102	1272	2.15E-15	52.8
gene-Aco00167	evm.model.Hic_asm_0.793	36.842	57	36	0	1462	1632	511	681	1.37E-10	52.8
gene-Aco00167	evm.model.Hic_asm_10.694	32	50	34	0	1534	1683	512	661	2.17E-10	36.8
gene-Aco00167	evm.model.Hic_asm_14.411	33.333	45	30	0	1957	2091	1885	2019	6.31E-09	48.3
gene-Aco00167	evm.model.Hic_asm_4.196	29.63	81	57	0	1804	2046	541	783	9.46E-09	61.1
gene-Aco00167	evm.model.Hic_asm_6.1169	35.135	37	24	0	1804	1914	503	613	8.01E-08	41.8
gene-Aco00167	evm.model.Hic_asm_6.580	20.482	83	66	0	1798	2046	3121	3369	1.46E-08	43.2
gene-Aco00167	evm.model.Hic_asm_8.1221	34.091	44	29	0	1798	1929	1014	1145	2.71E-08	37.3
gene-Aco00167	evm.model.Hic_asm_4.465	31.522	92	63	0	1780	2055	942	1217	5.07E-08	53.8
gene-Aco00167	evm.model.Hic_asm_7.1256	40.541	37	22	0	1804	1914	2588	2698	8.32E-08	45.1
gene-Aco00167	evm.model.Hic_asm_8.187.1	35.714	42	27	0	1810	1935	921	1046	9.18E-07	47.8
gene-Aco00168	evm.model.Hic_asm_2.930	43.478	92	52	0	259	534	606	881	6.10E-21	98.7
gene-Aco00168	evm.model.Hic_asm_7.556	37.363	91	57	0	262	534	85	357	1.15E-16	84.5
gene-Aco00168	evm.model.Hic_asm_6.1222	41.667	72	42	0	325	540	505	720	6.60E-14	75.3
gene-Aco00168	evm.model.Hic_asm_2.692	47.692	65	34	0	328	522	682	876	9.07E-14	74.8
gene-Aco00168	evm.model.Hic_asm_10.63	41.429	70	41	0	250	459	826	1035	1.06E-13	65.2
gene-Aco00168	evm.model.Hic_asm_6.173	55.172	58	26	0	361	534	336	163	6.10E-13	72.1
gene-Aco00168	evm.model.Hic_asm_10.64	48.276	58	30	0	286	459	862	1035	7.05E-12	63.4
gene-Aco00168	evm.model.Hic_asm_0.965	35	80	52	0	286	525	670	909	9.82E-11	64.8
gene-Aco00168	evm.model.Hic_asm_2.232	34.426	61	40	0	334	516	61	243	1.71E-09	60.6
gene-Aco00168	evm.model.Hic_asm_7.1568	37.778	45	28	0	304	438	335	201	6.64E-08	42.8
gene-Aco00168	evm.model.Hic_asm_7.436	35.938	64	41	0	331	522	355	164	1.06E-07	54.7
gene-Aco00169	evm.model.Hic_asm_8.299	92.308	91	7	0	650	922	469	741	3.02E-57	221
gene-Aco00169	evm.model.Hic_asm_12.98	66.667	93	31	0	644	922	499	777	1.37E-39	162
gene-Aco00169	evm.model.Hic_asm_4.416	54.808	104	47	0	611	922	471	782	4.87E-35	147
gene-Aco00169	evm.model.Hic_asm_5.576	62.069	87	33	0	659	919	413	673	1.26E-34	146
gene-Aco00169	evm.model.Hic_asm_9.742	57.647	85	36	0	662	916	294	548	4.16E-29	127
gene-Aco00169	evm.model.Hic_asm_9.5	57.647	85	36	0	662	916	488	742	5.27E-28	124
gene-Aco00169	evm.model.Hic_asm_9.4	50	104	52	0	605	916	18	329	5.27E-28	124
gene-Aco00169	evm.model.Hic_asm_14.639	56.627	83	36	0	644	892	549	797	1.74E-26	119
gene-Aco00169	evm.model.Hic_asm_14.683	53.659	82	38	0	662	907	1010	1255	3.28E-26	118
gene-Aco00169	evm.model.Hic_asm_4.501	55.844	77	34	0	662	892	193	423	2.80E-24	111
gene-Aco00169	evm.model.Hic_asm_2.636	54.286	70	32	0	662	871	405	614	1.86E-23	97.3
gene-Aco00169	evm.model.Hic_asm_12.405	51.429	70	34	0	662	871	460	669	4.22E-22	93.2
gene-Aco00169	evm.model.Hic_asm_13.608.2	42.667	75	43	0	638	862	1771	1995	5.28E-16	84.5
gene-Aco00169	evm.model.Hic_asm_5.136	39.506	81	49	0	620	862	463	705	1.74E-14	79.4
gene-Aco00169	evm.model.Hic_asm_4.1191	41.096	73	43	0	638	856	791	1009	3.03E-13	75.3
gene-Aco00169	evm.model.Hic_asm_9.1003	46.667	60	32	0	674	853	1740	1919	3.85E-12	71.6
gene-Aco00169	evm.model.Hic_asm_9.1155	41.667	60	35	0	674	853	216	395	2.59E-11	68.9
gene-Aco00169	evm.model.Hic_asm_9.392.1	45.614	57	31	0	674	844	2360	2190	6.19E-10	64.3
gene-Aco00169	evm.model.Hic_asm_7.529	40.541	37	22	0	674	784	733	843	6.08E-08	41.8
gene-Aco00170	evm.model.CTG2.1	39.474	76	46	0	1159	1386	1325	1552	1.03E-74	84.5
gene-Aco00170	evm.model.Hic_asm_11.36	39.474	76	46	0	1159	1386	1325	1552	1.41E-74	84.5
gene-Aco00170	evm.model.Hic_asm_1.117	33.645	107	71	0	1378	1698	1772	2092	1.69E-57	75.8
gene-Aco00170	evm.model.Hic_asm_8.1725	34.862	109	71	0	844	1170	1104	1430	2.28E-54	82.6
gene-Aco00170	evm.model.Hic_asm_7.1035	32.584	89	60	0	1468	1734	1852	2118	2.79E-34	61.6
gene-Aco00170	evm.model.Hic_asm_14.370	31.461	89	61	0	1468	1734	1852	2118	2.59E-32	55.1
gene-Aco00170	evm.model.Hic_asm_0.190	39.474	76	46	0	883	1110	905	1132	2.51E-26	73.9
gene-Aco00170	evm.model.Hic_asm_12.949	34.021	97	64	0	1444	1734	790	1080	4.87E-17	71.2
gene-Aco00170	evm.model.Hic_asm_4.789	33.333	108	72	0	1411	1734	172	495	1.05E-16	79.9
gene-Aco00170	evm.model.Hic_asm_12.836	33.333	108	72	0	1411	1734	19	342	1.59E-14	79.4
gene-Aco00170	evm.model.Hic_asm_9.1191	31.959	97	66	0	1444	1734	7	297	1.25E-11	69.8
gene-Aco00170	evm.model.Hic_asm_9.1031	45.455	55	30	0	1516	1680	31	195	9.13E-08	57
gene-Aco00170	evm.model.Hic_asm_10.564	60.87	23	9	0	1180	1248	1453	1521	9.22E-07	36.8
gene-Aco00172	evm.model.Hic_asm_2.769	41.27	63	37	0	490	678	982	1170	2.92E-11	67.5
gene-Aco00172	evm.model.Hic_asm_7.215	33.333	72	48	0	481	696	953	1168	1.04E-10	65.7
gene-Aco00172	evm.model.Hic_asm_11.812.1	27.711	83	60	0	460	708	953	1201	1.97E-10	64.8
gene-Aco00172	evm.model.Hic_asm_7.204	36.364	66	42	0	484	681	1091	1288	3.71E-10	63.8
gene-Aco00172	evm.model.Hic_asm_7.207	34.375	64	42	0	490	681	1007	1198	1.32E-09	62
gene-Aco00172	evm.model.Hic_asm_13.399	30.556	72	50	0	481	696	1217	1432	1.68E-08	58.3
gene-Aco00173	evm.model.Hic_asm_8.1022	64.634	164	58	0	1036	1527	1341	1832	3.70E-78	290
gene-Aco00173	evm.model.Hic_asm_6.114	51.724	145	70	0	1075	1509	1367	1801	6.89E-50	196
gene-Aco00173	evm.model.Hic_asm_6.105	51.724	145	70	0	1075	1509	1367	1801	6.89E-50	196
gene-Aco00173	evm.model.Hic_asm_3.1063	53.571	84	39	0	1162	1413	2104	2355	1.26E-46	134
gene-Aco00173	evm.model.Hic_asm_6.987	55.932	118	52	0	1156	1509	1194	1547	2.74E-44	178
gene-Aco00173	evm.model.Hic_asm_6.561	41.509	106	62	0	1192	1509	1920	2237	1.20E-30	126
gene-Aco00173	evm.model.Hic_asm_6.675	53.333	90	42	0	1150	1419	1214	1483	1.12E-29	129
gene-Aco00173	evm.model.Hic_asm_6.581	44.211	95	53	0	1075	1359	1001	1285	6.76E-25	113
gene-Aco00173	evm.model.CTG196.4	44.211	95	53	0	1075	1359	1363	1647	6.76E-25	113
gene-Aco00173	evm.model.Hic_asm_7.1101	33.962	106	70	0	1192	1509	380	697	1.96E-19	95.5
gene-Aco00173	evm.model.Hic_asm_4.49	37.383	107	67	0	1192	1512	741	1061	6.83E-22	103
gene-Aco00173	evm.model.Hic_asm_8.1501	44.615	65	36	0	1249	1443	752	946	1.16E-18	86.9
gene-Aco00173	evm.model.Hic_asm_9.1180	43.21	81	46	0	1177	1419	742	984	1.77E-18	92.3
gene-Aco00173	evm.model.Hic_asm_8.955	34.831	89	58	0	1177	1443	2068	2334	6.79E-17	83.7
gene-Aco00173	evm.model.Hic_asm_6.224	34.831	89	58	0	1177	1443	2017	2283	6.43E-17	83.7
gene-Aco00173	evm.model.Hic_asm_4.1017	42.424	66	38	0	1246	1443	838	1035	2.51E-17	84.1
gene-Aco00173	evm.model.Hic_asm_8.1503	40.909	66	39	0	1249	1446	2829	3026	4.63E-17	83.2
gene-Aco00173	evm.model.Hic_asm_10.489	43.75	48	27	0	1276	1419	808	951	1.21E-10	60.6
gene-Aco00173	evm.model.Hic_asm_1.292	61.538	26	10	0	1276	1353	1823	1900	8.11E-16	43.3
gene-Aco00173	evm.model.CTG146.5	61.538	26	10	0	1276	1353	1823	1900	8.17E-16	43.3
gene-Aco00173	evm.model.Hic_asm_1.86	44.615	65	36	0	1249	1443	934	1128	9.55E-16	83.2
gene-Aco00173	evm.model.Hic_asm_8.1656	40.909	66	39	0	1246	1443	939	1136	2.45E-15	81.9
gene-Aco00173	evm.model.Hic_asm_11.92	48.889	45	23	0	1276	1410	1455	1589	3.53E-11	52.4
gene-Aco00173	evm.model.Hic_asm_8.1678.2	35.088	57	37	0	1276	1446	1152	1322	2.95E-14	54.7
gene-Aco00173	evm.model.Hic_asm_4.825	36.364	66	42	0	1249	1446	1087	1284	3.03E-14	71
gene-Aco00173	evm.model.Hic_asm_6.789	53.333	30	14	0	1270	1359	1164	1253	9.87E-14	46.9
gene-Aco00173	evm.model.Hic_asm_7.1565	50	26	13	0	1276	1353	2216	2293	1.79E-13	41.5
gene-Aco00173	evm.model.Hic_asm_7.240	42.857	49	28	0	1270	1416	1039	1185	2.46E-10	49.2
gene-Aco00173	evm.model.Hic_asm_5.303	34.722	72	47	0	1177	1392	2262	2477	5.15E-13	74.2
gene-Aco00173	evm.model.Hic_asm_6.42	42.857	28	16	0	1276	1359	848	931	5.35E-13	37
gene-Aco00173	evm.model.Hic_asm_9.617	43.333	30	17	0	1264	1353	2056	2145	9.78E-13	40.6
gene-Aco00173	evm.model.Hic_asm_8.1051	32.184	87	59	0	1246	1506	59	319	1.32E-12	72.8
gene-Aco00173	evm.model.Hic_asm_10.477_evm.model.Hic_asm_10.478	40.426	47	28	0	1276	1416	1295	1435	7.26E-08	44.7
gene-Aco00173	evm.model.Hic_asm_4.611	36.508	63	40	0	1255	1443	1556	1744	6.37E-12	70.5
gene-Aco00173	evm.model.Hic_asm_7.1554	52.778	36	17	0	1246	1353	1315	1422	1.03E-11	57.8
gene-Aco00173	evm.model.Hic_asm_5.362	60.714	28	11	0	1276	1359	1197	1280	1.42E-11	49.2
gene-Aco00173	evm.model.Hic_asm_11.997	53.333	30	14	0	1264	1353	1473	1562	6.36E-09	44.2
gene-Aco00173	evm.model.Hic_asm_3.273	50	26	13	0	1276	1353	607	684	1.71E-11	44.7
gene-Aco00173	evm.model.Hic_asm_1.517	60	30	12	0	1276	1365	1176	1265	4.79E-11	50.6
gene-Aco00173	evm.model.Hic_asm_1.311	53.846	26	12	0	1276	1353	2356	2433	7.96E-10	43.3
gene-Aco00173	evm.model.Hic_asm_9.139.1	43.75	48	27	0	1366	1509	1614	1757	8.65E-11	56.5
gene-Aco00173	evm.model.Hic_asm_8.1109	37.736	53	33	0	1276	1434	1154	1312	4.81E-09	47.4
gene-Aco00173	evm.model.Hic_asm_6.552	50	30	15	0	1366	1455	818	907	1.86E-10	40.6
gene-Aco00173	evm.model.Hic_asm_4.468	61.538	26	10	0	1276	1353	1332	1409	2.95E-10	46.5
gene-Aco00173	evm.model.Hic_asm_9.1218	51.724	29	14	0	1177	1263	1075	1161	3.35E-10	42.4
gene-Aco00173	evm.model.Hic_asm_9.819	45	40	22	0	1240	1359	208	327	4.13E-10	47.9
gene-Aco00173	evm.model.Hic_asm_6.375	46.667	30	16	0	1276	1365	747	836	7.01E-08	35.2
gene-Aco00173	evm.model.Hic_asm_2.456	42.105	38	22	0	1246	1359	636	749	5.43E-10	51.9
gene-Aco00173	evm.model.Hic_asm_1.516	53.846	26	12	0	1276	1353	682	759	2.91E-08	41
gene-Aco00173	evm.model.Hic_asm_7.434	43.75	32	18	0	1270	1365	1277	1372	2.66E-09	38.8
gene-Aco00173	evm.model.Hic_asm_8.665	42.857	28	16	0	1366	1449	782	865	2.74E-09	33.3
gene-Aco00173	evm.model.Hic_asm_3.11	57.692	26	11	0	1276	1353	934	1011	4.69E-09	46
gene-Aco00173	evm.model.Hic_asm_8.878	57.143	28	12	0	1276	1359	5398	5315	8.40E-09	46.5
gene-Aco00173	evm.model.Hic_asm_8.879	57.143	28	12	0	1276	1359	1051	1134	8.76E-09	46.5
gene-Aco00173	evm.model.Hic_asm_6.711	61.538	26	10	0	1276	1353	536	613	8.77E-09	51
gene-Aco00173	evm.model.Hic_asm_6.700	50	30	15	0	1264	1353	733	822	1.18E-08	39.7
gene-Aco00173	evm.model.Hic_asm_7.846	42.553	47	27	0	1276	1416	607	747	1.21E-08	45.6
gene-Aco00173	evm.model.Hic_asm_9.920	42.105	38	22	0	1276	1389	737	850	2.07E-08	36.5
gene-Aco00173	evm.model.Hic_asm_3.1203	50	28	14	0	1270	1353	1940	2023	3.04E-08	38.3
gene-Aco00173	evm.model.Hic_asm_10.354	44.828	29	16	0	1177	1263	891	977	5.46E-08	39.2
gene-Aco00173	evm.model.Hic_asm_9.1204	37.931	29	18	0	1177	1263	657	743	6.27E-08	30.2
gene-Aco00173	evm.model.Hic_asm_13.852	28.814	59	42	0	1270	1446	2183	2359	7.94E-08	43.3
gene-Aco00173	evm.model.Hic_asm_10.417	48.148	27	14	0	1276	1356	1185	1265	2.46E-07	39.7
gene-Aco00173	evm.model.Hic_asm_8.585	34.146	41	27	0	1402	1524	1160	1282	3.58E-07	43.3
gene-Aco00173	evm.model.Hic_asm_13.231	64.286	28	10	0	1270	1353	1886	1969	6.02E-07	44.7
gene-Aco00173	evm.model.Hic_asm_11.808	50	38	19	0	1252	1365	2051	2164	6.56E-07	46
gene-Aco00173	evm.model.Hic_asm_1.32	53.846	26	12	0	1276	1353	675	752	8.35E-07	42.4
gene-Aco00174	evm.model.Hic_asm_8.1053	63.296	267	98	0	654	1454	523	1323	2.43E-151	422
gene-Aco00174	evm.model.CTG5.22	37.097	62	39	0	876	1061	499	684	1.29E-31	66.6
gene-Aco00174	evm.model.Hic_asm_7.1044	50	66	33	0	402	599	20	217	7.63E-23	88.6
gene-Aco00174	evm.model.Hic_asm_4.420	51.351	37	18	0	399	509	101	211	1.30E-19	54.2
gene-Aco00174	evm.model.Hic_asm_7.1143	56.061	66	29	0	402	599	226	423	1.53E-18	92.7
gene-Aco00174	evm.model.Hic_asm_0.1176	56.061	66	29	0	402	599	168	365	2.89E-18	91.8
gene-Aco00174	evm.model.Hic_asm_8.1132	49.275	69	35	0	399	605	649	855	3.66E-17	88.1
gene-Aco00174	evm.model.Hic_asm_3.707	50	42	21	0	402	527	64	189	2.21E-15	56.1
gene-Aco00174	evm.model.Hic_asm_6.166	50	60	30	0	411	590	127	306	8.11E-15	80.3
gene-Aco00174	evm.model.Hic_asm_4.444	47.826	46	24	0	399	536	1216	1353	3.36E-14	54.2
gene-Aco00174	evm.model.Hic_asm_8.89	46.154	39	21	0	411	527	333	449	6.49E-12	45.5
gene-Aco00174	evm.model.Hic_asm_11.992	34.483	58	38	0	348	521	185	358	8.34E-11	46.4
gene-Aco00174	evm.model.Hic_asm_4.244	34.694	49	32	0	372	518	331	477	4.00E-10	46.9
gene-Aco00174	evm.model.Hic_asm_5.387	39.474	38	23	0	390	503	467	580	2.54E-09	44.1
gene-Aco00174	evm.model.Hic_asm_3.427	36.508	63	40	0	405	593	126	314	2.67E-09	62
gene-Aco00174	evm.model.Hic_asm_10.45	46.341	41	22	0	387	509	232	354	4.68E-09	48.7
gene-Aco00174	evm.model.Hic_asm_0.598	47.917	48	25	0	456	599	340	483	9.51E-09	60.2
gene-Aco00174	evm.model.Hic_asm_3.957	46.667	30	16	0	408	497	100	189	4.10E-08	45.5
gene-Aco00174	evm.model.Hic_asm_8.1709	41.667	36	21	0	411	518	1121	1228	6.38E-07	42.8
gene-Aco00175	evm.model.Hic_asm_8.327	54.651	172	78	0	136	651	107	622	1.62E-61	234
gene-Aco00175	evm.model.Hic_asm_0.936	34.783	69	45	0	607	813	637	843	1.31E-20	64.8
gene-Aco00175	evm.model.Hic_asm_1.106	37.037	54	34	0	400	561	385	546	3.87E-16	54.7
gene-Aco00175	evm.model.Hic_asm_1.288	24.528	53	40	0	316	474	2356	2514	4.16E-08	36.8
gene-Aco00175	evm.model.Hic_asm_7.483	37.5	40	25	0	637	756	4552	4671	2.82E-07	39.6
gene-Aco00175	evm.model.Hic_asm_5.133	34.884	43	28	0	463	591	2062	2190	2.89E-07	38.6
gene-Aco00175	evm.model.Hic_asm_8.1494	37.5	40	25	0	472	591	516	635	2.89E-07	36.8
gene-Aco00178	evm.model.Hic_asm_8.242	68.132	364	116	0	115	1206	95	1186	0	638
gene-Aco00179	evm.model.Hic_asm_8.902	44.724	199	110	0	1258	1854	6185	6781	0	210
gene-Aco00179	evm.model.Hic_asm_13.736	31.884	207	141	0	4336	4956	5792	6412	8.09E-113	129
gene-Aco00179	evm.model.Hic_asm_13.51	33.333	171	114	0	1672	2184	8925	9437	1.74E-79	122
gene-Aco00179	evm.model.Hic_asm_6.782	37.086	151	95	0	3535	3987	4835	5287	9.51E-53	110
gene-Aco00179	evm.model.Hic_asm_0.86	32.536	209	141	0	4330	4956	2146	2772	1.23E-55	130
gene-Aco00179	evm.model.Hic_asm_6.1327	34.756	164	107	0	1636	2127	1355	1846	3.77E-101	122
gene-Aco00179	evm.model.Hic_asm_7.297	29.146	199	141	0	4315	4911	8443	9039	1.99E-79	99.1
gene-Aco00179	evm.model.Hic_asm_12.411	37.615	109	68	0	2596	2922	7068	7394	1.06E-100	87.7
gene-Aco00179	evm.model.Hic_asm_6.453	27.004	237	173	0	4228	4938	9759	10469	1.39E-47	114
gene-Aco00179	evm.model.Hic_asm_8.312	33.987	153	101	0	4342	4800	5170	5628	1.05E-55	98.2
gene-Aco00179	evm.model.Hic_asm_13.439	37.864	103	64	0	1687	1995	7204	7512	1.23E-78	93.2
gene-Aco00179	evm.model.Hic_asm_8.537	42.241	116	67	0	4645	4992	5441	5788	3.91E-89	99.5
gene-Aco00179	evm.model.Hic_asm_13.423	37.864	103	64	0	1687	1995	7207	7515	2.17E-77	91.8
gene-Aco00179	evm.model.Hic_asm_13.336	36.036	111	71	0	4153	4485	3883	4215	1.46E-45	85.4
gene-Aco00179	evm.model.Hic_asm_13.829	30.882	136	94	0	1804	2211	1537	1944	3.59E-43	83.6
gene-Aco00179	evm.model.Hic_asm_5.724	38.462	78	48	0	3076	3309	3493	3726	1.28E-48	66.7
gene-Aco00179	evm.model.Hic_asm_6.723	32.039	103	70	0	3679	3987	4754	5062	1.22E-42	78.1
gene-Aco00179	evm.model.Hic_asm_0.30_evm.model.Hic_asm_0.31	34.314	102	67	0	7135	7440	2049	2354	6.42E-42	96.8
gene-Aco00179	evm.model.Hic_asm_3.931	44.231	52	29	0	7153	7308	2428	2583	2.91E-29	71.7
gene-Aco00179	evm.model.Hic_asm_12.988	31.183	93	64	0	7030	7308	2611	2889	1.79E-31	93.6
gene-Aco00179	evm.model.Hic_asm_5.608	30.519	154	107	0	3859	4320	1009	1470	8.59E-33	90.4
gene-Aco00179	evm.model.Hic_asm_3.259_evm.model.Hic_asm_3.260	39.623	53	32	0	7150	7308	10453	10611	2.69E-39	66.3
gene-Aco00179	evm.model.Hic_asm_11.194	46.154	52	28	0	7153	7308	1432	1587	4.63E-38	70.4
gene-Aco00179	evm.model.Hic_asm_0.42	38.889	72	44	0	7207	7422	724	939	3.08E-35	73.1
gene-Aco00179	evm.model.Hic_asm_0.81	33.673	98	65	0	7129	7422	1791	2084	1.35E-36	90.9
gene-Aco00179	evm.model.Hic_asm_0.500	35.87	92	59	0	7033	7308	1675	1950	3.48E-36	92.7
gene-Aco00179	evm.model.Hic_asm_9.781	44.231	52	29	0	7153	7308	5323	5478	2.30E-33	66.3
gene-Aco00179	evm.model.CTG173.6	40.385	52	31	0	7153	7308	3471	3626	1.11E-31	68.1
gene-Aco00179	evm.model.Hic_asm_9.1236	40.385	52	31	0	7153	7308	2758	2913	1.54E-32	68.1
gene-Aco00179	evm.model.Hic_asm_0.928	36.232	69	44	0	7213	7419	2445	2651	8.56E-19	65.8
gene-Aco00179	evm.model.Hic_asm_9.782	37.288	59	37	0	7039	7215	1960	2136	5.10E-26	67.6
gene-Aco00179	evm.model.Hic_asm_0.657.1	31.098	164	113	0	1672	2163	697	1188	8.43E-27	100
gene-Aco00179	evm.model.Hic_asm_6.713	41.509	53	31	0	7093	7251	736	894	6.76E-14	63.5
gene-Aco00179	evm.model.Hic_asm_12.112	40.385	52	31	0	7153	7308	1465	1620	8.50E-30	59.9
gene-Aco00179	evm.model.Hic_asm_8.24	42	50	29	0	7159	7308	3398	3547	9.89E-24	58.1
gene-Aco00179	evm.model.Hic_asm_0.96	30	100	70	0	7153	7452	1199	1498	1.66E-17	79.9
gene-Aco00179	evm.model.Hic_asm_0.422	33.333	75	50	0	7201	7425	1506	1730	3.19E-15	67.2
gene-Aco00179	evm.model.Hic_asm_8.447	32.258	93	63	0	7030	7308	3849	4127	6.41E-25	88.6
gene-Aco00179	evm.model.Hic_asm_0.614.3	41.176	51	30	0	7267	7419	1403	1555	2.25E-24	56.2
gene-Aco00179	evm.model.Hic_asm_9.809	38.182	55	34	0	7033	7197	8504	8668	7.00E-23	59
gene-Aco00179	evm.model.Hic_asm_0.1102	31.034	58	40	0	7204	7377	1831	2004	8.20E-23	54.4
gene-Aco00179	evm.model.Hic_asm_14.400	23.967	121	92	0	4132	4494	13920	14282	2.81E-09	57.2
gene-Aco00179	evm.model.Hic_asm_0.1103	39.216	51	31	0	7267	7419	1822	1974	5.08E-17	54.4
gene-Aco00179	evm.model.Hic_asm_10.782	29.412	68	48	0	6994	7197	3058	3261	5.33E-08	50.8
gene-Aco00179	evm.model.Hic_asm_4.854	41.071	56	33	0	7252	7419	1327	1494	9.75E-16	55.3
gene-Aco00179	evm.model.Hic_asm_6.118	28.846	52	37	0	7153	7308	786	941	2.02E-12	46.2
gene-Aco00179	evm.model.Hic_asm_5.320.1	34.615	52	34	0	7213	7368	5123	5278	3.85E-08	55.8
gene-Aco00179	evm.model.Hic_asm_9.57	56.25	32	14	0	7426	7521	5098	5193	2.59E-15	48.9
gene-Aco00179	evm.model.Hic_asm_9.108	50	32	16	0	7426	7521	5411	5506	2.42E-09	44.8
gene-Aco00179	evm.model.Hic_asm_6.24	28.846	52	37	0	7153	7308	298	453	1.58E-10	46.2
gene-Aco00179	evm.model.Hic_asm_5.84	33.333	51	34	0	7156	7308	2521	2673	2.04E-13	46.7
gene-Aco00179	evm.model.Hic_asm_3.746	43.75	32	18	0	7426	7521	1973	2068	2.27E-13	42.1
gene-Aco00179	evm.model.Hic_asm_0.6	43.243	37	21	0	7093	7203	880	990	3.12E-13	52.1
gene-Aco00179	evm.model.Hic_asm_4.813	28.472	144	103	0	3565	3996	4406	4837	3.69E-13	77.2
gene-Aco00179	evm.model.Hic_asm_14.410	41.667	60	35	0	4780	4959	3172	3351	1.33E-09	49.9
gene-Aco00179	evm.model.Hic_asm_5.645	31.667	60	41	0	7261	7440	2252	2431	2.51E-12	57.6
gene-Aco00179	evm.model.Hic_asm_0.706.1	45.238	42	23	0	6178	6303	2513	2638	6.85E-07	50.3
gene-Aco00179	evm.model.Hic_asm_0.501	33.898	59	39	0	7132	7308	808	984	1.34E-11	56.2
gene-Aco00179	evm.model.Hic_asm_2.545	37.255	51	32	0	7267	7419	1210	1362	1.58E-11	46.7
gene-Aco00179	evm.model.Hic_asm_3.1170	28.571	84	60	0	7267	7518	2377	2628	8.53E-11	63.5
gene-Aco00179	evm.model.Hic_asm_2.356	42.105	38	22	0	7423	7536	7725	7838	2.25E-10	43
gene-Aco00179	evm.model.Hic_asm_13.353	50	32	16	0	7426	7521	1003	1098	3.82E-10	47.1
gene-Aco00179	evm.model.Hic_asm_4.1179	39.344	61	37	0	7267	7449	75	257	9.17E-09	59
gene-Aco00179	evm.model.Hic_asm_13.354	50	32	16	0	7426	7521	1177	1272	5.59E-07	48
gene-Aco00179	evm.model.Hic_asm_4.88	45.161	31	17	0	6844	6936	1353	1445	1.00E-09	43.5
gene-Aco00179	evm.model.Hic_asm_8.20	33.846	65	43	0	7327	7521	1333	1527	4.19E-07	54
gene-Aco00179	evm.model.Hic_asm_1.896.4	46.875	32	17	0	7426	7521	2823	2918	2.37E-09	46.2
gene-Aco00179	evm.model.Hic_asm_14.700	44	25	14	0	7153	7227	3619	3693	3.33E-09	35.7
gene-Aco00179	evm.model.Hic_asm_7.870	23.81	63	48	0	7120	7308	2421	2609	1.06E-08	31.2
gene-Aco00179	evm.model.Hic_asm_8.767	30.303	66	46	0	6967	7164	2380	2577	8.56E-09	53.1
gene-Aco00179	evm.model.Hic_asm_1.402	59.375	32	13	0	7426	7521	872	967	2.33E-08	54.4
gene-Aco00179	evm.model.Hic_asm_9.972	36.17	47	30	0	7075	7215	2004	2144	2.51E-08	48
gene-Aco00179	evm.model.Hic_asm_7.1176	32.692	52	35	0	7159	7314	1428	1583	4.97E-08	43
gene-Aco00179	evm.model.Hic_asm_0.1080	40	40	24	0	6901	7020	2200	2319	1.17E-07	42.6
gene-Aco00179	evm.model.Hic_asm_2.332	38.235	34	21	0	7174	7275	1076	1177	1.19E-07	36.2
gene-Aco00179	evm.model.Hic_asm_8.435	43.75	32	18	0	6838	6933	1148	1243	1.87E-07	41.2
gene-Aco00179	evm.model.Hic_asm_3.1081	26.562	64	47	0	7108	7299	1153	1344	2.08E-07	42.1
gene-Aco00179	evm.model.Hic_asm_6.783	42.308	52	30	0	1501	1656	544	699	3.58E-07	45.8
gene-Aco00179	evm.model.Hic_asm_9.1028	44.444	27	15	0	7426	7506	1491	1571	5.25E-07	35.7
gene-Aco00179	evm.model.Hic_asm_2.878	37.5	32	20	0	6211	6306	603	698	8.45E-07	38
gene-Aco00181	evm.model.Hic_asm_12.411	33.333	72	48	0	118	333	7863	8078	4.71E-19	60.6
gene-Aco00181	evm.model.Hic_asm_13.423	30.851	94	65	0	271	552	8788	9069	6.61E-16	67
gene-Aco00181	evm.model.Hic_asm_13.439	30.851	94	65	0	271	552	8785	9066	1.23E-15	67
gene-Aco00181	evm.model.Hic_asm_6.1327	31.25	64	44	0	358	549	7004	7195	1.78E-13	52.8
gene-Aco00181	evm.model.Hic_asm_6.782	28.169	71	51	0	139	351	10688	10900	7.85E-09	42.3
gene-Aco00181	evm.model.Hic_asm_13.51	27.66	94	68	0	271	552	5214	5495	9.00E-13	58.3
gene-Aco00181	evm.model.Hic_asm_13.736	35.065	77	50	0	337	567	3485	3715	5.42E-09	59.3
gene-Aco00181	evm.model.Hic_asm_0.86	34.483	58	38	0	379	552	7789	7962	6.43E-10	47.3
gene-Aco00181	evm.model.Hic_asm_8.902	60.87	23	9	0	265	333	4445	4513	2.98E-08	40
gene-Aco00181	evm.model.Hic_asm_14.400	32.727	55	37	0	160	324	14151	14315	6.38E-08	41.4
gene-Aco00181	evm.model.Hic_asm_8.537	25.301	83	62	0	271	519	7145	7393	1.39E-07	44.1
gene-Aco00181	evm.model.Hic_asm_6.723	30.159	63	44	0	364	552	5669	5857	2.21E-07	42.3
gene-Aco00182	evm.model.Hic_asm_0.813	45.109	184	101	0	643	1194	256	807	2.61E-67	213
gene-Aco00182	evm.model.Hic_asm_1.810	46.552	58	31	0	775	948	4	177	6.86E-14	67
gene-Aco00182	evm.model.Hic_asm_4.644	43.478	46	26	0	1000	1137	1857	1994	3.13E-12	47.3
gene-Aco00183	evm.model.Hic_asm_2.108	42.143	140	81	0	673	1092	378	797	3.97E-47	135
gene-Aco00183	evm.model.Hic_asm_8.264	43.537	147	83	0	652	1092	88	528	1.82E-38	141
gene-Aco00183	evm.model.Hic_asm_13.323	37.681	138	86	0	679	1092	331	744	1.77E-33	124
gene-Aco00183	evm.model.Hic_asm_14.161	46.154	65	35	0	703	897	389	583	1.43E-26	69.3
gene-Aco00183	evm.model.Hic_asm_9.533	38.667	75	46	0	634	858	1	225	2.51E-15	66.6
gene-Aco00183	evm.model.Hic_asm_13.219	40	80	48	0	811	1050	31	270	3.40E-15	74.8
gene-Aco00183	evm.model.Hic_asm_13.261	38.75	80	49	0	811	1050	31	270	1.17E-14	73
gene-Aco00183	evm.model.Hic_asm_2.569	38.71	62	38	0	106	291	244	429	1.03E-13	56.5
gene-Aco00183	evm.model.Hic_asm_5.515	45.455	55	30	0	868	1032	28	192	9.56E-12	69.3
gene-Aco00183	evm.model.Hic_asm_8.323	41.86	43	25	0	436	564	375	503	2.74E-11	44.6
gene-Aco00183	evm.model.Hic_asm_8.324	43.75	48	27	0	925	1068	76	219	2.09E-09	55.6
gene-Aco00184	evm.model.Hic_asm_0.813	45.109	184	101	0	1269	1820	256	807	8.41E-67	213
gene-Aco00184	evm.model.Hic_asm_2.108	42.143	140	81	0	3105	2686	378	797	1.58E-46	135
gene-Aco00184	evm.model.Hic_asm_8.264	43.537	147	83	0	3126	2686	88	528	7.29E-38	141
gene-Aco00184	evm.model.Hic_asm_13.323	38.129	139	86	0	3099	2683	331	747	4.35E-33	127
gene-Aco00184	evm.model.Hic_asm_14.161	46.154	65	35	0	3075	2881	389	583	5.60E-26	69.3
gene-Aco00184	evm.model.Hic_asm_9.533	38.667	75	46	0	3144	2920	1	225	9.92E-15	66.6
gene-Aco00184	evm.model.Hic_asm_13.219	40	80	48	0	2967	2728	31	270	1.34E-14	74.8
gene-Aco00184	evm.model.Hic_asm_13.261	38.75	80	49	0	2967	2728	31	270	4.60E-14	73
gene-Aco00184	evm.model.Hic_asm_1.810	46.552	58	31	0	1401	1574	4	177	2.18E-13	67
gene-Aco00184	evm.model.Hic_asm_2.569	38.71	62	38	0	3672	3487	244	429	4.06E-13	56.5
gene-Aco00184	evm.model.Hic_asm_4.644	43.478	46	26	0	1626	1763	1857	1994	9.69E-12	47.3
gene-Aco00184	evm.model.Hic_asm_5.515	45.455	55	30	0	2910	2746	28	192	3.89E-11	69.3
gene-Aco00184	evm.model.Hic_asm_8.323	41.86	43	25	0	3342	3214	375	503	1.07E-10	44.6
gene-Aco00184	evm.model.Hic_asm_8.324	43.75	48	27	0	2853	2710	76	219	8.16E-09	55.6
gene-Aco00185	evm.model.Hic_asm_0.813	45.109	184	101	0	643	1194	256	807	2.61E-67	213
gene-Aco00185	evm.model.Hic_asm_1.810	46.552	58	31	0	775	948	4	177	6.86E-14	67
[truncated: 345,306 more rows]
