# Supplementary material for: Genomic and single-cell analyses reveal genetic signatures of swimming pattern and diapause strategy in jellyfish
Source: Nat Commun. 2024 Jul 15;15:5936. doi: 10.1038/s41467-024-49848-z (PMC11250803; doi:10.1038/s41467-024-49848-z)
Supplement: Supplementary file 4 — Supplementary Data [file 41467_2024_49848_MOESM4_ESM.zip › Supplementary Data 3.xlsx]

## Sheet: Sheet1
Supplementary Data 3. GO enrichment of positive selected genes (PSGs) in T. rubra (P-value<0.05).
GO ID	GO Term	GO Class	P-value
GO:0099738	cell cortex region	Cellular Component	0.00880527
GO:0045178	basal part of cell	Cellular Component	0.0099433
GO:0032807	DNA ligase IV complex	Cellular Component	0.0105233
GO:0090651	apical cytoplasm	Cellular Component	0.0105233
GO:0031258	lamellipodium membrane	Cellular Component	0.016964
GO:0044448	cell cortex part	Cellular Component	0.0215212
GO:0045180	basal cortex	Cellular Component	0.0274546
GO:0005958	DNA-dependent protein kinase-DNA ligase 4 complex	Cellular Component	0.0294193
GO:0008623	CHRAC	Cellular Component	0.0294193
GO:0030139	endocytic vesicle	Cellular Component	0.0324267
GO:0080008	Cul4-RING E3 ubiquitin ligase complex	Cellular Component	0.0369448
GO:0045179	apical cortex	Cellular Component	0.0384725
GO:0005685	U1 snRNP	Cellular Component	0.0406428
GO:0070971	endoplasmic reticulum exit site	Cellular Component	0.0406428
GO:0048770	pigment granule	Cellular Component	0.0476585
GO:0016701	oxidoreductase activity, acting on single donors with incorporation of molecular oxygen	Molecular Function	0.00107863
GO:0016702	oxidoreductase activity, acting on single donors with incorporation of molecular oxygen, incorporation of two atoms of oxygen	Molecular Function	0.00107863
GO:0035613	RNA stem-loop binding	Molecular Function	0.00298692
GO:0070064	proline-rich region binding	Molecular Function	0.00298692
GO:0005172	vascular endothelial growth factor receptor binding	Molecular Function	0.00398461
GO:0043184	vascular endothelial growth factor receptor 2 binding	Molecular Function	0.00398461
GO:0042578	phosphoric ester hydrolase activity	Molecular Function	0.00620601
GO:0051213	dioxygenase activity	Molecular Function	0.0065139
GO:0005518	collagen binding	Molecular Function	0.00714724
GO:0008483	transaminase activity	Molecular Function	0.00909492
GO:0016769	transferase activity, transferring nitrogenous groups	Molecular Function	0.00909492
GO:0004497	monooxygenase activity	Molecular Function	0.00920384
GO:0004721	phosphoprotein phosphatase activity	Molecular Function	0.00997679
GO:0038024	cargo receptor activity	Molecular Function	0.010198
GO:0008453	alanine-glyoxylate transaminase activity	Molecular Function	0.0105486
GO:0016842	amidine-lyase activity	Molecular Function	0.0105486
GO:0016791	phosphatase activity	Molecular Function	0.016792
GO:0036442	hydrogen-exporting ATPase activity	Molecular Function	0.0170151
GO:0046961	proton-transporting ATPase activity, rotational mechanism	Molecular Function	0.0170151
GO:0019899	enzyme binding	Molecular Function	0.0191205
GO:0016278	lysine N-methyltransferase activity	Molecular Function	0.0201737
GO:0016279	protein-lysine N-methyltransferase activity	Molecular Function	0.0201737
GO:0017069	snRNA binding	Molecular Function	0.0243643
GO:0016705	oxidoreductase activity, acting on paired donors, with incorporation or reduction of molecular oxygen	Molecular Function	0.0251168
GO:0003785	actin monomer binding	Molecular Function	0.0275362
GO:0015248	sterol transporter activity	Molecular Function	0.0275362
GO:0050839	cell adhesion molecule binding	Molecular Function	0.0280183
GO:0004000	adenosine deaminase activity	Molecular Function	0.0294884
GO:0016840	carbon-nitrogen lyase activity	Molecular Function	0.0294884
GO:0042800	histone methyltransferase activity (H3-K4 specific)	Molecular Function	0.0294884
GO:0051059	NF-kappaB binding	Molecular Function	0.0294884
GO:0070883	pre-miRNA binding	Molecular Function	0.0294884
GO:0019901	protein kinase binding	Molecular Function	0.0297758
GO:0008081	phosphoric diester hydrolase activity	Molecular Function	0.0386128
GO:0016788	hydrolase activity, acting on ester bonds	Molecular Function	0.0390932
GO:0018024	histone-lysine N-methyltransferase activity	Molecular Function	0.0407621
GO:0044769	ATPase activity, coupled to transmembrane movement of ions, rotational mechanism	Molecular Function	0.0407621
GO:0003725	double-stranded RNA binding	Molecular Function	0.0473004
GO:0005080	protein kinase C binding	Molecular Function	0.0473004
GO:0044387	negative regulation of protein kinase activity by regulation of protein phosphorylation	Biological Process	0.00115913
GO:0051639	actin filament network formation	Biological Process	0.00115913
GO:0061572	actin filament bundle organization	Biological Process	0.00142848
GO:0046717	acid secretion	Biological Process	0.00225364
GO:0051017	actin filament bundle assembly	Biological Process	0.00318461
GO:0061744	motor behavior	Biological Process	0.00427307
GO:0072673	lamellipodium morphogenesis	Biological Process	0.00427307
GO:0100002	negative regulation of protein kinase activity by protein phosphorylation	Biological Process	0.00427307
GO:0015800	acidic amino acid transport	Biological Process	0.00533064
GO:1900271	regulation of long-term synaptic potentiation	Biological Process	0.00533064
GO:0010631	epithelial cell migration	Biological Process	0.00554935
GO:0006835	dicarboxylic acid transport	Biological Process	0.00568257
GO:0030336	negative regulation of cell migration	Biological Process	0.00603189
GO:0090132	epithelium migration	Biological Process	0.00617177
GO:0044712	single-organism catabolic process	Biological Process	0.00642254
GO:0090130	tissue migration	Biological Process	0.00758922
GO:0030098	lymphocyte differentiation	Biological Process	0.00773068
GO:0031345	negative regulation of cell projection organization	Biological Process	0.0081323
GO:2000146	negative regulation of cell motility	Biological Process	0.00937905
GO:0002098	tRNA wobble uridine modification	Biological Process	0.00984984
GO:0002328	pro-B cell differentiation	Biological Process	0.00984984
GO:0014047	glutamate secretion	Biological Process	0.00990871
GO:0033137	negative regulation of peptidyl-serine phosphorylation	Biological Process	0.00990871
GO:1901185	negative regulation of ERBB signaling pathway	Biological Process	0.0102067
GO:0017144	drug metabolic process	Biological Process	0.0104944
GO:0006470	protein dephosphorylation	Biological Process	0.0110369
GO:0009448	gamma-aminobutyric acid metabolic process	Biological Process	0.0110623
GO:0018026	peptidyl-lysine monomethylation	Biological Process	0.0110623
GO:0019530	taurine metabolic process	Biological Process	0.0110623
GO:0019694	alkanesulfonate metabolic process	Biological Process	0.0110623
GO:0033168	conversion of ds siRNA to ss siRNA involved in RNA interference	Biological Process	0.0110623
GO:0036404	conversion of ds siRNA to ss siRNA	Biological Process	0.0110623
GO:0044691	tooth eruption	Biological Process	0.0110623
GO:0051309	female meiosis chromosome separation	Biological Process	0.0110623
GO:1904016	response to Thyroglobulin triiodothyronine	Biological Process	0.0110623
GO:2000211	regulation of glutamate metabolic process	Biological Process	0.0110623
GO:2000392	regulation of lamellipodium morphogenesis	Biological Process	0.0110623
GO:2000393	negative regulation of lamellipodium morphogenesis	Biological Process	0.0110623
GO:0006163	purine nucleotide metabolic process	Biological Process	0.0113433
GO:1901184	regulation of ERBB signaling pathway	Biological Process	0.0117859
GO:0010632	regulation of epithelial cell migration	Biological Process	0.0118232
GO:0042113	B cell activation	Biological Process	0.0118232
GO:0030183	B cell differentiation	Biological Process	0.0121388
GO:0042133	neurotransmitter metabolic process	Biological Process	0.0121388
GO:1901659	glycosyl compound biosynthetic process	Biological Process	0.0125906
GO:0051271	negative regulation of cellular component movement	Biological Process	0.0140318
GO:0040013	negative regulation of locomotion	Biological Process	0.0142303
GO:0072521	purine-containing compound metabolic process	Biological Process	0.0144394
GO:0040025	vulval development	Biological Process	0.0149181
GO:0002092	positive regulation of receptor internalization	Biological Process	0.0151627
GO:0009154	purine ribonucleotide catabolic process	Biological Process	0.0151627
GO:0010633	negative regulation of epithelial cell migration	Biological Process	0.0151627
GO:0060074	synapse maturation	Biological Process	0.0151627
GO:0072522	purine-containing compound biosynthetic process	Biological Process	0.0154057
GO:0046649	lymphocyte activation	Biological Process	0.0154167
GO:0033238	regulation of cellular amine metabolic process	Biological Process	0.0154931
GO:0042451	purine nucleoside biosynthetic process	Biological Process	0.0155751
GO:0046129	purine ribonucleoside biosynthetic process	Biological Process	0.0155751
GO:0006897	endocytosis	Biological Process	0.0158451
GO:0009150	purine ribonucleotide metabolic process	Biological Process	0.0159462
GO:0032102	negative regulation of response to external stimulus	Biological Process	0.0160302
GO:0016311	dephosphorylation	Biological Process	0.0161337
GO:0016337	single organismal cell-cell adhesion	Biological Process	0.0167803
GO:1903055	positive regulation of extracellular matrix organization	Biological Process	0.0171954
GO:0006753	nucleoside phosphate metabolic process	Biological Process	0.018067
GO:0002320	lymphoid progenitor cell differentiation	Biological Process	0.0181724
GO:0030574	collagen catabolic process	Biological Process	0.0181724
GO:0033151	V(D)J recombination	Biological Process	0.0181724
GO:0035970	peptidyl-threonine dephosphorylation	Biological Process	0.0181724
GO:0042136	neurotransmitter biosynthetic process	Biological Process	0.0181724
GO:0051953	negative regulation of amine transport	Biological Process	0.0181724
GO:0043542	endothelial cell migration	Biological Process	0.0188445
GO:0055086	nucleobase-containing small molecule metabolic process	Biological Process	0.0188482
GO:0008360	regulation of cell shape	Biological Process	0.0197226
GO:0044272	sulfur compound biosynthetic process	Biological Process	0.0201661
GO:0032233	positive regulation of actin filament bundle assembly	Biological Process	0.0206355
GO:0042100	B cell proliferation	Biological Process	0.0206355
GO:0046461	neutral lipid catabolic process	Biological Process	0.0206355
GO:0046464	acylglycerol catabolic process	Biological Process	0.0206355
GO:0051496	positive regulation of stress fiber assembly	Biological Process	0.0206355
GO:0098602	single organism cell adhesion	Biological Process	0.0207685
GO:0007159	leukocyte cell-cell adhesion	Biological Process	0.0214284
GO:0043436	oxoacid metabolic process	Biological Process	0.0214964
GO:1901292	nucleoside phosphate catabolic process	Biological Process	0.0217739
GO:1902905	positive regulation of fibril organization	Biological Process	0.0217739
GO:0030808	regulation of nucleotide biosynthetic process	Biological Process	0.0218107
GO:0006805	xenobiotic metabolic process	Biological Process	0.0218845
GO:0009261	ribonucleotide catabolic process	Biological Process	0.0218845
GO:0042110	T cell activation	Biological Process	0.022021
GO:0070486	leukocyte aggregation	Biological Process	0.022021
GO:0070489	T cell aggregation	Biological Process	0.022021
GO:0071593	lymphocyte aggregation	Biological Process	0.022021
GO:0030217	T cell differentiation	Biological Process	0.0225146
GO:0051196	regulation of coenzyme metabolic process	Biological Process	0.0226061
GO:0006082	organic acid metabolic process	Biological Process	0.0226327
GO:0044275	cellular carbohydrate catabolic process	Biological Process	0.0226984
GO:0042455	ribonucleoside biosynthetic process	Biological Process	0.0227687
GO:0044710	single-organism metabolic process	Biological Process	0.023553
GO:0006164	purine nucleotide biosynthetic process	Biological Process	0.023639
GO:0098609	cell-cell adhesion	Biological Process	0.024413
GO:0098657	import into cell	Biological Process	0.0248881
GO:0010977	negative regulation of neuron projection development	Biological Process	0.0250211
GO:0009108	coenzyme biosynthetic process	Biological Process	0.0254772
GO:0009163	nucleoside biosynthetic process	Biological Process	0.0254772
GO:0009117	nucleotide metabolic process	Biological Process	0.0262702
GO:0009259	ribonucleotide metabolic process	Biological Process	0.0263934
GO:0043470	regulation of carbohydrate catabolic process	Biological Process	0.0267768
GO:0043471	regulation of cellular carbohydrate catabolic process	Biological Process	0.0267768
GO:0006732	coenzyme metabolic process	Biological Process	0.0270674
GO:0040028	regulation of vulval development	Biological Process	0.0273054
GO:0006898	receptor-mediated endocytosis	Biological Process	0.0273974
GO:1901657	glycosyl compound metabolic process	Biological Process	0.0275071
GO:0045981	positive regulation of nucleotide metabolic process	Biological Process	0.0279566
GO:0051209	release of sequestered calcium ion into cytosol	Biological Process	0.0279566
GO:1900544	positive regulation of purine nucleotide metabolic process	Biological Process	0.0279566
GO:0034109	homotypic cell-cell adhesion	Biological Process	0.0285714
GO:0010648	negative regulation of cell communication	Biological Process	0.029333
GO:0002097	tRNA wobble base modification	Biological Process	0.0293504
GO:0006521	regulation of cellular amino acid metabolic process	Biological Process	0.0293504
GO:0006700	C21-steroid hormone biosynthetic process	Biological Process	0.0293504
GO:0032488	Cdc42 protein signal transduction	Biological Process	0.0293504
GO:0044243	multicellular organism catabolic process	Biological Process	0.0293504
GO:0050951	sensory perception of temperature stimulus	Biological Process	0.0293504
GO:0071295	cellular response to vitamin	Biological Process	0.0293504
GO:0090128	regulation of synapse maturation	Biological Process	0.0293504
GO:0019433	triglyceride catabolic process	Biological Process	0.0301614
GO:0006198	cAMP catabolic process	Biological Process	0.0308688
GO:0006573	valine metabolic process	Biological Process	0.0308688
GO:0007539	primary sex determination, soma	Biological Process	0.0308688
GO:0009758	carbohydrate utilization	Biological Process	0.0308688
GO:0010710	regulation of collagen catabolic process	Biological Process	0.0308688
GO:0018993	somatic sex determination	Biological Process	0.0308688
GO:0033152	immunoglobulin V(D)J recombination	Biological Process	0.0308688
GO:0033299	secretion of lysosomal enzymes	Biological Process	0.0308688
GO:0033604	negative regulation of catecholamine secretion	Biological Process	0.0308688
GO:0034368	protein-lipid complex remodeling	Biological Process	0.0308688
GO:0034369	plasma lipoprotein particle remodeling	Biological Process	0.0308688
GO:0034374	low-density lipoprotein particle remodeling	Biological Process	0.0308688
GO:0042247	establishment of planar polarity of follicular epithelium	Biological Process	0.0308688
GO:0045066	regulatory T cell differentiation	Biological Process	0.0308688
GO:0051013	microtubule severing	Biological Process	0.0308688
GO:0051764	actin crosslink formation	Biological Process	0.0308688
GO:0051923	sulfation	Biological Process	0.0308688
GO:0061308	cardiac neural crest cell development involved in heart development	Biological Process	0.0308688
GO:0061309	cardiac neural crest cell development involved in outflow tract morphogenesis	Biological Process	0.0308688
GO:0070314	G1 to G0 transition	Biological Process	0.0308688
GO:0100024	regulation of carbohydrate metabolic process by transcription from RNA polymerase II promoter	Biological Process	0.0308688
GO:1900025	negative regulation of substrate adhesion-dependent cell spreading	Biological Process	0.0308688
GO:1900272	negative regulation of long-term synaptic potentiation	Biological Process	0.0308688
GO:1900402	regulation of carbohydrate metabolic process by regulation of transcription from RNA polymerase II promoter	Biological Process	0.0308688
GO:1902463	protein localization to cell leading edge	Biological Process	0.0308688
GO:1902744	negative regulation of lamellipodium organization	Biological Process	0.0308688
GO:0001933	negative regulation of protein phosphorylation	Biological Process	0.0313966
GO:0070838	divalent metal ion transport	Biological Process	0.0326473
GO:0072511	divalent inorganic cation transport	Biological Process	0.0326473
GO:0001906	cell killing	Biological Process	0.0339696
GO:0032088	negative regulation of NF-kappaB transcription factor activity	Biological Process	0.0339696
GO:0046209	nitric oxide metabolic process	Biological Process	0.0339696
GO:0070373	negative regulation of ERK1 and ERK2 cascade	Biological Process	0.0339696
GO:1900024	regulation of substrate adhesion-dependent cell spreading	Biological Process	0.0339696
GO:0031670	cellular response to nutrient	Biological Process	0.0340807
GO:0032941	secretion by tissue	Biological Process	0.0340807
GO:0097553	calcium ion transmembrane import into cytosol	Biological Process	0.0340807
GO:1902656	calcium ion import into cytosol	Biological Process	0.0340807
GO:0019693	ribose phosphate metabolic process	Biological Process	0.0343821
GO:0042278	purine nucleoside metabolic process	Biological Process	0.035318
GO:0046128	purine ribonucleoside metabolic process	Biological Process	0.035318
GO:1903053	regulation of extracellular matrix organization	Biological Process	0.0355351
GO:0007169	transmembrane receptor protein tyrosine kinase signaling pathway	Biological Process	0.0358193
GO:0016073	snRNA metabolic process	Biological Process	0.0364324
GO:0006909	phagocytosis	Biological Process	0.0373062
GO:0046034	ATP metabolic process	Biological Process	0.0373062
GO:0007015	actin filament organization	Biological Process	0.0373513
GO:0009144	purine nucleoside triphosphate metabolic process	Biological Process	0.0373513
GO:0023057	negative regulation of signaling	Biological Process	0.0381188
GO:0009301	snRNA transcription	Biological Process	0.0383368
GO:0042795	snRNA transcription from RNA polymerase II promoter	Biological Process	0.0383368
GO:0009141	nucleoside triphosphate metabolic process	Biological Process	0.0386061
GO:0038127	ERBB signaling pathway	Biological Process	0.0399538
GO:0035094	response to nicotine	Biological Process	0.0400441
GO:0070509	calcium ion import	Biological Process	0.0405779
GO:0007589	body fluid secretion	Biological Process	0.0410097
GO:0051283	negative regulation of sequestering of calcium ion	Biological Process	0.0410097
GO:0051492	regulation of stress fiber assembly	Biological Process	0.0410097
GO:0007204	positive regulation of cytosolic calcium ion concentration	Biological Process	0.0414866
GO:0009166	nucleotide catabolic process	Biological Process	0.0414866
GO:0001667	ameboidal-type cell migration	Biological Process	0.0417223
GO:0016246	RNA interference	Biological Process	0.0422521
GO:0030810	positive regulation of nucleotide biosynthetic process	Biological Process	0.0422521
GO:1900373	positive regulation of purine nucleotide biosynthetic process	Biological Process	0.0422521
GO:2001057	reactive nitrogen species metabolic process	Biological Process	0.0422521
GO:0009126	purine nucleoside monophosphate metabolic process	Biological Process	0.0427656
GO:0009167	purine ribonucleoside monophosphate metabolic process	Biological Process	0.0427656
GO:0002902	regulation of B cell apoptotic process	Biological Process	0.043362
GO:0006882	cellular zinc ion homeostasis	Biological Process	0.043362
GO:0008207	C21-steroid hormone metabolic process	Biological Process	0.043362
GO:0042053	regulation of dopamine metabolic process	Biological Process	0.043362
GO:0042069	regulation of catecholamine metabolic process	Biological Process	0.043362
GO:0060009	Sertoli cell development	Biological Process	0.043362
GO:0071827	plasma lipoprotein particle organization	Biological Process	0.043362
GO:0072530	purine-containing compound transmembrane transport	Biological Process	0.043362
GO:1900273	positive regulation of long-term synaptic potentiation	Biological Process	0.043362
GO:1903393	positive regulation of adherens junction organization	Biological Process	0.043362
GO:0009165	nucleotide biosynthetic process	Biological Process	0.0434879
GO:1901293	nucleoside phosphate biosynthetic process	Biological Process	0.0434879
GO:0010563	negative regulation of phosphorus metabolic process	Biological Process	0.0437672
GO:0045936	negative regulation of phosphate metabolic process	Biological Process	0.0437672
GO:0045665	negative regulation of neuron differentiation	Biological Process	0.0442461
GO:0009119	ribonucleoside metabolic process	Biological Process	0.0443117
GO:0008152	metabolic process	Biological Process	0.0445236
GO:0007155	cell adhesion	Biological Process	0.0446316
GO:0008333	endosome to lysosome transport	Biological Process	0.0448098
GO:0031348	negative regulation of defense response	Biological Process	0.0448098
GO:0060402	calcium ion transport into cytosol	Biological Process	0.0448098
GO:1903035	negative regulation of response to wounding	Biological Process	0.0448098
GO:0002460	adaptive immune response based on somatic recombination of immune receptors built from immunoglobulin superfamily domains	Biological Process	0.04656
GO:0042180	cellular ketone metabolic process	Biological Process	0.0465722
GO:0006140	regulation of nucleotide metabolic process	Biological Process	0.0469941
GO:0009063	cellular amino acid catabolic process	Biological Process	0.0469941
GO:0042326	negative regulation of phosphorylation	Biological Process	0.0474938
GO:0010522	regulation of calcium ion transport into cytosol	Biological Process	0.0487675
GO:0031644	regulation of neurological system process	Biological Process	0.0487675
GO:0051193	regulation of cofactor metabolic process	Biological Process	0.0487675
GO:0006733	oxidoreduction coenzyme metabolic process	Biological Process	0.0488484
GO:0048585	negative regulation of response to stimulus	Biological Process	0.048945
GO:0006816	calcium ion transport	Biological Process	0.0490094
GO:0051186	cofactor metabolic process	Biological Process	0.0491546
GO:1902532	negative regulation of intracellular signal transduction	Biological Process	0.0491546
GO:0022610	biological adhesion	Biological Process	0.0493724
