# Supplementary material for: Genomic and single-cell analyses reveal genetic signatures of swimming pattern and diapause strategy in jellyfish
Source: Nat Commun. 2024 Jul 15;15:5936. doi: 10.1038/s41467-024-49848-z (PMC11250803; doi:10.1038/s41467-024-49848-z)
Supplement: Supplementary file 4 — Supplementary Data [file 41467_2024_49848_MOESM4_ESM.zip › Supplementary Data 4.xlsx]

## Sheet: Sheet1
Supplementary Data 4. The RNA sequencing information of two tissues of four species.
Species	Tissues	Samples	Clean reads	Clean bases	GC Content	%≥Q30
T. rubra	Tentacle bubls	TuR1	22294496	6672217724	0.4	0.94
		TuR2	21609254	6431412668	0.42	0.96
		TuR3	22527659	6742714382	0.41	0.93
		TuR4	21498853	6413048046	0.42	0.97
	Control	TuC1	28832564	8599030896	0.4	0.95
		TuC2	22563743	6754643186	0.4	0.95
		TuC3	29789830	8918972326	0.4	0.93
		TuC4	28681840	8585910684	0.4	0.95
C. quinquecirrha	Rhopalia	ChS1	29048966	8681313194	0.41	0.95
		ChS2	21548185	6436707170	0.42	0.95
		ChS3	28407003	8504353562	0.42	0.95
		ChS4	25554910	7630492026	0.41	0.96
	Control	ChC1	22201919	6645476156	0.41	0.95
		ChC2	19463988	5826004780	0.42	0.95
		ChC3	21756564	6511836784	0.41	0.95
		ChC4	21393783	6403683962	0.41	0.95
R. esculentum	Rhopalia	RhS1	21087641	6288490958	0.43	0.96
		RhS2	20537671	6130901632	0.43	0.95
		RhS3	21372311	6373248522	0.43	0.95
		RhS4	27919486	8359771328	0.42	0.95
	Control	RhC1	28346718	8487525638	0.43	0.95
		RhC2	20153610	6036067314	0.43	0.96
		RhC3	29640085	8874803434	0.42	0.95
		RhC4	24277086	7267891568	0.43	0.91
A. coerulea	Rhopalia	AuS1	28516257	8536365342	0.43	0.92
		AuS2	21048600	6302076518	0.42	0.91
		AuS3	20523007	6139937056	0.43	0.95
		AuS4	21678052	6489863704	0.42	0.95
	Control	AuC1	19608327	5868895296	0.43	0.95
		AuC2	22374446	6658126916	0.43	0.91
		AuC3	20444702	6120827020	0.43	0.95
		AuC4	20457609	6123494526	0.43	0.94
