# Supplementary material for: Genomic and single-cell analyses reveal genetic signatures of swimming pattern and diapause strategy in jellyfish
Source: Nat Commun. 2024 Jul 15;15:5936. doi: 10.1038/s41467-024-49848-z (PMC11250803; doi:10.1038/s41467-024-49848-z)
Supplement: Supplementary file 4 — Supplementary Data [file 41467_2024_49848_MOESM4_ESM.zip › Supplementary Data 5.xlsx]

## Sheet: Sheet1
Supplementary Data 5. The differentially expressed genes (DEGs) in the rhopalia of three Scyphozoans and the tentacle bulb of T. rubra.
rhopalium(C. quinquecirrha)/tentacle bulb					rhopalium(R. esculentum)/tentacle bulb					rhopalium(A. coerulea)/tentacle bulb
GeneID	log2FoldChange	FDR	regulated		Gene	log2FoldChange	FDR	regulated		Gene	log2FoldChange	FDR	regulated
evm.TU.Hic_asm_6.626 gene-Aco10760 evm.TU.ctg1058_pilon_pilon.5 RE03533	0.2694	0.036833	up		evm.TU.Hic_asm_10.758 gene-Aco26578 evm.TU.scaffold12.1240 RE00920	0.1705	0.0430207	up		evm.TU.Hic_asm_6.626 gene-Aco10760 evm.TU.ctg1058_pilon_pilon.5 RE03533	1.043	0.0429132	up
evm.TU.Hic_asm_9.777 gene-Aco21113 evm.TU.scaffold3.9843 RE08297	0.4413	0.036833	up		evm.TU.Hic_asm_6.626 gene-Aco10760 evm.TU.ctg1058_pilon_pilon.5 RE03533	1.5525	0.0430207	up		evm.TU.Hic_asm_14.253 gene-Aco05892 evm.TU.scaffold74.7470 RE11981	1.0836	0.0429132	up
evm.TU.Hic_asm_4.677 gene-Aco03422 evm.TU.scaffold17.1765 RE07840	0.821	0.036833	up		evm.TU.Hic_asm_14.253 gene-Aco05892 evm.TU.scaffold74.7470 RE11981	4.4542	0.0430207	up		evm.TU.Hic_asm_4.677 gene-Aco03422 evm.TU.scaffold17.1765 RE07840	0.9543	0.0429132	up
evm.TU.Hic_asm_2.386 gene-Aco12818 evm.TU.scaffold351.9158 RE07011	4.4763	0.036833	up		evm.TU.Hic_asm_9.777 gene-Aco21113 evm.TU.scaffold3.9843 RE08297	0.1011	0.0430207	up		evm.TU.Hic_asm_2.221 gene-Aco28259 evm.TU.scaffold35.13079 RE09250	1.0899	0.0429132	up
evm.TU.Hic_asm_6.578 gene-Aco11785 evm.TU.scaffold109.14851 RE06873	1.0432	0.036833	up		evm.TU.Hic_asm_4.677 gene-Aco03422 evm.TU.scaffold17.1765 RE07840	1.2	0.0430207	up		evm.TU.Hic_asm_0.72 gene-Aco09541 evm.TU.scaffold22.3658 RE15123	0.295	0.0429132	up
evm.TU.Hic_asm_8.1772 gene-Aco17769 evm.TU.scaffold4.12528 RE12585	0.9699	0.036833	up		evm.TU.Hic_asm_2.221 gene-Aco28259 evm.TU.scaffold35.13079 RE09250	0.2702	0.0430207	up		evm.TU.Hic_asm_2.352 gene-Aco28891 evm.TU.scaffold302.8784 RE13349	0.069	0.0429132	up
evm.TU.Hic_asm_9.1159 gene-Aco20175 evm.TU.scaffold188.1304 RE13097	0.4668	0.036833	up		evm.TU.Hic_asm_6.578 gene-Aco11785 evm.TU.scaffold109.14851 RE06873	0.8224	0.0430207	up		evm.TU.Hic_asm_6.578 gene-Aco11785 evm.TU.scaffold109.14851 RE06873	1.136	0.0429132	up
evm.TU.Hic_asm_3.414 gene-Aco14376 evm.TU.scaffold121.7780 RE15040	0.3626	0.036833	up		evm.TU.Hic_asm_9.1159 gene-Aco20175 evm.TU.scaffold188.1304 RE13097	0.5601	0.0430207	up		evm.TU.Hic_asm_1.919 gene-Aco08144 evm.TU.scaffold164.2984 RE07561	0.3689	0.0429132	up
evm.TU.Hic_asm_7.505 gene-Aco03651 evm.TU.scaffold94.4546 RE01259	1.4327	0.036833	up		evm.TU.Hic_asm_8.1365 gene-Aco02142 evm.TU.ctg1550_pilon_pilon.4 RE15920	0.7351	0.0430207	up		evm.TU.Hic_asm_8.1772 gene-Aco17769 evm.TU.scaffold4.12528 RE12585	0.4479	0.0429132	up
evm.TU.Hic_asm_2.809 gene-Aco29002 evm.TU.scaffold507.1607 RE00993	2.7969	0.036833	up		evm.TU.Hic_asm_3.1275 gene-Aco26735 evm.TU.scaffold185.3472 RE04954	1.0984	0.0430207	up		evm.TU.Hic_asm_8.1365 gene-Aco02142 evm.TU.ctg1550_pilon_pilon.4 RE15920	1.3854	0.0429132	up
evm.TU.Hic_asm_4.410 gene-Aco07846 evm.TU.scaffold236.9294 RE11750	3.076	0.036833	up		evm.TU.Hic_asm_7.505 gene-Aco03651 evm.TU.scaffold94.4546 RE01259	0.8484	0.0430207	up		evm.TU.Hic_asm_3.1275 gene-Aco26735 evm.TU.scaffold185.3472 RE04954	0.6388	0.0429132	up
evm.TU.Hic_asm_11.1113 gene-Aco22635 evm.TU.scaffold15.7652 RE01783	1.035	0.036833	up		evm.TU.Hic_asm_8.1623 gene-Aco02179 evm.TU.scaffold2.7974 RE04403	1.4392	0.0430207	up		evm.TU.Hic_asm_7.505 gene-Aco03651 evm.TU.scaffold94.4546 RE01259	0.7793	0.0429132	up
evm.TU.Hic_asm_2.301 gene-Aco29146 evm.TU.scaffold91.13704 RE14846	3.5291	0.036833	up		evm.TU.Hic_asm_9.1112 gene-Aco19880 evm.TU.scaffold135.2504 RE08249	0.7385	0.0430207	up		evm.TU.Hic_asm_8.1434 gene-Aco30503 evm.TU.scaffold103.9313 RE04277	5.1843	0.0429132	up
evm.TU.Hic_asm_9.1112 gene-Aco19880 evm.TU.scaffold135.2504 RE08249	0.4057	0.036833	up		evm.TU.Hic_asm_9.493 gene-Aco19998 evm.TU.ctg1011_pilon_pilon.7 RE08327	0.1972	0.0430207	up		evm.TU.Hic_asm_8.1623 gene-Aco02179 evm.TU.scaffold2.7974 RE04403	0.9573	0.0429132	up
evm.TU.Hic_asm_9.493 gene-Aco19998 evm.TU.ctg1011_pilon_pilon.7 RE08327	0.6379	0.036833	up		evm.TU.Hic_asm_4.469 gene-Aco16961 evm.TU.scaffold414.953 RE02574	0.2835	0.0430207	up		evm.TU.Hic_asm_11.1113 gene-Aco22635 evm.TU.scaffold15.7652 RE01783	1.0298	0.0429132	up
evm.TU.Hic_asm_4.469 gene-Aco16961 evm.TU.scaffold414.953 RE02574	4.2978	0.036833	up		evm.TU.Hic_asm_14.240 gene-Aco06487 evm.TU.scaffold34.8528 RE01114	0.4245	0.0430207	up		evm.TU.Hic_asm_9.1112 gene-Aco19880 evm.TU.scaffold135.2504 RE08249	0.4067	0.0429132	up
evm.TU.Hic_asm_8.614 gene-Aco03533 evm.TU.scaffold17.1790 RE05014	0.8363	0.036833	up		evm.TU.Hic_asm_10.182 gene-Aco26472 evm.TU.scaffold19.4028 RE00471	0.2623	0.0430207	up		evm.TU.Hic_asm_9.493 gene-Aco19998 evm.TU.ctg1011_pilon_pilon.7 RE08327	0.3458	0.0429132	up
evm.TU.Hic_asm_12.208 gene-Aco25375 evm.TU.scaffold107.83 RE15991	0.9777	0.036833	up		evm.TU.Hic_asm_3.780 gene-Aco14312 evm.TU.scaffold6.11345 RE03365	2.3566	0.0430207	up		evm.TU.Hic_asm_10.182 gene-Aco26472 evm.TU.scaffold19.4028 RE00471	0.4267	0.0429132	up
evm.TU.Hic_asm_11.408 gene-Aco22226 evm.TU.scaffold174.2841 RE06195	0.3771	0.036833	up		evm.TU.Hic_asm_12.823 gene-Aco26388 evm.TU.ctg2248_pilon_pilon.1 RE11993	1.0617	0.0430207	up		evm.TU.Hic_asm_3.780 gene-Aco14312 evm.TU.scaffold6.11345 RE03365	2.3678	0.0429132	up
evm.TU.Hic_asm_14.262 gene-Aco07378 evm.TU.scaffold41.10730 RE08385	0.113	0.036833	up		evm.TU.Hic_asm_12.208 gene-Aco25375 evm.TU.scaffold107.83 RE15991	0.4743	0.0430207	up		evm.TU.Hic_asm_12.208 gene-Aco25375 evm.TU.scaffold107.83 RE15991	0.5486	0.0429132	up
evm.TU.Hic_asm_5.419 gene-Aco12943 evm.TU.scaffold233.11219 RE07034	0.9805	0.036833	up		evm.TU.Hic_asm_11.408 gene-Aco22226 evm.TU.scaffold174.2841 RE06195	2.1253	0.0430207	up		evm.TU.Hic_asm_14.262 gene-Aco07378 evm.TU.scaffold41.10730 RE08385	0.2355	0.0429132	up
evm.TU.Hic_asm_9.1261 gene-Aco07865 evm.TU.ctg560_pilon_pilon.4 RE11703	0.4278	0.036833	up		evm.TU.Hic_asm_14.262 gene-Aco07378 evm.TU.scaffold41.10730 RE08385	0.1201	0.0430207	up		evm.TU.Hic_asm_9.1261 gene-Aco07865 evm.TU.ctg560_pilon_pilon.4 RE11703	1.4595	0.0429132	up
evm.TU.Hic_asm_3.1213 gene-Aco14494 evm.TU.scaffold416.3137 RE08068	0.5621	0.036833	up		evm.TU.Hic_asm_9.1261 gene-Aco07865 evm.TU.ctg560_pilon_pilon.4 RE11703	1.7256	0.0430207	up		evm.TU.Hic_asm_2.441 gene-Aco30559 evm.TU.scaffold177.6987 RE01567	4.4063	0.0429132	up
evm.TU.Hic_asm_7.1520 gene-Aco03629 evm.TU.scaffold140.4219 RE01287	4.0761	0.036833	up		evm.TU.Hic_asm_2.441 gene-Aco30559 evm.TU.scaffold177.6987 RE01567	5.1375	0.0430207	up		evm.TU.Hic_asm_3.1213 gene-Aco14494 evm.TU.scaffold416.3137 RE08068	0.2092	0.0429132	up
evm.TU.Hic_asm_0.947 gene-Aco09713 evm.TU.scaffold22.3600 RE10433	0.4074	0.036833	up		evm.TU.Hic_asm_3.1213 gene-Aco14494 evm.TU.scaffold416.3137 RE08068	0.5277	0.0430207	up		evm.TU.Hic_asm_9.367 gene-Aco19722 evm.TU.scaffold3.9947 RE13180	0.6942	0.0429132	up
evm.TU.Hic_asm_8.1750 gene-Aco02184 evm.TU.scaffold95.15867 RE04398	2.8829	0.036833	up		evm.TU.Hic_asm_9.367 gene-Aco19722 evm.TU.scaffold3.9947 RE13180	0.8299	0.0430207	up		evm.TU.Hic_asm_4.641 gene-Aco07828 evm.TU.scaffold1.4843 RE17067	0.4412	0.0429132	up
evm.TU.Hic_asm_0.938 gene-Aco08590 evm.TU.ctg3649_pilon_pilon.1 RE11584	0.2778	0.036833	up		evm.TU.Hic_asm_1.449 gene-Aco07665 evm.TU.ctg3072_pilon_pilon.1 RE07576	0.3726	0.0430207	up		evm.TU.Hic_asm_3.975 gene-Aco15399 evm.TU.scaffold302.2125 RE02953	0.4047	0.0429132	up
evm.TU.Hic_asm_7.755 gene-Aco02526 evm.TU.scaffold53.12156 RE02105	1.1997	0.036833	up		evm.TU.Hic_asm_8.1750 gene-Aco02184 evm.TU.scaffold95.15867 RE04398	0.0616	0.0430207	up		evm.TU.Hic_asm_0.938 gene-Aco08590 evm.TU.ctg3649_pilon_pilon.1 RE11584	0.4668	0.0429132	up
evm.TU.Hic_asm_3.1185 gene-Aco14464 evm.TU.ctg300_pilon_pilon.5 RE04897	0.1721	0.036833	up		evm.TU.Hic_asm_3.975 gene-Aco15399 evm.TU.scaffold302.2125 RE02953	0.9106	0.0430207	up		evm.TU.Hic_asm_4.1140 gene-Aco21628 evm.TU.scaffold374.5533 RE13763	9.2996	0.0429132	up
evm.TU.Hic_asm_12.892 gene-Aco25225 evm.TU.scaffold20.5947 RE03199	0.5418	0.036833	up		evm.TU.Hic_asm_3.1185 gene-Aco14464 evm.TU.ctg300_pilon_pilon.5 RE04897	0.1766	0.0430207	up		evm.TU.Hic_asm_3.1185 gene-Aco14464 evm.TU.ctg300_pilon_pilon.5 RE04897	0.9675	0.0429132	up
evm.TU.Hic_asm_8.41 gene-Aco01251 evm.TU.scaffold484.15385 RE13708	4.8434	0.036833	up		evm.TU.Hic_asm_8.41 gene-Aco01251 evm.TU.scaffold484.15385 RE13708	0.2601	0.0430207	up		evm.TU.Hic_asm_12.892 gene-Aco25225 evm.TU.scaffold20.5947 RE03199	0.3525	0.0429132	up
evm.TU.Hic_asm_7.1028 gene-Aco02497 evm.TU.scaffold53.12204 RE07934	0.2557	0.036833	up		evm.TU.Hic_asm_7.531 gene-Aco11846 evm.TU.scaffold118.5159 RE00964	1.1135	0.0430207	up		evm.TU.Hic_asm_8.41 gene-Aco01251 evm.TU.scaffold484.15385 RE13708	0.1436	0.0429132	up
evm.TU.Hic_asm_4.572 gene-Aco09779 evm.TU.scaffold301.12726 RE15313	0.5331	0.036833	up		evm.TU.Hic_asm_4.572 gene-Aco09779 evm.TU.scaffold301.12726 RE15313	1.4512	0.0430207	up		evm.TU.Hic_asm_4.572 gene-Aco09779 evm.TU.scaffold301.12726 RE15313	1.1243	0.0429132	up
evm.TU.Hic_asm_6.672 gene-Aco06200 evm.TU.scaffold265.12922 RE11200	4.8587	0.036833	up		evm.TU.Hic_asm_8.1528 gene-Aco00743 evm.TU.scaffold220.12982 RE02415	0.9372	0.0430207	up		evm.TU.Hic_asm_9.626 gene-Aco05924 evm.TU.scaffold12.1182 RE12146	3.5659	0.0429132	up
evm.TU.Hic_asm_0.652 gene-Aco08844 evm.TU.scaffold346.2885 RE09964	1.1318	0.036833	up		evm.TU.Hic_asm_6.672 gene-Aco06200 evm.TU.scaffold265.12922 RE11200	2.1834	0.0430207	up		evm.TU.Hic_asm_0.658 gene-Aco09496 evm.TU.scaffold22.11512 RE10065	0.1591	0.0429132	up
evm.TU.Hic_asm_6.570 gene-Aco27625 evm.TU.scaffold202.2514 RE01053	2.0787	0.036833	up		evm.TU.Hic_asm_0.652 gene-Aco08844 evm.TU.scaffold346.2885 RE09964	0.6272	0.0430207	up		evm.TU.Hic_asm_8.1528 gene-Aco00743 evm.TU.scaffold220.12982 RE02415	1.7268	0.0429132	up
evm.TU.Hic_asm_1.446 gene-Aco07312 evm.TU.scaffold415.15594 RE05914	0.5057	0.036833	up		evm.TU.Hic_asm_2.492 gene-Aco29169 evm.TU.scaffold14.562 RE14966	0.3514	0.0430207	up		evm.TU.Hic_asm_6.672 gene-Aco06200 evm.TU.scaffold265.12922 RE11200	1.8246	0.0429132	up
evm.TU.Hic_asm_12.7 gene-Aco24924 evm.TU.scaffold161.7812 RE08208	0.9351	0.036833	up		evm.TU.Hic_asm_2.382 gene-Aco28284 evm.TU.scaffold14.570 RE05934	0.7219	0.0430207	up		evm.TU.Hic_asm_0.652 gene-Aco08844 evm.TU.scaffold346.2885 RE09964	0.635	0.0429132	up
evm.TU.Hic_asm_3.993 gene-Aco14325 evm.TU.scaffold82.8216 RE03378	4.3858	0.036833	up		evm.TU.Hic_asm_1.446 gene-Aco07312 evm.TU.scaffold415.15594 RE05914	0.3261	0.0430207	up		evm.TU.Hic_asm_2.492 gene-Aco29169 evm.TU.scaffold14.562 RE14966	0.6473	0.0429132	up
evm.TU.Hic_asm_8.1689 gene-Aco24700 evm.TU.scaffold496.7023 RE00154	0.8375	0.036833	up		evm.TU.Hic_asm_12.7 gene-Aco24924 evm.TU.scaffold161.7812 RE08208	3.2654	0.0430207	up		evm.TU.Hic_asm_2.382 gene-Aco28284 evm.TU.scaffold14.570 RE05934	0.3837	0.0429132	up
evm.TU.Hic_asm_9.710 gene-Aco09786 evm.TU.scaffold349.3001 RE15174	3.958	0.036833	up		evm.TU.Hic_asm_3.993 gene-Aco14325 evm.TU.scaffold82.8216 RE03378	0.4052	0.0430207	up		evm.TU.Hic_asm_12.7 gene-Aco24924 evm.TU.scaffold161.7812 RE08208	2.1351	0.0429132	up
evm.TU.Hic_asm_11.190 gene-Aco11977 evm.TU.scaffold29.8735 RE00649	0.5804	0.036833	up		evm.TU.Hic_asm_8.1689 gene-Aco24700 evm.TU.scaffold496.7023 RE00154	3.9596	0.0430207	up		evm.TU.Hic_asm_9.710 gene-Aco09786 evm.TU.scaffold349.3001 RE15174	1.443	0.0429132	up
evm.TU.Hic_asm_8.913 gene-Aco02306 evm.TU.scaffold2.7996 RE15890	0.2577	0.036833	up		evm.TU.Hic_asm_9.710 gene-Aco09786 evm.TU.scaffold349.3001 RE15174	0.8144	0.0430207	up		evm.TU.Hic_asm_11.190 gene-Aco11977 evm.TU.scaffold29.8735 RE00649	0.3003	0.0429132	up
evm.TU.Hic_asm_11.72 gene-Aco22584 evm.TU.scaffold48.11081 RE06155	0.5439	0.036833	up		evm.TU.Hic_asm_11.190 gene-Aco11977 evm.TU.scaffold29.8735 RE00649	0.5647	0.0430207	up		evm.TU.Hic_asm_9.889 gene-Aco19735 evm.TU.scaffold3.9949 RE13185	1.1737	0.0429132	up
evm.TU.Hic_asm_14.466 gene-Aco06443 evm.TU.scaffold288.15737 RE10306	0.8577	0.036833	up		evm.TU.Hic_asm_9.889 gene-Aco19735 evm.TU.scaffold3.9949 RE13185	1.7353	0.0430207	up		evm.TU.Hic_asm_11.72 gene-Aco22584 evm.TU.scaffold48.11081 RE06155	0.6701	0.0429132	up
evm.TU.Hic_asm_8.829 gene-Aco24809 evm.TU.scaffold456.10243 RE00068	0.0877	0.036833	up		evm.TU.Hic_asm_11.72 gene-Aco22584 evm.TU.scaffold48.11081 RE06155	0.313	0.0430207	up		evm.TU.Hic_asm_14.466 gene-Aco06443 evm.TU.scaffold288.15737 RE10306	1.6661	0.0429132	up
evm.TU.Hic_asm_8.812 gene-Aco18013 evm.TU.scaffold180.13706 RE03039	0.2272	0.036833	up		evm.TU.Hic_asm_4.269 gene-Aco05128 evm.TU.scaffold207.12343 RE16281	3.2421	0.0430207	up		evm.TU.Hic_asm_8.829 gene-Aco24809 evm.TU.scaffold456.10243 RE00068	0.8755	0.0429132	up
evm.TU.Hic_asm_7.58 gene-Aco03939 evm.TU.scaffold8.14474 RE04121	0.6711	0.036833	up		evm.TU.Hic_asm_14.466 gene-Aco06443 evm.TU.scaffold288.15737 RE10306	2.0963	0.0430207	up		evm.TU.Hic_asm_7.58 gene-Aco03939 evm.TU.scaffold8.14474 RE04121	0.202	0.0429132	up
evm.TU.Hic_asm_4.130 gene-Aco16852 evm.TU.ctg730_pilon_pilon.3 RE16489	3.285	0.036833	up		evm.TU.Hic_asm_8.829 gene-Aco24809 evm.TU.scaffold456.10243 RE00068	1.8916	0.0430207	up		evm.TU.Hic_asm_10.570 gene-Aco26846 evm.TU.scaffold19.4014 RE16315	1.0242	0.0429132	up
evm.TU.Hic_asm_13.470 gene-Aco13051 evm.TU.scaffold5.13516 RE12973	1.3709	0.036833	up		evm.TU.Hic_asm_4.130 gene-Aco16852 evm.TU.ctg730_pilon_pilon.3 RE16489	1.6081	0.0430207	up		evm.TU.Hic_asm_13.470 gene-Aco13051 evm.TU.scaffold5.13516 RE12973	1.394	0.0429132	up
evm.TU.Hic_asm_1.895 gene-Aco07692 evm.TU.scaffold21.4742 RE11762	0.5579	0.036833	up		evm.TU.Hic_asm_13.470 gene-Aco13051 evm.TU.scaffold5.13516 RE12973	0.1985	0.0430207	up		evm.TU.Hic_asm_1.895 gene-Aco07692 evm.TU.scaffold21.4742 RE11762	0.5176	0.0429132	up
evm.TU.Hic_asm_12.325 gene-Aco26275 evm.TU.scaffold212.5064 RE00497	0.3198	0.036833	up		evm.TU.Hic_asm_1.895 gene-Aco07692 evm.TU.scaffold21.4742 RE11762	0.9412	0.0430207	up		evm.TU.Hic_asm_12.325 gene-Aco26275 evm.TU.scaffold212.5064 RE00497	0.1976	0.0429132	up
evm.TU.Hic_asm_11.639_evm.TU.Hic_asm_11.640 gene-Aco21241 evm.TU.scaffold136.3424 RE13928	4.4788	0.036833	up		evm.TU.Hic_asm_8.79 gene-Aco00864 evm.TU.scaffold71.1674 RE13692	0.7975	0.0430207	up		evm.TU.Hic_asm_11.639_evm.TU.Hic_asm_11.640 gene-Aco21241 evm.TU.scaffold136.3424 RE13928	0.1795	0.0429132	up
evm.TU.Hic_asm_8.39 gene-Aco00892 evm.TU.scaffold50.9771 RE04438	0.4549	0.036833	up		evm.TU.Hic_asm_12.325 gene-Aco26275 evm.TU.scaffold212.5064 RE00497	0.3251	0.0430207	up		evm.TU.Hic_asm_6.658 gene-Aco20671 evm.TU.scaffold125.13173 RE00874	3.6789	0.0429132	up
evm.TU.Hic_asm_14.796 gene-Aco07251 evm.TU.scaffold182.13241 RE05050	0.8407	0.036833	up		evm.TU.Hic_asm_11.639_evm.TU.Hic_asm_11.640 gene-Aco21241 evm.TU.scaffold136.3424 RE13928	0.2158	0.0430207	up		evm.TU.Hic_asm_3.24 gene-Aco15697 evm.TU.scaffold6.11446 RE06736	1.3937	0.0429132	up
evm.TU.Hic_asm_3.24 gene-Aco15697 evm.TU.scaffold6.11446 RE06736	1.1283	0.036833	up		evm.TU.Hic_asm_3.24 gene-Aco15697 evm.TU.scaffold6.11446 RE06736	0.4496	0.0430207	up		evm.TU.Hic_asm_9.971 gene-Aco21083 evm.TU.ctg3969_pilon_pilon.2 RE10582	0.4224	0.0429132	up
evm.TU.Hic_asm_0.1124 gene-Aco16014 evm.TU.scaffold67.12054 RE13215	0.2752	0.036833	up		evm.TU.Hic_asm_9.971 gene-Aco21083 evm.TU.ctg3969_pilon_pilon.2 RE10582	0.3456	0.0430207	up		evm.TU.Hic_asm_4.559 gene-Aco09878 evm.TU.scaffold1.4942 RE15419	2.605	0.0429132	up
evm.TU.Hic_asm_9.697 gene-Aco19955 evm.TU.scaffold97.1396 RE04305	5.1752	0.036833	up		evm.TU.Hic_asm_3.1166 gene-Aco15779 evm.TU.scaffold6.11486 RE15640	1.4403	0.0430207	up		evm.TU.Hic_asm_9.697 gene-Aco19955 evm.TU.scaffold97.1396 RE04305	0.1955	0.0429132	up
evm.TU.Hic_asm_1.278 gene-Aco07807 evm.TU.scaffold359.3670 RE03288	2.4681	0.036833	up		evm.TU.Hic_asm_4.559 gene-Aco09878 evm.TU.scaffold1.4942 RE15419	2.5663	0.0430207	up		evm.TU.Hic_asm_14.633 gene-Aco17929 evm.TU.scaffold143.7579 RE11484	3.0823	0.0429132	up
evm.TU.Hic_asm_11.73 gene-Aco22637 evm.TU.scaffold30.6845 RE01785	0.5061	0.036833	up		evm.TU.Hic_asm_9.697 gene-Aco19955 evm.TU.scaffold97.1396 RE04305	1.1477	0.0430207	up		evm.TU.Hic_asm_1.278 gene-Aco07807 evm.TU.scaffold359.3670 RE03288	0.1456	0.0429132	up
evm.TU.Hic_asm_5.371 gene-Aco12891 evm.TU.scaffold209.1833 RE00413	0.6541	0.036833	up		evm.TU.Hic_asm_1.278 gene-Aco07807 evm.TU.scaffold359.3670 RE03288	0.2637	0.0430207	up		evm.TU.Hic_asm_4.968 gene-Aco16982 evm.TU.scaffold202.5844 RE09052	0.8201	0.0429132	up
evm.TU.Hic_asm_7.148 gene-Aco02468 evm.TU.scaffold98.2908 RE14688	0.9995	0.036833	up		evm.TU.Hic_asm_5.454 gene-Aco12115 evm.TU.ctg2478_pilon_pilon.1 RE10026	0.2576	0.0430207	up		evm.TU.Hic_asm_12.1191 gene-Aco27553 evm.TU.ctg477_pilon_pilon.2 RE00501	0.2529	0.0429132	up
evm.TU.Hic_asm_10.1048 gene-Aco27797 evm.TU.scaffold79.14564 RE07355	0.6427	0.036833	up		evm.TU.Hic_asm_4.968 gene-Aco16982 evm.TU.scaffold202.5844 RE09052	3.2247	0.0430207	up		evm.TU.Hic_asm_7.148 gene-Aco02468 evm.TU.scaffold98.2908 RE14688	1.951	0.0429132	up
evm.TU.Hic_asm_6.410 gene-Aco16049 evm.TU.scaffold240.10071 RE03623	0.341	0.036833	up		evm.TU.Hic_asm_12.1191 gene-Aco27553 evm.TU.ctg477_pilon_pilon.2 RE00501	0.4609	0.0430207	up		evm.TU.Hic_asm_13.83 gene-Aco13122 evm.TU.ctg515_pilon_pilon.7 RE12872	0.5774	0.0429132	up
evm.TU.Hic_asm_10.711 gene-Aco26263 evm.TU.scaffold212.5071 RE08126	3.7023	0.036833	up		evm.TU.Hic_asm_11.73 gene-Aco22637 evm.TU.scaffold30.6845 RE01785	0.1024	0.0430207	up		evm.TU.Hic_asm_6.410 gene-Aco16049 evm.TU.scaffold240.10071 RE03623	0.7547	0.0429132	up
evm.TU.Hic_asm_6.1181 gene-Aco05817 evm.TU.scaffold295.3380 RE04766	4.5614	0.036833	up		evm.TU.Hic_asm_0.1048 gene-Aco09281 evm.TU.ctg1283_pilon_pilon.1 RE06040	2.5545	0.0430207	up		evm.TU.Hic_asm_6.1181 gene-Aco05817 evm.TU.scaffold295.3380 RE04766	0.6892	0.0429132	up
evm.TU.Hic_asm_9.1161 gene-Aco14473 evm.TU.scaffold244.7748 RE04892	2.4898	0.036833	up		evm.TU.Hic_asm_7.148 gene-Aco02468 evm.TU.scaffold98.2908 RE14688	0.4452	0.0430207	up		evm.TU.Hic_asm_3.1029 gene-Aco14279 evm.TU.scaffold6.11381 RE14148	1.908	0.0429132	up
evm.TU.Hic_asm_5.310 gene-Aco13060 evm.TU.scaffold5.13507 RE12963	0.2691	0.036833	up		evm.TU.Hic_asm_6.410 gene-Aco16049 evm.TU.scaffold240.10071 RE03623	0.2387	0.0430207	up		evm.TU.Hic_asm_9.1161 gene-Aco14473 evm.TU.scaffold244.7748 RE04892	1.2921	0.0429132	up
evm.TU.Hic_asm_9.1052 gene-Aco10690 evm.TU.scaffold3.4153 RE04072	3.5689	0.036833	up		evm.TU.Hic_asm_10.711 gene-Aco26263 evm.TU.scaffold212.5071 RE08126	0.6028	0.0430207	up		evm.TU.Hic_asm_5.310 gene-Aco13060 evm.TU.scaffold5.13507 RE12963	0.3086	0.0429132	up
evm.TU.Hic_asm_1.86 gene-Aco07542 evm.TU.scaffold11.3222 RE06561	0.4183	0.036833	up		evm.TU.Hic_asm_6.1181 gene-Aco05817 evm.TU.scaffold295.3380 RE04766	0.2484	0.0430207	up		evm.TU.Hic_asm_9.1052 gene-Aco10690 evm.TU.scaffold3.4153 RE04072	0.6559	0.0429132	up
evm.TU.Hic_asm_12.678 gene-Aco26287 evm.TU.scaffold197.13805 RE16073	3.1514	0.036833	up		evm.TU.Hic_asm_3.1029 gene-Aco14279 evm.TU.scaffold6.11381 RE14148	1.062	0.0430207	up		evm.TU.Hic_asm_1.86 gene-Aco07542 evm.TU.scaffold11.3222 RE06561	0.3874	0.0429132	up
evm.TU.Hic_asm_8.377 gene-Aco24734 evm.TU.scaffold10.15885 RE02030	0.63	0.036833	up		evm.TU.Hic_asm_9.1161 gene-Aco14473 evm.TU.scaffold244.7748 RE04892	0.6001	0.0430207	up		evm.TU.Hic_asm_8.377 gene-Aco24734 evm.TU.scaffold10.15885 RE02030	0.6615	0.0429132	up
evm.TU.Hic_asm_14.462 gene-Aco06421 evm.TU.scaffold23.14750 RE10887	3.0256	0.036833	up		evm.TU.Hic_asm_1.86 gene-Aco07542 evm.TU.scaffold11.3222 RE06561	0.5776	0.0430207	up		evm.TU.Hic_asm_10.722 gene-Aco26693 evm.TU.scaffold194.2518 RE05448	0.3789	0.0429132	up
evm.TU.Hic_asm_7.1252 gene-Aco25723 evm.TU.scaffold121.8828 RE16528	0.6854	0.036833	up		evm.TU.Hic_asm_8.377 gene-Aco24734 evm.TU.scaffold10.15885 RE02030	0.4944	0.0430207	up		evm.TU.Hic_asm_8.1109 gene-Aco27434 evm.TU.scaffold40.9690 RE01043	5.5103	0.0429132	up
evm.TU.Hic_asm_12.543 gene-Aco02366 evm.TU.scaffold220.11265 RE14750	2.9763	0.036833	up		evm.TU.Hic_asm_10.722 gene-Aco26693 evm.TU.scaffold194.2518 RE05448	0.4911	0.0430207	up		evm.TU.Hic_asm_9.315 gene-Aco03486 evm.TU.scaffold17.1799 RE00284	0.9715	0.0429132	up
evm.TU.Hic_asm_8.320 gene-Aco02165 evm.TU.scaffold307.5264 RE14301	4.7826	0.036833	up		evm.TU.Hic_asm_8.1109 gene-Aco27434 evm.TU.scaffold40.9690 RE01043	2.0523	0.0430207	up		evm.TU.Hic_asm_5.581 gene-Aco12954 evm.TU.scaffold420.5734 RE07056	0.4453	0.0429132	up
evm.TU.Hic_asm_10.722 gene-Aco26693 evm.TU.scaffold194.2518 RE05448	0.6649	0.036833	up		evm.TU.Hic_asm_5.581 gene-Aco12954 evm.TU.scaffold420.5734 RE07056	0.7244	0.0430207	up		evm.TU.Hic_asm_13.782 gene-Aco12901 evm.TU.scaffold209.13638 RE00406	2.4919	0.0429132	up
evm.TU.Hic_asm_11.681 gene-Aco21217 evm.TU.scaffold127.11698 RE13940	4.0936	0.036833	up		evm.TU.Hic_asm_14.156 gene-Aco07439 evm.TU.scaffold212.7247 RE05579	0.3371	0.0430207	up		evm.TU.Hic_asm_4.1162 gene-Aco09922 evm.TU.scaffold1.4936 RE15409	1.3308	0.0429132	up
evm.TU.Hic_asm_5.581 gene-Aco12954 evm.TU.scaffold420.5734 RE07056	4.4418	0.036833	up		evm.TU.Hic_asm_13.782 gene-Aco12901 evm.TU.scaffold209.13638 RE00406	2.3544	0.0430207	up		evm.TU.Hic_asm_3.1279 gene-Aco15336 evm.TU.scaffold24.11236 RE10197	0.3234	0.0429132	up
evm.TU.Hic_asm_14.156 gene-Aco07439 evm.TU.scaffold212.7247 RE05579	0.8428	0.036833	up		evm.TU.Hic_asm_7.1155 gene-Aco02508 evm.TU.scaffold53.12195 RE12420	0.4222	0.0430207	up		evm.TU.Hic_asm_7.1362 gene-Aco03996 evm.TU.scaffold8.14370 RE05175	0.4394	0.0429132	up
evm.TU.Hic_asm_10.320 gene-Aco10531 evm.TU.scaffold221.6347 RE14241	2.303	0.036833	up		evm.TU.Hic_asm_7.1362 gene-Aco03996 evm.TU.scaffold8.14370 RE05175	1.7234	0.0430207	up		evm.TU.Hic_asm_8.745 gene-Aco21571 evm.TU.ctg390_pilon_pilon.7 RE13219	5.775	0.0429132	up
evm.TU.Hic_asm_0.156 gene-Aco09163 evm.TU.scaffold596.6338 RE01874	3.653	0.036833	up		evm.TU.Hic_asm_8.745 gene-Aco21571 evm.TU.ctg390_pilon_pilon.7 RE13219	7.6727	0.0430207	up		evm.TU.Hic_asm_6.26 gene-Aco06092 evm.TU.scaffold28.7854 RE11231	0.376	0.0429132	up
evm.TU.Hic_asm_7.691 gene-Aco03463 evm.TU.scaffold98.15704 RE07122	0.2441	0.036833	up		evm.TU.Hic_asm_3.19 gene-Aco15631 evm.TU.scaffold24.1380 RE10190	0.5858	0.0430207	up		evm.TU.Hic_asm_10.819 gene-Aco27782 evm.TU.scaffold79.14550 RE07366	0.3742	0.0429132	up
evm.TU.Hic_asm_14.731 gene-Aco00102 evm.TU.scaffold2.10633 RE02456	2.251	0.036833	up		evm.TU.Hic_asm_9.1370 gene-Aco21035 evm.TU.scaffold3.9873 RE04273	0.3685	0.0430207	up		evm.TU.Hic_asm_11.469 gene-Aco21633 evm.TU.scaffold15.7628 RE11029	0.8804	0.0429132	up
evm.TU.Hic_asm_4.1162 gene-Aco09922 evm.TU.scaffold1.4936 RE15409	0.6611	0.036833	up		evm.TU.Hic_asm_10.819 gene-Aco27782 evm.TU.scaffold79.14550 RE07366	0.1862	0.0430207	up		evm.TU.Hic_asm_9.705 gene-Aco31073 evm.TU.scaffold100.14029 RE04358	0.7161	0.0429132	up
evm.TU.Hic_asm_7.1362 gene-Aco03996 evm.TU.scaffold8.14370 RE05175	0.7924	0.036833	up		evm.TU.Hic_asm_8.165 gene-Aco01819 evm.TU.scaffold2.7961 RE16467	1.1188	0.0430207	up		evm.TU.Hic_asm_4.907 gene-Aco10416 evm.TU.scaffold341.13652 RE17089	0.3066	0.0429132	up
evm.TU.Hic_asm_6.392 gene-Aco16833 evm.TU.scaffold460.4608 RE02009	2.828	0.036833	up		evm.TU.Hic_asm_9.705 gene-Aco31073 evm.TU.scaffold100.14029 RE04358	0.5254	0.0430207	up		evm.TU.Hic_asm_11.718 gene-Aco21239 evm.TU.scaffold277.5444 RE00495	0.5228	0.0429132	up
evm.TU.Hic_asm_8.745 gene-Aco21571 evm.TU.ctg390_pilon_pilon.7 RE13219	2.4842	0.036833	up		evm.TU.Hic_asm_11.718 gene-Aco21239 evm.TU.scaffold277.5444 RE00495	2.9056	0.0430207	up		evm.TU.Hic_asm_3.467 gene-Aco15527 evm.TU.scaffold82.8208 RE10179	0.246	0.0429132	up
evm.TU.Hic_asm_3.19 gene-Aco15631 evm.TU.scaffold24.1380 RE10190	0.5216	0.036833	up		evm.TU.Hic_asm_4.604 gene-Aco10430 evm.TU.scaffold238.3385 RE17131	0.3912	0.0430207	up		evm.TU.Hic_asm_8.1302 gene-Aco24692 evm.TU.scaffold10.15972 RE04685	1.5657	0.0429132	up
evm.TU.Hic_asm_6.26 gene-Aco06092 evm.TU.scaffold28.7854 RE11231	0.4171	0.036833	up		evm.TU.Hic_asm_3.467 gene-Aco15527 evm.TU.scaffold82.8208 RE10179	0.3892	0.0430207	up		evm.TU.Hic_asm_9.666 gene-Aco27746 evm.TU.scaffold180.10180 RE12385	0.2615	0.0429132	up
evm.TU.Hic_asm_14.522 gene-Aco07048 evm.TU.scaffold34.8491 RE06440	0.0633	0.036833	up		evm.TU.Hic_asm_8.1302 gene-Aco24692 evm.TU.scaffold10.15972 RE04685	2.7877	0.0430207	up		evm.TU.Hic_asm_9.1160 gene-Aco20025 evm.TU.scaffold97.13949 RE08339	0.504	0.0429132	up
evm.TU.Hic_asm_7.413 gene-Aco13049 evm.TU.scaffold292.10472 RE13054	3.6049	0.036833	up		evm.TU.Hic_asm_9.666 gene-Aco27746 evm.TU.scaffold180.10180 RE12385	0.2005	0.0430207	up		evm.TU.Hic_asm_1.37 gene-Aco10606 evm.TU.ctg1063_pilon_pilon.3 RE15247	0.279	0.0429132	up
evm.TU.Hic_asm_9.1370 gene-Aco21035 evm.TU.scaffold3.9873 RE04273	0.1378	0.036833	up		evm.TU.Hic_asm_6.1213 gene-Aco05048 evm.TU.ctg597_pilon_pilon.2 RE09765	1.0541	0.0430207	up		evm.TU.Hic_asm_5.471 gene-Aco12044 evm.TU.scaffold212.1872 RE14120	0.1204	0.0429132	up
evm.TU.Hic_asm_10.819 gene-Aco27782 evm.TU.scaffold79.14550 RE07366	0.3313	0.036833	up		evm.TU.Hic_asm_3.1176 gene-Aco14767 evm.TU.scaffold6.11451 RE02928	2.5557	0.0430207	up		evm.TU.Hic_asm_7.59 gene-Aco03802 evm.TU.scaffold27.7196 RE16940	0.8929	0.0429132	up
evm.TU.Hic_asm_3.1187 gene-Aco15919 evm.TU.scaffold24.5658 RE06482	2.2236	0.036833	up		evm.TU.Hic_asm_9.1160 gene-Aco20025 evm.TU.scaffold97.13949 RE08339	0.4503	0.0430207	up		evm.TU.Hic_asm_10.991 gene-Aco26515 evm.TU.scaffold19.4062 RE12214	0.7241	0.0429132	up
evm.TU.Hic_asm_9.705 gene-Aco31073 evm.TU.scaffold100.14029 RE04358	0.3486	0.036833	up		evm.TU.Hic_asm_1.37 gene-Aco10606 evm.TU.ctg1063_pilon_pilon.3 RE15247	0.2491	0.0430207	up		evm.TU.Hic_asm_8.1166 gene-Aco00257 evm.TU.scaffold2.8067 RE14411	0.644	0.0429132	up
evm.TU.Hic_asm_11.718 gene-Aco21239 evm.TU.scaffold277.5444 RE00495	3.9805	0.036833	up		evm.TU.Hic_asm_5.471 gene-Aco12044 evm.TU.scaffold212.1872 RE14120	0.6887	0.0430207	up		evm.TU.Hic_asm_6.1248 gene-Aco01174 evm.TU.scaffold269.14676 RE16539	2.0424	0.0429132	up
evm.TU.Hic_asm_4.604 gene-Aco10430 evm.TU.scaffold238.3385 RE17131	4.6154	0.036833	up		evm.TU.Hic_asm_11.731 gene-Aco13259 evm.TU.scaffold5.13530 RE04016	4.1799	0.0430207	up		evm.TU.Hic_asm_4.1107 gene-Aco10524 evm.TU.scaffold1.4802 RE08656	1.1659	0.0429132	up
evm.TU.Hic_asm_14.873 gene-Aco07447 evm.TU.scaffold301.10494 RE05570	4.3021	0.036833	up		evm.TU.Hic_asm_10.991 gene-Aco26515 evm.TU.scaffold19.4062 RE12214	0.885	0.0430207	up		evm.TU.Hic_asm_8.319 gene-Aco00074 evm.TU.scaffold14.598 RE02440	1.8349	0.0429132	up
evm.TU.Hic_asm_7.243 gene-Aco02423 evm.TU.scaffold533.1989 RE12409	2.2968	0.036833	up		evm.TU.Hic_asm_10.592 gene-Aco26483 evm.TU.scaffold12.1200 RE16274	0.2354	0.0430207	up		evm.TU.Hic_asm_3.58 gene-Aco16945 evm.TU.scaffold58.12717 RE02554	1.589	0.0429132	up
evm.TU.Hic_asm_3.467 gene-Aco15527 evm.TU.scaffold82.8208 RE10179	0.8695	0.036833	up		evm.TU.Hic_asm_8.1166 gene-Aco00257 evm.TU.scaffold2.8067 RE14411	0.5449	0.0430207	up		evm.TU.Hic_asm_10.523 gene-Aco26681 evm.TU.scaffold12.1210 RE16163	0.303	0.0429132	up
evm.TU.Hic_asm_11.381 gene-Aco17827 evm.TU.scaffold4.12567 RE07982	1.2893	0.036833	up		evm.TU.Hic_asm_4.1107 gene-Aco10524 evm.TU.scaffold1.4802 RE08656	0.1868	0.0430207	up		evm.TU.Hic_asm_13.134 gene-Aco14015 evm.TU.ctg4217_pilon_pilon.1 RE04021	2.6535	0.0429132	up
evm.TU.Hic_asm_8.1302 gene-Aco24692 evm.TU.scaffold10.15972 RE04685	0.7049	0.036833	up		evm.TU.Hic_asm_9.436 gene-Aco20144 evm.TU.scaffold3.9925 RE04577	1.1679	0.0430207	up		evm.TU.Hic_asm_6.1196 gene-Aco11936 evm.TU.scaffold102.14628 RE11048	1.1565	0.0429132	up
evm.TU.Hic_asm_11.504 gene-Aco22684 evm.TU.scaffold30.6872 RE01817	0.6754	0.036833	up		evm.TU.Hic_asm_8.319 gene-Aco00074 evm.TU.scaffold14.598 RE02440	0.5883	0.0430207	up		evm.TU.Hic_asm_11.682 gene-Aco22772 evm.TU.scaffold364.3871 RE09485	1.2871	0.0429132	up
evm.TU.Hic_asm_9.666 gene-Aco27746 evm.TU.scaffold180.10180 RE12385	4.0268	0.036833	up		evm.TU.Hic_asm_13.134 gene-Aco14015 evm.TU.ctg4217_pilon_pilon.1 RE04021	3.6826	0.0430207	up		evm.TU.Hic_asm_8.1753 gene-Aco17988 evm.TU.scaffold210.6721 RE07673	0.4563	0.0429132	up
evm.TU.Hic_asm_3.1176 gene-Aco14767 evm.TU.scaffold6.11451 RE02928	1.022	0.036833	up		evm.TU.Hic_asm_11.272 gene-Aco22479 evm.TU.ctg1694_pilon_pilon.1 RE14655	0.2978	0.0430207	up		evm.TU.Hic_asm_11.1081 gene-Aco21292 evm.TU.scaffold26.5329 RE14070	1.1733	0.0429132	up
evm.TU.Hic_asm_9.1160 gene-Aco20025 evm.TU.scaffold97.13949 RE08339	0.1522	0.036833	up		evm.TU.Hic_asm_13.499 gene-Aco13954 evm.TU.scaffold5.13612 RE04483	0.333	0.0430207	up		evm.TU.Hic_asm_5.592 gene-Aco08709 evm.TU.ctg4249_pilon_pilon.1 RE09168	2.0387	0.0429132	up
evm.TU.Hic_asm_1.37 gene-Aco10606 evm.TU.ctg1063_pilon_pilon.3 RE15247	0.1557	0.036833	up		evm.TU.Hic_asm_6.1196 gene-Aco11936 evm.TU.scaffold102.14628 RE11048	2.5172	0.0430207	up		evm.TU.Hic_asm_5.263 gene-Aco18856 evm.TU.scaffold291.1313 RE08436	7.5252	0.0429132	up
evm.TU.Hic_asm_5.471 gene-Aco12044 evm.TU.scaffold212.1872 RE14120	0.1321	0.036833	up		evm.TU.Hic_asm_7.913 gene-Aco03545 evm.TU.scaffold98.15698 RE07920	0.6194	0.0430207	up		evm.TU.Hic_asm_14.64 gene-Aco06264 evm.TU.scaffold34.8552 RE13385	0.3531	0.0429132	up
evm.TU.Hic_asm_12.473 gene-Aco25093 evm.TU.scaffold540.2208 RE08167	2.9887	0.036833	up		evm.TU.Hic_asm_13.390 gene-Aco27335 evm.TU.ctg3410_pilon_pilon.1 RE00333	4.5304	0.0430207	up		evm.TU.Hic_asm_3.648 gene-Aco15946 evm.TU.scaffold24.5636 RE11312	0.9316	0.0429132	up
evm.TU.Hic_asm_10.991 gene-Aco26515 evm.TU.scaffold19.4062 RE12214	0.5771	0.036833	up		evm.TU.Hic_asm_7.219 gene-Aco11818 evm.TU.scaffold102.13989 RE06931	0.7415	0.0430207	up		evm.TU.Hic_asm_7.909 gene-Aco02485 evm.TU.scaffold53.12185 RE07857	0.6733	0.0429132	up
evm.TU.Hic_asm_8.1166 gene-Aco00257 evm.TU.scaffold2.8067 RE14411	0.1694	0.036833	up		evm.TU.Hic_asm_4.12 gene-Aco08127 evm.TU.scaffold164.2974 RE07553	1.1149	0.0430207	up		evm.TU.Hic_asm_8.880 gene-Aco17738 evm.TU.scaffold4.12533 RE12581	0.6211	0.0429132	up
evm.TU.Hic_asm_4.458 gene-Aco16985 evm.TU.scaffold158.13281 RE09056	4.1878	0.036833	up		evm.TU.Hic_asm_8.1753 gene-Aco17988 evm.TU.scaffold210.6721 RE07673	1.2624	0.0430207	up		evm.TU.Hic_asm_7.1172 gene-Aco03753 evm.TU.scaffold27.7102 RE08926	0.3822	0.0429132	up
evm.TU.Hic_asm_6.1375 gene-Aco05200 evm.TU.scaffold177.7735 RE09721	3.8319	0.036833	up		evm.TU.Hic_asm_5.592 gene-Aco08709 evm.TU.ctg4249_pilon_pilon.1 RE09168	1.5096	0.0430207	up		evm.TU.Hic_asm_8.422 gene-Aco02446 evm.TU.ctg1454_pilon_pilon.1 RE00847	1.0766	0.0429132	up
evm.TU.Hic_asm_10.523 gene-Aco26681 evm.TU.scaffold12.1210 RE16163	0.4077	0.036833	up		evm.TU.Hic_asm_5.263 gene-Aco18856 evm.TU.scaffold291.1313 RE08436	6.0053	0.0430207	up		evm.TU.Hic_asm_8.315 gene-Aco00471 evm.TU.scaffold307.6978 RE14520	0.4195	0.0429132	up
evm.TU.Hic_asm_13.499 gene-Aco13954 evm.TU.scaffold5.13612 RE04483	0.6979	0.036833	up		evm.TU.Hic_asm_14.64 gene-Aco06264 evm.TU.scaffold34.8552 RE13385	0.7331	0.0430207	up		evm.TU.Hic_asm_9.759 gene-Aco20565 evm.TU.scaffold78.5078 RE01426	0.4371	0.0429132	up
evm.TU.Hic_asm_11.173 gene-Aco21379 evm.TU.scaffold152.1588 RE02495	0.4939	0.036833	up		evm.TU.Hic_asm_4.764 gene-Aco16636 evm.TU.scaffold21.4797 RE03932	0.3654	0.0430207	up		evm.TU.Hic_asm_8.1823 gene-Aco18096 evm.TU.ctg3314_pilon_pilon.1 RE00211	0.1351	0.0429132	up
evm.TU.Hic_asm_7.913 gene-Aco03545 evm.TU.scaffold98.15698 RE07920	0.8856	0.036833	up		evm.TU.Hic_asm_3.648 gene-Aco15946 evm.TU.scaffold24.5636 RE11312	1.252	0.0430207	up		evm.TU.Hic_asm_7.327 gene-Aco04923 evm.TU.scaffold8.14436 RE14156	1.545	0.0429132	up
evm.TU.Hic_asm_9.1316 gene-Aco19858 evm.TU.scaffold3.9944 RE01433	0.2678	0.036833	up		evm.TU.Hic_asm_5.78 gene-Aco18045 evm.TU.scaffold379.15675 RE07978	0.2338	0.0430207	up		evm.TU.Hic_asm_12.707 gene-Aco25494 evm.TU.scaffold20.5940 RE03208	0.2757	0.0429132	up
evm.TU.Hic_asm_8.1753 gene-Aco17988 evm.TU.scaffold210.6721 RE07673	3.9887	0.036833	up		evm.TU.Hic_asm_7.909 gene-Aco02485 evm.TU.scaffold53.12185 RE07857	0.7998	0.0430207	up		evm.TU.Hic_asm_10.553 gene-Aco26729 evm.TU.scaffold40.9682 RE05413	0.6295	0.0429132	up
evm.TU.Hic_asm_8.487 gene-Aco02190 evm.TU.scaffold2.7977 RE04395	0.5455	0.036833	up		evm.TU.Hic_asm_8.880 gene-Aco17738 evm.TU.scaffold4.12533 RE12581	0.3899	0.0430207	up		evm.TU.Hic_asm_7.487 gene-Aco28658 evm.TU.scaffold377.452 RE05898	5.0084	0.0429132	up
evm.TU.Hic_asm_11.1081 gene-Aco21292 evm.TU.scaffold26.5329 RE14070	1.5573	0.036833	up		evm.TU.Hic_asm_5.93 gene-Aco21403 evm.TU.scaffold15.2373 RE11252	3.6593	0.0430207	up		evm.TU.Hic_asm_3.93 gene-Aco14469 evm.TU.ctg300_pilon_pilon.2 RE04893	0.1909	0.0429132	up
evm.TU.Hic_asm_9.439 gene-Aco20064 evm.TU.scaffold211.14968 RE04317	4.1235	0.036833	up		evm.TU.Hic_asm_7.1172 gene-Aco03753 evm.TU.scaffold27.7102 RE08926	0.5002	0.0430207	up		evm.TU.Hic_asm_13.856 gene-Aco14023 evm.TU.scaffold5.13526 RE04010	2.1891	0.0429132	up
evm.TU.Hic_asm_14.75 gene-Aco06679 evm.TU.scaffold312.3486 RE05933	3.2778	0.036833	up		evm.TU.Hic_asm_8.422 gene-Aco02446 evm.TU.ctg1454_pilon_pilon.1 RE00847	6.8061	0.0430207	up		evm.TU.Hic_asm_10.152 gene-Aco17750 evm.TU.scaffold4.12549 RE05789	0.1602	0.0429132	up
evm.TU.Hic_asm_8.1458 gene-Aco18095 evm.TU.scaffold314.5059 RE00210	4.3693	0.036833	up		evm.TU.Hic_asm_3.1167 gene-Aco15608 evm.TU.scaffold28.7912 RE15027	0.177	0.0430207	up		evm.TU.Hic_asm_0.83 gene-Aco09656 evm.TU.scaffold206.9506 RE12799	0.3908	0.0429132	up
evm.TU.Hic_asm_4.764 gene-Aco16636 evm.TU.scaffold21.4797 RE03932	4.3158	0.036833	up		evm.TU.Hic_asm_8.315 gene-Aco00471 evm.TU.scaffold307.6978 RE14520	0.2854	0.0430207	up		evm.TU.Hic_asm_9.321 gene-Aco20022 evm.TU.scaffold97.13947 RE08336	0.2722	0.0429132	up
evm.TU.Hic_asm_3.648 gene-Aco15946 evm.TU.scaffold24.5636 RE11312	1.7934	0.036833	up		evm.TU.Hic_asm_1.551 gene-Aco08106 evm.TU.scaffold11.3312 RE06634	0.401	0.0430207	up		evm.TU.Hic_asm_9.634 gene-Aco19614 evm.TU.scaffold197.14605 RE01474	0.1995	0.0429132	up
evm.TU.Hic_asm_5.78 gene-Aco18045 evm.TU.scaffold379.15675 RE07978	0.3591	0.036833	up		evm.TU.Hic_asm_7.327 gene-Aco04923 evm.TU.scaffold8.14436 RE14156	1.5503	0.0430207	up		evm.TU.Hic_asm_11.95 gene-Aco21262 evm.TU.scaffold26.5350 RE13900	0.7529	0.0429132	up
evm.TU.Hic_asm_7.909 gene-Aco02485 evm.TU.scaffold53.12185 RE07857	0.2252	0.036833	up		evm.TU.Hic_asm_12.707 gene-Aco25494 evm.TU.scaffold20.5940 RE03208	0.2917	0.0430207	up		evm.TU.Hic_asm_8.667 gene-Aco24761 evm.TU.scaffold10.15903 RE02055	1.33	0.0429132	up
evm.TU.Hic_asm_8.880 gene-Aco17738 evm.TU.scaffold4.12533 RE12581	1.5607	0.036833	up		evm.TU.Hic_asm_13.856 gene-Aco14023 evm.TU.scaffold5.13526 RE04010	1.8938	0.0430207	up		evm.TU.Hic_asm_7.926 gene-Aco03259 evm.TU.scaffold495.272 RE07908	0.7894	0.0429132	up
evm.TU.Hic_asm_5.93 gene-Aco21403 evm.TU.scaffold15.2373 RE11252	2.8457	0.036833	up		evm.TU.Hic_asm_10.152 gene-Aco17750 evm.TU.scaffold4.12549 RE05789	0.5085	0.0430207	up		evm.TU.Hic_asm_6.1376 gene-Aco10529 evm.TU.scaffold520.8190 RE13167	4.1039	0.0429132	up
evm.TU.Hic_asm_7.1172 gene-Aco03753 evm.TU.scaffold27.7102 RE08926	0.3069	0.036833	up		evm.TU.Hic_asm_0.83 gene-Aco09656 evm.TU.scaffold206.9506 RE12799	1.0781	0.0430207	up		evm.TU.Hic_asm_0.598 gene-Aco09059 evm.TU.scaffold22.3593 RE01967	1.0962	0.0429132	up
evm.TU.Hic_asm_2.828 gene-Aco28927 evm.TU.scaffold91.13666 RE13358	0.9263	0.036833	up		evm.TU.Hic_asm_4.17 gene-Aco10124 evm.TU.scaffold1.4954 RE15443	0.5185	0.0430207	up		evm.TU.Hic_asm_8.80 gene-Aco24383 evm.TU.scaffold191.7609 RE13899	3.4186	0.0429132	up
evm.TU.Hic_asm_11.55 gene-Aco21174 evm.TU.scaffold15.7695 RE13982	0.3081	0.036833	up		evm.TU.Hic_asm_9.634 gene-Aco19614 evm.TU.scaffold197.14605 RE01474	0.2701	0.0430207	up		evm.TU.Hic_asm_9.1318 gene-Aco19532 evm.TU.scaffold3.10002 RE10492	0.5842	0.0429132	up
evm.TU.Hic_asm_4.141 gene-Aco10668 evm.TU.scaffold119.10390 RE15515	4.1119	0.036833	up		evm.TU.Hic_asm_11.95 gene-Aco21262 evm.TU.scaffold26.5350 RE13900	0.572	0.0430207	up		evm.TU.Hic_asm_14.332 gene-Aco23826 evm.TU.scaffold103.1148 RE00879	4.6828	0.0429132	up
evm.TU.Hic_asm_3.1167 gene-Aco15608 evm.TU.scaffold28.7912 RE15027	1.0444	0.036833	up		evm.TU.Hic_asm_8.667 gene-Aco24761 evm.TU.scaffold10.15903 RE02055	2.0095	0.0430207	up		evm.TU.Hic_asm_7.798 gene-Aco19770 evm.TU.ctg1673_pilon_pilon.1 RE02978	7.4951	0.0429132	up
evm.TU.Hic_asm_13.830 gene-Aco13145 evm.TU.scaffold5.13601 RE12865	2.2942	0.036833	up		evm.TU.Hic_asm_6.1376 gene-Aco10529 evm.TU.scaffold520.8190 RE13167	1.7817	0.0430207	up		evm.TU.Hic_asm_12.627 gene-Aco26225 evm.TU.scaffold87.13302 RE10985	0.7084	0.0429132	up
evm.TU.Hic_asm_12.340 gene-Aco25342 evm.TU.scaffold298.8656 RE08148	4.2485	0.036833	up		evm.TU.Hic_asm_0.598 gene-Aco09059 evm.TU.scaffold22.3593 RE01967	0.4837	0.0430207	up		evm.TU.Hic_asm_4.79 gene-Aco10560 evm.TU.scaffold1.5041 RE04208	0.5715	0.0429132	up
evm.TU.Hic_asm_3.753 gene-Aco18006 evm.TU.scaffold4.12602 RE09630	0.2347	0.036833	up		evm.TU.Hic_asm_9.1318 gene-Aco19532 evm.TU.scaffold3.10002 RE10492	0.3165	0.0430207	up		evm.TU.Hic_asm_9.904 gene-Aco20261 evm.TU.scaffold321.6035 RE03573	0.6154	0.0429132	up
evm.TU.Hic_asm_8.1823 gene-Aco18096 evm.TU.ctg3314_pilon_pilon.1 RE00211	0.0885	0.036833	up		evm.TU.Hic_asm_12.627 gene-Aco26225 evm.TU.scaffold87.13302 RE10985	1.0228	0.0430207	up		evm.TU.Hic_asm_6.1247 gene-Aco08076 evm.TU.scaffold261.9594 RE16801	2.7961	0.0429132	up
evm.TU.Hic_asm_12.707 gene-Aco25494 evm.TU.scaffold20.5940 RE03208	1.4145	0.036833	up		evm.TU.Hic_asm_13.214 gene-Aco14031 evm.TU.scaffold5.13522 RE04006	0.7751	0.0430207	up		evm.TU.Hic_asm_12.910 gene-Aco26362 evm.TU.scaffold142.915 RE16758	0.8198	0.0429132	up
evm.TU.Hic_asm_3.93 gene-Aco14469 evm.TU.ctg300_pilon_pilon.2 RE04893	0.078	0.036833	up		evm.TU.Hic_asm_4.79 gene-Aco10560 evm.TU.scaffold1.5041 RE04208	0.4388	0.0430207	up		evm.TU.Hic_asm_14.740 gene-Aco07124 evm.TU.scaffold62.12384 RE10251	1.4067	0.0429132	up
evm.TU.Hic_asm_7.289 gene-Aco03612 evm.TU.ctg612_pilon_pilon.4 RE01316	0.3322	0.036833	up		evm.TU.Hic_asm_9.904 gene-Aco20261 evm.TU.scaffold321.6035 RE03573	0.814	0.0430207	up		evm.TU.Hic_asm_8.904 gene-Aco17015 evm.TU.scaffold4.12592 RE11235	0.8904	0.0429132	up
evm.TU.Hic_asm_13.856 gene-Aco14023 evm.TU.scaffold5.13526 RE04010	0.8637	0.036833	up		evm.TU.Hic_asm_6.1247 gene-Aco08076 evm.TU.scaffold261.9594 RE16801	1.7948	0.0430207	up		evm.TU.Hic_asm_13.868 gene-Aco13147 evm.TU.scaffold5.13603 RE12863	6.2194	0.0429132	up
evm.TU.Hic_asm_10.152 gene-Aco17750 evm.TU.scaffold4.12549 RE05789	4.3157	0.036833	up		evm.TU.Hic_asm_12.910 gene-Aco26362 evm.TU.scaffold142.915 RE16758	1.1605	0.0430207	up		evm.TU.Hic_asm_14.488 gene-Aco27508 evm.TU.ctg576_pilon_pilon.5 RE03892	5.2083	0.0429132	up
evm.TU.Hic_asm_0.83 gene-Aco09656 evm.TU.scaffold206.9506 RE12799	0.7581	0.036833	up		evm.TU.Hic_asm_14.740 gene-Aco07124 evm.TU.scaffold62.12384 RE10251	0.6945	0.0430207	up		evm.TU.Hic_asm_11.50 gene-Aco21324 evm.TU.scaffold174.2855 RE02534	1.3679	0.0429132	up
evm.TU.Hic_asm_9.321 gene-Aco20022 evm.TU.scaffold97.13947 RE08336	0.9694	0.036833	up		evm.TU.Hic_asm_14.529 gene-Aco06407 evm.TU.scaffold23.4310 RE10903	0.3705	0.0430207	up		evm.TU.Hic_asm_11.1112 gene-Aco22634 evm.TU.scaffold15.7653 RE01782	0.2736	0.0429132	up
evm.TU.Hic_asm_4.17 gene-Aco10124 evm.TU.scaffold1.4954 RE15443	0.8322	0.036833	up		evm.TU.Hic_asm_8.904 gene-Aco17015 evm.TU.scaffold4.12592 RE11235	1.2159	0.0430207	up		evm.TU.Hic_asm_7.50 gene-Aco03290 evm.TU.scaffold180.10169 RE05964	0.2587	0.0429132	up
evm.TU.Hic_asm_8.667 gene-Aco24761 evm.TU.scaffold10.15903 RE02055	0.6197	0.036833	up		evm.TU.Hic_asm_14.488 gene-Aco27508 evm.TU.ctg576_pilon_pilon.5 RE03892	2.9281	0.0430207	up		evm.TU.Hic_asm_10.616 gene-Aco27765 evm.TU.scaffold410.2463 RE16355	0.1818	0.0429132	up
evm.TU.Hic_asm_7.926 gene-Aco03259 evm.TU.scaffold495.272 RE07908	3.157	0.036833	up		evm.TU.Hic_asm_11.50 gene-Aco21324 evm.TU.scaffold174.2855 RE02534	0.6019	0.0430207	up		evm.TU.Hic_asm_8.977 gene-Aco02245 evm.TU.scaffold95.15833 RE15801	1.1793	0.0429132	up
evm.TU.Hic_asm_6.1376 gene-Aco10529 evm.TU.scaffold520.8190 RE13167	3.214	0.036833	up		evm.TU.Hic_asm_8.911 gene-Aco18023 evm.TU.scaffold48.11104 RE03029	0.552	0.0430207	up		evm.TU.Hic_asm_6.400 gene-Aco16823 evm.TU.scaffold118.318 RE06988	0.2013	0.0429132	up
evm.TU.Hic_asm_0.598 gene-Aco09059 evm.TU.scaffold22.3593 RE01967	0.4368	0.036833	up		evm.TU.Hic_asm_11.1112 gene-Aco22634 evm.TU.scaffold15.7653 RE01782	0.2854	0.0430207	up		evm.TU.Hic_asm_6.243 gene-Aco05824 evm.TU.scaffold370.11123 RE04762	0.6941	0.0429132	up
evm.TU.Hic_asm_11.676 gene-Aco22547 evm.TU.scaffold26.5309 RE14041	0.2198	0.036833	up		evm.TU.Hic_asm_2.276 gene-Aco29024 evm.TU.scaffold55.12761 RE01003	0.549	0.0430207	up		evm.TU.Hic_asm_6.841 gene-Aco06074 evm.TU.scaffold574.7574 RE11215	0.69	0.0429132	up
evm.TU.Hic_asm_8.1789 gene-Aco17959 evm.TU.scaffold637.8932 RE03052	3.8045	0.036833	up		evm.TU.Hic_asm_10.616 gene-Aco27765 evm.TU.scaffold410.2463 RE16355	0.6975	0.0430207	up		evm.TU.Hic_asm_2.605 gene-Aco28601 evm.TU.scaffold184.11263 RE13336	0.6054	0.0429132	up
evm.TU.Hic_asm_12.627 gene-Aco26225 evm.TU.scaffold87.13302 RE10985	0.8285	0.036833	up		evm.TU.Hic_asm_8.977 gene-Aco02245 evm.TU.scaffold95.15833 RE15801	2.1247	0.0430207	up		evm.TU.Hic_asm_0.30_evm.TU.Hic_asm_0.31 gene-Aco09558 evm.TU.scaffold22.6579 RE12295	2.4538	0.0429132	up
evm.TU.Hic_asm_4.79 gene-Aco10560 evm.TU.scaffold1.5041 RE04208	0.7362	0.036833	up		evm.TU.Hic_asm_6.243 gene-Aco05824 evm.TU.scaffold370.11123 RE04762	4.1114	0.0430207	up		evm.TU.Hic_asm_11.855 gene-Aco24748 evm.TU.scaffold10.15914 RE02040	1.3245	0.0429132	up
evm.TU.Hic_asm_9.904 gene-Aco20261 evm.TU.scaffold321.6035 RE03573	4.1832	0.036833	up		evm.TU.Hic_asm_6.841 gene-Aco06074 evm.TU.scaffold574.7574 RE11215	0.3494	0.0430207	up		evm.TU.Hic_asm_1.389 gene-Aco08423 evm.TU.scaffold78.5427 RE06613	0.7024	0.0429132	up
evm.TU.Hic_asm_6.1247 gene-Aco08076 evm.TU.scaffold261.9594 RE16801	1.9787	0.036833	up		evm.TU.Hic_asm_7.444 gene-Aco03566 evm.TU.scaffold241.13335 RE05992	0.7741	0.0430207	up		evm.TU.Hic_asm_13.586 gene-Aco12903 evm.TU.scaffold15.2361 RE00403	0.6366	0.0429132	up
evm.TU.Hic_asm_12.910 gene-Aco26362 evm.TU.scaffold142.915 RE16758	0.2514	0.036833	up		evm.TU.Hic_asm_2.605 gene-Aco28601 evm.TU.scaffold184.11263 RE13336	0.3417	0.0430207	up		evm.TU.Hic_asm_8.454 gene-Aco21235 evm.TU.scaffold390.11718 RE07869	1.1064	0.0429132	up
evm.TU.Hic_asm_14.529 gene-Aco06407 evm.TU.scaffold23.4310 RE10903	1.4848	0.036833	up		evm.TU.Hic_asm_0.30_evm.TU.Hic_asm_0.31 gene-Aco09558 evm.TU.scaffold22.6579 RE12295	1.882	0.0430207	up		evm.TU.Hic_asm_9.1044 gene-Aco12984 evm.TU.scaffold615.7600 RE09178	0.7631	0.0429132	up
evm.TU.Hic_asm_8.904 gene-Aco17015 evm.TU.scaffold4.12592 RE11235	0.4924	0.036833	up		evm.TU.Hic_asm_11.855 gene-Aco24748 evm.TU.scaffold10.15914 RE02040	1.4505	0.0430207	up		evm.TU.Hic_asm_1.463 gene-Aco16166 evm.TU.ctg1290_pilon_pilon.4 RE03611	4.0071	0.0429132	up
evm.TU.Hic_asm_8.1033 gene-Aco02154 evm.TU.scaffold307.7777 RE14296	3.4661	0.036833	up		evm.TU.Hic_asm_1.389 gene-Aco08423 evm.TU.scaffold78.5427 RE06613	0.5099	0.0430207	up		evm.TU.Hic_asm_13.483 gene-Aco13330 evm.TU.scaffold5.13553 RE12981	1.0103	0.0429132	up
evm.TU.Hic_asm_14.488 gene-Aco27508 evm.TU.ctg576_pilon_pilon.5 RE03892	1.3775	0.036833	up		evm.TU.Hic_asm_13.586 gene-Aco12903 evm.TU.scaffold15.2361 RE00403	1.4183	0.0430207	up		evm.TU.Hic_asm_9.570 gene-Aco21094 evm.TU.scaffold3.9971 RE13127	1.7368	0.0429132	up
evm.TU.Hic_asm_11.50 gene-Aco21324 evm.TU.scaffold174.2855 RE02534	0.2956	0.036833	up		evm.TU.Hic_asm_8.402 gene-Aco31052 evm.TU.scaffold100.14023 RE04363	0.2053	0.0430207	up		evm.TU.Hic_asm_2.882 gene-Aco25315 evm.TU.scaffold492.3450 RE14716	8.8615	0.0429132	up
evm.TU.Hic_asm_2.276 gene-Aco29024 evm.TU.scaffold55.12761 RE01003	0.6337	0.036833	up		evm.TU.Hic_asm_9.1044 gene-Aco12984 evm.TU.scaffold615.7600 RE09178	0.7156	0.0430207	up		evm.TU.Hic_asm_8.1626 gene-Aco00365 evm.TU.scaffold2.8109 RE13639	0.4861	0.0429132	up
evm.TU.Hic_asm_7.50 gene-Aco03290 evm.TU.scaffold180.10169 RE05964	0.3194	0.036833	up		evm.TU.Hic_asm_0.121 gene-Aco08691 evm.TU.scaffold208.763 RE09345	0.8363	0.0430207	up		evm.TU.Hic_asm_1.826 gene-Aco08503 evm.TU.scaffold11.3239 RE11808	0.5108	0.0429132	up
evm.TU.Hic_asm_10.616 gene-Aco27765 evm.TU.scaffold410.2463 RE16355	4.3099	0.036833	up		evm.TU.Hic_asm_1.463 gene-Aco16166 evm.TU.ctg1290_pilon_pilon.4 RE03611	3.1918	0.0430207	up		evm.TU.Hic_asm_2.871 gene-Aco27902 evm.TU.scaffold469.14902 RE14874	0.3737	0.0429132	up
evm.TU.Hic_asm_0.846 gene-Aco08909 evm.TU.scaffold287.7492 RE08698	2.9823	0.036833	up		evm.TU.Hic_asm_13.483 gene-Aco13330 evm.TU.scaffold5.13553 RE12981	0.3362	0.0430207	up		evm.TU.Hic_asm_4.131 gene-Aco16780 evm.TU.scaffold247.6048 RE13847	0.6966	0.0429132	up
evm.TU.Hic_asm_12.1160 gene-Aco26082 evm.TU.ctg292_pilon_pilon.3 RE08101	0.5203	0.036833	up		evm.TU.Hic_asm_9.570 gene-Aco21094 evm.TU.scaffold3.9971 RE13127	3.025	0.0430207	up		evm.TU.Hic_asm_11.1122 gene-Aco21595 evm.TU.scaffold15.7616 RE09319	1.3927	0.0429132	up
evm.TU.Hic_asm_9.600 gene-Aco20686 evm.TU.scaffold221.7254 RE15092	0.6354	0.036833	up		evm.TU.Hic_asm_2.882 gene-Aco25315 evm.TU.scaffold492.3450 RE14716	2.2138	0.0430207	up		evm.TU.Hic_asm_6.1417 gene-Aco04838 evm.TU.scaffold384.2459 RE11132	0.331	0.0429132	up
evm.TU.Hic_asm_6.841 gene-Aco06074 evm.TU.scaffold574.7574 RE11215	3.9035	0.036833	up		evm.TU.Hic_asm_14.952 gene-Aco06412 evm.TU.scaffold23.4305 RE10899	0.2842	0.0430207	up		evm.TU.Hic_asm_2.462 gene-Aco28060 evm.TU.scaffold183.10232 RE13243	0.653	0.0429132	up
evm.TU.Hic_asm_1.441 gene-Aco07772 evm.TU.scaffold48.7235 RE03316	3.3033	0.036833	up		evm.TU.Hic_asm_1.826 gene-Aco08503 evm.TU.scaffold11.3239 RE11808	0.4294	0.0430207	up		evm.TU.Hic_asm_4.267 gene-Aco11112 evm.TU.scaffold56.14314 RE08084	7.7604	0.0429132	up
evm.TU.Hic_asm_7.444 gene-Aco03566 evm.TU.scaffold241.13335 RE05992	0.3845	0.036833	up		evm.TU.Hic_asm_2.871 gene-Aco27902 evm.TU.scaffold469.14902 RE14874	0.9054	0.0430207	up		evm.TU.Hic_asm_5.109 gene-Aco21592 evm.TU.scaffold15.7614 RE09315	3.9165	0.0429132	up
evm.TU.Hic_asm_2.605 gene-Aco28601 evm.TU.scaffold184.11263 RE13336	3.8309	0.036833	up		evm.TU.Hic_asm_11.1122 gene-Aco21595 evm.TU.scaffold15.7616 RE09319	1.0404	0.0430207	up		evm.TU.Hic_asm_9.15 gene-Aco19953 evm.TU.ctg2519_pilon_pilon.1 RE04786	0.3791	0.0429132	up
evm.TU.Hic_asm_0.30_evm.TU.Hic_asm_0.31 gene-Aco09558 evm.TU.scaffold22.6579 RE12295	0.5265	0.036833	up		evm.TU.Hic_asm_2.462 gene-Aco28060 evm.TU.scaffold183.10232 RE13243	0.506	0.0430207	up		evm.TU.Hic_asm_10.911 gene-Aco26536 evm.TU.scaffold12.1270 RE12042	0.2554	0.0429132	up
evm.TU.Hic_asm_11.855 gene-Aco24748 evm.TU.scaffold10.15914 RE02040	0.1957	0.036833	up		evm.TU.Hic_asm_4.267 gene-Aco11112 evm.TU.scaffold56.14314 RE08084	6.2405	0.0430207	up		evm.TU.Hic_asm_9.1151 gene-Aco20004 evm.TU.scaffold97.13930 RE04308	1.6386	0.0429132	up
evm.TU.Hic_asm_1.389 gene-Aco08423 evm.TU.scaffold78.5427 RE06613	1.4552	0.036833	up		evm.TU.Hic_asm_5.109 gene-Aco21592 evm.TU.scaffold15.7614 RE09315	2.601	0.0430207	up		evm.TU.Hic_asm_14.758 gene-Aco15570 evm.TU.scaffold23.4331 RE10921	1.3327	0.0429132	up
evm.TU.Hic_asm_8.454 gene-Aco21235 evm.TU.scaffold390.11718 RE07869	3.8796	0.036833	up		evm.TU.Hic_asm_6.760 gene-Aco05067 evm.TU.scaffold43.11647 RE09750	0.1961	0.0430207	up		evm.TU.Hic_asm_10.932 gene-Aco31047 evm.TU.scaffold100.14022 RE04359	1.2395	0.0429132	up
evm.TU.Hic_asm_9.1044 gene-Aco12984 evm.TU.scaffold615.7600 RE09178	4.3502	0.036833	up		evm.TU.Hic_asm_8.1652 gene-Aco02126 evm.TU.scaffold372.6509 RE15909	0.0784	0.0430207	up		evm.TU.Hic_asm_5.701 gene-Aco11991 evm.TU.scaffold29.8697 RE01188	0.6587	0.0429132	up
evm.TU.Hic_asm_4.812 gene-Aco10334 evm.TU.scaffold67.12066 RE15779	0.9869	0.036833	up		evm.TU.Hic_asm_10.932 gene-Aco31047 evm.TU.scaffold100.14022 RE04359	0.9132	0.0430207	up		evm.TU.Hic_asm_12.129 gene-Aco14998 evm.TU.scaffold25.7439 RE03769	3.6828	0.0429132	up
evm.TU.Hic_asm_2.874 gene-Aco29189 evm.TU.scaffold14.636 RE12506	0.306	0.036833	up		evm.TU.Hic_asm_12.341 gene-Aco25339 evm.TU.scaffold298.6663 RE08149	6.9401	0.0430207	up		evm.TU.Hic_asm_8.928 gene-Aco12612 evm.TU.scaffold71.1672 RE13696	9.8976	0.0429132	up
evm.TU.Hic_asm_1.463 gene-Aco16166 evm.TU.ctg1290_pilon_pilon.4 RE03611	1.0126	0.036833	up		evm.TU.Hic_asm_10.910 gene-Aco27668 evm.TU.scaffold88.14182 RE16225	0.218	0.0430207	up		evm.TU.Hic_asm_9.81 gene-Aco21093 evm.TU.scaffold3.9969 RE13126	2.6804	0.0429132	up
evm.TU.Hic_asm_13.483 gene-Aco13330 evm.TU.scaffold5.13553 RE12981	0.5566	0.036833	up		evm.TU.Hic_asm_6.1393 gene-Aco05491 evm.TU.ctg793_pilon_pilon.1 RE12720	0.2055	0.0430207	up		evm.TU.Hic_asm_8.841 gene-Aco27432 evm.TU.scaffold40.9697 RE16343	6.7225	0.0429132	up
evm.TU.Hic_asm_2.882 gene-Aco25315 evm.TU.scaffold492.3450 RE14716	3.6255	0.036833	up		evm.TU.Hic_asm_5.701 gene-Aco11991 evm.TU.scaffold29.8697 RE01188	0.7435	0.0430207	up		evm.TU.Hic_asm_0.1153 gene-Aco08589 evm.TU.scaffold322.13400 RE11583	0.2451	0.0429132	up
evm.TU.Hic_asm_8.1626 gene-Aco00365 evm.TU.scaffold2.8109 RE13639	1.7311	0.036833	up		evm.TU.Hic_asm_12.129 gene-Aco14998 evm.TU.scaffold25.7439 RE03769	5.7245	0.0430207	up		evm.TU.Hic_asm_7.1365 gene-Aco03251 evm.TU.scaffold53.12170 RE07913	1.0703	0.0429132	up
evm.TU.Hic_asm_1.826 gene-Aco08503 evm.TU.scaffold11.3239 RE11808	0.5465	0.036833	up		evm.TU.Hic_asm_8.364 gene-Aco01565 evm.TU.scaffold2.7931 RE14376	0.11	0.0430207	up		evm.TU.Hic_asm_12.1123 gene-Aco25048 evm.TU.scaffold430.9303 RE16705	0.3339	0.0429132	up
evm.TU.Hic_asm_12.656 gene-Aco24883 evm.TU.scaffold274.669 RE16644	0.9676	0.036833	up		evm.TU.Hic_asm_8.928 gene-Aco12612 evm.TU.scaffold71.1672 RE13696	3.69	0.0430207	up		evm.TU.Hic_asm_11.1052 gene-Aco21434 evm.TU.scaffold184.3849 RE09332	0.9465	0.0429132	up
evm.TU.Hic_asm_9.639 gene-Aco10761 evm.TU.scaffold181.5257 RE03532	4.1964	0.036833	up		evm.TU.Hic_asm_9.81 gene-Aco21093 evm.TU.scaffold3.9969 RE13126	3.1104	0.0430207	up		evm.TU.Hic_asm_6.717 gene-Aco11895 evm.TU.scaffold102.14001 RE11065	1.2515	0.0429132	up
evm.TU.Hic_asm_2.462 gene-Aco28060 evm.TU.scaffold183.10232 RE13243	3.8496	0.036833	up		evm.TU.Hic_asm_8.841 gene-Aco27432 evm.TU.scaffold40.9697 RE16343	4.7177	0.0430207	up		evm.TU.Hic_asm_8.653 gene-Aco06339 evm.TU.scaffold2.8090 RE10951	0.1456	0.0429132	up
evm.TU.Hic_asm_4.267 gene-Aco11112 evm.TU.scaffold56.14314 RE08084	2.5244	0.036833	up		evm.TU.Hic_asm_0.1153 gene-Aco08589 evm.TU.scaffold322.13400 RE11583	0.634	0.0430207	up		evm.TU.Hic_asm_7.973 gene-Aco25985 evm.TU.scaffold298.12657 RE08182	1.0774	0.0429132	up
evm.TU.Hic_asm_5.109 gene-Aco21592 evm.TU.scaffold15.7614 RE09315	0.7508	0.036833	up		evm.TU.Hic_asm_7.1365 gene-Aco03251 evm.TU.scaffold53.12170 RE07913	1.3151	0.0430207	up		evm.TU.Hic_asm_1.673 gene-Aco24929 evm.TU.scaffold17.1763 RE16579	0.5795	0.0429132	up
evm.TU.Hic_asm_6.760 gene-Aco05067 evm.TU.scaffold43.11647 RE09750	1.2702	0.036833	up		evm.TU.Hic_asm_12.1123 gene-Aco25048 evm.TU.scaffold430.9303 RE16705	0.4625	0.0430207	up		evm.TU.Hic_asm_3.247 gene-Aco15847 evm.TU.scaffold44.13003 RE15610	1.7788	0.0429132	up
evm.TU.Hic_asm_9.1235 gene-Aco20747 evm.TU.scaffold399.6054 RE10729	0.2659	0.036833	up		evm.TU.Hic_asm_1.797 gene-Aco07722 evm.TU.scaffold51.10144 RE11846	0.162	0.0430207	up		evm.TU.Hic_asm_8.1126 gene-Aco25127 evm.TU.scaffold212.15081 RE00859	0.3347	0.0429132	up
evm.TU.Hic_asm_11.711 gene-Aco21155 evm.TU.scaffold74.7462 RE13502	2.2963	0.036833	up		evm.TU.Hic_asm_14.673 gene-Aco07391 evm.TU.scaffold41.10718 RE05535	0.6998	0.0430207	up		evm.TU.Hic_asm_8.139 gene-Aco01597 evm.TU.scaffold484.15383 RE14355	0.3742	0.0429132	up
evm.TU.Hic_asm_12.341 gene-Aco25339 evm.TU.scaffold298.6663 RE08149	3.224	0.036833	up		evm.TU.Hic_asm_11.1052 gene-Aco21434 evm.TU.scaffold184.3849 RE09332	0.6633	0.0430207	up		evm.TU.Hic_asm_7.248 gene-Aco03788 evm.TU.scaffold27.7129 RE09012	0.5021	0.0429132	up
evm.TU.Hic_asm_5.706 gene-Aco12911 evm.TU.scaffold47.9371 RE06276	0.9371	0.036833	up		evm.TU.Hic_asm_14.469 gene-Aco06312 evm.TU.scaffold34.8558 RE10295	0.4082	0.0430207	up		evm.TU.Hic_asm_0.688 gene-Aco00097 evm.TU.scaffold2.8056 RE02454	3.1304	0.0429132	up
evm.TU.Hic_asm_10.910 gene-Aco27668 evm.TU.scaffold88.14182 RE16225	3.6776	0.036833	up		evm.TU.Hic_asm_10.1103 gene-Aco27120 evm.TU.scaffold82.5203 RE00479	0.297	0.0430207	up		evm.TU.Hic_asm_7.1175 gene-Aco04010 evm.TU.scaffold8.6666 RE05185	0.7121	0.0429132	up
evm.TU.Hic_asm_5.701 gene-Aco11991 evm.TU.scaffold29.8697 RE01188	0.2253	0.036833	up		evm.TU.Hic_asm_3.1138 gene-Aco17974 evm.TU.scaffold48.3555 RE07687	0.3683	0.0430207	up		evm.TU.Hic_asm_9.547 gene-Aco18724 evm.TU.ctg476_pilon_pilon.4 RE17162	9.4446	0.0429132	up
evm.TU.Hic_asm_8.364 gene-Aco01565 evm.TU.scaffold2.7931 RE14376	0.0583	0.036833	up		evm.TU.Hic_asm_7.540 gene-Aco03777 evm.TU.scaffold27.7138 RE04096	0.1083	0.0430207	up		evm.TU.Hic_asm_11.812 gene-Aco22414 evm.TU.scaffold26.5285 RE06154	4.561	0.0429132	up
evm.TU.Hic_asm_12.650 gene-Aco26306 evm.TU.scaffold87.364 RE16805	4.3097	0.036833	up		evm.TU.Hic_asm_6.717 gene-Aco11895 evm.TU.scaffold102.14001 RE11065	2.5237	0.0430207	up		evm.TU.Hic_asm_3.1282 gene-Aco15576 evm.TU.scaffold61.6415 RE15621	0.7683	0.0429132	up
evm.TU.Hic_asm_8.928 gene-Aco12612 evm.TU.scaffold71.1672 RE13696	0.4841	0.036833	up		evm.TU.Hic_asm_8.1702 gene-Aco26334 evm.TU.scaffold237.5865 RE16785	0.2356	0.0430207	up		evm.TU.Hic_asm_5.332 gene-Aco11996 evm.TU.scaffold29.8701 RE01182	3.0717	0.0429132	up
evm.TU.Hic_asm_9.81 gene-Aco21093 evm.TU.scaffold3.9969 RE13126	0.8479	0.036833	up		evm.TU.Hic_asm_8.653 gene-Aco06339 evm.TU.scaffold2.8090 RE10951	0.4716	0.0430207	up		evm.TU.Hic_asm_2.743 gene-Aco30599 evm.TU.ctg1345_pilon_pilon.4 RE09268	8.5165	0.0429132	up
evm.TU.Hic_asm_8.841 gene-Aco27432 evm.TU.scaffold40.9697 RE16343	4.5105	0.036833	up		evm.TU.Hic_asm_7.973 gene-Aco25985 evm.TU.scaffold298.12657 RE08182	1.102	0.0430207	up		evm.TU.Hic_asm_3.988 gene-Aco14397 evm.TU.scaffold213.6692 RE15651	2.5992	0.0429132	up
evm.TU.Hic_asm_0.1153 gene-Aco08589 evm.TU.scaffold322.13400 RE11583	0.4694	0.036833	up		evm.TU.Hic_asm_1.673 gene-Aco24929 evm.TU.scaffold17.1763 RE16579	1.488	0.0430207	up		evm.TU.Hic_asm_0.420 gene-Aco00825 evm.TU.ctg1820_pilon_pilon.2 RE13786	0.7751	0.0429132	up
evm.TU.Hic_asm_1.797 gene-Aco07722 evm.TU.scaffold51.10144 RE11846	0.6747	0.036833	up		evm.TU.Hic_asm_12.897 gene-Aco26226 evm.TU.scaffold87.13301 RE10984	0.1322	0.0430207	up		evm.TU.Hic_asm_7.1139 gene-Aco02802 evm.TU.scaffold98.15685 RE14190	0.3844	0.0429132	up
evm.TU.Hic_asm_14.673 gene-Aco07391 evm.TU.scaffold41.10718 RE05535	0.2518	0.036833	up		evm.TU.Hic_asm_3.247 gene-Aco15847 evm.TU.scaffold44.13003 RE15610	2.1756	0.0430207	up		evm.TU.Hic_asm_12.1190 gene-Aco26389 evm.TU.scaffold220.3948 RE11994	1.769	0.0429132	up
evm.TU.Hic_asm_11.1052 gene-Aco21434 evm.TU.scaffold184.3849 RE09332	0.5713	0.036833	up		evm.TU.Hic_asm_7.248 gene-Aco03788 evm.TU.scaffold27.7129 RE09012	0.279	0.0430207	up		evm.TU.Hic_asm_9.344 gene-Aco19484 evm.TU.scaffold197.9420 RE04830	0.6517	0.0429132	up
evm.TU.Hic_asm_10.1103 gene-Aco27120 evm.TU.scaffold82.5203 RE00479	4.93	0.036833	up		evm.TU.Hic_asm_0.688 gene-Aco00097 evm.TU.scaffold2.8056 RE02454	1.0201	0.0430207	up		evm.TU.Hic_asm_5.586 gene-Aco12999 evm.TU.scaffold41.1685 RE04950	0.161	0.0429132	up
evm.TU.Hic_asm_3.1138 gene-Aco17974 evm.TU.scaffold48.3555 RE07687	0.5365	0.036833	up		evm.TU.Hic_asm_9.1097 gene-Aco22560 evm.TU.scaffold49.9532 RE14664	1.5714	0.0430207	up		evm.TU.Hic_asm_4.352 gene-Aco16810 evm.TU.ctg1580_pilon_pilon.3 RE16465	0.2863	0.0429132	up
evm.TU.Hic_asm_6.717 gene-Aco11895 evm.TU.scaffold102.14001 RE11065	0.4218	0.036833	up		evm.TU.Hic_asm_1.655 gene-Aco02807 evm.TU.scaffold209.9107 RE07678	0.448	0.0430207	up		evm.TU.Hic_asm_4.453 gene-Aco09753 evm.TU.scaffold1.4853 RE15286	1.1419	0.0429132	up
evm.TU.Hic_asm_6.374 gene-Aco05237 evm.TU.scaffold28.7871 RE09738	0.9689	0.036833	up		evm.TU.Hic_asm_7.1175 gene-Aco04010 evm.TU.scaffold8.6666 RE05185	0.3835	0.0430207	up		evm.TU.Hic_asm_4.411 gene-Aco03723 evm.TU.scaffold99.6192 RE00162	0.4457	0.0429132	up
evm.TU.Hic_asm_7.973 gene-Aco25985 evm.TU.scaffold298.12657 RE08182	0.2546	0.036833	up		evm.TU.Hic_asm_9.547 gene-Aco18724 evm.TU.ctg476_pilon_pilon.4 RE17162	7.9246	0.0430207	up		evm.TU.Hic_asm_8.6 gene-Aco00447 evm.TU.scaffold298.7732 RE14502	0.8044	0.0429132	up
evm.TU.Hic_asm_3.247 gene-Aco15847 evm.TU.scaffold44.13003 RE15610	0.7705	0.036833	up		evm.TU.Hic_asm_11.812 gene-Aco22414 evm.TU.scaffold26.5285 RE06154	1.8716	0.0430207	up		evm.TU.Hic_asm_2.406 gene-Aco28122 evm.TU.scaffold91.13685 RE09232	1.4911	0.0429132	up
evm.TU.Hic_asm_8.1126 gene-Aco25127 evm.TU.scaffold212.15081 RE00859	0.2461	0.036833	up		evm.TU.Hic_asm_8.777 gene-Aco01942 evm.TU.scaffold2.10617 RE14486	0.2252	0.0430207	up		evm.TU.Hic_asm_8.273 gene-Aco00763 evm.TU.scaffold50.9783 RE04422	0.3956	0.0429132	up
evm.TU.Hic_asm_9.28 gene-Aco31057 evm.TU.scaffold225.3009 RE16882	4.0638	0.036833	up		evm.TU.Hic_asm_3.1282 gene-Aco15576 evm.TU.scaffold61.6415 RE15621	0.6506	0.0430207	up		evm.TU.Hic_asm_11.168 gene-Aco21546 evm.TU.scaffold314.3403 RE08735	1.1031	0.0429132	up
evm.TU.Hic_asm_7.248 gene-Aco03788 evm.TU.scaffold27.7129 RE09012	0.7482	0.036833	up		evm.TU.Hic_asm_5.332 gene-Aco11996 evm.TU.scaffold29.8701 RE01182	3.3937	0.0430207	up		evm.TU.Hic_asm_4.175 gene-Aco16041 evm.TU.scaffold77.14776 RE09599	0.185	0.0429132	up
evm.TU.Hic_asm_5.633 gene-Aco03424 evm.TU.scaffold221.6351 RE07838	0.7773	0.036833	up		evm.TU.Hic_asm_2.743 gene-Aco30599 evm.TU.ctg1345_pilon_pilon.4 RE09268	0.6004	0.0430207	up		evm.TU.Hic_asm_8.265 gene-Aco00770 evm.TU.scaffold50.9779 RE04432	1.0362	0.0429132	up
evm.TU.Hic_asm_0.688 gene-Aco00097 evm.TU.scaffold2.8056 RE02454	1.1248	0.036833	up		evm.TU.Hic_asm_3.988 gene-Aco14397 evm.TU.scaffold213.6692 RE15651	0.6805	0.0430207	up		evm.TU.Hic_asm_6.1228 gene-Aco06016 evm.TU.scaffold25.7375 RE07428	3.2626	0.0429132	up
evm.TU.Hic_asm_14.345 gene-Aco07331 evm.TU.scaffold90.10238 RE10273	4.1014	0.036833	up		evm.TU.Hic_asm_0.420 gene-Aco00825 evm.TU.ctg1820_pilon_pilon.2 RE13786	2.1131	0.0430207	up		evm.TU.Hic_asm_9.144 gene-Aco20851 evm.TU.scaffold3.3764 RE04237	0.829	0.0429132	up
evm.TU.Hic_asm_1.655 gene-Aco02807 evm.TU.scaffold209.9107 RE07678	2.6207	0.036833	up		evm.TU.Hic_asm_7.1139 gene-Aco02802 evm.TU.scaffold98.15685 RE14190	0.4086	0.0430207	up		evm.TU.Hic_asm_4.564 gene-Aco09823 evm.TU.scaffold1.4828 RE15323	0.2965	0.0429132	up
evm.TU.Hic_asm_7.1175 gene-Aco04010 evm.TU.scaffold8.6666 RE05185	4.3736	0.036833	up		evm.TU.Hic_asm_12.1190 gene-Aco26389 evm.TU.scaffold220.3948 RE11994	1.8277	0.0430207	up		evm.TU.Hic_asm_6.1203 gene-Aco05229 evm.TU.scaffold43.11662 RE09742	2.8254	0.0429132	up
evm.TU.Hic_asm_9.547 gene-Aco18724 evm.TU.ctg476_pilon_pilon.4 RE17162	2.1474	0.036833	up		evm.TU.Hic_asm_1.398 gene-Aco07530 evm.TU.scaffold11.3309 RE05347	0.2365	0.0430207	up		evm.TU.Hic_asm_8.743 gene-Aco18014 evm.TU.scaffold4.12566 RE03034	0.1722	0.0429132	up
evm.TU.Hic_asm_11.812 gene-Aco22414 evm.TU.scaffold26.5285 RE06154	1.3322	0.036833	up		evm.TU.Hic_asm_9.344 gene-Aco19484 evm.TU.scaffold197.9420 RE04830	0.2368	0.0430207	up		evm.TU.Hic_asm_5.630 gene-Aco12140 evm.TU.scaffold15.2280 RE11384	3.338	0.0429132	up
evm.TU.Hic_asm_8.777 gene-Aco01942 evm.TU.scaffold2.10617 RE14486	0.1778	0.036833	up		evm.TU.Hic_asm_4.453 gene-Aco09753 evm.TU.scaffold1.4853 RE15286	0.4445	0.0430207	up		evm.TU.Hic_asm_3.88 gene-Aco14314 evm.TU.scaffold6.11343 RE03363	0.7656	0.0429132	up
evm.TU.Hic_asm_3.1282 gene-Aco15576 evm.TU.scaffold61.6415 RE15621	1.5973	0.036833	up		evm.TU.Hic_asm_2.460 gene-Aco05141 evm.TU.scaffold104.9004 RE09700	0.4416	0.0430207	up		evm.TU.Hic_asm_9.418 gene-Aco20722 evm.TU.scaffold405.1971 RE03566	2.7104	0.0429132	up
evm.TU.Hic_asm_5.332 gene-Aco11996 evm.TU.scaffold29.8701 RE01182	0.2046	0.036833	up		evm.TU.Hic_asm_4.411 gene-Aco03723 evm.TU.scaffold99.6192 RE00162	0.9607	0.0430207	up		evm.TU.Hic_asm_8.1099 gene-Aco16748 evm.TU.scaffold428.5096 RE16490	0.5166	0.0429132	up
evm.TU.Hic_asm_3.988 gene-Aco14397 evm.TU.scaffold213.6692 RE15651	4.4262	0.036833	up		evm.TU.Hic_asm_2.406 gene-Aco28122 evm.TU.scaffold91.13685 RE09232	0.7361	0.0430207	up		evm.TU.Hic_asm_2.143 gene-Aco29106 evm.TU.scaffold207.15018 RE13273	0.1106	0.0429132	up
evm.TU.Hic_asm_12.1190 gene-Aco26389 evm.TU.scaffold220.3948 RE11994	0.5937	0.036833	up		evm.TU.Hic_asm_8.273 gene-Aco00763 evm.TU.scaffold50.9783 RE04422	0.2613	0.0430207	up		evm.TU.Hic_asm_14.230 gene-Aco06436 evm.TU.scaffold23.15105 RE10302	1.25	0.0429132	up
evm.TU.Hic_asm_1.398 gene-Aco07530 evm.TU.scaffold11.3309 RE05347	0.2332	0.036833	up		evm.TU.Hic_asm_9.144 gene-Aco20851 evm.TU.scaffold3.3764 RE04237	0.6565	0.0430207	up		evm.TU.Hic_asm_12.155 gene-Aco22839 evm.TU.scaffold35.13120 RE16099	6.8699	0.0429132	up
evm.TU.Hic_asm_9.344 gene-Aco19484 evm.TU.scaffold197.9420 RE04830	4.6653	0.036833	up		evm.TU.Hic_asm_4.564 gene-Aco09823 evm.TU.scaffold1.4828 RE15323	0.6001	0.0430207	up		evm.TU.Hic_asm_7.56 gene-Aco04904 evm.TU.scaffold8.14417 RE16998	0.4301	0.0429132	up
evm.TU.Hic_asm_4.352 gene-Aco16810 evm.TU.ctg1580_pilon_pilon.3 RE16465	0.3878	0.036833	up		evm.TU.Hic_asm_6.1203 gene-Aco05229 evm.TU.scaffold43.11662 RE09742	1.4496	0.0430207	up		evm.TU.Hic_asm_9.1201 gene-Aco20432 evm.TU.scaffold405.14896 RE08269	0.3197	0.0429132	up
evm.TU.Hic_asm_4.453 gene-Aco09753 evm.TU.scaffold1.4853 RE15286	0.2096	0.036833	up		evm.TU.Hic_asm_5.630 gene-Aco12140 evm.TU.scaffold15.2280 RE11384	1.1165	0.0430207	up		evm.TU.Hic_asm_8.846 gene-Aco24707 evm.TU.scaffold16.2706 RE05709	0.8325	0.0429132	up
evm.TU.Hic_asm_4.411 gene-Aco03723 evm.TU.scaffold99.6192 RE00162	2.972	0.036833	up		evm.TU.Hic_asm_3.88 gene-Aco14314 evm.TU.scaffold6.11343 RE03363	0.4176	0.0430207	up		evm.TU.Hic_asm_6.888 gene-Aco11866 evm.TU.scaffold118.381 RE11094	3.2468	0.0429132	up
evm.TU.Hic_asm_4.178_evm.TU.Hic_asm_4.179 gene-Aco10586 evm.TU.scaffold516.7490 RE15226	3.9614	0.036833	up		evm.TU.Hic_asm_9.418 gene-Aco20722 evm.TU.scaffold405.1971 RE03566	3.4161	0.0430207	up		evm.TU.Hic_asm_5.315 gene-Aco12863 evm.TU.scaffold39.9221 RE00717	0.4314	0.0429132	up
evm.TU.Hic_asm_8.273 gene-Aco00763 evm.TU.scaffold50.9783 RE04422	0.1948	0.036833	up		evm.TU.Hic_asm_2.143 gene-Aco29106 evm.TU.scaffold207.15018 RE13273	0.2952	0.0430207	up		evm.TU.Hic_asm_7.1223 gene-Aco24486 evm.TU.scaffold7.6270 RE04699	1.3546	0.0429132	up
evm.TU.Hic_asm_12.741 gene-Aco25322 evm.TU.scaffold257.7778 RE08156	3.3506	0.036833	up		evm.TU.Hic_asm_14.230 gene-Aco06436 evm.TU.scaffold23.15105 RE10302	2.6311	0.0430207	up		evm.TU.Hic_asm_10.785 gene-Aco26639 evm.TU.ctg1214_pilon_pilon.2 RE07268	0.2436	0.0429132	up
evm.TU.Hic_asm_11.168 gene-Aco21546 evm.TU.scaffold314.3403 RE08735	4.6352	0.036833	up		evm.TU.Hic_asm_14.834 gene-Aco06422 evm.TU.scaffold23.14744 RE10886	0.5895	0.0430207	up		evm.TU.Hic_asm_3.33 gene-Aco12042 evm.TU.ctg960_pilon_pilon.1 RE14117	0.3182	0.0429132	up
evm.TU.Hic_asm_4.175 gene-Aco16041 evm.TU.scaffold77.14776 RE09599	0.3086	0.036833	up		evm.TU.Hic_asm_2.936 gene-Aco19016 evm.TU.scaffold81.1351 RE08503	3.0481	0.0430207	up		evm.TU.Hic_asm_7.277 gene-Aco03755 evm.TU.scaffold44.13010 RE08923	0.2623	0.0429132	up
evm.TU.Hic_asm_9.144 gene-Aco20851 evm.TU.scaffold3.3764 RE04237	0.3063	0.036833	up		evm.TU.Hic_asm_7.56 gene-Aco04904 evm.TU.scaffold8.14417 RE16998	0.9425	0.0430207	up		evm.TU.Hic_asm_3.1032 gene-Aco15819 evm.TU.scaffold24.5644 RE04884	1.2404	0.0429132	up
evm.TU.Hic_asm_4.564 gene-Aco09823 evm.TU.scaffold1.4828 RE15323	0.8587	0.036833	up		evm.TU.Hic_asm_9.1201 gene-Aco20432 evm.TU.scaffold405.14896 RE08269	0.5751	0.0430207	up		evm.TU.Hic_asm_11.813 gene-Aco22664 evm.TU.scaffold30.6861 RE01809	0.9615	0.0429132	up
evm.TU.Hic_asm_6.1203 gene-Aco05229 evm.TU.scaffold43.11662 RE09742	1.1316	0.036833	up		evm.TU.Hic_asm_8.846 gene-Aco24707 evm.TU.scaffold16.2706 RE05709	0.7422	0.0430207	up		evm.TU.Hic_asm_3.436 gene-Aco24188 evm.TU.scaffold288.14824 RE06842	6.1601	0.0429132	up
evm.TU.Hic_asm_5.630 gene-Aco12140 evm.TU.scaffold15.2280 RE11384	0.1251	0.036833	up		evm.TU.Hic_asm_6.888 gene-Aco11866 evm.TU.scaffold118.381 RE11094	2.9326	0.0430207	up		evm.TU.Hic_asm_1.624 gene-Aco11268 evm.TU.ctg2525_pilon_pilon.1 RE07165	7.6311	0.0429132	up
evm.TU.Hic_asm_3.88 gene-Aco14314 evm.TU.scaffold6.11343 RE03363	0.5355	0.036833	up		evm.TU.Hic_asm_7.1223 gene-Aco24486 evm.TU.scaffold7.6270 RE04699	0.2321	0.0430207	up		evm.TU.Hic_asm_0.727 gene-Aco08625 evm.TU.scaffold214.8413 RE11538	1.197	0.0429132	up
evm.TU.Hic_asm_9.418 gene-Aco20722 evm.TU.scaffold405.1971 RE03566	0.7732	0.036833	up		evm.TU.Hic_asm_3.722 gene-Aco15693 evm.TU.scaffold6.11444 RE06739	0.4958	0.0430207	up		evm.TU.Hic_asm_2.832 gene-Aco29079 evm.TU.scaffold8.14375 RE03416	0.6882	0.0429132	up
evm.TU.Hic_asm_8.1099 gene-Aco16748 evm.TU.scaffold428.5096 RE16490	0.9716	0.036833	up		evm.TU.Hic_asm_11.56 gene-Aco07355 evm.TU.scaffold23.4353 RE10818	1.0569	0.0430207	up		evm.TU.Hic_asm_13.481 gene-Aco13912 evm.TU.scaffold141.5473 RE04509	1.0945	0.0429132	up
evm.TU.Hic_asm_2.373 gene-Aco29045 evm.TU.scaffold14.642 RE06243	4.6184	0.036833	up		evm.TU.Hic_asm_7.277 gene-Aco03755 evm.TU.scaffold44.13010 RE08923	0.4422	0.0430207	up		evm.TU.Hic_asm_0.374 gene-Aco09562 evm.TU.scaffold22.3626 RE12302	0.8406	0.0429132	up
evm.TU.Hic_asm_9.69 gene-Aco19914 evm.TU.scaffold469.14903 RE03060	0.9931	0.036833	up		evm.TU.Hic_asm_7.302 gene-Aco03604 evm.TU.scaffold140.4113 RE04146	0.7748	0.0430207	up		evm.TU.Hic_asm_8.49 gene-Aco13950 evm.TU.scaffold62.5235 RE04489	1.2922	0.0429132	up
evm.TU.Hic_asm_2.143 gene-Aco29106 evm.TU.scaffold207.15018 RE13273	0.865	0.036833	up		evm.TU.Hic_asm_3.1032 gene-Aco15819 evm.TU.scaffold24.5644 RE04884	0.4165	0.0430207	up		evm.TU.Hic_asm_8.20 gene-Aco01273 evm.TU.scaffold2.7955 RE13702	4.0555	0.0429132	up
evm.TU.Hic_asm_14.230 gene-Aco06436 evm.TU.scaffold23.15105 RE10302	3.2307	0.036833	up		evm.TU.Hic_asm_11.813 gene-Aco22664 evm.TU.scaffold30.6861 RE01809	2.0906	0.0430207	up		evm.TU.Hic_asm_14.105 gene-Aco06281 evm.TU.scaffold34.8538 RE13377	1.0815	0.0429132	up
evm.TU.Hic_asm_12.155 gene-Aco22839 evm.TU.scaffold35.13120 RE16099	3.3815	0.036833	up		evm.TU.Hic_asm_3.436 gene-Aco24188 evm.TU.scaffold288.14824 RE06842	4.6402	0.0430207	up		evm.TU.Hic_asm_10.634 gene-Aco26672 evm.TU.scaffold579.4601 RE16178	2.209	0.0429132	up
evm.TU.Hic_asm_7.56 gene-Aco04904 evm.TU.scaffold8.14417 RE16998	0.6791	0.036833	up		evm.TU.Hic_asm_1.624 gene-Aco11268 evm.TU.ctg2525_pilon_pilon.1 RE07165	3.8497	0.0430207	up		evm.TU.Hic_asm_9.346 gene-Aco19571 evm.TU.scaffold116.10989 RE01421	0.5099	0.0429132	up
evm.TU.Hic_asm_8.846 gene-Aco24707 evm.TU.scaffold16.2706 RE05709	0.3207	0.036833	up		evm.TU.Hic_asm_0.727 gene-Aco08625 evm.TU.scaffold214.8413 RE11538	2.9605	0.0430207	up		evm.TU.Hic_asm_9.668 gene-Aco21101 evm.TU.scaffold3.9974 RE13129	0.4603	0.0429132	up
evm.TU.Hic_asm_8.172 gene-Aco01937 evm.TU.scaffold2.6383 RE14543	3.5042	0.036833	up		evm.TU.Hic_asm_2.832 gene-Aco29079 evm.TU.scaffold8.14375 RE03416	0.5481	0.0430207	up		evm.TU.Hic_asm_4.573 gene-Aco09912 evm.TU.scaffold1.4931 RE15403	1.8938	0.0429132	up
evm.TU.Hic_asm_7.348 gene-Aco04815 evm.TU.scaffold83.261 RE05375	0.2274	0.036833	up		evm.TU.Hic_asm_13.481 gene-Aco13912 evm.TU.scaffold141.5473 RE04509	1.5864	0.0430207	up		evm.TU.Hic_asm_9.1126 gene-Aco19798 evm.TU.scaffold541.7330 RE13135	0.2574	0.0429132	up
evm.TU.Hic_asm_8.1318 gene-Aco00806 evm.TU.scaffold2.8042 RE13727	0.5257	0.036833	up		evm.TU.Hic_asm_8.49 gene-Aco13950 evm.TU.scaffold62.5235 RE04489	2.7315	0.0430207	up		evm.TU.Hic_asm_0.660 gene-Aco09690 evm.TU.scaffold22.3624 RE10421	0.6198	0.0429132	up
evm.TU.Hic_asm_3.33 gene-Aco12042 evm.TU.ctg960_pilon_pilon.1 RE14117	0.3364	0.036833	up		evm.TU.Hic_asm_10.634 gene-Aco26672 evm.TU.scaffold579.4601 RE16178	2.591	0.0430207	up		evm.TU.Hic_asm_13.888 gene-Aco13360 evm.TU.scaffold5.13555 RE12983	0.4399	0.0429132	up
evm.TU.Hic_asm_8.669 gene-Aco17002 evm.TU.scaffold4.12594 RE11245	0.5479	0.036833	up		evm.TU.Hic_asm_9.668 gene-Aco21101 evm.TU.scaffold3.9974 RE13129	1.3772	0.0430207	up		evm.TU.Hic_asm_12.986 gene-Aco25269 evm.TU.scaffold257.5691 RE16727	0.1766	0.0429132	up
evm.TU.Hic_asm_9.810 gene-Aco19588 evm.TU.scaffold500.6095 RE01452	3.8579	0.036833	up		evm.TU.Hic_asm_4.573 gene-Aco09912 evm.TU.scaffold1.4931 RE15403	0.5426	0.0430207	up		evm.TU.Hic_asm_4.884 gene-Aco10294 evm.TU.scaffold1.4988 RE15474	0.6392	0.0429132	up
evm.TU.Hic_asm_11.156 gene-Aco22525 evm.TU.scaffold55.2378 RE09370	3.249	0.036833	up		evm.TU.Hic_asm_9.1126 gene-Aco19798 evm.TU.scaffold541.7330 RE13135	0.1709	0.0430207	up		evm.TU.Hic_asm_12.671_evm.TU.Hic_asm_12.672 gene-Aco25041 evm.TU.scaffold430.9306 RE00862	2.761	0.0429132	up
evm.TU.Hic_asm_7.277 gene-Aco03755 evm.TU.scaffold44.13010 RE08923	1.0578	0.036833	up		evm.TU.Hic_asm_0.660 gene-Aco09690 evm.TU.scaffold22.3624 RE10421	0.3752	0.0430207	up		evm.TU.Hic_asm_6.447 gene-Aco26363 evm.TU.scaffold142.914 RE16759	1.8966	0.0429132	up
evm.TU.Hic_asm_3.1032 gene-Aco15819 evm.TU.scaffold24.5644 RE04884	1.3932	0.036833	up		evm.TU.Hic_asm_13.888 gene-Aco13360 evm.TU.scaffold5.13555 RE12983	1.6709	0.0430207	up		evm.TU.Hic_asm_7.1492 gene-Aco03682 evm.TU.ctg1056_pilon_pilon.3 RE12432	0.7469	0.0429132	up
evm.TU.Hic_asm_13.61 gene-Aco13050 evm.TU.scaffold5.13478 RE13053	1.4496	0.036833	up		evm.TU.Hic_asm_12.986 gene-Aco25269 evm.TU.scaffold257.5691 RE16727	0.1479	0.0430207	up		evm.TU.Hic_asm_1.932 gene-Aco07974 evm.TU.scaffold21.4716 RE17201	2.8825	0.0429132	up
evm.TU.Hic_asm_4.490 gene-Aco10588 evm.TU.scaffold516.7488 RE15228	0.2401	0.036833	up		evm.TU.Hic_asm_4.884 gene-Aco10294 evm.TU.scaffold1.4988 RE15474	0.4557	0.0430207	up		evm.TU.Hic_asm_12.27 gene-Aco20926 evm.TU.ctg1474_pilon_pilon.2 RE08701	3.2162	0.0429132	up
evm.TU.Hic_asm_5.422 gene-Aco12069 evm.TU.scaffold221.10401 RE01635	4.1765	0.036833	up		evm.TU.Hic_asm_12.671_evm.TU.Hic_asm_12.672 gene-Aco25041 evm.TU.scaffold430.9306 RE00862	3.3052	0.0430207	up		evm.TU.Hic_asm_4.542 gene-Aco16975 evm.TU.scaffold155.1712 RE09040	0.7091	0.0429132	up
evm.TU.Hic_asm_0.727 gene-Aco08625 evm.TU.scaffold214.8413 RE11538	0.7174	0.036833	up		evm.TU.Hic_asm_12.105 gene-Aco25239 evm.TU.scaffold76.10288 RE03198	0.4594	0.0430207	up		evm.TU.Hic_asm_11.656 gene-Aco22580 evm.TU.scaffold123.3188 RE06156	1.5874	0.0429132	up
evm.TU.Hic_asm_2.832 gene-Aco29079 evm.TU.scaffold8.14375 RE03416	0.2879	0.036833	up		evm.TU.Hic_asm_7.1492 gene-Aco03682 evm.TU.ctg1056_pilon_pilon.3 RE12432	0.6113	0.0430207	up		evm.TU.Hic_asm_0.673 gene-Aco08859 evm.TU.scaffold208.15526 RE09975	0.7879	0.0429132	up
evm.TU.Hic_asm_13.481 gene-Aco13912 evm.TU.scaffold141.5473 RE04509	1.78	0.036833	up		evm.TU.Hic_asm_1.932 gene-Aco07974 evm.TU.scaffold21.4716 RE17201	2.3326	0.0430207	up		evm.TU.Hic_asm_6.676 gene-Aco11668 evm.TU.scaffold90.15580 RE04325	1.1528	0.0429132	up
evm.TU.Hic_asm_0.374 gene-Aco09562 evm.TU.scaffold22.3626 RE12302	0.4476	0.036833	up		evm.TU.Hic_asm_12.27 gene-Aco20926 evm.TU.ctg1474_pilon_pilon.2 RE08701	1.5644	0.0430207	up		evm.TU.Hic_asm_1.657 gene-Aco08128 evm.TU.scaffold164.2975 RE07554	1.4258	0.0429132	up
evm.TU.Hic_asm_8.49 gene-Aco13950 evm.TU.scaffold62.5235 RE04489	3.0988	0.036833	up		evm.TU.Hic_asm_4.542 gene-Aco16975 evm.TU.scaffold155.1712 RE09040	1.0815	0.0430207	up		evm.TU.Hic_asm_2.461 gene-Aco29211 evm.TU.scaffold66.11976 RE14946	1.0778	0.0429132	up
evm.TU.Hic_asm_10.634 gene-Aco26672 evm.TU.scaffold579.4601 RE16178	4.1842	0.036833	up		evm.TU.Hic_asm_13.821 gene-Aco13880 evm.TU.scaffold31.9083 RE03880	0.3965	0.0430207	up		evm.TU.Hic_asm_9.1180 gene-Aco19623 evm.TU.scaffold420.12945 RE01463	0.2659	0.0429132	up
evm.TU.Hic_asm_9.346 gene-Aco19571 evm.TU.scaffold116.10989 RE01421	0.3028	0.036833	up		evm.TU.Hic_asm_3.902 gene-Aco15669 evm.TU.scaffold6.11437 RE06349	6.5081	0.0430207	up		evm.TU.Hic_asm_3.708 gene-Aco14164 evm.TU.scaffold212.5069 RE06652	0.2799	0.0429132	up
evm.TU.Hic_asm_9.668 gene-Aco21101 evm.TU.scaffold3.9974 RE13129	2.3669	0.036833	up		evm.TU.Hic_asm_8.1205 gene-Aco03066 evm.TU.scaffold5.13528 RE06752	2.0027	0.0430207	up		evm.TU.Hic_asm_7.460 gene-Aco08584 evm.TU.scaffold322.13404 RE11578	0.2827	0.0429132	up
evm.TU.Hic_asm_0.660 gene-Aco09690 evm.TU.scaffold22.3624 RE10421	3.7096	0.036833	up		evm.TU.Hic_asm_11.656 gene-Aco22580 evm.TU.scaffold123.3188 RE06156	1.3271	0.0430207	up		evm.TU.Hic_asm_9.530 gene-Aco20414 evm.TU.scaffold282.13187 RE03588	1.8178	0.0429132	up
evm.TU.Hic_asm_1.936_evm.TU.Hic_asm_1.935 gene-Aco07830 evm.TU.ctg490_pilon_pilon.3 RE11725	0.5907	0.036833	up		evm.TU.Hic_asm_0.673 gene-Aco08859 evm.TU.scaffold208.15526 RE09975	0.9845	0.0430207	up		evm.TU.Hic_asm_12.1204 gene-Aco24961 evm.TU.scaffold107.97 RE16667	0.6039	0.0429132	up
evm.TU.Hic_asm_12.986 gene-Aco25269 evm.TU.scaffold257.5691 RE16727	1.3804	0.036833	up		evm.TU.Hic_asm_6.676 gene-Aco11668 evm.TU.scaffold90.15580 RE04325	1.1818	0.0430207	up		evm.TU.Hic_asm_13.835 gene-Aco13994 evm.TU.scaffold5.13598 RE13008	2.2014	0.0429132	up
evm.TU.Hic_asm_12.671_evm.TU.Hic_asm_12.672 gene-Aco25041 evm.TU.scaffold430.9306 RE00862	4.2602	0.036833	up		evm.TU.Hic_asm_1.657 gene-Aco08128 evm.TU.scaffold164.2975 RE07554	0.939	0.0430207	up		evm.TU.Hic_asm_14.1000 gene-Aco07086 evm.TU.scaffold415.12991 RE01415	1.9751	0.0429132	up
evm.TU.Hic_asm_2.778 gene-Aco10767 evm.TU.scaffold118.344 RE03523	0.3499	0.036833	up		evm.TU.Hic_asm_9.1180 gene-Aco19623 evm.TU.scaffold420.12945 RE01463	0.149	0.0430207	up		evm.TU.Hic_asm_11.154 gene-Aco22013 evm.TU.scaffold131.3502 RE09323	9.8013	0.0429132	up
evm.TU.Hic_asm_3.38 gene-Aco14435 evm.TU.scaffold499.7332 RE14130	3.707	0.036833	up		evm.TU.Hic_asm_12.566 gene-Aco25278 evm.TU.scaffold257.5694 RE08217	0.4414	0.0430207	up		evm.TU.Hic_asm_11.981 gene-Aco26230 evm.TU.scaffold284.5447 RE03471	2.5019	0.0429132	up
evm.TU.Hic_asm_3.488 gene-Aco15392 evm.TU.scaffold44.13040 RE02965	0.4015	0.036833	up		evm.TU.Hic_asm_7.460 gene-Aco08584 evm.TU.scaffold322.13404 RE11578	0.2813	0.0430207	up		evm.TU.Hic_asm_2.158 gene-Aco28112 evm.TU.ctg1850_pilon_pilon.1 RE14839	0.2699	0.0429132	up
evm.TU.Hic_asm_1.932 gene-Aco07974 evm.TU.scaffold21.4716 RE17201	0.4003	0.036833	up		evm.TU.Hic_asm_13.835 gene-Aco13994 evm.TU.scaffold5.13598 RE13008	0.9303	0.0430207	up		evm.TU.Hic_asm_2.261 gene-Aco28011 evm.TU.scaffold74.7479 RE06749	1.1195	0.0429132	up
evm.TU.Hic_asm_12.27 gene-Aco20926 evm.TU.ctg1474_pilon_pilon.2 RE08701	1.7323	0.036833	up		evm.TU.Hic_asm_14.1000 gene-Aco07086 evm.TU.scaffold415.12991 RE01415	2.8278	0.0430207	up		evm.TU.Hic_asm_2.241 gene-Aco07187 evm.TU.ctg489_pilon_pilon.3 RE11651	1.3065	0.0429132	up
evm.TU.Hic_asm_4.542 gene-Aco16975 evm.TU.scaffold155.1712 RE09040	0.6502	0.036833	up		evm.TU.Hic_asm_2.547 gene-Aco27873 evm.TU.scaffold66.11978 RE10106	0.951	0.0430207	up		evm.TU.Hic_asm_6.1157 gene-Aco05958 evm.TU.scaffold54.10300 RE02649	0.2319	0.0429132	up
evm.TU.Hic_asm_11.656 gene-Aco22580 evm.TU.scaffold123.3188 RE06156	4.7827	0.036833	up		evm.TU.Hic_asm_11.154 gene-Aco22013 evm.TU.scaffold131.3502 RE09323	0.9583	0.0430207	up		evm.TU.Hic_asm_7.304 gene-Aco03648 evm.TU.scaffold94.4532 RE01262	0.4828	0.0429132	up
evm.TU.Hic_asm_14.429 gene-Aco06392 evm.TU.scaffold23.4324 RE10913	0.2958	0.036833	up		evm.TU.Hic_asm_2.158 gene-Aco28112 evm.TU.ctg1850_pilon_pilon.1 RE14839	0.4242	0.0430207	up		evm.TU.Hic_asm_7.595 gene-Aco04020 evm.TU.scaffold8.2051 RE05188	2.0154	0.0429132	up
evm.TU.Hic_asm_6.676 gene-Aco11668 evm.TU.scaffold90.15580 RE04325	4.3552	0.036833	up		evm.TU.Hic_asm_12.704 gene-Aco06569 evm.TU.scaffold7.6257 RE06744	2.8378	0.0430207	up		evm.TU.Hic_asm_0.42 gene-Aco09556 evm.TU.scaffold22.6581 RE12293	1.7969	0.0429132	up
evm.TU.Hic_asm_1.657 gene-Aco08128 evm.TU.scaffold164.2975 RE07554	0.6004	0.036833	up		evm.TU.Hic_asm_2.261 gene-Aco28011 evm.TU.scaffold74.7479 RE06749	0.8865	0.0430207	up		evm.TU.Hic_asm_2.172 gene-Aco27955 evm.TU.scaffold55.12792 RE11953	0.9897	0.0429132	up
evm.TU.Hic_asm_9.1180 gene-Aco19623 evm.TU.scaffold420.12945 RE01463	0.0836	0.036833	up		evm.TU.Hic_asm_2.241 gene-Aco07187 evm.TU.ctg489_pilon_pilon.3 RE11651	0.7333	0.0430207	up		evm.TU.Hic_asm_10.698 gene-Aco27785 evm.TU.scaffold79.14552 RE07364	0.4914	0.0429132	up
evm.TU.Hic_asm_12.566 gene-Aco25278 evm.TU.scaffold257.5694 RE08217	0.6584	0.036833	up		evm.TU.Hic_asm_7.595 gene-Aco04020 evm.TU.scaffold8.2051 RE05188	1.4146	0.0430207	up		evm.TU.Hic_asm_9.1377 gene-Aco19921 evm.TU.scaffold250.14045 RE03061	2.2761	0.0429132	up
evm.TU.Hic_asm_9.530 gene-Aco20414 evm.TU.scaffold282.13187 RE03588	0.9717	0.036833	up		evm.TU.Hic_asm_0.42 gene-Aco09556 evm.TU.scaffold22.6581 RE12293	1.9642	0.0430207	up		evm.TU.Hic_asm_6.1371 gene-Aco08800 evm.TU.scaffold22.6563 RE01870	1.4375	0.0429132	up
evm.TU.Hic_asm_14.349 gene-Aco06608 evm.TU.scaffold62.12378 RE00614	0.1919	0.036833	up		evm.TU.Hic_asm_2.172 gene-Aco27955 evm.TU.scaffold55.12792 RE11953	1.2263	0.0430207	up		evm.TU.Hic_asm_9.384 gene-Aco31081 evm.TU.scaffold100.14033 RE07802	0.6585	0.0429132	up
evm.TU.Hic_asm_13.835 gene-Aco13994 evm.TU.scaffold5.13598 RE13008	0.9472	0.036833	up		evm.TU.Hic_asm_8.1078 gene-Aco08814 evm.TU.scaffold90.15574 RE08712	5.8286	0.0430207	up		evm.TU.Hic_asm_9.1326 gene-Aco19718 evm.TU.scaffold66.1948 RE13172	0.1748	0.0429132	up
evm.TU.Hic_asm_2.547 gene-Aco27873 evm.TU.scaffold66.11978 RE10106	1.4206	0.036833	up		evm.TU.Hic_asm_9.1377 gene-Aco19921 evm.TU.scaffold250.14045 RE03061	1.529	0.0430207	up		evm.TU.Hic_asm_7.1342 gene-Aco04008 evm.TU.scaffold19.3986 RE05184	1.1197	0.0429132	up
evm.TU.Hic_asm_11.154 gene-Aco22013 evm.TU.scaffold131.3502 RE09323	4.5653	0.036833	up		evm.TU.Hic_asm_6.1371 gene-Aco08800 evm.TU.scaffold22.6563 RE01870	2.2389	0.0430207	up		evm.TU.Hic_asm_8.945 gene-Aco17703 evm.TU.scaffold4.12586 RE12622	2.1101	0.0429132	up
evm.TU.Hic_asm_9.338 gene-Aco18092 evm.TU.scaffold195.10473 RE11659	1.5164	0.036833	up		evm.TU.Hic_asm_9.384 gene-Aco31081 evm.TU.scaffold100.14033 RE07802	0.5394	0.0430207	up		evm.TU.Hic_asm_13.42 gene-Aco13083 evm.TU.scaffold105.12212 RE12949	0.5885	0.0429132	up
evm.TU.Hic_asm_2.261 gene-Aco28011 evm.TU.scaffold74.7479 RE06749	1.7166	0.036833	up		evm.TU.Hic_asm_9.1326 gene-Aco19718 evm.TU.scaffold66.1948 RE13172	0.3396	0.0430207	up		evm.TU.Hic_asm_8.896 gene-Aco01529 evm.TU.scaffold2.7923 RE14384	0.5521	0.0429132	up
evm.TU.Hic_asm_6.1157 gene-Aco05958 evm.TU.scaffold54.10300 RE02649	0.903	0.036833	up		evm.TU.Hic_asm_7.1342 gene-Aco04008 evm.TU.scaffold19.3986 RE05184	0.5866	0.0430207	up		evm.TU.Hic_asm_7.852 gene-Aco03493 evm.TU.scaffold17.1730 RE07877	0.3982	0.0429132	up
evm.TU.Hic_asm_10.1089 gene-Aco26488 evm.TU.scaffold12.1195 RE16202	0.1006	0.036833	up		evm.TU.Hic_asm_8.945 gene-Aco17703 evm.TU.scaffold4.12586 RE12622	3.3977	0.0430207	up		evm.TU.Hic_asm_2.384 gene-Aco28164 evm.TU.scaffold302.14011 RE13289	1.2198	0.0429132	up
evm.TU.Hic_asm_12.1074 gene-Aco26134 evm.TU.scaffold55.8159 RE08122	0.3535	0.036833	up		evm.TU.Hic_asm_6.1342 gene-Aco21233 evm.TU.ctg1059_pilon_pilon.3 RE13932	2.1032	0.0430207	up		evm.TU.Hic_asm_9.734 gene-Aco31041 evm.TU.scaffold100.6154 RE16903	1.5401	0.0429132	up
evm.TU.Hic_asm_7.595 gene-Aco04020 evm.TU.scaffold8.2051 RE05188	0.5182	0.036833	up		evm.TU.Hic_asm_13.42 gene-Aco13083 evm.TU.scaffold105.12212 RE12949	0.4078	0.0430207	up		evm.TU.Hic_asm_3.1077 gene-Aco13960 evm.TU.scaffold5.13616 RE04474	5.0336	0.0429132	up
evm.TU.Hic_asm_0.42 gene-Aco09556 evm.TU.scaffold22.6581 RE12293	0.5443	0.036833	up		evm.TU.Hic_asm_13.50 gene-Aco13247 evm.TU.scaffold5.13535 RE13038	4.4908	0.0430207	up		evm.TU.Hic_asm_14.722 gene-Aco16986 evm.TU.scaffold105.12215 RE13865	1.166	0.0429132	up
evm.TU.Hic_asm_7.1548 gene-Aco03630 evm.TU.scaffold83.262 RE01286	0.3379	0.036833	up		evm.TU.Hic_asm_12.80 gene-Aco25892 evm.TU.scaffold20.5931 RE08024	0.3389	0.0430207	up		evm.TU.Hic_asm_1.745 gene-Aco16557 evm.TU.scaffold9.297 RE02235	4.951	0.0429132	up
evm.TU.Hic_asm_2.172 gene-Aco27955 evm.TU.scaffold55.12792 RE11953	1.0047	0.036833	up		evm.TU.Hic_asm_8.896 gene-Aco01529 evm.TU.scaffold2.7923 RE14384	0.2186	0.0430207	up		evm.TU.Hic_asm_3.450 gene-Aco16144 evm.TU.scaffold241.12253 RE16531	0.2963	0.0429132	up
evm.TU.Hic_asm_13.929 gene-Aco06472 evm.TU.scaffold100.14027 RE12990	2.638	0.036833	up		evm.TU.Hic_asm_2.384 gene-Aco28164 evm.TU.scaffold302.14011 RE13289	1.1171	0.0430207	up		evm.TU.Hic_asm_11.874 gene-Aco22587 evm.TU.scaffold201.15790 RE09376	0.2442	0.0429132	up
evm.TU.Hic_asm_9.1377 gene-Aco19921 evm.TU.scaffold250.14045 RE03061	2.4324	0.036833	up		evm.TU.Hic_asm_9.734 gene-Aco31041 evm.TU.scaffold100.6154 RE16903	0.686	0.0430207	up		evm.TU.Hic_asm_10.723 gene-Aco03810 evm.TU.scaffold27.7180 RE16931	2.0702	0.0429132	up
evm.TU.Hic_asm_9.384 gene-Aco31081 evm.TU.scaffold100.14033 RE07802	4.5184	0.036833	up		evm.TU.Hic_asm_10.697 gene-Aco26604 evm.TU.scaffold12.1213 RE00891	1.636	0.0430207	up		evm.TU.Hic_asm_12.328 gene-Aco26218 evm.TU.ctg1478_pilon_pilon.4 RE10991	0.7073	0.0429132	up
evm.TU.Hic_asm_9.1326 gene-Aco19718 evm.TU.scaffold66.1948 RE13172	0.2772	0.036833	up		evm.TU.Hic_asm_10.596 gene-Aco26551 evm.TU.scaffold12.1262 RE12085	0.9599	0.0430207	up		evm.TU.Hic_asm_12.1105 gene-Aco25989 evm.TU.scaffold298.12653 RE16032	0.3784	0.0429132	up
evm.TU.Hic_asm_1.939 gene-Aco07647 evm.TU.scaffold21.4692 RE11789	1.2126	0.036833	up		evm.TU.Hic_asm_10.145 gene-Aco21002 evm.TU.scaffold72.15007 RE04061	1.9502	0.0430207	up		evm.TU.Hic_asm_11.45 gene-Aco22559 evm.TU.scaffold49.9533 RE13068	0.1305	0.0429132	up
evm.TU.Hic_asm_8.945 gene-Aco17703 evm.TU.scaffold4.12586 RE12622	0.1106	0.036833	up		evm.TU.Hic_asm_14.722 gene-Aco16986 evm.TU.scaffold105.12215 RE13865	2.4339	0.0430207	up		evm.TU.Hic_asm_4.1062 gene-Aco09896 evm.TU.scaffold1.4921 RE15396	0.724	0.0429132	up
evm.TU.Hic_asm_13.42 gene-Aco13083 evm.TU.scaffold105.12212 RE12949	0.6509	0.036833	up		evm.TU.Hic_asm_1.745 gene-Aco16557 evm.TU.scaffold9.297 RE02235	7.0433	0.0430207	up		evm.TU.Hic_asm_4.294 gene-Aco10520 evm.TU.scaffold241.12250 RE12011	0.2818	0.0429132	up
evm.TU.Hic_asm_10.547 gene-Aco26555 evm.TU.scaffold12.1254 RE12089	0.895	0.036833	up		evm.TU.Hic_asm_3.450 gene-Aco16144 evm.TU.scaffold241.12253 RE16531	0.4925	0.0430207	up		evm.TU.Hic_asm_13.310 gene-Aco13155 evm.TU.scaffold5.13579 RE12854	0.5211	0.0429132	up
evm.TU.Hic_asm_8.896 gene-Aco01529 evm.TU.scaffold2.7923 RE14384	0.8602	0.036833	up		evm.TU.Hic_asm_11.874 gene-Aco22587 evm.TU.scaffold201.15790 RE09376	0.3783	0.0430207	up		evm.TU.Hic_asm_12.617 gene-Aco03309 evm.TU.scaffold16.2738 RE14727	0.6097	0.0429132	up
evm.TU.Hic_asm_2.384 gene-Aco28164 evm.TU.scaffold302.14011 RE13289	4.4711	0.036833	up		evm.TU.Hic_asm_10.723 gene-Aco03810 evm.TU.scaffold27.7180 RE16931	1.1573	0.0430207	up		evm.TU.Hic_asm_6.345 gene-Aco05140 evm.TU.scaffold72.15010 RE09698	1.6141	0.0429132	up
evm.TU.Hic_asm_9.734 gene-Aco31041 evm.TU.scaffold100.6154 RE16903	1.1845	0.036833	up		evm.TU.Hic_asm_4.579 gene-Aco09844 evm.TU.scaffold1.4823 RE04963	1.2055	0.0430207	up		evm.TU.Hic_asm_0.931 gene-Aco09669 evm.TU.ctg1222_pilon_pilon.1 RE12813	0.8244	0.0429132	up
evm.TU.Hic_asm_10.697 gene-Aco26604 evm.TU.scaffold12.1213 RE00891	0.4587	0.036833	up		evm.TU.Hic_asm_12.1105 gene-Aco25989 evm.TU.scaffold298.12653 RE16032	1.0669	0.0430207	up		evm.TU.Hic_asm_12.785 gene-Aco25023 evm.TU.scaffold20.5920 RE08244	0.2602	0.0429132	up
evm.TU.Hic_asm_3.1077 gene-Aco13960 evm.TU.scaffold5.13616 RE04474	0.5758	0.036833	up		evm.TU.Hic_asm_11.45 gene-Aco22559 evm.TU.scaffold49.9533 RE13068	0.6106	0.0430207	up		evm.TU.Hic_asm_9.605 gene-Aco05714 evm.TU.scaffold98.1285 RE11424	0.8136	0.0429132	up
evm.TU.Hic_asm_3.948 gene-Aco11854 evm.TU.scaffold252.11614 RE04349	0.5456	0.036833	up		evm.TU.Hic_asm_4.294 gene-Aco10520 evm.TU.scaffold241.12250 RE12011	1.0879	0.0430207	up		evm.TU.Hic_asm_6.823 gene-Aco18082 evm.TU.scaffold249.5513 RE03947	1.2926	0.0429132	up
evm.TU.Hic_asm_1.745 gene-Aco16557 evm.TU.scaffold9.297 RE02235	0.6373	0.036833	up		evm.TU.Hic_asm_13.310 gene-Aco13155 evm.TU.scaffold5.13579 RE12854	0.5368	0.0430207	up		evm.TU.Hic_asm_13.443 gene-Aco20107 evm.TU.ctg1796_pilon_pilon.3 RE00331	4.8399	0.0429132	up
evm.TU.Hic_asm_3.450 gene-Aco16144 evm.TU.scaffold241.12253 RE16531	0.5072	0.036833	up		evm.TU.Hic_asm_12.617 gene-Aco03309 evm.TU.scaffold16.2738 RE14727	0.2588	0.0430207	up		evm.TU.Hic_asm_1.475 gene-Aco07554 evm.TU.scaffold248.10564 RE11781	1.2107	0.0429132	up
evm.TU.Hic_asm_11.874 gene-Aco22587 evm.TU.scaffold201.15790 RE09376	4.2809	0.036833	up		evm.TU.Hic_asm_6.345 gene-Aco05140 evm.TU.scaffold72.15010 RE09698	1.5452	0.0430207	up		evm.TU.Hic_asm_7.1260 gene-Aco04395 evm.TU.scaffold530.1863 RE09903	0.9558	0.0429132	up
evm.TU.Hic_asm_12.1105 gene-Aco25989 evm.TU.scaffold298.12653 RE16032	1.1262	0.036833	up		evm.TU.Hic_asm_6.824 gene-Aco00633 evm.TU.scaffold2.7945 RE15791	1.0002	0.0430207	up		evm.TU.Hic_asm_6.917 gene-Aco11696 evm.TU.scaffold285.314 RE11316	1.5723	0.0429132	up
evm.TU.Hic_asm_4.1062 gene-Aco09896 evm.TU.scaffold1.4921 RE15396	0.1755	0.036833	up		evm.TU.Hic_asm_0.931 gene-Aco09669 evm.TU.ctg1222_pilon_pilon.1 RE12813	0.6226	0.0430207	up		evm.TU.Hic_asm_1.102 gene-Aco07586 evm.TU.scaffold51.10109 RE11870	2.3927	0.0429132	up
evm.TU.Hic_asm_4.294 gene-Aco10520 evm.TU.scaffold241.12250 RE12011	0.1524	0.036833	up		evm.TU.Hic_asm_14.879 gene-Aco07342 evm.TU.scaffold23.1290 RE10831	0.804	0.0430207	up		evm.TU.Hic_asm_8.340 gene-Aco02181 evm.TU.scaffold2.7976 RE04401	0.8487	0.0429132	up
evm.TU.Hic_asm_13.310 gene-Aco13155 evm.TU.scaffold5.13579 RE12854	0.893	0.036833	up		evm.TU.Hic_asm_6.877 gene-Aco04050 evm.TU.scaffold289.13742 RE09922	0.5034	0.0430207	up		evm.TU.Hic_asm_6.194 gene-Aco11840 evm.TU.scaffold118.5165 RE00957	0.3215	0.0429132	up
evm.TU.Hic_asm_12.617 gene-Aco03309 evm.TU.scaffold16.2738 RE14727	0.8691	0.036833	up		evm.TU.Hic_asm_12.785 gene-Aco25023 evm.TU.scaffold20.5920 RE08244	0.2397	0.0430207	up		evm.TU.Hic_asm_0.342 gene-Aco25750 evm.TU.scaffold163.3826 RE08479	4.9943	0.0429132	up
evm.TU.Hic_asm_6.345 gene-Aco05140 evm.TU.scaffold72.15010 RE09698	4.4294	0.036833	up		evm.TU.Hic_asm_12.777 gene-Aco25090 evm.TU.scaffold176.2150 RE08170	0.5623	0.0430207	up		evm.TU.Hic_asm_4.143 gene-Aco09904 evm.TU.scaffold1.4928 RE15401	0.3831	0.0429132	up
evm.TU.Hic_asm_0.931 gene-Aco09669 evm.TU.ctg1222_pilon_pilon.1 RE12813	1.0366	0.036833	up		evm.TU.Hic_asm_9.605 gene-Aco05714 evm.TU.scaffold98.1285 RE11424	1.8368	0.0430207	up		evm.TU.Hic_asm_11.713 gene-Aco10790 evm.TU.scaffold53.12172 RE06153	1.2941	0.0429132	up
evm.TU.Hic_asm_0.178 gene-Aco08910 evm.TU.ctg722_pilon_pilon.1 RE08699	0.2679	0.036833	up		evm.TU.Hic_asm_6.823 gene-Aco18082 evm.TU.scaffold249.5513 RE03947	2.972	0.0430207	up		evm.TU.Hic_asm_8.1378 gene-Aco07364 evm.TU.scaffold93.8847 RE10809	0.4953	0.0429132	up
evm.TU.Hic_asm_4.619 gene-Aco16942 evm.TU.scaffold433.2159 RE02552	0.3167	0.036833	up		evm.TU.Hic_asm_7.1260 gene-Aco04395 evm.TU.scaffold530.1863 RE09903	0.6171	0.0430207	up		evm.TU.Hic_asm_11.826 gene-Aco29502 evm.TU.scaffold80.7026 RE09211	4.0185	0.0429132	up
evm.TU.Hic_asm_12.785 gene-Aco25023 evm.TU.scaffold20.5920 RE08244	0.8997	0.036833	up		evm.TU.Hic_asm_6.917 gene-Aco11696 evm.TU.scaffold285.314 RE11316	0.7052	0.0430207	up		evm.TU.Hic_asm_3.365 gene-Aco14215 evm.TU.scaffold82.1456 RE02907	0.644	0.0429132	up
evm.TU.Hic_asm_8.1115 gene-Aco24467 evm.TU.scaffold639.8841 RE02199	2.4117	0.036833	up		evm.TU.Hic_asm_1.102 gene-Aco07586 evm.TU.scaffold51.10109 RE11870	2.567	0.0430207	up		evm.TU.Hic_asm_4.568 gene-Aco10486 evm.TU.scaffold303.15718 RE15279	0.6152	0.0429132	up
evm.TU.Hic_asm_12.777 gene-Aco25090 evm.TU.scaffold176.2150 RE08170	4.2054	0.036833	up		evm.TU.CTG232.1 gene-Aco27959 evm.TU.scaffold68.2644 RE01207	1.3582	0.0430207	up		evm.TU.Hic_asm_12.355 gene-Aco18971 evm.TU.scaffold41.13266 RE13410	7.1694	0.0429132	up
evm.TU.Hic_asm_0.120 gene-Aco09151 evm.TU.scaffold206.5746 RE01963	3.3792	0.036833	up		evm.TU.Hic_asm_0.342 gene-Aco25750 evm.TU.scaffold163.3826 RE08479	6.7075	0.0430207	up		evm.TU.Hic_asm_1.520 gene-Aco07774 evm.TU.ctg705_pilon_pilon.2 RE03313	0.5923	0.0429132	up
evm.TU.Hic_asm_6.823 gene-Aco18082 evm.TU.scaffold249.5513 RE03947	3.9798	0.036833	up		evm.TU.Hic_asm_4.143 gene-Aco09904 evm.TU.scaffold1.4928 RE15401	0.4693	0.0430207	up		evm.TU.Hic_asm_9.1286 gene-Aco20146 evm.TU.scaffold3.9928 RE10626	0.6577	0.0429132	up
evm.TU.Hic_asm_7.1260 gene-Aco04395 evm.TU.scaffold530.1863 RE09903	3.0655	0.036833	up		evm.TU.Hic_asm_0.1001 gene-Aco08744 evm.TU.scaffold46.10524 RE01891	0.2679	0.0430207	up		evm.TU.Hic_asm_6.1423 gene-Aco11769 evm.TU.ctg1182_pilon_pilon.2 RE06879	0.6139	0.0429132	up
evm.TU.Hic_asm_6.917 gene-Aco11696 evm.TU.scaffold285.314 RE11316	0.1271	0.036833	up		evm.TU.Hic_asm_3.623 gene-Aco15391 evm.TU.scaffold395.11812 RE02966	0.2776	0.0430207	up		evm.TU.Hic_asm_11.303 gene-Aco22724 evm.TU.scaffold30.6902 RE06087	2.4354	0.0429132	up
evm.TU.Hic_asm_1.102 gene-Aco07586 evm.TU.scaffold51.10109 RE11870	0.8073	0.036833	up		evm.TU.Hic_asm_3.365 gene-Aco14215 evm.TU.scaffold82.1456 RE02907	0.308	0.0430207	up		evm.TU.Hic_asm_14.150 gene-Aco07700 evm.TU.scaffold231.3729 RE11712	0.1865	0.0429132	up
evm.TU.Hic_asm_2.188 gene-Aco28055 evm.TU.scaffold183.15031 RE13246	0.7378	0.036833	up		evm.TU.Hic_asm_12.355 gene-Aco18971 evm.TU.scaffold41.13266 RE13410	5.6495	0.0430207	up		evm.TU.Hic_asm_7.588 gene-Aco02401 evm.TU.scaffold328.8924 RE14783	0.2214	0.0429132	up
evm.TU.Hic_asm_0.342 gene-Aco25750 evm.TU.scaffold163.3826 RE08479	2.9914	0.036833	up		evm.TU.Hic_asm_1.520 gene-Aco07774 evm.TU.ctg705_pilon_pilon.2 RE03313	1.7385	0.0430207	up		evm.TU.Hic_asm_10.111 gene-Aco17429 evm.TU.scaffold105.12218 RE12708	1.237	0.0429132	up
evm.TU.Hic_asm_0.1001 gene-Aco08744 evm.TU.scaffold46.10524 RE01891	0.4796	0.036833	up		evm.TU.Hic_asm_13.144 gene-Aco13269 evm.TU.scaffold353.10053 RE13025	0.6477	0.0430207	up		evm.TU.Hic_asm_3.779 gene-Aco14419 evm.TU.scaffold121.10225 RE15015	1.0091	0.0429132	up
evm.TU.Hic_asm_14.1018 gene-Aco03639 evm.TU.ctg290_pilon_pilon.3 RE01273	0.0293	0.036833	up		evm.TU.Hic_asm_11.625 gene-Aco21785 evm.TU.scaffold30.6840 RE09344	0.935	0.0430207	up		evm.TU.Hic_asm_13.850 gene-Aco13157 evm.TU.scaffold5.13582 RE12852	0.3446	0.0429132	up
evm.TU.Hic_asm_5.600 gene-Aco17921 evm.TU.scaffold34.3452 RE12594	3.7821	0.036833	up		evm.TU.Hic_asm_12.198 gene-Aco18109 evm.TU.ctg855_pilon_pilon.1 RE00229	0.2222	0.0430207	up		evm.TU.Hic_asm_3.342 gene-Aco14537 evm.TU.ctg1427_pilon_pilon.2 RE01951	0.5248	0.0429132	up
evm.TU.Hic_asm_6.208 gene-Aco05831 evm.TU.scaffold43.11652 RE04759	0.4887	0.036833	up		evm.TU.Hic_asm_14.96 gene-Aco07221 evm.TU.scaffold241.11056 RE04968	0.3134	0.0430207	up		evm.TU.Hic_asm_0.1031 gene-Aco28459 evm.TU.scaffold122.15396 RE00354	4.5637	0.0429132	up
evm.TU.Hic_asm_1.520 gene-Aco07774 evm.TU.ctg705_pilon_pilon.2 RE03313	0.9049	0.036833	up		evm.TU.Hic_asm_11.303 gene-Aco22724 evm.TU.scaffold30.6902 RE06087	3.9243	0.0430207	up		evm.TU.Hic_asm_6.639 gene-Aco05110 evm.TU.scaffold43.11685 RE09696	0.7504	0.0429132	up
evm.TU.Hic_asm_6.1212 gene-Aco05748 evm.TU.scaffold151.11003 RE02754	0.2727	0.036833	up		evm.TU.Hic_asm_11.445 gene-Aco05118 evm.TU.ctg2253_pilon_pilon.2 RE04719	0.1659	0.0430207	up		evm.TU.Hic_asm_8.1743 gene-Aco01266 evm.TU.scaffold2.7954 RE13703	0.9447	0.0429132	up
evm.TU.Hic_asm_4.122 gene-Aco15350 evm.TU.scaffold337.1010 RE02986	2.0645	0.036833	up		evm.TU.Hic_asm_3.1000 gene-Aco07384 evm.TU.scaffold41.10725 RE05922	0.1931	0.0430207	up		evm.TU.Hic_asm_8.1800 gene-Aco17030 evm.TU.scaffold74.6137 RE12639	0.5116	0.0429132	up
evm.TU.Hic_asm_9.1286 gene-Aco20146 evm.TU.scaffold3.9928 RE10626	0.3002	0.036833	up		evm.TU.Hic_asm_14.150 gene-Aco07700 evm.TU.scaffold231.3729 RE11712	0.2968	0.0430207	up		evm.TU.Hic_asm_3.970 gene-Aco02339 evm.TU.scaffold95.15827 RE09848	1.9752	0.0429132	up
evm.TU.Hic_asm_8.1102 gene-Aco24552 evm.TU.scaffold297.9139 RE08748	4.2214	0.036833	up		evm.TU.Hic_asm_14.995 gene-Aco25869 evm.TU.scaffold114.3078 RE12021	5.5096	0.0430207	up		evm.TU.Hic_asm_14.774 gene-Aco11336 evm.TU.scaffold288.14825 RE02675	7.5901	0.0429132	up
evm.TU.Hic_asm_12.198 gene-Aco18109 evm.TU.ctg855_pilon_pilon.1 RE00229	0.3723	0.036833	up		evm.TU.Hic_asm_8.863 gene-Aco00305 evm.TU.scaffold472.4438 RE06231	0.2775	0.0430207	up		evm.TU.Hic_asm_13.418 gene-Aco13442 evm.TU.scaffold5.13556 RE03889	0.1724	0.0429132	up
evm.TU.Hic_asm_12.687 gene-Aco24921 evm.TU.scaffold338.172 RE08206	4.7547	0.036833	up		evm.TU.Hic_asm_7.588 gene-Aco02401 evm.TU.scaffold328.8924 RE14783	0.1837	0.0430207	up		evm.TU.Hic_asm_10.369_evm.TU.Hic_asm_10.370 gene-Aco26723 evm.TU.scaffold134.12111 RE16341	0.2176	0.0429132	up
evm.TU.Hic_asm_14.150 gene-Aco07700 evm.TU.scaffold231.3729 RE11712	0.2233	0.036833	up		evm.TU.Hic_asm_3.779 gene-Aco14419 evm.TU.scaffold121.10225 RE15015	0.7906	0.0430207	up		evm.TU.Hic_asm_4.364 gene-Aco16254 evm.TU.scaffold182.10611 RE03600	0.7244	0.0429132	up
evm.TU.Hic_asm_8.1273 gene-Aco24756 evm.TU.scaffold10.15907 RE02049	0.4697	0.036833	up		evm.TU.Hic_asm_0.1031 gene-Aco28459 evm.TU.scaffold122.15396 RE00354	3.6981	0.0430207	up		evm.TU.Hic_asm_13.311 gene-Aco13855 evm.TU.scaffold105.12953 RE12911	0.3992	0.0429132	up
evm.TU.Hic_asm_12.140 gene-Aco26148 evm.TU.scaffold55.3723 RE16101	1.2708	0.036833	up		evm.TU.Hic_asm_6.639 gene-Aco05110 evm.TU.scaffold43.11685 RE09696	0.9504	0.0430207	up		evm.TU.Hic_asm_0.892 gene-Aco08660 evm.TU.scaffold46.10560 RE12354	0.1088	0.0429132	up
evm.TU.Hic_asm_7.588 gene-Aco02401 evm.TU.scaffold328.8924 RE14783	4.8943	0.036833	up		evm.TU.Hic_asm_8.1743 gene-Aco01266 evm.TU.scaffold2.7954 RE13703	1.508	0.0430207	up		evm.TU.Hic_asm_3.791 gene-Aco14310 evm.TU.scaffold6.11348 RE03367	3.5959	0.0429132	up
evm.TU.Hic_asm_3.785 gene-Aco09485 evm.TU.scaffold22.11520 RE15238	1.6667	0.036833	up		evm.TU.Hic_asm_3.271 gene-Aco14275 evm.TU.scaffold6.11386 RE14152	0.6606	0.0430207	up		evm.TU.Hic_asm_3.1211 gene-Aco14577 evm.TU.scaffold44.13028 RE11373	0.7143	0.0429132	up
evm.TU.Hic_asm_3.779 gene-Aco14419 evm.TU.scaffold121.10225 RE15015	0.8538	0.036833	up		evm.TU.Hic_asm_8.1800 gene-Aco17030 evm.TU.scaffold74.6137 RE12639	0.0928	0.0430207	up		evm.TU.Hic_asm_2.291 gene-Aco29164 evm.TU.scaffold14.558 RE06267	1.6761	0.0429132	up
evm.TU.Hic_asm_7.545 gene-Aco07433 evm.TU.scaffold191.7725 RE05539	4.0704	0.036833	up		evm.TU.Hic_asm_3.970 gene-Aco02339 evm.TU.scaffold95.15827 RE09848	1.9053	0.0430207	up		evm.TU.Hic_asm_4.282 gene-Aco16817 evm.TU.ctg1860_pilon_pilon.2 RE16451	0.823	0.0429132	up
evm.TU.Hic_asm_6.639 gene-Aco05110 evm.TU.scaffold43.11685 RE09696	0.4341	0.036833	up		evm.TU.Hic_asm_3.142 gene-Aco15526 evm.TU.scaffold24.5635 RE10180	0.4916	0.0430207	up		evm.TU.CTG178.2 gene-Aco23746 evm.TU.scaffold7.6326 RE00487	8.4303	0.0429132	up
evm.TU.Hic_asm_8.1743 gene-Aco01266 evm.TU.scaffold2.7954 RE13703	0.3112	0.036833	up		evm.TU.Hic_asm_14.774 gene-Aco11336 evm.TU.scaffold288.14825 RE02675	6.0702	0.0430207	up		evm.TU.Hic_asm_12.472 gene-Aco12797 evm.TU.scaffold15.2321 RE07004	0.2995	0.0429132	up
evm.TU.Hic_asm_8.1800 gene-Aco17030 evm.TU.scaffold74.6137 RE12639	0.6053	0.036833	up		evm.TU.Hic_asm_7.1305 gene-Aco03848 evm.TU.scaffold99.8969 RE08897	0.6784	0.0430207	up		evm.TU.Hic_asm_11.878 gene-Aco22786 evm.TU.scaffold364.7535 RE09473	0.5239	0.0429132	up
evm.TU.Hic_asm_9.188 gene-Aco19661 evm.TU.scaffold111.7503 RE08316	0.4368	0.036833	up		evm.TU.Hic_asm_13.418 gene-Aco13442 evm.TU.scaffold5.13556 RE03889	0.2425	0.0430207	up		evm.TU.Hic_asm_0.106 gene-Aco09611 evm.TU.scaffold22.6601 RE08670	1.2899	0.0429132	up
evm.TU.Hic_asm_7.1305 gene-Aco03848 evm.TU.scaffold99.8969 RE08897	3.9563	0.036833	up		evm.TU.Hic_asm_10.103 gene-Aco27772 evm.TU.scaffold267.2652 RE07297	1.1152	0.0430207	up		evm.TU.Hic_asm_11.139 gene-Aco21383 evm.TU.scaffold152.1590 RE13588	2.1642	0.0429132	up
evm.TU.Hic_asm_0.306 gene-Aco09707 evm.TU.ctg384_pilon_pilon.8 RE12816	0.5717	0.036833	up		evm.TU.Hic_asm_14.651 gene-Aco25249 evm.TU.ctg1513_pilon_pilon.1 RE16800	0.6247	0.0430207	up		evm.TU.Hic_asm_8.1151 gene-Aco24723 evm.TU.scaffold7.6321 RE02306	0.5464	0.0429132	up
evm.TU.Hic_asm_13.418 gene-Aco13442 evm.TU.scaffold5.13556 RE03889	2.9171	0.036833	up		evm.TU.Hic_asm_6.1412 gene-Aco03601 evm.TU.scaffold140.4116 RE04141	0.303	0.0430207	up		evm.TU.Hic_asm_9.16 gene-Aco19523 evm.TU.scaffold138.15591 RE10545	1.0177	0.0429132	up
evm.TU.Hic_asm_12.1135 gene-Aco24967 evm.TU.scaffold159.2687 RE16677	1.3668	0.036833	up		evm.TU.Hic_asm_13.311 gene-Aco13855 evm.TU.scaffold105.12953 RE12911	0.4985	0.0430207	up		evm.TU.Hic_asm_13.967 gene-Aco10639 evm.TU.scaffold281.10253 RE14234	0.8816	0.0429132	up
evm.TU.Hic_asm_6.1412 gene-Aco03601 evm.TU.scaffold140.4116 RE04141	3.8037	0.036833	up		evm.TU.Hic_asm_0.892 gene-Aco08660 evm.TU.scaffold46.10560 RE12354	0.2487	0.0430207	up		evm.TU.Hic_asm_14.360 gene-Aco07358 evm.TU.scaffold23.4361 RE10815	0.4961	0.0429132	up
evm.TU.Hic_asm_13.311 gene-Aco13855 evm.TU.scaffold105.12953 RE12911	2.2303	0.036833	up		evm.TU.Hic_asm_3.791 gene-Aco14310 evm.TU.scaffold6.11348 RE03367	2.9631	0.0430207	up		evm.TU.Hic_asm_4.566 gene-Aco31100 evm.TU.scaffold127.8447 RE15734	0.7903	0.0429132	up
evm.TU.Hic_asm_0.892 gene-Aco08660 evm.TU.scaffold46.10560 RE12354	4.2016	0.036833	up		evm.TU.Hic_asm_6.134 gene-Aco05935 evm.TU.scaffold571.9606 RE10405	0.3393	0.0430207	up		evm.TU.Hic_asm_8.483 gene-Aco00736 evm.TU.ctg1915_pilon_pilon.2 RE04405	2.0983	0.0429132	up
evm.TU.Hic_asm_3.791 gene-Aco14310 evm.TU.scaffold6.11348 RE03367	0.539	0.036833	up		evm.TU.Hic_asm_4.282 gene-Aco16817 evm.TU.ctg1860_pilon_pilon.2 RE16451	0.5584	0.0430207	up		evm.TU.Hic_asm_9.599 gene-Aco20567 evm.TU.ctg215_pilon_pilon.5 RE01424	0.5133	0.0429132	up
evm.TU.Hic_asm_12.898 gene-Aco25183 evm.TU.scaffold76.957 RE16576	0.6653	0.036833	up		evm.TU.Hic_asm_11.878 gene-Aco22786 evm.TU.scaffold364.7535 RE09473	0.5667	0.0430207	up		evm.TU.Hic_asm_4.1034 gene-Aco16939 evm.TU.scaffold161.12739 RE09067	0.7895	0.0429132	up
evm.TU.Hic_asm_3.1211 gene-Aco14577 evm.TU.scaffold44.13028 RE11373	1.6142	0.036833	up		evm.TU.Hic_asm_14.776 gene-Aco14224 evm.TU.scaffold43.6024 RE15668	0.8326	0.0430207	up		evm.TU.Hic_asm_8.1050 gene-Aco01908 evm.TU.scaffold2.7763 RE14551	0.1993	0.0429132	up
evm.TU.Hic_asm_2.667 gene-Aco29083 evm.TU.scaffold55.12768 RE12493	0.1169	0.036833	up		evm.TU.Hic_asm_11.139 gene-Aco21383 evm.TU.scaffold152.1590 RE13588	2.0763	0.0430207	up		evm.TU.Hic_asm_9.946 gene-Aco26590 evm.TU.scaffold12.1226 RE00907	0.4163	0.0429132	up
evm.TU.Hic_asm_11.336 gene-Aco21320 evm.TU.scaffold174.10340 RE13882	4.0306	0.036833	up		evm.TU.Hic_asm_8.1151 gene-Aco24723 evm.TU.scaffold7.6321 RE02306	0.9963	0.0430207	up		evm.TU.Hic_asm_10.334 gene-Aco26440 evm.TU.scaffold452.5754 RE03394	0.7009	0.0429132	up
evm.TU.Hic_asm_6.99 gene-Aco16243 evm.TU.ctg1116_pilon_pilon.4 RE16495	0.5218	0.036833	up		evm.TU.Hic_asm_13.967 gene-Aco10639 evm.TU.scaffold281.10253 RE14234	0.7829	0.0430207	up		evm.TU.Hic_asm_0.21 gene-Aco29817 evm.TU.scaffold106.1026 RE05128	5.4799	0.0429132	up
evm.TU.Hic_asm_6.134 gene-Aco05935 evm.TU.scaffold571.9606 RE10405	4.0043	0.036833	up		evm.TU.Hic_asm_12.1109 gene-Aco25208 evm.TU.scaffold20.5963 RE16707	0.9103	0.0430207	up		evm.TU.Hic_asm_4.414 gene-Aco10347 evm.TU.scaffold198.9479 RE15353	0.2319	0.0429132	up
evm.TU.Hic_asm_11.878 gene-Aco22786 evm.TU.scaffold364.7535 RE09473	4.9262	0.036833	up		evm.TU.Hic_asm_14.360 gene-Aco07358 evm.TU.scaffold23.4361 RE10815	0.2317	0.0430207	up		evm.TU.Hic_asm_11.478 gene-Aco21156 evm.TU.scaffold15.7686 RE14022	1.5472	0.0429132	up
evm.TU.Hic_asm_14.776 gene-Aco14224 evm.TU.scaffold43.6024 RE15668	3.312	0.036833	up		evm.TU.Hic_asm_4.566 gene-Aco31100 evm.TU.scaffold127.8447 RE15734	0.5407	0.0430207	up		evm.TU.Hic_asm_12.1139 gene-Aco25039 evm.TU.scaffold70.10458 RE00863	0.7643	0.0429132	up
evm.TU.Hic_asm_5.477 gene-Aco19495 evm.TU.scaffold3.9997 RE10497	0.5486	0.036833	up		evm.TU.Hic_asm_8.557 gene-Aco07319 evm.TU.scaffold359.5418 RE05907	0.2892	0.0430207	up		evm.TU.Hic_asm_9.578_evm.TU.Hic_asm_9.577 gene-Aco19750 evm.TU.scaffold3.3766 RE14239	3.2388	0.0429132	up
evm.TU.Hic_asm_11.139 gene-Aco21383 evm.TU.scaffold152.1590 RE13588	4.2113	0.036833	up		evm.TU.Hic_asm_8.483 gene-Aco00736 evm.TU.ctg1915_pilon_pilon.2 RE04405	0.9754	0.0430207	up		evm.TU.Hic_asm_9.1367 gene-Aco13010 evm.TU.ctg3027_pilon_pilon.6 RE04940	1.7405	0.0429132	up
evm.TU.Hic_asm_9.16 gene-Aco19523 evm.TU.scaffold138.15591 RE10545	1.1497	0.036833	up		evm.TU.Hic_asm_9.599 gene-Aco20567 evm.TU.ctg215_pilon_pilon.5 RE01424	0.5497	0.0430207	up		evm.TU.Hic_asm_4.94 gene-Aco05088 evm.TU.scaffold43.8369 RE16841	3.9465	0.0429132	up
evm.TU.Hic_asm_7.1083 gene-Aco15993 evm.TU.scaffold227.1651 RE15057	0.742	0.036833	up		evm.TU.Hic_asm_12.921 gene-Aco26123 evm.TU.scaffold55.8155 RE08116	0.8686	0.0430207	up		evm.TU.Hic_asm_8.133 gene-Aco00202 evm.TU.ctg2728_pilon_pilon.1 RE15815	0.4799	0.0429132	up
evm.TU.Hic_asm_13.967 gene-Aco10639 evm.TU.scaffold281.10253 RE14234	1.6038	0.036833	up		evm.TU.Hic_asm_4.1034 gene-Aco16939 evm.TU.scaffold161.12739 RE09067	0.4025	0.0430207	up		evm.TU.Hic_asm_5.5 gene-Aco12808 evm.TU.scaffold39.9215 RE07009	1.2542	0.0429132	up
evm.TU.Hic_asm_14.360 gene-Aco07358 evm.TU.scaffold23.4361 RE10815	0.4381	0.036833	up		evm.TU.Hic_asm_9.946 gene-Aco26590 evm.TU.scaffold12.1226 RE00907	0.4145	0.0430207	up		evm.TU.Hic_asm_2.413 gene-Aco28089 evm.TU.scaffold66.4243 RE06239	0.6619	0.0429132	up
evm.TU.Hic_asm_4.566 gene-Aco31100 evm.TU.scaffold127.8447 RE15734	0.3259	0.036833	up		evm.TU.Hic_asm_10.334 gene-Aco26440 evm.TU.scaffold452.5754 RE03394	0.2588	0.0430207	up		evm.TU.Hic_asm_4.614 gene-Aco09865 evm.TU.scaffold1.4818 RE04960	0.2645	0.0429132	up
evm.TU.Hic_asm_8.483 gene-Aco00736 evm.TU.ctg1915_pilon_pilon.2 RE04405	0.3431	0.036833	up		evm.TU.Hic_asm_9.968 gene-Aco19533 evm.TU.scaffold3.10003 RE10491	0.6346	0.0430207	up		evm.TU.Hic_asm_8.1597 gene-Aco00863 evm.TU.scaffold177.7563 RE15773	0.3946	0.0429132	up
evm.TU.Hic_asm_7.574 gene-Aco03679 evm.TU.scaffold280.14056 RE12430	0.5081	0.036833	up		evm.TU.Hic_asm_4.414 gene-Aco10347 evm.TU.scaffold198.9479 RE15353	0.2762	0.0430207	up		evm.TU.Hic_asm_9.660 gene-Aco27478 evm.TU.scaffold335.11706 RE13171	7.0864	0.0429132	up
evm.TU.Hic_asm_9.599 gene-Aco20567 evm.TU.ctg215_pilon_pilon.5 RE01424	0.3153	0.036833	up		evm.TU.Hic_asm_11.478 gene-Aco21156 evm.TU.scaffold15.7686 RE14022	0.2884	0.0430207	up		evm.TU.Hic_asm_12.119 gene-Aco24906 evm.TU.ctg2274_pilon_pilon.1 RE16616	1.0828	0.0429132	up
evm.TU.Hic_asm_13.662 gene-Aco13053 evm.TU.scaffold5.13513 RE12970	0.9545	0.036833	up		evm.TU.Hic_asm_12.1139 gene-Aco25039 evm.TU.scaffold70.10458 RE00863	0.6932	0.0430207	up		evm.TU.Hic_asm_8.550 gene-Aco04963 evm.TU.scaffold238.5198 RE16956	0.3057	0.0429132	up
evm.TU.Hic_asm_4.1060 gene-Aco29043 evm.TU.scaffold14.640 RE01010	0.9538	0.036833	up		evm.TU.Hic_asm_9.578_evm.TU.Hic_asm_9.577 gene-Aco19750 evm.TU.scaffold3.3766 RE14239	2.7368	0.0430207	up		evm.TU.Hic_asm_9.856 gene-Aco19536 evm.TU.scaffold3.9880 RE10488	0.4266	0.0429132	up
evm.TU.Hic_asm_4.1034 gene-Aco16939 evm.TU.scaffold161.12739 RE09067	1.3419	0.036833	up		evm.TU.Hic_asm_9.1367 gene-Aco13010 evm.TU.ctg3027_pilon_pilon.6 RE04940	1.4194	0.0430207	up		evm.TU.Hic_asm_4.565 gene-Aco10657 evm.TU.scaffold1.4883 RE15494	1.2984	0.0429132	up
evm.TU.Hic_asm_8.1050 gene-Aco01908 evm.TU.scaffold2.7763 RE14551	4.3869	0.036833	up		evm.TU.Hic_asm_4.94 gene-Aco05088 evm.TU.scaffold43.8369 RE16841	3.2713	0.0430207	up		evm.TU.Hic_asm_12.951 gene-Aco23101 evm.TU.ctg1829_pilon_pilon.1 RE12923	4.8976	0.0429132	up
evm.TU.Hic_asm_9.946 gene-Aco26590 evm.TU.scaffold12.1226 RE00907	1.1363	0.036833	up		evm.TU.Hic_asm_8.133 gene-Aco00202 evm.TU.ctg2728_pilon_pilon.1 RE15815	0.4203	0.0430207	up		evm.TU.Hic_asm_5.579 gene-Aco12987 evm.TU.scaffold437.10410 RE07040	0.4378	0.0429132	up
evm.TU.Hic_asm_10.334 gene-Aco26440 evm.TU.scaffold452.5754 RE03394	4.092	0.036833	up		evm.TU.Hic_asm_9.1049 gene-Aco16297 evm.TU.scaffold186.6959 RE08499	3.4875	0.0430207	up		evm.TU.Hic_asm_4.1138_evm.TU.Hic_asm_4.1139 gene-Aco09959 evm.TU.scaffold78.5435 RE15209	0.6137	0.0429132	up
evm.TU.Hic_asm_7.1446 gene-Aco04118 evm.TU.scaffold480.8368 RE01323	3.2229	0.036833	up		evm.TU.Hic_asm_5.5 gene-Aco12808 evm.TU.scaffold39.9215 RE07009	1.3643	0.0430207	up		evm.TU.Hic_asm_7.1012 gene-Aco03954 evm.TU.scaffold8.14394 RE14978	0.5262	0.0429132	up
evm.TU.Hic_asm_9.226 gene-Aco20741 evm.TU.scaffold309.15337 RE12232	0.6408	0.036833	up		evm.TU.Hic_asm_8.1597 gene-Aco00863 evm.TU.scaffold177.7563 RE15773	0.8339	0.0430207	up		evm.TU.Hic_asm_7.5 gene-Aco02102 evm.TU.scaffold71.12842 RE15897	0.5221	0.0429132	up
evm.TU.Hic_asm_4.414 gene-Aco10347 evm.TU.scaffold198.9479 RE15353	1.3907	0.036833	up		evm.TU.Hic_asm_9.660 gene-Aco27478 evm.TU.scaffold335.11706 RE13171	3.2623	0.0430207	up		evm.TU.Hic_asm_8.546 gene-Aco00065 evm.TU.scaffold201.15782 RE02434	0.4374	0.0429132	up
evm.TU.Hic_asm_11.478 gene-Aco21156 evm.TU.scaffold15.7686 RE14022	0.9004	0.036833	up		evm.TU.Hic_asm_12.119 gene-Aco24906 evm.TU.ctg2274_pilon_pilon.1 RE16616	2.4138	0.0430207	up		evm.TU.Hic_asm_3.37 gene-Aco15807 evm.TU.scaffold6.11419 RE01709	0.4057	0.0429132	up
evm.TU.Hic_asm_12.1139 gene-Aco25039 evm.TU.scaffold70.10458 RE00863	3.9472	0.036833	up		evm.TU.Hic_asm_9.856 gene-Aco19536 evm.TU.scaffold3.9880 RE10488	0.3013	0.0430207	up		evm.TU.Hic_asm_14.989 gene-Aco06415 evm.TU.scaffold23.4304 RE10897	0.2455	0.0429132	up
evm.TU.Hic_asm_9.578_evm.TU.Hic_asm_9.577 gene-Aco19750 evm.TU.scaffold3.3766 RE14239	2.0476	0.036833	up		evm.TU.Hic_asm_4.565 gene-Aco10657 evm.TU.scaffold1.4883 RE15494	1.1823	0.0430207	up		evm.TU.Hic_asm_6.700 gene-Aco05754 evm.TU.scaffold11.3214 RE04753	1.4207	0.0429132	up
evm.TU.Hic_asm_11.734 gene-Aco22681 evm.TU.scaffold30.6870 RE01815	0.5469	0.036833	up		evm.TU.Hic_asm_1.136 gene-Aco08007 evm.TU.scaffold21.4720 RE11849	0.2526	0.0430207	up		evm.TU.Hic_asm_3.951 gene-Aco05920 evm.TU.scaffold330.2691 RE16051	1.8133	0.0429132	up
evm.TU.Hic_asm_9.1367 gene-Aco13010 evm.TU.ctg3027_pilon_pilon.6 RE04940	1	0.036833	up		evm.TU.Hic_asm_6.1289 gene-Aco05119 evm.TU.ctg2253_pilon_pilon.1 RE04720	0.0843	0.0430207	up		evm.TU.Hic_asm_7.416 gene-Aco03564 evm.TU.scaffold446.2253 RE05989	1.2969	0.0429132	up
evm.TU.Hic_asm_4.94 gene-Aco05088 evm.TU.scaffold43.8369 RE16841	5.3608	0.036833	up		evm.TU.Hic_asm_12.951 gene-Aco23101 evm.TU.ctg1829_pilon_pilon.1 RE12923	5.1994	0.0430207	up		evm.TU.Hic_asm_1.138 gene-Aco07574 evm.TU.scaffold588.5373 RE11778	0.3821	0.0429132	up
evm.TU.Hic_asm_5.5 gene-Aco12808 evm.TU.scaffold39.9215 RE07009	0.3116	0.036833	up		evm.TU.Hic_asm_5.579 gene-Aco12987 evm.TU.scaffold437.10410 RE07040	0.4328	0.0430207	up		evm.TU.Hic_asm_14.478 gene-Aco07186 evm.TU.scaffold41.12867 RE05063	1.9807	0.0429132	up
evm.TU.Hic_asm_2.413 gene-Aco28089 evm.TU.scaffold66.4243 RE06239	4.6757	0.036833	up		evm.TU.Hic_asm_7.5 gene-Aco02102 evm.TU.scaffold71.12842 RE15897	0.483	0.0430207	up		evm.TU.Hic_asm_8.202 gene-Aco27540 evm.TU.scaffold12.366 RE12125	2.1677	0.0429132	up
evm.TU.Hic_asm_9.660 gene-Aco27478 evm.TU.scaffold335.11706 RE13171	2.3604	0.036833	up		evm.TU.Hic_asm_6.700 gene-Aco05754 evm.TU.scaffold11.3214 RE04753	0.8013	0.0430207	up		evm.TU.Hic_asm_2.213 gene-Aco14984 evm.TU.scaffold64.11199 RE14057	4.1776	0.0429132	up
evm.TU.Hic_asm_12.119 gene-Aco24906 evm.TU.ctg2274_pilon_pilon.1 RE16616	0.071	0.036833	up		evm.TU.Hic_asm_3.951 gene-Aco05920 evm.TU.scaffold330.2691 RE16051	5.177	0.0430207	up		evm.TU.Hic_asm_12.421 gene-Aco26277 evm.TU.scaffold212.5067 RE16082	5.3542	0.0429132	up
evm.TU.Hic_asm_8.550 gene-Aco04963 evm.TU.scaffold238.5198 RE16956	0.9551	0.036833	up		evm.TU.Hic_asm_7.416 gene-Aco03564 evm.TU.scaffold446.2253 RE05989	0.6664	0.0430207	up		evm.TU.Hic_asm_9.1198 gene-Aco20742 evm.TU.ctg1836_pilon_pilon.1 RE12233	0.1371	0.0429132	up
evm.TU.Hic_asm_4.478 gene-Aco16176 evm.TU.scaffold392.8649 RE16364	3.1089	0.036833	up		evm.TU.Hic_asm_1.138 gene-Aco07574 evm.TU.scaffold588.5373 RE11778	0.349	0.0430207	up		evm.TU.Hic_asm_7.589 gene-Aco03212 evm.TU.scaffold53.12164 RE07850	0.4456	0.0429132	up
evm.TU.Hic_asm_14.523 gene-Aco07306 evm.TU.scaffold415.12994 RE05919	4.197	0.036833	up		evm.TU.Hic_asm_14.478 gene-Aco07186 evm.TU.scaffold41.12867 RE05063	2.2611	0.0430207	up		evm.TU.Hic_asm_3.625 gene-Aco15619 evm.TU.ctg1029_pilon_pilon.1 RE02987	0.5253	0.0429132	up
evm.TU.Hic_asm_5.579 gene-Aco12987 evm.TU.scaffold437.10410 RE07040	4.142	0.036833	up		evm.TU.Hic_asm_12.421 gene-Aco26277 evm.TU.scaffold212.5067 RE16082	4.1915	0.0430207	up		evm.TU.Hic_asm_12.608 gene-Aco26339 evm.TU.scaffold370.11121 RE16824	1.0642	0.0429132	up
evm.TU.Hic_asm_4.1138_evm.TU.Hic_asm_4.1139 gene-Aco09959 evm.TU.scaffold78.5435 RE15209	0.2629	0.036833	up		evm.TU.Hic_asm_7.589 gene-Aco03212 evm.TU.scaffold53.12164 RE07850	1.8093	0.0430207	up		evm.TU.Hic_asm_9.812 gene-Aco21080 evm.TU.scaffold181.655 RE10585	0.3214	0.0429132	up
evm.TU.Hic_asm_9.12 gene-Aco20090 evm.TU.scaffold45.14725 RE10543	3.528	0.036833	up		evm.TU.Hic_asm_3.625 gene-Aco15619 evm.TU.ctg1029_pilon_pilon.1 RE02987	1.131	0.0430207	up		evm.TU.Hic_asm_3.622 gene-Aco15901 evm.TU.scaffold24.5670 RE15543	2.0934	0.0429132	up
evm.TU.Hic_asm_6.700 gene-Aco05754 evm.TU.scaffold11.3214 RE04753	0.8981	0.036833	up		evm.TU.Hic_asm_12.608 gene-Aco26339 evm.TU.scaffold370.11121 RE16824	0.4131	0.0430207	up		evm.TU.Hic_asm_13.827 gene-Aco13310 evm.TU.scaffold5.13546 RE13050	0.0975	0.0429132	up
evm.TU.Hic_asm_7.416 gene-Aco03564 evm.TU.scaffold446.2253 RE05989	2.3252	0.036833	up		evm.TU.Hic_asm_9.812 gene-Aco21080 evm.TU.scaffold181.655 RE10585	0.2224	0.0430207	up		evm.TU.Hic_asm_8.1159 gene-Aco04107 evm.TU.scaffold4.12518 RE08894	1.2119	0.0429132	up
evm.TU.Hic_asm_1.138 gene-Aco07574 evm.TU.scaffold588.5373 RE11778	4.7087	0.036833	up		evm.TU.Hic_asm_3.622 gene-Aco15901 evm.TU.scaffold24.5670 RE15543	0.8584	0.0430207	up		evm.TU.Hic_asm_13.263 gene-Aco08096 evm.TU.scaffold221.7019 RE06625	2.6741	0.0429132	up
evm.TU.Hic_asm_14.478 gene-Aco07186 evm.TU.scaffold41.12867 RE05063	4.0411	0.036833	up		evm.TU.Hic_asm_13.263 gene-Aco08096 evm.TU.scaffold221.7019 RE06625	2.1321	0.0430207	up		evm.TU.Hic_asm_14.950 gene-Aco06377 evm.TU.scaffold23.4335 RE10804	0.3894	0.0429132	up
evm.TU.Hic_asm_10.770 gene-Aco26519 evm.TU.scaffold19.4066 RE12210	0.8825	0.036833	up		evm.TU.Hic_asm_14.950 gene-Aco06377 evm.TU.scaffold23.4335 RE10804	0.8184	0.0430207	up		evm.TU.Hic_asm_0.890 gene-Aco08808 evm.TU.scaffold184.10277 RE07732	0.3087	0.0429132	up
evm.TU.Hic_asm_0.1164 gene-Aco21183 evm.TU.scaffold402.4454 RE13811	2.7255	0.036833	up		evm.TU.Hic_asm_8.175 gene-Aco12154 evm.TU.scaffold15.2292 RE11436	0.657	0.0430207	up		evm.TU.Hic_asm_8.175 gene-Aco12154 evm.TU.scaffold15.2292 RE11436	0.3724	0.0429132	up
evm.TU.Hic_asm_12.421 gene-Aco26277 evm.TU.scaffold212.5067 RE16082	1.6346	0.036833	up		evm.TU.Hic_asm_2.35 gene-Aco25252 evm.TU.scaffold258.12749 RE09187	1.9949	0.0430207	up		evm.TU.Hic_asm_4.41 gene-Aco09901 evm.TU.scaffold1.4926 RE15400	0.3826	0.0429132	up
evm.TU.Hic_asm_9.1198 gene-Aco20742 evm.TU.ctg1836_pilon_pilon.1 RE12233	0.2261	0.036833	up		evm.TU.Hic_asm_0.1166 gene-Aco08803 evm.TU.scaffold208.10419 RE12289	0.1698	0.0430207	up		evm.TU.Hic_asm_2.35 gene-Aco25252 evm.TU.scaffold258.12749 RE09187	4.2446	0.0429132	up
evm.TU.Hic_asm_3.15 gene-Aco14608 evm.TU.scaffold58.11298 RE11344	0.3747	0.036833	up		evm.TU.Hic_asm_11.49 gene-Aco21293 evm.TU.scaffold26.5327 RE14072	0.8364	0.0430207	up		evm.TU.Hic_asm_7.106 gene-Aco04937 evm.TU.scaffold8.14451 RE08870	0.662	0.0429132	up
evm.TU.Hic_asm_7.589 gene-Aco03212 evm.TU.scaffold53.12164 RE07850	0.581	0.036833	up		evm.TU.Hic_asm_2.61 gene-Aco27602 evm.TU.scaffold63.11591 RE14926	2.5847	0.0430207	up		evm.TU.Hic_asm_5.39 gene-Aco00164 evm.TU.scaffold29.8696 RE12503	1.1502	0.0429132	up
evm.TU.Hic_asm_3.625 gene-Aco15619 evm.TU.ctg1029_pilon_pilon.1 RE02987	0.2006	0.036833	up		evm.TU.Hic_asm_8.541 gene-Aco24693 evm.TU.scaffold10.15973 RE04686	2.8061	0.0430207	up		evm.TU.Hic_asm_8.391 gene-Aco00463 evm.TU.scaffold307.3435 RE14510	0.4357	0.0429132	up
evm.TU.Hic_asm_12.608 gene-Aco26339 evm.TU.scaffold370.11121 RE16824	1.5326	0.036833	up		evm.TU.Hic_asm_8.1189 gene-Aco01297 evm.TU.scaffold240.10059 RE15780	0.8784	0.0430207	up		evm.TU.Hic_asm_11.49 gene-Aco21293 evm.TU.scaffold26.5327 RE14072	1.6215	0.0429132	up
evm.TU.Hic_asm_9.812 gene-Aco21080 evm.TU.scaffold181.655 RE10585	0.8775	0.036833	up		evm.TU.Hic_asm_8.1157 gene-Aco00340 evm.TU.scaffold282.13185 RE13652	2.0135	0.0430207	up		evm.TU.Hic_asm_3.1144 gene-Aco24658 evm.TU.scaffold221.6353 RE12629	1.3461	0.0429132	up
evm.TU.Hic_asm_7.40 gene-Aco03591 evm.TU.scaffold53.12153 RE06014	0.9281	0.036833	up		evm.TU.Hic_asm_8.14 gene-Aco00260 evm.TU.scaffold2.8069 RE13752	0.5359	0.0430207	up		evm.TU.Hic_asm_8.541 gene-Aco24693 evm.TU.scaffold10.15973 RE04686	1.3094	0.0429132	up
evm.TU.Hic_asm_4.254 gene-Aco10641 evm.TU.scaffold281.10256 RE08659	0.4293	0.036833	up		evm.TU.Hic_asm_8.1110 gene-Aco27864 evm.TU.scaffold63.11563 RE00552	0.7159	0.0430207	up		evm.TU.Hic_asm_3.849 gene-Aco15346 evm.TU.ctg4263_pilon_pilon.1 RE10195	0.5846	0.0429132	up
evm.TU.Hic_asm_10.554 gene-Aco27812 evm.TU.ctg393_pilon_pilon.1 RE07338	0.1499	0.036833	up		evm.TU.Hic_asm_11.825 gene-Aco22600 evm.TU.scaffold110.3398 RE06149	0.2986	0.0430207	up		evm.TU.Hic_asm_8.1838 gene-Aco21625 evm.TU.scaffold4.12559 RE09346	0.7665	0.0429132	up
evm.TU.Hic_asm_10.755 gene-Aco18106 evm.TU.scaffold210.2495 RE00221	1.713	0.036833	up		evm.TU.Hic_asm_13.746 gene-Aco22242 evm.TU.scaffold37.8302 RE00266	3.7924	0.0430207	up		evm.TU.Hic_asm_8.1189 gene-Aco01297 evm.TU.scaffold240.10059 RE15780	1.5756	0.0429132	up
evm.TU.Hic_asm_3.1114 gene-Aco05066 evm.TU.scaffold43.11648 RE09752	0.6271	0.036833	up		evm.TU.Hic_asm_11.244 gene-Aco21518 evm.TU.scaffold184.3859 RE09447	0.8998	0.0430207	up		evm.TU.Hic_asm_9.1388 gene-Aco04262 evm.TU.scaffold27.7168 RE13845	0.1867	0.0429132	up
evm.TU.Hic_asm_7.475 gene-Aco02514 evm.TU.scaffold273.12137 RE02120	3.2164	0.036833	up		evm.TU.Hic_asm_2.353 gene-Aco28890 evm.TU.ctg2208_pilon_pilon.1 RE13348	0.1337	0.0430207	up		evm.TU.Hic_asm_8.1110 gene-Aco27864 evm.TU.scaffold63.11563 RE00552	0.8835	0.0429132	up
evm.TU.Hic_asm_14.950 gene-Aco06377 evm.TU.scaffold23.4335 RE10804	0.9401	0.036833	up		evm.TU.Hic_asm_4.1019 gene-Aco04785 evm.TU.scaffold7.6289 RE04355	2.4741	0.0430207	up		evm.TU.Hic_asm_11.825 gene-Aco22600 evm.TU.scaffold110.3398 RE06149	0.7694	0.0429132	up
evm.TU.Hic_asm_0.890 gene-Aco08808 evm.TU.scaffold184.10277 RE07732	0.2305	0.036833	up		evm.TU.Hic_asm_3.370 gene-Aco14773 evm.TU.scaffold50.1055 RE01722	0.8765	0.0430207	up		evm.TU.Hic_asm_13.746 gene-Aco22242 evm.TU.scaffold37.8302 RE00266	5.3123	0.0429132	up
evm.TU.Hic_asm_8.175 gene-Aco12154 evm.TU.scaffold15.2292 RE11436	0.6649	0.036833	up		evm.TU.Hic_asm_2.710 gene-Aco27843 evm.TU.scaffold55.1363 RE09229	0.9828	0.0430207	up		evm.TU.Hic_asm_2.353 gene-Aco28890 evm.TU.ctg2208_pilon_pilon.1 RE13348	0.2079	0.0429132	up
evm.TU.Hic_asm_8.134 gene-Aco00785 evm.TU.scaffold50.9775 RE04434	2.7173	0.036833	up		evm.TU.Hic_asm_9.574 gene-Aco11653 evm.TU.scaffold91.13667 RE06967	0.5293	0.0430207	up		evm.TU.Hic_asm_8.1649 gene-Aco00229 evm.TU.scaffold2.8089 RE14429	0.6387	0.0429132	up
evm.TU.Hic_asm_4.41 gene-Aco09901 evm.TU.scaffold1.4926 RE15400	0.8578	0.036833	up		evm.TU.Hic_asm_1.567 gene-Aco07836 evm.TU.scaffold476.15432 RE11733	0.8081	0.0430207	up		evm.TU.Hic_asm_4.1019 gene-Aco04785 evm.TU.scaffold7.6289 RE04355	5.4281	0.0429132	up
evm.TU.Hic_asm_0.650 gene-Aco08543 evm.TU.scaffold310.1004 RE11615	5.1102	0.036833	up		evm.TU.Hic_asm_6.1084 gene-Aco27381 evm.TU.scaffold400.11629 RE00762	6.42	0.0430207	up		evm.TU.Hic_asm_2.710 gene-Aco27843 evm.TU.scaffold55.1363 RE09229	1.5834	0.0429132	up
evm.TU.Hic_asm_9.737 gene-Aco20997 evm.TU.scaffold197.399 RE04313	0.7069	0.036833	up		evm.TU.Hic_asm_8.217 gene-Aco24863 evm.TU.scaffold10.15934 RE04620	0.4508	0.0430207	up		evm.TU.Hic_asm_9.175 gene-Aco08685 evm.TU.scaffold208.14521 RE12336	0.8511	0.0429132	up
evm.TU.Hic_asm_0.826 gene-Aco13058 evm.TU.scaffold5.13509 RE12964	0.2527	0.036833	up		evm.TU.Hic_asm_4.184 gene-Aco03244 evm.TU.scaffold53.12167 RE02139	0.7916	0.0430207	up		evm.TU.Hic_asm_8.271 gene-Aco00753 evm.TU.scaffold50.9796 RE02411	0.5184	0.0429132	up
evm.TU.Hic_asm_5.39 gene-Aco00164 evm.TU.scaffold29.8696 RE12503	0.9817	0.036833	up		evm.TU.Hic_asm_8.43 gene-Aco16903 evm.TU.scaffold197.4284 RE13843	0.1149	0.0430207	up		evm.TU.Hic_asm_1.567 gene-Aco07836 evm.TU.scaffold476.15432 RE11733	0.4644	0.0429132	up
evm.TU.Hic_asm_14.521 gene-Aco06562 evm.TU.scaffold41.10749 RE10842	0.2617	0.036833	up		evm.TU.Hic_asm_4.815 gene-Aco10232 evm.TU.scaffold1.4970 RE15458	0.9795	0.0430207	up		evm.TU.Hic_asm_10.503 gene-Aco26427 evm.TU.ctg652_pilon_pilon.3 RE12191	0.2224	0.0429132	up
evm.TU.Hic_asm_11.49 gene-Aco21293 evm.TU.scaffold26.5327 RE14072	1.8562	0.036833	up		evm.TU.Hic_asm_7.800 gene-Aco03311 evm.TU.scaffold16.2735 RE14726	2.286	0.0430207	up		evm.TU.Hic_asm_6.1084 gene-Aco27381 evm.TU.scaffold400.11629 RE00762	2.2966	0.0429132	up
evm.TU.Hic_asm_2.61 gene-Aco27602 evm.TU.scaffold63.11591 RE14926	3.5635	0.036833	up		evm.TU.Hic_asm_0.183 gene-Aco08973 evm.TU.scaffold123.7256 RE11645	0.0753	0.0430207	up		evm.TU.Hic_asm_14.770 gene-Aco27421 evm.TU.scaffold134.12104 RE00503	0.2953	0.0429132	up
evm.TU.Hic_asm_8.541 gene-Aco24693 evm.TU.scaffold10.15973 RE04686	0.713	0.036833	up		evm.TU.Hic_asm_2.479 gene-Aco27886 evm.TU.scaffold63.11578 RE14859	0.1498	0.0430207	up		evm.TU.Hic_asm_4.184 gene-Aco03244 evm.TU.scaffold53.12167 RE02139	0.6502	0.0429132	up
evm.TU.CTG265.1 gene-Aco03548 evm.TU.scaffold76.10406 RE10779	1.5623	0.036833	up		evm.TU.Hic_asm_7.1075 gene-Aco03779 evm.TU.scaffold27.7137 RE04091	1.19	0.0430207	up		evm.TU.Hic_asm_14.365 gene-Aco03254 evm.TU.ctg3041_pilon_pilon.1 RE07911	1.1801	0.0429132	up
evm.TU.Hic_asm_11.778 gene-Aco21207 evm.TU.scaffold520.8988 RE13948	3.6927	0.036833	up		evm.TU.Hic_asm_6.916 gene-Aco11890 evm.TU.scaffold118.383 RE11090	2.549	0.0430207	up		evm.TU.Hic_asm_8.43 gene-Aco16903 evm.TU.scaffold197.4284 RE13843	0.3632	0.0429132	up
evm.TU.Hic_asm_8.1189 gene-Aco01297 evm.TU.scaffold240.10059 RE15780	5.0225	0.036833	up		evm.TU.Hic_asm_2.169 gene-Aco17903 evm.TU.ctg1269_pilon_pilon.1 RE12667	0.4923	0.0430207	up		evm.TU.Hic_asm_6.467 gene-Aco06153 evm.TU.scaffold25.7409 RE08638	0.2885	0.0429132	up
evm.TU.Hic_asm_8.634 gene-Aco00480 evm.TU.scaffold364.10955 RE14528	0.3001	0.036833	up		evm.TU.Hic_asm_4.146 gene-Aco10507 evm.TU.scaffold1.4913 RE04180	1.0648	0.0430207	up		evm.TU.Hic_asm_9.997 gene-Aco20650 evm.TU.ctg1496_pilon_pilon.1 RE10636	0.49	0.0429132	up
evm.TU.Hic_asm_8.14 gene-Aco00260 evm.TU.scaffold2.8069 RE13752	0.6585	0.036833	up		evm.TU.Hic_asm_11.230 gene-Aco22535 evm.TU.scaffold30.6827 RE09415	0.4622	0.0430207	up		evm.TU.Hic_asm_9.35 gene-Aco31124 evm.TU.scaffold29.2045 RE15707	0.6529	0.0429132	up
evm.TU.Hic_asm_8.1110 gene-Aco27864 evm.TU.scaffold63.11563 RE00552	1.614	0.036833	up		evm.TU.Hic_asm_3.1109 gene-Aco15809 evm.TU.scaffold6.11422 RE01707	0.1313	0.0430207	up		evm.TU.Hic_asm_7.800 gene-Aco03311 evm.TU.scaffold16.2735 RE14726	1.5322	0.0429132	up
evm.TU.Hic_asm_11.825 gene-Aco22600 evm.TU.scaffold110.3398 RE06149	0.5721	0.036833	up		evm.TU.Hic_asm_2.457 gene-Aco29012 evm.TU.scaffold208.1038 RE00997	0.2622	0.0430207	up		evm.TU.Hic_asm_8.868 gene-Aco31013 evm.TU.scaffold100.5899 RE05299	0.6248	0.0429132	up
evm.TU.Hic_asm_10.298 gene-Aco26377 evm.TU.scaffold304.5274 RE16768	1.4373	0.036833	up		evm.TU.Hic_asm_8.135 gene-Aco02332 evm.TU.scaffold2.8016 RE09843	0.5957	0.0430207	up		evm.TU.Hic_asm_0.183 gene-Aco08973 evm.TU.scaffold123.7256 RE11645	0.1246	0.0429132	up
evm.TU.Hic_asm_12.1220 gene-Aco25808 evm.TU.scaffold107.101 RE00463	0.2702	0.036833	up		evm.TU.Hic_asm_11.477 gene-Aco01990 evm.TU.scaffold62.12397 RE05004	3.1699	0.0430207	up		evm.TU.Hic_asm_4.488 gene-Aco00698 evm.TU.ctg467_pilon_pilon.3 RE02587	1.3104	0.0429132	up
evm.TU.Hic_asm_2.387 gene-Aco28053 evm.TU.scaffold183.5498 RE13248	4.7677	0.036833	up		evm.TU.Hic_asm_4.547 gene-Aco16814 evm.TU.scaffold451.15467 RE16449	3.0565	0.0430207	up		evm.TU.Hic_asm_2.479 gene-Aco27886 evm.TU.scaffold63.11578 RE14859	0.1734	0.0429132	up
evm.TU.Hic_asm_14.63 gene-Aco07468 evm.TU.scaffold79.14574 RE05940	0.3967	0.036833	up		evm.TU.Hic_asm_3.380 gene-Aco14461 evm.TU.scaffold82.8213 RE15661	0.6543	0.0430207	up		evm.TU.Hic_asm_7.1075 gene-Aco03779 evm.TU.scaffold27.7137 RE04091	1.215	0.0429132	up
evm.TU.Hic_asm_7.275 gene-Aco04172 evm.TU.scaffold27.7189 RE09909	0.8977	0.036833	up		evm.TU.Hic_asm_9.603 gene-Aco19855 evm.TU.scaffold3.9943 RE10762	1.2736	0.0430207	up		evm.TU.Hic_asm_6.916 gene-Aco11890 evm.TU.scaffold118.383 RE11090	2.5731	0.0429132	up
evm.TU.Hic_asm_2.284 gene-Aco15965 evm.TU.scaffold6.11413 RE08589	0.6354	0.036833	up		evm.TU.Hic_asm_4.883 gene-Aco10744 evm.TU.scaffold120.15464 RE17021	1.1204	0.0430207	up		evm.TU.Hic_asm_4.146 gene-Aco10507 evm.TU.scaffold1.4913 RE04180	0.6187	0.0429132	up
evm.TU.Hic_asm_1.567 gene-Aco07836 evm.TU.scaffold476.15432 RE11733	4.4562	0.036833	up		evm.TU.Hic_asm_3.386 gene-Aco07803 evm.TU.scaffold161.4481 RE03284	1.4021	0.0430207	up		evm.TU.Hic_asm_7.1411 gene-Aco26432 evm.TU.scaffold267.10934 RE03873	3.2932	0.0429132	up
evm.TU.Hic_asm_10.503 gene-Aco26427 evm.TU.ctg652_pilon_pilon.3 RE12191	0.2565	0.036833	up		evm.TU.Hic_asm_3.848 gene-Aco15741 evm.TU.scaffold6.11467 RE02901	0.8575	0.0430207	up		evm.TU.Hic_asm_11.230 gene-Aco22535 evm.TU.scaffold30.6827 RE09415	0.5599	0.0429132	up
evm.TU.Hic_asm_14.770 gene-Aco27421 evm.TU.scaffold134.12104 RE00503	4.436	0.036833	up		evm.TU.Hic_asm_8.244 gene-Aco16859 evm.TU.scaffold158.11531 RE09077	0.9477	0.0430207	up		evm.TU.Hic_asm_2.457 gene-Aco29012 evm.TU.scaffold208.1038 RE00997	0.472	0.0429132	up
evm.TU.Hic_asm_4.184 gene-Aco03244 evm.TU.scaffold53.12167 RE02139	0.7134	0.036833	up		evm.TU.Hic_asm_2.178 gene-Aco08173 evm.TU.scaffold190.3780 RE01430	1.0505	0.0430207	up		evm.TU.Hic_asm_8.135 gene-Aco02332 evm.TU.scaffold2.8016 RE09843	1.4067	0.0429132	up
evm.TU.Hic_asm_14.365 gene-Aco03254 evm.TU.ctg3041_pilon_pilon.1 RE07911	1.6146	0.036833	up		evm.TU.Hic_asm_6.441 gene-Aco05203 evm.TU.ctg2213_pilon_pilon.2 RE09720	0.3668	0.0430207	up		evm.TU.Hic_asm_11.477 gene-Aco01990 evm.TU.scaffold62.12397 RE05004	3.2329	0.0429132	up
evm.TU.Hic_asm_8.43 gene-Aco16903 evm.TU.scaffold197.4284 RE13843	0.511	0.036833	up		evm.TU.Hic_asm_8.1522 gene-Aco17917 evm.TU.scaffold4.12570 RE12689	1.4999	0.0430207	up		evm.TU.Hic_asm_4.547 gene-Aco16814 evm.TU.scaffold451.15467 RE16449	4.5764	0.0429132	up
evm.TU.Hic_asm_12.93 gene-Aco25067 evm.TU.scaffold422.12753 RE16689	2.1158	0.036833	up		evm.TU.Hic_asm_6.1047 gene-Aco09567 evm.TU.ctg3741_pilon_pilon.1 RE08970	3.431	0.0430207	up		evm.TU.Hic_asm_14.1022 gene-Aco14098 evm.TU.scaffold115.9165 RE03977	1.5809	0.0429132	up
evm.TU.Hic_asm_3.732 gene-Aco14432 evm.TU.scaffold499.3428 RE15007	1.8052	0.036833	up		evm.TU.Hic_asm_9.421 gene-Aco00297 evm.TU.scaffold78.4254 RE14490	0.9691	0.0430207	up		evm.TU.Hic_asm_3.380 gene-Aco14461 evm.TU.scaffold82.8213 RE15661	0.7712	0.0429132	up
evm.TU.Hic_asm_0.183 gene-Aco08973 evm.TU.scaffold123.7256 RE11645	4.6195	0.036833	up		evm.TU.Hic_asm_12.110 gene-Aco25367 evm.TU.scaffold107.82 RE15984	1.3031	0.0430207	up		evm.TU.Hic_asm_9.603 gene-Aco19855 evm.TU.scaffold3.9943 RE10762	1.4973	0.0429132	up
evm.TU.Hic_asm_2.479 gene-Aco27886 evm.TU.scaffold63.11578 RE14859	0.0859	0.036833	up		evm.TU.Hic_asm_12.167 gene-Aco25149 evm.TU.scaffold76.2226 RE16545	0.4687	0.0430207	up		evm.TU.Hic_asm_4.883 gene-Aco10744 evm.TU.scaffold120.15464 RE17021	1.4677	0.0429132	up
evm.TU.Hic_asm_4.146 gene-Aco10507 evm.TU.scaffold1.4913 RE04180	1.4839	0.036833	up		evm.TU.Hic_asm_7.805 gene-Aco21021 evm.TU.scaffold3.9862 RE13095	1.4793	0.0430207	up		evm.TU.Hic_asm_0.1050 gene-Aco25624 evm.TU.scaffold64.11205 RE13968	4.7972	0.0429132	up
evm.TU.Hic_asm_11.132 gene-Aco07553 evm.TU.scaffold354.10459 RE11780	1.7234	0.036833	up		evm.TU.Hic_asm_13.466 gene-Aco13108 evm.TU.scaffold5.13452 RE12928	0.6038	0.0430207	up		evm.TU.Hic_asm_8.244 gene-Aco16859 evm.TU.scaffold158.11531 RE09077	1.6759	0.0429132	up
evm.TU.Hic_asm_11.230 gene-Aco22535 evm.TU.scaffold30.6827 RE09415	0.3603	0.036833	up		evm.TU.Hic_asm_6.1405 gene-Aco11857 evm.TU.scaffold102.14657 RE00974	1.2164	0.0430207	up		evm.TU.Hic_asm_3.851 gene-Aco15393 evm.TU.ctg268_pilon_pilon.7 RE02964	0.1791	0.0429132	up
evm.TU.Hic_asm_3.1109 gene-Aco15809 evm.TU.scaffold6.11422 RE01707	0.2595	0.036833	up		evm.TU.Hic_asm_1.865 gene-Aco07315 evm.TU.scaffold84.15603 RE05912	0.6621	0.0430207	up		evm.TU.Hic_asm_6.441 gene-Aco05203 evm.TU.ctg2213_pilon_pilon.2 RE09720	1.2313	0.0429132	up
evm.TU.Hic_asm_2.457 gene-Aco29012 evm.TU.scaffold208.1038 RE00997	5.146	0.036833	up		evm.TU.Hic_asm_8.1486 gene-Aco08220 evm.TU.scaffold11.3272 RE06547	0.3239	0.0430207	up		evm.TU.Hic_asm_8.1522 gene-Aco17917 evm.TU.scaffold4.12570 RE12689	1.7311	0.0429132	up
evm.TU.Hic_asm_11.120 gene-Aco22304 evm.TU.scaffold14.9347 RE09362	4.1636	0.036833	up		evm.TU.Hic_asm_9.75 gene-Aco20060 evm.TU.ctg187_pilon_pilon.4 RE08354	0.4155	0.0430207	up		evm.TU.Hic_asm_6.1047 gene-Aco09567 evm.TU.ctg3741_pilon_pilon.1 RE08970	1.2278	0.0429132	up
evm.TU.Hic_asm_8.135 gene-Aco02332 evm.TU.scaffold2.8016 RE09843	0.4808	0.036833	up		evm.TU.Hic_asm_2.307 gene-Aco28075 evm.TU.scaffold276.177 RE13317	0.3215	0.0430207	up		evm.TU.Hic_asm_12.251 gene-Aco26279 evm.TU.ctg1038_pilon_pilon.1 RE16079	0.2357	0.0429132	up
evm.TU.Hic_asm_11.477 gene-Aco01990 evm.TU.scaffold62.12397 RE05004	2.2532	0.036833	up		evm.TU.Hic_asm_7.1016 gene-Aco04108 evm.TU.scaffold96.7699 RE16977	1.5839	0.0430207	up		evm.TU.Hic_asm_8.1665 gene-Aco17704 evm.TU.scaffold4.12587 RE12621	0.2062	0.0429132	up
evm.TU.Hic_asm_14.1022 gene-Aco14098 evm.TU.scaffold115.9165 RE03977	0.321	0.036833	up		evm.TU.Hic_asm_12.914 gene-Aco26337 evm.TU.scaffold370.11122 RE16822	0.6511	0.0430207	up		evm.TU.Hic_asm_8.70 gene-Aco01284 evm.TU.scaffold65.15351 RE15769	0.3265	0.0429132	up
evm.TU.Hic_asm_8.533 gene-Aco24645 evm.TU.scaffold7.6258 RE02089	0.6652	0.036833	up		evm.TU.Hic_asm_9.1136 gene-Aco19502 evm.TU.scaffold3.9992 RE10505	2.7478	0.0430207	up		evm.TU.Hic_asm_9.345 gene-Aco21098 evm.TU.scaffold3.9845 RE13131	1.3266	0.0429132	up
evm.TU.Hic_asm_11.42 gene-Aco07118 evm.TU.scaffold62.12381 RE06434	0.8368	0.036833	up		evm.TU.Hic_asm_9.430 gene-Aco19692 evm.TU.scaffold109.14852 RE06876	0.3182	0.0430207	up		evm.TU.Hic_asm_7.805 gene-Aco21021 evm.TU.scaffold3.9862 RE13095	1.5332	0.0429132	up
evm.TU.Hic_asm_3.380 gene-Aco14461 evm.TU.scaffold82.8213 RE15661	0.6709	0.036833	up		evm.TU.Hic_asm_3.663 gene-Aco14416 evm.TU.scaffold121.7784 RE15017	0.0842	0.0430207	up		evm.TU.Hic_asm_9.1216 gene-Aco20814 evm.TU.scaffold197.10427 RE10573	0.2543	0.0429132	up
evm.TU.Hic_asm_0.296 gene-Aco04036 evm.TU.scaffold365.3379 RE05194	3.9667	0.036833	up		evm.TU.Hic_asm_10.33 gene-Aco06274 evm.TU.scaffold188.7261 RE03164	2.7986	0.0430207	up		evm.TU.Hic_asm_7.1106 gene-Aco00719 evm.TU.scaffold15.7617 RE15565	1.9841	0.0429132	up
evm.TU.Hic_asm_8.1232 gene-Aco00062 evm.TU.scaffold201.15780 RE02430	0.3912	0.036833	up		evm.TU.Hic_asm_13.403 gene-Aco13141 evm.TU.scaffold57.9725 RE12869	0.7944	0.0430207	up		evm.TU.Hic_asm_6.1405 gene-Aco11857 evm.TU.scaffold102.14657 RE00974	1.4678	0.0429132	up
evm.TU.Hic_asm_4.883 gene-Aco10744 evm.TU.scaffold120.15464 RE17021	3.2307	0.036833	up		evm.TU.Hic_asm_10.941 gene-Aco26529 evm.TU.scaffold40.9688 RE12198	0.3053	0.0430207	up		evm.TU.Hic_asm_5.518 gene-Aco17876 evm.TU.scaffold4.12491 RE03724	2.329	0.0429132	up
evm.TU.Hic_asm_2.854 gene-Aco27853 evm.TU.scaffold361.7220 RE06768	4.0109	0.036833	up		evm.TU.Hic_asm_9.780 gene-Aco20627 evm.TU.scaffold386.11538 RE10631	0.1759	0.0430207	up		evm.TU.Hic_asm_8.1486 gene-Aco08220 evm.TU.scaffold11.3272 RE06547	0.6138	0.0429132	up
evm.TU.Hic_asm_3.848 gene-Aco15741 evm.TU.scaffold6.11467 RE02901	0.2436	0.036833	up		evm.TU.Hic_asm_7.920 gene-Aco04884 evm.TU.scaffold8.14403 RE08824	0.5301	0.0430207	up		evm.TU.Hic_asm_9.75 gene-Aco20060 evm.TU.ctg187_pilon_pilon.4 RE08354	0.2893	0.0429132	up
evm.TU.Hic_asm_8.244 gene-Aco16859 evm.TU.scaffold158.11531 RE09077	0.7926	0.036833	up		evm.TU.Hic_asm_2.704 gene-Aco27947 evm.TU.scaffold108.1848 RE07963	0.9997	0.0430207	up		evm.TU.Hic_asm_2.307 gene-Aco28075 evm.TU.scaffold276.177 RE13317	0.7609	0.0429132	up
evm.TU.Hic_asm_2.178 gene-Aco08173 evm.TU.scaffold190.3780 RE01430	1.7829	0.036833	up		evm.TU.Hic_asm_1.125 gene-Aco28527 evm.TU.scaffold158.11526 RE02175	5.1487	0.0430207	up		evm.TU.Hic_asm_7.1016 gene-Aco04108 evm.TU.scaffold96.7699 RE16977	1.6289	0.0429132	up
evm.TU.Hic_asm_6.441 gene-Aco05203 evm.TU.ctg2213_pilon_pilon.2 RE09720	0.3392	0.036833	up		evm.TU.Hic_asm_12.628 gene-Aco26120 evm.TU.ctg292_pilon_pilon.8 RE08111	0.9414	0.0430207	up		evm.TU.Hic_asm_12.914 gene-Aco26337 evm.TU.scaffold370.11122 RE16822	0.9206	0.0429132	up
evm.TU.Hic_asm_8.1522 gene-Aco17917 evm.TU.scaffold4.12570 RE12689	1.219	0.036833	up		evm.TU.Hic_asm_2.243 gene-Aco27977 evm.TU.scaffold14.516 RE14842	0.8149	0.0430207	up		evm.TU.Hic_asm_9.1136 gene-Aco19502 evm.TU.scaffold3.9992 RE10505	2.3803	0.0429132	up
evm.TU.Hic_asm_9.421 gene-Aco00297 evm.TU.scaffold78.4254 RE14490	0.249	0.036833	up		evm.TU.Hic_asm_4.1035 gene-Aco16200 evm.TU.scaffold222.786 RE09033	0.9613	0.0430207	up		evm.TU.Hic_asm_3.663 gene-Aco14416 evm.TU.scaffold121.7784 RE15017	0.6453	0.0429132	up
evm.TU.Hic_asm_6.508 gene-Aco09462 evm.TU.scaffold92.15536 RE10037	1.7456	0.036833	up		evm.TU.Hic_asm_10.978 gene-Aco26521 evm.TU.scaffold19.4067 RE12209	5.7006	0.0430207	up		evm.TU.Hic_asm_10.33 gene-Aco06274 evm.TU.scaffold188.7261 RE03164	1.6376	0.0429132	up
evm.TU.Hic_asm_8.70 gene-Aco01284 evm.TU.scaffold65.15351 RE15769	0.3034	0.036833	up		evm.TU.Hic_asm_3.484 gene-Aco15524 evm.TU.scaffold24.5633 RE10182	0.7569	0.0430207	up		evm.TU.Hic_asm_13.403 gene-Aco13141 evm.TU.scaffold57.9725 RE12869	0.7132	0.0429132	up
evm.TU.Hic_asm_7.805 gene-Aco21021 evm.TU.scaffold3.9862 RE13095	0.4169	0.036833	up		evm.TU.Hic_asm_6.787 gene-Aco06158 evm.TU.scaffold25.7403 RE00815	1.1885	0.0430207	up		evm.TU.Hic_asm_10.941 gene-Aco26529 evm.TU.scaffold40.9688 RE12198	0.7812	0.0429132	up
evm.TU.Hic_asm_13.466 gene-Aco13108 evm.TU.scaffold5.13452 RE12928	0.391	0.036833	up		evm.TU.Hic_asm_6.878 gene-Aco11907 evm.TU.scaffold118.5172 RE00049	1.7136	0.0430207	up		evm.TU.Hic_asm_3.454 gene-Aco14595 evm.TU.scaffold58.11306 RE11360	0.7029	0.0429132	up
evm.TU.Hic_asm_9.1216 gene-Aco20814 evm.TU.scaffold197.10427 RE10573	3.9389	0.036833	up		evm.TU.Hic_asm_8.57 gene-Aco24453 evm.TU.ctg995_pilon_pilon.1 RE13837	0.4534	0.0430207	up		evm.TU.Hic_asm_7.920 gene-Aco04884 evm.TU.scaffold8.14403 RE08824	0.39	0.0429132	up
evm.TU.Hic_asm_10.945 gene-Aco26626 evm.TU.scaffold40.9644 RE07283	1.1723	0.036833	up		evm.TU.Hic_asm_12.297 gene-Aco25057 evm.TU.scaffold488.3907 RE16697	0.3433	0.0430207	up		evm.TU.Hic_asm_2.704 gene-Aco27947 evm.TU.scaffold108.1848 RE07963	1.2555	0.0429132	up
evm.TU.Hic_asm_8.1294 gene-Aco00496 evm.TU.scaffold2.10651 RE14330	0.2342	0.036833	up		evm.TU.Hic_asm_9.287 gene-Aco21052 evm.TU.scaffold3.9984 RE10746	0.4964	0.0430207	up		evm.TU.Hic_asm_10.488 gene-Aco27800 evm.TU.scaffold79.14570 RE07349	2.1819	0.0429132	up
evm.TU.Hic_asm_7.1199 gene-Aco03676 evm.TU.scaffold280.7009 RE12427	0.7621	0.036833	up		evm.TU.Hic_asm_13.427 gene-Aco14091 evm.TU.scaffold31.9053 RE03840	0.3978	0.0430207	up		evm.TU.Hic_asm_1.125 gene-Aco28527 evm.TU.scaffold158.11526 RE02175	6.6686	0.0429132	up
evm.TU.Hic_asm_7.670 gene-Aco02546 evm.TU.scaffold324.1473 RE07138	0.9706	0.036833	up		evm.TU.Hic_asm_6.709 gene-Aco06113 evm.TU.scaffold25.7444 RE11183	1.0709	0.0430207	up		evm.TU.Hic_asm_12.628 gene-Aco26120 evm.TU.ctg292_pilon_pilon.8 RE08111	1.0369	0.0429132	up
evm.TU.Hic_asm_9.75 gene-Aco20060 evm.TU.ctg187_pilon_pilon.4 RE08354	0.104	0.036833	up		evm.TU.Hic_asm_0.104 gene-Aco08693 evm.TU.scaffold46.10548 RE12330	1.025	0.0430207	up		evm.TU.Hic_asm_4.954 gene-Aco10572 evm.TU.ctg3472_pilon_pilon.1 RE15282	2.1884	0.0429132	up
evm.TU.Hic_asm_2.307 gene-Aco28075 evm.TU.scaffold276.177 RE13317	4.581	0.036833	up		evm.TU.Hic_asm_3.107 gene-Aco12706 evm.TU.scaffold39.9207 RE11268	0.2517	0.0430207	up		evm.TU.Hic_asm_1.557 gene-Aco08184 evm.TU.scaffold11.3252 RE13497	0.8361	0.0429132	up
evm.TU.Hic_asm_7.1016 gene-Aco04108 evm.TU.scaffold96.7699 RE16977	4.6964	0.036833	up		evm.TU.Hic_asm_4.777 gene-Aco00275 evm.TU.scaffold321.10695 RE16156	1.1136	0.0430207	up		evm.TU.Hic_asm_4.1035 gene-Aco16200 evm.TU.scaffold222.786 RE09033	0.9193	0.0429132	up
evm.TU.Hic_asm_3.1220 gene-Aco14242 evm.TU.scaffold82.7047 RE00740	4.0577	0.036833	up		evm.TU.Hic_asm_2.686 gene-Aco26828 evm.TU.scaffold377.4603 RE00516	3.4389	0.0430207	up		evm.TU.Hic_asm_3.484 gene-Aco15524 evm.TU.scaffold24.5633 RE10182	0.7745	0.0429132	up
evm.TU.Hic_asm_9.1136 gene-Aco19502 evm.TU.scaffold3.9992 RE10505	0.2665	0.036833	up		evm.TU.Hic_asm_7.396 gene-Aco03447 evm.TU.scaffold17.1750 RE07883	0.5072	0.0430207	up		evm.TU.Hic_asm_6.787 gene-Aco06158 evm.TU.scaffold25.7403 RE00815	0.7474	0.0429132	up
evm.TU.Hic_asm_3.913 gene-Aco14382 evm.TU.scaffold58.11311 RE08560	0.1917	0.036833	up		evm.TU.Hic_asm_8.147 gene-Aco21572 evm.TU.scaffold182.6079 RE16422	3.8859	0.0430207	up		evm.TU.Hic_asm_6.878 gene-Aco11907 evm.TU.scaffold118.5172 RE00049	1.0176	0.0429132	up
evm.TU.Hic_asm_3.663 gene-Aco14416 evm.TU.scaffold121.7784 RE15017	4.5272	0.036833	up		evm.TU.Hic_asm_8.61 gene-Aco24661 evm.TU.scaffold7.6220 RE04653	1.2363	0.0430207	up		evm.TU.Hic_asm_8.57 gene-Aco24453 evm.TU.ctg995_pilon_pilon.1 RE13837	1.2373	0.0429132	up
evm.TU.Hic_asm_10.33 gene-Aco06274 evm.TU.scaffold188.7261 RE03164	0.9791	0.036833	up		evm.TU.Hic_asm_14.948 gene-Aco06287 evm.TU.scaffold34.8474 RE13369	0.2803	0.0430207	up		evm.TU.Hic_asm_12.297 gene-Aco25057 evm.TU.scaffold488.3907 RE16697	0.4763	0.0429132	up
evm.TU.Hic_asm_13.403 gene-Aco13141 evm.TU.scaffold57.9725 RE12869	0.3307	0.036833	up		evm.TU.Hic_asm_9.1230 gene-Aco19544 evm.TU.scaffold3.9888 RE10479	0.7499	0.0430207	up		evm.TU.Hic_asm_9.287 gene-Aco21052 evm.TU.scaffold3.9984 RE10746	0.4005	0.0429132	up
evm.TU.Hic_asm_10.941 gene-Aco26529 evm.TU.scaffold40.9688 RE12198	1.0364	0.036833	up		evm.TU.Hic_asm_7.269 gene-Aco04117 evm.TU.scaffold564.8605 RE08903	0.3647	0.0430207	up		evm.TU.Hic_asm_6.405 gene-Aco11770 evm.TU.scaffold34.8533 RE04331	0.6179	0.0429132	up
evm.TU.Hic_asm_3.454 gene-Aco14595 evm.TU.scaffold58.11306 RE11360	0.5655	0.036833	up		evm.TU.Hic_asm_11.1116 gene-Aco12949 evm.TU.scaffold233.2664 RE07059	0.4561	0.0430207	up		evm.TU.Hic_asm_12.453 gene-Aco25352 evm.TU.scaffold298.8671 RE08145	0.3307	0.0429132	up
evm.TU.Hic_asm_7.920 gene-Aco04884 evm.TU.scaffold8.14403 RE08824	0.9112	0.036833	up		evm.TU.Hic_asm_0.1182 gene-Aco09528 evm.TU.scaffold22.6631 RE07496	0.5428	0.0430207	up		evm.TU.Hic_asm_0.1163 gene-Aco13793 evm.TU.scaffold159.2682 RE05364	5.8619	0.0429132	up
evm.TU.Hic_asm_2.704 gene-Aco27947 evm.TU.scaffold108.1848 RE07963	0.4893	0.036833	up		evm.TU.Hic_asm_7.1571 gene-Aco03342 evm.TU.scaffold17.1735 RE05033	0.7334	0.0430207	up		evm.TU.Hic_asm_7.1152 gene-Aco04168 evm.TU.scaffold27.7191 RE09911	0.935	0.0429132	up
evm.TU.Hic_asm_4.978 gene-Aco16047 evm.TU.scaffold240.10065 RE03629	1.199	0.036833	up		evm.TU.Hic_asm_10.807 gene-Aco26428 evm.TU.scaffold160.9412 RE03396	1.4088	0.0430207	up		evm.TU.Hic_asm_6.709 gene-Aco06113 evm.TU.scaffold25.7444 RE11183	1.949	0.0429132	up
evm.TU.Hic_asm_4.150 gene-Aco21033 evm.TU.scaffold388.7304 RE04271	1.1159	0.036833	up		evm.TU.Hic_asm_11.688 gene-Aco22736 evm.TU.scaffold30.6913 RE09518	1.5056	0.0430207	up		evm.TU.Hic_asm_0.104 gene-Aco08693 evm.TU.scaffold46.10548 RE12330	1.7592	0.0429132	up
evm.TU.Hic_asm_11.354 gene-Aco21323 evm.TU.scaffold174.2856 RE02535	5.0391	0.036833	up		evm.TU.Hic_asm_12.689 gene-Aco04870 evm.TU.scaffold97.13936 RE00059	3.9884	0.0430207	up		evm.TU.Hic_asm_3.107 gene-Aco12706 evm.TU.scaffold39.9207 RE11268	0.8056	0.0429132	up
evm.TU.Hic_asm_12.628 gene-Aco26120 evm.TU.ctg292_pilon_pilon.8 RE08111	0.9218	0.036833	up		evm.TU.Hic_asm_13.424 gene-Aco13977 evm.TU.scaffold5.13622 RE04519	1.2032	0.0430207	up		evm.TU.Hic_asm_4.777 gene-Aco00275 evm.TU.scaffold321.10695 RE16156	1.0747	0.0429132	up
evm.TU.Hic_asm_4.954 gene-Aco10572 evm.TU.ctg3472_pilon_pilon.1 RE15282	1.2431	0.036833	up		evm.TU.Hic_asm_8.1710 gene-Aco24596 evm.TU.scaffold412.2693 RE08760	0.4304	0.0430207	up		evm.TU.Hic_asm_2.686 gene-Aco26828 evm.TU.scaffold377.4603 RE00516	4.7905	0.0429132	up
evm.TU.Hic_asm_1.481 gene-Aco07529 evm.TU.scaffold11.3308 RE05348	1.0153	0.036833	up		evm.TU.Hic_asm_6.909 gene-Aco11746 evm.TU.scaffold118.7267 RE06884	0.1438	0.0430207	up		evm.TU.Hic_asm_8.147 gene-Aco21572 evm.TU.scaffold182.6079 RE16422	4.9334	0.0429132	up
evm.TU.Hic_asm_4.1035 gene-Aco16200 evm.TU.scaffold222.786 RE09033	4.1333	0.036833	up		evm.TU.Hic_asm_8.916 gene-Aco01905 evm.TU.scaffold2.7761 RE14554	0.6919	0.0430207	up		evm.TU.Hic_asm_1.899 gene-Aco07798 evm.TU.scaffold21.4697 RE03289	0.747	0.0429132	up
evm.TU.Hic_asm_3.484 gene-Aco15524 evm.TU.scaffold24.5633 RE10182	0.4884	0.036833	up		evm.TU.Hic_asm_9.395 gene-Aco20799 evm.TU.scaffold197.1592 RE10562	0.6072	0.0430207	up		evm.TU.Hic_asm_8.61 gene-Aco24661 evm.TU.scaffold7.6220 RE04653	1.196	0.0429132	up
evm.TU.Hic_asm_6.787 gene-Aco06158 evm.TU.scaffold25.7403 RE00815	0.7889	0.036833	up		evm.TU.Hic_asm_7.1105_evm.TU.Hic_asm_7.1107 gene-Aco02408 evm.TU.scaffold104.5813 RE14791	0.2707	0.0430207	up		evm.TU.Hic_asm_9.1230 gene-Aco19544 evm.TU.scaffold3.9888 RE10479	2.1921	0.0429132	up
evm.TU.Hic_asm_6.878 gene-Aco11907 evm.TU.scaffold118.5172 RE00049	0.5549	0.036833	up		evm.TU.Hic_asm_2.71 gene-Aco28080 evm.TU.scaffold14.549 RE03010	1.5153	0.0430207	up		evm.TU.Hic_asm_7.269 gene-Aco04117 evm.TU.scaffold564.8605 RE08903	0.8014	0.0429132	up
evm.TU.Hic_asm_8.57 gene-Aco24453 evm.TU.ctg995_pilon_pilon.1 RE13837	0.4318	0.036833	up		evm.TU.Hic_asm_12.1159 gene-Aco25102 evm.TU.scaffold197.7252 RE08001	1.1503	0.0430207	up		evm.TU.Hic_asm_11.1116 gene-Aco12949 evm.TU.scaffold233.2664 RE07059	0.4556	0.0429132	up
evm.TU.Hic_asm_12.297 gene-Aco25057 evm.TU.scaffold488.3907 RE16697	0.9582	0.036833	up		evm.TU.Hic_asm_7.1289 gene-Aco03321 evm.TU.scaffold98.2895 RE14717	1.3459	0.0430207	up		evm.TU.Hic_asm_0.1182 gene-Aco09528 evm.TU.scaffold22.6631 RE07496	0.4543	0.0429132	up
evm.TU.Hic_asm_9.287 gene-Aco21052 evm.TU.scaffold3.9984 RE10746	0.5587	0.036833	up		evm.TU.Hic_asm_8.423 gene-Aco27360 evm.TU.scaffold19.4049 RE00796	2.1565	0.0430207	up		evm.TU.Hic_asm_7.1571 gene-Aco03342 evm.TU.scaffold17.1735 RE05033	0.6031	0.0429132	up
evm.TU.Hic_asm_3.762 gene-Aco15953 evm.TU.scaffold24.5638 RE11306	2.9772	0.036833	up		evm.TU.Hic_asm_2.530 gene-Aco13541 evm.TU.scaffold14.446 RE06471	3.1206	0.0430207	up		evm.TU.Hic_asm_11.688 gene-Aco22736 evm.TU.scaffold30.6913 RE09518	1.6055	0.0429132	up
evm.TU.Hic_asm_7.1294 gene-Aco03694 evm.TU.scaffold363.7711 RE08993	2.6842	0.036833	up		evm.TU.Hic_asm_6.628 gene-Aco05186 evm.TU.scaffold12.1087 RE12776	0.4827	0.0430207	up		evm.TU.Hic_asm_12.689 gene-Aco04870 evm.TU.scaffold97.13936 RE00059	1.2616	0.0429132	up
evm.TU.Hic_asm_7.237 gene-Aco02397 evm.TU.scaffold328.7065 RE14781	2.6161	0.036833	up		evm.TU.Hic_asm_3.624 gene-Aco14583 evm.TU.scaffold44.13024 RE11368	0.3041	0.0430207	up		evm.TU.Hic_asm_0.565 gene-Aco09447 evm.TU.scaffold68.2642 RE10011	0.7505	0.0429132	up
evm.TU.Hic_asm_2.435 gene-Aco28126 evm.TU.scaffold91.13688 RE07196	1.4983	0.036833	up		evm.TU.Hic_asm_11.814 gene-Aco22665 evm.TU.scaffold30.6862 RE01810	0.1994	0.0430207	up		evm.TU.Hic_asm_13.424 gene-Aco13977 evm.TU.scaffold5.13622 RE04519	0.8266	0.0429132	up
evm.TU.Hic_asm_7.892 gene-Aco04133 evm.TU.scaffold480.7705 RE05168	2.5944	0.036833	up		evm.TU.Hic_asm_4.50 gene-Aco16749 evm.TU.scaffold428.5095 RE16492	0.1366	0.0430207	up		evm.TU.Hic_asm_8.1710 gene-Aco24596 evm.TU.scaffold412.2693 RE08760	0.4383	0.0429132	up
evm.TU.Hic_asm_4.1036 gene-Aco22678 evm.TU.scaffold30.6867 RE01812	1.1255	0.036833	up		evm.TU.Hic_asm_9.1061_evm.TU.Hic_asm_9.1062 gene-Aco21188 evm.TU.scaffold15.7673 RE13961	1.1353	0.0430207	up		evm.TU.Hic_asm_14.610 gene-Aco06725 evm.TU.scaffold191.4513 RE00624	2.6903	0.0429132	up
evm.TU.Hic_asm_0.104 gene-Aco08693 evm.TU.scaffold46.10548 RE12330	0.3421	0.036833	up		evm.TU.Hic_asm_3.87 gene-Aco14315 evm.TU.scaffold6.11339 RE03369	0.4673	0.0430207	up		evm.TU.Hic_asm_6.909 gene-Aco11746 evm.TU.scaffold118.7267 RE06884	0.9107	0.0429132	up
evm.TU.Hic_asm_3.107 gene-Aco12706 evm.TU.scaffold39.9207 RE11268	0.9155	0.036833	up		evm.TU.Hic_asm_12.1127 gene-Aco25289 evm.TU.scaffold257.5700 RE16058	1.2414	0.0430207	up		evm.TU.Hic_asm_8.916 gene-Aco01905 evm.TU.scaffold2.7761 RE14554	1.8017	0.0429132	up
evm.TU.Hic_asm_2.686 gene-Aco26828 evm.TU.scaffold377.4603 RE00516	2.4568	0.036833	up		evm.TU.Hic_asm_3.284 gene-Aco15769 evm.TU.scaffold6.11479 RE00739	0.2132	0.0430207	up		evm.TU.Hic_asm_1.369 gene-Aco08197 evm.TU.scaffold11.3295 RE11798	0.5889	0.0429132	up
evm.TU.Hic_asm_8.147 gene-Aco21572 evm.TU.scaffold182.6079 RE16422	4.0167	0.036833	up		evm.TU.Hic_asm_12.1085 gene-Aco25059 evm.TU.scaffold322.3117 RE16695	0.1618	0.0430207	up		evm.TU.Hic_asm_9.395 gene-Aco20799 evm.TU.scaffold197.1592 RE10562	0.4736	0.0429132	up
evm.TU.Hic_asm_8.61 gene-Aco24661 evm.TU.scaffold7.6220 RE04653	1.362	0.036833	up		evm.TU.Hic_asm_8.1755 gene-Aco18105 evm.TU.scaffold450.14206 RE00219	1.0297	0.0430207	up		evm.TU.Hic_asm_13.893 gene-Aco09461 evm.TU.scaffold92.15538 RE10036	0.3046	0.0429132	up
evm.TU.Hic_asm_14.948 gene-Aco06287 evm.TU.scaffold34.8474 RE13369	0.3115	0.036833	up		evm.TU.Hic_asm_0.677 gene-Aco09372 evm.TU.scaffold22.3653 RE08663	1.1923	0.0430207	up		evm.TU.Hic_asm_7.137 gene-Aco03373 evm.TU.scaffold69.12288 RE09181	0.9215	0.0429132	up
evm.TU.Hic_asm_9.1237 gene-Aco20693 evm.TU.scaffold442.10230 RE15090	0.8203	0.036833	up		evm.TU.Hic_asm_4.1051 gene-Aco10568 evm.TU.scaffold1.5047 RE15285	3.051	0.0430207	up		evm.TU.Hic_asm_7.1105_evm.TU.Hic_asm_7.1107 gene-Aco02408 evm.TU.scaffold104.5813 RE14791	0.6374	0.0429132	up
evm.TU.Hic_asm_9.1230 gene-Aco19544 evm.TU.scaffold3.9888 RE10479	0.6961	0.036833	up		evm.TU.Hic_asm_10.444 gene-Aco27766 evm.TU.scaffold267.10948 RE16356	0.4056	0.0430207	up		evm.TU.Hic_asm_2.71 gene-Aco28080 evm.TU.scaffold14.549 RE03010	0.5134	0.0429132	up
evm.TU.Hic_asm_7.269 gene-Aco04117 evm.TU.scaffold564.8605 RE08903	4.2518	0.036833	up		evm.TU.Hic_asm_12.622 gene-Aco24991 evm.TU.scaffold61.6409 RE16017	0.5468	0.0430207	up		evm.TU.Hic_asm_7.1289 gene-Aco03321 evm.TU.scaffold98.2895 RE14717	2.0384	0.0429132	up
evm.TU.Hic_asm_11.1116 gene-Aco12949 evm.TU.scaffold233.2664 RE07059	4.3684	0.036833	up		evm.TU.Hic_asm_8.1184 gene-Aco16761 evm.TU.ctg1648_pilon_pilon.2 RE08627	2.8467	0.0430207	up		evm.TU.Hic_asm_7.1034 gene-Aco10784 evm.TU.scaffold8.14397 RE03538	4.0127	0.0429132	up
evm.TU.Hic_asm_0.1182 gene-Aco09528 evm.TU.scaffold22.6631 RE07496	0.2895	0.036833	up		evm.TU.Hic_asm_3.165 gene-Aco14311 evm.TU.scaffold6.11346 RE03366	2.7666	0.0430207	up		evm.TU.Hic_asm_2.530 gene-Aco13541 evm.TU.scaffold14.446 RE06471	5.2157	0.0429132	up
evm.TU.Hic_asm_7.1571 gene-Aco03342 evm.TU.scaffold17.1735 RE05033	4.0535	0.036833	up		evm.TU.Hic_asm_8.580 gene-Aco12007 evm.TU.ctg1781_pilon_pilon.2 RE01165	0.9463	0.0430207	up		evm.TU.Hic_asm_6.628 gene-Aco05186 evm.TU.scaffold12.1087 RE12776	0.8753	0.0429132	up
evm.TU.Hic_asm_10.807 gene-Aco26428 evm.TU.scaffold160.9412 RE03396	0.1725	0.036833	up		evm.TU.Hic_asm_6.1037 gene-Aco08060 evm.TU.scaffold457.3126 RE11709	4.5775	0.0430207	up		evm.TU.Hic_asm_3.624 gene-Aco14583 evm.TU.scaffold44.13024 RE11368	0.2174	0.0429132	up
evm.TU.Hic_asm_13.424 gene-Aco13977 evm.TU.scaffold5.13622 RE04519	0.7625	0.036833	up		evm.TU.Hic_asm_6.1195 gene-Aco11937 evm.TU.scaffold102.14629 RE11049	1.607	0.0430207	up		evm.TU.Hic_asm_11.814 gene-Aco22665 evm.TU.scaffold30.6862 RE01810	0.6432	0.0429132	up
evm.TU.Hic_asm_8.1710 gene-Aco24596 evm.TU.scaffold412.2693 RE08760	1.2176	0.036833	up		evm.TU.Hic_asm_6.1045 gene-Aco05740 evm.TU.scaffold151.1130 RE08523	0.3848	0.0430207	up		evm.TU.Hic_asm_4.50 gene-Aco16749 evm.TU.scaffold428.5095 RE16492	0.3355	0.0429132	up
evm.TU.Hic_asm_14.610 gene-Aco06725 evm.TU.scaffold191.4513 RE00624	4.0202	0.036833	up		evm.TU.Hic_asm_10.260 gene-Aco04289 evm.TU.scaffold27.7111 RE04130	0.4304	0.0430207	up		evm.TU.Hic_asm_2.81 gene-Aco12429 evm.TU.scaffold329.12897 RE04351	6.2376	0.0429132	up
evm.TU.Hic_asm_6.609 gene-Aco11856 evm.TU.scaffold102.14658 RE00973	3.5351	0.036833	up		evm.TU.Hic_asm_8.1391 gene-Aco14112 evm.TU.scaffold141.5463 RE03855	0.8456	0.0430207	up		evm.TU.Hic_asm_9.1061_evm.TU.Hic_asm_9.1062 gene-Aco21188 evm.TU.scaffold15.7673 RE13961	0.6469	0.0429132	up
evm.TU.Hic_asm_6.909 gene-Aco11746 evm.TU.scaffold118.7267 RE06884	0.331	0.036833	up		evm.TU.Hic_asm_9.827 gene-Aco12045 evm.TU.ctg960_pilon_pilon.6 RE14123	1.1833	0.0430207	up		evm.TU.Hic_asm_12.1127 gene-Aco25289 evm.TU.scaffold257.5700 RE16058	1.0314	0.0429132	up
evm.TU.Hic_asm_8.916 gene-Aco01905 evm.TU.scaffold2.7761 RE14554	0.1588	0.036833	up		evm.TU.Hic_asm_6.1397 gene-Aco24843 evm.TU.ctg449_pilon_pilon.4 RE01159	0.9266	0.0430207	up		evm.TU.Hic_asm_2.911 gene-Aco28169 evm.TU.scaffold302.14009 RE13291	1.1697	0.0429132	up
evm.TU.Hic_asm_5.724 gene-Aco13032 evm.TU.scaffold227.14974 RE04920	0.3424	0.036833	up		evm.TU.Hic_asm_12.701 gene-Aco11080 evm.TU.scaffold102.10803 RE03555	5.8968	0.0430207	up		evm.TU.Hic_asm_3.284 gene-Aco15769 evm.TU.scaffold6.11479 RE00739	0.1643	0.0429132	up
evm.TU.Hic_asm_1.369 gene-Aco08197 evm.TU.scaffold11.3295 RE11798	0.5452	0.036833	up		evm.TU.Hic_asm_9.228 gene-Aco29293 evm.TU.scaffold145.1545 RE08810	2.4258	0.0430207	up		evm.TU.Hic_asm_8.1755 gene-Aco18105 evm.TU.scaffold450.14206 RE00219	0.8314	0.0429132	up
evm.TU.Hic_asm_9.395 gene-Aco20799 evm.TU.scaffold197.1592 RE10562	1.2871	0.036833	up		evm.TU.Hic_asm_8.109 gene-Aco00086 evm.TU.scaffold201.8568 RE02447	0.6369	0.0430207	up		evm.TU.Hic_asm_0.677 gene-Aco09372 evm.TU.scaffold22.3653 RE08663	1.497	0.0429132	up
evm.TU.Hic_asm_13.893 gene-Aco09461 evm.TU.scaffold92.15538 RE10036	0.6715	0.036833	up		evm.TU.Hic_asm_6.931 gene-Aco06082 evm.TU.scaffold76.12938 RE06391	0.7537	0.0430207	up		evm.TU.Hic_asm_4.1051 gene-Aco10568 evm.TU.scaffold1.5047 RE15285	1.9341	0.0429132	up
evm.TU.Hic_asm_7.1105_evm.TU.Hic_asm_7.1107 gene-Aco02408 evm.TU.scaffold104.5813 RE14791	0.4902	0.036833	up		evm.TU.Hic_asm_3.1240 gene-Aco15754 evm.TU.scaffold6.11474 RE02918	0.3946	0.0430207	up		evm.TU.Hic_asm_12.622 gene-Aco24991 evm.TU.scaffold61.6409 RE16017	0.3748	0.0429132	up
evm.TU.Hic_asm_8.819 gene-Aco27698 evm.TU.scaffold223.5516 RE09828	0.9481	0.036833	up		evm.TU.Hic_asm_7.830 gene-Aco21533 evm.TU.scaffold26.5306 RE09395	0.9368	0.0430207	up		evm.TU.Hic_asm_8.1184 gene-Aco16761 evm.TU.ctg1648_pilon_pilon.2 RE08627	2.0598	0.0429132	up
evm.TU.Hic_asm_12.1159 gene-Aco25102 evm.TU.scaffold197.7252 RE08001	3.7245	0.036833	up		evm.TU.Hic_asm_8.24 gene-Aco00401 evm.TU.scaffold224.10197 RE14435	1.5347	0.0430207	up		evm.TU.Hic_asm_3.165 gene-Aco14311 evm.TU.scaffold6.11346 RE03366	1.7925	0.0429132	up
evm.TU.Hic_asm_6.628 gene-Aco05186 evm.TU.scaffold12.1087 RE12776	4.2553	0.036833	up		evm.TU.Hic_asm_3.275 gene-Aco15705 evm.TU.ctg3510_pilon_pilon.1 RE01387	1.2286	0.0430207	up		evm.TU.Hic_asm_8.962 gene-Aco22550 evm.TU.scaffold49.9523 RE14052	0.1972	0.0429132	up
evm.TU.Hic_asm_11.814 gene-Aco22665 evm.TU.scaffold30.6862 RE01810	0.7265	0.036833	up		evm.TU.Hic_asm_1.447 gene-Aco19860 evm.TU.scaffold66.1941 RE01431	1.6378	0.0430207	up		evm.TU.Hic_asm_3.355 gene-Aco14752 evm.TU.scaffold254.12868 RE11319	0.1898	0.0429132	up
evm.TU.Hic_asm_9.1061_evm.TU.Hic_asm_9.1062 gene-Aco21188 evm.TU.scaffold15.7673 RE13961	1.0834	0.036833	up		evm.TU.Hic_asm_11.1001 gene-Aco22632 evm.TU.scaffold15.7654 RE01781	0.4869	0.0430207	up		evm.TU.Hic_asm_6.1195 gene-Aco11937 evm.TU.scaffold102.14629 RE11049	0.7502	0.0429132	up
evm.TU.Hic_asm_12.1127 gene-Aco25289 evm.TU.scaffold257.5700 RE16058	0.8488	0.036833	up		evm.TU.Hic_asm_4.1168 gene-Aco09864 evm.TU.scaffold1.4816 RE04958	0.327	0.0430207	up		evm.TU.Hic_asm_8.1391 gene-Aco14112 evm.TU.scaffold141.5463 RE03855	0.388	0.0429132	up
evm.TU.Hic_asm_3.284 gene-Aco15769 evm.TU.scaffold6.11479 RE00739	1.286	0.036833	up		evm.TU.Hic_asm_5.71 gene-Aco17793 evm.TU.scaffold4.12523 RE12646	3.9858	0.0430207	up		evm.TU.Hic_asm_10.613 gene-Aco27662 evm.TU.scaffold88.14178 RE16222	1.4799	0.0429132	up
evm.TU.Hic_asm_7.586 gene-Aco02402 evm.TU.scaffold328.8867 RE14784	4.4476	0.036833	up		evm.TU.Hic_asm_0.580 gene-Aco09662 evm.TU.scaffold22.9735 RE12809	0.7546	0.0430207	up		evm.TU.Hic_asm_7.603 gene-Aco02487 evm.TU.ctg1861_pilon_pilon.1 RE07860	1.0335	0.0429132	up
evm.TU.Hic_asm_12.1085 gene-Aco25059 evm.TU.scaffold322.3117 RE16695	0.711	0.036833	up		evm.TU.Hic_asm_7.1564 gene-Aco02358 evm.TU.scaffold286.13650 RE14742	1.5461	0.0430207	up		evm.TU.Hic_asm_9.232 gene-Aco20927 evm.TU.scaffold3.4151 RE04048	1.1888	0.0429132	up
evm.TU.Hic_asm_7.217 gene-Aco04164 evm.TU.ctg1145_pilon_pilon.1 RE09914	0.2827	0.036833	up		evm.TU.Hic_asm_13.48 gene-Aco14018 evm.TU.scaffold5.13531 RE04019	1.2101	0.0430207	up		evm.TU.Hic_asm_12.701 gene-Aco11080 evm.TU.scaffold102.10803 RE03555	7.4168	0.0429132	up
evm.TU.Hic_asm_0.677 gene-Aco09372 evm.TU.scaffold22.3653 RE08663	0.3875	0.036833	up		evm.TU.Hic_asm_1.248 gene-Aco29773 evm.TU.scaffold168.2954 RE00583	5.2768	0.0430207	up		evm.TU.Hic_asm_6.1272 gene-Aco06201 evm.TU.scaffold265.6181 RE11201	0.3962	0.0429132	up
evm.TU.Hic_asm_4.1051 gene-Aco10568 evm.TU.scaffold1.5047 RE15285	1.2978	0.036833	up		evm.TU.Hic_asm_7.1265 gene-Aco03792 evm.TU.scaffold27.7123 RE09006	1.6025	0.0430207	up		evm.TU.Hic_asm_8.109 gene-Aco00086 evm.TU.scaffold201.8568 RE02447	0.4926	0.0429132	up
evm.TU.Hic_asm_10.444 gene-Aco27766 evm.TU.scaffold267.10948 RE16356	2.4489	0.036833	up		evm.TU.Hic_asm_6.758 gene-Aco05100 evm.TU.ctg3094_pilon_pilon.1 RE09667	0.9695	0.0430207	up		evm.TU.Hic_asm_6.150 gene-Aco15926 evm.TU.scaffold28.7904 RE07827	0.7871	0.0429132	up
evm.TU.Hic_asm_3.165 gene-Aco14311 evm.TU.scaffold6.11346 RE03366	0.2827	0.036833	up		evm.TU.Hic_asm_3.493 gene-Aco15998 evm.TU.scaffold227.1653 RE15052	0.4926	0.0430207	up		evm.TU.Hic_asm_3.1240 gene-Aco15754 evm.TU.scaffold6.11474 RE02918	0.1945	0.0429132	up
evm.TU.Hic_asm_8.962 gene-Aco22550 evm.TU.scaffold49.9523 RE14052	0.7148	0.036833	up		evm.TU.Hic_asm_6.552 gene-Aco06043 evm.TU.scaffold25.7348 RE07459	2.2908	0.0430207	up		evm.TU.Hic_asm_7.830 gene-Aco21533 evm.TU.scaffold26.5306 RE09395	0.4953	0.0429132	up
evm.TU.Hic_asm_3.355 gene-Aco14752 evm.TU.scaffold254.12868 RE11319	0.1854	0.036833	up		evm.TU.Hic_asm_7.904 gene-Aco05011 evm.TU.scaffold8.14499 RE05738	0.6703	0.0430207	up		evm.TU.Hic_asm_8.24 gene-Aco00401 evm.TU.scaffold224.10197 RE14435	1.4835	0.0429132	up
evm.TU.Hic_asm_9.531 gene-Aco20349 evm.TU.scaffold188.8766 RE03587	4.1069	0.036833	up		evm.TU.Hic_asm_1.519 gene-Aco08258 evm.TU.scaffold51.10151 RE11795	0.4617	0.0430207	up		evm.TU.Hic_asm_3.275 gene-Aco15705 evm.TU.ctg3510_pilon_pilon.1 RE01387	2.3221	0.0429132	up
evm.TU.Hic_asm_6.1045 gene-Aco05740 evm.TU.scaffold151.1130 RE08523	3.8512	0.036833	up		evm.TU.Hic_asm_13.359 gene-Aco13226 evm.TU.scaffold5.13568 RE15938	0.4938	0.0430207	up		evm.TU.Hic_asm_11.373 gene-Aco22732 evm.TU.scaffold30.6909 RE06093	0.4305	0.0429132	up
evm.TU.Hic_asm_10.260 gene-Aco04289 evm.TU.scaffold27.7111 RE04130	0.6489	0.036833	up		evm.TU.Hic_asm_13.847 gene-Aco31064 evm.TU.scaffold225.11134 RE16888	0.6197	0.0430207	up		evm.TU.Hic_asm_1.447 gene-Aco19860 evm.TU.scaffold66.1941 RE01431	2.1081	0.0429132	up
evm.TU.Hic_asm_9.827 gene-Aco12045 evm.TU.ctg960_pilon_pilon.6 RE14123	0.6664	0.036833	up		evm.TU.Hic_asm_8.1053 gene-Aco00174 evm.TU.scaffold162.9040 RE13616	0.3848	0.0430207	up		evm.TU.Hic_asm_11.1001 gene-Aco22632 evm.TU.scaffold15.7654 RE01781	0.2397	0.0429132	up
evm.TU.Hic_asm_4.505 gene-Aco16965 evm.TU.scaffold86.6202 RE02582	2.9367	0.036833	up		evm.TU.Hic_asm_4.319 gene-Aco16294 evm.TU.scaffold182.10614 RE16393	0.1266	0.0430207	up		evm.TU.Hic_asm_4.1168 gene-Aco09864 evm.TU.scaffold1.4816 RE04958	0.5691	0.0429132	up
evm.TU.Hic_asm_6.1272 gene-Aco06201 evm.TU.scaffold265.6181 RE11201	4.6338	0.036833	up		evm.TU.Hic_asm_9.438_evm.TU.Hic_asm_9.440 gene-Aco19771 evm.TU.scaffold16.2778 RE13154	0.8444	0.0430207	up		evm.TU.Hic_asm_2.315 gene-Aco28135 evm.TU.scaffold35.13089 RE13278	1.3561	0.0429132	up
evm.TU.Hic_asm_8.109 gene-Aco00086 evm.TU.scaffold201.8568 RE02447	1.2926	0.036833	up		evm.TU.Hic_asm_5.40 gene-Aco11992 evm.TU.scaffold29.8694 RE01187	0.4263	0.0430207	up		evm.TU.Hic_asm_5.71 gene-Aco17793 evm.TU.scaffold4.12523 RE12646	2.8676	0.0429132	up
evm.TU.Hic_asm_6.931 gene-Aco06082 evm.TU.scaffold76.12938 RE06391	1.1744	0.036833	up		evm.TU.Hic_asm_12.311 gene-Aco14495 evm.TU.scaffold5.13442 RE08067	2.4881	0.0430207	up		evm.TU.Hic_asm_0.580 gene-Aco09662 evm.TU.scaffold22.9735 RE12809	0.8188	0.0429132	up
evm.TU.Hic_asm_9.1115 gene-Aco20960 evm.TU.scaffold26.11013 RE04032	2.183	0.036833	up		evm.TU.Hic_asm_3.891 gene-Aco04062 evm.TU.scaffold380.11703 RE02766	2.7566	0.0430207	up		evm.TU.Hic_asm_7.1564 gene-Aco02358 evm.TU.scaffold286.13650 RE14742	0.8358	0.0429132	up
evm.TU.Hic_asm_3.1240 gene-Aco15754 evm.TU.scaffold6.11474 RE02918	0.0544	0.036833	up		evm.TU.Hic_asm_1.20 gene-Aco30970 evm.TU.ctg4102_pilon_pilon.3 RE15957	5.5615	0.0430207	up		evm.TU.Hic_asm_1.248 gene-Aco29773 evm.TU.scaffold168.2954 RE00583	4.3917	0.0429132	up
evm.TU.Hic_asm_7.830 gene-Aco21533 evm.TU.scaffold26.5306 RE09395	0.3609	0.036833	up		evm.TU.Hic_asm_10.858 gene-Aco09200 evm.TU.scaffold448.14124 RE11635	1.1829	0.0430207	up		evm.TU.Hic_asm_12.544 gene-Aco01292 evm.TU.scaffold597.5892 RE15772	1.7769	0.0429132	up
evm.TU.Hic_asm_12.283 gene-Aco24905 evm.TU.scaffold161.4482 RE16618	4.1188	0.036833	up		evm.TU.Hic_asm_7.1189 gene-Aco03510 evm.TU.scaffold69.12284 RE12363	1.2494	0.0430207	up		evm.TU.Hic_asm_3.960 gene-Aco14338 evm.TU.scaffold6.11490 RE05757	0.1856	0.0429132	up
evm.TU.Hic_asm_11.373 gene-Aco22732 evm.TU.scaffold30.6909 RE06093	0.4121	0.036833	up		evm.TU.Hic_asm_8.924 gene-Aco02108 evm.TU.scaffold71.12845 RE15900	0.6926	0.0430207	up		evm.TU.Hic_asm_7.1265 gene-Aco03792 evm.TU.scaffold27.7123 RE09006	1.7478	0.0429132	up
evm.TU.Hic_asm_1.447 gene-Aco19860 evm.TU.scaffold66.1941 RE01431	1.5059	0.036833	up		evm.TU.Hic_asm_5.252 gene-Aco12430 evm.TU.scaffold29.8714 RE11255	0.318	0.0430207	up		evm.TU.Hic_asm_6.758 gene-Aco05100 evm.TU.ctg3094_pilon_pilon.1 RE09667	0.4541	0.0429132	up
evm.TU.Hic_asm_11.1001 gene-Aco22632 evm.TU.scaffold15.7654 RE01781	0.3876	0.036833	up		evm.TU.Hic_asm_6.1402 gene-Aco05051 evm.TU.scaffold214.6499 RE09760	0.6298	0.0430207	up		evm.TU.Hic_asm_3.493 gene-Aco15998 evm.TU.scaffold227.1653 RE15052	1.0681	0.0429132	up
evm.TU.Hic_asm_4.1168 gene-Aco09864 evm.TU.scaffold1.4816 RE04958	0.4706	0.036833	up		evm.TU.Hic_asm_7.195 gene-Aco08046 evm.TU.scaffold196.11924 RE11889	6.0533	0.0430207	up		evm.TU.Hic_asm_6.552 gene-Aco06043 evm.TU.scaffold25.7348 RE07459	1.7834	0.0429132	up
evm.TU.Hic_asm_2.114 gene-Aco27999 evm.TU.scaffold63.7565 RE07178	4.063	0.036833	up		evm.TU.Hic_asm_6.724 gene-Aco19991 evm.TU.scaffold238.5184 RE11220	1.9817	0.0430207	up		evm.TU.Hic_asm_3.278 gene-Aco14434 evm.TU.scaffold499.3883 RE15009	0.274	0.0429132	up
evm.TU.Hic_asm_0.580 gene-Aco09662 evm.TU.scaffold22.9735 RE12809	4.5257	0.036833	up		evm.TU.Hic_asm_8.610 gene-Aco09504 evm.TU.scaffold22.6648 RE10071	0.7525	0.0430207	up		evm.TU.Hic_asm_12.1189 gene-Aco25397 evm.TU.scaffold20.5925 RE16006	0.3978	0.0429132	up
evm.TU.Hic_asm_7.1564 gene-Aco02358 evm.TU.scaffold286.13650 RE14742	3.1886	0.036833	up		evm.TU.Hic_asm_14.143 gene-Aco25032 evm.TU.ctg3651_pilon_pilon.1 RE10988	1.4214	0.0430207	up		evm.TU.Hic_asm_13.847 gene-Aco31064 evm.TU.scaffold225.11134 RE16888	0.7271	0.0429132	up
evm.TU.Hic_asm_12.544 gene-Aco01292 evm.TU.scaffold597.5892 RE15772	3.4482	0.036833	up		evm.TU.Hic_asm_5.359 gene-Aco12039 evm.TU.scaffold52.13236 RE14114	0.4737	0.0430207	up		evm.TU.Hic_asm_8.1053 gene-Aco00174 evm.TU.scaffold162.9040 RE13616	0.2675	0.0429132	up
evm.TU.Hic_asm_7.1265 gene-Aco03792 evm.TU.scaffold27.7123 RE09006	0.4344	0.036833	up		evm.TU.Hic_asm_7.1240 gene-Aco03882 evm.TU.ctg602_pilon_pilon.6 RE08918	0.1321	0.0430207	up		evm.TU.Hic_asm_9.438_evm.TU.Hic_asm_9.440 gene-Aco19771 evm.TU.scaffold16.2778 RE13154	0.8533	0.0429132	up
evm.TU.Hic_asm_3.493 gene-Aco15998 evm.TU.scaffold227.1653 RE15052	1.1086	0.036833	up		evm.TU.Hic_asm_9.295 gene-Aco19945 evm.TU.scaffold97.1391 RE04793	0.3583	0.0430207	up		evm.TU.Hic_asm_5.40 gene-Aco11992 evm.TU.scaffold29.8694 RE01187	0.9716	0.0429132	up
evm.TU.Hic_asm_10.407 gene-Aco26837 evm.TU.scaffold19.4019 RE01071	1.3751	0.036833	up		evm.TU.Hic_asm_6.1218 gene-Aco16104 evm.TU.scaffold129.150 RE11946	0.9925	0.0430207	up		evm.TU.Hic_asm_8.293 gene-Aco25037 evm.TU.scaffold70.10457 RE00864	0.3481	0.0429132	up
evm.TU.Hic_asm_6.552 gene-Aco06043 evm.TU.scaffold25.7348 RE07459	1.1701	0.036833	up		evm.TU.Hic_asm_2.726 gene-Aco27918 evm.TU.scaffold14.594 RE14893	0.4308	0.0430207	up		evm.TU.Hic_asm_8.683 gene-Aco00048 evm.TU.scaffold127.4194 RE02424	0.2858	0.0429132	up
evm.TU.Hic_asm_7.904 gene-Aco05011 evm.TU.scaffold8.14499 RE05738	2.1727	0.036833	up		evm.TU.Hic_asm_8.554 gene-Aco00056 evm.TU.scaffold498.2666 RE02429	1.0046	0.0430207	up		evm.TU.Hic_asm_4.160 gene-Aco10664 evm.TU.scaffold235.465 RE15504	0.4344	0.0429132	up
evm.TU.Hic_asm_1.519 gene-Aco08258 evm.TU.scaffold51.10151 RE11795	0.8359	0.036833	up		evm.TU.Hic_asm_4.277 gene-Aco21593 evm.TU.scaffold113.3420 RE02503	2.4372	0.0430207	up		evm.TU.Hic_asm_3.891 gene-Aco04062 evm.TU.scaffold380.11703 RE02766	7.6262	0.0429132	up
evm.TU.Hic_asm_3.278 gene-Aco14434 evm.TU.scaffold499.3883 RE15009	4.6145	0.036833	up		evm.TU.Hic_asm_8.834 gene-Aco24671 evm.TU.scaffold10.15968 RE04681	1.9478	0.0430207	up		evm.TU.Hic_asm_1.20 gene-Aco30970 evm.TU.ctg4102_pilon_pilon.3 RE15957	1.2318	0.0429132	up
evm.TU.Hic_asm_13.359 gene-Aco13226 evm.TU.scaffold5.13568 RE15938	0.8097	0.036833	up		evm.TU.Hic_asm_0.709 gene-Aco09311 evm.TU.scaffold80.2943 RE11640	0.7133	0.0430207	up		evm.TU.Hic_asm_3.674 gene-Aco16000 evm.TU.ctg1142_pilon_pilon.3 RE06497	0.3434	0.0429132	up
evm.TU.Hic_asm_13.847 gene-Aco31064 evm.TU.scaffold225.11134 RE16888	0.5379	0.036833	up		evm.TU.Hic_asm_9.1143 gene-Aco15889 evm.TU.scaffold40.9675 RE16425	1.1825	0.0430207	up		evm.TU.Hic_asm_3.192 gene-Aco14245 evm.TU.ctg1880_pilon_pilon.2 RE03004	0.7486	0.0429132	up
evm.TU.Hic_asm_8.1053 gene-Aco00174 evm.TU.scaffold162.9040 RE13616	0.1057	0.036833	up		evm.TU.Hic_asm_10.39 gene-Aco27537 evm.TU.scaffold12.1284 RE12128	0.2702	0.0430207	up		evm.TU.Hic_asm_10.858 gene-Aco09200 evm.TU.scaffold448.14124 RE11635	3.1642	0.0429132	up
evm.TU.Hic_asm_9.766 gene-Aco20062 evm.TU.scaffold181.2820 RE04318	4.9393	0.036833	up		evm.TU.Hic_asm_5.375 gene-Aco07146 evm.TU.scaffold62.12396 RE10267	2.6531	0.0430207	up		evm.TU.Hic_asm_7.1189 gene-Aco03510 evm.TU.scaffold69.12284 RE12363	1.6699	0.0429132	up
evm.TU.Hic_asm_3.798 gene-Aco19509 evm.TU.scaffold416.10291 RE02943	1.3669	0.036833	up		evm.TU.Hic_asm_5.697 gene-Aco16890 evm.TU.scaffold194.10077 RE09587	1.5592	0.0430207	up		evm.TU.Hic_asm_8.924 gene-Aco02108 evm.TU.scaffold71.12845 RE15900	0.7854	0.0429132	up
evm.TU.Hic_asm_5.40 gene-Aco11992 evm.TU.scaffold29.8694 RE01187	0.3383	0.036833	up		evm.TU.Hic_asm_12.417_evm.TU.Hic_asm_12.418 gene-Aco26257 evm.TU.scaffold212.9094 RE11011	0.6613	0.0430207	up		evm.TU.Hic_asm_5.252 gene-Aco12430 evm.TU.scaffold29.8714 RE11255	0.1967	0.0429132	up
evm.TU.Hic_asm_4.160 gene-Aco10664 evm.TU.scaffold235.465 RE15504	3.7301	0.036833	up		evm.TU.Hic_asm_0.742 gene-Aco27848 evm.TU.scaffold55.1356 RE03237	0.4172	0.0430207	up		evm.TU.Hic_asm_6.1402 gene-Aco05051 evm.TU.scaffold214.6499 RE09760	0.3959	0.0429132	up
evm.TU.Hic_asm_6.651 gene-Aco05867 evm.TU.scaffold28.9108 RE10398	3.908	0.036833	up		evm.TU.Hic_asm_11.883 gene-Aco22589 evm.TU.scaffold110.3394 RE06147	0.7624	0.0430207	up		evm.TU.Hic_asm_8.610 gene-Aco09504 evm.TU.scaffold22.6648 RE10071	1.7176	0.0429132	up
evm.TU.Hic_asm_3.891 gene-Aco04062 evm.TU.scaffold380.11703 RE02766	2.3902	0.036833	up		evm.TU.Hic_asm_3.1019 gene-Aco14607 evm.TU.scaffold58.11299 RE11345	0.1584	0.0430207	up		evm.TU.Hic_asm_14.143 gene-Aco25032 evm.TU.ctg3651_pilon_pilon.1 RE10988	1.3056	0.0429132	up
evm.TU.Hic_asm_4.253 gene-Aco09895 evm.TU.scaffold1.4920 RE15395	0.6346	0.036833	up		evm.TU.Hic_asm_8.367 gene-Aco01312 evm.TU.scaffold240.8245 RE04416	0.3311	0.0430207	up		evm.TU.Hic_asm_7.1240 gene-Aco03882 evm.TU.ctg602_pilon_pilon.6 RE08918	0.724	0.0429132	up
evm.TU.Hic_asm_3.674 gene-Aco16000 evm.TU.ctg1142_pilon_pilon.3 RE06497	0.1904	0.036833	up		evm.TU.Hic_asm_5.165 gene-Aco14405 evm.TU.scaffold6.11328 RE02995	0.2222	0.0430207	up		evm.TU.Hic_asm_9.295 gene-Aco19945 evm.TU.scaffold97.1391 RE04793	0.3823	0.0429132	up
evm.TU.Hic_asm_10.858 gene-Aco09200 evm.TU.scaffold448.14124 RE11635	0.6369	0.036833	up		evm.TU.Hic_asm_0.386 gene-Aco08640 evm.TU.scaffold309.8679 RE15147	0.415	0.0430207	up		evm.TU.Hic_asm_6.1218 gene-Aco16104 evm.TU.scaffold129.150 RE11946	0.2903	0.0429132	up
evm.TU.Hic_asm_7.1189 gene-Aco03510 evm.TU.scaffold69.12284 RE12363	0.9852	0.036833	up		evm.TU.Hic_asm_12.1124 gene-Aco25295 evm.TU.scaffold257.5702 RE08165	0.5907	0.0430207	up		evm.TU.Hic_asm_2.726 gene-Aco27918 evm.TU.scaffold14.594 RE14893	0.6693	0.0429132	up
evm.TU.Hic_asm_8.924 gene-Aco02108 evm.TU.scaffold71.12845 RE15900	1.3336	0.036833	up		evm.TU.Hic_asm_9.246 gene-Aco06485 evm.TU.scaffold34.8529 RE01113	0.5646	0.0430207	up		evm.TU.Hic_asm_8.554 gene-Aco00056 evm.TU.scaffold498.2666 RE02429	0.8683	0.0429132	up
evm.TU.Hic_asm_5.252 gene-Aco12430 evm.TU.scaffold29.8714 RE11255	0.195	0.036833	up		evm.TU.Hic_asm_4.629 gene-Aco16855 evm.TU.scaffold247.6047 RE05275	0.275	0.0430207	up		evm.TU.Hic_asm_4.277 gene-Aco21593 evm.TU.scaffold113.3420 RE02503	2.3354	0.0429132	up
evm.TU.Hic_asm_6.1402 gene-Aco05051 evm.TU.scaffold214.6499 RE09760	4.0313	0.036833	up		evm.TU.Hic_asm_7.692 gene-Aco02426 evm.TU.scaffold125.13159 RE12414	1.2328	0.0430207	up		evm.TU.Hic_asm_3.1216 gene-Aco14395 evm.TU.scaffold6.11323 RE15653	2.546	0.0429132	up
evm.TU.Hic_asm_8.1348 gene-Aco24516 evm.TU.scaffold7.6309 RE02259	0.727	0.036833	up		evm.TU.Hic_asm_4.409 gene-Aco10216 evm.TU.scaffold1.4963 RE15451	0.3397	0.0430207	up		evm.TU.Hic_asm_5.342 gene-Aco11987 evm.TU.scaffold485.15434 RE01648	1.0427	0.0429132	up
evm.TU.Hic_asm_7.986 gene-Aco00485 evm.TU.scaffold307.8781 RE14534	0.6029	0.036833	up		evm.TU.Hic_asm_3.1021 gene-Aco15930 evm.TU.scaffold24.5648 RE04879	0.4613	0.0430207	up		evm.TU.Hic_asm_9.222 gene-Aco00242 evm.TU.scaffold2.8086 RE14420	0.8119	0.0429132	up
evm.TU.Hic_asm_8.610 gene-Aco09504 evm.TU.scaffold22.6648 RE10071	4.3079	0.036833	up		evm.TU.Hic_asm_8.16 gene-Aco17852 evm.TU.scaffold48.11108 RE05603	0.3994	0.0430207	up		evm.TU.Hic_asm_8.834 gene-Aco24671 evm.TU.scaffold10.15968 RE04681	0.9079	0.0429132	up
evm.TU.Hic_asm_7.1240 gene-Aco03882 evm.TU.ctg602_pilon_pilon.6 RE08918	0.2375	0.036833	up		evm.TU.Hic_asm_6.364 gene-Aco26172 evm.TU.scaffold424.13313 RE05776	1.3845	0.0430207	up		evm.TU.Hic_asm_0.709 gene-Aco09311 evm.TU.scaffold80.2943 RE11640	1.2007	0.0429132	up
evm.TU.Hic_asm_9.295 gene-Aco19945 evm.TU.scaffold97.1391 RE04793	0.7099	0.036833	up		evm.TU.Hic_asm_2.762 gene-Aco28950 evm.TU.scaffold184.4395 RE04985	0.1378	0.0430207	up		evm.TU.Hic_asm_9.1143 gene-Aco15889 evm.TU.scaffold40.9675 RE16425	1.2686	0.0429132	up
evm.TU.Hic_asm_6.1218 gene-Aco16104 evm.TU.scaffold129.150 RE11946	0.5013	0.036833	up		evm.TU.Hic_asm_0.84 gene-Aco09061 evm.TU.scaffold206.9508 RE01966	1.0706	0.0430207	up		evm.TU.Hic_asm_10.39 gene-Aco27537 evm.TU.scaffold12.1284 RE12128	0.6829	0.0429132	up
evm.TU.Hic_asm_2.726 gene-Aco27918 evm.TU.scaffold14.594 RE14893	0.5089	0.036833	up		evm.TU.Hic_asm_8.1658 gene-Aco17885 evm.TU.scaffold4.12598 RE06403	0.3454	0.0430207	up		evm.TU.Hic_asm_5.375 gene-Aco07146 evm.TU.scaffold62.12396 RE10267	1.0617	0.0429132	up
evm.TU.Hic_asm_8.554 gene-Aco00056 evm.TU.scaffold498.2666 RE02429	1.3756	0.036833	up		evm.TU.Hic_asm_4.1173 gene-Aco09822 evm.TU.scaffold1.4837 RE15332	0.166	0.0430207	up		evm.TU.Hic_asm_11.883 gene-Aco22589 evm.TU.scaffold110.3394 RE06147	0.3045	0.0429132	up
evm.TU.Hic_asm_3.1216 gene-Aco14395 evm.TU.scaffold6.11323 RE15653	1.5889	0.036833	up		evm.TU.Hic_asm_4.408 gene-Aco10512 evm.TU.scaffold292.12889 RE08646	1.3877	0.0430207	up		evm.TU.Hic_asm_8.367 gene-Aco01312 evm.TU.scaffold240.8245 RE04416	1.4718	0.0429132	up
evm.TU.Hic_asm_5.342 gene-Aco11987 evm.TU.scaffold485.15434 RE01648	1.2795	0.036833	up		evm.TU.Hic_asm_8.365 gene-Aco24973 evm.TU.scaffold54.10314 RE04566	7.1127	0.0430207	up		evm.TU.Hic_asm_8.1593 gene-Aco31873 evm.TU.scaffold2.8013 RE09842	8.6512	0.0429132	up
evm.TU.Hic_asm_9.222 gene-Aco00242 evm.TU.scaffold2.8086 RE14420	0.657	0.036833	up		evm.TU.Hic_asm_9.582 gene-Aco00498 evm.TU.scaffold2.10653 RE14332	1.4657	0.0430207	up		evm.TU.Hic_asm_6.1170 gene-Aco09442 evm.TU.scaffold102.14634 RE11054	1.2431	0.0429132	up
evm.TU.Hic_asm_8.834 gene-Aco24671 evm.TU.scaffold10.15968 RE04681	0.6983	0.036833	up		evm.TU.Hic_asm_9.227 gene-Aco20986 evm.TU.scaffold197.6538 RE03075	0.6107	0.0430207	up		evm.TU.Hic_asm_12.1124 gene-Aco25295 evm.TU.scaffold257.5702 RE08165	0.493	0.0429132	up
evm.TU.Hic_asm_9.276 gene-Aco20561 evm.TU.scaffold242.8881 RE01427	4.285	0.036833	up		evm.TU.Hic_asm_9.111 gene-Aco25996 evm.TU.scaffold254.14152 RE16035	0.4153	0.0430207	up		evm.TU.Hic_asm_9.1207 gene-Aco21071 evm.TU.scaffold3.9855 RE08306	0.6579	0.0429132	up
evm.TU.Hic_asm_0.709 gene-Aco09311 evm.TU.scaffold80.2943 RE11640	0.2538	0.036833	up		evm.TU.Hic_asm_3.244_evm.TU.Hic_asm_3.245 gene-Aco14301 evm.TU.scaffold6.11355 RE03359	0.4494	0.0430207	up		evm.TU.Hic_asm_9.246 gene-Aco06485 evm.TU.scaffold34.8529 RE01113	0.3802	0.0429132	up
evm.TU.Hic_asm_5.243 gene-Aco03384 evm.TU.scaffold53.12177 RE07812	2.0043	0.036833	up		evm.TU.Hic_asm_6.1271 gene-Aco31087 evm.TU.scaffold127.8455 RE07799	0.2393	0.0430207	up		evm.TU.Hic_asm_7.692 gene-Aco02426 evm.TU.scaffold125.13159 RE12414	0.525	0.0429132	up
evm.TU.Hic_asm_10.39 gene-Aco27537 evm.TU.scaffold12.1284 RE12128	4.0533	0.036833	up		evm.TU.Hic_asm_13.988 gene-Aco08620 evm.TU.scaffold310.10027 RE00835	0.486	0.0430207	up		evm.TU.Hic_asm_4.409 gene-Aco10216 evm.TU.scaffold1.4963 RE15451	0.5595	0.0429132	up
evm.TU.Hic_asm_3.1019 gene-Aco14607 evm.TU.scaffold58.11299 RE11345	0.1752	0.036833	up		evm.TU.Hic_asm_7.939 gene-Aco01545 evm.TU.scaffold217.4664 RE07730	2.5936	0.0430207	up		evm.TU.Hic_asm_6.608 gene-Aco05905 evm.TU.ctg2037_pilon_pilon.3 RE02620	0.6678	0.0429132	up
evm.TU.Hic_asm_8.367 gene-Aco01312 evm.TU.scaffold240.8245 RE04416	0.5541	0.036833	up		evm.TU.Hic_asm_2.401 gene-Aco28225 evm.TU.scaffold66.11966 RE03235	0.3552	0.0430207	up		evm.TU.Hic_asm_3.1021 gene-Aco15930 evm.TU.scaffold24.5648 RE04879	0.6027	0.0429132	up
evm.TU.Hic_asm_5.165 gene-Aco14405 evm.TU.scaffold6.11328 RE02995	0.2839	0.036833	up		evm.TU.Hic_asm_14.477 gene-Aco03748 evm.TU.scaffold27.7153 RE08933	1.1302	0.0430207	up		evm.TU.Hic_asm_6.364 gene-Aco26172 evm.TU.scaffold424.13313 RE05776	1.557	0.0429132	up
evm.TU.Hic_asm_0.386 gene-Aco08640 evm.TU.scaffold309.8679 RE15147	3.7387	0.036833	up		evm.TU.Hic_asm_7.38 gene-Aco03179 evm.TU.ctg4261_pilon_pilon.2 RE14685	0.5181	0.0430207	up		evm.TU.Hic_asm_2.762 gene-Aco28950 evm.TU.scaffold184.4395 RE04985	0.1249	0.0429132	up
evm.TU.Hic_asm_12.1124 gene-Aco25295 evm.TU.scaffold257.5702 RE08165	1.3496	0.036833	up		evm.TU.Hic_asm_13.690 gene-Aco23186 evm.TU.scaffold75.13354 RE01522	4.1345	0.0430207	up		evm.TU.Hic_asm_0.84 gene-Aco09061 evm.TU.scaffold206.9508 RE01966	0.4912	0.0429132	up
evm.TU.Hic_asm_14.716 gene-Aco07465 evm.TU.scaffold141.689 RE12679	4.1006	0.036833	up		evm.TU.Hic_asm_2.897 gene-Aco28054 evm.TU.ctg1002_pilon_pilon.1 RE13247	0.6425	0.0430207	up		evm.TU.Hic_asm_4.443 gene-Aco10010 evm.TU.scaffold480.7260 RE14249	0.5746	0.0429132	up
evm.TU.Hic_asm_9.1207 gene-Aco21071 evm.TU.scaffold3.9855 RE08306	0.595	0.036833	up		evm.TU.Hic_asm_7.1575 gene-Aco03430 evm.TU.scaffold17.1758 RE01280	0.3757	0.0430207	up		evm.TU.Hic_asm_4.1173 gene-Aco09822 evm.TU.scaffold1.4837 RE15332	0.1954	0.0429132	up
evm.TU.Hic_asm_7.692 gene-Aco02426 evm.TU.scaffold125.13159 RE12414	0.4928	0.036833	up		evm.TU.Hic_asm_4.257 gene-Aco09816 evm.TU.scaffold1.4840 RE15339	2.5909	0.0430207	up		evm.TU.Hic_asm_8.428 gene-Aco01329 evm.TU.scaffold86.14934 RE00147	6.5593	0.0429132	up
evm.TU.Hic_asm_4.409 gene-Aco10216 evm.TU.scaffold1.4963 RE15451	0.6244	0.036833	up		evm.TU.Hic_asm_12.594 gene-Aco24488 evm.TU.scaffold10.15919 RE13489	1.6344	0.0430207	up		evm.TU.Hic_asm_8.365 gene-Aco24973 evm.TU.scaffold54.10314 RE04566	2.6515	0.0429132	up
evm.TU.Hic_asm_3.1021 gene-Aco15930 evm.TU.scaffold24.5648 RE04879	0.3996	0.036833	up		evm.TU.Hic_asm_12.541 gene-Aco26256 evm.TU.scaffold212.7292 RE11006	0.1666	0.0430207	up		evm.TU.Hic_asm_9.582 gene-Aco00498 evm.TU.scaffold2.10653 RE14332	1.5939	0.0429132	up
evm.TU.Hic_asm_6.364 gene-Aco26172 evm.TU.scaffold424.13313 RE05776	0.4201	0.036833	up		evm.TU.Hic_asm_11.448 gene-Aco22743 evm.TU.scaffold24.1377 RE09513	0.5022	0.0430207	up		evm.TU.Hic_asm_9.111 gene-Aco25996 evm.TU.scaffold254.14152 RE16035	0.8004	0.0429132	up
evm.TU.Hic_asm_2.762 gene-Aco28950 evm.TU.scaffold184.4395 RE04985	5.3233	0.036833	up		evm.TU.Hic_asm_7.1512 gene-Aco03647 evm.TU.scaffold94.4533 RE01263	0.98	0.0430207	up		evm.TU.Hic_asm_12.436 gene-Aco17752 evm.TU.scaffold4.12546 RE06340	0.4531	0.0429132	up
evm.TU.Hic_asm_0.84 gene-Aco09061 evm.TU.scaffold206.9508 RE01966	0.7519	0.036833	up		evm.TU.Hic_asm_8.212 gene-Aco19129 evm.TU.scaffold114.3066 RE08085	6.3821	0.0430207	up		evm.TU.Hic_asm_6.1271 gene-Aco31087 evm.TU.scaffold127.8455 RE07799	0.3334	0.0429132	up
evm.TU.Hic_asm_4.443 gene-Aco10010 evm.TU.scaffold480.7260 RE14249	4.2548	0.036833	up		evm.TU.CTG173.7 gene-Aco27743 evm.TU.scaffold197.14622 RE07316	0.4369	0.0430207	up		evm.TU.Hic_asm_7.939 gene-Aco01545 evm.TU.scaffold217.4664 RE07730	7.5169	0.0429132	up
evm.TU.Hic_asm_8.428 gene-Aco01329 evm.TU.scaffold86.14934 RE00147	1.3233	0.036833	up		evm.TU.Hic_asm_6.1051 gene-Aco14558 evm.TU.scaffold24.5625 RE10651	2.1195	0.0430207	up		evm.TU.Hic_asm_13.546 gene-Aco13228 evm.TU.scaffold5.13570 RE15935	0.4605	0.0429132	up
evm.TU.Hic_asm_8.365 gene-Aco24973 evm.TU.scaffold54.10314 RE04566	0.9182	0.036833	up		evm.TU.Hic_asm_9.628 gene-Aco21022 evm.TU.scaffold3.9865 RE13094	0.2987	0.0430207	up		evm.TU.Hic_asm_3.556 gene-Aco15783 evm.TU.scaffold24.5608 RE15636	0.4663	0.0429132	up
evm.TU.Hic_asm_1.953 gene-Aco08028 evm.TU.scaffold130.5733 RE11862	4.5876	0.036833	up		evm.TU.Hic_asm_14.1029 gene-Aco30532 evm.TU.scaffold13.11804 RE11193	5.5206	0.0430207	up		evm.TU.Hic_asm_12.769 gene-Aco26186 evm.TU.ctg1305_pilon_pilon.4 RE05779	0.4457	0.0429132	up
evm.TU.Hic_asm_9.227 gene-Aco20986 evm.TU.scaffold197.6538 RE03075	0.6309	0.036833	up		evm.TU.Hic_asm_8.1765 gene-Aco27931 evm.TU.scaffold14.581 RE14913	0.882	0.0430207	up		evm.TU.Hic_asm_2.401 gene-Aco28225 evm.TU.scaffold66.11966 RE03235	0.2556	0.0429132	up
evm.TU.Hic_asm_3.426 gene-Aco14828 evm.TU.scaffold227.3561 RE08568	2.667	0.036833	up		evm.TU.Hic_asm_0.55 gene-Aco15899 evm.TU.scaffold24.5672 RE15545	1.0505	0.0430207	up		evm.TU.Hic_asm_7.1308 gene-Aco04864 evm.TU.scaffold8.14388 RE05214	0.4118	0.0429132	up
evm.TU.Hic_asm_9.111 gene-Aco25996 evm.TU.scaffold254.14152 RE16035	0.2337	0.036833	up		evm.TU.Hic_asm_9.29 gene-Aco19472 evm.TU.scaffold197.6545 RE04811	0.5358	0.0430207	up		evm.TU.Hic_asm_14.477 gene-Aco03748 evm.TU.scaffold27.7153 RE08933	1.1856	0.0429132	up
evm.TU.Hic_asm_0.793 gene-Aco09394 evm.TU.scaffold68.2636 RE09990	0.2988	0.036833	up		evm.TU.Hic_asm_9.342 gene-Aco19613 evm.TU.scaffold197.14604 RE01475	0.3041	0.0430207	up		evm.TU.Hic_asm_7.38 gene-Aco03179 evm.TU.ctg4261_pilon_pilon.2 RE14685	0.6327	0.0429132	up
evm.TU.Hic_asm_13.988 gene-Aco08620 evm.TU.scaffold310.10027 RE00835	3.8294	0.036833	up		evm.TU.Hic_asm_6.430 gene-Aco06211 evm.TU.ctg780_pilon_pilon.4 RE07482	0.4178	0.0430207	up		evm.TU.Hic_asm_13.690 gene-Aco23186 evm.TU.scaffold75.13354 RE01522	5.6545	0.0429132	up
evm.TU.Hic_asm_7.939 gene-Aco01545 evm.TU.scaffold217.4664 RE07730	0.7352	0.036833	up		evm.TU.Hic_asm_10.730 gene-Aco09551 evm.TU.scaffold22.6591 RE12287	4.3935	0.0430207	up		evm.TU.Hic_asm_2.897 gene-Aco28054 evm.TU.ctg1002_pilon_pilon.1 RE13247	1.0918	0.0429132	up
evm.TU.Hic_asm_3.556 gene-Aco15783 evm.TU.scaffold24.5608 RE15636	0.4048	0.036833	up		evm.TU.Hic_asm_10.621 gene-Aco26522 evm.TU.scaffold19.4068 RE12208	0.1025	0.0430207	up		evm.TU.Hic_asm_4.257 gene-Aco09816 evm.TU.scaffold1.4840 RE15339	3.292	0.0429132	up
evm.TU.Hic_asm_7.1308 gene-Aco04864 evm.TU.scaffold8.14388 RE05214	0.677	0.036833	up		evm.TU.Hic_asm_11.872 gene-Aco22524 evm.TU.ctg1238_pilon_pilon.1 RE09371	0.2533	0.0430207	up		evm.TU.Hic_asm_11.448 gene-Aco22743 evm.TU.scaffold24.1377 RE09513	0.7976	0.0429132	up
evm.TU.Hic_asm_14.477 gene-Aco03748 evm.TU.scaffold27.7153 RE08933	1.7723	0.036833	up		evm.TU.Hic_asm_12.72 gene-Aco26307 evm.TU.scaffold87.13290 RE16790	1.9866	0.0430207	up		evm.TU.Hic_asm_7.1512 gene-Aco03647 evm.TU.scaffold94.4533 RE01263	0.9158	0.0429132	up
evm.TU.Hic_asm_7.38 gene-Aco03179 evm.TU.ctg4261_pilon_pilon.2 RE14685	0.9985	0.036833	up		evm.TU.Hic_asm_9.1319 gene-Aco25446 evm.TU.scaffold20.5944 RE03204	1.2118	0.0430207	up		evm.TU.Hic_asm_8.613 gene-Aco02125 evm.TU.scaffold372.6508 RE15908	0.4391	0.0429132	up
evm.TU.Hic_asm_2.897 gene-Aco28054 evm.TU.ctg1002_pilon_pilon.1 RE13247	0.5756	0.036833	up		evm.TU.Hic_asm_10.204 gene-Aco27547 evm.TU.ctg477_pilon_pilon.6 RE12120	0.4186	0.0430207	up		evm.TU.Hic_asm_5.105 gene-Aco12077 evm.TU.ctg303_pilon_pilon.6 RE01628	0.125	0.0429132	up
evm.TU.Hic_asm_4.257 gene-Aco09816 evm.TU.scaffold1.4840 RE15339	0.4125	0.036833	up		evm.TU.Hic_asm_5.356 gene-Aco12852 evm.TU.scaffold39.9229 RE06292	0.5366	0.0430207	up		evm.TU.Hic_asm_12.644 gene-Aco26356 evm.TU.scaffold142.917 RE16755	0.3054	0.0429132	up
evm.TU.Hic_asm_12.541 gene-Aco26256 evm.TU.scaffold212.7292 RE11006	4.684	0.036833	up		evm.TU.Hic_asm_4.1102 gene-Aco17839 evm.TU.scaffold59.1891 RE09559	1.4125	0.0430207	up		evm.TU.Hic_asm_6.743 gene-Aco11931 evm.TU.ctg2066_pilon_pilon.1 RE11043	0.2502	0.0429132	up
evm.TU.Hic_asm_11.448 gene-Aco22743 evm.TU.scaffold24.1377 RE09513	0.2953	0.036833	up		evm.TU.Hic_asm_0.522 gene-Aco09661 evm.TU.ctg776_pilon_pilon.1 RE12803	0.2868	0.0430207	up		evm.TU.Hic_asm_10.1112 gene-Aco26625 evm.TU.scaffold40.9645 RE07284	0.1569	0.0429132	up
evm.TU.Hic_asm_7.1512 gene-Aco03647 evm.TU.scaffold94.4533 RE01263	0.3264	0.036833	up		evm.TU.Hic_asm_1.39 gene-Aco07805 evm.TU.scaffold130.5732 RE03286	2.6137	0.0430207	up		evm.TU.Hic_asm_8.212 gene-Aco19129 evm.TU.scaffold114.3066 RE08085	6.956	0.0429132	up
evm.TU.Hic_asm_5.105 gene-Aco12077 evm.TU.ctg303_pilon_pilon.6 RE01628	0.1806	0.036833	up		evm.TU.Hic_asm_9.828 gene-Aco20677 evm.TU.ctg1682_pilon_pilon.3 RE04804	0.1284	0.0430207	up		evm.TU.Hic_asm_9.628 gene-Aco21022 evm.TU.scaffold3.9865 RE13094	0.9667	0.0429132	up
evm.TU.Hic_asm_12.644 gene-Aco26356 evm.TU.scaffold142.917 RE16755	0.0994	0.036833	up		evm.TU.Hic_asm_3.249 gene-Aco14497 evm.TU.scaffold416.7073 RE08066	0.2754	0.0430207	up		evm.TU.Hic_asm_14.1029 gene-Aco30532 evm.TU.scaffold13.11804 RE11193	7.0406	0.0429132	up
evm.TU.Hic_asm_6.743 gene-Aco11931 evm.TU.ctg2066_pilon_pilon.1 RE11043	0.407	0.036833	up		evm.TU.Hic_asm_14.678 gene-Aco06419 evm.TU.scaffold23.14752 RE10889	0.3645	0.0430207	up		evm.TU.Hic_asm_3.684 gene-Aco15612 evm.TU.scaffold566.5749 RE15034	0.3477	0.0429132	up
evm.TU.Hic_asm_8.212 gene-Aco19129 evm.TU.scaffold114.3066 RE08085	2.8024	0.036833	up		evm.TU.Hic_asm_8.1833 gene-Aco24595 evm.TU.scaffold547.10074 RE08759	0.3115	0.0430207	up		evm.TU.Hic_asm_4.1084 gene-Aco16819 evm.TU.scaffold62.5265 RE16452	6.6721	0.0429132	up
evm.TU.Hic_asm_14.179 gene-Aco06458 evm.TU.scaffold288.9484 RE10315	3.7694	0.036833	up		evm.TU.Hic_asm_4.544 gene-Aco16793 evm.TU.scaffold217.4660 RE16478	0.3649	0.0430207	up		evm.TU.Hic_asm_6.914 gene-Aco02494 evm.TU.scaffold17.1777 RE02128	0.4604	0.0429132	up
evm.TU.CTG173.7 gene-Aco27743 evm.TU.scaffold197.14622 RE07316	4.1975	0.036833	up		evm.TU.Hic_asm_2.943 gene-Aco25083 evm.TU.scaffold15.7621 RE06225	5.9239	0.0430207	up		evm.TU.Hic_asm_3.469 gene-Aco13930 evm.TU.scaffold31.15291 RE04503	0.5971	0.0429132	up
evm.TU.Hic_asm_6.1051 gene-Aco14558 evm.TU.scaffold24.5625 RE10651	0.5122	0.036833	up		evm.TU.Hic_asm_3.665 gene-Aco14418 evm.TU.scaffold121.10226 RE15016	0.3638	0.0430207	up		evm.TU.Hic_asm_13.972 gene-Aco13120 evm.TU.ctg1597_pilon_pilon.1 RE12945	2.8681	0.0429132	up
evm.TU.Hic_asm_7.1259 gene-Aco04357 evm.TU.scaffold27.7171 RE09904	0.328	0.036833	up		evm.TU.Hic_asm_8.1691 gene-Aco24805 evm.TU.scaffold262.6759 RE10684	0.2626	0.0430207	up		evm.TU.Hic_asm_6.430 gene-Aco06211 evm.TU.ctg780_pilon_pilon.4 RE07482	0.4242	0.0429132	up
evm.TU.Hic_asm_3.684 gene-Aco15612 evm.TU.scaffold566.5749 RE15034	4.3626	0.036833	up		evm.TU.Hic_asm_11.603 gene-Aco10335 evm.TU.scaffold1.4870 RE15370	0.1358	0.0430207	up		evm.TU.Hic_asm_10.730 gene-Aco09551 evm.TU.scaffold22.6591 RE12287	2.5028	0.0429132	up
evm.TU.Hic_asm_3.669 gene-Aco15802 evm.TU.scaffold24.5624 RE01715	0.4582	0.036833	up		evm.TU.Hic_asm_0.531 gene-Aco02944 evm.TU.scaffold56.14345 RE00001	2.1589	0.0430207	up		evm.TU.Hic_asm_10.621 gene-Aco26522 evm.TU.scaffold19.4068 RE12208	0.3444	0.0429132	up
evm.TU.Hic_asm_6.1113 gene-Aco05084 evm.TU.scaffold43.7800 RE09743	3.4127	0.036833	up		evm.TU.Hic_asm_1.31 gene-Aco07531 evm.TU.scaffold11.3310 RE05346	3.6415	0.0430207	up		evm.TU.Hic_asm_11.872 gene-Aco22524 evm.TU.ctg1238_pilon_pilon.1 RE09371	0.4355	0.0429132	up
evm.TU.Hic_asm_0.55 gene-Aco15899 evm.TU.scaffold24.5672 RE15545	4.1578	0.036833	up		evm.TU.Hic_asm_7.741 gene-Aco03892 evm.TU.ctg602_pilon_pilon.3 RE09884	0.1608	0.0430207	up		evm.TU.Hic_asm_12.72 gene-Aco26307 evm.TU.scaffold87.13290 RE16790	4.4659	0.0429132	up
evm.TU.Hic_asm_3.469 gene-Aco13930 evm.TU.scaffold31.15291 RE04503	3.429	0.036833	up		evm.TU.Hic_asm_14.344 gene-Aco06298 evm.TU.scaffold34.8560 RE05925	0.317	0.0430207	up		evm.TU.Hic_asm_10.204 gene-Aco27547 evm.TU.ctg477_pilon_pilon.6 RE12120	0.5252	0.0429132	up
evm.TU.Hic_asm_9.29 gene-Aco19472 evm.TU.scaffold197.6545 RE04811	1.0082	0.036833	up		evm.TU.Hic_asm_14.92 gene-Aco20231 evm.TU.scaffold376.11832 RE17166	5.8311	0.0430207	up		evm.TU.Hic_asm_5.356 gene-Aco12852 evm.TU.scaffold39.9229 RE06292	0.862	0.0429132	up
evm.TU.Hic_asm_10.730 gene-Aco09551 evm.TU.scaffold22.6591 RE12287	0.3258	0.036833	up		evm.TU.Hic_asm_9.368 gene-Aco21008 evm.TU.ctg716_pilon_pilon.3 RE03093	2.0051	0.0430207	up		evm.TU.Hic_asm_4.1102 gene-Aco17839 evm.TU.scaffold59.1891 RE09559	3.2937	0.0429132	up
evm.TU.Hic_asm_11.872 gene-Aco22524 evm.TU.ctg1238_pilon_pilon.1 RE09371	0.2233	0.036833	up		evm.TU.Hic_asm_14.43 gene-Aco07184 evm.TU.scaffold34.8506 RE05066	0.4051	0.0430207	up		evm.TU.Hic_asm_0.522 gene-Aco09661 evm.TU.ctg776_pilon_pilon.1 RE12803	0.9897	0.0429132	up
evm.TU.Hic_asm_12.72 gene-Aco26307 evm.TU.scaffold87.13290 RE16790	0.8272	0.036833	up		evm.TU.Hic_asm_3.1193 gene-Aco15361 evm.TU.scaffold337.1916 RE02981	1.2719	0.0430207	up		evm.TU.Hic_asm_1.39 gene-Aco07805 evm.TU.scaffold130.5732 RE03286	2.7594	0.0429132	up
evm.TU.Hic_asm_6.1162 gene-Aco11707 evm.TU.scaffold90.15560 RE06909	0.5196	0.036833	up		evm.TU.Hic_asm_6.1012 gene-Aco16171 evm.TU.scaffold182.3592 RE16519	1.8507	0.0430207	up		evm.TU.Hic_asm_3.249 gene-Aco14497 evm.TU.scaffold416.7073 RE08066	0.737	0.0429132	up
evm.TU.Hic_asm_2.870 gene-Aco27903 evm.TU.scaffold361.14202 RE14875	0.6299	0.036833	up		evm.TU.Hic_asm_8.807 gene-Aco21382 evm.TU.scaffold7.6323 RE02302	3.0152	0.0430207	up		evm.TU.Hic_asm_8.1833 gene-Aco24595 evm.TU.scaffold547.10074 RE08759	0.4255	0.0429132	up
evm.TU.Hic_asm_10.204 gene-Aco27547 evm.TU.ctg477_pilon_pilon.6 RE12120	0.5976	0.036833	up		evm.TU.Hic_asm_8.974 gene-Aco00849 evm.TU.scaffold50.1058 RE13805	0.2125	0.0430207	up		evm.TU.Hic_asm_4.544 gene-Aco16793 evm.TU.scaffold217.4660 RE16478	0.3267	0.0429132	up
evm.TU.Hic_asm_6.664 gene-Aco05797 evm.TU.scaffold54.10323 RE08733	1.3158	0.036833	up		evm.TU.Hic_asm_8.855 gene-Aco01296 evm.TU.scaffold162.9028 RE15781	0.7929	0.0430207	up		evm.TU.Hic_asm_2.943 gene-Aco25083 evm.TU.scaffold15.7621 RE06225	1.4857	0.0429132	up
evm.TU.Hic_asm_4.397 gene-Aco16968 evm.TU.scaffold332.2818 RE02581	5.3967	0.036833	up		evm.TU.Hic_asm_11.300 gene-Aco22578 evm.TU.scaffold49.9543 RE09358	1.9559	0.0430207	up		evm.TU.Hic_asm_3.665 gene-Aco14418 evm.TU.scaffold121.10226 RE15016	0.7504	0.0429132	up
evm.TU.Hic_asm_5.356 gene-Aco12852 evm.TU.scaffold39.9229 RE06292	0.3384	0.036833	up		evm.TU.Hic_asm_10.323 gene-Aco26991 evm.TU.ctg209_pilon_pilon.8 RE00473	1.0314	0.0430207	up		evm.TU.Hic_asm_0.531 gene-Aco02944 evm.TU.scaffold56.14345 RE00001	1.2716	0.0429132	up
evm.TU.Hic_asm_0.522 gene-Aco09661 evm.TU.ctg776_pilon_pilon.1 RE12803	0.593	0.036833	up		evm.TU.Hic_asm_5.432 gene-Aco11990 evm.TU.scaffold29.8698 RE01189	1.0687	0.0430207	up		evm.TU.Hic_asm_1.31 gene-Aco07531 evm.TU.scaffold11.3310 RE05346	3.0491	0.0429132	up
evm.TU.Hic_asm_1.39 gene-Aco07805 evm.TU.scaffold130.5732 RE03286	1.2451	0.036833	up		evm.TU.Hic_asm_4.417 gene-Aco26687 evm.TU.ctg3864_pilon_pilon.1 RE16139	0.4592	0.0430207	up		evm.TU.Hic_asm_7.741 gene-Aco03892 evm.TU.ctg602_pilon_pilon.3 RE09884	0.5249	0.0429132	up
evm.TU.Hic_asm_7.387 gene-Aco02509 evm.TU.scaffold165.15549 RE12394	3.963	0.036833	up		evm.TU.Hic_asm_0.625 gene-Aco09572 evm.TU.scaffold22.3632 RE07707	0.2478	0.0430207	up		evm.TU.Hic_asm_8.1032 gene-Aco31054 evm.TU.scaffold100.9198 RE16878	0.1856	0.0429132	up
evm.TU.Hic_asm_2.823 gene-Aco29131 evm.TU.scaffold14.15824 RE06250	3.7524	0.036833	up		evm.TU.Hic_asm_8.1841 gene-Aco20573 evm.TU.scaffold26.11023 RE07768	4.2526	0.0430207	up		evm.TU.Hic_asm_14.344 gene-Aco06298 evm.TU.scaffold34.8560 RE05925	0.2879	0.0429132	up
evm.TU.Hic_asm_3.249 gene-Aco14497 evm.TU.scaffold416.7073 RE08066	0.7109	0.036833	up		evm.TU.Hic_asm_1.873 gene-Aco19877 evm.TU.scaffold301.14209 RE12263	0.6354	0.0430207	up		evm.TU.Hic_asm_9.193 gene-Aco20675 evm.TU.ctg1682_pilon_pilon.2 RE13078	0.5334	0.0429132	up
evm.TU.Hic_asm_14.678 gene-Aco06419 evm.TU.scaffold23.14752 RE10889	0.5867	0.036833	up		evm.TU.Hic_asm_12.347 gene-Aco09856 evm.TU.scaffold1.4813 RE04956	1.0772	0.0430207	up		evm.TU.Hic_asm_14.92 gene-Aco20231 evm.TU.scaffold376.11832 RE17166	8.5725	0.0429132	up
evm.TU.Hic_asm_8.1833 gene-Aco24595 evm.TU.scaffold547.10074 RE08759	4.6857	0.036833	up		evm.TU.Hic_asm_7.1023 gene-Aco29194 evm.TU.scaffold14.621 RE13277	6.0392	0.0430207	up		evm.TU.Hic_asm_9.368 gene-Aco21008 evm.TU.ctg716_pilon_pilon.3 RE03093	1.2725	0.0429132	up
evm.TU.Hic_asm_4.544 gene-Aco16793 evm.TU.scaffold217.4660 RE16478	0.4103	0.036833	up		evm.TU.Hic_asm_7.1287 gene-Aco03778 evm.TU.scaffold55.1433 RE04093	0.2019	0.0430207	up		evm.TU.Hic_asm_9.528 gene-Aco20820 evm.TU.scaffold300.6944 RE15089	1.0978	0.0429132	up
evm.TU.Hic_asm_2.943 gene-Aco25083 evm.TU.scaffold15.7621 RE06225	0.8746	0.036833	up		evm.TU.Hic_asm_0.382 gene-Aco08602 evm.TU.scaffold310.6463 RE11563	1.1229	0.0430207	up		evm.TU.Hic_asm_14.43 gene-Aco07184 evm.TU.scaffold34.8506 RE05066	0.3285	0.0429132	up
evm.TU.Hic_asm_3.665 gene-Aco14418 evm.TU.scaffold121.10226 RE15016	0.6473	0.036833	up		evm.TU.Hic_asm_11.260 gene-Aco22425 evm.TU.scaffold199.7328 RE06103	0.1803	0.0430207	up		evm.TU.Hic_asm_3.1193 gene-Aco15361 evm.TU.scaffold337.1916 RE02981	0.9502	0.0429132	up
evm.TU.Hic_asm_11.603 gene-Aco10335 evm.TU.scaffold1.4870 RE15370	1.3779	0.036833	up		evm.TU.Hic_asm_4.193 gene-Aco16848 evm.TU.scaffold217.4650 RE13209	0.936	0.0430207	up		evm.TU.Hic_asm_6.1012 gene-Aco16171 evm.TU.scaffold182.3592 RE16519	1.1071	0.0429132	up
evm.TU.Hic_asm_12.48 gene-Aco26422 evm.TU.scaffold20.5986 RE00017	0.7726	0.036833	up		evm.TU.Hic_asm_9.87 gene-Aco21020 evm.TU.scaffold3.9859 RE13096	0.8727	0.0430207	up		evm.TU.Hic_asm_8.807 gene-Aco21382 evm.TU.scaffold7.6323 RE02302	2.1155	0.0429132	up
evm.TU.Hic_asm_9.118 gene-Aco31137 evm.TU.ctg1580_pilon_pilon.1 RE03965	0.1598	0.036833	up		evm.TU.Hic_asm_7.610 gene-Aco02556 evm.TU.scaffold17.1822 RE07862	0.4467	0.0430207	up		evm.TU.Hic_asm_8.855 gene-Aco01296 evm.TU.scaffold162.9028 RE15781	1.112	0.0429132	up
evm.TU.Hic_asm_0.630 gene-Aco09615 evm.TU.scaffold68.12095 RE08681	0.2599	0.036833	up		evm.TU.Hic_asm_6.723 gene-Aco06236 evm.TU.scaffold28.7909 RE02358	0.8666	0.0430207	up		evm.TU.Hic_asm_11.300 gene-Aco22578 evm.TU.scaffold49.9543 RE09358	0.9321	0.0429132	up
evm.TU.Hic_asm_5.227 gene-Aco11997 evm.TU.scaffold29.8700 RE01181	0.2959	0.036833	up		evm.TU.Hic_asm_4.218 gene-Aco09839 evm.TU.scaffold1.4825 RE04965	1.202	0.0430207	up		evm.TU.Hic_asm_8.652 gene-Aco01971 evm.TU.scaffold2.10626 RE13827	0.3475	0.0429132	up
evm.TU.Hic_asm_7.741 gene-Aco03892 evm.TU.ctg602_pilon_pilon.3 RE09884	0.4176	0.036833	up		evm.TU.Hic_asm_3.413 gene-Aco14370 evm.TU.ctg1330_pilon_pilon.2 RE01939	0.5571	0.0430207	up		evm.TU.Hic_asm_6.996 gene-Aco16658 evm.TU.scaffold67.12081 RE00450	1.8697	0.0429132	up
evm.TU.Hic_asm_8.1436 gene-Aco00493 evm.TU.scaffold242.11172 RE14537	1.2062	0.036833	up		evm.TU.Hic_asm_2.119 gene-Aco28999 evm.TU.scaffold647.8989 RE00990	0.2252	0.0430207	up		evm.TU.Hic_asm_10.323 gene-Aco26991 evm.TU.ctg209_pilon_pilon.8 RE00473	1.2488	0.0429132	up
evm.TU.Hic_asm_8.1032 gene-Aco31054 evm.TU.scaffold100.9198 RE16878	0.6686	0.036833	up		evm.TU.Hic_asm_4.82 gene-Aco10613 evm.TU.scaffold1.5022 RE14216	0.9961	0.0430207	up		evm.TU.Hic_asm_5.432 gene-Aco11990 evm.TU.scaffold29.8698 RE01189	1.555	0.0429132	up
evm.TU.Hic_asm_8.1659 gene-Aco15745 evm.TU.scaffold6.11470 RE02904	0.6281	0.036833	up		evm.TU.Hic_asm_7.142 gene-Aco19513 evm.TU.scaffold97.8429 RE01437	2.2591	0.0430207	up		evm.TU.Hic_asm_11.761 gene-Aco09709 evm.TU.scaffold22.3605 RE10439	0.1427	0.0429132	up
evm.TU.Hic_asm_14.92 gene-Aco20231 evm.TU.scaffold376.11832 RE17166	0.7611	0.036833	up		evm.TU.Hic_asm_6.164 gene-Aco05607 evm.TU.scaffold25.7379 RE12752	0.3394	0.0430207	up		evm.TU.Hic_asm_0.625 gene-Aco09572 evm.TU.scaffold22.3632 RE07707	0.4733	0.0429132	up
evm.TU.Hic_asm_9.528 gene-Aco20820 evm.TU.scaffold300.6944 RE15089	1.3458	0.036833	up		evm.TU.Hic_asm_14.356 gene-Aco06523 evm.TU.scaffold41.10766 RE10860	0.0777	0.0430207	up		evm.TU.Hic_asm_3.1083 gene-Aco15529 evm.TU.scaffold82.8207 RE10178	0.4685	0.0429132	up
evm.TU.Hic_asm_3.197 gene-Aco14561 evm.TU.scaffold213.6690 RE10648	0.6536	0.036833	up		evm.TU.Hic_asm_7.115 gene-Aco04872 evm.TU.scaffold8.14465 RE04118	0.6818	0.0430207	up		evm.TU.Hic_asm_13.146 gene-Aco08153 evm.TU.scaffold182.3588 RE01698	5.655	0.0429132	up
evm.TU.Hic_asm_6.1033 gene-Aco06225 evm.TU.scaffold633.8608 RE02744	4.2821	0.036833	up		evm.TU.Hic_asm_5.304 gene-Aco08132 evm.TU.scaffold260.13658 RE13528	2.0655	0.0430207	up		evm.TU.Hic_asm_12.347 gene-Aco09856 evm.TU.scaffold1.4813 RE04956	0.5459	0.0429132	up
evm.TU.Hic_asm_6.1012 gene-Aco16171 evm.TU.scaffold182.3592 RE16519	3.7413	0.036833	up		evm.TU.Hic_asm_8.876 gene-Aco00055 evm.TU.ctg1575_pilon_pilon.1 RE02428	1.0946	0.0430207	up		evm.TU.Hic_asm_7.1023 gene-Aco29194 evm.TU.scaffold14.621 RE13277	1.8311	0.0429132	up
evm.TU.Hic_asm_8.807 gene-Aco21382 evm.TU.scaffold7.6323 RE02302	0.5529	0.036833	up		evm.TU.Hic_asm_13.402 gene-Aco12158 evm.TU.scaffold15.2290 RE11432	0.9434	0.0430207	up		evm.TU.Hic_asm_11.260 gene-Aco22425 evm.TU.scaffold199.7328 RE06103	0.6372	0.0429132	up
evm.TU.Hic_asm_8.974 gene-Aco00849 evm.TU.scaffold50.1058 RE13805	4.6908	0.036833	up		evm.TU.Hic_asm_12.410 gene-Aco24902 evm.TU.scaffold274.676 RE16622	2.8546	0.0430207	up		evm.TU.Hic_asm_4.193 gene-Aco16848 evm.TU.scaffold217.4650 RE13209	0.8183	0.0429132	up
evm.TU.Hic_asm_8.855 gene-Aco01296 evm.TU.scaffold162.9028 RE15781	1.3064	0.036833	up		evm.TU.Hic_asm_6.403 gene-Aco19791 evm.TU.scaffold25.7383 RE12756	0.6782	0.0430207	up		evm.TU.Hic_asm_9.87 gene-Aco21020 evm.TU.scaffold3.9859 RE13096	0.439	0.0429132	up
evm.TU.Hic_asm_11.300 gene-Aco22578 evm.TU.scaffold49.9543 RE09358	0.5038	0.036833	up		evm.TU.Hic_asm_4.396 gene-Aco16712 evm.TU.scaffold161.12742 RE09271	0.8836	0.0430207	up		evm.TU.Hic_asm_7.610 gene-Aco02556 evm.TU.scaffold17.1822 RE07862	0.3145	0.0429132	up
evm.TU.Hic_asm_8.1161 gene-Aco02308 evm.TU.scaffold2.7998 RE15888	0.287	0.036833	up		evm.TU.Hic_asm_6.1362 gene-Aco05142 evm.TU.scaffold104.8993 RE09701	3.266	0.0430207	up		evm.TU.Hic_asm_6.723 gene-Aco06236 evm.TU.scaffold28.7909 RE02358	0.3765	0.0429132	up
evm.TU.Hic_asm_5.432 gene-Aco11990 evm.TU.scaffold29.8698 RE01189	0.5622	0.036833	up		evm.TU.Hic_asm_7.1383 gene-Aco05009 evm.TU.scaffold8.14501 RE05740	1.3547	0.0430207	up		evm.TU.Hic_asm_8.453 gene-Aco22323 evm.TU.scaffold346.2889 RE07871	1.0305	0.0429132	up
evm.TU.Hic_asm_4.417 gene-Aco26687 evm.TU.ctg3864_pilon_pilon.1 RE16139	0.4199	0.036833	up		evm.TU.Hic_asm_0.60 gene-Aco09422 evm.TU.scaffold68.2628 RE10006	0.4489	0.0430207	up		evm.TU.Hic_asm_3.413 gene-Aco14370 evm.TU.ctg1330_pilon_pilon.2 RE01939	0.6687	0.0429132	up
evm.TU.Hic_asm_3.1083 gene-Aco15529 evm.TU.scaffold82.8207 RE10178	0.5777	0.036833	up		evm.TU.Hic_asm_6.319 gene-Aco06136 evm.TU.scaffold25.7423 RE11159	0.6717	0.0430207	up		evm.TU.Hic_asm_2.119 gene-Aco28999 evm.TU.scaffold647.8989 RE00990	0.1862	0.0429132	up
evm.TU.Hic_asm_6.1089 gene-Aco06002 evm.TU.scaffold141.688 RE07407	0.3741	0.036833	up		evm.TU.Hic_asm_12.1048 gene-Aco25031 evm.TU.ctg691_pilon_pilon.5 RE11022	0.1187	0.0430207	up		evm.TU.Hic_asm_8.1019 gene-Aco00231 evm.TU.scaffold2.8088 RE14428	1.0264	0.0429132	up
evm.TU.Hic_asm_12.347 gene-Aco09856 evm.TU.scaffold1.4813 RE04956	0.2778	0.036833	up		evm.TU.Hic_asm_8.1219 gene-Aco00232 evm.TU.scaffold2.8060 RE14426	0.399	0.0430207	up		evm.TU.Hic_asm_4.82 gene-Aco10613 evm.TU.scaffold1.5022 RE14216	0.2585	0.0429132	up
evm.TU.Hic_asm_7.1287 gene-Aco03778 evm.TU.scaffold55.1433 RE04093	2.3929	0.036833	up		evm.TU.Hic_asm_1.457_evm.TU.Hic_asm_1.458 gene-Aco07660 evm.TU.scaffold240.9307 RE07583	1.5253	0.0430207	up		evm.TU.Hic_asm_7.142 gene-Aco19513 evm.TU.scaffold97.8429 RE01437	1.1761	0.0429132	up
evm.TU.Hic_asm_6.139 gene-Aco11808 evm.TU.scaffold102.8137 RE04337	0.3166	0.036833	up		evm.TU.Hic_asm_0.473 gene-Aco14400 evm.TU.scaffold208.7756 RE09954	1.2552	0.0430207	up		evm.TU.Hic_asm_6.164 gene-Aco05607 evm.TU.scaffold25.7379 RE12752	0.8755	0.0429132	up
evm.TU.Hic_asm_11.260 gene-Aco22425 evm.TU.scaffold199.7328 RE06103	4.143	0.036833	up		evm.TU.Hic_asm_8.1288 gene-Aco07601 evm.TU.scaffold51.10121 RE11923	0.7354	0.0430207	up		evm.TU.Hic_asm_9.138 gene-Aco19646 evm.TU.scaffold197.391 RE10605	0.5515	0.0429132	up
evm.TU.Hic_asm_10.21 gene-Aco26425 evm.TU.scaffold160.2039 RE05471	4.9707	0.036833	up		evm.TU.Hic_asm_9.517 gene-Aco19620 evm.TU.scaffold420.12947 RE01467	0.4585	0.0430207	up		evm.TU.Hic_asm_7.115 gene-Aco04872 evm.TU.scaffold8.14465 RE04118	0.7902	0.0429132	up
evm.TU.Hic_asm_13.833 gene-Aco13209 evm.TU.scaffold5.13474 RE05240	1.6379	0.036833	up		evm.TU.Hic_asm_12.618 gene-Aco26376 evm.TU.scaffold304.3820 RE16766	0.283	0.0430207	up		evm.TU.Hic_asm_5.304 gene-Aco08132 evm.TU.scaffold260.13658 RE13528	4.4689	0.0429132	up
evm.TU.Hic_asm_11.1098 gene-Aco21818 evm.TU.scaffold26.5410 RE13920	0.4254	0.036833	up		evm.TU.Hic_asm_6.813 gene-Aco05205 evm.TU.ctg597_pilon_pilon.1 RE09719	1.3875	0.0430207	up		evm.TU.Hic_asm_8.876 gene-Aco00055 evm.TU.ctg1575_pilon_pilon.1 RE02428	1.33	0.0429132	up
evm.TU.Hic_asm_3.413 gene-Aco14370 evm.TU.ctg1330_pilon_pilon.2 RE01939	0.3568	0.036833	up		evm.TU.Hic_asm_7.225 gene-Aco03520 evm.TU.scaffold16.2703 RE00294	0.4247	0.0430207	up		evm.TU.Hic_asm_13.402 gene-Aco12158 evm.TU.scaffold15.2290 RE11432	0.194	0.0429132	up
evm.TU.Hic_asm_2.119 gene-Aco28999 evm.TU.scaffold647.8989 RE00990	5.0351	0.036833	up		evm.TU.Hic_asm_7.456 gene-Aco04523 evm.TU.scaffold27.7113 RE04133	0.5358	0.0430207	up		evm.TU.Hic_asm_12.410 gene-Aco24902 evm.TU.scaffold274.676 RE16622	1.1729	0.0429132	up
evm.TU.Hic_asm_8.1019 gene-Aco00231 evm.TU.scaffold2.8088 RE14428	0.2243	0.036833	up		evm.TU.Hic_asm_10.695 gene-Aco27738 evm.TU.scaffold19.3999 RE07310	1.6276	0.0430207	up		evm.TU.Hic_asm_6.403 gene-Aco19791 evm.TU.scaffold25.7383 RE12756	0.8372	0.0429132	up
evm.TU.Hic_asm_4.82 gene-Aco10613 evm.TU.scaffold1.5022 RE14216	0.5566	0.036833	up		evm.TU.Hic_asm_1.442 gene-Aco08202 evm.TU.scaffold11.3276 RE04167	1.5748	0.0430207	up		evm.TU.Hic_asm_12.536 gene-Aco25417 evm.TU.scaffold107.112 RE16009	1.2141	0.0429132	up
evm.TU.Hic_asm_11.328 gene-Aco22794 evm.TU.scaffold296.3572 RE09463	3.4662	0.036833	up		evm.TU.Hic_asm_14.821 gene-Aco03499 evm.TU.scaffold20.5971 RE16850	2.7027	0.0430207	up		evm.TU.Hic_asm_6.1362 gene-Aco05142 evm.TU.scaffold104.8993 RE09701	3.8513	0.0429132	up
evm.TU.Hic_asm_7.142 gene-Aco19513 evm.TU.scaffold97.8429 RE01437	4.0923	0.036833	up		evm.TU.Hic_asm_3.113 gene-Aco14017 evm.TU.scaffold63.11589 RE14930	4.2348	0.0430207	up		evm.TU.Hic_asm_7.1383 gene-Aco05009 evm.TU.scaffold8.14501 RE05740	0.5043	0.0429132	up
evm.TU.Hic_asm_9.138 gene-Aco19646 evm.TU.scaffold197.391 RE10605	0.2433	0.036833	up		evm.TU.Hic_asm_5.411 gene-Aco12015 evm.TU.ctg709_pilon_pilon.5 RE01174	0.4726	0.0430207	up		evm.TU.Hic_asm_0.60 gene-Aco09422 evm.TU.scaffold68.2628 RE10006	0.9502	0.0429132	up
evm.TU.Hic_asm_14.356 gene-Aco06523 evm.TU.scaffold41.10766 RE10860	5.012	0.036833	up		evm.TU.Hic_asm_6.1263 gene-Aco05770 evm.TU.scaffold54.10306 RE08716	0.2915	0.0430207	up		evm.TU.Hic_asm_12.213 gene-Aco20800 evm.TU.scaffold217.4646 RE15551	1.5965	0.0429132	up
evm.TU.Hic_asm_5.304 gene-Aco08132 evm.TU.scaffold260.13658 RE13528	2.5331	0.036833	up		evm.TU.Hic_asm_8.1338 gene-Aco18017 evm.TU.scaffold48.11106 RE03032	0.2725	0.0430207	up		evm.TU.Hic_asm_1.298 gene-Aco23642 evm.TU.scaffold9.302 RE04616	5.4558	0.0429132	up
evm.TU.Hic_asm_8.876 gene-Aco00055 evm.TU.ctg1575_pilon_pilon.1 RE02428	0.5415	0.036833	up		evm.TU.Hic_asm_10.68 gene-Aco27538 evm.TU.ctg1015_pilon_pilon.1 RE12127	1.6876	0.0430207	up		evm.TU.Hic_asm_6.319 gene-Aco06136 evm.TU.scaffold25.7423 RE11159	1.317	0.0429132	up
evm.TU.Hic_asm_3.62 gene-Aco14317 evm.TU.scaffold6.11340 RE03371	0.3072	0.036833	up		evm.TU.Hic_asm_3.788 gene-Aco22335 evm.TU.scaffold145.8179 RE10460	3.0134	0.0430207	up		evm.TU.Hic_asm_12.1048 gene-Aco25031 evm.TU.ctg691_pilon_pilon.5 RE11022	0.1141	0.0429132	up
evm.TU.Hic_asm_1.168 gene-Aco15900 evm.TU.scaffold226.5570 RE15544	0.265	0.036833	up		evm.TU.Hic_asm_5.420 gene-Aco12020 evm.TU.scaffold29.8681 RE01148	0.229	0.0430207	up		evm.TU.Hic_asm_7.29 gene-Aco04913 evm.TU.scaffold8.14425 RE16987	0.2304	0.0429132	up
evm.TU.Hic_asm_6.403 gene-Aco19791 evm.TU.scaffold25.7383 RE12756	1.3285	0.036833	up		evm.TU.Hic_asm_12.92 gene-Aco26169 evm.TU.ctg815_pilon_pilon.2 RE05777	0.6464	0.0430207	up		evm.TU.Hic_asm_1.457_evm.TU.Hic_asm_1.458 gene-Aco07660 evm.TU.scaffold240.9307 RE07583	1.3558	0.0429132	up
evm.TU.Hic_asm_6.1362 gene-Aco05142 evm.TU.scaffold104.8993 RE09701	1.2863	0.036833	up		evm.TU.Hic_asm_8.1713 gene-Aco17722 evm.TU.scaffold4.12542 RE09647	0.5999	0.0430207	up		evm.TU.Hic_asm_4.300 gene-Aco09828 evm.TU.scaffold1.4833 RE15328	1.4421	0.0429132	up
evm.TU.Hic_asm_7.1383 gene-Aco05009 evm.TU.scaffold8.14501 RE05740	1.1361	0.036833	up		evm.TU.Hic_asm_3.863 gene-Aco13119 evm.TU.scaffold5.13460 RE02799	0.8627	0.0430207	up		evm.TU.Hic_asm_11.353 gene-Aco21587 evm.TU.scaffold509.7528 RE09311	0.9585	0.0429132	up
evm.TU.Hic_asm_3.343 gene-Aco14151 evm.TU.scaffold21.4689 RE06689	0.1829	0.036833	up		evm.TU.Hic_asm_9.1341 gene-Aco20591 evm.TU.scaffold559.3482 RE14503	2.6131	0.0430207	up		evm.TU.Hic_asm_0.253 gene-Aco18859 evm.TU.scaffold14.2583 RE06373	4.6362	0.0429132	up
evm.TU.Hic_asm_9.491 gene-Aco19864 evm.TU.scaffold125.12661 RE12257	0.287	0.036833	up		evm.TU.Hic_asm_13.471 gene-Aco13214 evm.TU.scaffold110.3678 RE05237	0.9479	0.0430207	up		evm.TU.Hic_asm_7.225 gene-Aco03520 evm.TU.scaffold16.2703 RE00294	0.4195	0.0429132	up
evm.TU.Hic_asm_12.1048 gene-Aco25031 evm.TU.ctg691_pilon_pilon.5 RE11022	0.6221	0.036833	up		evm.TU.Hic_asm_10.349 gene-Aco26652 evm.TU.scaffold40.4486 RE05432	0.8155	0.0430207	up		evm.TU.Hic_asm_7.456 gene-Aco04523 evm.TU.scaffold27.7113 RE04133	0.1764	0.0429132	up
evm.TU.Hic_asm_7.29 gene-Aco04913 evm.TU.scaffold8.14425 RE16987	0.6328	0.036833	up		evm.TU.Hic_asm_13.872 gene-Aco20917 evm.TU.scaffold3.2443 RE04057	0.6713	0.0430207	up		evm.TU.Hic_asm_7.369 gene-Aco02846 evm.TU.scaffold17.1722 RE07805	0.5476	0.0429132	up
evm.TU.Hic_asm_1.457_evm.TU.Hic_asm_1.458 gene-Aco07660 evm.TU.scaffold240.9307 RE07583	5.1874	0.036833	up		evm.TU.Hic_asm_3.487 gene-Aco07738 evm.TU.scaffold51.10138 RE07515	5.9195	0.0430207	up		evm.TU.Hic_asm_1.442 gene-Aco08202 evm.TU.scaffold11.3276 RE04167	0.9349	0.0429132	up
evm.TU.Hic_asm_6.967 gene-Aco06235 evm.TU.scaffold28.7910 RE10324	0.2985	0.036833	up		evm.TU.Hic_asm_3.987 gene-Aco05809 evm.TU.scaffold54.10327 RE08740	6.7991	0.0430207	up		evm.TU.Hic_asm_14.821 gene-Aco03499 evm.TU.scaffold20.5971 RE16850	4.7251	0.0429132	up
evm.TU.Hic_asm_0.473 gene-Aco14400 evm.TU.scaffold208.7756 RE09954	3.1712	0.036833	up		evm.TU.Hic_asm_9.383 gene-Aco20793 evm.TU.scaffold197.5500 RE10558	0.8762	0.0430207	up		evm.TU.Hic_asm_3.113 gene-Aco14017 evm.TU.scaffold63.11589 RE14930	3.2751	0.0429132	up
evm.TU.Hic_asm_8.1288 gene-Aco07601 evm.TU.scaffold51.10121 RE11923	0.9831	0.036833	up		evm.TU.Hic_asm_9.1153 gene-Aco31017 evm.TU.scaffold269.8219 RE05306	0.0937	0.0430207	up		evm.TU.Hic_asm_5.411 gene-Aco12015 evm.TU.ctg709_pilon_pilon.5 RE01174	0.1183	0.0429132	up
evm.TU.Hic_asm_11.353 gene-Aco21587 evm.TU.scaffold509.7528 RE09311	0.2533	0.036833	up		evm.TU.Hic_asm_6.950 gene-Aco11814 evm.TU.scaffold102.2591 RE04343	0.6179	0.0430207	up		evm.TU.Hic_asm_11.1076 gene-Aco08848 evm.TU.scaffold46.10551 RE12842	1.6092	0.0429132	up
evm.TU.Hic_asm_9.517 gene-Aco19620 evm.TU.scaffold420.12947 RE01467	0.9098	0.036833	up		evm.TU.Hic_asm_7.791 gene-Aco03267 evm.TU.scaffold16.2752 RE03907	0.8104	0.0430207	up		evm.TU.Hic_asm_6.1263 gene-Aco05770 evm.TU.scaffold54.10306 RE08716	0.2562	0.0429132	up
evm.TU.Hic_asm_12.618 gene-Aco26376 evm.TU.scaffold304.3820 RE16766	4.0799	0.036833	up		evm.TU.Hic_asm_6.978 gene-Aco06164 evm.TU.scaffold25.7398 RE00811	0.9423	0.0430207	up		evm.TU.Hic_asm_8.1338 gene-Aco18017 evm.TU.scaffold48.11106 RE03032	0.456	0.0429132	up
evm.TU.Hic_asm_9.86 gene-Aco21014 evm.TU.scaffold111.5133 RE03101	4.9182	0.036833	up		evm.TU.Hic_asm_12.968 gene-Aco26173 evm.TU.scaffold424.13314 RE05775	1.3648	0.0430207	up		evm.TU.Hic_asm_0.1085 gene-Aco02150 evm.TU.scaffold234.14772 RE09849	1.7414	0.0429132	up
evm.TU.Hic_asm_3.1013 gene-Aco14831 evm.TU.scaffold227.3560 RE08567	2.6576	0.036833	up		evm.TU.Hic_asm_5.196 gene-Aco12076 evm.TU.scaffold221.6346 RE01629	1.4352	0.0430207	up		evm.TU.Hic_asm_10.68 gene-Aco27538 evm.TU.ctg1015_pilon_pilon.1 RE12127	1.6012	0.0429132	up
evm.TU.Hic_asm_14.398 gene-Aco06286 evm.TU.scaffold34.8476 RE13370	0.2658	0.036833	up		evm.TU.Hic_asm_7.1348 gene-Aco04979 evm.TU.scaffold238.5197 RE08954	0.4091	0.0430207	up		evm.TU.Hic_asm_5.339 gene-Aco16170 evm.TU.scaffold182.3591 RE16520	0.6912	0.0429132	up
evm.TU.Hic_asm_14.310 gene-Aco06308 evm.TU.scaffold109.14875 RE10300	0.3645	0.036833	up		evm.TU.Hic_asm_7.617 gene-Aco03981 evm.TU.scaffold8.14374 RE08985	0.4952	0.0430207	up		evm.TU.Hic_asm_5.447 gene-Aco27545 evm.TU.scaffold221.6356 RE00003	0.5826	0.0429132	up
evm.TU.Hic_asm_10.695 gene-Aco27738 evm.TU.scaffold19.3999 RE07310	0.3698	0.036833	up		evm.TU.Hic_asm_5.783 gene-Aco15035 evm.TU.scaffold178.14096 RE09951	2.3613	0.0430207	up		evm.TU.Hic_asm_3.46 gene-Aco14182 evm.TU.scaffold385.11943 RE06678	0.3304	0.0429132	up
evm.TU.Hic_asm_5.659 gene-Aco12890 evm.TU.scaffold209.1834 RE00414	3.7147	0.036833	up		evm.TU.Hic_asm_14.657 gene-Aco07414 evm.TU.scaffold23.4351 RE05086	0.4363	0.0430207	up		evm.TU.Hic_asm_4.426 gene-Aco16674 evm.TU.scaffold67.12080 RE03593	0.6844	0.0429132	up
evm.TU.Hic_asm_1.442 gene-Aco08202 evm.TU.scaffold11.3276 RE04167	0.3389	0.036833	up		evm.TU.Hic_asm_10.940 gene-Aco26539 evm.TU.scaffold12.1268 RE12054	0.2111	0.0430207	up		evm.TU.Hic_asm_8.1713 gene-Aco17722 evm.TU.scaffold4.12542 RE09647	0.9846	0.0429132	up
evm.TU.Hic_asm_14.821 gene-Aco03499 evm.TU.scaffold20.5971 RE16850	1.3403	0.036833	up		evm.TU.Hic_asm_2.66 gene-Aco29101 evm.TU.scaffold55.12760 RE13329	2.3392	0.0430207	up		evm.TU.Hic_asm_9.1341 gene-Aco20591 evm.TU.scaffold559.3482 RE14503	8.3474	0.0429132	up
evm.TU.Hic_asm_3.113 gene-Aco14017 evm.TU.scaffold63.11589 RE14930	1.5655	0.036833	up		evm.TU.Hic_asm_0.799 gene-Aco08686 evm.TU.ctg903_pilon_pilon.1 RE12334	3.4374	0.0430207	up		evm.TU.Hic_asm_13.471 gene-Aco13214 evm.TU.scaffold110.3678 RE05237	2.8671	0.0429132	up
evm.TU.Hic_asm_8.1604 gene-Aco24565 evm.TU.scaffold297.12414 RE03153	3.6413	0.036833	up		evm.TU.Hic_asm_0.14 gene-Aco30638 evm.TU.scaffold70.192 RE03454	2.6757	0.0430207	up		evm.TU.Hic_asm_10.349 gene-Aco26652 evm.TU.scaffold40.4486 RE05432	0.8857	0.0429132	up
evm.TU.Hic_asm_5.411 gene-Aco12015 evm.TU.ctg709_pilon_pilon.5 RE01174	0.3617	0.036833	up		evm.TU.Hic_asm_7.1141 gene-Aco03549 evm.TU.scaffold146.1116 RE13480	1.8256	0.0430207	up		evm.TU.Hic_asm_3.487 gene-Aco07738 evm.TU.scaffold51.10138 RE07515	0.4458	0.0429132	up
evm.TU.Hic_asm_6.1263 gene-Aco05770 evm.TU.scaffold54.10306 RE08716	0.3611	0.036833	up		evm.TU.Hic_asm_2.49 gene-Aco17078 evm.TU.scaffold81.1332 RE11964	1.1101	0.0430207	up		evm.TU.Hic_asm_3.987 gene-Aco05809 evm.TU.scaffold54.10327 RE08740	0.9946	0.0429132	up
evm.TU.Hic_asm_8.1338 gene-Aco18017 evm.TU.scaffold48.11106 RE03032	0.3045	0.036833	up		evm.TU.Hic_asm_11.119 gene-Aco25019 evm.TU.scaffold20.5922 RE15973	0.5961	0.0430207	up		evm.TU.Hic_asm_9.1153 gene-Aco31017 evm.TU.scaffold269.8219 RE05306	0.6861	0.0429132	up
evm.TU.Hic_asm_10.68 gene-Aco27538 evm.TU.ctg1015_pilon_pilon.1 RE12127	0.2329	0.036833	up		evm.TU.Hic_asm_1.496 gene-Aco07899 evm.TU.scaffold21.4794 RE13575	0.2719	0.0430207	up		evm.TU.Hic_asm_6.950 gene-Aco11814 evm.TU.scaffold102.2591 RE04343	0.158	0.0429132	up
evm.TU.Hic_asm_8.27 gene-Aco00596 evm.TU.scaffold537.4597 RE14345	3.7926	0.036833	up		evm.TU.Hic_asm_0.214 gene-Aco30163 evm.TU.scaffold33.11885 RE11974	4.2412	0.0430207	up		evm.TU.Hic_asm_12.968 gene-Aco26173 evm.TU.scaffold424.13314 RE05775	1.4978	0.0429132	up
evm.TU.Hic_asm_5.447 gene-Aco27545 evm.TU.scaffold221.6356 RE00003	2.2776	0.036833	up		evm.TU.Hic_asm_11.779 gene-Aco21386 evm.TU.scaffold442.7533 RE13586	0.3012	0.0430207	up		evm.TU.Hic_asm_5.196 gene-Aco12076 evm.TU.scaffold221.6346 RE01629	1.0034	0.0429132	up
evm.TU.Hic_asm_3.46 gene-Aco14182 evm.TU.scaffold385.11943 RE06678	0.3968	0.036833	up		evm.TU.Hic_asm_14.926 gene-Aco06504 evm.TU.ctg424_pilon_pilon.6 RE10855	0.2899	0.0430207	up		evm.TU.Hic_asm_7.1348 gene-Aco04979 evm.TU.scaffold238.5197 RE08954	0.3116	0.0429132	up
evm.TU.Hic_asm_4.426 gene-Aco16674 evm.TU.scaffold67.12080 RE03593	0.1884	0.036833	up		evm.TU.Hic_asm_8.450 gene-Aco07756 evm.TU.scaffold441.142 RE11883	0.6353	0.0430207	up		evm.TU.Hic_asm_6.1209 gene-Aco06026 evm.TU.scaffold25.7363 RE07434	1.1862	0.0429132	up
evm.TU.Hic_asm_8.1713 gene-Aco17722 evm.TU.scaffold4.12542 RE09647	0.1293	0.036833	up		evm.TU.Hic_asm_2.45 gene-Aco27898 evm.TU.ctg680_pilon_pilon.5 RE14871	0.7165	0.0430207	up		evm.TU.Hic_asm_7.617 gene-Aco03981 evm.TU.scaffold8.14374 RE08985	0.2162	0.0429132	up
evm.TU.Hic_asm_9.1341 gene-Aco20591 evm.TU.scaffold559.3482 RE14503	3.1114	0.036833	up		evm.TU.Hic_asm_2.13 gene-Aco29944 evm.TU.scaffold13.11786 RE13977	0.7568	0.0430207	up		evm.TU.Hic_asm_14.657 gene-Aco07414 evm.TU.scaffold23.4351 RE05086	0.4112	0.0429132	up
evm.TU.Hic_asm_14.1006 gene-Aco06464 evm.TU.scaffold34.13049 RE01096	2.9249	0.036833	up		evm.TU.Hic_asm_9.910 gene-Aco16841 evm.TU.scaffold217.4647 RE00083	1.0384	0.0430207	up		evm.TU.Hic_asm_10.940 gene-Aco26539 evm.TU.scaffold12.1268 RE12054	0.3674	0.0429132	up
evm.TU.Hic_asm_10.349 gene-Aco26652 evm.TU.scaffold40.4486 RE05432	4.7672	0.036833	up		evm.TU.Hic_asm_9.1342 gene-Aco11109 evm.TU.scaffold126.734 RE12562	4.9293	0.0430207	up		evm.TU.Hic_asm_10.1027 gene-Aco12562 evm.TU.scaffold114.3077 RE01538	3.9795	0.0429132	up
evm.TU.Hic_asm_9.785 gene-Aco19470 evm.TU.scaffold197.6543 RE04813	0.5801	0.036833	up		evm.TU.Hic_asm_6.1277 gene-Aco11458 evm.TU.scaffold252.11613 RE06952	0.8305	0.0430207	up		evm.TU.Hic_asm_2.66 gene-Aco29101 evm.TU.scaffold55.12760 RE13329	1.4799	0.0429132	up
evm.TU.Hic_asm_13.872 gene-Aco20917 evm.TU.scaffold3.2443 RE04057	0.6446	0.036833	up		evm.TU.Hic_asm_7.813 gene-Aco27984 evm.TU.scaffold63.10827 RE07206	0.8199	0.0430207	up		evm.TU.Hic_asm_0.799 gene-Aco08686 evm.TU.ctg903_pilon_pilon.1 RE12334	4.7307	0.0429132	up
evm.TU.Hic_asm_7.55 gene-Aco12046 evm.TU.scaffold212.274 RE14124	0.6642	0.036833	up		evm.TU.Hic_asm_3.217 gene-Aco27229 evm.TU.scaffold323.5111 RE07147	4.3563	0.0430207	up		evm.TU.Hic_asm_12.994 gene-Aco25100 evm.TU.scaffold197.14283 RE16121	0.3729	0.0429132	up
evm.TU.Hic_asm_9.383 gene-Aco20793 evm.TU.scaffold197.5500 RE10558	3.8429	0.036833	up		evm.TU.Hic_asm_5.702 gene-Aco12134 evm.TU.scaffold15.2277 RE01641	0.7092	0.0430207	up		evm.TU.Hic_asm_4.745 gene-Aco16851 evm.TU.scaffold62.38 RE03622	0.3386	0.0429132	up
evm.TU.Hic_asm_9.1153 gene-Aco31017 evm.TU.scaffold269.8219 RE05306	0.5287	0.036833	up		evm.TU.Hic_asm_8.1135 gene-Aco17702 evm.TU.scaffold4.12588 RE12620	2.2389	0.0430207	up		evm.TU.Hic_asm_0.14 gene-Aco30638 evm.TU.scaffold70.192 RE03454	4.1956	0.0429132	up
evm.TU.Hic_asm_6.950 gene-Aco11814 evm.TU.scaffold102.2591 RE04343	0.1866	0.036833	up		evm.TU.Hic_asm_10.492 gene-Aco27627 evm.TU.scaffold202.2512 RE01055	0.7976	0.0430207	up		evm.TU.Hic_asm_9.167 gene-Aco31079 evm.TU.scaffold100.14032 RE07803	0.5617	0.0429132	up
evm.TU.Hic_asm_7.1348 gene-Aco04979 evm.TU.scaffold238.5197 RE08954	0.2105	0.036833	up		evm.TU.Hic_asm_8.3 gene-Aco03645 evm.TU.scaffold94.4523 RE01265	1.1984	0.0430207	up		evm.TU.Hic_asm_1.448 gene-Aco07681 evm.TU.scaffold236.982 RE06539	0.4875	0.0429132	up
evm.TU.Hic_asm_8.1211 gene-Aco17027 evm.TU.scaffold74.3701 RE09626	1.2054	0.036833	up		evm.TU.Hic_asm_8.1853 gene-Aco26011 evm.TU.scaffold101.14100 RE16029	0.4778	0.0430207	up		evm.TU.Hic_asm_2.49 gene-Aco17078 evm.TU.scaffold81.1332 RE11964	6.9905	0.0429132	up
evm.TU.Hic_asm_14.657 gene-Aco07414 evm.TU.scaffold23.4351 RE05086	0.571	0.036833	up		evm.TU.Hic_asm_12.696 gene-Aco02194 evm.TU.ctg648_pilon_pilon.6 RE04391	0.6632	0.0430207	up		evm.TU.Hic_asm_1.496 gene-Aco07899 evm.TU.scaffold21.4794 RE13575	0.1201	0.0429132	up
evm.TU.Hic_asm_1.956 gene-Aco09851 evm.TU.scaffold185.9285 RE15162	3.9521	0.036833	up		evm.TU.Hic_asm_6.861 gene-Aco05111 evm.TU.scaffold43.11684 RE09695	0.4568	0.0430207	up		evm.TU.Hic_asm_0.214 gene-Aco30163 evm.TU.scaffold33.11885 RE11974	5.7612	0.0429132	up
evm.TU.Hic_asm_10.940 gene-Aco26539 evm.TU.scaffold12.1268 RE12054	0.6518	0.036833	up		evm.TU.Hic_asm_5.622 gene-Aco12803 evm.TU.scaffold15.2320 RE07005	1.3117	0.0430207	up		evm.TU.Hic_asm_9.1361 gene-Aco31141 evm.TU.scaffold29.5833 RE01496	0.7449	0.0429132	up
evm.TU.Hic_asm_0.799 gene-Aco08686 evm.TU.ctg903_pilon_pilon.1 RE12334	1.2891	0.036833	up		evm.TU.Hic_asm_8.1022 gene-Aco00173 evm.TU.scaffold549.2586 RE13617	0.5328	0.0430207	up		evm.TU.Hic_asm_9.282 gene-Aco20976 evm.TU.scaffold26.12448 RE10768	0.4445	0.0429132	up
evm.TU.Hic_asm_5.334 gene-Aco13036 evm.TU.scaffold227.14976 RE04918	0.3334	0.036833	up		evm.TU.Hic_asm_14.169 gene-Aco28038 evm.TU.scaffold14.534 RE14936	2.1302	0.0430207	up		evm.TU.Hic_asm_8.450 gene-Aco07756 evm.TU.scaffold441.142 RE11883	0.5252	0.0429132	up
evm.TU.Hic_asm_12.994 gene-Aco25100 evm.TU.scaffold197.14283 RE16121	1.9069	0.036833	up		evm.TU.Hic_asm_6.953 gene-Aco05059 evm.TU.scaffold214.5074 RE09762	0.9175	0.0430207	up		evm.TU.Hic_asm_2.45 gene-Aco27898 evm.TU.ctg680_pilon_pilon.5 RE14871	0.4144	0.0429132	up
evm.TU.Hic_asm_7.1141 gene-Aco03549 evm.TU.scaffold146.1116 RE13480	2.959	0.036833	up		evm.TU.Hic_asm_7.1071 gene-Aco02436 evm.TU.scaffold276.757 RE07149	0.4592	0.0430207	up		evm.TU.Hic_asm_2.13 gene-Aco29944 evm.TU.scaffold13.11786 RE13977	5.593	0.0429132	up
evm.TU.Hic_asm_13.718 gene-Aco14095 evm.TU.scaffold276.755 RE03974	1.0077	0.036833	up		evm.TU.Hic_asm_9.501 gene-Aco19761 evm.TU.scaffold586.5281 RE13162	1.0343	0.0430207	up		evm.TU.Hic_asm_13.977 gene-Aco14066 evm.TU.scaffold31.9091 RE03818	0.1528	0.0429132	up
evm.TU.Hic_asm_2.49 gene-Aco17078 evm.TU.scaffold81.1332 RE11964	1.7545	0.036833	up		evm.TU.Hic_asm_11.525 gene-Aco21317 evm.TU.scaffold174.2850 RE13888	0.5444	0.0430207	up		evm.TU.Hic_asm_9.1342 gene-Aco11109 evm.TU.scaffold126.734 RE12562	6.4492	0.0429132	up
evm.TU.Hic_asm_11.119 gene-Aco25019 evm.TU.scaffold20.5922 RE15973	0.9229	0.036833	up		evm.TU.Hic_asm_6.281 gene-Aco27406 evm.TU.scaffold40.9685 RE08590	4.1509	0.0430207	up		evm.TU.Hic_asm_6.1277 gene-Aco11458 evm.TU.scaffold252.11613 RE06952	1.854	0.0429132	up
evm.TU.Hic_asm_1.496 gene-Aco07899 evm.TU.scaffold21.4794 RE13575	1.435	0.036833	up		evm.TU.Hic_asm_10.493 gene-Aco14278 evm.TU.scaffold308.890 RE02504	1.6346	0.0430207	up		evm.TU.Hic_asm_3.217 gene-Aco27229 evm.TU.scaffold323.5111 RE07147	2.9873	0.0429132	up
evm.TU.Hic_asm_9.1361 gene-Aco31141 evm.TU.scaffold29.5833 RE01496	3.7865	0.036833	up		evm.TU.Hic_asm_11.87 gene-Aco21336 evm.TU.scaffold457.3123 RE02525	0.3301	0.0430207	up		evm.TU.Hic_asm_5.702 gene-Aco12134 evm.TU.scaffold15.2277 RE01641	0.6711	0.0429132	up
evm.TU.Hic_asm_11.779 gene-Aco21386 evm.TU.scaffold442.7533 RE13586	4.6077	0.036833	up		evm.TU.Hic_asm_1.493 gene-Aco06228 evm.TU.ctg975_pilon_pilon.7 RE02741	0.6925	0.0430207	up		evm.TU.Hic_asm_8.1135 gene-Aco17702 evm.TU.scaffold4.12588 RE12620	0.5169	0.0429132	up
evm.TU.Hic_asm_14.926 gene-Aco06504 evm.TU.ctg424_pilon_pilon.6 RE10855	0.1946	0.036833	up		evm.TU.Hic_asm_11.17 gene-Aco11143 evm.TU.scaffold459.824 RE02679	3.6099	0.0430207	up		evm.TU.Hic_asm_8.3 gene-Aco03645 evm.TU.scaffold94.4523 RE01265	0.3278	0.0429132	up
evm.TU.Hic_asm_9.282 gene-Aco20976 evm.TU.scaffold26.12448 RE10768	0.2741	0.036833	up		evm.TU.Hic_asm_6.833 gene-Aco12023 evm.TU.scaffold368.15522 RE01157	0.9438	0.0430207	up		evm.TU.Hic_asm_4.293 gene-Aco16784 evm.TU.scaffold217.4665 RE16480	0.5368	0.0429132	up
evm.TU.Hic_asm_13.430 gene-Aco13174 evm.TU.scaffold10.15893 RE05266	1.2223	0.036833	up		evm.TU.Hic_asm_12.185 gene-Aco26381 evm.TU.scaffold107.100 RE16817	2.12	0.0430207	up		evm.TU.Hic_asm_8.1853 gene-Aco26011 evm.TU.scaffold101.14100 RE16029	0.2828	0.0429132	up
evm.TU.Hic_asm_8.450 gene-Aco07756 evm.TU.scaffold441.142 RE11883	4.0095	0.036833	up		evm.TU.Hic_asm_11.419 gene-Aco26258 evm.TU.scaffold70.194 RE11010	0.3244	0.0430207	up		evm.TU.Hic_asm_12.696 gene-Aco02194 evm.TU.ctg648_pilon_pilon.6 RE04391	0.6105	0.0429132	up
evm.TU.Hic_asm_8.78 gene-Aco01455 evm.TU.scaffold307.10220 RE14399	3.3797	0.036833	up		evm.TU.Hic_asm_6.683 gene-Aco08239 evm.TU.scaffold51.10164 RE06529	0.4395	0.0430207	up		evm.TU.Hic_asm_6.861 gene-Aco05111 evm.TU.scaffold43.11684 RE09695	0.286	0.0429132	up
evm.TU.Hic_asm_8.760 gene-Aco00683 evm.TU.scaffold302.8362 RE14470	2.1148	0.036833	up		evm.TU.Hic_asm_7.947 gene-Aco03847 evm.TU.scaffold610.6793 RE08885	0.3195	0.0430207	up		evm.TU.Hic_asm_5.622 gene-Aco12803 evm.TU.scaffold15.2320 RE07005	1.2841	0.0429132	up
evm.TU.Hic_asm_2.13 gene-Aco29944 evm.TU.scaffold13.11786 RE13977	2.7111	0.036833	up		evm.TU.Hic_asm_0.160 gene-Aco09456 evm.TU.ctg2940_pilon_pilon.1 RE10035	0.0862	0.0430207	up		evm.TU.Hic_asm_8.1022 gene-Aco00173 evm.TU.scaffold549.2586 RE13617	0.5062	0.0429132	up
evm.TU.Hic_asm_13.977 gene-Aco14066 evm.TU.scaffold31.9091 RE03818	0.5223	0.036833	up		evm.TU.Hic_asm_12.391 gene-Aco26368 evm.TU.scaffold142.909 RE16760	2.6135	0.0430207	up		evm.TU.Hic_asm_14.169 gene-Aco28038 evm.TU.scaffold14.534 RE14936	2.4215	0.0429132	up
evm.TU.Hic_asm_1.382 gene-Aco28020 evm.TU.scaffold55.6037 RE06758	3.5445	0.036833	up		evm.TU.Hic_asm_8.543 gene-Aco00064 evm.TU.scaffold201.15781 RE02432	0.2396	0.0430207	up		evm.TU.Hic_asm_6.953 gene-Aco05059 evm.TU.scaffold214.5074 RE09762	0.8935	0.0429132	up
evm.TU.Hic_asm_6.10 gene-Aco05162 evm.TU.scaffold208.15523 RE12726	0.3528	0.036833	up		evm.TU.Hic_asm_5.52 gene-Aco02251 evm.TU.ctg1550_pilon_pilon.5 RE08884	6.7224	0.0430207	up		evm.TU.Hic_asm_11.79 gene-Aco21425 evm.TU.scaffold110.3680 RE09328	0.034	0.0429132	up
evm.TU.Hic_asm_6.1277 gene-Aco11458 evm.TU.scaffold252.11613 RE06952	0.2263	0.036833	up		evm.TU.Hic_asm_5.716 gene-Aco12458 evm.TU.scaffold15.2274 RE11257	0.7044	0.0430207	up		evm.TU.Hic_asm_11.1046 gene-Aco17180 evm.TU.scaffold36.15643 RE03182	3.4654	0.0429132	up
evm.TU.Hic_asm_2.675 gene-Aco29108 evm.TU.scaffold493.59 RE13269	0.4545	0.036833	up		evm.TU.Hic_asm_8.1524 gene-Aco17858 evm.TU.scaffold4.12487 RE03406	0.6861	0.0430207	up		evm.TU.Hic_asm_3.1094 gene-Aco14287 evm.TU.scaffold6.11359 RE06668	2.5901	0.0429132	up
evm.TU.Hic_asm_7.1264 gene-Aco03521 evm.TU.scaffold72.25 RE00295	0.9087	0.036833	up		evm.TU.Hic_asm_8.1043 gene-Aco00629 evm.TU.scaffold2.7948 RE15795	0.3194	0.0430207	up		evm.TU.Hic_asm_6.281 gene-Aco27406 evm.TU.scaffold40.9685 RE08590	1.1202	0.0429132	up
evm.TU.Hic_asm_5.87 gene-Aco12894 evm.TU.scaffold209.1830 RE00409	0.4871	0.036833	up		evm.TU.Hic_asm_4.76 gene-Aco10554 evm.TU.scaffold1.5039 RE04213	0.8461	0.0430207	up		evm.TU.Hic_asm_10.493 gene-Aco14278 evm.TU.scaffold308.890 RE02504	6.0418	0.0429132	up
evm.TU.Hic_asm_3.217 gene-Aco27229 evm.TU.scaffold323.5111 RE07147	0.6402	0.036833	up		evm.TU.Hic_asm_3.400 gene-Aco01221 evm.TU.scaffold296.11598 RE02717	6.3694	0.0430207	up		evm.TU.Hic_asm_11.87 gene-Aco21336 evm.TU.scaffold457.3123 RE02525	0.4119	0.0429132	up
evm.TU.Hic_asm_5.702 gene-Aco12134 evm.TU.scaffold15.2277 RE01641	0.3065	0.036833	up		evm.TU.Hic_asm_4.213 gene-Aco31036 evm.TU.ctg2219_pilon_pilon.1 RE15586	0.6599	0.0430207	up		evm.TU.Hic_asm_7.1448 gene-Aco27606 evm.TU.scaffold19.3969 RE02843	1.2325	0.0429132	up
evm.TU.Hic_asm_10.492 gene-Aco27627 evm.TU.scaffold202.2512 RE01055	0.7178	0.036833	up		evm.TU.Hic_asm_9.1372 gene-Aco19527 evm.TU.ctg2387_pilon_pilon.1 RE10548	0.6741	0.0430207	up		evm.TU.Hic_asm_11.17 gene-Aco11143 evm.TU.scaffold459.824 RE02679	5.8131	0.0429132	up
evm.TU.Hic_asm_4.293 gene-Aco16784 evm.TU.scaffold217.4665 RE16480	4.1187	0.036833	up		evm.TU.Hic_asm_1.44 gene-Aco08642 evm.TU.scaffold22.3617 RE10427	1.7206	0.0430207	up		evm.TU.Hic_asm_6.833 gene-Aco12023 evm.TU.scaffold368.15522 RE01157	1.684	0.0429132	up
evm.TU.Hic_asm_6.861 gene-Aco05111 evm.TU.scaffold43.11684 RE09695	1.6918	0.036833	up		evm.TU.Hic_asm_4.198 gene-Aco16889 evm.TU.ctg405_pilon_pilon.4 RE09110	0.234	0.0430207	up		evm.TU.Hic_asm_13.842 gene-Aco13707 evm.TU.scaffold74.7482 RE13015	2.3957	0.0429132	up
evm.TU.Hic_asm_5.622 gene-Aco12803 evm.TU.scaffold15.2320 RE07005	0.6235	0.036833	up		evm.TU.Hic_asm_0.184 gene-Aco08665 evm.TU.scaffold46.10558 RE12352	0.659	0.0430207	up		evm.TU.Hic_asm_11.562_evm.TU.Hic_asm_11.563 gene-Aco25267 evm.TU.scaffold168.6092 RE06032	3.1671	0.0429132	up
evm.TU.Hic_asm_8.1022 gene-Aco00173 evm.TU.scaffold549.2586 RE13617	4.0243	0.036833	up		evm.TU.Hic_asm_3.45 gene-Aco15786 evm.TU.scaffold24.5617 RE15625	0.7331	0.0430207	up		evm.TU.Hic_asm_8.942 gene-Aco26237 evm.TU.scaffold221.12730 RE14294	2.6825	0.0429132	up
evm.TU.Hic_asm_14.169 gene-Aco28038 evm.TU.scaffold14.534 RE14936	0.9514	0.036833	up		evm.TU.Hic_asm_4.861 gene-Aco25715 evm.TU.scaffold273.12135 RE14979	4.8454	0.0430207	up		evm.TU.Hic_asm_12.185 gene-Aco26381 evm.TU.scaffold107.100 RE16817	2.6069	0.0429132	up
evm.TU.Hic_asm_6.953 gene-Aco05059 evm.TU.scaffold214.5074 RE09762	0.4176	0.036833	up		evm.TU.Hic_asm_6.84 gene-Aco11736 evm.TU.scaffold118.326 RE07765	2.3621	0.0430207	up		evm.TU.Hic_asm_11.419 gene-Aco26258 evm.TU.scaffold70.194 RE11010	0.4894	0.0429132	up
evm.TU.Hic_asm_11.79 gene-Aco21425 evm.TU.scaffold110.3680 RE09328	0.0333	0.036833	up		evm.TU.Hic_asm_8.647 gene-Aco00145 evm.TU.scaffold177.7562 RE14584	1.4157	0.0430207	up		evm.TU.Hic_asm_6.683 gene-Aco08239 evm.TU.scaffold51.10164 RE06529	1.3412	0.0429132	up
evm.TU.Hic_asm_12.300 gene-Aco24934 evm.TU.scaffold288.5423 RE16583	5.4396	0.036833	up		evm.TU.Hic_asm_8.1042 gene-Aco00252 evm.TU.scaffold2.8075 RE14414	0.7051	0.0430207	up		evm.TU.Hic_asm_12.433 gene-Aco25186 evm.TU.scaffold76.954 RE08211	0.337	0.0429132	up
evm.TU.Hic_asm_9.403 gene-Aco19569 evm.TU.scaffold116.10995 RE01418	3.0739	0.036833	up		evm.TU.Hic_asm_0.305 gene-Aco09723 evm.TU.scaffold22.6620 RE10458	0.956	0.0430207	up		evm.TU.Hic_asm_0.160 gene-Aco09456 evm.TU.ctg2940_pilon_pilon.1 RE10035	0.1162	0.0429132	up
evm.TU.Hic_asm_7.1071 gene-Aco02436 evm.TU.scaffold276.757 RE07149	0.3582	0.036833	up		evm.TU.Hic_asm_11.1077 gene-Aco21350 evm.TU.scaffold457.5278 RE02517	0.4825	0.0430207	up		evm.TU.Hic_asm_12.391 gene-Aco26368 evm.TU.scaffold142.909 RE16760	2.2813	0.0429132	up
evm.TU.Hic_asm_9.501 gene-Aco19761 evm.TU.scaffold586.5281 RE13162	4.1597	0.036833	up		evm.TU.Hic_asm_7.928 gene-Aco03620 evm.TU.ctg381_pilon_pilon.6 RE01300	0.4487	0.0430207	up		evm.TU.Hic_asm_8.543 gene-Aco00064 evm.TU.scaffold201.15781 RE02432	0.4337	0.0429132	up
evm.TU.Hic_asm_7.484 gene-Aco05010 evm.TU.scaffold8.14500 RE05739	2.9935	0.036833	up		evm.TU.Hic_asm_8.1562 gene-Aco00093 evm.TU.scaffold2.10640 RE02452	0.3913	0.0430207	up		evm.TU.Hic_asm_5.716 gene-Aco12458 evm.TU.scaffold15.2274 RE11257	1.1873	0.0429132	up
evm.TU.Hic_asm_10.493 gene-Aco14278 evm.TU.scaffold308.890 RE02504	2.9058	0.036833	up		evm.TU.Hic_asm_9.653 gene-Aco12991 evm.TU.scaffold397.11819 RE07044	0.5974	0.0430207	up		evm.TU.Hic_asm_8.1524 gene-Aco17858 evm.TU.scaffold4.12487 RE03406	0.893	0.0429132	up
evm.TU.Hic_asm_11.87 gene-Aco21336 evm.TU.scaffold457.3123 RE02525	0.2368	0.036833	up		evm.TU.Hic_asm_0.672 gene-Aco09712 evm.TU.scaffold22.3602 RE10434	0.1898	0.0430207	up		evm.TU.Hic_asm_8.1043 gene-Aco00629 evm.TU.scaffold2.7948 RE15795	0.7567	0.0429132	up
evm.TU.Hic_asm_1.493 gene-Aco06228 evm.TU.ctg975_pilon_pilon.7 RE02741	0.3037	0.036833	up		evm.TU.Hic_asm_10.504 gene-Aco26450 evm.TU.scaffold19.4042 RE16328	0.6665	0.0430207	up		evm.TU.Hic_asm_1.342 gene-Aco16791 evm.TU.scaffold17.1803 RE02143	2.8682	0.0429132	up
evm.TU.Hic_asm_2.585 gene-Aco28327 evm.TU.scaffold184.3707 RE03244	0.8101	0.036833	up		evm.TU.Hic_asm_13.434 gene-Aco14079 evm.TU.scaffold31.9069 RE03830	0.3079	0.0430207	up		evm.TU.Hic_asm_3.400 gene-Aco01221 evm.TU.scaffold296.11598 RE02717	1.1634	0.0429132	up
evm.TU.Hic_asm_6.833 gene-Aco12023 evm.TU.scaffold368.15522 RE01157	3.7747	0.036833	up		evm.TU.Hic_asm_4.1212 gene-Aco21629 evm.TU.ctg2515_pilon_pilon.1 RE15336	3.9484	0.0430207	up		evm.TU.Hic_asm_4.213 gene-Aco31036 evm.TU.ctg2219_pilon_pilon.1 RE15586	1.1034	0.0429132	up
evm.TU.Hic_asm_11.330 gene-Aco24696 evm.TU.scaffold262.6766 RE02272	2.569	0.036833	up		evm.TU.Hic_asm_7.770 gene-Aco02425 evm.TU.scaffold125.13158 RE12413	1.8694	0.0430207	up		evm.TU.Hic_asm_9.1372 gene-Aco19527 evm.TU.ctg2387_pilon_pilon.1 RE10548	1.0193	0.0429132	up
evm.TU.Hic_asm_13.842 gene-Aco13707 evm.TU.scaffold74.7482 RE13015	0.4248	0.036833	up		evm.TU.Hic_asm_10.798 gene-Aco26752 evm.TU.scaffold36.5497 RE08835	0.1186	0.0430207	up		evm.TU.Hic_asm_0.1032 gene-Aco03084 evm.TU.scaffold281.14760 RE09613	2.277	0.0429132	up
evm.TU.Hic_asm_0.674 gene-Aco08551 evm.TU.scaffold396.1554 RE11597	0.3957	0.036833	up		evm.TU.Hic_asm_10.597 gene-Aco24465 evm.TU.ctg3595_pilon_pilon.1 RE02200	0.9871	0.0430207	up		evm.TU.Hic_asm_4.198 gene-Aco16889 evm.TU.ctg405_pilon_pilon.4 RE09110	0.556	0.0429132	up
evm.TU.Hic_asm_11.419 gene-Aco26258 evm.TU.scaffold70.194 RE11010	3.2735	0.036833	up		evm.TU.Hic_asm_12.1185 gene-Aco17882 evm.TU.ctg432_pilon_pilon.7 RE06407	0.8306	0.0430207	up		evm.TU.Hic_asm_6.891 gene-Aco12093 evm.TU.scaffold15.2327 RE11414	0.37	0.0429132	up
evm.TU.Hic_asm_6.683 gene-Aco08239 evm.TU.scaffold51.10164 RE06529	3.4179	0.036833	up		evm.TU.Hic_asm_4.425 gene-Aco16030 evm.TU.scaffold271.1845 RE03641	1.3418	0.0430207	up		evm.TU.Hic_asm_11.1099 gene-Aco21832 evm.TU.scaffold26.5411 RE13919	0.7164	0.0429132	up
evm.TU.Hic_asm_7.947 gene-Aco03847 evm.TU.scaffold610.6793 RE08885	4.8406	0.036833	up		evm.TU.Hic_asm_4.276 gene-Aco25319 evm.TU.scaffold141.683 RE08634	2.8895	0.0430207	up		evm.TU.Hic_asm_0.184 gene-Aco08665 evm.TU.scaffold46.10558 RE12352	0.7735	0.0429132	up
evm.TU.Hic_asm_12.391 gene-Aco26368 evm.TU.scaffold142.909 RE16760	0.186	0.036833	up		evm.TU.Hic_asm_8.1178 gene-Aco24594 evm.TU.scaffold72.6038 RE08756	0.1733	0.0430207	up		evm.TU.Hic_asm_3.45 gene-Aco15786 evm.TU.scaffold24.5617 RE15625	0.7542	0.0429132	up
evm.TU.Hic_asm_8.543 gene-Aco00064 evm.TU.scaffold201.15781 RE02432	3.5354	0.036833	up		evm.TU.Hic_asm_7.330 gene-Aco03450 evm.TU.scaffold17.1748 RE07885	0.4799	0.0430207	up		evm.TU.Hic_asm_4.861 gene-Aco25715 evm.TU.scaffold273.12135 RE14979	3.5074	0.0429132	up
evm.TU.Hic_asm_8.187 gene-Aco31127 evm.TU.scaffold29.2043 RE15704	4.2675	0.036833	up		evm.TU.Hic_asm_4.509 gene-Aco16653 evm.TU.scaffold182.10605 RE00451	0.4484	0.0430207	up		evm.TU.Hic_asm_6.84 gene-Aco11736 evm.TU.scaffold118.326 RE07765	3.2414	0.0429132	up
evm.TU.Hic_asm_5.716 gene-Aco12458 evm.TU.scaffold15.2274 RE11257	0.9284	0.036833	up		evm.TU.Hic_asm_7.486 gene-Aco12923 evm.TU.scaffold20.5950 RE08961	0.9706	0.0430207	up		evm.TU.Hic_asm_8.1042 gene-Aco00252 evm.TU.scaffold2.8075 RE14414	1.5493	0.0429132	up
evm.TU.Hic_asm_8.1524 gene-Aco17858 evm.TU.scaffold4.12487 RE03406	0.1662	0.036833	up		evm.TU.Hic_asm_3.354 gene-Aco15834 evm.TU.scaffold44.12995 RE04571	1.3724	0.0430207	up		evm.TU.Hic_asm_8.45 gene-Aco16902 evm.TU.scaffold200.8795 RE13844	0.4845	0.0429132	up
evm.TU.Hic_asm_4.213 gene-Aco31036 evm.TU.ctg2219_pilon_pilon.1 RE15586	0.6098	0.036833	up		evm.TU.Hic_asm_9.519 gene-Aco20827 evm.TU.scaffold269.11045 RE11812	0.7438	0.0430207	up		evm.TU.Hic_asm_0.305 gene-Aco09723 evm.TU.scaffold22.6620 RE10458	0.8447	0.0429132	up
evm.TU.Hic_asm_9.1372 gene-Aco19527 evm.TU.ctg2387_pilon_pilon.1 RE10548	0.5461	0.036833	up		evm.TU.Hic_asm_13.504 gene-Aco14049 evm.TU.scaffold5.13605 RE03992	0.8889	0.0430207	up		evm.TU.Hic_asm_11.1077 gene-Aco21350 evm.TU.scaffold457.5278 RE02517	0.491	0.0429132	up
evm.TU.Hic_asm_13.965 gene-Aco13150 evm.TU.scaffold5.13574 RE12859	0.4398	0.036833	up		evm.TU.Hic_asm_5.347 gene-Aco12915 evm.TU.scaffold15.2360 RE06278	0.3813	0.0430207	up		evm.TU.Hic_asm_7.928 gene-Aco03620 evm.TU.ctg381_pilon_pilon.6 RE01300	0.601	0.0429132	up
evm.TU.Hic_asm_4.198 gene-Aco16889 evm.TU.ctg405_pilon_pilon.4 RE09110	0.3934	0.036833	up		evm.TU.Hic_asm_14.125 gene-Aco07367 evm.TU.scaffold93.8850 RE10275	0.9667	0.0430207	up		evm.TU.Hic_asm_8.1562 gene-Aco00093 evm.TU.scaffold2.10640 RE02452	0.9742	0.0429132	up
evm.TU.Hic_asm_6.1352 gene-Aco03594 evm.TU.scaffold53.12155 RE12377	0.5021	0.036833	up		evm.TU.Hic_asm_3.171 gene-Aco10601 evm.TU.scaffold474.9263 RE06712	4.0973	0.0430207	up		evm.TU.Hic_asm_9.653 gene-Aco12991 evm.TU.scaffold397.11819 RE07044	0.5608	0.0429132	up
evm.TU.Hic_asm_11.1099 gene-Aco21832 evm.TU.scaffold26.5411 RE13919	4.4977	0.036833	up		evm.TU.Hic_asm_8.817 gene-Aco05206 evm.TU.scaffold23.4339 RE09718	0.1304	0.0430207	up		evm.TU.Hic_asm_0.672 gene-Aco09712 evm.TU.scaffold22.3602 RE10434	0.388	0.0429132	up
evm.TU.Hic_asm_3.45 gene-Aco15786 evm.TU.scaffold24.5617 RE15625	1.2888	0.036833	up		evm.TU.Hic_asm_12.1120 gene-Aco25141 evm.TU.scaffold76.2234 RE03707	0.7508	0.0430207	up		evm.TU.Hic_asm_6.704 gene-Aco30286 evm.TU.scaffold177.6984 RE05729	3.8118	0.0429132	up
evm.TU.Hic_asm_8.647 gene-Aco00145 evm.TU.scaffold177.7562 RE14584	0.8986	0.036833	up		evm.TU.Hic_asm_11.735 gene-Aco21534 evm.TU.scaffold26.5305 RE09396	0.3822	0.0430207	up		evm.TU.Hic_asm_10.504 gene-Aco26450 evm.TU.scaffold19.4042 RE16328	0.348	0.0429132	up
evm.TU.Hic_asm_8.1042 gene-Aco00252 evm.TU.scaffold2.8075 RE14414	0.5799	0.036833	up		evm.TU.Hic_asm_5.299 gene-Aco12010 evm.TU.scaffold52.8335 RE01169	0.5336	0.0430207	up		evm.TU.Hic_asm_13.434 gene-Aco14079 evm.TU.scaffold31.9069 RE03830	0.2281	0.0429132	up
evm.TU.Hic_asm_8.45 gene-Aco16902 evm.TU.scaffold200.8795 RE13844	3.7712	0.036833	up		evm.TU.Hic_asm_3.482 gene-Aco14248 evm.TU.scaffold124.13838 RE04913	2.8103	0.0430207	up		evm.TU.Hic_asm_4.1212 gene-Aco21629 evm.TU.ctg2515_pilon_pilon.1 RE15336	5.9179	0.0429132	up
evm.TU.Hic_asm_11.707 gene-Aco22391 evm.TU.scaffold123.185 RE02593	0.5527	0.036833	up		evm.TU.Hic_asm_10.580 gene-Aco21577 evm.TU.scaffold15.7615 RE09317	0.5341	0.0430207	up		evm.TU.Hic_asm_7.770 gene-Aco02425 evm.TU.scaffold125.13158 RE12413	1.7161	0.0429132	up
evm.TU.Hic_asm_0.305 gene-Aco09723 evm.TU.scaffold22.6620 RE10458	1.1405	0.036833	up		evm.TU.Hic_asm_4.769 gene-Aco16355 evm.TU.scaffold301.13283 RE13863	0.5401	0.0430207	up		evm.TU.Hic_asm_10.341 gene-Aco27341 evm.TU.ctg766_pilon_pilon.1 RE00474	0.3281	0.0429132	up
evm.TU.Hic_asm_11.1077 gene-Aco21350 evm.TU.scaffold457.5278 RE02517	0.6126	0.036833	up		evm.TU.Hic_asm_6.679 gene-Aco10769 evm.TU.scaffold119.503 RE07774	0.6955	0.0430207	up		evm.TU.Hic_asm_10.798 gene-Aco26752 evm.TU.scaffold36.5497 RE08835	0.2656	0.0429132	up
evm.TU.Hic_asm_9.653 gene-Aco12991 evm.TU.scaffold397.11819 RE07044	0.1801	0.036833	up		evm.TU.Hic_asm_10.1023 gene-Aco26738 evm.TU.scaffold338.9317 RE05405	3.3749	0.0430207	up		evm.TU.Hic_asm_10.597 gene-Aco24465 evm.TU.ctg3595_pilon_pilon.1 RE02200	1.5143	0.0429132	up
evm.TU.Hic_asm_0.672 gene-Aco09712 evm.TU.scaffold22.3602 RE10434	0.2298	0.036833	up		evm.TU.Hic_asm_3.289 gene-Aco16033 evm.TU.scaffold271.1843 RE03639	0.589	0.0430207	up		evm.TU.Hic_asm_12.1185 gene-Aco17882 evm.TU.ctg432_pilon_pilon.7 RE06407	0.6682	0.0429132	up
evm.TU.Hic_asm_5.582 gene-Aco27674 evm.TU.scaffold223.5527 RE12141	1.1906	0.036833	up		evm.TU.Hic_asm_7.334 gene-Aco04953 evm.TU.scaffold8.14458 RE16968	0.5173	0.0430207	up		evm.TU.Hic_asm_4.425 gene-Aco16030 evm.TU.scaffold271.1845 RE03641	0.2463	0.0429132	up
evm.TU.Hic_asm_10.504 gene-Aco26450 evm.TU.scaffold19.4042 RE16328	0.7722	0.036833	up		evm.TU.Hic_asm_5.656 gene-Aco09913 evm.TU.scaffold40.9696 RE15404	2.7516	0.0430207	up		evm.TU.Hic_asm_4.773 gene-Aco16831 evm.TU.scaffold222.8834 RE16443	0.208	0.0429132	up
evm.TU.Hic_asm_13.434 gene-Aco14079 evm.TU.scaffold31.9069 RE03830	0.2487	0.036833	up		evm.TU.Hic_asm_2.79 gene-Aco17174 evm.TU.scaffold301.13289 RE01221	2.5908	0.0430207	up		evm.TU.Hic_asm_3.519 gene-Aco14406 evm.TU.scaffold6.11329 RE02994	0.4554	0.0429132	up
evm.TU.Hic_asm_7.770 gene-Aco02425 evm.TU.scaffold125.13158 RE12413	1.2701	0.036833	up		evm.TU.Hic_asm_8.1442 gene-Aco21046 evm.TU.scaffold3.10006 RE10777	0.7279	0.0430207	up		evm.TU.Hic_asm_6.962 gene-Aco05771 evm.TU.scaffold43.11665 RE04731	1.6387	0.0429132	up
evm.TU.Hic_asm_10.341 gene-Aco27341 evm.TU.ctg766_pilon_pilon.1 RE00474	0.1323	0.036833	up		evm.TU.Hic_asm_9.802 gene-Aco20873 evm.TU.scaffold66.1961 RE09165	0.1419	0.0430207	up		evm.TU.Hic_asm_4.276 gene-Aco25319 evm.TU.scaffold141.683 RE08634	4.9967	0.0429132	up
evm.TU.Hic_asm_10.798 gene-Aco26752 evm.TU.scaffold36.5497 RE08835	4.8742	0.036833	up		evm.TU.Hic_asm_11.611 gene-Aco21489 evm.TU.ctg2556_pilon_pilon.1 RE06127	0.2325	0.0430207	up		evm.TU.Hic_asm_12.226 gene-Aco17805 evm.TU.scaffold147.1513 RE02469	4.9586	0.0429132	up
evm.TU.Hic_asm_7.597 gene-Aco00402 evm.TU.scaffold224.10200 RE14436	1.9116	0.036833	up		evm.TU.Hic_asm_7.185 gene-Aco02560 evm.TU.scaffold345.13809 RE07865	2.3483	0.0430207	up		evm.TU.Hic_asm_11.857 gene-Aco21401 evm.TU.ctg1251_pilon_pilon.1 RE02602	5.3992	0.0429132	up
evm.TU.Hic_asm_4.1016 gene-Aco09745 evm.TU.scaffold1.4864 RE15196	0.1382	0.036833	up		evm.TU.Hic_asm_8.1186 gene-Aco00015 evm.TU.scaffold183.846 RE13681	0.6748	0.0430207	up		evm.TU.Hic_asm_8.1178 gene-Aco24594 evm.TU.scaffold72.6038 RE08756	0.3008	0.0429132	up
evm.TU.Hic_asm_4.425 gene-Aco16030 evm.TU.scaffold271.1845 RE03641	0.3789	0.036833	up		evm.TU.Hic_asm_5.497 gene-Aco16533 evm.TU.scaffold166.3448 RE02585	0.7683	0.0430207	up		evm.TU.Hic_asm_7.330 gene-Aco03450 evm.TU.scaffold17.1748 RE07885	1.4241	0.0429132	up
evm.TU.Hic_asm_4.773 gene-Aco16831 evm.TU.scaffold222.8834 RE16443	4.3123	0.036833	up		evm.TU.Hic_asm_7.1378 gene-Aco02615 evm.TU.scaffold125.13176 RE00287	0.3719	0.0430207	up		evm.TU.Hic_asm_7.486 gene-Aco12923 evm.TU.scaffold20.5950 RE08961	6.1019	0.0429132	up
evm.TU.Hic_asm_4.1096 gene-Aco16163 evm.TU.scaffold67.12065 RE03614	0.7747	0.036833	up		evm.TU.Hic_asm_8.672 gene-Aco17778 evm.TU.scaffold4.12524 RE06325	0.7543	0.0430207	up		evm.TU.Hic_asm_3.354 gene-Aco15834 evm.TU.scaffold44.12995 RE04571	0.8261	0.0429132	up
evm.TU.Hic_asm_2.423 gene-Aco29058 evm.TU.scaffold55.12777 RE12455	0.3453	0.036833	up		evm.TU.Hic_asm_5.426 gene-Aco06182 evm.TU.scaffold28.7847 RE12780	0.7963	0.0430207	up		evm.TU.Hic_asm_3.738 gene-Aco07780 evm.TU.scaffold2.7934 RE15866	0.434	0.0429132	up
evm.TU.Hic_asm_7.1583 gene-Aco04805 evm.TU.scaffold229.9310 RE04867	2.1203	0.036833	up		evm.TU.Hic_asm_11.326 gene-Aco22574 evm.TU.scaffold49.9537 RE09355	0.2358	0.0430207	up		evm.TU.Hic_asm_5.347 gene-Aco12915 evm.TU.scaffold15.2360 RE06278	0.1818	0.0429132	up
evm.TU.Hic_asm_4.276 gene-Aco25319 evm.TU.scaffold141.683 RE08634	2.939	0.036833	up		evm.TU.Hic_asm_1.777 gene-Aco07826 evm.TU.scaffold164.14908 RE11729	0.3838	0.0430207	up		evm.TU.Hic_asm_14.125 gene-Aco07367 evm.TU.scaffold93.8850 RE10275	0.5226	0.0429132	up
evm.TU.Hic_asm_4.509 gene-Aco16653 evm.TU.scaffold182.10605 RE00451	0.4975	0.036833	up		evm.TU.Hic_asm_8.339 gene-Aco01900 evm.TU.scaffold2.8128 RE14556	1.4221	0.0430207	up		evm.TU.Hic_asm_1.731 gene-Aco07747 evm.TU.scaffold51.10131 RE07547	0.5409	0.0429132	up
evm.TU.Hic_asm_3.354 gene-Aco15834 evm.TU.scaffold44.12995 RE04571	1.1335	0.036833	up		evm.TU.Hic_asm_7.317 gene-Aco02503 evm.TU.scaffold53.12199 RE14728	0.4193	0.0430207	up		evm.TU.Hic_asm_12.1120 gene-Aco25141 evm.TU.scaffold76.2234 RE03707	0.6034	0.0429132	up
evm.TU.Hic_asm_3.738 gene-Aco07780 evm.TU.scaffold2.7934 RE15866	0.3487	0.036833	up		evm.TU.Hic_asm_5.676 gene-Aco12883 evm.TU.ctg1067_pilon_pilon.5 RE06210	0.7087	0.0430207	up		evm.TU.Hic_asm_8.675 gene-Aco21536 evm.TU.ctg576_pilon_pilon.4 RE08969	1.6329	0.0429132	up
evm.TU.Hic_asm_5.347 gene-Aco12915 evm.TU.scaffold15.2360 RE06278	4.7121	0.036833	up		evm.TU.Hic_asm_8.427 gene-Aco24664 evm.TU.scaffold7.6218 RE04656	0.8319	0.0430207	up		evm.TU.Hic_asm_5.628 gene-Aco22777 evm.TU.scaffold364.3874 RE09482	1.6654	0.0429132	up
evm.TU.Hic_asm_2.579 gene-Aco00657 evm.TU.scaffold344.12856 RE04406	1.2985	0.036833	up		evm.TU.Hic_asm_4.1085 gene-Aco16921 evm.TU.ctg433_pilon_pilon.6 RE09080	0.724	0.0430207	up		evm.TU.Hic_asm_11.735 gene-Aco21534 evm.TU.scaffold26.5305 RE09396	0.5653	0.0429132	up
evm.TU.Hic_asm_3.259_evm.TU.Hic_asm_3.260 gene-Aco14483 evm.TU.scaffold352.5138 RE04890	1.6379	0.036833	up		evm.TU.Hic_asm_1.963 gene-Aco08009 evm.TU.scaffold21.4722 RE11850	0.8852	0.0430207	up		evm.TU.Hic_asm_3.482 gene-Aco14248 evm.TU.scaffold124.13838 RE04913	1.136	0.0429132	up
evm.TU.Hic_asm_3.285 gene-Aco14508 evm.TU.scaffold233.15792 RE08057	1.7157	0.036833	up		evm.TU.Hic_asm_8.470 gene-Aco24820 evm.TU.scaffold10.15975 RE05697	0.3042	0.0430207	up		evm.TU.Hic_asm_10.580 gene-Aco21577 evm.TU.scaffold15.7615 RE09317	0.4758	0.0429132	up
evm.TU.Hic_asm_14.125 gene-Aco07367 evm.TU.scaffold93.8850 RE10275	0.2998	0.036833	up		evm.TU.Hic_asm_2.659 gene-Aco28068 evm.TU.scaffold183.14596 RE13238	0.1653	0.0430207	up		evm.TU.Hic_asm_4.769 gene-Aco16355 evm.TU.scaffold301.13283 RE13863	1.0238	0.0429132	up
evm.TU.Hic_asm_12.1120 gene-Aco25141 evm.TU.scaffold76.2234 RE03707	0.6285	0.036833	up		evm.TU.Hic_asm_14.608 gene-Aco07031 evm.TU.scaffold8.14391 RE06451	0.4639	0.0430207	up		evm.TU.Hic_asm_6.679 gene-Aco10769 evm.TU.scaffold119.503 RE07774	1.0738	0.0429132	up
evm.TU.Hic_asm_11.735 gene-Aco21534 evm.TU.scaffold26.5305 RE09396	1.2805	0.036833	up		evm.TU.Hic_asm_9.159 gene-Aco00483 evm.TU.scaffold307.8780 RE14532	0.8515	0.0430207	up		evm.TU.Hic_asm_10.1023 gene-Aco26738 evm.TU.scaffold338.9317 RE05405	3.3821	0.0429132	up
evm.TU.Hic_asm_12.182 gene-Aco25191 evm.TU.scaffold55.3726 RE16732	1.6504	0.036833	up		evm.TU.Hic_asm_8.1705 gene-Aco18056 evm.TU.scaffold333.3401 RE11671	0.2288	0.0430207	up		evm.TU.Hic_asm_13.267 gene-Aco14075 evm.TU.scaffold290.12005 RE03804	0.2737	0.0429132	up
evm.TU.Hic_asm_5.299 gene-Aco12010 evm.TU.scaffold52.8335 RE01169	4.6942	0.036833	up		evm.TU.Hic_asm_12.409 gene-Aco24903 evm.TU.scaffold161.3490 RE16620	0.2904	0.0430207	up		evm.TU.Hic_asm_5.656 gene-Aco09913 evm.TU.scaffold40.9696 RE15404	2.4134	0.0429132	up
evm.TU.Hic_asm_4.769 gene-Aco16355 evm.TU.scaffold301.13283 RE13863	0.7688	0.036833	up		evm.TU.Hic_asm_9.947 gene-Aco20169 evm.TU.ctg4199_pilon_pilon.3 RE13103	1.0571	0.0430207	up		evm.TU.Hic_asm_8.1442 gene-Aco21046 evm.TU.scaffold3.10006 RE10777	1.0179	0.0429132	up
evm.TU.Hic_asm_6.679 gene-Aco10769 evm.TU.scaffold119.503 RE07774	4.9246	0.036833	up		evm.TU.Hic_asm_6.347 gene-Aco05023 evm.TU.scaffold113.3407 RE04758	0.8314	0.0430207	up		evm.TU.Hic_asm_9.802 gene-Aco20873 evm.TU.scaffold66.1961 RE09165	0.7981	0.0429132	up
evm.TU.Hic_asm_10.1023 gene-Aco26738 evm.TU.scaffold338.9317 RE05405	0.9528	0.036833	up		evm.TU.Hic_asm_6.774 gene-Aco11863 evm.TU.scaffold118.378 RE11096	0.5233	0.0430207	up		evm.TU.Hic_asm_9.1382 gene-Aco27793 evm.TU.scaffold187.11505 RE10767	1.8262	0.0429132	up
evm.TU.Hic_asm_8.1244 gene-Aco01773 evm.TU.scaffold537.2022 RE14351	3.7359	0.036833	up		evm.TU.Hic_asm_13.894 gene-Aco13964 evm.TU.scaffold5.13617 RE04473	0.5731	0.0430207	up		evm.TU.Hic_asm_7.185 gene-Aco02560 evm.TU.scaffold345.13809 RE07865	4.1878	0.0429132	up
evm.TU.Hic_asm_13.267 gene-Aco14075 evm.TU.scaffold290.12005 RE03804	3.7211	0.036833	up		evm.TU.Hic_asm_7.87 gene-Aco03578 evm.TU.scaffold17.1813 RE06006	0.6715	0.0430207	up		evm.TU.Hic_asm_8.1186 gene-Aco00015 evm.TU.scaffold183.846 RE13681	0.2157	0.0429132	up
evm.TU.Hic_asm_7.471 gene-Aco13845 evm.TU.scaffold105.12230 RE12912	1.7744	0.036833	up		evm.TU.Hic_asm_4.753 gene-Aco16987 evm.TU.scaffold400.11627 RE09058	0.4269	0.0430207	up		evm.TU.Hic_asm_5.497 gene-Aco16533 evm.TU.scaffold166.3448 RE02585	6.3861	0.0429132	up
evm.TU.Hic_asm_7.216 gene-Aco03554 evm.TU.scaffold241.4669 RE05978	0.6132	0.036833	up		evm.TU.Hic_asm_8.1005 gene-Aco00142 evm.TU.scaffold177.7558 RE14581	0.8234	0.0430207	up		evm.TU.Hic_asm_6.466 gene-Aco06128 evm.TU.scaffold25.7430 RE11168	0.8778	0.0429132	up
evm.TU.Hic_asm_8.1442 gene-Aco21046 evm.TU.scaffold3.10006 RE10777	0.3317	0.036833	up		evm.TU.Hic_asm_6.769 gene-Aco05788 evm.TU.scaffold54.10319 RE10385	0.4286	0.0430207	up		evm.TU.Hic_asm_12.950 gene-Aco18398 evm.TU.scaffold321.10046 RE10360	6.3118	0.0429132	up
evm.TU.Hic_asm_11.611 gene-Aco21489 evm.TU.ctg2556_pilon_pilon.1 RE06127	0.7814	0.036833	up		evm.TU.Hic_asm_5.280 gene-Aco02783 evm.TU.scaffold98.15683 RE05015	0.2514	0.0430207	up		evm.TU.Hic_asm_8.672 gene-Aco17778 evm.TU.scaffold4.12524 RE06325	0.5062	0.0429132	up
evm.TU.Hic_asm_9.1382 gene-Aco27793 evm.TU.scaffold187.11505 RE10767	2.6946	0.036833	up		evm.TU.Hic_asm_5.104 gene-Aco12713 evm.TU.scaffold15.2314 RE11272	0.2099	0.0430207	up		evm.TU.Hic_asm_5.426 gene-Aco06182 evm.TU.scaffold28.7847 RE12780	1.0438	0.0429132	up
evm.TU.Hic_asm_7.185 gene-Aco02560 evm.TU.scaffold345.13809 RE07865	2.1853	0.036833	up		evm.TU.Hic_asm_2.508 gene-Aco28312 evm.TU.scaffold14.613 RE10103	1.2294	0.0430207	up		evm.TU.Hic_asm_8.688 gene-Aco01310 evm.TU.scaffold240.8244 RE04413	0.2997	0.0429132	up
evm.TU.Hic_asm_8.1186 gene-Aco00015 evm.TU.scaffold183.846 RE13681	0.1733	0.036833	up		evm.TU.Hic_asm_3.173 gene-Aco14571 evm.TU.scaffold44.13031 RE10640	0.1475	0.0430207	up		evm.TU.Hic_asm_10.857 gene-Aco26658 evm.TU.scaffold40.9671 RE05440	0.2157	0.0429132	up
evm.TU.Hic_asm_5.497 gene-Aco16533 evm.TU.scaffold166.3448 RE02585	3.9308	0.036833	up		evm.TU.Hic_asm_6.351 gene-Aco11701 evm.TU.scaffold196.5857 RE00946	0.7534	0.0430207	up		evm.TU.Hic_asm_5.682 gene-Aco12904 evm.TU.scaffold15.2363 RE00401	0.4183	0.0429132	up
evm.TU.Hic_asm_3.580 gene-Aco15831 evm.TU.scaffold244.7746 RE15588	0.0716	0.036833	up		evm.TU.Hic_asm_8.228_evm.TU.Hic_asm_8.229 gene-Aco27525 evm.TU.scaffold12.1280 RE12129	2.4668	0.0430207	up		evm.TU.Hic_asm_9.74 gene-Aco19885 evm.TU.ctg187_pilon_pilon.1 RE08246	0.2286	0.0429132	up
evm.TU.Hic_asm_7.1378 gene-Aco02615 evm.TU.scaffold125.13176 RE00287	4.2131	0.036833	up		evm.TU.Hic_asm_0.81 gene-Aco09358 evm.TU.ctg284_pilon_pilon.6 RE01962	1.8332	0.0430207	up		evm.TU.Hic_asm_1.777 gene-Aco07826 evm.TU.scaffold164.14908 RE11729	0.671	0.0429132	up
evm.TU.Hic_asm_9.219 gene-Aco14001 evm.TU.scaffold117.15302 RE12918	0.1231	0.036833	up		evm.TU.Hic_asm_12.313 gene-Aco09772 evm.TU.scaffold1.4908 RE15304	0.0998	0.0430207	up		evm.TU.Hic_asm_14.281 gene-Aco07127 evm.TU.scaffold62.12387 RE10255	1.0026	0.0429132	up
evm.TU.Hic_asm_13.232 gene-Aco13113 evm.TU.scaffold5.13456 RE12932	0.2332	0.036833	up		evm.TU.Hic_asm_7.343 gene-Aco03940 evm.TU.scaffold8.14473 RE04122	0.3081	0.0430207	up		evm.TU.Hic_asm_8.339 gene-Aco01900 evm.TU.scaffold2.8128 RE14556	1.6138	0.0429132	up
evm.TU.Hic_asm_8.1756 gene-Aco02177 evm.TU.scaffold307.7499 RE14313	0.4539	0.036833	up		evm.TU.Hic_asm_12.660 gene-Aco24867 evm.TU.scaffold274.666 RE16658	0.4443	0.0430207	up		evm.TU.Hic_asm_7.317 gene-Aco02503 evm.TU.scaffold53.12199 RE14728	0.7859	0.0429132	up
evm.TU.Hic_asm_5.682 gene-Aco12904 evm.TU.scaffold15.2363 RE00401	1.3968	0.036833	up		evm.TU.Hic_asm_9.765 gene-Aco17900 evm.TU.scaffold47.10030 RE12671	1.1612	0.0430207	up		evm.TU.Hic_asm_5.676 gene-Aco12883 evm.TU.ctg1067_pilon_pilon.5 RE06210	1.6719	0.0429132	up
evm.TU.Hic_asm_9.74 gene-Aco19885 evm.TU.ctg187_pilon_pilon.1 RE08246	0.4049	0.036833	up		evm.TU.Hic_asm_9.905 gene-Aco19662 evm.TU.scaffold309.8678 RE08317	0.8973	0.0430207	up		evm.TU.Hic_asm_8.427 gene-Aco24664 evm.TU.scaffold7.6218 RE04656	0.7345	0.0429132	up
evm.TU.Hic_asm_14.281 gene-Aco07127 evm.TU.scaffold62.12387 RE10255	0.4788	0.036833	up		evm.TU.Hic_asm_10.981 gene-Aco27691 evm.TU.scaffold88.14159 RE12158	2.9153	0.0430207	up		evm.TU.Hic_asm_8.470 gene-Aco24820 evm.TU.scaffold10.15975 RE05697	1.2505	0.0429132	up
evm.TU.Hic_asm_8.339 gene-Aco01900 evm.TU.scaffold2.8128 RE14556	0.5596	0.036833	up		evm.TU.Hic_asm_14.683 gene-Aco06528 evm.TU.scaffold41.10764 RE10862	0.3814	0.0430207	up		evm.TU.Hic_asm_4.16 gene-Aco10614 evm.TU.scaffold1.5023 RE14218	0.7495	0.0429132	up
evm.TU.Hic_asm_5.676 gene-Aco12883 evm.TU.ctg1067_pilon_pilon.5 RE06210	1.0858	0.036833	up		evm.TU.Hic_asm_9.994 gene-Aco20079 evm.TU.scaffold188.1306 RE10515	0.6392	0.0430207	up		evm.TU.Hic_asm_0.375 gene-Aco08593 evm.TU.scaffold310.4093 RE11587	2.9516	0.0429132	up
evm.TU.Hic_asm_7.1050 gene-Aco04140 evm.TU.scaffold289.13739 RE09919	0.3658	0.036833	up		evm.TU.Hic_asm_12.784 gene-Aco26331 evm.TU.scaffold176.14542 RE16782	0.2657	0.0430207	up		evm.TU.Hic_asm_14.608 gene-Aco07031 evm.TU.scaffold8.14391 RE06451	0.7115	0.0429132	up
evm.TU.Hic_asm_4.1085 gene-Aco16921 evm.TU.ctg433_pilon_pilon.6 RE09080	0.3122	0.036833	up		evm.TU.Hic_asm_14.732 gene-Aco12155 evm.TU.scaffold15.2291 RE11435	0.6954	0.0430207	up		evm.TU.Hic_asm_6.362 gene-Aco15082 evm.TU.scaffold151.3522 RE01743	4.7581	0.0429132	up
evm.TU.Hic_asm_7.394 gene-Aco03565 evm.TU.scaffold241.13336 RE05991	3.1865	0.036833	up		evm.TU.Hic_asm_6.899 gene-Aco11695 evm.TU.scaffold285.315 RE11317	0.3847	0.0430207	up		evm.TU.Hic_asm_6.347 gene-Aco05023 evm.TU.scaffold113.3407 RE04758	1.0822	0.0429132	up
evm.TU.Hic_asm_6.936 gene-Aco06049 evm.TU.scaffold25.7351 RE07463	0.0779	0.036833	up		evm.TU.Hic_asm_10.1088 gene-Aco26470 evm.TU.scaffold19.4031 RE00930	0.2933	0.0430207	up		evm.TU.Hic_asm_9.420 gene-Aco20535 evm.TU.scaffold3.3746 RE08281	0.5291	0.0429132	up
evm.TU.Hic_asm_8.470 gene-Aco24820 evm.TU.scaffold10.15975 RE05697	0.6139	0.036833	up		evm.TU.Hic_asm_10.23 gene-Aco26441 evm.TU.scaffold216.15445 RE03393	0.2902	0.0430207	up		evm.TU.Hic_asm_6.774 gene-Aco11863 evm.TU.scaffold118.378 RE11096	0.3886	0.0429132	up
evm.TU.Hic_asm_5.461 gene-Aco13026 evm.TU.scaffold302.3034 RE04924	4.9004	0.036833	up		evm.TU.Hic_asm_5.33 gene-Aco27850 evm.TU.scaffold2.8081 RE03239	2.294	0.0430207	up		evm.TU.Hic_asm_13.894 gene-Aco13964 evm.TU.scaffold5.13617 RE04473	0.8579	0.0429132	up
evm.TU.Hic_asm_2.659 gene-Aco28068 evm.TU.scaffold183.14596 RE13238	0.1004	0.036833	up		evm.TU.Hic_asm_6.321 gene-Aco11789 evm.TU.scaffold102.14003 RE06875	0.6088	0.0430207	up		evm.TU.Hic_asm_7.87 gene-Aco03578 evm.TU.scaffold17.1813 RE06006	1.3162	0.0429132	up
evm.TU.Hic_asm_13.13 gene-Aco02544 evm.TU.scaffold440.13885 RE08201	1.5807	0.036833	up		evm.TU.Hic_asm_11.1147 gene-Aco02809 evm.TU.scaffold293.9570 RE11377	2.2505	0.0430207	up		evm.TU.Hic_asm_12.1186 gene-Aco03438 evm.TU.scaffold17.1753 RE07825	0.8838	0.0429132	up
evm.TU.Hic_asm_14.608 gene-Aco07031 evm.TU.scaffold8.14391 RE06451	0.4853	0.036833	up		evm.TU.Hic_asm_2.118 gene-Aco28043 evm.TU.ctg2474_pilon_pilon.1 RE04373	2.3904	0.0430207	up		evm.TU.Hic_asm_4.753 gene-Aco16987 evm.TU.scaffold400.11627 RE09058	0.2914	0.0429132	up
evm.TU.Hic_asm_1.252 gene-Aco26216 evm.TU.scaffold212.10348 RE13452	2.2899	0.036833	up		evm.TU.Hic_asm_11.359 gene-Aco22662 evm.TU.scaffold30.6860 RE01807	0.1158	0.0430207	up		evm.TU.Hic_asm_6.413 gene-Aco05959 evm.TU.scaffold377.3879 RE02648	0.2812	0.0429132	up
evm.TU.Hic_asm_8.1705 gene-Aco18056 evm.TU.scaffold333.3401 RE11671	4.0815	0.036833	up		evm.TU.Hic_asm_5.90 gene-Aco12963 evm.TU.scaffold39.9244 RE07050	0.2519	0.0430207	up		evm.TU.Hic_asm_8.1005 gene-Aco00142 evm.TU.scaffold177.7558 RE14581	0.6624	0.0429132	up
evm.TU.Hic_asm_12.409 gene-Aco24903 evm.TU.scaffold161.3490 RE16620	4.3271	0.036833	up		evm.TU.Hic_asm_7.1170 gene-Aco03401 evm.TU.scaffold53.12191 RE07874	0.8265	0.0430207	up		evm.TU.Hic_asm_6.769 gene-Aco05788 evm.TU.scaffold54.10319 RE10385	0.3818	0.0429132	up
evm.TU.Hic_asm_9.847 gene-Aco31065 evm.TU.scaffold225.11137 RE16892	0.5478	0.036833	up		evm.TU.Hic_asm_0.687 gene-Aco09639 evm.TU.scaffold22.6611 RE12836	2.2716	0.0430207	up		evm.TU.Hic_asm_1.823 gene-Aco07948 evm.TU.scaffold154.2388 RE13541	0.3082	0.0429132	up
evm.TU.Hic_asm_11.1033 gene-Aco08612 evm.TU.scaffold46.10519 RE11553	1.8353	0.036833	up		evm.TU.Hic_asm_3.727 gene-Aco14212 evm.TU.scaffold244.6100 RE06735	2.0569	0.0430207	up		evm.TU.Hic_asm_8.195 gene-Aco02198 evm.TU.scaffold95.15859 RE04387	0.3498	0.0429132	up
evm.TU.Hic_asm_6.347 gene-Aco05023 evm.TU.scaffold113.3407 RE04758	0.6325	0.036833	up		evm.TU.Hic_asm_1.927 gene-Aco08208 evm.TU.scaffold11.3283 RE04171	0.2364	0.0430207	up		evm.TU.Hic_asm_5.104 gene-Aco12713 evm.TU.scaffold15.2314 RE11272	0.2194	0.0429132	up
evm.TU.Hic_asm_6.774 gene-Aco11863 evm.TU.scaffold118.378 RE11096	1.2367	0.036833	up		evm.TU.Hic_asm_9.217 gene-Aco19582 evm.TU.scaffold116.10980 RE01446	1.8764	0.0430207	up		evm.TU.Hic_asm_2.508 gene-Aco28312 evm.TU.scaffold14.613 RE10103	0.5532	0.0429132	up
evm.TU.Hic_asm_4.753 gene-Aco16987 evm.TU.scaffold400.11627 RE09058	0.1138	0.036833	up		evm.TU.Hic_asm_8.845 gene-Aco24708 evm.TU.scaffold10.15946 RE05708	0.2668	0.0430207	up		evm.TU.Hic_asm_3.350 gene-Aco05837 evm.TU.ctg610_pilon_pilon.1 RE04738	0.6316	0.0429132	up
evm.TU.Hic_asm_12.989 gene-Aco06168 evm.TU.scaffold257.5706 RE16746	2.2848	0.036833	up		evm.TU.Hic_asm_7.876 gene-Aco02525 evm.TU.scaffold53.12189 RE02118	4.1718	0.0430207	up		evm.TU.Hic_asm_8.228_evm.TU.Hic_asm_8.229 gene-Aco27525 evm.TU.scaffold12.1280 RE12129	5.2081	0.0429132	up
evm.TU.Hic_asm_11.513 gene-Aco17933 evm.TU.scaffold412.8232 RE12707	3.7609	0.036833	up		evm.TU.Hic_asm_8.785 gene-Aco24801 evm.TU.scaffold262.6765 RE02277	0.3609	0.0430207	up		evm.TU.Hic_asm_0.81 gene-Aco09358 evm.TU.ctg284_pilon_pilon.6 RE01962	1.4874	0.0429132	up
evm.TU.Hic_asm_10.687 gene-Aco26692 evm.TU.scaffold40.9695 RE16138	0.2625	0.036833	up		evm.TU.Hic_asm_7.863 gene-Aco03458 evm.TU.scaffold386.10265 RE07118	1.4635	0.0430207	up		evm.TU.Hic_asm_0.609 gene-Aco14368 evm.TU.scaffold126.732 RE08747	2.8816	0.0429132	up
evm.TU.Hic_asm_5.280 gene-Aco02783 evm.TU.scaffold98.15683 RE05015	0.822	0.036833	up		evm.TU.Hic_asm_7.364 gene-Aco03502 evm.TU.scaffold69.12299 RE01913	0.2433	0.0430207	up		evm.TU.Hic_asm_7.343 gene-Aco03940 evm.TU.scaffold8.14473 RE04122	0.8065	0.0429132	up
evm.TU.Hic_asm_2.508 gene-Aco28312 evm.TU.scaffold14.613 RE10103	0.3386	0.036833	up		evm.TU.Hic_asm_6.233 gene-Aco10961 evm.TU.scaffold84.14236 RE01359	5.5226	0.0430207	up		evm.TU.Hic_asm_9.765 gene-Aco17900 evm.TU.scaffold47.10030 RE12671	0.4544	0.0429132	up
evm.TU.Hic_asm_8.1165 gene-Aco00295 evm.TU.scaffold78.4253 RE14450	0.5512	0.036833	up		evm.TU.Hic_asm_4.720 gene-Aco09739 evm.TU.scaffold1.4869 RE15203	2.95	0.0430207	up		evm.TU.Hic_asm_7.183 gene-Aco21213 evm.TU.scaffold390.5137 RE13943	0.2331	0.0429132	up
evm.TU.Hic_asm_3.173 gene-Aco14571 evm.TU.scaffold44.13031 RE10640	1.1846	0.036833	up		evm.TU.Hic_asm_8.1667 gene-Aco17835 evm.TU.scaffold425.15441 RE09561	0.5613	0.0430207	up		evm.TU.Hic_asm_9.905 gene-Aco19662 evm.TU.scaffold309.8678 RE08317	1.0277	0.0429132	up
evm.TU.Hic_asm_5.611 gene-Aco16540 evm.TU.scaffold166.3449 RE16403	3.3806	0.036833	up		evm.TU.Hic_asm_9.1155 gene-Aco20082 evm.TU.ctg3043_pilon_pilon.2 RE08365	3.5133	0.0430207	up		evm.TU.Hic_asm_8.1587 gene-Aco00080 evm.TU.scaffold201.15779 RE02444	1.3441	0.0429132	up
evm.TU.Hic_asm_11.1140 gene-Aco16154 evm.TU.scaffold241.11060 RE16386	3.1399	0.036833	up		evm.TU.Hic_asm_11.1020 gene-Aco17965 evm.TU.scaffold102.2590 RE01028	1.2326	0.0430207	up		evm.TU.Hic_asm_10.981 gene-Aco27691 evm.TU.scaffold88.14159 RE12158	3.7581	0.0429132	up
evm.TU.Hic_asm_0.81 gene-Aco09358 evm.TU.ctg284_pilon_pilon.6 RE01962	0.6184	0.036833	up		evm.TU.Hic_asm_10.750 gene-Aco08156 evm.TU.scaffold274.14156 RE02598	4.2879	0.0430207	up		evm.TU.Hic_asm_14.683 gene-Aco06528 evm.TU.scaffold41.10764 RE10862	0.6578	0.0429132	up
evm.TU.Hic_asm_5.44 gene-Aco12980 evm.TU.scaffold15.2340 RE07065	1.0172	0.036833	up		evm.TU.Hic_asm_7.31 gene-Aco30229 evm.TU.scaffold179.8978 RE09933	5.7244	0.0430207	up		evm.TU.Hic_asm_9.994 gene-Aco20079 evm.TU.scaffold188.1306 RE10515	0.2568	0.0429132	up
evm.TU.Hic_asm_12.313 gene-Aco09772 evm.TU.scaffold1.4908 RE15304	0.6658	0.036833	up		evm.TU.Hic_asm_10.1090 gene-Aco27742 evm.TU.scaffold19.4002 RE10098	0.3708	0.0430207	up		evm.TU.Hic_asm_12.784 gene-Aco26331 evm.TU.scaffold176.14542 RE16782	0.4515	0.0429132	up
evm.TU.Hic_asm_7.343 gene-Aco03940 evm.TU.scaffold8.14473 RE04122	0.3009	0.036833	up		evm.TU.Hic_asm_4.187 gene-Aco16598 evm.TU.scaffold62.3714 RE09578	0.6105	0.0430207	up		evm.TU.Hic_asm_10.165 gene-Aco26554 evm.TU.scaffold12.1255 RE12088	0.3546	0.0429132	up
evm.TU.Hic_asm_9.1246 gene-Aco31062 evm.TU.ctg205_pilon_pilon.7 RE16887	0.2403	0.036833	up		evm.TU.Hic_asm_4.268 gene-Aco27463 evm.TU.scaffold341.15310 RE16283	1.4548	0.0430207	up		evm.TU.Hic_asm_6.899 gene-Aco11695 evm.TU.scaffold285.315 RE11317	0.2748	0.0429132	up
evm.TU.Hic_asm_12.660 gene-Aco24867 evm.TU.scaffold274.666 RE16658	0.7277	0.036833	up		evm.TU.Hic_asm_9.594 gene-Aco20920 evm.TU.scaffold3.1608 RE04055	0.3857	0.0430207	up		evm.TU.Hic_asm_12.859 gene-Aco26399 evm.TU.ctg2337_pilon_pilon.1 RE16838	0.4073	0.0429132	up
evm.TU.Hic_asm_9.765 gene-Aco17900 evm.TU.scaffold47.10030 RE12671	4.4125	0.036833	up		evm.TU.Hic_asm_4.983 gene-Aco16860 evm.TU.ctg433_pilon_pilon.3 RE09076	2.6318	0.0430207	up		evm.TU.Hic_asm_10.23 gene-Aco26441 evm.TU.scaffold216.15445 RE03393	0.5789	0.0429132	up
evm.TU.Hic_asm_7.183 gene-Aco21213 evm.TU.scaffold390.5137 RE13943	4.2012	0.036833	up		evm.TU.Hic_asm_7.201 gene-Aco07827 evm.TU.scaffold17.1812 RE06007	0.4659	0.0430207	up		evm.TU.Hic_asm_5.33 gene-Aco27850 evm.TU.scaffold2.8081 RE03239	0.8411	0.0429132	up
evm.TU.Hic_asm_9.905 gene-Aco19662 evm.TU.scaffold309.8678 RE08317	0.917	0.036833	up		evm.TU.Hic_asm_12.486 gene-Aco05891 evm.TU.scaffold265.7549 RE02348	3.0852	0.0430207	up		evm.TU.Hic_asm_6.321 gene-Aco11789 evm.TU.scaffold102.14003 RE06875	0.7532	0.0429132	up
evm.TU.Hic_asm_14.683 gene-Aco06528 evm.TU.scaffold41.10764 RE10862	0.669	0.036833	up		evm.TU.Hic_asm_6.456 gene-Aco05965 evm.TU.ctg3337_pilon_pilon.1 RE02644	0.6337	0.0430207	up		evm.TU.Hic_asm_11.1147 gene-Aco02809 evm.TU.scaffold293.9570 RE11377	1.212	0.0429132	up
evm.TU.Hic_asm_9.994 gene-Aco20079 evm.TU.scaffold188.1306 RE10515	0.9681	0.036833	up		evm.TU.Hic_asm_9.1378 gene-Aco05090 evm.TU.scaffold43.11692 RE09664	0.5378	0.0430207	up		evm.TU.Hic_asm_2.118 gene-Aco28043 evm.TU.ctg2474_pilon_pilon.1 RE04373	2.043	0.0429132	up
evm.TU.Hic_asm_12.784 gene-Aco26331 evm.TU.scaffold176.14542 RE16782	0.4321	0.036833	up		evm.TU.Hic_asm_0.618 gene-Aco08698 evm.TU.ctg1631_pilon_pilon.1 RE12327	3.1833	0.0430207	up		evm.TU.Hic_asm_7.1578 gene-Aco11145 evm.TU.scaffold74.6140 RE09611	6.3212	0.0429132	up
evm.TU.Hic_asm_14.732 gene-Aco12155 evm.TU.scaffold15.2291 RE11435	0.347	0.036833	up		evm.TU.Hic_asm_9.560 gene-Aco19946 evm.TU.scaffold97.1392 RE04792	0.2244	0.0430207	up		evm.TU.Hic_asm_11.359 gene-Aco22662 evm.TU.scaffold30.6860 RE01807	0.2656	0.0429132	up
evm.TU.Hic_asm_6.899 gene-Aco11695 evm.TU.scaffold285.315 RE11317	0.2677	0.036833	up		evm.TU.Hic_asm_10.1017 gene-Aco15444 evm.TU.scaffold58.11290 RE10144	1.2902	0.0430207	up		evm.TU.Hic_asm_13.927 gene-Aco14128 evm.TU.scaffold31.9058 RE04462	0.3572	0.0429132	up
evm.TU.Hic_asm_12.1176 gene-Aco26212 evm.TU.scaffold86.1573 RE16112	3.7799	0.036833	up		evm.TU.Hic_asm_10.206 gene-Aco27614 evm.TU.scaffold19.3964 RE09823	1.0771	0.0430207	up		evm.TU.Hic_asm_5.90 gene-Aco12963 evm.TU.scaffold39.9244 RE07050	0.1493	0.0429132	up
evm.TU.Hic_asm_10.1088 gene-Aco26470 evm.TU.scaffold19.4031 RE00930	3.0533	0.036833	up		evm.TU.Hic_asm_1.964 gene-Aco07949 evm.TU.scaffold154.2389 RE13539	0.3479	0.0430207	up		evm.TU.Hic_asm_8.1539 gene-Aco24648 evm.TU.scaffold302.3029 RE02061	0.5049	0.0429132	up
evm.TU.Hic_asm_10.23 gene-Aco26441 evm.TU.scaffold216.15445 RE03393	1.4838	0.036833	up		evm.TU.Hic_asm_9.1022 gene-Aco20339 evm.TU.scaffold300.6949 RE03584	0.3382	0.0430207	up		evm.TU.Hic_asm_0.687 gene-Aco09639 evm.TU.scaffold22.6611 RE12836	2.131	0.0429132	up
evm.TU.Hic_asm_8.1373 gene-Aco16397 evm.TU.scaffold182.10615 RE16390	2.9546	0.036833	up		evm.TU.Hic_asm_7.917 gene-Aco02460 evm.TU.scaffold16.2720 RE05277	0.5682	0.0430207	up		evm.TU.Hic_asm_3.727 gene-Aco14212 evm.TU.scaffold244.6100 RE06735	0.2424	0.0429132	up
evm.TU.Hic_asm_6.321 gene-Aco11789 evm.TU.scaffold102.14003 RE06875	4.871	0.036833	up		evm.TU.Hic_asm_2.750 gene-Aco28007 evm.TU.scaffold366.12437 RE00839	2.7851	0.0430207	up		evm.TU.Hic_asm_4.1165 gene-Aco10502 evm.TU.ctg427_pilon_pilon.4 RE04198	0.6855	0.0429132	up
evm.TU.Hic_asm_8.1337 gene-Aco18100 evm.TU.scaffold463.14886 RE00078	1.6882	0.036833	up		evm.TU.Hic_asm_8.34 gene-Aco00045 evm.TU.scaffold156.8879 RE02466	0.5285	0.0430207	up		evm.TU.Hic_asm_1.927 gene-Aco08208 evm.TU.scaffold11.3283 RE04171	0.7593	0.0429132	up
evm.TU.Hic_asm_1.734 gene-Aco08075 evm.TU.scaffold17.1747 RE07526	0.3723	0.036833	up		evm.TU.Hic_asm_6.391 gene-Aco05037 evm.TU.ctg273_pilon_pilon.3 RE12717	1.0482	0.0430207	up		evm.TU.Hic_asm_9.217 gene-Aco19582 evm.TU.scaffold116.10980 RE01446	2.2986	0.0429132	up
evm.TU.Hic_asm_6.1035 gene-Aco05210 evm.TU.ctg1437_pilon_pilon.1 RE09714	0.5534	0.036833	up		evm.TU.Hic_asm_10.419 gene-Aco27696 evm.TU.ctg2214_pilon_pilon.1 RE09797	0.4152	0.0430207	up		evm.TU.Hic_asm_8.845 gene-Aco24708 evm.TU.scaffold10.15946 RE05708	1.0625	0.0429132	up
evm.TU.Hic_asm_13.927 gene-Aco14128 evm.TU.scaffold31.9058 RE04462	0.216	0.036833	up		evm.TU.Hic_asm_7.723 gene-Aco05020 evm.TU.scaffold8.14492 RE08851	0.5909	0.0430207	up		evm.TU.Hic_asm_7.876 gene-Aco02525 evm.TU.scaffold53.12189 RE02118	3.867	0.0429132	up
evm.TU.Hic_asm_8.1539 gene-Aco24648 evm.TU.scaffold302.3029 RE02061	0.1436	0.036833	up		evm.TU.Hic_asm_0.1113 gene-Aco09458 evm.TU.ctg2436_pilon_pilon.1 RE10031	0.8708	0.0430207	up		evm.TU.Hic_asm_8.785 gene-Aco24801 evm.TU.scaffold262.6765 RE02277	0.5795	0.0429132	up
evm.TU.Hic_asm_3.727 gene-Aco14212 evm.TU.scaffold244.6100 RE06735	4.2856	0.036833	up		evm.TU.Hic_asm_7.1093 gene-Aco03567 evm.TU.scaffold241.13334 RE05993	1.0247	0.0430207	up		evm.TU.Hic_asm_7.364 gene-Aco03502 evm.TU.scaffold69.12299 RE01913	1.3757	0.0429132	up
evm.TU.Hic_asm_1.927 gene-Aco08208 evm.TU.scaffold11.3283 RE04171	2.8814	0.036833	up		evm.TU.Hic_asm_13.884 gene-Aco13227 evm.TU.scaffold5.13569 RE15936	0.7562	0.0430207	up		evm.TU.Hic_asm_6.233 gene-Aco10961 evm.TU.scaffold84.14236 RE01359	3.9988	0.0429132	up
evm.TU.Hic_asm_9.217 gene-Aco19582 evm.TU.scaffold116.10980 RE01446	0.4979	0.036833	up		evm.TU.Hic_asm_12.1198 gene-Aco03329 evm.TU.scaffold17.1739 RE14710	1.3851	0.0430207	up		evm.TU.Hic_asm_14.12 gene-Aco24439 evm.TU.scaffold347.9707 RE03078	1.2344	0.0429132	up
evm.TU.Hic_asm_11.995 gene-Aco21484 evm.TU.scaffold277.12426 RE06133	3.7222	0.036833	up		evm.TU.Hic_asm_7.1532 gene-Aco04871 evm.TU.scaffold8.14464 RE04119	0.2761	0.0430207	up		evm.TU.Hic_asm_4.720 gene-Aco09739 evm.TU.scaffold1.4869 RE15203	3.2174	0.0429132	up
evm.TU.Hic_asm_7.876 gene-Aco02525 evm.TU.scaffold53.12189 RE02118	2.7155	0.036833	up		evm.TU.Hic_asm_7.1002_evm.TU.Hic_asm_7.1003 gene-Aco07740 evm.TU.scaffold51.10136 RE07516	4.7	0.0430207	up		evm.TU.Hic_asm_9.1155 gene-Aco20082 evm.TU.ctg3043_pilon_pilon.2 RE08365	6.5665	0.0429132	up
evm.TU.Hic_asm_14.546 gene-Aco07001 evm.TU.scaffold125.5117 RE06459	2.2427	0.036833	up		evm.TU.Hic_asm_1.477 gene-Aco07619 evm.TU.scaffold21.4760 RE11936	0.5227	0.0430207	up		evm.TU.Hic_asm_7.829 gene-Aco03542 evm.TU.scaffold98.15695 RE07925	1.1577	0.0429132	up
evm.TU.Hic_asm_8.785 gene-Aco24801 evm.TU.scaffold262.6765 RE02277	0.553	0.036833	up		evm.TU.Hic_asm_7.1517 gene-Aco04869 evm.TU.scaffold8.14463 RE12443	0.6788	0.0430207	up		evm.TU.Hic_asm_7.31 gene-Aco30229 evm.TU.scaffold179.8978 RE09933	7.2443	0.0429132	up
evm.TU.Hic_asm_7.1505 gene-Aco03799 evm.TU.scaffold27.7197 RE16941	0.3675	0.036833	up		evm.TU.Hic_asm_3.111 gene-Aco14269 evm.TU.scaffold6.11389 RE00737	0.8096	0.0430207	up		evm.TU.Hic_asm_4.187 gene-Aco16598 evm.TU.scaffold62.3714 RE09578	4.8528	0.0429132	up
evm.TU.Hic_asm_7.863 gene-Aco03458 evm.TU.scaffold386.10265 RE07118	3.918	0.036833	up		evm.TU.Hic_asm_8.811 gene-Aco24647 evm.TU.ctg1519_pilon_pilon.1 RE02062	0.616	0.0430207	up		evm.TU.Hic_asm_8.522 gene-Aco02124 evm.TU.scaffold372.6507 RE15907	0.8701	0.0429132	up
evm.TU.Hic_asm_7.364 gene-Aco03502 evm.TU.scaffold69.12299 RE01913	0.1213	0.036833	up		evm.TU.Hic_asm_7.1174 gene-Aco04809 evm.TU.scaffold229.9309 RE04135	0.1764	0.0430207	up		evm.TU.Hic_asm_3.264 gene-Aco14894 evm.TU.scaffold385.15066 RE07357	0.3817	0.0429132	up
evm.TU.Hic_asm_14.12 gene-Aco24439 evm.TU.scaffold347.9707 RE03078	0.9841	0.036833	up		evm.TU.Hic_asm_0.249 gene-Aco23904 evm.TU.scaffold172.3141 RE01564	5.5612	0.0430207	up		evm.TU.Hic_asm_4.268 gene-Aco27463 evm.TU.scaffold341.15310 RE16283	0.2144	0.0429132	up
evm.TU.Hic_asm_9.975 gene-Aco20182 evm.TU.scaffold300.6947 RE03574	1.1724	0.036833	up		evm.TU.Hic_asm_2.88 gene-Aco23629 evm.TU.scaffold133.286 RE07961	5.0523	0.0430207	up		evm.TU.Hic_asm_4.983 gene-Aco16860 evm.TU.ctg433_pilon_pilon.3 RE09076	2.398	0.0429132	up
evm.TU.Hic_asm_12.653 gene-Aco04976 evm.TU.scaffold8.14433 RE16945	1.0816	0.036833	up		evm.TU.Hic_asm_10.809 gene-Aco27390 evm.TU.scaffold311.8603 RE00800	0.4521	0.0430207	up		evm.TU.Hic_asm_9.170 gene-Aco27865 evm.TU.scaffold63.11564 RE00553	1.0559	0.0429132	up
evm.TU.Hic_asm_10.750 gene-Aco08156 evm.TU.scaffold274.14156 RE02598	1.4216	0.036833	up		evm.TU.Hic_asm_0.415 gene-Aco08689 evm.TU.scaffold630.8444 RE12331	0.2662	0.0430207	up		evm.TU.Hic_asm_14.842 gene-Aco06514 evm.TU.scaffold41.6200 RE10858	1.0201	0.0429132	up
evm.TU.Hic_asm_4.187 gene-Aco16598 evm.TU.scaffold62.3714 RE09578	0.2357	0.036833	up		evm.TU.Hic_asm_5.658 gene-Aco16066 evm.TU.scaffold451.15468 RE13124	2.1709	0.0430207	up		evm.TU.Hic_asm_7.270 gene-Aco03611 evm.TU.scaffold259.12625 RE01315	0.9236	0.0429132	up
evm.TU.Hic_asm_12.1034 gene-Aco26284 evm.TU.scaffold197.13803 RE16077	0.3722	0.036833	up		evm.TU.Hic_asm_10.35 gene-Aco26637 evm.TU.scaffold351.42 RE07271	0.1852	0.0430207	up		evm.TU.Hic_asm_7.201 gene-Aco07827 evm.TU.scaffold17.1812 RE06007	1.3301	0.0429132	up
evm.TU.Hic_asm_8.522 gene-Aco02124 evm.TU.scaffold372.6507 RE15907	1.4943	0.036833	up		evm.TU.Hic_asm_2.237 gene-Aco27884 evm.TU.scaffold63.11581 RE14857	0.7341	0.0430207	up		evm.TU.Hic_asm_7.391 gene-Aco02829 evm.TU.scaffold17.1727 RE14199	0.8058	0.0429132	up
evm.TU.Hic_asm_3.264 gene-Aco14894 evm.TU.scaffold385.15066 RE07357	0.5508	0.036833	up		evm.TU.Hic_asm_8.1406 gene-Aco02131 evm.TU.scaffold372.6510 RE15911	0.1418	0.0430207	up		evm.TU.Hic_asm_14.473 gene-Aco07179 evm.TU.scaffold34.8501 RE05071	0.4569	0.0429132	up
evm.TU.Hic_asm_8.1537 gene-Aco18015 evm.TU.scaffold48.11107 RE03033	0.6782	0.036833	up		evm.TU.Hic_asm_4.551 gene-Aco16718 evm.TU.ctg744_pilon_pilon.3 RE09131	0.0363	0.0430207	up		evm.TU.Hic_asm_12.486 gene-Aco05891 evm.TU.scaffold265.7549 RE02348	4.8069	0.0429132	up
evm.TU.Hic_asm_0.1189 gene-Aco09522 evm.TU.scaffold22.6636 RE07489	0.5586	0.036833	up		evm.TU.Hic_asm_3.433 gene-Aco14221 evm.TU.scaffold82.1462 RE02909	0.3224	0.0430207	up		evm.TU.Hic_asm_6.456 gene-Aco05965 evm.TU.ctg3337_pilon_pilon.1 RE02644	1.557	0.0429132	up
evm.TU.Hic_asm_4.983 gene-Aco16860 evm.TU.ctg433_pilon_pilon.3 RE09076	0.5809	0.036833	up		evm.TU.Hic_asm_9.1179 gene-Aco00495 evm.TU.scaffold196.4519 RE15269	0.8057	0.0430207	up		evm.TU.Hic_asm_9.1378 gene-Aco05090 evm.TU.scaffold43.11692 RE09664	0.3561	0.0429132	up
evm.TU.Hic_asm_9.170 gene-Aco27865 evm.TU.scaffold63.11564 RE00553	0.5185	0.036833	up		evm.TU.Hic_asm_12.274 gene-Aco26243 evm.TU.scaffold20.5948 RE10977	0.4498	0.0430207	up		evm.TU.Hic_asm_0.618 gene-Aco08698 evm.TU.ctg1631_pilon_pilon.1 RE12327	3.4945	0.0429132	up
evm.TU.Hic_asm_14.842 gene-Aco06514 evm.TU.scaffold41.6200 RE10858	4.1473	0.036833	up		evm.TU.Hic_asm_12.999 gene-Aco25148 evm.TU.scaffold76.2227 RE03701	0.6075	0.0430207	up		evm.TU.Hic_asm_3.854 gene-Aco12692 evm.TU.scaffold448.14127 RE10138	6.0609	0.0429132	up
evm.TU.Hic_asm_7.270 gene-Aco03611 evm.TU.scaffold259.12625 RE01315	0.4591	0.036833	up		evm.TU.Hic_asm_8.476 gene-Aco18057 evm.TU.scaffold195.9733 RE11669	0.168	0.0430207	up		evm.TU.Hic_asm_9.560 gene-Aco19946 evm.TU.scaffold97.1392 RE04792	0.1498	0.0429132	up
evm.TU.Hic_asm_7.201 gene-Aco07827 evm.TU.scaffold17.1812 RE06007	1.1403	0.036833	up		evm.TU.Hic_asm_10.615 gene-Aco27763 evm.TU.scaffold267.10945 RE16354	0.8592	0.0430207	up		evm.TU.Hic_asm_10.1017 gene-Aco15444 evm.TU.scaffold58.11290 RE10144	0.5306	0.0429132	up
evm.TU.Hic_asm_8.1103 gene-Aco24728 evm.TU.scaffold10.15917 RE02037	0.0234	0.036833	up		evm.TU.Hic_asm_10.117 gene-Aco02567 evm.TU.scaffold98.4146 RE14798	0.465	0.0430207	up		evm.TU.Hic_asm_10.206 gene-Aco27614 evm.TU.scaffold19.3964 RE09823	0.7148	0.0429132	up
evm.TU.Hic_asm_14.473 gene-Aco07179 evm.TU.scaffold34.8501 RE05071	0.7365	0.036833	up		evm.TU.Hic_asm_10.479 gene-Aco27687 evm.TU.scaffold88.14161 RE12156	0.0902	0.0430207	up		evm.TU.Hic_asm_2.683 gene-Aco11444 evm.TU.scaffold328.8935 RE00687	5.3945	0.0429132	up
evm.TU.Hic_asm_13.860 gene-Aco14105 evm.TU.scaffold353.14969 RE03973	0.3567	0.036833	up		evm.TU.Hic_asm_12.773 gene-Aco25387 evm.TU.scaffold20.5926 RE16004	0.2767	0.0430207	up		evm.TU.Hic_asm_8.210 gene-Aco24464 evm.TU.scaffold222.10057 RE02201	0.3151	0.0429132	up
evm.TU.Hic_asm_12.486 gene-Aco05891 evm.TU.scaffold265.7549 RE02348	4.0896	0.036833	up		evm.TU.Hic_asm_13.807 gene-Aco13249 evm.TU.scaffold5.13537 RE13036	0.5743	0.0430207	up		evm.TU.Hic_asm_7.917 gene-Aco02460 evm.TU.scaffold16.2720 RE05277	0.4237	0.0429132	up
evm.TU.Hic_asm_9.1378 gene-Aco05090 evm.TU.scaffold43.11692 RE09664	1.2344	0.036833	up		evm.TU.Hic_asm_6.1123 gene-Aco17517 evm.TU.scaffold176.15583 RE08366	4.081	0.0430207	up		evm.TU.Hic_asm_2.750 gene-Aco28007 evm.TU.scaffold366.12437 RE00839	2.442	0.0429132	up
evm.TU.Hic_asm_12.223 gene-Aco24870 evm.TU.ctg313_pilon_pilon.3 RE16653	0.6339	0.036833	up		evm.TU.Hic_asm_7.303 gene-Aco22362 evm.TU.ctg1386_pilon_pilon.3 RE09378	1.0637	0.0430207	up		evm.TU.Hic_asm_8.34 gene-Aco00045 evm.TU.scaffold156.8879 RE02466	1.1098	0.0429132	up
evm.TU.Hic_asm_0.618 gene-Aco08698 evm.TU.ctg1631_pilon_pilon.1 RE12327	0.1622	0.036833	up		evm.TU.Hic_asm_7.4 gene-Aco02369 evm.TU.ctg1064_pilon_pilon.4 RE14753	0.5049	0.0430207	up		evm.TU.Hic_asm_11.268 gene-Aco13953 evm.TU.scaffold5.13610 RE04485	0.801	0.0429132	up
evm.TU.Hic_asm_8.291 gene-Aco24760 evm.TU.scaffold239.1936 RE02054	2.0973	0.036833	up		evm.TU.Hic_asm_0.47 gene-Aco09577 evm.TU.scaffold22.3638 RE01956	0.2154	0.0430207	up		evm.TU.Hic_asm_6.391 gene-Aco05037 evm.TU.ctg273_pilon_pilon.3 RE12717	0.2882	0.0429132	up
evm.TU.Hic_asm_9.560 gene-Aco19946 evm.TU.scaffold97.1392 RE04792	0.1998	0.036833	up		evm.TU.Hic_asm_4.1033 gene-Aco16771 evm.TU.scaffold38.5565 RE08623	0.2999	0.0430207	up		evm.TU.Hic_asm_4.107 gene-Aco16973 evm.TU.scaffold86.3886 RE09041	0.4405	0.0429132	up
evm.TU.Hic_asm_14.389 gene-Aco07413 evm.TU.scaffold41.13267 RE05087	4.4241	0.036833	up		evm.TU.Hic_asm_4.361 gene-Aco16139 evm.TU.ctg567_pilon_pilon.3 RE16540	0.4062	0.0430207	up		evm.TU.Hic_asm_13.844 gene-Aco13934 evm.TU.scaffold31.15289 RE04501	0.4108	0.0429132	up
evm.TU.Hic_asm_1.964 gene-Aco07949 evm.TU.scaffold154.2389 RE13539	0.3488	0.036833	up		evm.TU.Hic_asm_9.770 gene-Aco20618 evm.TU.scaffold125.12664 RE13108	4.0674	0.0430207	up		evm.TU.Hic_asm_0.1113 gene-Aco09458 evm.TU.ctg2436_pilon_pilon.1 RE10031	0.2527	0.0429132	up
evm.TU.Hic_asm_8.210 gene-Aco24464 evm.TU.scaffold222.10057 RE02201	4.6666	0.036833	up		evm.TU.Hic_asm_3.1169 gene-Aco19822 evm.TU.scaffold211.4612 RE08262	0.8889	0.0430207	up		evm.TU.Hic_asm_12.1198 gene-Aco03329 evm.TU.scaffold17.1739 RE14710	0.6807	0.0429132	up
evm.TU.Hic_asm_9.732 gene-Aco19878 evm.TU.ctg1647_pilon_pilon.2 RE14276	0.3736	0.036833	up		evm.TU.Hic_asm_5.360 gene-Aco08783 evm.TU.ctg1387_pilon_pilon.3 RE06348	1.2044	0.0430207	up		evm.TU.Hic_asm_7.1002_evm.TU.Hic_asm_7.1003 gene-Aco07740 evm.TU.scaffold51.10136 RE07516	3.9785	0.0429132	up
evm.TU.Hic_asm_11.600_evm.TU.Hic_asm_11.601 gene-Aco21685 evm.TU.scaffold15.7634 RE09423	0.1613	0.036833	up		evm.TU.Hic_asm_3.193 gene-Aco15755 evm.TU.scaffold6.11475 RE02916	2.229	0.0430207	up		evm.TU.Hic_asm_4.877 gene-Aco09741 evm.TU.scaffold1.4867 RE15201	0.2624	0.0429132	up
evm.TU.Hic_asm_8.34 gene-Aco00045 evm.TU.scaffold156.8879 RE02466	4.4125	0.036833	up		evm.TU.Hic_asm_8.1571 gene-Aco02262 evm.TU.scaffold2.7985 RE13662	0.3794	0.0430207	up		evm.TU.Hic_asm_13.368 gene-Aco13164 evm.TU.scaffold5.13625 RE05272	0.496	0.0429132	up
evm.TU.Hic_asm_8.638 gene-Aco01850 evm.TU.scaffold2.8019 RE13816	0.5081	0.036833	up		evm.TU.Hic_asm_5.700 gene-Aco12412 evm.TU.scaffold529.1938 RE00666	0.6544	0.0430207	up		evm.TU.Hic_asm_3.111 gene-Aco14269 evm.TU.scaffold6.11389 RE00737	1.324	0.0429132	up
evm.TU.Hic_asm_9.1224 gene-Aco21001 evm.TU.scaffold197.13066 RE04310	0.5734	0.036833	up		evm.TU.Hic_asm_11.898 gene-Aco21318 evm.TU.scaffold174.2851 RE13885	0.6097	0.0430207	up		evm.TU.Hic_asm_10.345 gene-Aco16044 evm.TU.scaffold240.10064 RE03632	0.3223	0.0429132	up
evm.TU.Hic_asm_9.1116 gene-Aco21084 evm.TU.scaffold386.11543 RE11534	0.2719	0.036833	up		evm.TU.Hic_asm_7.631 gene-Aco06544 evm.TU.scaffold41.10753 RE10847	0.3879	0.0430207	up		evm.TU.Hic_asm_7.1174 gene-Aco04809 evm.TU.scaffold229.9309 RE04135	0.294	0.0429132	up
evm.TU.Hic_asm_13.844 gene-Aco13934 evm.TU.scaffold31.15289 RE04501	0.7946	0.036833	up		evm.TU.Hic_asm_7.639 gene-Aco03785 evm.TU.scaffold27.7133 RE04085	0.25	0.0430207	up		evm.TU.Hic_asm_0.249 gene-Aco23904 evm.TU.scaffold172.3141 RE01564	3.879	0.0429132	up
evm.TU.Hic_asm_0.1113 gene-Aco09458 evm.TU.ctg2436_pilon_pilon.1 RE10031	0.3143	0.036833	up		evm.TU.Hic_asm_6.511 gene-Aco05040 evm.TU.ctg273_pilon_pilon.7 RE01918	1.4916	0.0430207	up		evm.TU.Hic_asm_2.88 gene-Aco23629 evm.TU.scaffold133.286 RE07961	6.5722	0.0429132	up
evm.TU.Hic_asm_11.226 gene-Aco22762 evm.TU.scaffold374.7740 RE09493	1.9064	0.036833	up		evm.TU.Hic_asm_4.407 gene-Aco10515 evm.TU.scaffold1.4807 RE12018	0.541	0.0430207	up		evm.TU.Hic_asm_0.415 gene-Aco08689 evm.TU.scaffold630.8444 RE12331	0.8571	0.0429132	up
evm.TU.Hic_asm_13.884 gene-Aco13227 evm.TU.scaffold5.13569 RE15936	0.8423	0.036833	up		evm.TU.Hic_asm_4.487 gene-Aco09777 evm.TU.scaffold349.2997 RE15310	1.5038	0.0430207	up		evm.TU.Hic_asm_5.658 gene-Aco16066 evm.TU.scaffold451.15468 RE13124	0.9086	0.0429132	up
evm.TU.Hic_asm_4.389 gene-Aco16715 evm.TU.scaffold392.12908 RE09134	0.5727	0.036833	up		evm.TU.Hic_asm_0.717 gene-Aco12864 evm.TU.scaffold39.9220 RE00716	0.5631	0.0430207	up		evm.TU.Hic_asm_2.237 gene-Aco27884 evm.TU.scaffold63.11581 RE14857	0.8761	0.0429132	up
evm.TU.Hic_asm_2.909 gene-Aco27870 evm.TU.scaffold361.14531 RE00558	4.0903	0.036833	up		evm.TU.Hic_asm_7.433 gene-Aco03560 evm.TU.scaffold441.10497 RE05985	0.4143	0.0430207	up		evm.TU.Hic_asm_10.856 gene-Aco26564 evm.TU.scaffold12.1231 RE12106	0.8526	0.0429132	up
evm.TU.Hic_asm_12.1198 gene-Aco03329 evm.TU.scaffold17.1739 RE14710	1.2564	0.036833	up		evm.TU.Hic_asm_8.1802 gene-Aco24529 evm.TU.ctg1177_pilon_pilon.1 RE02270	0.7012	0.0430207	up		evm.TU.Hic_asm_8.1406 gene-Aco02131 evm.TU.scaffold372.6510 RE15911	0.7106	0.0429132	up
evm.TU.Hic_asm_7.1002_evm.TU.Hic_asm_7.1003 gene-Aco07740 evm.TU.scaffold51.10136 RE07516	2.6343	0.036833	up		evm.TU.Hic_asm_2.240 gene-Aco29135 evm.TU.scaffold91.13691 RE10118	1.492	0.0430207	up		evm.TU.Hic_asm_8.473 gene-Aco24852 evm.TU.scaffold10.15944 RE04627	0.4118	0.0429132	up
evm.TU.Hic_asm_13.368 gene-Aco13164 evm.TU.scaffold5.13625 RE05272	4.5081	0.036833	up		evm.TU.Hic_asm_14.135 gene-Aco01938 evm.TU.scaffold41.10761 RE02917	5.2919	0.0430207	up		evm.TU.Hic_asm_3.433 gene-Aco14221 evm.TU.scaffold82.1462 RE02909	1.1897	0.0429132	up
evm.TU.Hic_asm_3.111 gene-Aco14269 evm.TU.scaffold6.11389 RE00737	0.754	0.036833	up		evm.TU.Hic_asm_12.1136 gene-Aco25091 evm.TU.scaffold176.2149 RE08168	0.5599	0.0430207	up		evm.TU.Hic_asm_9.1179 gene-Aco00495 evm.TU.scaffold196.4519 RE15269	0.2642	0.0429132	up
evm.TU.Hic_asm_10.345 gene-Aco16044 evm.TU.scaffold240.10064 RE03632	1.5211	0.036833	up		evm.TU.Hic_asm_2.43 gene-Aco29118 evm.TU.scaffold55.12756 RE13324	0.8283	0.0430207	up		evm.TU.Hic_asm_12.274 gene-Aco26243 evm.TU.scaffold20.5948 RE10977	1.6199	0.0429132	up
evm.TU.Hic_asm_7.1174 gene-Aco04809 evm.TU.scaffold229.9309 RE04135	0.8354	0.036833	up		evm.TU.Hic_asm_10.1097 gene-Aco27137 evm.TU.scaffold328.8936 RE16286	0.6523	0.0430207	up		evm.TU.Hic_asm_12.999 gene-Aco25148 evm.TU.scaffold76.2227 RE03701	0.3338	0.0429132	up
evm.TU.Hic_asm_10.809 gene-Aco27390 evm.TU.scaffold311.8603 RE00800	3.6026	0.036833	up		evm.TU.Hic_asm_8.677 gene-Aco08288 evm.TU.scaffold69.10246 RE11494	5.4287	0.0430207	up		evm.TU.Hic_asm_10.615 gene-Aco27763 evm.TU.scaffold267.10945 RE16354	0.9206	0.0429132	up
evm.TU.Hic_asm_14.250 gene-Aco07140 evm.TU.scaffold62.12393 RE10260	1.2391	0.036833	up		evm.TU.Hic_asm_14.686 gene-Aco06405 evm.TU.scaffold23.4312 RE10905	1.0054	0.0430207	up		evm.TU.Hic_asm_10.117 gene-Aco02567 evm.TU.scaffold98.4146 RE14798	0.5809	0.0429132	up
evm.TU.Hic_asm_3.682 gene-Aco15812 evm.TU.scaffold6.11424 RE10187	0.4323	0.036833	up		evm.TU.Hic_asm_3.1112 gene-Aco15523 evm.TU.scaffold24.5632 RE10183	0.3083	0.0430207	up		evm.TU.Hic_asm_8.497 gene-Aco00407 evm.TU.scaffold165.4579 RE14444	1.417	0.0429132	up
evm.TU.Hic_asm_0.415 gene-Aco08689 evm.TU.scaffold630.8444 RE12331	4.2978	0.036833	up		evm.TU.Hic_asm_8.772 gene-Aco12086 evm.TU.scaffold2.10645 RE13712	1.0104	0.0430207	up		evm.TU.Hic_asm_13.807 gene-Aco13249 evm.TU.scaffold5.13537 RE13036	0.4808	0.0429132	up
evm.TU.Hic_asm_1.106 gene-Aco07962 evm.TU.scaffold171.4591 RE17195	0.3289	0.036833	up		evm.TU.Hic_asm_8.1204 gene-Aco00375 evm.TU.scaffold177.7564 RE13630	0.2249	0.0430207	up		evm.TU.Hic_asm_9.157 gene-Aco20221 evm.TU.ctg4253_pilon_pilon.2 RE03575	0.4289	0.0429132	up
evm.TU.Hic_asm_7.763 gene-Aco11981 evm.TU.scaffold29.8741 RE00644	1.3459	0.036833	up		evm.TU.Hic_asm_10.187 gene-Aco27491 evm.TU.scaffold205.5369 RE16211	0.1909	0.0430207	up		evm.TU.Hic_asm_7.303 gene-Aco22362 evm.TU.ctg1386_pilon_pilon.3 RE09378	1.5014	0.0429132	up
evm.TU.Hic_asm_1.84 gene-Aco21573 evm.TU.scaffold104.4173 RE06134	1.4065	0.036833	up		evm.TU.Hic_asm_8.167 gene-Aco00148 evm.TU.scaffold101.14108 RE14586	0.4181	0.0430207	up		evm.TU.Hic_asm_1.920 gene-Aco07607 evm.TU.scaffold236.986 RE11929	0.3715	0.0429132	up
evm.TU.Hic_asm_2.237 gene-Aco27884 evm.TU.scaffold63.11581 RE14857	0.3516	0.036833	up		evm.TU.Hic_asm_0.276 gene-Aco08573 evm.TU.scaffold214.8399 RE11626	0.817	0.0430207	up		evm.TU.Hic_asm_0.47 gene-Aco09577 evm.TU.scaffold22.3638 RE01956	0.5052	0.0429132	up
evm.TU.Hic_asm_10.856 gene-Aco26564 evm.TU.scaffold12.1231 RE12106	0.2993	0.036833	up		evm.TU.Hic_asm_0.696 gene-Aco09695 evm.TU.scaffold22.15016 RE10412	0.6948	0.0430207	up		evm.TU.Hic_asm_4.1033 gene-Aco16771 evm.TU.scaffold38.5565 RE08623	0.8456	0.0429132	up
evm.TU.Hic_asm_8.1406 gene-Aco02131 evm.TU.scaffold372.6510 RE15911	4.1094	0.036833	up		evm.TU.Hic_asm_8.363 gene-Aco00050 evm.TU.scaffold242.1986 RE02426	0.4125	0.0430207	up		evm.TU.Hic_asm_4.1164 gene-Aco27747 evm.TU.scaffold19.4006 RE07319	1.2492	0.0429132	up
evm.TU.Hic_asm_10.949 gene-Aco09729 evm.TU.scaffold22.6568 RE10450	0.6347	0.036833	up		evm.TU.Hic_asm_11.915 gene-Aco21328 evm.TU.scaffold174.2854 RE02532	0.2756	0.0430207	up		evm.TU.Hic_asm_4.361 gene-Aco16139 evm.TU.ctg567_pilon_pilon.3 RE16540	0.1617	0.0429132	up
evm.TU.Hic_asm_8.473 gene-Aco24852 evm.TU.scaffold10.15944 RE04627	0.8759	0.036833	up		evm.TU.Hic_asm_1.414 gene-Aco07653 evm.TU.scaffold51.10161 RE04177	0.2528	0.0430207	up		evm.TU.Hic_asm_9.770 gene-Aco20618 evm.TU.scaffold125.12664 RE13108	3.4786	0.0429132	up
evm.TU.Hic_asm_12.26 gene-Aco16943 evm.TU.scaffold25.7448 RE02553	3.143	0.036833	up		evm.TU.Hic_asm_6.680 gene-Aco07709 evm.TU.scaffold11.3263 RE11898	0.5859	0.0430207	up		evm.TU.Hic_asm_3.1169 gene-Aco19822 evm.TU.scaffold211.4612 RE08262	0.392	0.0429132	up
evm.TU.Hic_asm_11.1100 gene-Aco21541 evm.TU.scaffold26.5299 RE09403	0.3672	0.036833	up		evm.TU.Hic_asm_12.619 gene-Aco03827 evm.TU.scaffold27.7183 RE16927	0.3192	0.0430207	up		evm.TU.Hic_asm_5.360 gene-Aco08783 evm.TU.ctg1387_pilon_pilon.3 RE06348	1.287	0.0429132	up
evm.TU.Hic_asm_8.1783 gene-Aco17538 evm.TU.scaffold4.12497 RE12611	2.9294	0.036833	up		evm.TU.Hic_asm_10.1049 gene-Aco26476 evm.TU.scaffold19.4024 RE12114	0.152	0.0430207	up		evm.TU.Hic_asm_3.193 gene-Aco15755 evm.TU.scaffold6.11475 RE02916	3.774	0.0429132	up
evm.TU.Hic_asm_3.433 gene-Aco14221 evm.TU.scaffold82.1462 RE02909	0.1723	0.036833	up		evm.TU.Hic_asm_7.820 gene-Aco03968 evm.TU.scaffold8.14470 RE05379	0.4861	0.0430207	up		evm.TU.Hic_asm_14.99 gene-Aco06278 evm.TU.scaffold34.8541 RE13381	0.1103	0.0429132	up
evm.TU.Hic_asm_9.1179 gene-Aco00495 evm.TU.scaffold196.4519 RE15269	0.8426	0.036833	up		evm.TU.Hic_asm_11.521 gene-Aco21165 evm.TU.scaffold15.7689 RE13973	0.1813	0.0430207	up		evm.TU.Hic_asm_3.1014 gene-Aco15973 evm.TU.scaffold6.11403 RE08603	0.163	0.0429132	up
evm.TU.Hic_asm_1.72 gene-Aco07909 evm.TU.ctg1258_pilon_pilon.1 RE13568	1.2535	0.036833	up		evm.TU.Hic_asm_9.743 gene-Aco19794 evm.TU.scaffold66.6021 RE10536	1.244	0.0430207	up		evm.TU.Hic_asm_8.852 gene-Aco00688 evm.TU.scaffold459.4485 RE14318	0.8776	0.0429132	up
evm.TU.Hic_asm_2.502 gene-Aco28084 evm.TU.scaffold66.5450 RE06238	0.1542	0.036833	up		evm.TU.Hic_asm_7.999 gene-Aco02389 evm.TU.scaffold16.2729 RE14773	0.6346	0.0430207	up		evm.TU.Hic_asm_5.700 gene-Aco12412 evm.TU.scaffold529.1938 RE00666	1.1966	0.0429132	up
evm.TU.Hic_asm_12.143 gene-Aco25008 evm.TU.scaffold221.7017 RE08140	3.4198	0.036833	up		evm.TU.Hic_asm_6.1285 gene-Aco11690 evm.TU.scaffold118.329 RE07745	0.5859	0.0430207	up		evm.TU.Hic_asm_5.388 gene-Aco12995 evm.TU.scaffold41.1689 RE07083	0.3667	0.0429132	up
evm.TU.Hic_asm_10.615 gene-Aco27763 evm.TU.scaffold267.10945 RE16354	0.2317	0.036833	up		evm.TU.Hic_asm_13.538 gene-Aco13989 evm.TU.scaffold5.13596 RE03987	0.5593	0.0430207	up		evm.TU.Hic_asm_11.898 gene-Aco21318 evm.TU.scaffold174.2851 RE13885	1.0385	0.0429132	up
evm.TU.Hic_asm_10.117 gene-Aco02567 evm.TU.scaffold98.4146 RE14798	1.7921	0.036833	up		evm.TU.Hic_asm_7.515 gene-Aco16953 evm.TU.scaffold6.11497 RE02565	0.4526	0.0430207	up		evm.TU.Hic_asm_2.322 gene-Aco28092 evm.TU.scaffold347.10811 RE06242	0.6195	0.0429132	up
evm.TU.Hic_asm_8.497 gene-Aco00407 evm.TU.scaffold165.4579 RE14444	3.5468	0.036833	up		evm.TU.Hic_asm_8.231 gene-Aco00894 evm.TU.scaffold2.10650 RE13719	0.5258	0.0430207	up		evm.TU.Hic_asm_4.487 gene-Aco09777 evm.TU.scaffold349.2997 RE15310	1.3916	0.0429132	up
evm.TU.Hic_asm_13.807 gene-Aco13249 evm.TU.scaffold5.13537 RE13036	1.0313	0.036833	up		evm.TU.Hic_asm_10.32 gene-Aco27601 evm.TU.scaffold19.3971 RE07367	0.2326	0.0430207	up		evm.TU.Hic_asm_7.433 gene-Aco03560 evm.TU.scaffold441.10497 RE05985	0.2548	0.0429132	up
evm.TU.Hic_asm_9.157 gene-Aco20221 evm.TU.ctg4253_pilon_pilon.2 RE03575	0.3206	0.036833	up		evm.TU.Hic_asm_14.489 gene-Aco07322 evm.TU.scaffold23.4386 RE05900	0.67	0.0430207	up		evm.TU.Hic_asm_8.1802 gene-Aco24529 evm.TU.ctg1177_pilon_pilon.1 RE02270	1.9528	0.0429132	up
evm.TU.Hic_asm_1.920 gene-Aco07607 evm.TU.scaffold236.986 RE11929	0.475	0.036833	up		evm.TU.Hic_asm_7.104 gene-Aco04938 evm.TU.scaffold8.14450 RE08869	0.2424	0.0430207	up		evm.TU.Hic_asm_11.607 gene-Aco22715 evm.TU.scaffold30.6887 RE06081	0.5888	0.0429132	up
evm.TU.Hic_asm_13.770 gene-Aco13080 evm.TU.scaffold105.9483 RE12882	4.0646	0.036833	up		evm.TU.Hic_asm_14.629 gene-Aco06401 evm.TU.scaffold23.4319 RE10910	0.3485	0.0430207	up		evm.TU.Hic_asm_2.240 gene-Aco29135 evm.TU.scaffold91.13691 RE10118	1.3218	0.0429132	up
evm.TU.Hic_asm_11.274 gene-Aco21402 evm.TU.scaffold163.7734 RE08513	3.2274	0.036833	up		evm.TU.Hic_asm_3.1023 gene-Aco00896 evm.TU.scaffold2.10648 RE13717	0.9873	0.0430207	up		evm.TU.Hic_asm_14.135 gene-Aco01938 evm.TU.scaffold41.10761 RE02917	1.6619	0.0429132	up
evm.TU.Hic_asm_0.47 gene-Aco09577 evm.TU.scaffold22.3638 RE01956	1.0966	0.036833	up		evm.TU.Hic_asm_3.543 gene-Aco09654 evm.TU.scaffold202.10462 RE14277	3.6542	0.0430207	up		evm.TU.Hic_asm_8.677 gene-Aco08288 evm.TU.scaffold69.10246 RE11494	2.4577	0.0429132	up
evm.TU.Hic_asm_4.1033 gene-Aco16771 evm.TU.scaffold38.5565 RE08623	4.0711	0.036833	up		evm.TU.Hic_asm_14.55 gene-Aco07153 evm.TU.scaffold62.12401 RE05083	0.227	0.0430207	up		evm.TU.Hic_asm_5.457 gene-Aco12036 evm.TU.scaffold52.13227 RE14111	0.1367	0.0429132	up
evm.TU.Hic_asm_12.156 gene-Aco26378 evm.TU.ctg2734_pilon_pilon.1 RE16821	0.2176	0.036833	up		evm.TU.Hic_asm_0.310 gene-Aco08908 evm.TU.scaffold349.11239 RE08697	1.5694	0.0430207	up		evm.TU.Hic_asm_1.948 gene-Aco07520 evm.TU.scaffold11.3298 RE05356	0.6569	0.0429132	up
evm.TU.Hic_asm_4.361 gene-Aco16139 evm.TU.ctg567_pilon_pilon.3 RE16540	0.2351	0.036833	up		evm.TU.Hic_asm_0.341 gene-Aco19017 evm.TU.scaffold281.10466 RE06844	5.2265	0.0430207	up		evm.TU.Hic_asm_11.218 gene-Aco22389 evm.TU.scaffold199.7311 RE09387	0.5349	0.0429132	up
evm.TU.Hic_asm_9.770 gene-Aco20618 evm.TU.scaffold125.12664 RE13108	1.1791	0.036833	up		evm.TU.Hic_asm_3.892 gene-Aco08411 evm.TU.scaffold27.4461 RE16410	3.2821	0.0430207	up		evm.TU.Hic_asm_14.686 gene-Aco06405 evm.TU.scaffold23.4312 RE10905	0.5799	0.0429132	up
evm.TU.Hic_asm_3.1169 gene-Aco19822 evm.TU.scaffold211.4612 RE08262	1.707	0.036833	up		evm.TU.Hic_asm_8.1221 gene-Aco00280 evm.TU.scaffold231.3323 RE14458	0.4447	0.0430207	up		evm.TU.Hic_asm_7.1438 gene-Aco03709 evm.TU.scaffold259.12094 RE08941	2.0353	0.0429132	up
evm.TU.Hic_asm_1.792 gene-Aco07993 evm.TU.scaffold51.10160 RE06534	0.9139	0.036833	up		evm.TU.Hic_asm_8.1815 gene-Aco12371 evm.TU.ctg2383_pilon_pilon.8 RE11265	0.5763	0.0430207	up		evm.TU.Hic_asm_3.1112 gene-Aco15523 evm.TU.scaffold24.5632 RE10183	0.6128	0.0429132	up
evm.TU.Hic_asm_14.765 gene-Aco11870 evm.TU.scaffold118.5177 RE11070	3.6827	0.036833	up		evm.TU.Hic_asm_13.838 gene-Aco13064 evm.TU.scaffold5.13503 RE12959	0.3492	0.0430207	up		evm.TU.Hic_asm_4.976 gene-Aco16061 evm.TU.scaffold282.14585 RE11247	0.7747	0.0429132	up
evm.TU.Hic_asm_3.1014 gene-Aco15973 evm.TU.scaffold6.11403 RE08603	2.1064	0.036833	up		evm.TU.Hic_asm_8.1472 gene-Aco10546 evm.TU.scaffold1.5031 RE15835	1.6316	0.0430207	up		evm.TU.Hic_asm_7.281 gene-Aco02500 evm.TU.scaffold53.12201 RE14730	0.4286	0.0429132	up
evm.TU.Hic_asm_8.1571 gene-Aco02262 evm.TU.scaffold2.7985 RE13662	0.8337	0.036833	up		evm.TU.Hic_asm_7.1053 gene-Aco03702 evm.TU.scaffold150.6115 RE08949	0.8553	0.0430207	up		evm.TU.Hic_asm_8.927 gene-Aco13041 evm.TU.scaffold5.13486 RE13063	0.7052	0.0429132	up
evm.TU.Hic_asm_0.301 gene-Aco08547 evm.TU.scaffold310.6008 RE11619	4.2733	0.036833	up		evm.TU.Hic_asm_14.403 gene-Aco12017 evm.TU.scaffold359.10261 RE01145	0.691	0.0430207	up		evm.TU.Hic_asm_8.167 gene-Aco00148 evm.TU.scaffold101.14108 RE14586	1.3559	0.0429132	up
evm.TU.Hic_asm_8.852 gene-Aco00688 evm.TU.scaffold459.4485 RE14318	3.9248	0.036833	up		evm.TU.Hic_asm_2.678 gene-Aco28102 evm.TU.scaffold91.13674 RE14832	0.8646	0.0430207	up		evm.TU.Hic_asm_0.696 gene-Aco09695 evm.TU.scaffold22.15016 RE10412	0.4454	0.0429132	up
evm.TU.Hic_asm_12.645 gene-Aco26014 evm.TU.scaffold298.12647 RE16028	3.8823	0.036833	up		evm.TU.Hic_asm_10.326 gene-Aco26789 evm.TU.scaffold220.10239 RE02852	0.2222	0.0430207	up		evm.TU.Hic_asm_12.287 gene-Aco12962 evm.TU.scaffold39.9245 RE07051	1.7598	0.0429132	up
evm.TU.Hic_asm_5.700 gene-Aco12412 evm.TU.scaffold529.1938 RE00666	0.837	0.036833	up		evm.TU.Hic_asm_8.773 gene-Aco00288 evm.TU.scaffold231.5405 RE14455	0.9246	0.0430207	up		evm.TU.Hic_asm_8.1441 gene-Aco16885 evm.TU.scaffold194.10080 RE09108	0.4597	0.0429132	up
evm.TU.Hic_asm_0.116 gene-Aco08550 evm.TU.scaffold396.1555 RE11594	1.882	0.036833	up		evm.TU.Hic_asm_9.872 gene-Aco14327 evm.TU.scaffold221.7018 RE08128	1.3592	0.0430207	up		evm.TU.Hic_asm_7.1579 gene-Aco02375 evm.TU.scaffold16.2707 RE14758	0.5351	0.0429132	up
evm.TU.Hic_asm_5.388 gene-Aco12995 evm.TU.scaffold41.1689 RE07083	0.3124	0.036833	up		evm.TU.Hic_asm_8.425 gene-Aco24780 evm.TU.scaffold7.6281 RE04687	1.2307	0.0430207	up		evm.TU.Hic_asm_14.930 gene-Aco07181 evm.TU.scaffold34.8503 RE05069	0.4445	0.0429132	up
evm.TU.Hic_asm_11.898 gene-Aco21318 evm.TU.scaffold174.2851 RE13885	0.794	0.036833	up		evm.TU.Hic_asm_0.692 gene-Aco09634 evm.TU.scaffold22.6594 RE07724	1.0501	0.0430207	up		evm.TU.Hic_asm_1.414 gene-Aco07653 evm.TU.scaffold51.10161 RE04177	0.2796	0.0429132	up
evm.TU.Hic_asm_7.639 gene-Aco03785 evm.TU.scaffold27.7133 RE04085	0.3607	0.036833	up		evm.TU.Hic_asm_6.1080 gene-Aco11566 evm.TU.ctg691_pilon_pilon.3 RE06894	0.363	0.0430207	up		evm.TU.Hic_asm_12.692 gene-Aco26191 evm.TU.scaffold34.14809 RE03223	0.5105	0.0429132	up
evm.TU.Hic_asm_4.407 gene-Aco10515 evm.TU.scaffold1.4807 RE12018	0.4177	0.036833	up		evm.TU.Hic_asm_8.1171 gene-Aco02152 evm.TU.scaffold307.8782 RE15740	0.5833	0.0430207	up		evm.TU.Hic_asm_12.646 gene-Aco26407 evm.TU.scaffold20.5974 RE16853	0.1664	0.0429132	up
evm.TU.Hic_asm_2.322 gene-Aco28092 evm.TU.scaffold347.10811 RE06242	0.9433	0.036833	up		evm.TU.Hic_asm_6.396 gene-Aco09640 evm.TU.scaffold25.7412 RE12835	1.7939	0.0430207	up		evm.TU.Hic_asm_10.70 gene-Aco27148 evm.TU.scaffold173.15673 RE00485	0.4741	0.0429132	up
evm.TU.Hic_asm_9.1129 gene-Aco19604 evm.TU.scaffold420.9140 RE01486	4.8156	0.036833	up		evm.TU.Hic_asm_2.251 gene-Aco29099 evm.TU.scaffold362.13370 RE12500	1.6027	0.0430207	up		evm.TU.Hic_asm_4.534 gene-Aco16168 evm.TU.scaffold182.1387 RE16521	0.4978	0.0429132	up
evm.TU.Hic_asm_4.487 gene-Aco09777 evm.TU.scaffold349.2997 RE15310	0.4399	0.036833	up		evm.TU.Hic_asm_11.750 gene-Aco27739 evm.TU.scaffold26.5289 RE09410	2.7367	0.0430207	up		evm.TU.Hic_asm_10.688 gene-Aco26469 evm.TU.scaffold19.4052 RE00929	1.1417	0.0429132	up
evm.TU.Hic_asm_7.433 gene-Aco03560 evm.TU.scaffold441.10497 RE05985	4.5513	0.036833	up		evm.TU.Hic_asm_10.367 gene-Aco27719 evm.TU.scaffold223.5522 RE09809	0.6442	0.0430207	up		evm.TU.Hic_asm_12.619 gene-Aco03827 evm.TU.scaffold27.7183 RE16927	0.3366	0.0429132	up
evm.TU.Hic_asm_11.607 gene-Aco22715 evm.TU.scaffold30.6887 RE06081	0.6941	0.036833	up		evm.TU.Hic_asm_6.1127 gene-Aco11654 evm.TU.scaffold119.495 RE06966	0.3677	0.0430207	up		evm.TU.Hic_asm_7.820 gene-Aco03968 evm.TU.scaffold8.14470 RE05379	0.6735	0.0429132	up
evm.TU.Hic_asm_2.43 gene-Aco29118 evm.TU.scaffold55.12756 RE13324	0.1647	0.036833	up		evm.TU.Hic_asm_0.1079 gene-Aco27878 evm.TU.scaffold67.12061 RE13231	7.6166	0.0430207	up		evm.TU.Hic_asm_6.167 gene-Aco14097 evm.TU.scaffold1.5046 RE03976	2.2969	0.0429132	up
evm.TU.Hic_asm_10.1097 gene-Aco27137 evm.TU.scaffold328.8936 RE16286	0.8991	0.036833	up		evm.TU.Hic_asm_12.958 gene-Aco08124 evm.TU.scaffold164.2971 RE04350	3.5271	0.0430207	up		evm.TU.Hic_asm_7.999 gene-Aco02389 evm.TU.scaffold16.2729 RE14773	0.7397	0.0429132	up
evm.TU.Hic_asm_5.457 gene-Aco12036 evm.TU.scaffold52.13227 RE14111	0.2804	0.036833	up		evm.TU.Hic_asm_11.1150 gene-Aco14203 evm.TU.scaffold302.6553 RE12624	2.9019	0.0430207	up		evm.TU.Hic_asm_6.1285 gene-Aco11690 evm.TU.scaffold118.329 RE07745	0.5437	0.0429132	up
evm.TU.Hic_asm_1.948 gene-Aco07520 evm.TU.scaffold11.3298 RE05356	0.2752	0.036833	up		evm.TU.Hic_asm_9.325 gene-Aco31023 evm.TU.scaffold100.15117 RE05313	0.3462	0.0430207	up		evm.TU.Hic_asm_13.538 gene-Aco13989 evm.TU.scaffold5.13596 RE03987	0.5335	0.0429132	up
evm.TU.Hic_asm_11.218 gene-Aco22389 evm.TU.scaffold199.7311 RE09387	0.7195	0.036833	up		evm.TU.Hic_asm_8.1408 gene-Aco14593 evm.TU.scaffold58.11305 RE11361	1.0776	0.0430207	up		evm.TU.Hic_asm_7.515 gene-Aco16953 evm.TU.scaffold6.11497 RE02565	0.6291	0.0429132	up
evm.TU.Hic_asm_14.686 gene-Aco06405 evm.TU.scaffold23.4312 RE10905	0.9109	0.036833	up		evm.TU.Hic_asm_9.556 gene-Aco19713 evm.TU.scaffold3.9941 RE10759	0.8954	0.0430207	up		evm.TU.Hic_asm_8.231 gene-Aco00894 evm.TU.scaffold2.10650 RE13719	1.003	0.0429132	up
evm.TU.Hic_asm_7.1438 gene-Aco03709 evm.TU.scaffold259.12094 RE08941	3.7862	0.036833	up		evm.TU.Hic_asm_1.147 gene-Aco17902 evm.TU.scaffold47.349 RE12668	0.5697	0.0430207	up		evm.TU.Hic_asm_10.32 gene-Aco27601 evm.TU.scaffold19.3971 RE07367	0.2558	0.0429132	up
evm.TU.Hic_asm_3.1112 gene-Aco15523 evm.TU.scaffold24.5632 RE10183	1.3111	0.036833	up		evm.TU.Hic_asm_8.477 gene-Aco00841 evm.TU.scaffold183.835 RE13796	2.068	0.0430207	up		evm.TU.Hic_asm_14.489 gene-Aco07322 evm.TU.scaffold23.4386 RE05900	0.4609	0.0429132	up
evm.TU.Hic_asm_8.1204 gene-Aco00375 evm.TU.scaffold177.7564 RE13630	3.738	0.036833	up		evm.TU.Hic_asm_13.666 gene-Aco13186 evm.TU.scaffold5.13500 RE05255	0.5164	0.0430207	up		evm.TU.Hic_asm_7.104 gene-Aco04938 evm.TU.scaffold8.14450 RE08869	0.7431	0.0429132	up
evm.TU.Hic_asm_3.646 gene-Aco15636 evm.TU.scaffold24.1382 RE10188	3.7947	0.036833	up		evm.TU.Hic_asm_13.828 gene-Aco13217 evm.TU.scaffold5.13518 RE05234	0.5447	0.0430207	up		evm.TU.Hic_asm_9.1046 gene-Aco31031 evm.TU.scaffold100.6157 RE16911	0.1945	0.0429132	up
evm.TU.Hic_asm_10.187 gene-Aco27491 evm.TU.scaffold205.5369 RE16211	5.0481	0.036833	up		evm.TU.Hic_asm_10.559 gene-Aco27107 evm.TU.scaffold82.3869 RE00480	0.7629	0.0430207	up		evm.TU.Hic_asm_14.629 gene-Aco06401 evm.TU.scaffold23.4319 RE10910	0.5756	0.0429132	up
evm.TU.Hic_asm_8.167 gene-Aco00148 evm.TU.scaffold101.14108 RE14586	2.1454	0.036833	up		evm.TU.Hic_asm_6.839 gene-Aco11929 evm.TU.scaffold14.505 RE12393	1.6768	0.0430207	up		evm.TU.Hic_asm_3.543 gene-Aco09654 evm.TU.scaffold202.10462 RE14277	0.3692	0.0429132	up
evm.TU.Hic_asm_0.696 gene-Aco09695 evm.TU.scaffold22.15016 RE10412	4.6544	0.036833	up		evm.TU.Hic_asm_7.1431 gene-Aco03657 evm.TU.scaffold140.4110 RE01255	0.4955	0.0430207	up		evm.TU.Hic_asm_9.473 gene-Aco31111 evm.TU.ctg1422_pilon_pilon.2 RE15721	0.4106	0.0429132	up
evm.TU.Hic_asm_8.1441 gene-Aco16885 evm.TU.scaffold194.10080 RE09108	0.6201	0.036833	up		evm.TU.Hic_asm_8.1559 gene-Aco00659 evm.TU.ctg675_pilon_pilon.1 RE14540	0.9999	0.0430207	up		evm.TU.Hic_asm_0.310 gene-Aco08908 evm.TU.scaffold349.11239 RE08697	2.8974	0.0429132	up
evm.TU.Hic_asm_12.241 gene-Aco25241 evm.TU.ctg755_pilon_pilon.4 RE16130	1.3951	0.036833	up		evm.TU.Hic_asm_7.783 gene-Aco02572 evm.TU.scaffold229.8375 RE14803	1.1671	0.0430207	up		evm.TU.Hic_asm_0.341 gene-Aco19017 evm.TU.scaffold281.10466 RE06844	2.8194	0.0429132	up
evm.TU.Hic_asm_12.646 gene-Aco26407 evm.TU.scaffold20.5974 RE16853	0.2278	0.036833	up		evm.TU.Hic_asm_3.334 gene-Aco15703 evm.TU.scaffold6.11452 RE02927	0.138	0.0430207	up		evm.TU.Hic_asm_3.892 gene-Aco08411 evm.TU.scaffold27.4461 RE16410	1.6903	0.0429132	up
evm.TU.Hic_asm_10.70 gene-Aco27148 evm.TU.scaffold173.15673 RE00485	3.6702	0.036833	up		evm.TU.Hic_asm_6.1032 gene-Aco27573 evm.TU.scaffold213.6682 RE02826	1.6473	0.0430207	up		evm.TU.Hic_asm_8.1221 gene-Aco00280 evm.TU.scaffold231.3323 RE14458	0.4298	0.0429132	up
evm.TU.Hic_asm_8.505 gene-Aco24641 evm.TU.scaffold7.6256 RE02087	0.2587	0.036833	up		evm.TU.Hic_asm_8.506 gene-Aco03184 evm.TU.scaffold53.12166 RE05222	4.6868	0.0430207	up		evm.TU.Hic_asm_8.1163 gene-Aco03633 evm.TU.scaffold8.14431 RE14162	4.6272	0.0429132	up
evm.TU.Hic_asm_9.918 gene-Aco16064 evm.TU.ctg1905_pilon_pilon.4 RE13848	0.3828	0.036833	up		evm.TU.Hic_asm_0.592 gene-Aco03572 evm.TU.scaffold22.6615 RE05996	2.0234	0.0430207	up		evm.TU.Hic_asm_8.1815 gene-Aco12371 evm.TU.ctg2383_pilon_pilon.8 RE11265	2.3086	0.0429132	up
evm.TU.Hic_asm_4.534 gene-Aco16168 evm.TU.scaffold182.1387 RE16521	3.7567	0.036833	up		evm.TU.Hic_asm_8.971 gene-Aco00828 evm.TU.scaffold71.1678 RE13788	0.3699	0.0430207	up		evm.TU.Hic_asm_13.838 gene-Aco13064 evm.TU.scaffold5.13503 RE12959	0.602	0.0429132	up
evm.TU.Hic_asm_10.1049 gene-Aco26476 evm.TU.scaffold19.4024 RE12114	1.4951	0.036833	up		evm.TU.Hic_asm_11.464 gene-Aco21511 evm.TU.scaffold79.10382 RE06117	0.1459	0.0430207	up		evm.TU.Hic_asm_14.95 gene-Aco07303 evm.TU.ctg730_pilon_pilon.2 RE05921	0.1326	0.0429132	up
evm.TU.Hic_asm_7.820 gene-Aco03968 evm.TU.scaffold8.14470 RE05379	0.9734	0.036833	up		evm.TU.Hic_asm_7.827 gene-Aco03768 evm.TU.scaffold168.10026 RE04107	0.8649	0.0430207	up		evm.TU.Hic_asm_14.403 gene-Aco12017 evm.TU.scaffold359.10261 RE01145	0.9918	0.0429132	up
evm.TU.Hic_asm_14.612 gene-Aco06260 evm.TU.scaffold34.8548 RE13402	0.7274	0.036833	up		evm.TU.Hic_asm_10.801 gene-Aco26676 evm.TU.scaffold552.9149 RE16173	0.4435	0.0430207	up		evm.TU.Hic_asm_2.678 gene-Aco28102 evm.TU.scaffold91.13674 RE14832	0.8635	0.0429132	up
evm.TU.Hic_asm_3.563 gene-Aco14565 evm.TU.scaffold302.2127 RE10644	4.0679	0.036833	up		evm.TU.Hic_asm_12.130 gene-Aco12968 evm.TU.scaffold86.14931 RE01738	1.79	0.0430207	up		evm.TU.Hic_asm_8.773 gene-Aco00288 evm.TU.scaffold231.5405 RE14455	1.5206	0.0429132	up
evm.TU.Hic_asm_7.999 gene-Aco02389 evm.TU.scaffold16.2729 RE14773	0.8335	0.036833	up		evm.TU.Hic_asm_11.906 gene-Aco22568 evm.TU.scaffold49.9524 RE14048	0.1682	0.0430207	up		evm.TU.Hic_asm_8.425 gene-Aco24780 evm.TU.scaffold7.6281 RE04687	1.7228	0.0429132	up
evm.TU.Hic_asm_4.979 gene-Aco16029 evm.TU.scaffold271.14117 RE03638	0.6254	0.036833	up		evm.TU.Hic_asm_6.902 gene-Aco31493 evm.TU.scaffold118.328 RE02607	3.4138	0.0430207	up		evm.TU.Hic_asm_0.692 gene-Aco09634 evm.TU.scaffold22.6594 RE07724	0.7926	0.0429132	up
evm.TU.Hic_asm_13.538 gene-Aco13989 evm.TU.scaffold5.13596 RE03987	0.6602	0.036833	up		evm.TU.Hic_asm_12.640 gene-Aco25021 evm.TU.scaffold20.5917 RE15971	0.2084	0.0430207	up		evm.TU.Hic_asm_8.1171 gene-Aco02152 evm.TU.scaffold307.8782 RE15740	0.4616	0.0429132	up
evm.TU.Hic_asm_7.515 gene-Aco16953 evm.TU.scaffold6.11497 RE02565	4.9721	0.036833	up		evm.TU.Hic_asm_6.749 gene-Aco05844 evm.TU.scaffold28.7838 RE08722	0.1928	0.0430207	up		evm.TU.Hic_asm_6.396 gene-Aco09640 evm.TU.scaffold25.7412 RE12835	1.4944	0.0429132	up
evm.TU.Hic_asm_1.958 gene-Aco07521 evm.TU.scaffold15.2336 RE05355	1.9198	0.036833	up		evm.TU.Hic_asm_11.1003 gene-Aco22499 evm.TU.scaffold119.10391 RE09427	0.7617	0.0430207	up		evm.TU.Hic_asm_2.251 gene-Aco29099 evm.TU.scaffold362.13370 RE12500	1.9955	0.0429132	up
evm.TU.Hic_asm_14.489 gene-Aco07322 evm.TU.scaffold23.4386 RE05900	4.6496	0.036833	up		evm.TU.Hic_asm_11.306 gene-Aco21220 evm.TU.ctg1059_pilon_pilon.5 RE13938	0.7442	0.0430207	up		evm.TU.Hic_asm_11.750 gene-Aco27739 evm.TU.scaffold26.5289 RE09410	2.2814	0.0429132	up
evm.TU.Hic_asm_7.104 gene-Aco04938 evm.TU.scaffold8.14450 RE08869	0.2866	0.036833	up		evm.TU.Hic_asm_7.1194 gene-Aco02356 evm.TU.scaffold286.13647 RE14739	0.4968	0.0430207	up		evm.TU.Hic_asm_10.367 gene-Aco27719 evm.TU.scaffold223.5522 RE09809	1.0877	0.0429132	up
evm.TU.Hic_asm_9.1046 gene-Aco31031 evm.TU.scaffold100.6157 RE16911	0.2876	0.036833	up		evm.TU.Hic_asm_0.71 gene-Aco08771 evm.TU.scaffold184.10281 RE12283	0.4019	0.0430207	up		evm.TU.Hic_asm_6.1127 gene-Aco11654 evm.TU.scaffold119.495 RE06966	0.7541	0.0429132	up
evm.TU.Hic_asm_14.629 gene-Aco06401 evm.TU.scaffold23.4319 RE10910	2.0259	0.036833	up		evm.TU.Hic_asm_11.892 gene-Aco22481 evm.TU.scaffold374.7737 RE14652	0.2685	0.0430207	up		evm.TU.Hic_asm_11.164 gene-Aco15472 evm.TU.scaffold7.6262 RE10184	0.5712	0.0429132	up
evm.TU.Hic_asm_3.543 gene-Aco09654 evm.TU.scaffold202.10462 RE14277	2.6654	0.036833	up		evm.TU.Hic_asm_1.163 gene-Aco07850 evm.TU.scaffold236.9288 RE11746	1.1244	0.0430207	up		evm.TU.Hic_asm_1.440 gene-Aco08136 evm.TU.scaffold164.2979 RE07557	1.163	0.0429132	up
evm.TU.Hic_asm_9.473 gene-Aco31111 evm.TU.ctg1422_pilon_pilon.2 RE15721	0.4562	0.036833	up		evm.TU.Hic_asm_6.458 gene-Aco06066 evm.TU.scaffold257.9713 RE11212	0.78	0.0430207	up		evm.TU.Hic_asm_3.1012 gene-Aco15962 evm.TU.ctg2520_pilon_pilon.1 RE15051	1.6514	0.0429132	up
evm.TU.Hic_asm_9.426 gene-Aco19823 evm.TU.scaffold211.7218 RE08263	3.3936	0.036833	up		evm.TU.Hic_asm_6.1026 gene-Aco11641 evm.TU.scaffold119.488 RE07761	0.1647	0.0430207	up		evm.TU.Hic_asm_9.296 gene-Aco20856 evm.TU.scaffold6.11465 RE04243	0.2821	0.0429132	up
evm.TU.Hic_asm_0.310 gene-Aco08908 evm.TU.scaffold349.11239 RE08697	1.3488	0.036833	up		evm.TU.Hic_asm_14.937 gene-Aco07406 evm.TU.scaffold41.13262 RE05092	0.7863	0.0430207	up		evm.TU.Hic_asm_8.1216 gene-Aco01890 evm.TU.scaffold2.8123 RE15875	0.5757	0.0429132	up
evm.TU.Hic_asm_8.1221 gene-Aco00280 evm.TU.scaffold231.3323 RE14458	4.5405	0.036833	up		evm.TU.Hic_asm_14.183 gene-Aco17869 evm.TU.scaffold4.12488 RE03411	0.7236	0.0430207	up		evm.TU.Hic_asm_11.1150 gene-Aco14203 evm.TU.scaffold302.6553 RE12624	2.9733	0.0429132	up
evm.TU.Hic_asm_8.1815 gene-Aco12371 evm.TU.ctg2383_pilon_pilon.8 RE11265	0.393	0.036833	up		evm.TU.Hic_asm_6.1114 gene-Aco11945 evm.TU.scaffold214.6494 RE11059	0.3191	0.0430207	up		evm.TU.Hic_asm_9.325 gene-Aco31023 evm.TU.scaffold100.15117 RE05313	1.119	0.0429132	up
evm.TU.Hic_asm_13.838 gene-Aco13064 evm.TU.scaffold5.13503 RE12959	0.2333	0.036833	up		evm.TU.Hic_asm_10.534 gene-Aco26448 evm.TU.scaffold5.13480 RE00291	2.5508	0.0430207	up		evm.TU.Hic_asm_8.1408 gene-Aco14593 evm.TU.scaffold58.11305 RE11361	0.1918	0.0429132	up
evm.TU.Hic_asm_14.95 gene-Aco07303 evm.TU.ctg730_pilon_pilon.2 RE05921	0.1507	0.036833	up		evm.TU.Hic_asm_11.337 gene-Aco21487 evm.TU.scaffold277.12424 RE06128	0.3675	0.0430207	up		evm.TU.Hic_asm_9.556 gene-Aco19713 evm.TU.scaffold3.9941 RE10759	0.7983	0.0429132	up
evm.TU.Hic_asm_6.782 gene-Aco06123 evm.TU.scaffold347.9503 RE12793	0.9353	0.036833	up		evm.TU.Hic_asm_4.548 gene-Aco16815 evm.TU.scaffold62.30 RE16448	0.4173	0.0430207	up		evm.TU.Hic_asm_13.828 gene-Aco13217 evm.TU.scaffold5.13518 RE05234	0.769	0.0429132	up
evm.TU.Hic_asm_5.127 gene-Aco17841 evm.TU.scaffold48.11119 RE09558	0.5497	0.036833	up		evm.TU.Hic_asm_14.420 gene-Aco17383 evm.TU.scaffold37.8292 RE12022	3.2137	0.0430207	up		evm.TU.Hic_asm_8.655 gene-Aco07968 evm.TU.ctg484_pilon_pilon.4 RE15777	2.0755	0.0429132	up
evm.TU.Hic_asm_2.678 gene-Aco28102 evm.TU.scaffold91.13674 RE14832	0.517	0.036833	up		evm.TU.Hic_asm_0.875 gene-Aco09648 evm.TU.scaffold22.6604 RE12827	0.4331	0.0430207	up		evm.TU.Hic_asm_6.839 gene-Aco11929 evm.TU.scaffold14.505 RE12393	3.4915	0.0429132	up
evm.TU.Hic_asm_10.217 gene-Aco27817 evm.TU.scaffold79.14578 RE07332	0.2726	0.036833	up		evm.TU.Hic_asm_13.475 gene-Aco13248 evm.TU.scaffold5.13536 RE13037	0.5503	0.0430207	up		evm.TU.Hic_asm_7.1431 gene-Aco03657 evm.TU.scaffold140.4110 RE01255	0.4487	0.0429132	up
evm.TU.Hic_asm_9.872 gene-Aco14327 evm.TU.scaffold221.7018 RE08128	2.9271	0.036833	up		evm.TU.Hic_asm_8.857 gene-Aco01876 evm.TU.scaffold71.12835 RE15865	0.8561	0.0430207	up		evm.TU.Hic_asm_8.1559 gene-Aco00659 evm.TU.ctg675_pilon_pilon.1 RE14540	0.5657	0.0429132	up
evm.TU.Hic_asm_2.618 gene-Aco12129 evm.TU.scaffold29.8752 RE01645	4.5151	0.036833	up		evm.TU.Hic_asm_7.977 gene-Aco12027 evm.TU.scaffold349.2996 RE11277	2.9927	0.0430207	up		evm.TU.Hic_asm_7.783 gene-Aco02572 evm.TU.scaffold229.8375 RE14803	0.8998	0.0429132	up
evm.TU.Hic_asm_9.793 gene-Aco19497 evm.TU.scaffold3.9996 RE10498	3.5367	0.036833	up		evm.TU.Hic_asm_7.430 gene-Aco07450 evm.TU.scaffold307.7501 RE14305	1.7409	0.0430207	up		evm.TU.Hic_asm_8.506 gene-Aco03184 evm.TU.scaffold53.12166 RE05222	0.9027	0.0429132	up
evm.TU.Hic_asm_8.1171 gene-Aco02152 evm.TU.scaffold307.8782 RE15740	0.359	0.036833	up		evm.TU.Hic_asm_0.10 gene-Aco08851 evm.TU.scaffold208.764 RE12845	1.6488	0.0430207	up		evm.TU.Hic_asm_0.592 gene-Aco03572 evm.TU.scaffold22.6615 RE05996	1.5835	0.0429132	up
evm.TU.Hic_asm_9.1048 gene-Aco19706 evm.TU.scaffold3.9939 RE10757	1.7485	0.036833	up		evm.TU.Hic_asm_6.146 gene-Aco05756 evm.TU.scaffold28.7866 RE04751	1.208	0.0430207	up		evm.TU.Hic_asm_8.971 gene-Aco00828 evm.TU.scaffold71.1678 RE13788	1.8325	0.0429132	up
evm.TU.Hic_asm_2.251 gene-Aco29099 evm.TU.scaffold362.13370 RE12500	4.7153	0.036833	up		evm.TU.Hic_asm_8.308 gene-Aco24672 evm.TU.scaffold10.15969 RE05674	1.1789	0.0430207	up		evm.TU.Hic_asm_11.464 gene-Aco21511 evm.TU.scaffold79.10382 RE06117	0.1089	0.0429132	up
evm.TU.Hic_asm_11.750 gene-Aco27739 evm.TU.scaffold26.5289 RE09410	0.1636	0.036833	up		evm.TU.Hic_asm_8.843 gene-Aco17968 evm.TU.scaffold48.3550 RE09948	0.3553	0.0430207	up		evm.TU.Hic_asm_7.827 gene-Aco03768 evm.TU.scaffold168.10026 RE04107	1.2661	0.0429132	up
evm.TU.Hic_asm_11.164 gene-Aco15472 evm.TU.scaffold7.6262 RE10184	1.9053	0.036833	up		evm.TU.Hic_asm_7.802 gene-Aco07866 evm.TU.scaffold269.11047 RE11700	0.5268	0.0430207	up		evm.TU.Hic_asm_10.801 gene-Aco26676 evm.TU.scaffold552.9149 RE16173	0.2448	0.0429132	up
evm.TU.Hic_asm_9.296 gene-Aco20856 evm.TU.scaffold6.11465 RE04243	1.1357	0.036833	up		evm.TU.Hic_asm_7.242 gene-Aco02814 evm.TU.scaffold17.1729 RE14197	0.2908	0.0430207	up		evm.TU.CTG263.1 gene-Aco15240 evm.TU.scaffold64.11201 RE00878	4.0273	0.0429132	up
evm.TU.Hic_asm_8.1216 gene-Aco01890 evm.TU.scaffold2.8123 RE15875	0.2794	0.036833	up		evm.TU.Hic_asm_13.766 gene-Aco13065 evm.TU.scaffold5.13502 RE12958	0.2491	0.0430207	up		evm.TU.Hic_asm_12.130 gene-Aco12968 evm.TU.scaffold86.14931 RE01738	3.8488	0.0429132	up
evm.TU.Hic_asm_10.163 gene-Aco27599 evm.TU.scaffold19.3974 RE02840	0.5904	0.036833	up		evm.TU.Hic_asm_5.397 gene-Aco12756 evm.TU.scaffold15.2316 RE05521	0.5963	0.0430207	up		evm.TU.Hic_asm_6.902 gene-Aco31493 evm.TU.scaffold118.328 RE02607	1.6184	0.0429132	up
evm.TU.Hic_asm_11.1150 gene-Aco14203 evm.TU.scaffold302.6553 RE12624	2.3394	0.036833	up		evm.TU.Hic_asm_13.174 gene-Aco14063 evm.TU.scaffold31.9085 RE03819	0.5095	0.0430207	up		evm.TU.Hic_asm_12.640 gene-Aco25021 evm.TU.scaffold20.5917 RE15971	0.4364	0.0429132	up
evm.TU.Hic_asm_9.325 gene-Aco31023 evm.TU.scaffold100.15117 RE05313	1.4071	0.036833	up		evm.TU.Hic_asm_11.1026 gene-Aco21504 evm.TU.scaffold79.10385 RE06104	0.2569	0.0430207	up		evm.TU.Hic_asm_6.749 gene-Aco05844 evm.TU.scaffold28.7838 RE08722	0.5447	0.0429132	up
evm.TU.Hic_asm_13.605 gene-Aco14122 evm.TU.scaffold230.11 RE03846	3.5845	0.036833	up		evm.TU.Hic_asm_11.662 gene-Aco21367 evm.TU.scaffold152.1581 RE02506	0.63	0.0430207	up		evm.TU.Hic_asm_4.611 gene-Aco10219 evm.TU.scaffold1.4966 RE15453	0.5152	0.0429132	up
evm.TU.Hic_asm_8.1408 gene-Aco14593 evm.TU.scaffold58.11305 RE11361	0.5608	0.036833	up		evm.TU.Hic_asm_8.1496 gene-Aco00331 evm.TU.scaffold2.8094 RE13657	0.224	0.0430207	up		evm.TU.Hic_asm_11.1003 gene-Aco22499 evm.TU.scaffold119.10391 RE09427	2.2821	0.0429132	up
evm.TU.Hic_asm_2.632 gene-Aco28100 evm.TU.scaffold91.13673 RE14831	0.7144	0.036833	up		evm.TU.Hic_asm_7.903 gene-Aco04932 evm.TU.scaffold8.14441 RE08866	0.2173	0.0430207	up		evm.TU.Hic_asm_11.306 gene-Aco21220 evm.TU.ctg1059_pilon_pilon.5 RE13938	1.3326	0.0429132	up
evm.TU.Hic_asm_1.147 gene-Aco17902 evm.TU.scaffold47.349 RE12668	3.5487	0.036833	up		evm.TU.Hic_asm_3.964 gene-Aco15373 evm.TU.scaffold337.1919 RE02976	0.081	0.0430207	up		evm.TU.Hic_asm_0.71 gene-Aco08771 evm.TU.scaffold184.10281 RE12283	0.7607	0.0429132	up
evm.TU.Hic_asm_13.828 gene-Aco13217 evm.TU.scaffold5.13518 RE05234	0.5409	0.036833	up		evm.TU.Hic_asm_4.661 gene-Aco16105 evm.TU.scaffold129.149 RE02006	1.3213	0.0430207	up		evm.TU.Hic_asm_11.892 gene-Aco22481 evm.TU.scaffold374.7737 RE14652	0.1253	0.0429132	up
evm.TU.Hic_asm_10.559 gene-Aco27107 evm.TU.scaffold82.3869 RE00480	4.0561	0.036833	up		evm.TU.Hic_asm_0.628 gene-Aco09564 evm.TU.scaffold22.3627 RE03890	1.0154	0.0430207	up		evm.TU.Hic_asm_1.163 gene-Aco07850 evm.TU.scaffold236.9288 RE11746	0.7457	0.0429132	up
evm.TU.Hic_asm_7.1431 gene-Aco03657 evm.TU.scaffold140.4110 RE01255	0.5064	0.036833	up		evm.TU.Hic_asm_9.1008 gene-Aco19866 evm.TU.scaffold100.14019 RE12259	0.9887	0.0430207	up		evm.TU.Hic_asm_6.458 gene-Aco06066 evm.TU.scaffold257.9713 RE11212	1.224	0.0429132	up
evm.TU.Hic_asm_8.1559 gene-Aco00659 evm.TU.ctg675_pilon_pilon.1 RE14540	0.5784	0.036833	up		evm.TU.Hic_asm_8.1356 gene-Aco24856 evm.TU.scaffold7.6296 RE04631	0.4208	0.0430207	up		evm.TU.Hic_asm_6.1026 gene-Aco11641 evm.TU.scaffold119.488 RE07761	0.6447	0.0429132	up
evm.TU.Hic_asm_3.334 gene-Aco15703 evm.TU.scaffold6.11452 RE02927	0.166	0.036833	up		evm.TU.Hic_asm_10.903 gene-Aco26542 evm.TU.scaffold12.1263 RE12059	0.2522	0.0430207	up		evm.TU.Hic_asm_14.937 gene-Aco07406 evm.TU.scaffold41.13262 RE05092	1.5805	0.0429132	up
evm.TU.Hic_asm_3.591 gene-Aco15530 evm.TU.scaffold326.9265 RE10177	0.4671	0.036833	up		evm.TU.Hic_asm_6.969 gene-Aco11944 evm.TU.scaffold102.13994 RE11058	0.342	0.0430207	up		evm.TU.Hic_asm_8.1280 gene-Aco24792 evm.TU.scaffold7.6290 RE02021	0.6016	0.0429132	up
evm.TU.Hic_asm_8.971 gene-Aco00828 evm.TU.scaffold71.1678 RE13788	4.4637	0.036833	up		evm.TU.Hic_asm_10.813 gene-Aco26686 evm.TU.scaffold40.9674 RE16140	0.5139	0.0430207	up		evm.TU.Hic_asm_3.627 gene-Aco15593 evm.TU.scaffold365.5481 RE15569	1.6248	0.0429132	up
evm.TU.Hic_asm_11.464 gene-Aco21511 evm.TU.scaffold79.10382 RE06117	0.6592	0.036833	up		evm.TU.Hic_asm_1.186 gene-Aco11227 evm.TU.scaffold70.211 RE12288	3.602	0.0430207	up		evm.TU.Hic_asm_11.337 gene-Aco21487 evm.TU.scaffold277.12424 RE06128	0.2991	0.0429132	up
evm.TU.Hic_asm_7.827 gene-Aco03768 evm.TU.scaffold168.10026 RE04107	4.5009	0.036833	up		evm.TU.Hic_asm_8.979 gene-Aco01643 evm.TU.scaffold71.1667 RE14368	0.5417	0.0430207	up		evm.TU.Hic_asm_11.1085 gene-Aco22606 evm.TU.scaffold14.9332 RE11449	0.9758	0.0429132	up
evm.TU.Hic_asm_10.801 gene-Aco26676 evm.TU.scaffold552.9149 RE16173	4.4017	0.036833	up		evm.TU.Hic_asm_6.1394 gene-Aco07328 evm.TU.ctg1312_pilon_pilon.4 RE05887	1.296	0.0430207	up		evm.TU.Hic_asm_4.548 gene-Aco16815 evm.TU.scaffold62.30 RE16448	0.2789	0.0429132	up
evm.TU.Hic_asm_8.886 gene-Aco00303 evm.TU.scaffold231.5407 RE13840	3.2356	0.036833	up		evm.TU.Hic_asm_12.629 gene-Aco25427 evm.TU.scaffold142.927 RE10974	0.4149	0.0430207	up		evm.TU.Hic_asm_14.420 gene-Aco17383 evm.TU.scaffold37.8292 RE12022	4.7336	0.0429132	up
evm.TU.Hic_asm_7.392 gene-Aco03288 evm.TU.scaffold180.10167 RE05965	0.509	0.036833	up		evm.TU.Hic_asm_1.638 gene-Aco08142 evm.TU.scaffold164.2982 RE07560	0.3014	0.0430207	up		evm.TU.Hic_asm_13.475 gene-Aco13248 evm.TU.scaffold5.13536 RE13037	0.6447	0.0429132	up
evm.TU.Hic_asm_11.906 gene-Aco22568 evm.TU.scaffold49.9524 RE14048	0.3004	0.036833	up		evm.TU.Hic_asm_0.932 gene-Aco08574 evm.TU.scaffold214.8398 RE11625	2.404	0.0430207	up		evm.TU.Hic_asm_8.857 gene-Aco01876 evm.TU.scaffold71.12835 RE15865	0.1797	0.0429132	up
evm.TU.Hic_asm_7.1133 gene-Aco03356 evm.TU.scaffold623.7309 RE09201	4.8171	0.036833	up		evm.TU.Hic_asm_0.311 gene-Aco08661 evm.TU.scaffold46.10559 RE12353	0.2213	0.0430207	up		evm.TU.Hic_asm_6.146 gene-Aco05756 evm.TU.scaffold28.7866 RE04751	1.5355	0.0429132	up
evm.TU.Hic_asm_6.902 gene-Aco31493 evm.TU.scaffold118.328 RE02607	1.6523	0.036833	up		evm.TU.Hic_asm_12.748 gene-Aco25055 evm.TU.scaffold322.3121 RE16701	0.2509	0.0430207	up		evm.TU.Hic_asm_8.308 gene-Aco24672 evm.TU.scaffold10.15969 RE05674	1.3856	0.0429132	up
evm.TU.Hic_asm_6.749 gene-Aco05844 evm.TU.scaffold28.7838 RE08722	0.9649	0.036833	up		evm.TU.Hic_asm_6.944 gene-Aco27430 evm.TU.scaffold40.9683 RE00509	0.4355	0.0430207	up		evm.TU.Hic_asm_7.802 gene-Aco07866 evm.TU.scaffold269.11047 RE11700	2.2183	0.0429132	up
evm.TU.Hic_asm_11.1003 gene-Aco22499 evm.TU.scaffold119.10391 RE09427	2.6859	0.036833	up		evm.TU.Hic_asm_0.112 gene-Aco09450 evm.TU.scaffold68.2626 RE10012	0.3017	0.0430207	up		evm.TU.Hic_asm_7.242 gene-Aco02814 evm.TU.scaffold17.1729 RE14197	0.7947	0.0429132	up
evm.TU.Hic_asm_7.1194 gene-Aco02356 evm.TU.scaffold286.13647 RE14739	0.9099	0.036833	up		evm.TU.Hic_asm_11.992 gene-Aco22363 evm.TU.scaffold123.13153 RE09379	1.0425	0.0430207	up		evm.TU.Hic_asm_8.1000 gene-Aco00820 evm.TU.scaffold344.9745 RE14475	2.1812	0.0429132	up
evm.TU.Hic_asm_11.347 gene-Aco22718 evm.TU.scaffold30.6886 RE06085	1.2281	0.036833	up		evm.TU.Hic_asm_1.455 gene-Aco07678 evm.TU.ctg2037_pilon_pilon.1 RE06542	1.8393	0.0430207	up		evm.TU.Hic_asm_13.766 gene-Aco13065 evm.TU.scaffold5.13502 RE12958	0.3324	0.0429132	up
evm.TU.Hic_asm_6.357 gene-Aco11874 evm.TU.scaffold118.374 RE11073	1.2208	0.036833	up		evm.TU.Hic_asm_12.282 gene-Aco26004 evm.TU.scaffold298.12651 RE16030	0.5567	0.0430207	up		evm.TU.Hic_asm_7.602 gene-Aco03021 evm.TU.scaffold229.5882 RE06019	0.2206	0.0429132	up
evm.TU.Hic_asm_8.671 gene-Aco17894 evm.TU.scaffold47.9722 RE12677	5.5027	0.036833	up		evm.TU.Hic_asm_3.119 gene-Aco15738 evm.TU.scaffold6.11464 RE02898	0.74	0.0430207	up		evm.TU.Hic_asm_5.397 gene-Aco12756 evm.TU.scaffold15.2316 RE05521	1.5618	0.0429132	up
evm.TU.Hic_asm_0.71 gene-Aco08771 evm.TU.scaffold184.10281 RE12283	4.312	0.036833	up		evm.TU.Hic_asm_7.910 gene-Aco31112 evm.TU.scaffold29.2619 RE15720	1.7203	0.0430207	up		evm.TU.Hic_asm_7.1471 gene-Aco03896 evm.TU.ctg602_pilon_pilon.1 RE09883	0.6122	0.0429132	up
evm.TU.Hic_asm_11.892 gene-Aco22481 evm.TU.scaffold374.7737 RE14652	0.1947	0.036833	up		evm.TU.Hic_asm_9.567 gene-Aco19906 evm.TU.scaffold3.9956 RE13193	0.3332	0.0430207	up		evm.TU.Hic_asm_13.174 gene-Aco14063 evm.TU.scaffold31.9085 RE03819	0.7452	0.0429132	up
evm.TU.Hic_asm_1.163 gene-Aco07850 evm.TU.scaffold236.9288 RE11746	1.0569	0.036833	up		evm.TU.Hic_asm_10.961 gene-Aco20771 evm.TU.scaffold74.7481 RE16533	2.5966	0.0430207	up		evm.TU.Hic_asm_2.687 gene-Aco28471 evm.TU.scaffold165.15806 RE14390	2.8945	0.0429132	up
evm.TU.Hic_asm_6.458 gene-Aco06066 evm.TU.scaffold257.9713 RE11212	4.1585	0.036833	up		evm.TU.Hic_asm_4.878 gene-Aco10556 evm.TU.scaffold1.5037 RE04210	2.9963	0.0430207	up		evm.TU.Hic_asm_11.662 gene-Aco21367 evm.TU.scaffold152.1581 RE02506	0.8216	0.0429132	up
evm.TU.Hic_asm_6.1026 gene-Aco11641 evm.TU.scaffold119.488 RE07761	0.1563	0.036833	up		evm.TU.Hic_asm_1.872 gene-Aco08199 evm.TU.scaffold11.3288 RE11801	0.1828	0.0430207	up		evm.TU.Hic_asm_8.1105 gene-Aco24755 evm.TU.scaffold10.15908 RE02048	0.1603	0.0429132	up
evm.TU.Hic_asm_14.937 gene-Aco07406 evm.TU.scaffold41.13262 RE05092	0.5534	0.036833	up		evm.TU.Hic_asm_3.680 gene-Aco06540 evm.TU.scaffold82.8215 RE11012	5.5971	0.0430207	up		evm.TU.Hic_asm_7.903 gene-Aco04932 evm.TU.scaffold8.14441 RE08866	0.3057	0.0429132	up
evm.TU.Hic_asm_6.1114 gene-Aco11945 evm.TU.scaffold214.6494 RE11059	1.1969	0.036833	up		evm.TU.Hic_asm_8.1242 gene-Aco07691 evm.TU.scaffold26.5287 RE11764	5.9533	0.0430207	up		evm.TU.Hic_asm_4.661 gene-Aco16105 evm.TU.scaffold129.149 RE02006	0.0993	0.0429132	up
evm.TU.Hic_asm_14.248 gene-Aco06342 evm.TU.scaffold34.8515 RE10807	3.0574	0.036833	up		evm.TU.Hic_asm_0.848 gene-Aco08736 evm.TU.scaffold46.10526 RE01897	0.8253	0.0430207	up		evm.TU.Hic_asm_0.628 gene-Aco09564 evm.TU.scaffold22.3627 RE03890	0.681	0.0429132	up
evm.TU.Hic_asm_8.1280 gene-Aco24792 evm.TU.scaffold7.6290 RE02021	0.4759	0.036833	up		evm.TU.Hic_asm_8.676 gene-Aco08040 evm.TU.scaffold534.8171 RE11864	0.2743	0.0430207	up		evm.TU.Hic_asm_9.1008 gene-Aco19866 evm.TU.scaffold100.14019 RE12259	0.8596	0.0429132	up
evm.TU.Hic_asm_3.627 gene-Aco15593 evm.TU.scaffold365.5481 RE15569	2.1579	0.036833	up		evm.TU.Hic_asm_7.627 gene-Aco04951 evm.TU.scaffold8.14456 RE16972	0.4821	0.0430207	up		evm.TU.Hic_asm_8.1356 gene-Aco24856 evm.TU.scaffold7.6296 RE04631	0.473	0.0429132	up
evm.TU.Hic_asm_11.337 gene-Aco21487 evm.TU.scaffold277.12424 RE06128	0.1832	0.036833	up		evm.TU.Hic_asm_4.451 gene-Aco10474 evm.TU.scaffold426.15470 RE15272	0.6151	0.0430207	up		evm.TU.Hic_asm_10.903 gene-Aco26542 evm.TU.scaffold12.1263 RE12059	0.1586	0.0429132	up
evm.TU.Hic_asm_4.548 gene-Aco16815 evm.TU.scaffold62.30 RE16448	2.0647	0.036833	up		evm.TU.Hic_asm_13.518 gene-Aco13866 evm.TU.scaffold105.12952 RE12910	0.3383	0.0430207	up		evm.TU.Hic_asm_6.969 gene-Aco11944 evm.TU.scaffold102.13994 RE11058	0.6361	0.0429132	up
evm.TU.Hic_asm_0.875 gene-Aco09648 evm.TU.scaffold22.6604 RE12827	0.8307	0.036833	up		evm.TU.Hic_asm_8.802 gene-Aco24688 evm.TU.scaffold7.6236 RE04665	0.3249	0.0430207	up		evm.TU.Hic_asm_10.813 gene-Aco26686 evm.TU.scaffold40.9674 RE16140	1.0778	0.0429132	up
evm.TU.Hic_asm_5.520 gene-Aco12985 evm.TU.scaffold437.4126 RE07037	3.7722	0.036833	up		evm.TU.Hic_asm_3.220 gene-Aco14358 evm.TU.scaffold82.1450 RE08046	0.4778	0.0430207	up		evm.TU.Hic_asm_7.714 gene-Aco03906 evm.TU.scaffold517.832 RE09886	0.1533	0.0429132	up
evm.TU.Hic_asm_0.659 gene-Aco08794 evm.TU.ctg740_pilon_pilon.4 RE05007	0.7631	0.036833	up		evm.TU.Hic_asm_4.420 gene-Aco10748 evm.TU.ctg1386_pilon_pilon.2 RE17017	0.1783	0.0430207	up		evm.TU.Hic_asm_1.186 gene-Aco11227 evm.TU.scaffold70.211 RE12288	3.9026	0.0429132	up
evm.TU.Hic_asm_13.475 gene-Aco13248 evm.TU.scaffold5.13536 RE13037	0.4817	0.036833	up		evm.TU.Hic_asm_13.120 gene-Aco13180 evm.TU.scaffold5.13493 RE05262	1.8221	0.0430207	up		evm.TU.Hic_asm_2.310 gene-Aco25356 evm.TU.scaffold298.8672 RE08143	0.6484	0.0429132	up
evm.TU.Hic_asm_7.977 gene-Aco12027 evm.TU.scaffold349.2996 RE11277	2.8805	0.036833	up		evm.TU.Hic_asm_7.966 gene-Aco02563 evm.TU.ctg712_pilon_pilon.1 RE14702	0.935	0.0430207	up		evm.TU.Hic_asm_1.45 gene-Aco20698 evm.TU.scaffold10.15880 RE15145	3.584	0.0429132	up
evm.TU.Hic_asm_7.430 gene-Aco07450 evm.TU.scaffold307.7501 RE14305	0.5604	0.036833	up		evm.TU.Hic_asm_7.1059 gene-Aco29161 evm.TU.scaffold28.7885 RE06263	1.2546	0.0430207	up		evm.TU.Hic_asm_4.1087 gene-Aco16162 evm.TU.scaffold182.10201 RE09581	0.7699	0.0429132	up
evm.TU.Hic_asm_1.104 gene-Aco08350 evm.TU.scaffold59.1885 RE06615	0.3351	0.036833	up		evm.TU.Hic_asm_7.1551 gene-Aco03361 evm.TU.scaffold16.2767 RE09197	0.3593	0.0430207	up		evm.TU.Hic_asm_8.979 gene-Aco01643 evm.TU.scaffold71.1667 RE14368	2.977	0.0429132	up
evm.TU.Hic_asm_6.146 gene-Aco05756 evm.TU.scaffold28.7866 RE04751	1.5197	0.036833	up		evm.TU.Hic_asm_13.122 gene-Aco13802 evm.TU.scaffold266.9441 RE03886	0.4215	0.0430207	up		evm.TU.Hic_asm_13.112 gene-Aco14120 evm.TU.scaffold115.9164 RE03848	1.1118	0.0429132	up
evm.TU.Hic_asm_8.308 gene-Aco24672 evm.TU.scaffold10.15969 RE05674	1.6949	0.036833	up		evm.TU.Hic_asm_9.1124 gene-Aco19585 evm.TU.scaffold211.4618 RE01450	1.0849	0.0430207	up		evm.TU.Hic_asm_12.154 gene-Aco25007 evm.TU.scaffold176.14539 RE08139	1.2117	0.0429132	up
evm.TU.Hic_asm_7.802 gene-Aco07866 evm.TU.scaffold269.11047 RE11700	0.4944	0.036833	up		evm.TU.Hic_asm_3.71 gene-Aco14283 evm.TU.scaffold6.11395 RE08564	1.1407	0.0430207	up		evm.TU.Hic_asm_9.688 gene-Aco21108 evm.TU.scaffold3.9987 RE08291	0.7185	0.0429132	up
evm.TU.Hic_asm_7.242 gene-Aco02814 evm.TU.scaffold17.1729 RE14197	2.1716	0.036833	up		evm.TU.Hic_asm_7.346 gene-Aco20493 evm.TU.ctg557_pilon_pilon.1 RE01245	6.4064	0.0430207	up		evm.TU.Hic_asm_1.638 gene-Aco08142 evm.TU.scaffold164.2982 RE07560	0.1268	0.0429132	up
evm.TU.Hic_asm_9.1164 gene-Aco21069 evm.TU.scaffold3.9853 RE10595	0.2894	0.036833	up		evm.TU.Hic_asm_8.359 gene-Aco21256 evm.TU.scaffold199.2404 RE03472	0.2687	0.0430207	up		evm.TU.Hic_asm_0.932 gene-Aco08574 evm.TU.scaffold214.8398 RE11625	1.7054	0.0429132	up
evm.TU.Hic_asm_8.1000 gene-Aco00820 evm.TU.scaffold344.9745 RE14475	0.8311	0.036833	up		evm.TU.Hic_asm_8.467 gene-Aco24823 evm.TU.scaffold7.6278 RE05694	1.0637	0.0430207	up		evm.TU.Hic_asm_12.748 gene-Aco25055 evm.TU.scaffold322.3121 RE16701	0.4449	0.0429132	up
evm.TU.Hic_asm_13.766 gene-Aco13065 evm.TU.scaffold5.13502 RE12958	0.0676	0.036833	up		evm.TU.Hic_asm_12.108 gene-Aco25136 evm.TU.scaffold76.2235 RE03709	1.6302	0.0430207	up		evm.TU.Hic_asm_7.518 gene-Aco09473 evm.TU.scaffold17.1795 RE07930	2.611	0.0429132	up
evm.TU.Hic_asm_7.602 gene-Aco03021 evm.TU.scaffold229.5882 RE06019	3.0233	0.036833	up		evm.TU.Hic_asm_9.259 gene-Aco30792 evm.TU.scaffold54.10316 RE01599	3.6459	0.0430207	up		evm.TU.Hic_asm_6.944 gene-Aco27430 evm.TU.scaffold40.9683 RE00509	0.6719	0.0429132	up
evm.TU.Hic_asm_8.303 gene-Aco02303 evm.TU.scaffold364.10957 RE15860	0.3117	0.036833	up		evm.TU.Hic_asm_11.699 gene-Aco22759 evm.TU.scaffold529.9418 RE09497	2.7814	0.0430207	up		evm.TU.Hic_asm_0.112 gene-Aco09450 evm.TU.scaffold68.2626 RE10012	0.4392	0.0429132	up
evm.TU.Hic_asm_13.174 gene-Aco14063 evm.TU.scaffold31.9085 RE03819	0.5454	0.036833	up		evm.TU.Hic_asm_8.405 gene-Aco24775 evm.TU.scaffold7.6319 RE05679	0.3652	0.0430207	up		evm.TU.Hic_asm_11.992 gene-Aco22363 evm.TU.scaffold123.13153 RE09379	1.3528	0.0429132	up
evm.TU.Hic_asm_11.1026 gene-Aco21504 evm.TU.scaffold79.10385 RE06104	0.5353	0.036833	up		evm.TU.Hic_asm_0.96 gene-Aco09578 evm.TU.scaffold22.3639 RE01955	2.7969	0.0430207	up		evm.TU.Hic_asm_3.1042 gene-Aco15925 evm.TU.scaffold24.5651 RE11299	0.2086	0.0429132	up
evm.TU.Hic_asm_11.662 gene-Aco21367 evm.TU.scaffold152.1581 RE02506	0.2011	0.036833	up		evm.TU.Hic_asm_10.98 gene-Aco27471 evm.TU.scaffold19.4073 RE16204	0.9764	0.0430207	up		evm.TU.Hic_asm_10.336 gene-Aco27619 evm.TU.scaffold202.2517 RE01049	0.2978	0.0429132	up
evm.TU.Hic_asm_7.903 gene-Aco04932 evm.TU.scaffold8.14441 RE08866	0.2257	0.036833	up		evm.TU.Hic_asm_8.1252 gene-Aco16586 evm.TU.scaffold62.7806 RE02005	0.507	0.0430207	up		evm.TU.Hic_asm_6.1174 gene-Aco05739 evm.TU.scaffold151.10820 RE08524	0.4643	0.0429132	up
evm.TU.Hic_asm_14.969 gene-Aco07395 evm.TU.scaffold23.4349 RE05104	0.7142	0.036833	up		evm.TU.Hic_asm_13.119 gene-Aco14059 evm.TU.scaffold31.9074 RE03822	0.5818	0.0430207	up		evm.TU.Hic_asm_7.991 gene-Aco02568 evm.TU.scaffold143.697 RE14799	0.7689	0.0429132	up
evm.TU.Hic_asm_2.428 gene-Aco16864 evm.TU.scaffold52.13240 RE07025	3.5722	0.036833	up		evm.TU.Hic_asm_9.309 gene-Aco20959 evm.TU.scaffold301.14050 RE03731	0.6286	0.0430207	up		evm.TU.Hic_asm_14.342 gene-Aco07163 evm.TU.scaffold62.12406 RE05079	0.415	0.0429132	up
evm.TU.Hic_asm_9.1089 gene-Aco03932 evm.TU.scaffold8.14479 RE05200	0.8498	0.036833	up		evm.TU.Hic_asm_10.484 gene-Aco27707 evm.TU.scaffold19.3982 RE09790	0.2677	0.0430207	up		evm.TU.Hic_asm_9.567 gene-Aco19906 evm.TU.scaffold3.9956 RE13193	0.5287	0.0429132	up
evm.TU.Hic_asm_7.149 gene-Aco29001 evm.TU.scaffold8.14419 RE16996	0.475	0.036833	up		evm.TU.Hic_asm_6.95 gene-Aco07589 evm.TU.scaffold51.10118 RE11919	0.564	0.0430207	up		evm.TU.Hic_asm_10.961 gene-Aco20771 evm.TU.scaffold74.7481 RE16533	0.8975	0.0429132	up
evm.TU.Hic_asm_7.197 gene-Aco03456 evm.TU.scaffold386.4199 RE07116	3.983	0.036833	up		evm.TU.Hic_asm_0.365 gene-Aco08639 evm.TU.scaffold46.10521 RE15115	0.5679	0.0430207	up		evm.TU.Hic_asm_4.878 gene-Aco10556 evm.TU.scaffold1.5037 RE04210	1.5463	0.0429132	up
evm.TU.Hic_asm_6.994 gene-Aco06234 evm.TU.scaffold28.7911 RE10323	1.7556	0.036833	up		evm.TU.Hic_asm_9.514 gene-Aco19541 evm.TU.scaffold3.9884 RE10484	0.2952	0.0430207	up		evm.TU.Hic_asm_1.872 gene-Aco08199 evm.TU.scaffold11.3288 RE11801	0.4597	0.0429132	up
evm.TU.Hic_asm_3.964 gene-Aco15373 evm.TU.scaffold337.1919 RE02976	0.1534	0.036833	up		evm.TU.Hic_asm_2.606 gene-Aco28212 evm.TU.scaffold66.11969 RE03231	0.6236	0.0430207	up		evm.TU.Hic_asm_3.680 gene-Aco06540 evm.TU.scaffold82.8215 RE11012	0.8235	0.0429132	up
evm.TU.Hic_asm_4.661 gene-Aco16105 evm.TU.scaffold129.149 RE02006	2.1482	0.036833	up		evm.TU.Hic_asm_5.683 gene-Aco12068 evm.TU.scaffold98.15687 RE01636	1.4026	0.0430207	up		evm.TU.Hic_asm_12.1080 gene-Aco25217 evm.TU.scaffold29.8686 RE10970	0.5513	0.0429132	up
evm.TU.Hic_asm_0.628 gene-Aco09564 evm.TU.scaffold22.3627 RE03890	1.0783	0.036833	up		evm.TU.Hic_asm_1.881 gene-Aco13315 evm.TU.scaffold5.13611 RE03476	3.3401	0.0430207	up		evm.TU.Hic_asm_8.676 gene-Aco08040 evm.TU.scaffold534.8171 RE11864	0.2327	0.0429132	up
evm.TU.Hic_asm_2.614 gene-Aco27847 evm.TU.scaffold55.1359 RE09245	0.7511	0.036833	up		evm.TU.Hic_asm_12.157 gene-Aco26370 evm.TU.scaffold142.905 RE07380	0.9352	0.0430207	up		evm.TU.Hic_asm_7.627 gene-Aco04951 evm.TU.scaffold8.14456 RE16972	0.3737	0.0429132	up
evm.TU.Hic_asm_12.162 gene-Aco06249 evm.TU.scaffold28.7897 RE10337	0.7475	0.036833	up		evm.TU.Hic_asm_12.567 gene-Aco11951 evm.TU.ctg730_pilon_pilon.1 RE05856	0.7292	0.0430207	up		evm.TU.Hic_asm_4.451 gene-Aco10474 evm.TU.scaffold426.15470 RE15272	0.9484	0.0429132	up
evm.TU.Hic_asm_7.814 gene-Aco03691 evm.TU.scaffold380.11699 RE08998	3.8961	0.036833	up		evm.TU.Hic_asm_12.635 gene-Aco25088 evm.TU.scaffold20.5997 RE08240	0.2091	0.0430207	up		evm.TU.Hic_asm_14.251 gene-Aco06429 evm.TU.scaffold23.14740 RE10879	0.3379	0.0429132	up
evm.TU.Hic_asm_10.903 gene-Aco26542 evm.TU.scaffold12.1263 RE12059	2.2413	0.036833	up		evm.TU.Hic_asm_4.279 gene-Aco16758 evm.TU.scaffold231.118 RE09023	0.6965	0.0430207	up		evm.TU.Hic_asm_5.207 gene-Aco12142 evm.TU.scaffold15.2283 RE11386	0.4539	0.0429132	up
evm.TU.Hic_asm_9.944 gene-Aco16110 evm.TU.scaffold275.478 RE03609	3.1845	0.036833	up		evm.TU.Hic_asm_2.919 gene-Aco13001 evm.TU.scaffold41.1684 RE04949	0.0909	0.0430207	up		evm.TU.Hic_asm_8.1106 gene-Aco24754 evm.TU.scaffold10.15909 RE02046	0.4069	0.0429132	up
evm.TU.Hic_asm_7.714 gene-Aco03906 evm.TU.scaffold517.832 RE09886	1.2666	0.036833	up		evm.TU.Hic_asm_4.466 gene-Aco16218 evm.TU.scaffold324.5148 RE17213	1.6373	0.0430207	up		evm.TU.Hic_asm_13.120 gene-Aco13180 evm.TU.scaffold5.13493 RE05262	1.8203	0.0429132	up
evm.TU.Hic_asm_2.310 gene-Aco25356 evm.TU.scaffold298.8672 RE08143	4.2292	0.036833	up		evm.TU.Hic_asm_4.390 gene-Aco16866 evm.TU.ctg3145_pilon_pilon.1 RE09090	1.3135	0.0430207	up		evm.TU.Hic_asm_7.966 gene-Aco02563 evm.TU.ctg712_pilon_pilon.1 RE14702	0.2765	0.0429132	up
evm.TU.Hic_asm_4.1087 gene-Aco16162 evm.TU.scaffold182.10201 RE09581	0.7744	0.036833	up		evm.TU.Hic_asm_12.16 gene-Aco25262 evm.TU.scaffold87.357 RE16723	0.6827	0.0430207	up		evm.TU.Hic_asm_7.1047 gene-Aco04852 evm.TU.scaffold8.14378 RE05209	0.6252	0.0429132	up
evm.TU.Hic_asm_8.979 gene-Aco01643 evm.TU.scaffold71.1667 RE14368	1.3489	0.036833	up		evm.TU.Hic_asm_14.270 gene-Aco06386 evm.TU.scaffold23.4329 RE10919	0.1824	0.0430207	up		evm.TU.Hic_asm_7.1551 gene-Aco03361 evm.TU.scaffold16.2767 RE09197	1.1563	0.0429132	up
evm.TU.Hic_asm_9.688 gene-Aco21108 evm.TU.scaffold3.9987 RE08291	1.0358	0.036833	up		evm.TU.Hic_asm_10.483 gene-Aco27701 evm.TU.scaffold197.4282 RE02853	1.0327	0.0430207	up		evm.TU.Hic_asm_13.122 gene-Aco13802 evm.TU.scaffold266.9441 RE03886	0.488	0.0429132	up
evm.TU.Hic_asm_12.629 gene-Aco25427 evm.TU.scaffold142.927 RE10974	0.8743	0.036833	up		evm.TU.Hic_asm_0.36 gene-Aco09650 evm.TU.scaffold22.3597 RE12824	0.5404	0.0430207	up		evm.TU.Hic_asm_10.812 gene-Aco27594 evm.TU.scaffold19.3978 RE02837	1.0633	0.0429132	up
evm.TU.Hic_asm_1.638 gene-Aco08142 evm.TU.scaffold164.2982 RE07560	0.3699	0.036833	up		evm.TU.Hic_asm_14.108 gene-Aco01269 evm.TU.ctg2596_pilon_pilon.1 RE02214	3.2882	0.0430207	up		evm.TU.Hic_asm_9.1124 gene-Aco19585 evm.TU.scaffold211.4618 RE01450	0.5556	0.0429132	up
evm.TU.Hic_asm_0.932 gene-Aco08574 evm.TU.scaffold214.8398 RE11625	0.592	0.036833	up		evm.TU.Hic_asm_8.509 gene-Aco00240 evm.TU.scaffold2.8064 RE14421	0.3378	0.0430207	up		evm.TU.Hic_asm_7.346 gene-Aco20493 evm.TU.ctg557_pilon_pilon.1 RE01245	5.7974	0.0429132	up
evm.TU.Hic_asm_9.394 gene-Aco20913 evm.TU.scaffold3.3742 RE04060	0.6392	0.036833	up		evm.TU.Hic_asm_10.435 gene-Aco27611 evm.TU.scaffold240.8246 RE00002	0.3636	0.0430207	up		evm.TU.Hic_asm_0.432 gene-Aco09469 evm.TU.scaffold92.15541 RE10045	0.9	0.0429132	up
evm.TU.Hic_asm_7.1477 gene-Aco02432 evm.TU.scaffold125.13166 RE07155	0.1943	0.036833	up		evm.TU.Hic_asm_10.557 gene-Aco27767 evm.TU.scaffold14.561 RE16357	0.1371	0.0430207	up		evm.TU.Hic_asm_0.665 gene-Aco08614 evm.TU.scaffold322.13405 RE11550	0.1987	0.0429132	up
evm.TU.Hic_asm_0.311 gene-Aco08661 evm.TU.scaffold46.10559 RE12353	0.2435	0.036833	up		evm.TU.Hic_asm_6.697 gene-Aco05917 evm.TU.scaffold440.5720 RE02749	0.7614	0.0430207	up		evm.TU.Hic_asm_8.467 gene-Aco24823 evm.TU.scaffold7.6278 RE05694	0.3957	0.0429132	up
evm.TU.Hic_asm_12.748 gene-Aco25055 evm.TU.scaffold322.3121 RE16701	1.0723	0.036833	up		evm.TU.Hic_asm_4.356 gene-Aco16845 evm.TU.scaffold217.4645 RE13208	1.7832	0.0430207	up		evm.TU.Hic_asm_9.259 gene-Aco30792 evm.TU.scaffold54.10316 RE01599	2.3196	0.0429132	up
evm.TU.Hic_asm_6.944 gene-Aco27430 evm.TU.scaffold40.9683 RE00509	0.1618	0.036833	up		evm.TU.Hic_asm_3.635 gene-Aco15553 evm.TU.scaffold58.12711 RE10167	0.188	0.0430207	up		evm.TU.Hic_asm_9.1345 gene-Aco16957 evm.TU.scaffold414.2440 RE02571	0.5826	0.0429132	up
evm.TU.Hic_asm_0.112 gene-Aco09450 evm.TU.scaffold68.2626 RE10012	0.1825	0.036833	up		evm.TU.Hic_asm_8.375 gene-Aco00807 evm.TU.scaffold2.8066 RE13728	2.0368	0.0430207	up		evm.TU.Hic_asm_11.699 gene-Aco22759 evm.TU.scaffold529.9418 RE09497	2.1132	0.0429132	up
evm.TU.Hic_asm_11.992 gene-Aco22363 evm.TU.scaffold123.13153 RE09379	4.1678	0.036833	up		evm.TU.Hic_asm_7.789 gene-Aco02424 evm.TU.scaffold125.13157 RE12408	0.1088	0.0430207	up		evm.TU.Hic_asm_8.405 gene-Aco24775 evm.TU.scaffold7.6319 RE05679	0.6262	0.0429132	up
evm.TU.Hic_asm_12.282 gene-Aco26004 evm.TU.scaffold298.12651 RE16030	0.6355	0.036833	up		evm.TU.Hic_asm_2.176 gene-Aco28181 evm.TU.scaffold207.15024 RE13307	0.4884	0.0430207	up		evm.TU.Hic_asm_10.562 gene-Aco27520 evm.TU.scaffold12.1277 RE12133	0.4639	0.0429132	up
evm.TU.Hic_asm_0.965 gene-Aco09599 evm.TU.scaffold22.3648 RE08689	0.5103	0.036833	up		evm.TU.Hic_asm_0.67 gene-Aco09593 evm.TU.scaffold58.11284 RE08686	0.3694	0.0430207	up		evm.TU.Hic_asm_0.96 gene-Aco09578 evm.TU.scaffold22.3639 RE01955	1.1562	0.0429132	up
evm.TU.Hic_asm_9.1057 gene-Aco31035 evm.TU.scaffold100.6150 RE16910	0.4128	0.036833	up		evm.TU.Hic_asm_7.754 gene-Aco03519 evm.TU.scaffold69.12281 RE00293	0.6956	0.0430207	up		evm.TU.Hic_asm_10.98 gene-Aco27471 evm.TU.scaffold19.4073 RE16204	1.1397	0.0429132	up
evm.TU.Hic_asm_3.1042 gene-Aco15925 evm.TU.scaffold24.5651 RE11299	2.9508	0.036833	up		evm.TU.Hic_asm_8.1699 gene-Aco17457 evm.TU.scaffold4.12513 RE12588	0.3159	0.0430207	up		evm.TU.Hic_asm_8.1252 gene-Aco16586 evm.TU.scaffold62.7806 RE02005	0.4064	0.0429132	up
evm.TU.Hic_asm_10.336 gene-Aco27619 evm.TU.scaffold202.2517 RE01049	4.0537	0.036833	up		evm.TU.Hic_asm_7.1534 gene-Aco03708 evm.TU.scaffold27.7166 RE08943	0.2741	0.0430207	up		evm.TU.Hic_asm_2.60 gene-Aco29167 evm.TU.scaffold14.564 RE06271	0.3013	0.0429132	up
evm.TU.Hic_asm_6.1174 gene-Aco05739 evm.TU.scaffold151.10820 RE08524	1.3389	0.036833	up		evm.TU.Hic_asm_4.627 gene-Aco16745 evm.TU.ctg500_pilon_pilon.5 RE15998	8.0109	0.0430207	up		evm.TU.Hic_asm_9.818 gene-Aco19890 evm.TU.ctg4198_pilon_pilon.1 RE10733	0.3671	0.0429132	up
evm.TU.Hic_asm_7.991 gene-Aco02568 evm.TU.scaffold143.697 RE14799	1.4566	0.036833	up		evm.TU.Hic_asm_9.1371 gene-Aco31119 evm.TU.scaffold29.4244 RE15709	0.3119	0.0430207	up		evm.TU.Hic_asm_10.484 gene-Aco27707 evm.TU.scaffold19.3982 RE09790	0.7137	0.0429132	up
evm.TU.Hic_asm_10.987 gene-Aco27768 evm.TU.scaffold267.2655 RE16360	4.8844	0.036833	up		evm.TU.Hic_asm_6.213 gene-Aco03368 evm.TU.scaffold69.5276 RE09189	1.0954	0.0430207	up		evm.TU.Hic_asm_0.365 gene-Aco08639 evm.TU.scaffold46.10521 RE15115	0.6896	0.0429132	up
evm.TU.Hic_asm_9.567 gene-Aco19906 evm.TU.scaffold3.9956 RE13193	0.4163	0.036833	up		evm.TU.Hic_asm_10.796 gene-Aco26442 evm.TU.scaffold216.15447 RE03392	0.5497	0.0430207	up		evm.TU.Hic_asm_5.683 gene-Aco12068 evm.TU.scaffold98.15687 RE01636	1.4467	0.0429132	up
evm.TU.Hic_asm_1.872 gene-Aco08199 evm.TU.scaffold11.3288 RE11801	0.1489	0.036833	up		evm.TU.Hic_asm_5.691 gene-Aco06146 evm.TU.scaffold79.14556 RE13218	8.5365	0.0430207	up		evm.TU.Hic_asm_12.567 gene-Aco11951 evm.TU.ctg730_pilon_pilon.1 RE05856	0.9063	0.0429132	up
evm.TU.Hic_asm_2.609 gene-Aco28228 evm.TU.scaffold66.11964 RE09264	0.8128	0.036833	up		evm.TU.Hic_asm_9.1265 gene-Aco19932 evm.TU.scaffold469.14905 RE03065	0.7352	0.0430207	up		evm.TU.Hic_asm_12.635 gene-Aco25088 evm.TU.scaffold20.5997 RE08240	0.597	0.0429132	up
evm.TU.Hic_asm_3.680 gene-Aco06540 evm.TU.scaffold82.8215 RE11012	1.1468	0.036833	up		evm.TU.Hic_asm_3.126 gene-Aco22089 evm.TU.scaffold76.12941 RE03332	5.3559	0.0430207	up		evm.TU.Hic_asm_8.526 gene-Aco30296 evm.TU.scaffold429.12810 RE15797	5.1083	0.0429132	up
evm.TU.Hic_asm_12.1080 gene-Aco25217 evm.TU.scaffold29.8686 RE10970	0.1937	0.036833	up		evm.TU.Hic_asm_4.532 gene-Aco16193 evm.TU.scaffold324.5147 RE09036	0.9644	0.0430207	up		evm.TU.Hic_asm_5.615 gene-Aco19388 evm.TU.scaffold73.15314 RE03559	4.3488	0.0429132	up
evm.TU.Hic_asm_8.676 gene-Aco08040 evm.TU.scaffold534.8171 RE11864	0.1806	0.036833	up		evm.TU.Hic_asm_1.886 gene-Aco07563 evm.TU.scaffold32.12969 RE11906	1.1967	0.0430207	up		evm.TU.Hic_asm_4.279 gene-Aco16758 evm.TU.scaffold231.118 RE09023	1.5466	0.0429132	up
evm.TU.Hic_asm_7.627 gene-Aco04951 evm.TU.scaffold8.14456 RE16972	0.3631	0.036833	up		evm.TU.Hic_asm_12.100 gene-Aco26394 evm.TU.ctg3659_pilon_pilon.1 RE16837	0.4138	0.0430207	up		evm.TU.Hic_asm_7.1347 gene-Aco02416 evm.TU.scaffold533.1988 RE14678	0.2393	0.0429132	up
evm.TU.Hic_asm_4.451 gene-Aco10474 evm.TU.scaffold426.15470 RE15272	1.7711	0.036833	up		evm.TU.Hic_asm_9.689 gene-Aco20103 evm.TU.scaffold3.9917 RE01396	0.5893	0.0430207	up		evm.TU.Hic_asm_10.483 gene-Aco27701 evm.TU.scaffold197.4282 RE02853	2.0015	0.0429132	up
evm.TU.Hic_asm_3.550 gene-Aco14293 evm.TU.scaffold6.11376 RE03354	0.923	0.036833	up		evm.TU.Hic_asm_1.952 gene-Aco08278 evm.TU.scaffold21.4783 RE13506	0.6552	0.0430207	up		evm.TU.Hic_asm_0.36 gene-Aco09650 evm.TU.scaffold22.3597 RE12824	0.3392	0.0429132	up
evm.TU.Hic_asm_13.518 gene-Aco13866 evm.TU.scaffold105.12952 RE12910	2.4828	0.036833	up		evm.TU.Hic_asm_14.988 gene-Aco06394 evm.TU.scaffold23.4323 RE10912	1.2577	0.0430207	up		evm.TU.Hic_asm_14.108 gene-Aco01269 evm.TU.ctg2596_pilon_pilon.1 RE02214	2.0763	0.0429132	up
evm.TU.Hic_asm_8.802 gene-Aco24688 evm.TU.scaffold7.6236 RE04665	0.3635	0.036833	up		evm.TU.Hic_asm_9.1003 gene-Aco20085 evm.TU.scaffold188.9328 RE10518	1.6275	0.0430207	up		evm.TU.Hic_asm_11.938 gene-Aco21196 evm.TU.scaffold15.7666 RE13957	0.5316	0.0429132	up
evm.TU.Hic_asm_14.251 gene-Aco06429 evm.TU.scaffold23.14740 RE10879	0.3053	0.036833	up		evm.TU.Hic_asm_6.904 gene-Aco06019 evm.TU.scaffold25.7372 RE07430	1.0416	0.0430207	up		evm.TU.Hic_asm_12.438 gene-Aco08787 evm.TU.ctg1633_pilon_pilon.2 RE05002	1.174	0.0429132	up
evm.TU.Hic_asm_5.207 gene-Aco12142 evm.TU.scaffold15.2283 RE11386	0.3325	0.036833	up		evm.TU.Hic_asm_4.80 gene-Aco10559 evm.TU.scaffold1.5040 RE04209	0.3394	0.0430207	up		evm.TU.Hic_asm_8.509 gene-Aco00240 evm.TU.scaffold2.8064 RE14421	0.5112	0.0429132	up
evm.TU.Hic_asm_3.220 gene-Aco14358 evm.TU.scaffold82.1450 RE08046	1.0515	0.036833	up		evm.TU.Hic_asm_12.565 gene-Aco25987 evm.TU.scaffold254.14147 RE08184	0.4747	0.0430207	up		evm.TU.Hic_asm_5.59 gene-Aco12925 evm.TU.scaffold15.2356 RE00391	0.1485	0.0429132	up
evm.TU.Hic_asm_4.420 gene-Aco10748 evm.TU.ctg1386_pilon_pilon.2 RE17017	0.561	0.036833	up		evm.TU.Hic_asm_6.9 gene-Aco02496 evm.TU.scaffold17.1774 RE07933	1.1775	0.0430207	up		evm.TU.Hic_asm_10.435 gene-Aco27611 evm.TU.scaffold240.8246 RE00002	0.244	0.0429132	up
evm.TU.Hic_asm_8.1106 gene-Aco24754 evm.TU.scaffold10.15909 RE02046	0.9176	0.036833	up		evm.TU.Hic_asm_1.773 gene-Aco31029 evm.TU.ctg762_pilon_pilon.1 RE16915	0.2125	0.0430207	up		evm.TU.Hic_asm_6.697 gene-Aco05917 evm.TU.scaffold440.5720 RE02749	0.4785	0.0429132	up
evm.TU.Hic_asm_4.657 gene-Aco10574 evm.TU.ctg1692_pilon_pilon.1 RE15280	0.6105	0.036833	up		evm.TU.Hic_asm_5.335 gene-Aco12841 evm.TU.scaffold39.9237 RE06285	0.9608	0.0430207	up		evm.TU.Hic_asm_4.356 gene-Aco16845 evm.TU.scaffold217.4645 RE13208	3.0388	0.0429132	up
evm.TU.Hic_asm_7.966 gene-Aco02563 evm.TU.ctg712_pilon_pilon.1 RE14702	0.7419	0.036833	up		evm.TU.Hic_asm_0.1177 gene-Aco09492 evm.TU.ctg3271_pilon_pilon.1 RE10062	0.2461	0.0430207	up		evm.TU.Hic_asm_3.635 gene-Aco15553 evm.TU.scaffold58.12711 RE10167	1.524	0.0429132	up
evm.TU.Hic_asm_7.1551 gene-Aco03361 evm.TU.scaffold16.2767 RE09197	0.2414	0.036833	up		evm.TU.Hic_asm_3.731 gene-Aco15559 evm.TU.scaffold58.12709 RE10162	1.9686	0.0430207	up		evm.TU.Hic_asm_8.375 gene-Aco00807 evm.TU.scaffold2.8066 RE13728	0.9055	0.0429132	up
evm.TU.Hic_asm_1.275 gene-Aco07765 evm.TU.scaffold441.15347 RE11879	2.8903	0.036833	up		evm.TU.Hic_asm_11.542 gene-Aco21254 evm.TU.scaffold123.3171 RE14038	1.2411	0.0430207	up		evm.TU.Hic_asm_7.789 gene-Aco02424 evm.TU.scaffold125.13157 RE12408	0.0533	0.0429132	up
evm.TU.Hic_asm_10.812 gene-Aco27594 evm.TU.scaffold19.3978 RE02837	0.6793	0.036833	up		evm.TU.Hic_asm_11.948 gene-Aco14180 evm.TU.scaffold352.13329 RE06677	0.7722	0.0430207	up		evm.TU.Hic_asm_2.176 gene-Aco28181 evm.TU.scaffold207.15024 RE13307	1.1554	0.0429132	up
evm.TU.Hic_asm_0.930 gene-Aco17773 evm.TU.scaffold463.4550 RE10693	3.2698	0.036833	up		evm.TU.Hic_asm_12.141 gene-Aco14002 evm.TU.scaffold117.15300 RE12916	0.5681	0.0430207	up		evm.TU.Hic_asm_4.731 gene-Aco16873 evm.TU.scaffold478.15034 RE09097	0.5142	0.0429132	up
evm.TU.Hic_asm_9.1124 gene-Aco19585 evm.TU.scaffold211.4618 RE01450	0.6937	0.036833	up		evm.TU.Hic_asm_3.357 gene-Aco15378 evm.TU.scaffold337.1921 RE02974	0.7186	0.0430207	up		evm.TU.Hic_asm_0.67 gene-Aco09593 evm.TU.scaffold58.11284 RE08686	0.2628	0.0429132	up
evm.TU.Hic_asm_3.71 gene-Aco14283 evm.TU.scaffold6.11395 RE08564	0.3497	0.036833	up		evm.TU.Hic_asm_8.635 gene-Aco25180 evm.TU.scaffold76.960 RE16574	1.3298	0.0430207	up		evm.TU.Hic_asm_13.825 gene-Aco13991 evm.TU.scaffold5.13594 RE03985	0.7858	0.0429132	up
evm.TU.Hic_asm_7.346 gene-Aco20493 evm.TU.ctg557_pilon_pilon.1 RE01245	0.8875	0.036833	up		evm.TU.Hic_asm_10.1094 gene-Aco27620 evm.TU.scaffold202.2516 RE01050	2.9423	0.0430207	up		evm.TU.Hic_asm_7.754 gene-Aco03519 evm.TU.scaffold69.12281 RE00293	1.5679	0.0429132	up
evm.TU.Hic_asm_0.432 gene-Aco09469 evm.TU.scaffold92.15541 RE10045	0.3202	0.036833	up		evm.TU.Hic_asm_8.689 gene-Aco00488 evm.TU.scaffold2.7936 RE14535	0.7482	0.0430207	up		evm.TU.Hic_asm_0.377 gene-Aco08595 evm.TU.scaffold396.1556 RE11589	0.5558	0.0429132	up
evm.TU.Hic_asm_8.467 gene-Aco24823 evm.TU.scaffold7.6278 RE05694	2.1926	0.036833	up		evm.TU.Hic_asm_11.998 gene-Aco22491 evm.TU.scaffold14.595 RE09413	0.3522	0.0430207	up		evm.TU.Hic_asm_7.1534 gene-Aco03708 evm.TU.scaffold27.7166 RE08943	1.5971	0.0429132	up
evm.TU.Hic_asm_12.108 gene-Aco25136 evm.TU.scaffold76.2235 RE03709	3.1691	0.036833	up		evm.TU.Hic_asm_2.523 gene-Aco28008 evm.TU.scaffold66.11957 RE06746	0.7123	0.0430207	up		evm.TU.Hic_asm_4.627 gene-Aco16745 evm.TU.ctg500_pilon_pilon.5 RE15998	2.6569	0.0429132	up
evm.TU.Hic_asm_11.699 gene-Aco22759 evm.TU.scaffold529.9418 RE09497	4.6643	0.036833	up		evm.TU.Hic_asm_8.1760 gene-Aco17800 evm.TU.scaffold47.9385 RE12643	0.6233	0.0430207	up		evm.TU.Hic_asm_4.136 gene-Aco16755 evm.TU.ctg956_pilon_pilon.4 RE09021	0.1267	0.0429132	up
evm.TU.Hic_asm_10.116 gene-Aco26633 evm.TU.scaffold40.9642 RE07277	0.1372	0.036833	up		evm.TU.Hic_asm_0.299 gene-Aco09637 evm.TU.scaffold22.6614 RE12839	1.1648	0.0430207	up		evm.TU.Hic_asm_9.1371 gene-Aco31119 evm.TU.scaffold29.4244 RE15709	0.6189	0.0429132	up
evm.TU.Hic_asm_8.405 gene-Aco24775 evm.TU.scaffold7.6319 RE05679	0.2586	0.036833	up		evm.TU.Hic_asm_10.259 gene-Aco27791 evm.TU.scaffold79.14560 RE07359	0.4672	0.0430207	up		evm.TU.Hic_asm_6.213 gene-Aco03368 evm.TU.scaffold69.5276 RE09189	2.4803	0.0429132	up
evm.TU.Hic_asm_8.1188 gene-Aco01343 evm.TU.scaffold231.6753 RE04454	3.5374	0.036833	up		evm.TU.Hic_asm_4.406 gene-Aco10516 evm.TU.scaffold1.4806 RE12017	0.1543	0.0430207	up		evm.TU.Hic_asm_5.691 gene-Aco06146 evm.TU.scaffold79.14556 RE13218	1.3137	0.0429132	up
evm.TU.Hic_asm_10.562 gene-Aco27520 evm.TU.scaffold12.1277 RE12133	0.7952	0.036833	up		evm.TU.Hic_asm_13.706 gene-Aco23591 evm.TU.scaffold267.6400 RE00601	3.7573	0.0430207	up		evm.TU.Hic_asm_3.126 gene-Aco22089 evm.TU.scaffold76.12941 RE03332	6.8758	0.0429132	up
evm.TU.Hic_asm_7.1506 gene-Aco20934 evm.TU.ctg292_pilon_pilon.4 RE03120	0.4368	0.036833	up		evm.TU.Hic_asm_10.223 gene-Aco12978 evm.TU.scaffold41.14280 RE07067	0.4355	0.0430207	up		evm.TU.Hic_asm_4.532 gene-Aco16193 evm.TU.scaffold324.5147 RE09036	0.9488	0.0429132	up
evm.TU.Hic_asm_12.721 gene-Aco25861 evm.TU.scaffold207.7060 RE08031	3.4919	0.036833	up		evm.TU.Hic_asm_2.368 gene-Aco29105 evm.TU.scaffold207.15029 RE13272	0.2366	0.0430207	up		evm.TU.Hic_asm_7.1481 gene-Aco02422 evm.TU.scaffold16.2714 RE07819	0.4076	0.0429132	up
evm.TU.Hic_asm_0.96 gene-Aco09578 evm.TU.scaffold22.3639 RE01955	1.0655	0.036833	up		evm.TU.Hic_asm_12.296 gene-Aco25056 evm.TU.scaffold322.3120 RE16698	1.2215	0.0430207	up		evm.TU.Hic_asm_1.886 gene-Aco07563 evm.TU.scaffold32.12969 RE11906	0.1618	0.0429132	up
evm.TU.Hic_asm_12.890 gene-Aco26382 evm.TU.scaffold176.5861 RE16819	0.6367	0.036833	up		evm.TU.Hic_asm_1.918 gene-Aco07852 evm.TU.scaffold236.9291 RE11751	0.4674	0.0430207	up		evm.TU.Hic_asm_1.952 gene-Aco08278 evm.TU.scaffold21.4783 RE13506	1.5112	0.0429132	up
evm.TU.Hic_asm_9.309 gene-Aco20959 evm.TU.scaffold301.14050 RE03731	3.4871	0.036833	up		evm.TU.Hic_asm_9.575 gene-Aco20454 evm.TU.scaffold3.3753 RE04255	0.3884	0.0430207	up		evm.TU.Hic_asm_9.1003 gene-Aco20085 evm.TU.scaffold188.9328 RE10518	2.7351	0.0429132	up
evm.TU.Hic_asm_10.484 gene-Aco27707 evm.TU.scaffold19.3982 RE09790	0.1077	0.036833	up		evm.TU.Hic_asm_6.1249 gene-Aco05063 evm.TU.scaffold210.2484 RE09754	2.7774	0.0430207	up		evm.TU.Hic_asm_6.904 gene-Aco06019 evm.TU.scaffold25.7372 RE07430	0.2825	0.0429132	up
evm.TU.Hic_asm_0.365 gene-Aco08639 evm.TU.scaffold46.10521 RE15115	0.953	0.036833	up		evm.TU.Hic_asm_3.329 gene-Aco15555 evm.TU.scaffold58.11277 RE10166	0.3479	0.0430207	up		evm.TU.Hic_asm_4.80 gene-Aco10559 evm.TU.scaffold1.5040 RE04209	0.4077	0.0429132	up
evm.TU.Hic_asm_4.631 gene-Aco10327 evm.TU.scaffold78.5438 RE15350	0.7627	0.036833	up		evm.TU.Hic_asm_4.335 gene-Aco16312 evm.TU.scaffold182.10612 RE16395	1.7786	0.0430207	up		evm.TU.Hic_asm_12.565 gene-Aco25987 evm.TU.scaffold254.14147 RE08184	0.7435	0.0429132	up
evm.TU.Hic_asm_11.1166 gene-Aco06425 evm.TU.ctg2190_pilon_pilon.3 RE10883	0.231	0.036833	up		evm.TU.Hic_asm_7.1566 gene-Aco17912 evm.TU.ctg1712_pilon_pilon.3 RE12686	0.924	0.0430207	up		evm.TU.Hic_asm_1.725 gene-Aco24948 evm.TU.scaffold27.7103 RE08925	0.468	0.0429132	up
evm.TU.Hic_asm_5.683 gene-Aco12068 evm.TU.scaffold98.15687 RE01636	3.925	0.036833	up		evm.TU.Hic_asm_3.973 gene-Aco22563 evm.TU.scaffold49.9531 RE13072	0.6105	0.0430207	up		evm.TU.Hic_asm_3.1105 gene-Aco15854 evm.TU.scaffold128.2002 RE06483	0.1463	0.0429132	up
evm.TU.Hic_asm_12.635 gene-Aco25088 evm.TU.scaffold20.5997 RE08240	0.5361	0.036833	up		evm.TU.Hic_asm_2.539 gene-Aco27924 evm.TU.scaffold14.590 RE14901	0.8875	0.0430207	up		evm.TU.Hic_asm_1.773 gene-Aco31029 evm.TU.ctg762_pilon_pilon.1 RE16915	0.2594	0.0429132	up
evm.TU.Hic_asm_8.526 gene-Aco30296 evm.TU.scaffold429.12810 RE15797	0.5355	0.036833	up		evm.TU.Hic_asm_7.196 gene-Aco02386 evm.TU.scaffold16.2726 RE14770	1.2997	0.0430207	up		evm.TU.Hic_asm_4.206 gene-Aco31077 evm.TU.scaffold100.14026 RE04365	0.1886	0.0429132	up
evm.TU.Hic_asm_4.279 gene-Aco16758 evm.TU.scaffold231.118 RE09023	0.5446	0.036833	up		evm.TU.Hic_asm_6.1323 gene-Aco00855 evm.TU.scaffold25.7354 RE13809	2.0259	0.0430207	up		evm.TU.Hic_asm_8.1663 gene-Aco28206 evm.TU.scaffold207.15028 RE00545	1.0123	0.0429132	up
evm.TU.Hic_asm_2.919 gene-Aco13001 evm.TU.scaffold41.1684 RE04949	0.1706	0.036833	up		evm.TU.Hic_asm_2.208 gene-Aco13124 evm.TU.scaffold74.7465 RE12873	0.5353	0.0430207	up		evm.TU.Hic_asm_5.335 gene-Aco12841 evm.TU.scaffold39.9237 RE06285	0.8856	0.0429132	up
evm.TU.Hic_asm_4.466 gene-Aco16218 evm.TU.scaffold324.5148 RE17213	2.8732	0.036833	up		evm.TU.Hic_asm_5.460 gene-Aco12097 evm.TU.scaffold55.12786 RE00682	1.0072	0.0430207	up		evm.TU.Hic_asm_3.731 gene-Aco15559 evm.TU.scaffold58.12709 RE10162	1.609	0.0429132	up
evm.TU.Hic_asm_10.725 gene-Aco27475 evm.TU.scaffold19.5688 RE16206	2.8964	0.036833	up		evm.TU.Hic_asm_12.209 gene-Aco25085 evm.TU.scaffold20.5992 RE08237	4.3836	0.0430207	up		evm.TU.Hic_asm_11.542 gene-Aco21254 evm.TU.scaffold123.3171 RE14038	0.8051	0.0429132	up
evm.TU.Hic_asm_14.270 gene-Aco06386 evm.TU.scaffold23.4329 RE10919	1.3941	0.036833	up		evm.TU.Hic_asm_4.365 gene-Aco21396 evm.TU.ctg1290_pilon_pilon.2 RE03613	0.2642	0.0430207	up		evm.TU.Hic_asm_11.948 gene-Aco14180 evm.TU.scaffold352.13329 RE06677	0.7073	0.0429132	up
evm.TU.Hic_asm_10.483 gene-Aco27701 evm.TU.scaffold197.4282 RE02853	0.329	0.036833	up		evm.TU.Hic_asm_7.838 gene-Aco04100 evm.TU.scaffold221.9262 RE16980	0.4809	0.0430207	up		evm.TU.Hic_asm_14.426 gene-Aco06341 evm.TU.scaffold34.8514 RE10806	0.372	0.0429132	up
evm.TU.Hic_asm_1.181 gene-Aco08138 evm.TU.scaffold164.2980 RE07558	1.0805	0.036833	up		evm.TU.Hic_asm_9.207 gene-Aco21007 evm.TU.scaffold125.12674 RE03092	0.6592	0.0430207	up		evm.TU.Hic_asm_10.817 gene-Aco27760 evm.TU.ctg622_pilon_pilon.4 RE16349	0.1765	0.0429132	up
evm.TU.Hic_asm_0.36 gene-Aco09650 evm.TU.scaffold22.3597 RE12824	0.7936	0.036833	up		evm.TU.Hic_asm_2.677 gene-Aco27869 evm.TU.scaffold63.11569 RE00557	0.3592	0.0430207	up		evm.TU.Hic_asm_12.141 gene-Aco14002 evm.TU.scaffold117.15300 RE12916	0.8154	0.0429132	up
evm.TU.Hic_asm_5.59 gene-Aco12925 evm.TU.scaffold15.2356 RE00391	0.8506	0.036833	up		evm.TU.Hic_asm_7.760 gene-Aco02458 evm.TU.scaffold16.2719 RE14672	0.5338	0.0430207	up		evm.TU.Hic_asm_3.357 gene-Aco15378 evm.TU.scaffold337.1921 RE02974	1.5929	0.0429132	up
evm.TU.Hic_asm_10.435 gene-Aco27611 evm.TU.scaffold240.8246 RE00002	1.3231	0.036833	up		evm.TU.Hic_asm_13.614 gene-Aco13069 evm.TU.scaffold105.12228 RE12906	0.9129	0.0430207	up		evm.TU.Hic_asm_8.635 gene-Aco25180 evm.TU.scaffold76.960 RE16574	0.9185	0.0429132	up
evm.TU.Hic_asm_10.557 gene-Aco27767 evm.TU.scaffold14.561 RE16357	1.7653	0.036833	up		evm.TU.Hic_asm_9.1381 gene-Aco19942 evm.TU.ctg1272_pilon_pilon.2 RE04795	1.4762	0.0430207	up		evm.TU.Hic_asm_1.805 gene-Aco22894 evm.TU.scaffold22.6616 RE10798	6.2175	0.0429132	up
evm.TU.Hic_asm_6.697 gene-Aco05917 evm.TU.scaffold440.5720 RE02749	4.3539	0.036833	up		evm.TU.Hic_asm_11.363 gene-Aco21537 evm.TU.scaffold199.7323 RE06099	0.3204	0.0430207	up		evm.TU.Hic_asm_8.689 gene-Aco00488 evm.TU.scaffold2.7936 RE14535	0.685	0.0429132	up
evm.TU.Hic_asm_6.647 gene-Aco05092 evm.TU.scaffold335.11714 RE09671	2.619	0.036833	up		evm.TU.Hic_asm_11.71 gene-Aco22614 evm.TU.scaffold49.9535 RE11466	0.7076	0.0430207	up		evm.TU.Hic_asm_8.1760 gene-Aco17800 evm.TU.scaffold47.9385 RE12643	1.2802	0.0429132	up
evm.TU.Hic_asm_4.356 gene-Aco16845 evm.TU.scaffold217.4645 RE13208	0.951	0.036833	up		evm.TU.Hic_asm_10.929 gene-Aco26490 evm.TU.scaffold12.1193 RE16198	1.7213	0.0430207	up		evm.TU.Hic_asm_12.1133 gene-Aco26233 evm.TU.scaffold20.5951 RE10982	2.8736	0.0429132	up
evm.TU.Hic_asm_3.635 gene-Aco15553 evm.TU.scaffold58.12711 RE10167	1.2143	0.036833	up		evm.TU.Hic_asm_9.307 gene-Aco20526 evm.TU.ctg1165_pilon_pilon.1 RE08280	0.647	0.0430207	up		evm.TU.Hic_asm_0.299 gene-Aco09637 evm.TU.scaffold22.6614 RE12839	0.2697	0.0429132	up
evm.TU.Hic_asm_8.375 gene-Aco00807 evm.TU.scaffold2.8066 RE13728	0.5723	0.036833	up		evm.TU.Hic_asm_11.481 gene-Aco21490 evm.TU.ctg1758_pilon_pilon.1 RE06126	0.7931	0.0430207	up		evm.TU.Hic_asm_5.349 gene-Aco12034 evm.TU.scaffold52.13214 RE14109	0.7676	0.0429132	up
evm.TU.Hic_asm_4.549 gene-Aco16970 evm.TU.scaffold155.1721 RE09044	4.9196	0.036833	up		evm.TU.Hic_asm_9.115 gene-Aco31106 evm.TU.ctg981_pilon_pilon.1 RE15729	0.131	0.0430207	up		evm.TU.Hic_asm_4.406 gene-Aco10516 evm.TU.scaffold1.4806 RE12017	0.1892	0.0429132	up
evm.TU.Hic_asm_4.731 gene-Aco16873 evm.TU.scaffold478.15034 RE09097	0.3718	0.036833	up		evm.TU.Hic_asm_3.1108 gene-Aco16003 evm.TU.scaffold227.1656 RE06500	1.5947	0.0430207	up		evm.TU.Hic_asm_12.296 gene-Aco25056 evm.TU.scaffold322.3120 RE16698	0.281	0.0429132	up
evm.TU.Hic_asm_2.564 gene-Aco28046 evm.TU.scaffold347.10815 RE14924	3.4338	0.036833	up		evm.TU.Hic_asm_14.397 gene-Aco07372 evm.TU.scaffold23.1294 RE08388	0.6608	0.0430207	up		evm.TU.Hic_asm_8.1255 gene-Aco00663 evm.TU.ctg675_pilon_pilon.3 RE14541	0.4271	0.0429132	up
evm.TU.Hic_asm_7.754 gene-Aco03519 evm.TU.scaffold69.12281 RE00293	0.226	0.036833	up		evm.TU.Hic_asm_4.669 gene-Aco11352 evm.TU.scaffold13.11807 RE00730	4.835	0.0430207	up		evm.TU.Hic_asm_9.575 gene-Aco20454 evm.TU.scaffold3.3753 RE04255	0.5954	0.0429132	up
evm.TU.Hic_asm_8.74 gene-Aco24770 evm.TU.scaffold10.15923 RE04641	0.6564	0.036833	up		evm.TU.Hic_asm_12.98 gene-Aco24922 evm.TU.scaffold338.171 RE08207	1.9431	0.0430207	up		evm.TU.Hic_asm_6.1249 gene-Aco05063 evm.TU.scaffold210.2484 RE09754	1.8461	0.0429132	up
evm.TU.Hic_asm_7.1490 gene-Aco09159 evm.TU.scaffold140.4218 RE04137	1.3906	0.036833	up		evm.TU.Hic_asm_10.691 gene-Aco27472 evm.TU.scaffold19.4074 RE16203	1.9652	0.0430207	up		evm.TU.Hic_asm_7.1566 gene-Aco17912 evm.TU.ctg1712_pilon_pilon.3 RE12686	0.8609	0.0429132	up
evm.TU.Hic_asm_7.1534 gene-Aco03708 evm.TU.scaffold27.7166 RE08943	1.0745	0.036833	up		evm.TU.Hic_asm_4.1024 gene-Aco07915 evm.TU.scaffold224.6379 RE13563	3.8059	0.0430207	up		evm.TU.Hic_asm_3.973 gene-Aco22563 evm.TU.scaffold49.9531 RE13072	0.2942	0.0429132	up
evm.TU.Hic_asm_9.798 gene-Aco19672 evm.TU.scaffold111.4400 RE08360	1.7216	0.036833	up		evm.TU.Hic_asm_9.738 gene-Aco20901 evm.TU.scaffold3.10016 RE15076	3.1796	0.0430207	up		evm.TU.Hic_asm_2.539 gene-Aco27924 evm.TU.scaffold14.590 RE14901	1.1496	0.0429132	up
evm.TU.Hic_asm_4.136 gene-Aco16755 evm.TU.ctg956_pilon_pilon.4 RE09021	0.1454	0.036833	up		evm.TU.Hic_asm_7.209 gene-Aco02382 evm.TU.scaffold244.7747 RE14766	0.1312	0.0430207	up		evm.TU.Hic_asm_7.196 gene-Aco02386 evm.TU.scaffold16.2726 RE14770	1.2756	0.0429132	up
evm.TU.Hic_asm_9.1371 gene-Aco31119 evm.TU.scaffold29.4244 RE15709	0.2554	0.036833	up		evm.TU.Hic_asm_6.566 gene-Aco23942 evm.TU.scaffold201.15786 RE03772	3.1766	0.0430207	up		evm.TU.Hic_asm_9.1268 gene-Aco22619 evm.TU.scaffold242.11173 RE02350	2.8083	0.0429132	up
evm.TU.Hic_asm_8.1476_evm.TU.Hic_asm_8.1477 gene-Aco24738 evm.TU.scaffold206.13825 RE02288	4.0413	0.036833	up		evm.TU.Hic_asm_5.85 gene-Aco12731 evm.TU.scaffold15.2307 RE05510	0.2661	0.0430207	up		evm.TU.Hic_asm_8.1464 gene-Aco00144 evm.TU.scaffold177.7561 RE14583	0.6428	0.0429132	up
evm.TU.Hic_asm_6.213 gene-Aco03368 evm.TU.scaffold69.5276 RE09189	2.9502	0.036833	up		evm.TU.Hic_asm_2.48 gene-Aco29111 evm.TU.scaffold431.13143 RE13265	0.8424	0.0430207	up		evm.TU.Hic_asm_6.805 gene-Aco05219 evm.TU.scaffold43.11655 RE09706	0.7574	0.0429132	up
evm.TU.Hic_asm_7.1177 gene-Aco04547 evm.TU.scaffold229.9312 RE04125	3.6792	0.036833	up		evm.TU.Hic_asm_11.716 gene-Aco21804 evm.TU.scaffold26.5353 RE13905	0.7206	0.0430207	up		evm.TU.Hic_asm_5.460 gene-Aco12097 evm.TU.scaffold55.12786 RE00682	0.5491	0.0429132	up
evm.TU.Hic_asm_5.691 gene-Aco06146 evm.TU.scaffold79.14556 RE13218	0.959	0.036833	up		evm.TU.Hic_asm_9.625 gene-Aco20788 evm.TU.ctg843_pilon_pilon.2 RE10554	1.0795	0.0430207	up		evm.TU.Hic_asm_0.457 gene-Aco08594 evm.TU.scaffold310.4092 RE11588	0.9159	0.0429132	up
evm.TU.Hic_asm_9.1265 gene-Aco19932 evm.TU.scaffold469.14905 RE03065	3.7179	0.036833	up		evm.TU.Hic_asm_0.459 gene-Aco06238 evm.TU.scaffold208.15525 RE08682	0.4358	0.0430207	up		evm.TU.Hic_asm_12.440 gene-Aco08786 evm.TU.scaffold198.9463 RE11786	1.1846	0.0429132	up
evm.TU.Hic_asm_14.726 gene-Aco07370 evm.TU.scaffold359.9274 RE08390	3.9356	0.036833	up		evm.TU.Hic_asm_9.324 gene-Aco31115 evm.TU.scaffold29.10451 RE15716	3.3656	0.0430207	up		evm.TU.Hic_asm_12.209 gene-Aco25085 evm.TU.scaffold20.5992 RE08237	1.5016	0.0429132	up
evm.TU.Hic_asm_14.553 gene-Aco06373 evm.TU.scaffold34.8497 RE10962	0.171	0.036833	up		evm.TU.Hic_asm_3.850 gene-Aco15675 evm.TU.scaffold123.13152 RE00322	0.6198	0.0430207	up		evm.TU.Hic_asm_6.1134 gene-Aco06227 evm.TU.ctg3579_pilon_pilon.1 RE02742	0.3999	0.0429132	up
evm.TU.Hic_asm_3.126 gene-Aco22089 evm.TU.scaffold76.12941 RE03332	1.6398	0.036833	up		evm.TU.Hic_asm_7.80 gene-Aco03659 evm.TU.scaffold140.4112 RE04147	0.6425	0.0430207	up		evm.TU.Hic_asm_4.365 gene-Aco21396 evm.TU.ctg1290_pilon_pilon.2 RE03613	0.1754	0.0429132	up
evm.TU.Hic_asm_1.134 gene-Aco02405 evm.TU.scaffold328.10505 RE14788	2.2598	0.036833	up		evm.TU.Hic_asm_4.533 gene-Aco16969 evm.TU.scaffold155.7294 RE09046	0.0676	0.0430207	up		evm.TU.Hic_asm_9.207 gene-Aco21007 evm.TU.scaffold125.12674 RE03092	2.1282	0.0429132	up
evm.TU.Hic_asm_4.532 gene-Aco16193 evm.TU.scaffold324.5147 RE09036	0.7706	0.036833	up		evm.TU.Hic_asm_8.474 gene-Aco17711 evm.TU.scaffold4.12543 RE12565	1.4609	0.0430207	up		evm.TU.Hic_asm_8.923 gene-Aco00387 evm.TU.scaffold50.9763 RE13621	0.5907	0.0429132	up
evm.TU.Hic_asm_1.886 gene-Aco07563 evm.TU.scaffold32.12969 RE11906	0.3503	0.036833	up		evm.TU.Hic_asm_3.843 gene-Aco15916 evm.TU.scaffold24.5659 RE06481	1.6075	0.0430207	up		evm.TU.Hic_asm_6.615 gene-Aco16057 evm.TU.scaffold182.3578 RE15788	3.8121	0.0429132	up
evm.TU.Hic_asm_0.810 gene-Aco08840 evm.TU.scaffold127.11694 RE09960	0.6847	0.036833	up		evm.TU.Hic_asm_9.160 gene-Aco21119 evm.TU.scaffold3.9848 RE08302	0.4427	0.0430207	up		evm.TU.Hic_asm_13.614 gene-Aco13069 evm.TU.scaffold105.12228 RE12906	2.6085	0.0429132	up
evm.TU.Hic_asm_9.689 gene-Aco20103 evm.TU.scaffold3.9917 RE01396	1.7309	0.036833	up		evm.TU.Hic_asm_14.322 gene-Aco16722 evm.TU.scaffold14.504 RE03585	0.6763	0.0430207	up		evm.TU.Hic_asm_11.363 gene-Aco21537 evm.TU.scaffold199.7323 RE06099	0.7248	0.0429132	up
evm.TU.Hic_asm_1.952 gene-Aco08278 evm.TU.scaffold21.4783 RE13506	1.1055	0.036833	up		evm.TU.Hic_asm_8.673 gene-Aco00599 evm.TU.scaffold537.4198 RE14342	0.5308	0.0430207	up		evm.TU.Hic_asm_4.418 gene-Aco10469 evm.TU.scaffold228.10506 RE15314	2.032	0.0429132	up
evm.TU.Hic_asm_3.1143 gene-Aco08552 evm.TU.scaffold543.10398 RE11598	3.6824	0.036833	up		evm.TU.Hic_asm_14.539 gene-Aco07095 evm.TU.scaffold62.12370 RE06426	0.1653	0.0430207	up		evm.TU.Hic_asm_11.71 gene-Aco22614 evm.TU.scaffold49.9535 RE11466	0.498	0.0429132	up
evm.TU.Hic_asm_9.1003 gene-Aco20085 evm.TU.scaffold188.9328 RE10518	5.0681	0.036833	up		evm.TU.Hic_asm_8.1591 gene-Aco00470 evm.TU.scaffold307.6975 RE14519	2.534	0.0430207	up		evm.TU.Hic_asm_1.637 gene-Aco08170 evm.TU.scaffold11.3196 RE11831	0.2361	0.0429132	up
evm.TU.Hic_asm_6.904 gene-Aco06019 evm.TU.scaffold25.7372 RE07430	1.3143	0.036833	up		evm.TU.Hic_asm_12.32 gene-Aco24890 evm.TU.scaffold14.2569 RE16647	0.3877	0.0430207	up		evm.TU.Hic_asm_10.929 gene-Aco26490 evm.TU.scaffold12.1193 RE16198	1.2196	0.0429132	up
evm.TU.Hic_asm_4.80 gene-Aco10559 evm.TU.scaffold1.5040 RE04209	0.9275	0.036833	up		evm.TU.Hic_asm_12.1052 gene-Aco24876 evm.TU.scaffold274.667 RE16638	0.4479	0.0430207	up		evm.TU.Hic_asm_11.481 gene-Aco21490 evm.TU.ctg1758_pilon_pilon.1 RE06126	2.2442	0.0429132	up
evm.TU.Hic_asm_12.565 gene-Aco25987 evm.TU.scaffold254.14147 RE08184	4.8744	0.036833	up		evm.TU.Hic_asm_14.840 gene-Aco06279 evm.TU.scaffold34.8540 RE13380	1.6103	0.0430207	up		evm.TU.Hic_asm_9.115 gene-Aco31106 evm.TU.ctg981_pilon_pilon.1 RE15729	0.178	0.0429132	up
evm.TU.Hic_asm_1.773 gene-Aco31029 evm.TU.ctg762_pilon_pilon.1 RE16915	0.5444	0.036833	up		evm.TU.Hic_asm_9.1102 gene-Aco19886 evm.TU.scaffold359.14191 RE10549	0.6584	0.0430207	up		evm.TU.Hic_asm_9.1332 gene-Aco20443 evm.TU.scaffold45.14700 RE08267	0.6184	0.0429132	up
evm.TU.Hic_asm_12.913 gene-Aco25068 evm.TU.ctg648_pilon_pilon.3 RE16684	0.0627	0.036833	up		evm.TU.Hic_asm_11.865 gene-Aco19227 evm.TU.scaffold55.2377 RE12303	0.5705	0.0430207	up		evm.TU.Hic_asm_3.1108 gene-Aco16003 evm.TU.scaffold227.1656 RE06500	0.8917	0.0429132	up
evm.TU.Hic_asm_7.720 gene-Aco04939 evm.TU.scaffold8.14449 RE08868	0.8734	0.036833	up		evm.TU.Hic_asm_12.71 gene-Aco25131 evm.TU.scaffold20.6006 RE08004	0.2584	0.0430207	up		evm.TU.Hic_asm_9.674 gene-Aco20954 evm.TU.scaffold3.9816 RE04041	0.7593	0.0429132	up
evm.TU.Hic_asm_4.206 gene-Aco31077 evm.TU.scaffold100.14026 RE04365	1.5135	0.036833	up		evm.TU.Hic_asm_1.912 gene-Aco07623 evm.TU.scaffold21.4762 RE06504	0.5297	0.0430207	up		evm.TU.Hic_asm_4.669 gene-Aco11352 evm.TU.scaffold13.11807 RE00730	3.5579	0.0429132	up
evm.TU.Hic_asm_5.335 gene-Aco12841 evm.TU.scaffold39.9237 RE06285	1.02	0.036833	up		evm.TU.Hic_asm_4.567 gene-Aco10318 evm.TU.scaffold1.5000 RE15487	1.0872	0.0430207	up		evm.TU.Hic_asm_1.613 gene-Aco07956 evm.TU.scaffold238.10447 RE06617	0.153	0.0429132	up
evm.TU.Hic_asm_8.639 gene-Aco18055 evm.TU.scaffold510.10056 RE11674	3.8599	0.036833	up		evm.TU.Hic_asm_8.1196 gene-Aco00472 evm.TU.scaffold307.6979 RE14522	0.9124	0.0430207	up		evm.TU.Hic_asm_4.1024 gene-Aco07915 evm.TU.scaffold224.6379 RE13563	1.2017	0.0429132	up
evm.TU.Hic_asm_3.990 gene-Aco15601 evm.TU.scaffold365.5488 RE15571	3.612	0.036833	up		evm.TU.Hic_asm_6.1054 gene-Aco08151 evm.TU.scaffold148.5204 RE13504	1.7283	0.0430207	up		evm.TU.Hic_asm_9.738 gene-Aco20901 evm.TU.scaffold3.10016 RE15076	1.3718	0.0429132	up
evm.TU.Hic_asm_10.817 gene-Aco27760 evm.TU.ctg622_pilon_pilon.4 RE16349	0.2844	0.036833	up		evm.TU.Hic_asm_9.61 gene-Aco19889 evm.TU.scaffold258.1707 RE10552	1.449	0.0430207	up		evm.TU.Hic_asm_7.209 gene-Aco02382 evm.TU.scaffold244.7747 RE14766	1.0832	0.0429132	up
evm.TU.Hic_asm_12.141 gene-Aco14002 evm.TU.scaffold117.15300 RE12916	2.5509	0.036833	up		evm.TU.Hic_asm_3.1235 gene-Aco15381 evm.TU.scaffold337.1924 RE02970	0.5975	0.0430207	up		evm.TU.Hic_asm_6.566 gene-Aco23942 evm.TU.scaffold201.15786 RE03772	5.2221	0.0429132	up
evm.TU.Hic_asm_6.251 gene-Aco09749 evm.TU.scaffold299.14839 RE02609	1.203	0.036833	up		evm.TU.Hic_asm_10.767 gene-Aco26550 evm.TU.scaffold12.1261 RE12083	0.411	0.0430207	up		evm.TU.Hic_asm_5.85 gene-Aco12731 evm.TU.scaffold15.2307 RE05510	0.4704	0.0429132	up
evm.TU.Hic_asm_3.357 gene-Aco15378 evm.TU.scaffold337.1921 RE02974	0.2803	0.036833	up		evm.TU.Hic_asm_1.501 gene-Aco08033 evm.TU.scaffold93.2991 RE11894	0.5846	0.0430207	up		evm.TU.Hic_asm_2.48 gene-Aco29111 evm.TU.scaffold431.13143 RE13265	1.1388	0.0429132	up
evm.TU.Hic_asm_8.689 gene-Aco00488 evm.TU.scaffold2.7936 RE14535	0.431	0.036833	up		evm.TU.Hic_asm_4.21 gene-Aco07555 evm.TU.scaffold59.1908 RE11782	0.1938	0.0430207	up		evm.TU.Hic_asm_6.1169 gene-Aco05861 evm.TU.scaffold28.9111 RE10394	0.1189	0.0429132	up
evm.TU.Hic_asm_4.1031 gene-Aco16034 evm.TU.ctg1252_pilon_pilon.1 RE03644	0.1247	0.036833	up		evm.TU.Hic_asm_6.98 gene-Aco13121 evm.TU.scaffold5.13465 RE02353	2.6519	0.0430207	up		evm.TU.Hic_asm_0.459 gene-Aco06238 evm.TU.scaffold208.15525 RE08682	2.1952	0.0429132	up
evm.TU.Hic_asm_8.196 gene-Aco24413 evm.TU.scaffold290.7514 RE14264	0.5868	0.036833	up		evm.TU.Hic_asm_0.52_evm.TU.Hic_asm_0.54 gene-Aco08599 evm.TU.scaffold310.6462 RE11564	0.9467	0.0430207	up		evm.TU.Hic_asm_9.324 gene-Aco31115 evm.TU.scaffold29.10451 RE15716	3.1859	0.0429132	up
evm.TU.Hic_asm_2.368 gene-Aco29105 evm.TU.scaffold207.15029 RE13272	4.1038	0.036833	up		evm.TU.Hic_asm_6.1126 gene-Aco24555 evm.TU.scaffold52.13235 RE05975	2.6443	0.0430207	up		evm.TU.Hic_asm_3.850 gene-Aco15675 evm.TU.scaffold123.13152 RE00322	0.2567	0.0429132	up
evm.TU.Hic_asm_12.296 gene-Aco25056 evm.TU.scaffold322.3120 RE16698	1.9179	0.036833	up		evm.TU.Hic_asm_8.53 gene-Aco16024 evm.TU.ctg246_pilon_pilon.4 RE09281	0.9045	0.0430207	up		evm.TU.Hic_asm_8.474 gene-Aco17711 evm.TU.scaffold4.12543 RE12565	0.7433	0.0429132	up
evm.TU.Hic_asm_1.918 gene-Aco07852 evm.TU.scaffold236.9291 RE11751	0.6226	0.036833	up		evm.TU.Hic_asm_6.42 gene-Aco05102 evm.TU.scaffold28.7893 RE09678	1.5613	0.0430207	up		evm.TU.Hic_asm_9.160 gene-Aco21119 evm.TU.scaffold3.9848 RE08302	0.2869	0.0429132	up
evm.TU.Hic_asm_9.575 gene-Aco20454 evm.TU.scaffold3.3753 RE04255	1.7939	0.036833	up		evm.TU.Hic_asm_14.832 gene-Aco10749 evm.TU.scaffold41.10722 RE05929	1.1813	0.0430207	up		evm.TU.Hic_asm_14.322 gene-Aco16722 evm.TU.scaffold14.504 RE03585	3.1221	0.0429132	up
evm.TU.Hic_asm_2.128 gene-Aco27888 evm.TU.scaffold63.11577 RE14861	0.7776	0.036833	up		evm.TU.Hic_asm_3.465 gene-Aco14222 evm.TU.scaffold82.1463 RE15666	0.1453	0.0430207	up		evm.TU.Hic_asm_14.539 gene-Aco07095 evm.TU.scaffold62.12370 RE06426	1.2852	0.0429132	up
evm.TU.Hic_asm_7.196 gene-Aco02386 evm.TU.scaffold16.2726 RE14770	1.2284	0.036833	up		evm.TU.Hic_asm_7.1470 gene-Aco03642 evm.TU.scaffold94.4541 RE01269	0.8932	0.0430207	up		evm.TU.Hic_asm_8.1591 gene-Aco00470 evm.TU.scaffold307.6975 RE14519	2.7062	0.0429132	up
evm.TU.Hic_asm_6.1323 gene-Aco00855 evm.TU.scaffold25.7354 RE13809	0.3805	0.036833	up		evm.TU.Hic_asm_5.684 gene-Aco26514 evm.TU.scaffold19.4059 RE12215	4.2013	0.0430207	up		evm.TU.Hic_asm_12.32 gene-Aco24890 evm.TU.scaffold14.2569 RE16647	1.1589	0.0429132	up
evm.TU.Hic_asm_12.717 gene-Aco24999 evm.TU.scaffold107.114 RE08133	3.588	0.036833	up		evm.TU.Hic_asm_11.440 gene-Aco21706 evm.TU.scaffold15.7635 RE09429	0.6337	0.0430207	up		evm.TU.Hic_asm_12.1052 gene-Aco24876 evm.TU.scaffold274.667 RE16638	0.2373	0.0429132	up
evm.TU.Hic_asm_8.1464 gene-Aco00144 evm.TU.scaffold177.7561 RE14583	0.5661	0.036833	up		evm.TU.Hic_asm_6.1408 gene-Aco11873 evm.TU.scaffold119.500 RE11072	3.7478	0.0430207	up		evm.TU.Hic_asm_14.840 gene-Aco06279 evm.TU.scaffold34.8540 RE13380	1.3071	0.0429132	up
evm.TU.Hic_asm_6.805 gene-Aco05219 evm.TU.scaffold43.11655 RE09706	0.5762	0.036833	up		evm.TU.Hic_asm_9.256 gene-Aco20902 evm.TU.scaffold3.10017 RE08303	0.8967	0.0430207	up		evm.TU.Hic_asm_9.1102 gene-Aco19886 evm.TU.scaffold359.14191 RE10549	0.7096	0.0429132	up
evm.TU.Hic_asm_0.457 gene-Aco08594 evm.TU.scaffold310.4092 RE11588	0.3903	0.036833	up		evm.TU.Hic_asm_7.435 gene-Aco02519 evm.TU.scaffold294.6676 RE02108	0.4225	0.0430207	up		evm.TU.Hic_asm_11.865 gene-Aco19227 evm.TU.scaffold55.2377 RE12303	6.5504	0.0429132	up
evm.TU.Hic_asm_6.226 gene-Aco17976 evm.TU.scaffold48.3557 RE07685	2.6515	0.036833	up		evm.TU.Hic_asm_4.1066 gene-Aco10539 evm.TU.scaffold1.5008 RE04226	0.2605	0.0430207	up		evm.TU.Hic_asm_12.71 gene-Aco25131 evm.TU.scaffold20.6006 RE08004	0.7973	0.0429132	up
evm.TU.Hic_asm_7.838 gene-Aco04100 evm.TU.scaffold221.9262 RE16980	3.4573	0.036833	up		evm.TU.Hic_asm_11.564 gene-Aco18243 evm.TU.scaffold56.14344 RE03263	3.2554	0.0430207	up		evm.TU.Hic_asm_4.567 gene-Aco10318 evm.TU.scaffold1.5000 RE15487	0.9139	0.0429132	up
evm.TU.Hic_asm_9.207 gene-Aco21007 evm.TU.scaffold125.12674 RE03092	0.4653	0.036833	up		evm.TU.Hic_asm_11.827 gene-Aco21548 evm.TU.scaffold535.7534 RE09412	0.2305	0.0430207	up		evm.TU.Hic_asm_2.343 gene-Aco28198 evm.TU.scaffold207.15025 RE13310	0.1427	0.0429132	up
evm.TU.Hic_asm_2.677 gene-Aco27869 evm.TU.scaffold63.11569 RE00557	1.3463	0.036833	up		evm.TU.Hic_asm_9.772 gene-Aco19774 evm.TU.scaffold66.6017 RE13151	0.2859	0.0430207	up		evm.TU.Hic_asm_0.748 gene-Aco09705 evm.TU.scaffold262.6761 RE08718	1.2623	0.0429132	up
evm.TU.Hic_asm_13.614 gene-Aco13069 evm.TU.scaffold105.12228 RE12906	3.8865	0.036833	up		evm.TU.Hic_asm_5.491 gene-Aco12809 evm.TU.scaffold39.9216 RE07008	0.1123	0.0430207	up		evm.TU.Hic_asm_9.61 gene-Aco19889 evm.TU.scaffold258.1707 RE10552	1.4049	0.0429132	up
evm.TU.Hic_asm_11.363 gene-Aco21537 evm.TU.scaffold199.7323 RE06099	0.6681	0.036833	up		evm.TU.Hic_asm_1.659 gene-Aco21211 evm.TU.ctg817_pilon_pilon.2 RE13945	0.1896	0.0430207	up		evm.TU.Hic_asm_3.1235 gene-Aco15381 evm.TU.scaffold337.1924 RE02970	0.5629	0.0429132	up
evm.TU.Hic_asm_4.418 gene-Aco10469 evm.TU.scaffold228.10506 RE15314	3.9072	0.036833	up		evm.TU.Hic_asm_8.40 gene-Aco00416 evm.TU.scaffold224.14131 RE14448	1.2085	0.0430207	up		evm.TU.Hic_asm_1.501 gene-Aco08033 evm.TU.scaffold93.2991 RE11894	0.2027	0.0429132	up
evm.TU.Hic_asm_6.734 gene-Aco11872 evm.TU.scaffold118.388 RE11071	4.2783	0.036833	up		evm.TU.Hic_asm_6.897 gene-Aco11454 evm.TU.scaffold102.14642 RE06951	1.1565	0.0430207	up		evm.TU.Hic_asm_4.19 gene-Aco10112 evm.TU.scaffold1.4955 RE15442	0.1474	0.0429132	up
evm.TU.Hic_asm_11.71 gene-Aco22614 evm.TU.scaffold49.9535 RE11466	0.2067	0.036833	up		evm.TU.Hic_asm_11.367 gene-Aco22685 evm.TU.scaffold30.6873 RE01818	1.3305	0.0430207	up		evm.TU.Hic_asm_0.52_evm.TU.Hic_asm_0.54 gene-Aco08599 evm.TU.scaffold310.6462 RE11564	0.4434	0.0429132	up
evm.TU.Hic_asm_10.929 gene-Aco26490 evm.TU.scaffold12.1193 RE16198	0.8583	0.036833	up		evm.TU.Hic_asm_7.363 gene-Aco03413 evm.TU.scaffold62.28 RE05018	0.6037	0.0430207	up		evm.TU.Hic_asm_6.1126 gene-Aco24555 evm.TU.scaffold52.13235 RE05975	1.2371	0.0429132	up
evm.TU.Hic_asm_9.115 gene-Aco31106 evm.TU.ctg981_pilon_pilon.1 RE15729	0.1984	0.036833	up		evm.TU.Hic_asm_4.1005 gene-Aco30064 evm.TU.scaffold534.8172 RE07426	3.4399	0.0430207	up		evm.TU.Hic_asm_6.42 gene-Aco05102 evm.TU.scaffold28.7893 RE09678	1.6451	0.0429132	up
evm.TU.Hic_asm_9.1332 gene-Aco20443 evm.TU.scaffold45.14700 RE08267	3.8873	0.036833	up		evm.TU.Hic_asm_12.925 gene-Aco26414 evm.TU.scaffold20.5981 RE16858	0.3172	0.0430207	up		evm.TU.Hic_asm_7.1470 gene-Aco03642 evm.TU.scaffold94.4541 RE01269	0.4939	0.0429132	up
evm.TU.Hic_asm_14.397 gene-Aco07372 evm.TU.scaffold23.1294 RE08388	4.7763	0.036833	up		evm.TU.Hic_asm_8.716 gene-Aco16648 evm.TU.scaffold182.10607 RE03937	1.4892	0.0430207	up		evm.TU.Hic_asm_5.684 gene-Aco26514 evm.TU.scaffold19.4059 RE12215	3.748	0.0429132	up
evm.TU.Hic_asm_9.674 gene-Aco20954 evm.TU.scaffold3.9816 RE04041	1.2132	0.036833	up		evm.TU.Hic_asm_10.200 gene-Aco26727 evm.TU.scaffold40.9698 RE00510	4.8967	0.0430207	up		evm.TU.Hic_asm_11.440 gene-Aco21706 evm.TU.scaffold15.7635 RE09429	0.2975	0.0429132	up
evm.TU.Hic_asm_4.669 gene-Aco11352 evm.TU.scaffold13.11807 RE00730	2.2089	0.036833	up		evm.TU.Hic_asm_9.771 gene-Aco19599 evm.TU.scaffold135.2506 RE01459	0.4868	0.0430207	up		evm.TU.Hic_asm_9.256 gene-Aco20902 evm.TU.scaffold3.10017 RE08303	0.7769	0.0429132	up
evm.TU.Hic_asm_0.647 gene-Aco09645 evm.TU.scaffold22.6607 RE12831	0.2413	0.036833	up		evm.TU.Hic_asm_9.147 gene-Aco03962 evm.TU.scaffold8.14469 RE05383	1.03	0.0430207	up		evm.TU.Hic_asm_7.435 gene-Aco02519 evm.TU.scaffold294.6676 RE02108	0.6299	0.0429132	up
evm.TU.Hic_asm_10.691 gene-Aco27472 evm.TU.scaffold19.4074 RE16203	3.1026	0.036833	up		evm.TU.Hic_asm_4.860 gene-Aco22441 evm.TU.scaffold282.13184 RE13864	0.3642	0.0430207	up		evm.TU.Hic_asm_4.1066 gene-Aco10539 evm.TU.scaffold1.5008 RE04226	0.832	0.0429132	up
evm.TU.Hic_asm_4.1024 gene-Aco07915 evm.TU.scaffold224.6379 RE13563	4.3283	0.036833	up		evm.TU.Hic_asm_10.935 gene-Aco26794 evm.TU.scaffold220.7217 RE02850	0.677	0.0430207	up		evm.TU.Hic_asm_11.564 gene-Aco18243 evm.TU.scaffold56.14344 RE03263	3.9352	0.0429132	up
evm.TU.Hic_asm_9.738 gene-Aco20901 evm.TU.scaffold3.10016 RE15076	0.7983	0.036833	up		evm.TU.Hic_asm_11.501 gene-Aco22746 evm.TU.scaffold374.8142 RE09498	0.334	0.0430207	up		evm.TU.Hic_asm_11.827 gene-Aco21548 evm.TU.scaffold535.7534 RE09412	0.2979	0.0429132	up
evm.TU.Hic_asm_3.838 gene-Aco14282 evm.TU.scaffold6.11378 RE14144	0.2401	0.036833	up		evm.TU.Hic_asm_3.1142 gene-Aco14183 evm.TU.scaffold385.11946 RE06679	0.2405	0.0430207	up		evm.TU.Hic_asm_9.183 gene-Aco19501 evm.TU.scaffold3.9993 RE10504	0.6093	0.0429132	up
evm.TU.Hic_asm_2.48 gene-Aco29111 evm.TU.scaffold431.13143 RE13265	0.8047	0.036833	up		evm.TU.Hic_asm_8.1459 gene-Aco15784 evm.TU.scaffold24.5610 RE15633	0.898	0.0430207	up		evm.TU.Hic_asm_9.772 gene-Aco19774 evm.TU.scaffold66.6017 RE13151	0.3911	0.0429132	up
evm.TU.Hic_asm_6.1169 gene-Aco05861 evm.TU.scaffold28.9111 RE10394	4.3715	0.036833	up		evm.TU.Hic_asm_11.914 gene-Aco21184 evm.TU.scaffold34.8545 RE13895	1.725	0.0430207	up		evm.TU.Hic_asm_8.452 gene-Aco01988 evm.TU.scaffold71.12832 RE15863	1.9265	0.0429132	up
evm.TU.Hic_asm_3.850 gene-Aco15675 evm.TU.scaffold123.13152 RE00322	0.5528	0.036833	up		evm.TU.Hic_asm_5.470 gene-Aco19895 evm.TU.scaffold52.13232 RE15580	5.016	0.0430207	up		evm.TU.Hic_asm_5.491 gene-Aco12809 evm.TU.scaffold39.9216 RE07008	0.3229	0.0429132	up
evm.TU.Hic_asm_7.80 gene-Aco03659 evm.TU.scaffold140.4112 RE04147	1.1389	0.036833	up		evm.TU.Hic_asm_12.860 gene-Aco24910 evm.TU.scaffold161.7833 RE16612	2.3641	0.0430207	up		evm.TU.Hic_asm_13.396 gene-Aco17417 evm.TU.scaffold4.12510 RE12586	0.8436	0.0429132	up
evm.TU.Hic_asm_4.533 gene-Aco16969 evm.TU.scaffold155.7294 RE09046	2.3938	0.036833	up		evm.TU.Hic_asm_6.39 gene-Aco30106 evm.TU.scaffold76.1632 RE01337	1.5671	0.0430207	up		evm.TU.Hic_asm_6.897 gene-Aco11454 evm.TU.scaffold102.14642 RE06951	1.4652	0.0429132	up
evm.TU.Hic_asm_14.322 gene-Aco16722 evm.TU.scaffold14.504 RE03585	0.7966	0.036833	up		evm.TU.Hic_asm_7.210 gene-Aco02393 evm.TU.scaffold16.2732 RE14777	0.7011	0.0430207	up		evm.TU.Hic_asm_1.43 gene-Aco08298 evm.TU.scaffold21.4701 RE06608	0.6196	0.0429132	up
evm.TU.Hic_asm_8.673 gene-Aco00599 evm.TU.scaffold537.4198 RE14342	4.4267	0.036833	up		evm.TU.Hic_asm_10.928 gene-Aco26487 evm.TU.scaffold12.1197 RE16280	1.0548	0.0430207	up		evm.TU.Hic_asm_2.180 gene-Aco28235 evm.TU.scaffold66.11960 RE09260	0.3153	0.0429132	up
evm.TU.Hic_asm_3.689 gene-Aco15369 evm.TU.scaffold337.1918 RE02977	0.2684	0.036833	up		evm.TU.Hic_asm_5.576 gene-Aco16078 evm.TU.scaffold67.12059 RE13235	0.2451	0.0430207	up		evm.TU.Hic_asm_4.1005 gene-Aco30064 evm.TU.scaffold534.8172 RE07426	6.6629	0.0429132	up
evm.TU.Hic_asm_8.1591 gene-Aco00470 evm.TU.scaffold307.6975 RE14519	1.1017	0.036833	up		evm.TU.Hic_asm_4.1037 gene-Aco16743 evm.TU.scaffold428.5098 RE09125	0.8849	0.0430207	up		evm.TU.Hic_asm_8.716 gene-Aco16648 evm.TU.scaffold182.10607 RE03937	0.4728	0.0429132	up
evm.TU.Hic_asm_12.32 gene-Aco24890 evm.TU.scaffold14.2569 RE16647	0.7135	0.036833	up		evm.TU.Hic_asm_6.554 gene-Aco09806 evm.TU.scaffold1.4846 RE15373	1.3611	0.0430207	up		evm.TU.Hic_asm_10.200 gene-Aco26727 evm.TU.scaffold40.9698 RE00510	3.0354	0.0429132	up
evm.TU.Hic_asm_7.99 gene-Aco02361 evm.TU.scaffold286.13970 RE14746	3.6239	0.036833	up		evm.TU.Hic_asm_1.632 gene-Aco28234 evm.TU.scaffold66.11961 RE09263	0.9866	0.0430207	up		evm.TU.Hic_asm_9.771 gene-Aco19599 evm.TU.scaffold135.2506 RE01459	0.4039	0.0429132	up
evm.TU.Hic_asm_12.1052 gene-Aco24876 evm.TU.scaffold274.667 RE16638	0.8381	0.036833	up		evm.TU.Hic_asm_4.98 gene-Aco26667 evm.TU.ctg1556_pilon_pilon.1 RE12314	6.2134	0.0430207	up		evm.TU.Hic_asm_9.147 gene-Aco03962 evm.TU.scaffold8.14469 RE05383	0.8459	0.0429132	up
evm.TU.Hic_asm_14.840 gene-Aco06279 evm.TU.scaffold34.8540 RE13380	0.3073	0.036833	up		evm.TU.Hic_asm_7.1449 gene-Aco03832 evm.TU.scaffold27.7175 RE16925	1.5177	0.0430207	up		evm.TU.Hic_asm_10.935 gene-Aco26794 evm.TU.scaffold220.7217 RE02850	1.1615	0.0429132	up
evm.TU.Hic_asm_9.1102 gene-Aco19886 evm.TU.scaffold359.14191 RE10549	0.9101	0.036833	up		evm.TU.Hic_asm_7.45 gene-Aco03535 evm.TU.scaffold17.1792 RE05012	2.1129	0.0430207	up		evm.TU.Hic_asm_11.501 gene-Aco22746 evm.TU.scaffold374.8142 RE09498	0.9678	0.0429132	up
evm.TU.Hic_asm_11.865 gene-Aco19227 evm.TU.scaffold55.2377 RE12303	0.7457	0.036833	up		evm.TU.Hic_asm_8.1668 gene-Aco18053 evm.TU.ctg1725_pilon_pilon.1 RE11666	3.6393	0.0430207	up		evm.TU.Hic_asm_3.1142 gene-Aco14183 evm.TU.scaffold385.11946 RE06679	0.2075	0.0429132	up
evm.TU.Hic_asm_12.71 gene-Aco25131 evm.TU.scaffold20.6006 RE08004	4.9093	0.036833	up		evm.TU.Hic_asm_3.1116 gene-Aco15688 evm.TU.scaffold176.7707 RE01778	6.1168	0.0430207	up		evm.TU.Hic_asm_11.914 gene-Aco21184 evm.TU.scaffold34.8545 RE13895	0.7658	0.0429132	up
evm.TU.Hic_asm_5.210 gene-Aco13023 evm.TU.scaffold302.3031 RE04926	0.5048	0.036833	up		evm.TU.Hic_asm_6.666 gene-Aco24600 evm.TU.ctg406_pilon_pilon.3 RE07401	2.1636	0.0430207	up		evm.TU.Hic_asm_5.470 gene-Aco19895 evm.TU.scaffold52.13232 RE15580	2.6351	0.0429132	up
evm.TU.Hic_asm_4.567 gene-Aco10318 evm.TU.scaffold1.5000 RE15487	0.6993	0.036833	up		evm.TU.Hic_asm_3.446 gene-Aco14503 evm.TU.scaffold233.15797 RE08064	3.2328	0.0430207	up		evm.TU.Hic_asm_12.860 gene-Aco24910 evm.TU.scaffold161.7833 RE16612	2.4199	0.0429132	up
evm.TU.Hic_asm_13.135 gene-Aco13264 evm.TU.scaffold445.1437 RE13027	0.4005	0.036833	up		evm.TU.Hic_asm_8.632 gene-Aco17736 evm.TU.scaffold4.12532 RE12583	0.3371	0.0430207	up		evm.TU.Hic_asm_4.124 gene-Aco09997 evm.TU.scaffold185.3480 RE14248	1.5987	0.0429132	up
evm.TU.Hic_asm_8.1196 gene-Aco00472 evm.TU.scaffold307.6979 RE14522	0.2988	0.036833	up		evm.TU.Hic_asm_5.466 gene-Aco05130 evm.TU.scaffold29.8703 RE01183	3.2843	0.0430207	up		evm.TU.Hic_asm_0.297 gene-Aco16177 evm.TU.scaffold324.5140 RE16365	0.3688	0.0429132	up
evm.TU.Hic_asm_9.842 gene-Aco20923 evm.TU.scaffold3.4148 RE04054	1.2641	0.036833	up		evm.TU.Hic_asm_6.722 gene-Aco05997 evm.TU.scaffold28.7863 RE10369	0.8507	0.0430207	up		evm.TU.Hic_asm_7.210 gene-Aco02393 evm.TU.scaffold16.2732 RE14777	0.6263	0.0429132	up
evm.TU.Hic_asm_12.1158 gene-Aco25109 evm.TU.scaffold525.7219 RE07994	3.8686	0.036833	up		evm.TU.Hic_asm_7.706 gene-Aco03214 evm.TU.scaffold53.12157 RE03917	0.3413	0.0430207	up		evm.TU.Hic_asm_10.1104 gene-Aco26426 evm.TU.scaffold160.2032 RE12193	0.3024	0.0429132	up
evm.TU.Hic_asm_12.500 gene-Aco26147 evm.TU.scaffold55.15037 RE16100	4.003	0.036833	up		evm.TU.Hic_asm_12.937 gene-Aco26349 evm.TU.scaffold142.922 RE16749	0.3814	0.0430207	up		evm.TU.Hic_asm_10.928 gene-Aco26487 evm.TU.scaffold12.1197 RE16280	0.2419	0.0429132	up
evm.TU.Hic_asm_6.1054 gene-Aco08151 evm.TU.scaffold148.5204 RE13504	3.2146	0.036833	up		evm.TU.Hic_asm_6.646 gene-Aco21618 evm.TU.scaffold15.7620 RE09348	0.6194	0.0430207	up		evm.TU.Hic_asm_5.576 gene-Aco16078 evm.TU.scaffold67.12059 RE13235	1.1771	0.0429132	up
evm.TU.Hic_asm_9.61 gene-Aco19889 evm.TU.scaffold258.1707 RE10552	0.9725	0.036833	up		evm.TU.Hic_asm_2.46 gene-Aco28045 evm.TU.scaffold283.13276 RE14925	0.5975	0.0430207	up		evm.TU.Hic_asm_7.1052 gene-Aco03628 evm.TU.scaffold140.4201 RE01288	1.1254	0.0429132	up
evm.TU.Hic_asm_3.1235 gene-Aco15381 evm.TU.scaffold337.1924 RE02970	4.0176	0.036833	up		evm.TU.Hic_asm_10.797 gene-Aco07224 evm.TU.scaffold168.9757 RE12692	3.652	0.0430207	up		evm.TU.Hic_asm_4.1037 gene-Aco16743 evm.TU.scaffold428.5098 RE09125	0.3956	0.0429132	up
evm.TU.Hic_asm_6.428 gene-Aco05870 evm.TU.scaffold306.8618 RE10408	4.0754	0.036833	up		evm.TU.Hic_asm_7.1008 gene-Aco02430 evm.TU.scaffold125.13164 RE14733	0.3028	0.0430207	up		evm.TU.Hic_asm_8.370 gene-Aco02292 evm.TU.scaffold2.7981 RE09837	0.6954	0.0429132	up
evm.TU.Hic_asm_10.767 gene-Aco26550 evm.TU.scaffold12.1261 RE12083	0.5555	0.036833	up		evm.TU.Hic_asm_13.979 gene-Aco13222 evm.TU.scaffold5.13434 RE05229	2.7768	0.0430207	up		evm.TU.Hic_asm_6.554 gene-Aco09806 evm.TU.scaffold1.4846 RE15373	1.0646	0.0429132	up
evm.TU.Hic_asm_6.1016 gene-Aco05106 evm.TU.scaffold214.5076 RE12759	3.2686	0.036833	up		evm.TU.Hic_asm_4.553 gene-Aco16932 evm.TU.scaffold161.12737 RE09071	0.1598	0.0430207	up		evm.TU.Hic_asm_7.1449 gene-Aco03832 evm.TU.scaffold27.7175 RE16925	0.9308	0.0429132	up
evm.TU.Hic_asm_1.501 gene-Aco08033 evm.TU.scaffold93.2991 RE11894	1.2865	0.036833	up		evm.TU.Hic_asm_6.1044 gene-Aco26221 evm.TU.scaffold25.7414 RE00136	4.8898	0.0430207	up		evm.TU.Hic_asm_7.45 gene-Aco03535 evm.TU.scaffold17.1792 RE05012	1.2902	0.0429132	up
evm.TU.Hic_asm_4.21 gene-Aco07555 evm.TU.scaffold59.1908 RE11782	1.4032	0.036833	up		evm.TU.Hic_asm_8.94 gene-Aco01252 evm.TU.scaffold2.7953 RE13707	0.0947	0.0430207	up		evm.TU.Hic_asm_8.1668 gene-Aco18053 evm.TU.ctg1725_pilon_pilon.1 RE11666	6.8883	0.0429132	up
evm.TU.Hic_asm_1.542 gene-Aco07901 evm.TU.scaffold388.7204 RE11759	3.5943	0.036833	up		evm.TU.Hic_asm_10.898 gene-Aco26770 evm.TU.scaffold19.4032 RE12174	0.1327	0.0430207	up		evm.TU.Hic_asm_3.1116 gene-Aco15688 evm.TU.scaffold176.7707 RE01778	2.3523	0.0429132	up
evm.TU.Hic_asm_6.90 gene-Aco10580 evm.TU.scaffold210.880 RE15220	1.2958	0.036833	up		evm.TU.Hic_asm_12.659 gene-Aco26386 evm.TU.scaffold112.15042 RE16830	0.1167	0.0430207	up		evm.TU.Hic_asm_6.666 gene-Aco24600 evm.TU.ctg406_pilon_pilon.3 RE07401	0.8102	0.0429132	up
evm.TU.Hic_asm_6.1126 gene-Aco24555 evm.TU.scaffold52.13235 RE05975	2.884	0.036833	up		evm.TU.Hic_asm_10.968 gene-Aco27623 evm.TU.scaffold202.2515 RE01051	0.4107	0.0430207	up		evm.TU.Hic_asm_9.1359 gene-Aco31070 evm.TU.scaffold225.11143 RE16898	0.1402	0.0429132	up
evm.TU.Hic_asm_9.829 gene-Aco30987 evm.TU.scaffold100.9201 RE16917	3.765	0.036833	up		evm.TU.Hic_asm_6.794 gene-Aco06011 evm.TU.scaffold28.7881 RE07413	0.8813	0.0430207	up		evm.TU.Hic_asm_3.446 gene-Aco14503 evm.TU.scaffold233.15797 RE08064	2.6418	0.0429132	up
evm.TU.Hic_asm_6.42 gene-Aco05102 evm.TU.scaffold28.7893 RE09678	0.444	0.036833	up		evm.TU.Hic_asm_3.670 gene-Aco14392 evm.TU.scaffold170.5797 RE15654	1.0118	0.0430207	up		evm.TU.Hic_asm_8.632 gene-Aco17736 evm.TU.scaffold4.12532 RE12583	0.5105	0.0429132	up
evm.TU.Hic_asm_14.832 gene-Aco10749 evm.TU.scaffold41.10722 RE05929	1.1203	0.036833	up		evm.TU.Hic_asm_7.203 gene-Aco02523 evm.TU.scaffold53.12173 RE02115	0.2021	0.0430207	up		evm.TU.Hic_asm_6.722 gene-Aco05997 evm.TU.scaffold28.7863 RE10369	2.0028	0.0429132	up
evm.TU.Hic_asm_6.1087 gene-Aco11723 evm.TU.scaffold210.14928 RE06901	2.3279	0.036833	up		evm.TU.Hic_asm_10.242 gene-Aco26743 evm.TU.ctg468_pilon_pilon.4 RE00797	2.4219	0.0430207	up		evm.TU.Hic_asm_7.706 gene-Aco03214 evm.TU.scaffold53.12157 RE03917	0.1469	0.0429132	up
evm.TU.Hic_asm_8.73 gene-Aco14042 evm.TU.scaffold304.2935 RE03998	2.2513	0.036833	up		evm.TU.Hic_asm_9.179 gene-Aco16165 evm.TU.scaffold182.1385 RE03612	0.2425	0.0430207	up		evm.TU.Hic_asm_6.646 gene-Aco21618 evm.TU.scaffold15.7620 RE09348	1.2259	0.0429132	up
evm.TU.Hic_asm_3.465 gene-Aco14222 evm.TU.scaffold82.1463 RE15666	0.2077	0.036833	up		evm.TU.Hic_asm_0.503 gene-Aco09692 evm.TU.scaffold22.15015 RE12795	0.5893	0.0430207	up		evm.TU.Hic_asm_2.46 gene-Aco28045 evm.TU.scaffold283.13276 RE14925	1.0744	0.0429132	up
evm.TU.Hic_asm_7.1470 gene-Aco03642 evm.TU.scaffold94.4541 RE01269	0.3692	0.036833	up		evm.TU.Hic_asm_3.537 gene-Aco14357 evm.TU.scaffold153.10675 RE06717	0.6464	0.0430207	up		evm.TU.Hic_asm_0.915 gene-Aco09627 evm.TU.ctg927_pilon_pilon.1 RE01979	0.324	0.0429132	up
evm.TU.Hic_asm_5.684 gene-Aco26514 evm.TU.scaffold19.4059 RE12215	1.486	0.036833	up		evm.TU.Hic_asm_6.630 gene-Aco05367 evm.TU.scaffold330.8864 RE01925	0.3907	0.0430207	up		evm.TU.Hic_asm_14.679 gene-Aco07017 evm.TU.scaffold288.15742 RE00623	1.5032	0.0429132	up
evm.TU.Hic_asm_11.440 gene-Aco21706 evm.TU.scaffold15.7635 RE09429	1.5251	0.036833	up		evm.TU.Hic_asm_9.1398 gene-Aco16053 evm.TU.scaffold29.4246 RE01355	2.1028	0.0430207	up		evm.TU.Hic_asm_13.979 gene-Aco13222 evm.TU.scaffold5.13434 RE05229	1.0634	0.0429132	up
evm.TU.Hic_asm_9.256 gene-Aco20902 evm.TU.scaffold3.10017 RE08303	0.2582	0.036833	up		evm.TU.Hic_asm_8.842 gene-Aco24410 evm.TU.scaffold206.13820 RE14263	1.0802	0.0430207	up		evm.TU.Hic_asm_4.553 gene-Aco16932 evm.TU.scaffold161.12737 RE09071	0.8852	0.0429132	up
evm.TU.Hic_asm_10.400 gene-Aco27583 evm.TU.scaffold12.4240 RE02829	3.6184	0.036833	up		evm.TU.Hic_asm_14.848 gene-Aco06275 evm.TU.scaffold34.8544 RE13398	0.4309	0.0430207	up		evm.TU.Hic_asm_9.492 gene-Aco20656 evm.TU.scaffold258.4098 RE10637	1.8928	0.0429132	up
evm.TU.Hic_asm_7.435 gene-Aco02519 evm.TU.scaffold294.6676 RE02108	0.28	0.036833	up		evm.TU.Hic_asm_1.556 gene-Aco08178 evm.TU.scaffold11.3249 RE04161	2.8438	0.0430207	up		evm.TU.Hic_asm_6.1044 gene-Aco26221 evm.TU.scaffold25.7414 RE00136	1.6807	0.0429132	up
evm.TU.Hic_asm_4.1066 gene-Aco10539 evm.TU.scaffold1.5008 RE04226	0.2827	0.036833	up		evm.TU.Hic_asm_14.516 gene-Aco07145 evm.TU.scaffold62.12395 RE10266	0.6885	0.0430207	up		evm.TU.Hic_asm_1.775 gene-Aco29109 evm.TU.scaffold207.15022 RE13268	0.3463	0.0429132	up
evm.TU.Hic_asm_13.381 gene-Aco25130 evm.TU.scaffold212.15084 RE05769	3.4306	0.036833	up		evm.TU.Hic_asm_6.1081 gene-Aco24598 evm.TU.scaffold109.14874 RE06969	1.3367	0.0430207	up		evm.TU.Hic_asm_10.898 gene-Aco26770 evm.TU.scaffold19.4032 RE12174	0.1037	0.0429132	up
evm.TU.Hic_asm_7.1180 gene-Aco02403 evm.TU.scaffold328.7525 RE14786	1.7375	0.036833	up		evm.TU.Hic_asm_0.407 gene-Aco09672 evm.TU.scaffold3.3738 RE12557	4.2318	0.0430207	up		evm.TU.Hic_asm_12.659 gene-Aco26386 evm.TU.scaffold112.15042 RE16830	0.1996	0.0429132	up
evm.TU.Hic_asm_11.564 gene-Aco18243 evm.TU.scaffold56.14344 RE03263	0.9944	0.036833	up		evm.TU.Hic_asm_3.459 gene-Aco26140 evm.TU.scaffold55.8164 RE16095	0.9829	0.0430207	up		evm.TU.Hic_asm_6.794 gene-Aco06011 evm.TU.scaffold28.7881 RE07413	1.019	0.0429132	up
evm.TU.Hic_asm_11.827 gene-Aco21548 evm.TU.scaffold535.7534 RE09412	3.8118	0.036833	up		evm.TU.Hic_asm_0.1094 gene-Aco08871 evm.TU.scaffold208.15524 RE09978	0.3253	0.0430207	up		evm.TU.Hic_asm_3.670 gene-Aco14392 evm.TU.scaffold170.5797 RE15654	0.9073	0.0429132	up
evm.TU.Hic_asm_9.772 gene-Aco19774 evm.TU.scaffold66.6017 RE13151	0.4654	0.036833	up		evm.TU.Hic_asm_1.472 gene-Aco07971 evm.TU.scaffold190.3779 RE17200	1.537	0.0430207	up		evm.TU.Hic_asm_1.70 gene-Aco08038 evm.TU.scaffold190.15074 RE11867	1.0318	0.0429132	up
evm.TU.Hic_asm_13.364 gene-Aco14024 evm.TU.scaffold5.13525 RE04009	0.2562	0.036833	up		evm.TU.Hic_asm_9.1308 gene-Aco20604 evm.TU.ctg215_pilon_pilon.8 RE10530	0.4133	0.0430207	up		evm.TU.Hic_asm_3.815 gene-Aco15259 evm.TU.scaffold24.11227 RE10204	0.5008	0.0429132	up
evm.TU.Hic_asm_5.491 gene-Aco12809 evm.TU.scaffold39.9216 RE07008	0.1456	0.036833	up		evm.TU.Hic_asm_7.1453 gene-Aco03706 evm.TU.scaffold27.7167 RE08944	1.2072	0.0430207	up		evm.TU.Hic_asm_10.242 gene-Aco26743 evm.TU.ctg468_pilon_pilon.4 RE00797	2.2795	0.0429132	up
evm.TU.Hic_asm_13.396 gene-Aco17417 evm.TU.scaffold4.12510 RE12586	0.4273	0.036833	up		evm.TU.Hic_asm_8.1456 gene-Aco00836 evm.TU.ctg1851_pilon_pilon.4 RE13792	0.6938	0.0430207	up		evm.TU.Hic_asm_9.179 gene-Aco16165 evm.TU.scaffold182.1385 RE03612	0.4786	0.0429132	up
evm.TU.Hic_asm_1.659 gene-Aco21211 evm.TU.ctg817_pilon_pilon.2 RE13945	0.2497	0.036833	up		evm.TU.Hic_asm_9.153 gene-Aco10238 evm.TU.scaffold1.4978 RE15465	0.8224	0.0430207	up		evm.TU.Hic_asm_3.537 gene-Aco14357 evm.TU.scaffold153.10675 RE06717	0.6526	0.0429132	up
evm.TU.Hic_asm_12.1199 gene-Aco25940 evm.TU.scaffold107.108 RE00460	1.3306	0.036833	up		evm.TU.Hic_asm_8.988 gene-Aco24857 evm.TU.scaffold10.15943 RE04626	0.3057	0.0430207	up		evm.TU.Hic_asm_14.239 gene-Aco09131 evm.TU.scaffold85.15768 RE11509	5.8593	0.0429132	up
evm.TU.Hic_asm_13.854 gene-Aco14107 evm.TU.scaffold141.5467 RE03971	0.1651	0.036833	up		evm.TU.Hic_asm_2.155 gene-Aco28113 evm.TU.scaffold91.13683 RE14840	0.708	0.0430207	up		evm.TU.Hic_asm_12.590 gene-Aco26188 evm.TU.scaffold271.13924 RE05781	0.993	0.0429132	up
evm.TU.Hic_asm_8.611 gene-Aco00653 evm.TU.scaffold194.10088 RE04407	0.6287	0.036833	up		evm.TU.Hic_asm_6.802 gene-Aco11959 evm.TU.scaffold118.386 RE06982	0.4785	0.0430207	up		evm.TU.Hic_asm_14.516 gene-Aco07145 evm.TU.scaffold62.12395 RE10266	1.4069	0.0429132	up
evm.TU.Hic_asm_6.897 gene-Aco11454 evm.TU.scaffold102.14642 RE06951	1.2338	0.036833	up		evm.TU.Hic_asm_2.921 gene-Aco29168 evm.TU.scaffold14.563 RE14967	5.0121	0.0430207	up		evm.TU.Hic_asm_12.525 gene-Aco24949 evm.TU.scaffold288.14830 RE16597	0.3964	0.0429132	up
evm.TU.Hic_asm_0.461 gene-Aco31107 evm.TU.scaffold269.5396 RE15728	1.603	0.036833	up		evm.TU.Hic_asm_4.71 gene-Aco23182 evm.TU.scaffold10.5499 RE15855	2.5653	0.0430207	up		evm.TU.Hic_asm_3.459 gene-Aco26140 evm.TU.scaffold55.8164 RE16095	0.4808	0.0429132	up
evm.TU.Hic_asm_7.363 gene-Aco03413 evm.TU.scaffold62.28 RE05018	0.8763	0.036833	up		evm.TU.Hic_asm_1.642 gene-Aco07546 evm.TU.scaffold11.3227 RE06558	0.2662	0.0430207	up		evm.TU.Hic_asm_8.420 gene-Aco28013 evm.TU.scaffold160.10428 RE12657	2.7518	0.0429132	up
evm.TU.Hic_asm_1.43 gene-Aco08298 evm.TU.scaffold21.4701 RE06608	0.2523	0.036833	up		evm.TU.Hic_asm_4.686 gene-Aco09829 evm.TU.scaffold1.4834 RE15329	0.7984	0.0430207	up		evm.TU.Hic_asm_1.472 gene-Aco07971 evm.TU.scaffold190.3779 RE17200	0.5874	0.0429132	up
evm.TU.Hic_asm_2.180 gene-Aco28235 evm.TU.scaffold66.11960 RE09260	0.4844	0.036833	up		evm.TU.Hic_asm_8.1139 gene-Aco01426 evm.TU.scaffold2.7918 RE14393	0.5566	0.0430207	up		evm.TU.Hic_asm_7.1453 gene-Aco03706 evm.TU.scaffold27.7167 RE08944	1.0811	0.0429132	up
evm.TU.Hic_asm_4.1005 gene-Aco30064 evm.TU.scaffold534.8172 RE07426	1.1939	0.036833	up		evm.TU.Hic_asm_12.802 gene-Aco26159 evm.TU.scaffold55.3728 RE03217	0.1544	0.0430207	up		evm.TU.Hic_asm_8.1456 gene-Aco00836 evm.TU.ctg1851_pilon_pilon.4 RE13792	0.4626	0.0429132	up
evm.TU.Hic_asm_12.925 gene-Aco26414 evm.TU.scaffold20.5981 RE16858	0.2669	0.036833	up		evm.TU.Hic_asm_6.890 gene-Aco06433 evm.TU.scaffold23.15093 RE10875	0.4893	0.0430207	up		evm.TU.Hic_asm_8.988 gene-Aco24857 evm.TU.scaffold10.15943 RE04626	0.6336	0.0429132	up
evm.TU.Hic_asm_10.200 gene-Aco26727 evm.TU.scaffold40.9698 RE00510	1.5738	0.036833	up		evm.TU.Hic_asm_6.324 gene-Aco11909 evm.TU.scaffold118.5174 RE11105	0.3676	0.0430207	up		evm.TU.Hic_asm_2.155 gene-Aco28113 evm.TU.scaffold91.13683 RE14840	0.7875	0.0429132	up
evm.TU.Hic_asm_9.771 gene-Aco19599 evm.TU.scaffold135.2506 RE01459	0.4112	0.036833	up		evm.TU.Hic_asm_14.931 gene-Aco11728 evm.TU.scaffold210.14926 RE06897	0.2403	0.0430207	up		evm.TU.Hic_asm_6.802 gene-Aco11959 evm.TU.scaffold118.386 RE06982	1.2103	0.0429132	up
evm.TU.Hic_asm_4.860 gene-Aco22441 evm.TU.scaffold282.13184 RE13864	0.9133	0.036833	up		evm.TU.Hic_asm_6.465 gene-Aco05147 evm.TU.scaffold377.5376 RE12730	0.6393	0.0430207	up		evm.TU.Hic_asm_2.921 gene-Aco29168 evm.TU.scaffold14.563 RE14967	4.2618	0.0429132	up
evm.TU.Hic_asm_10.935 gene-Aco26794 evm.TU.scaffold220.7217 RE02850	3.849	0.036833	up		evm.TU.Hic_asm_2.436 gene-Aco29225 evm.TU.scaffold196.1603 RE12486	0.2356	0.0430207	up		evm.TU.Hic_asm_4.71 gene-Aco23182 evm.TU.scaffold10.5499 RE15855	5.2728	0.0429132	up
evm.TU.Hic_asm_11.501 gene-Aco22746 evm.TU.scaffold374.8142 RE09498	4.5546	0.036833	up		evm.TU.Hic_asm_6.421 gene-Aco03511 evm.TU.scaffold69.12283 RE12364	1.0702	0.0430207	up		evm.TU.Hic_asm_4.593 gene-Aco00711 evm.TU.scaffold4.12609 RE10512	3.7624	0.0429132	up
evm.TU.Hic_asm_8.507 gene-Aco03454 evm.TU.ctg427_pilon_pilon.5 RE07889	2.0196	0.036833	up		evm.TU.Hic_asm_9.524 gene-Aco28773 evm.TU.scaffold144.1492 RE14033	6.1086	0.0430207	up		evm.TU.Hic_asm_1.642 gene-Aco07546 evm.TU.scaffold11.3227 RE06558	0.5684	0.0429132	up
evm.TU.Hic_asm_3.1142 gene-Aco14183 evm.TU.scaffold385.11946 RE06679	0.2781	0.036833	up		evm.TU.Hic_asm_8.1389 gene-Aco05025 evm.TU.scaffold195.9705 RE05794	0.5462	0.0430207	up		evm.TU.Hic_asm_4.686 gene-Aco09829 evm.TU.scaffold1.4834 RE15329	0.9174	0.0429132	up
evm.TU.Hic_asm_11.914 gene-Aco21184 evm.TU.scaffold34.8545 RE13895	2.2435	0.036833	up		evm.TU.Hic_asm_14.881 gene-Aco07469 evm.TU.scaffold23.1291 RE05941	0.7741	0.0430207	up		evm.TU.Hic_asm_8.1139 gene-Aco01426 evm.TU.scaffold2.7918 RE14393	0.9153	0.0429132	up
evm.TU.Hic_asm_6.1049 gene-Aco11834 evm.TU.scaffold252.11612 RE00952	0.9238	0.036833	up		evm.TU.Hic_asm_11.794 gene-Aco21187 evm.TU.scaffold15.7675 RE13963	0.5926	0.0430207	up		evm.TU.Hic_asm_12.802 gene-Aco26159 evm.TU.scaffold55.3728 RE03217	0.6969	0.0429132	up
evm.TU.Hic_asm_4.124 gene-Aco09997 evm.TU.scaffold185.3480 RE14248	4.4549	0.036833	up		evm.TU.Hic_asm_5.37 gene-Aco12041 evm.TU.scaffold501.2648 RE14116	0.4788	0.0430207	up		evm.TU.Hic_asm_6.890 gene-Aco06433 evm.TU.scaffold23.15093 RE10875	0.2451	0.0429132	up
evm.TU.Hic_asm_11.355 gene-Aco21321 evm.TU.scaffold174.2857 RE13878	3.3629	0.036833	up		evm.TU.Hic_asm_6.776 gene-Aco05211 evm.TU.scaffold43.11654 RE09713	0.3586	0.0430207	up		evm.TU.Hic_asm_7.1487 gene-Aco07603 evm.TU.scaffold6.11428 RE11926	8.9264	0.0429132	up
evm.TU.Hic_asm_10.1104 gene-Aco26426 evm.TU.scaffold160.2032 RE12193	1.26	0.036833	up		evm.TU.Hic_asm_6.847 gene-Aco05876 evm.TU.scaffold306.8616 RE07405	0.4028	0.0430207	up		evm.TU.Hic_asm_14.931 gene-Aco11728 evm.TU.scaffold210.14926 RE06897	0.1581	0.0429132	up
evm.TU.Hic_asm_2.347 gene-Aco29088 evm.TU.scaffold302.10469 RE13275	2.8723	0.036833	up		evm.TU.Hic_asm_0.351 gene-Aco18338 evm.TU.scaffold56.14315 RE02172	4.8035	0.0430207	up		evm.TU.Hic_asm_6.465 gene-Aco05147 evm.TU.scaffold377.5376 RE12730	0.5495	0.0429132	up
evm.TU.Hic_asm_5.576 gene-Aco16078 evm.TU.scaffold67.12059 RE13235	0.4203	0.036833	up		evm.TU.Hic_asm_4.1149 gene-Aco10217 evm.TU.scaffold1.4964 RE15452	0.4108	0.0430207	up		evm.TU.Hic_asm_2.108 gene-Aco23692 evm.TU.scaffold420.15085 RE08917	6.2617	0.0429132	up
evm.TU.Hic_asm_4.1037 gene-Aco16743 evm.TU.scaffold428.5098 RE09125	1.474	0.036833	up		evm.TU.Hic_asm_10.998 gene-Aco27726 evm.TU.scaffold19.3988 RE16298	0.1512	0.0430207	up		evm.TU.Hic_asm_2.436 gene-Aco29225 evm.TU.scaffold196.1603 RE12486	0.1721	0.0429132	up
evm.TU.Hic_asm_0.4 gene-Aco09463 evm.TU.scaffold68.14973 RE10038	4.3679	0.036833	up		evm.TU.Hic_asm_9.1093 gene-Aco20673 evm.TU.scaffold188.14287 RE13082	0.4585	0.0430207	up		evm.TU.Hic_asm_6.421 gene-Aco03511 evm.TU.scaffold69.12283 RE12364	0.4287	0.0429132	up
evm.TU.Hic_asm_7.1449 gene-Aco03832 evm.TU.scaffold27.7175 RE16925	0.233	0.036833	up		evm.TU.Hic_asm_6.807 gene-Aco11934 evm.TU.scaffold102.6357 RE00007	1.6166	0.0430207	up		evm.TU.Hic_asm_4.348 gene-Aco08369 evm.TU.scaffold145.1544 RE14032	4.8007	0.0429132	up
evm.TU.Hic_asm_7.45 gene-Aco03535 evm.TU.scaffold17.1792 RE05012	0.3839	0.036833	up		evm.TU.Hic_asm_3.661 gene-Aco14466 evm.TU.ctg300_pilon_pilon.4 RE04896	0.2354	0.0430207	up		evm.TU.Hic_asm_9.524 gene-Aco28773 evm.TU.scaffold144.1492 RE14033	7.6285	0.0429132	up
evm.TU.Hic_asm_8.1668 gene-Aco18053 evm.TU.ctg1725_pilon_pilon.1 RE11666	0.3448	0.036833	up		evm.TU.Hic_asm_3.1157 gene-Aco18051 evm.TU.scaffold314.8940 RE11664	2.2856	0.0430207	up		evm.TU.Hic_asm_8.1389 gene-Aco05025 evm.TU.scaffold195.9705 RE05794	2.4851	0.0429132	up
evm.TU.Hic_asm_6.666 gene-Aco24600 evm.TU.ctg406_pilon_pilon.3 RE07401	0.2228	0.036833	up		evm.TU.Hic_asm_4.700 gene-Aco15404 evm.TU.scaffold1.4878 RE15362	0.2216	0.0430207	up		evm.TU.Hic_asm_14.881 gene-Aco07469 evm.TU.scaffold23.1291 RE05941	0.3736	0.0429132	up
evm.TU.CTG307.7 gene-Aco03677 evm.TU.scaffold561.5752 RE12428	3.3291	0.036833	up		evm.TU.Hic_asm_12.305_evm.TU.Hic_asm_12.306 gene-Aco16114 evm.TU.scaffold129.155 RE09590	0.7552	0.0430207	up		evm.TU.Hic_asm_14.875 gene-Aco07344 evm.TU.scaffold23.4384 RE10828	0.638	0.0429132	up
evm.TU.Hic_asm_9.1359 gene-Aco31070 evm.TU.scaffold225.11143 RE16898	0.8198	0.036833	up		evm.TU.Hic_asm_9.816 gene-Aco21060 evm.TU.ctg576_pilon_pilon.2 RE15096	0.4024	0.0430207	up		evm.TU.Hic_asm_5.37 gene-Aco12041 evm.TU.scaffold501.2648 RE14116	0.1457	0.0429132	up
evm.TU.Hic_asm_3.446 gene-Aco14503 evm.TU.scaffold233.15797 RE08064	0.6388	0.036833	up		evm.TU.Hic_asm_1.148 gene-Aco08015 evm.TU.scaffold21.4727 RE11854	1.5864	0.0430207	up		evm.TU.Hic_asm_6.847 gene-Aco05876 evm.TU.scaffold306.8616 RE07405	0.4663	0.0429132	up
evm.TU.Hic_asm_6.94 gene-Aco24545 evm.TU.scaffold297.2786 RE08752	4.0612	0.036833	up		evm.TU.Hic_asm_6.871 gene-Aco11894 evm.TU.scaffold102.14000 RE11066	3.2211	0.0430207	up		evm.TU.Hic_asm_7.890 gene-Aco03773 evm.TU.scaffold27.7142 RE04102	1.1171	0.0429132	up
evm.TU.Hic_asm_7.706 gene-Aco03214 evm.TU.scaffold53.12157 RE03917	1.1059	0.036833	up		evm.TU.Hic_asm_3.1086 gene-Aco14294 evm.TU.scaffold6.11374 RE03355	0.3214	0.0430207	up		evm.TU.Hic_asm_0.351 gene-Aco18338 evm.TU.scaffold56.14315 RE02172	6.3234	0.0429132	up
evm.TU.Hic_asm_12.937 gene-Aco26349 evm.TU.scaffold142.922 RE16749	0.7198	0.036833	up		evm.TU.Hic_asm_4.1143 gene-Aco10526 evm.TU.scaffold1.4799 RE14235	0.7516	0.0430207	up		evm.TU.Hic_asm_4.1149 gene-Aco10217 evm.TU.scaffold1.4964 RE15452	0.5117	0.0429132	up
evm.TU.Hic_asm_6.646 gene-Aco21618 evm.TU.scaffold15.7620 RE09348	0.4013	0.036833	up		evm.TU.Hic_asm_9.1187 gene-Aco19629 evm.TU.ctg500_pilon_pilon.1 RE10620	0.3125	0.0430207	up		evm.TU.Hic_asm_8.565 gene-Aco00431 evm.TU.ctg1357_pilon_pilon.1 RE13770	1.1654	0.0429132	up
evm.TU.Hic_asm_2.46 gene-Aco28045 evm.TU.scaffold283.13276 RE14925	0.3395	0.036833	up		evm.TU.Hic_asm_3.741 gene-Aco14401 evm.TU.scaffold6.11327 RE15647	0.1366	0.0430207	up		evm.TU.Hic_asm_10.998 gene-Aco27726 evm.TU.scaffold19.3988 RE16298	0.6487	0.0429132	up
evm.TU.Hic_asm_7.103 gene-Aco04124 evm.TU.scaffold8.14481 RE01324	0.1861	0.036833	up		evm.TU.Hic_asm_8.738 gene-Aco24818 evm.TU.scaffold10.15978 RE05698	0.2679	0.0430207	up		evm.TU.Hic_asm_9.1093 gene-Aco20673 evm.TU.scaffold188.14287 RE13082	0.7162	0.0429132	up
evm.TU.Hic_asm_7.1008 gene-Aco02430 evm.TU.scaffold125.13164 RE14733	1.3993	0.036833	up		evm.TU.Hic_asm_8.1608 gene-Aco31120 evm.TU.scaffold29.2047 RE15708	0.5959	0.0430207	up		evm.TU.Hic_asm_7.1206 gene-Aco03946 evm.TU.scaffold8.14401 RE08818	0.2142	0.0429132	up
evm.TU.Hic_asm_13.979 gene-Aco13222 evm.TU.scaffold5.13434 RE05229	0.2627	0.036833	up		evm.TU.Hic_asm_10.588 gene-Aco05046 evm.TU.scaffold333.10662 RE09661	0.9067	0.0430207	up		evm.TU.Hic_asm_3.661 gene-Aco14466 evm.TU.ctg300_pilon_pilon.4 RE04896	0.1719	0.0429132	up
evm.TU.Hic_asm_4.553 gene-Aco16932 evm.TU.scaffold161.12737 RE09071	0.721	0.036833	up		evm.TU.Hic_asm_3.1088 gene-Aco08621 evm.TU.scaffold214.8400 RE11542	1.0825	0.0430207	up		evm.TU.Hic_asm_1.923 gene-Aco16005 evm.TU.ctg1260_pilon_pilon.2 RE08562	1.5565	0.0429132	up
evm.TU.Hic_asm_1.808 gene-Aco08181 evm.TU.scaffold231.11133 RE13493	4.2217	0.036833	up		evm.TU.Hic_asm_12.623 gene-Aco25329 evm.TU.scaffold257.9329 RE08151	0.0909	0.0430207	up		evm.TU.Hic_asm_3.1157 gene-Aco18051 evm.TU.scaffold314.8940 RE11664	2.7922	0.0429132	up
evm.TU.Hic_asm_9.492 gene-Aco20656 evm.TU.scaffold258.4098 RE10637	0.3969	0.036833	up		evm.TU.Hic_asm_5.502 gene-Aco04091 evm.TU.scaffold182.8594 RE06743	2.5703	0.0430207	up		evm.TU.Hic_asm_4.700 gene-Aco15404 evm.TU.scaffold1.4878 RE15362	1.8739	0.0429132	up
evm.TU.Hic_asm_6.1044 gene-Aco26221 evm.TU.scaffold25.7414 RE00136	1.3875	0.036833	up		evm.TU.Hic_asm_12.429 gene-Aco11812 evm.TU.scaffold102.8138 RE04341	0.7979	0.0430207	up		evm.TU.Hic_asm_12.177 gene-Aco26149 evm.TU.ctg1346_pilon_pilon.1 RE16103	0.2266	0.0429132	up
evm.TU.Hic_asm_8.94 gene-Aco01252 evm.TU.scaffold2.7953 RE13707	0.2844	0.036833	up		evm.TU.Hic_asm_8.266 gene-Aco00040 evm.TU.scaffold167.9120 RE13665	0.4309	0.0430207	up		evm.TU.Hic_asm_12.305_evm.TU.Hic_asm_12.306 gene-Aco16114 evm.TU.scaffold129.155 RE09590	2.8122	0.0429132	up
evm.TU.Hic_asm_1.775 gene-Aco29109 evm.TU.scaffold207.15022 RE13268	0.2855	0.036833	up		evm.TU.Hic_asm_14.981 gene-Aco07238 evm.TU.scaffold179.8984 RE05819	0.3938	0.0430207	up		evm.TU.Hic_asm_9.816 gene-Aco21060 evm.TU.ctg576_pilon_pilon.2 RE15096	0.1735	0.0429132	up
evm.TU.Hic_asm_1.175 gene-Aco07936 evm.TU.scaffold258.11934 RE13548	3.7597	0.036833	up		evm.TU.Hic_asm_9.950 gene-Aco20938 evm.TU.scaffold3.9823 RE04292	0.7022	0.0430207	up		evm.TU.Hic_asm_9.248 gene-Aco24363 evm.TU.scaffold135.2508 RE10681	0.3003	0.0429132	up
evm.TU.Hic_asm_10.898 gene-Aco26770 evm.TU.scaffold19.4032 RE12174	1.0931	0.036833	up		evm.TU.Hic_asm_14.544 gene-Aco27653 evm.TU.scaffold88.14170 RE12140	0.7838	0.0430207	up		evm.TU.Hic_asm_1.148 gene-Aco08015 evm.TU.scaffold21.4727 RE11854	0.4776	0.0429132	up
evm.TU.Hic_asm_12.659 gene-Aco26386 evm.TU.scaffold112.15042 RE16830	0.3662	0.036833	up		evm.TU.Hic_asm_3.1140 gene-Aco14748 evm.TU.scaffold342.9498 RE11324	0.4124	0.0430207	up		evm.TU.Hic_asm_6.871 gene-Aco11894 evm.TU.scaffold102.14000 RE11066	1.5956	0.0429132	up
evm.TU.Hic_asm_1.635 gene-Aco07477 evm.TU.scaffold567.6113 RE05947	4.7554	0.036833	up		evm.TU.Hic_asm_6.1313 gene-Aco11893 evm.TU.scaffold102.13999 RE11092	1.3609	0.0430207	up		evm.TU.Hic_asm_4.1143 gene-Aco10526 evm.TU.scaffold1.4799 RE14235	0.5263	0.0429132	up
evm.TU.Hic_asm_6.794 gene-Aco06011 evm.TU.scaffold28.7881 RE07413	1.1734	0.036833	up		evm.TU.Hic_asm_7.782 gene-Aco02470 evm.TU.scaffold7.6254 RE14689	2.3757	0.0430207	up		evm.TU.Hic_asm_3.455 gene-Aco14347 evm.TU.ctg784_pilon_pilon.1 RE05752	0.2752	0.0429132	up
evm.TU.Hic_asm_3.670 gene-Aco14392 evm.TU.scaffold170.5797 RE15654	1.8849	0.036833	up		evm.TU.Hic_asm_12.919 gene-Aco24986 evm.TU.scaffold137.2131 RE10534	0.6539	0.0430207	up		evm.TU.Hic_asm_8.738 gene-Aco24818 evm.TU.scaffold10.15978 RE05698	0.6828	0.0429132	up
evm.TU.Hic_asm_1.70 gene-Aco08038 evm.TU.scaffold190.15074 RE11867	1.7834	0.036833	up		evm.TU.Hic_asm_8.149 gene-Aco00360 evm.TU.scaffold2.8105 RE13642	0.306	0.0430207	up		evm.TU.Hic_asm_0.964 gene-Aco09603 evm.TU.scaffold22.3643 RE08694	0.2826	0.0429132	up
evm.TU.Hic_asm_7.203 gene-Aco02523 evm.TU.scaffold53.12173 RE02115	0.1754	0.036833	up		evm.TU.Hic_asm_3.427 gene-Aco14422 evm.TU.scaffold121.10222 RE15012	0.2193	0.0430207	up		evm.TU.Hic_asm_8.1608 gene-Aco31120 evm.TU.scaffold29.2047 RE15708	0.2412	0.0429132	up
evm.TU.Hic_asm_3.815 gene-Aco15259 evm.TU.scaffold24.11227 RE10204	0.3576	0.036833	up		evm.TU.Hic_asm_11.806 gene-Aco22784 evm.TU.scaffold48.5280 RE09476	0.6334	0.0430207	up		evm.TU.Hic_asm_10.588 gene-Aco05046 evm.TU.scaffold333.10662 RE09661	1.4043	0.0429132	up
evm.TU.Hic_asm_9.179 gene-Aco16165 evm.TU.scaffold182.1385 RE03612	0.6448	0.036833	up		evm.TU.Hic_asm_11.317 gene-Aco21273 evm.TU.scaffold26.5347 RE13964	1.495	0.0430207	up		evm.TU.Hic_asm_3.1088 gene-Aco08621 evm.TU.scaffold214.8400 RE11542	0.4483	0.0429132	up
evm.TU.Hic_asm_0.503 gene-Aco09692 evm.TU.scaffold22.15015 RE12795	0.3072	0.036833	up		evm.TU.Hic_asm_13.323 gene-Aco25755 evm.TU.scaffold490.2528 RE05134	4.4128	0.0430207	up		evm.TU.Hic_asm_12.623 gene-Aco25329 evm.TU.scaffold257.9329 RE08151	0.1409	0.0429132	up
evm.TU.Hic_asm_2.201 gene-Aco29123 evm.TU.scaffold158.11530 RE12466	2.6229	0.036833	up		evm.TU.Hic_asm_3.1136 gene-Aco14988 evm.TU.scaffold24.7513 RE10206	4.6879	0.0430207	up		evm.TU.Hic_asm_5.502 gene-Aco04091 evm.TU.scaffold182.8594 RE06743	1.0292	0.0429132	up
evm.TU.CTG279.4 gene-Aco21492 evm.TU.scaffold296.2564 RE06124	3.6705	0.036833	up		evm.TU.Hic_asm_7.65 gene-Aco02472 evm.TU.scaffold98.2910 RE14691	1.2169	0.0430207	up		evm.TU.Hic_asm_8.1266 gene-Aco21627 evm.TU.scaffold15.7631 RE06165	0.3989	0.0429132	up
evm.TU.Hic_asm_9.1398 gene-Aco16053 evm.TU.scaffold29.4246 RE01355	4.2698	0.036833	up		evm.TU.Hic_asm_5.574 gene-Aco12805 evm.TU.scaffold15.2303 RE07006	2.3085	0.0430207	up		evm.TU.Hic_asm_1.18 gene-Aco09678 evm.TU.scaffold22.9137 RE10443	0.6108	0.0429132	up
evm.TU.Hic_asm_2.668 gene-Aco29030 evm.TU.scaffold333.6963 RE01004	3.0985	0.036833	up		evm.TU.Hic_asm_7.480 gene-Aco04569 evm.TU.scaffold27.7158 RE04128	0.2654	0.0430207	up		evm.TU.Hic_asm_10.114 gene-Aco27787 evm.TU.scaffold79.14553 RE07362	0.1836	0.0429132	up
evm.TU.Hic_asm_11.47 gene-Aco00425 evm.TU.scaffold41.14661 RE13768	0.6726	0.036833	up		evm.TU.Hic_asm_6.649 gene-Aco03341 evm.TU.scaffold333.11938 RE07870	0.923	0.0430207	up		evm.TU.Hic_asm_9.950 gene-Aco20938 evm.TU.scaffold3.9823 RE04292	0.9277	0.0429132	up
evm.TU.Hic_asm_12.590 gene-Aco26188 evm.TU.scaffold271.13924 RE05781	0.7943	0.036833	up		evm.TU.Hic_asm_13.84 gene-Aco13148 evm.TU.scaffold5.13604 RE12862	2.987	0.0430207	up		evm.TU.Hic_asm_11.762 gene-Aco21151 evm.TU.scaffold15.7682 RE14018	0.1255	0.0429132	up
evm.TU.Hic_asm_14.516 gene-Aco07145 evm.TU.scaffold62.12395 RE10266	0.4022	0.036833	up		evm.TU.Hic_asm_4.166 gene-Aco16013 evm.TU.scaffold242.11169 RE13217	2.1648	0.0430207	up		evm.TU.Hic_asm_14.544 gene-Aco27653 evm.TU.scaffold88.14170 RE12140	1.1511	0.0429132	up
evm.TU.Hic_asm_12.525 gene-Aco24949 evm.TU.scaffold288.14830 RE16597	0.5628	0.036833	up		evm.TU.Hic_asm_0.772 gene-Aco16865 evm.TU.scaffold62.5233 RE09089	1.4454	0.0430207	up		evm.TU.Hic_asm_6.1313 gene-Aco11893 evm.TU.scaffold102.13999 RE11092	1.2425	0.0429132	up
evm.TU.Hic_asm_8.1624 gene-Aco02180 evm.TU.scaffold2.7973 RE04402	3.2997	0.036833	up		evm.TU.Hic_asm_6.921 gene-Aco05050 evm.TU.scaffold333.6148 RE09763	0.4579	0.0430207	up		evm.TU.Hic_asm_7.782 gene-Aco02470 evm.TU.scaffold7.6254 RE14689	0.5862	0.0429132	up
evm.TU.Hic_asm_3.459 gene-Aco26140 evm.TU.scaffold55.8164 RE16095	1.6903	0.036833	up		evm.TU.Hic_asm_4.444 gene-Aco10364 evm.TU.ctg467_pilon_pilon.2 RE17122	0.1684	0.0430207	up		evm.TU.Hic_asm_12.919 gene-Aco24986 evm.TU.scaffold137.2131 RE10534	0.3687	0.0429132	up
evm.TU.Hic_asm_8.420 gene-Aco28013 evm.TU.scaffold160.10428 RE12657	4.6629	0.036833	up		evm.TU.Hic_asm_4.169 gene-Aco12732 evm.TU.scaffold67.12057 RE16688	4.8665	0.0430207	up		evm.TU.Hic_asm_8.149 gene-Aco00360 evm.TU.scaffold2.8105 RE13642	0.1695	0.0429132	up
evm.TU.Hic_asm_6.719 gene-Aco05149 evm.TU.scaffold321.10696 RE12733	3.1332	0.036833	up		evm.TU.Hic_asm_12.369 gene-Aco25212 evm.TU.scaffold20.5960 RE03193	0.6316	0.0430207	up		evm.TU.Hic_asm_5.143 gene-Aco04959 evm.TU.scaffold238.5183 RE09924	0.9463	0.0429132	up
evm.TU.Hic_asm_1.472 gene-Aco07971 evm.TU.scaffold190.3779 RE17200	1.6809	0.036833	up		evm.TU.Hic_asm_4.1103 gene-Aco09921 evm.TU.scaffold1.4935 RE15408	0.2133	0.0430207	up		evm.TU.Hic_asm_3.1136 gene-Aco14988 evm.TU.scaffold24.7513 RE10206	2.1226	0.0429132	up
evm.TU.Hic_asm_7.1453 gene-Aco03706 evm.TU.scaffold27.7167 RE08944	0.4793	0.036833	up		evm.TU.Hic_asm_4.73 gene-Aco00441 evm.TU.ctg3848_pilon_pilon.1 RE14496	0.6016	0.0430207	up		evm.TU.Hic_asm_7.65 gene-Aco02472 evm.TU.scaffold98.2910 RE14691	0.6796	0.0429132	up
evm.TU.Hic_asm_1.483 gene-Aco07768 evm.TU.scaffold48.7233 RE11876	0.6266	0.036833	up		evm.TU.Hic_asm_6.455 gene-Aco08287 evm.TU.scaffold156.3934 RE05633	3.5619	0.0430207	up		evm.TU.Hic_asm_5.574 gene-Aco12805 evm.TU.scaffold15.2303 RE07006	1.7368	0.0429132	up
evm.TU.Hic_asm_8.988 gene-Aco24857 evm.TU.scaffold10.15943 RE04626	0.2362	0.036833	up		evm.TU.Hic_asm_8.1071 gene-Aco18091 evm.TU.scaffold413.2659 RE11658	0.3558	0.0430207	up		evm.TU.Hic_asm_7.480 gene-Aco04569 evm.TU.scaffold27.7158 RE04128	0.5221	0.0429132	up
evm.TU.Hic_asm_2.155 gene-Aco28113 evm.TU.scaffold91.13683 RE14840	0.98	0.036833	up		evm.TU.Hic_asm_8.1141 gene-Aco17726 evm.TU.scaffold197.398 RE04312	1.1314	0.0430207	up		evm.TU.Hic_asm_6.649 gene-Aco03341 evm.TU.scaffold333.11938 RE07870	0.6484	0.0429132	up
evm.TU.Hic_asm_11.155 gene-Aco21486 evm.TU.scaffold277.12423 RE06130	3.6651	0.036833	up		evm.TU.Hic_asm_7.11 gene-Aco03278 evm.TU.scaffold16.2762 RE03914	0.2812	0.0430207	up		evm.TU.Hic_asm_13.84 gene-Aco13148 evm.TU.scaffold5.13604 RE12862	2.9582	0.0429132	up
evm.TU.Hic_asm_2.921 gene-Aco29168 evm.TU.scaffold14.563 RE14967	1.4578	0.036833	up		evm.TU.Hic_asm_9.163 gene-Aco19701 evm.TU.scaffold3.9934 RE10753	0.4937	0.0430207	up		evm.TU.Hic_asm_4.166 gene-Aco16013 evm.TU.scaffold242.11169 RE13217	1.425	0.0429132	up
evm.TU.Hic_asm_4.71 gene-Aco23182 evm.TU.scaffold10.5499 RE15855	2.9824	0.036833	up		evm.TU.Hic_asm_14.503 gene-Aco07214 evm.TU.ctg843_pilon_pilon.3 RE05861	0.4699	0.0430207	up		evm.TU.Hic_asm_0.772 gene-Aco16865 evm.TU.scaffold62.5233 RE09089	1.1394	0.0429132	up
evm.TU.Hic_asm_9.1312 gene-Aco19801 evm.TU.scaffold125.12669 RE03564	4.0369	0.036833	up		evm.TU.Hic_asm_8.35 gene-Aco00161 evm.TU.scaffold220.12986 RE14599	6.3881	0.0430207	up		evm.TU.Hic_asm_6.921 gene-Aco05050 evm.TU.scaffold333.6148 RE09763	0.7185	0.0429132	up
evm.TU.Hic_asm_4.593 gene-Aco00711 evm.TU.scaffold4.12609 RE10512	0.741	0.036833	up		evm.TU.Hic_asm_1.402 gene-Aco26342 evm.TU.scaffold334.13966 RE16827	0.5699	0.0430207	up		evm.TU.Hic_asm_10.457 gene-Aco25396 evm.TU.scaffold1.5032 RE04217	2.9505	0.0429132	up
evm.TU.Hic_asm_1.642 gene-Aco07546 evm.TU.scaffold11.3227 RE06558	0.768	0.036833	up		evm.TU.Hic_asm_10.412 gene-Aco16811 evm.TU.scaffold217.4652 RE16463	0.2705	0.0430207	up		evm.TU.Hic_asm_11.116 gene-Aco21790 evm.TU.scaffold30.6837 RE06178	0.6063	0.0429132	up
evm.TU.Hic_asm_4.686 gene-Aco09829 evm.TU.scaffold1.4834 RE15329	0.116	0.036833	up		evm.TU.Hic_asm_10.1070 gene-Aco15749 evm.TU.ctg3497_pilon_pilon.1 RE16884	4.0583	0.0430207	up		evm.TU.Hic_asm_12.369 gene-Aco25212 evm.TU.scaffold20.5960 RE03193	1.2567	0.0429132	up
evm.TU.Hic_asm_12.802 gene-Aco26159 evm.TU.scaffold55.3728 RE03217	4.6309	0.036833	up		evm.TU.Hic_asm_1.454 gene-Aco12912 evm.TU.ctg3586_pilon_pilon.1 RE06277	0.7794	0.0430207	up		evm.TU.Hic_asm_1.388 gene-Aco07732 evm.TU.scaffold51.10142 RE11838	0.2778	0.0429132	up
evm.TU.Hic_asm_6.324 gene-Aco11909 evm.TU.scaffold118.5174 RE11105	0.5391	0.036833	up		evm.TU.Hic_asm_4.133 gene-Aco10698 evm.TU.scaffold107.87 RE01855	0.6617	0.0430207	up		evm.TU.Hic_asm_4.1103 gene-Aco09921 evm.TU.scaffold1.4935 RE15408	0.6202	0.0429132	up
evm.TU.Hic_asm_7.1487 gene-Aco07603 evm.TU.scaffold6.11428 RE11926	3.6904	0.036833	up		evm.TU.Hic_asm_12.370 gene-Aco07638 evm.TU.scaffold21.4695 RE06517	0.6301	0.0430207	up		evm.TU.Hic_asm_4.467 gene-Aco16115 evm.TU.scaffold129.156 RE09591	0.2149	0.0429132	up
evm.TU.Hic_asm_6.465 gene-Aco05147 evm.TU.scaffold377.5376 RE12730	0.8384	0.036833	up		evm.TU.Hic_asm_3.783 gene-Aco14356 evm.TU.scaffold82.1448 RE05748	5.1116	0.0430207	up		evm.TU.Hic_asm_8.1071 gene-Aco18091 evm.TU.scaffold413.2659 RE11658	0.2801	0.0429132	up
evm.TU.Hic_asm_10.502 gene-Aco27645 evm.TU.scaffold88.1993 RE16238	1.992	0.036833	up		evm.TU.Hic_asm_7.1142 gene-Aco15830 evm.TU.scaffold6.11493 RE15587	0.3206	0.0430207	up		evm.TU.Hic_asm_8.1141 gene-Aco17726 evm.TU.scaffold197.398 RE04312	0.7665	0.0429132	up
evm.TU.Hic_asm_1.896 gene-Aco07791 evm.TU.scaffold390.15487 RE03294	3.4858	0.036833	up		evm.TU.Hic_asm_7.742 gene-Aco03743 evm.TU.scaffold27.7151 RE08937	0.4233	0.0430207	up		evm.TU.Hic_asm_7.11 gene-Aco03278 evm.TU.scaffold16.2762 RE03914	0.4331	0.0429132	up
evm.TU.Hic_asm_2.907 gene-Aco28093 evm.TU.scaffold293.9566 RE14823	0.2126	0.036833	up		evm.TU.Hic_asm_9.249 gene-Aco26533 evm.TU.scaffold40.9632 RE12039	0.4205	0.0430207	up		evm.TU.Hic_asm_3.692 gene-Aco01067 evm.TU.scaffold455.1612 RE01617	1.9335	0.0429132	up
evm.TU.Hic_asm_3.515 gene-Aco26762 evm.TU.scaffold160.9416 RE08841	2.3909	0.036833	up		evm.TU.Hic_asm_11.777 gene-Aco21802 evm.TU.scaffold26.5310 RE08963	0.811	0.0430207	up		evm.TU.Hic_asm_8.35 gene-Aco00161 evm.TU.scaffold220.12986 RE14599	0.5119	0.0429132	up
evm.TU.Hic_asm_11.159 gene-Aco21307 evm.TU.scaffold26.5318 RE14088	0.356	0.036833	up		evm.TU.Hic_asm_8.1548 gene-Aco00208 evm.TU.scaffold50.9810 RE14628	0.2955	0.0430207	up		evm.TU.Hic_asm_1.402 gene-Aco26342 evm.TU.scaffold334.13966 RE16827	0.5543	0.0429132	up
evm.TU.Hic_asm_2.436 gene-Aco29225 evm.TU.scaffold196.1603 RE12486	5.2028	0.036833	up		evm.TU.Hic_asm_4.1076 gene-Aco27733 evm.TU.scaffold25.7392 RE16303	0.3642	0.0430207	up		evm.TU.Hic_asm_11.491 gene-Aco22645 evm.TU.scaffold30.6849 RE01789	0.2853	0.0429132	up
evm.TU.Hic_asm_6.421 gene-Aco03511 evm.TU.scaffold69.12283 RE12364	2.0859	0.036833	up		evm.TU.Hic_asm_1.474 gene-Aco07757 evm.TU.scaffold441.15346 RE11882	0.5375	0.0430207	up		evm.TU.Hic_asm_0.946 gene-Aco12350 evm.TU.scaffold164.10425 RE08889	4.8633	0.0429132	up
evm.TU.Hic_asm_8.1389 gene-Aco05025 evm.TU.scaffold195.9705 RE05794	5.147	0.036833	up		evm.TU.Hic_asm_4.13 gene-Aco10677 evm.TU.ctg3686_pilon_pilon.1 RE15521	0.3201	0.0430207	up		evm.TU.Hic_asm_10.412 gene-Aco16811 evm.TU.scaffold217.4652 RE16463	2.4202	0.0429132	up
evm.TU.Hic_asm_5.37 gene-Aco12041 evm.TU.scaffold501.2648 RE14116	0.2826	0.036833	up		evm.TU.Hic_asm_7.958 gene-Aco17977 evm.TU.ctg2758_pilon_pilon.1 RE07684	0.5328	0.0430207	up		evm.TU.Hic_asm_1.30 gene-Aco08250 evm.TU.scaffold51.10156 RE06524	0.4974	0.0429132	up
evm.TU.Hic_asm_6.1250 gene-Aco11671 evm.TU.scaffold90.15578 RE04323	4.0809	0.036833	up		evm.TU.Hic_asm_10.190 gene-Aco27809 evm.TU.scaffold79.14573 RE07342	1.0414	0.0430207	up		evm.TU.Hic_asm_1.454 gene-Aco12912 evm.TU.ctg3586_pilon_pilon.1 RE06277	0.7694	0.0429132	up
evm.TU.Hic_asm_6.847 gene-Aco05876 evm.TU.scaffold306.8616 RE07405	0.7287	0.036833	up		evm.TU.Hic_asm_0.794 gene-Aco06237 evm.TU.scaffold28.7908 RE10327	1.5323	0.0430207	up		evm.TU.Hic_asm_12.370 gene-Aco07638 evm.TU.scaffold21.4695 RE06517	2.3442	0.0429132	up
evm.TU.Hic_asm_4.1149 gene-Aco10217 evm.TU.scaffold1.4964 RE15452	0.5643	0.036833	up		evm.TU.Hic_asm_9.925 gene-Aco19950 evm.TU.ctg2709_pilon_pilon.1 RE04790	0.3785	0.0430207	up		evm.TU.Hic_asm_3.783 gene-Aco14356 evm.TU.scaffold82.1448 RE05748	1.8707	0.0429132	up
evm.TU.Hic_asm_2.646 gene-Aco27944 evm.TU.scaffold14.574 RE04978	0.9484	0.036833	up		evm.TU.Hic_asm_4.153 gene-Aco10629 evm.TU.ctg1063_pilon_pilon.5 RE14230	1.2782	0.0430207	up		evm.TU.Hic_asm_7.1142 gene-Aco15830 evm.TU.scaffold6.11493 RE15587	0.4512	0.0429132	up
[truncated: 3,631 more rows]
