# Supplementary material for: Genomic and single-cell analyses reveal genetic signatures of swimming pattern and diapause strategy in jellyfish
Source: Nat Commun. 2024 Jul 15;15:5936. doi: 10.1038/s41467-024-49848-z (PMC11250803; doi:10.1038/s41467-024-49848-z)
Supplement: Supplementary file 4 — Supplementary Data [file 41467_2024_49848_MOESM4_ESM.zip › Supplementary Data 6.xlsx]

## Sheet: Sheet1
Supplementary Data 6. Enrichment of gene ontology of downregulated DEGs in the tentacle bulb of T. rubra (P-value <0.05).
rhopalium(C. quinquecirrha)/tentacle bulb					rhopalium(R. esculentum)/tentacle bulb					rhopalium(A. coerulea)/tentacle bulb
GO ID	GO Term	GO Class	P-value		GO ID	GO Term	GO Class	P-value		GO ID	GO Term	GO Class	P-value
GO:0044459	plasma membrane part	Cellular Component	0.000241377		GO:0098858	actin-based cell projection	Cellular Component	4.15951e-06		GO:0005929	cilium	Cellular Component	1.14149e-05
GO:0031226	intrinsic component of plasma membrane	Cellular Component	0.000257708		GO:0005929	cilium	Cellular Component	1.00696e-05		GO:0030286	dynein complex	Cellular Component	1.5198e-05
GO:0008076	voltage-gated potassium channel complex	Cellular Component	0.000262299		GO:0005875	microtubule associated complex	Cellular Component	1.26203e-05		GO:0036038	TCTN-B9D complex	Cellular Component	7.98222e-05
GO:0034705	potassium channel complex	Cellular Component	0.000262299		GO:0030286	dynein complex	Cellular Component	1.97599e-05		GO:0005930	axoneme	Cellular Component	9.43457e-05
GO:0005887	integral component of plasma membrane	Cellular Component	0.000410332		GO:0005930	axoneme	Cellular Component	0.000123635		GO:0097014	ciliary plasm	Cellular Component	0.000122126
GO:0005790	smooth endoplasmic reticulum	Cellular Component	0.000451866		GO:0042995	cell projection	Cellular Component	0.00013467		GO:0044447	axoneme part	Cellular Component	0.00034629
GO:0005875	microtubule associated complex	Cellular Component	0.00078403		GO:0097014	ciliary plasm	Cellular Component	0.000159578		GO:0005737	cytoplasm	Cellular Component	0.000388375
GO:0098590	plasma membrane region	Cellular Component	0.000816556		GO:0016028	rhabdomere	Cellular Component	0.000175765		GO:0098858	actin-based cell projection	Cellular Component	0.000690273
GO:0098858	actin-based cell projection	Cellular Component	0.00106844		GO:0044447	axoneme part	Cellular Component	0.000412248		GO:0005902	microvillus	Cellular Component	0.000716916
GO:0030286	dynein complex	Cellular Component	0.00122219		GO:0016027	inaD signaling complex	Cellular Component	0.000597911		GO:0098590	plasma membrane region	Cellular Component	0.00104914
GO:0016029	subrhabdomeral cisterna	Cellular Component	0.00139423		GO:0044463	cell projection part	Cellular Component	0.000833966		GO:0042995	cell projection	Cellular Component	0.00155028
GO:0071781	endoplasmic reticulum cisternal network	Cellular Component	0.00139423		GO:0044441	ciliary part	Cellular Component	0.00112229		GO:0005886	plasma membrane	Cellular Component	0.00231225
GO:0097425	smooth endoplasmic reticulum part	Cellular Component	0.00139423		GO:0005788	endoplasmic reticulum lumen	Cellular Component	0.00143152		GO:0031514	motile cilium	Cellular Component	0.00269631
GO:0098589	membrane region	Cellular Component	0.002718		GO:0032420	stereocilium	Cellular Component	0.0028169		GO:0005858	axonemal dynein complex	Cellular Component	0.0041393
GO:0071944	cell periphery	Cellular Component	0.00298499		GO:0030175	filopodium	Cellular Component	0.00291924		GO:0031253	cell projection membrane	Cellular Component	0.00429845
GO:0005886	plasma membrane	Cellular Component	0.0030176		GO:0031514	motile cilium	Cellular Component	0.00329339		GO:0044441	ciliary part	Cellular Component	0.00443403
GO:0045177	apical part of cell	Cellular Component	0.00508825		GO:0032426	stereocilium tip	Cellular Component	0.00344861		GO:0005875	microtubule associated complex	Cellular Component	0.00459379
GO:0098805	whole membrane	Cellular Component	0.00522787		GO:0097381	photoreceptor disc membrane	Cellular Component	0.00382726		GO:0098589	membrane region	Cellular Component	0.00546615
GO:0015030	Cajal body	Cellular Component	0.00531827		GO:0005902	microvillus	Cellular Component	0.0045747		GO:0032838	cell projection cytoplasm	Cellular Component	0.00578779
GO:0034703	cation channel complex	Cellular Component	0.0070719		GO:0032421	stereocilium bundle	Cellular Component	0.00704742		GO:0071944	cell periphery	Cellular Component	0.00643159
GO:0036194	muscle cell projection	Cellular Component	0.00722053		GO:0005737	cytoplasm	Cellular Component	0.00756724		GO:0044459	plasma membrane part	Cellular Component	0.00728089
GO:0097381	photoreceptor disc membrane	Cellular Component	0.00722053		GO:0005771	multivesicular body	Cellular Component	0.0103866		GO:0044463	cell projection part	Cellular Component	0.00851966
GO:0016324	apical plasma membrane	Cellular Component	0.00860203		GO:0019898	extrinsic component of membrane	Cellular Component	0.0123657		GO:0030175	filopodium	Cellular Component	0.00930716
GO:1902495	transmembrane transporter complex	Cellular Component	0.00929878		GO:0005604	basement membrane	Cellular Component	0.0127961		GO:0019898	extrinsic component of membrane	Cellular Component	0.0104638
GO:0034702	ion channel complex	Cellular Component	0.0095351		GO:0019897	extrinsic component of plasma membrane	Cellular Component	0.0127961		GO:0019897	extrinsic component of plasma membrane	Cellular Component	0.0113639
GO:0001750	photoreceptor outer segment	Cellular Component	0.00985407		GO:0016029	subrhabdomeral cisterna	Cellular Component	0.0135153		GO:0005786	signal recognition particle, endoplasmic reticulum targeting	Cellular Component	0.012861
GO:0098797	plasma membrane protein complex	Cellular Component	0.0106038		GO:0031314	extrinsic component of mitochondrial inner membrane	Cellular Component	0.0135153		GO:0016027	inaD signaling complex	Cellular Component	0.012861
GO:0005788	endoplasmic reticulum lumen	Cellular Component	0.0123247		GO:0071781	endoplasmic reticulum cisternal network	Cellular Component	0.0135153		GO:0005901	caveola	Cellular Component	0.0188312
GO:0030175	filopodium	Cellular Component	0.0136326		GO:0097425	smooth endoplasmic reticulum part	Cellular Component	0.0135153		GO:0044853	plasma membrane raft	Cellular Component	0.0188312
GO:1990351	transporter complex	Cellular Component	0.0143361		GO:0098590	plasma membrane region	Cellular Component	0.0143497		GO:0005623	cell	Cellular Component	0.022436
GO:0044449	contractile fiber part	Cellular Component	0.0154457		GO:0032838	cell projection cytoplasm	Cellular Component	0.0161177		GO:0044464	cell part	Cellular Component	0.022436
GO:0033270	paranode region of axon	Cellular Component	0.0164299		GO:0030990	intraciliary transport particle	Cellular Component	0.0188809		GO:0005802	trans-Golgi network	Cellular Component	0.022677
GO:0060170	ciliary membrane	Cellular Component	0.0164299		GO:0031012	extracellular matrix	Cellular Component	0.0193681		GO:0008074	guanylate cyclase complex, soluble	Cellular Component	0.0232427
GO:0030665	clathrin-coated vesicle membrane	Cellular Component	0.0220989		GO:0044430	cytoskeletal part	Cellular Component	0.0200263		GO:0030992	intraciliary transport particle B	Cellular Component	0.0232427
GO:0016027	inaD signaling complex	Cellular Component	0.0246994		GO:0005858	axonemal dynein complex	Cellular Component	0.020416		GO:0055120	striated muscle dense body	Cellular Component	0.0232427
GO:0042995	cell projection	Cellular Component	0.0248408		GO:0098862	cluster of actin-based cell projections	Cellular Component	0.0204786		GO:0001533	cornified envelope	Cellular Component	0.0236507
GO:0044447	axoneme part	Cellular Component	0.025784		GO:0005856	cytoskeleton	Cellular Component	0.0213551		GO:0031527	filopodium membrane	Cellular Component	0.0236507
GO:0043292	contractile fiber	Cellular Component	0.0259031		GO:0001533	cornified envelope	Cellular Component	0.024483		GO:0031528	microvillus membrane	Cellular Component	0.0236507
GO:0005871	kinesin complex	Cellular Component	0.0265004		GO:0031475	myosin V complex	Cellular Component	0.024483		GO:0036156	inner dynein arm	Cellular Component	0.0236507
GO:0016028	rhabdomere	Cellular Component	0.0285346		GO:0031527	filopodium membrane	Cellular Component	0.024483		GO:0042622	photoreceptor outer segment membrane	Cellular Component	0.0236507
GO:0009986	cell surface	Cellular Component	0.0309313		GO:0031528	microvillus membrane	Cellular Component	0.024483		GO:0071546	pi-body	Cellular Component	0.0236507
GO:0030120	vesicle coat	Cellular Component	0.031678		GO:0034066	RIC1-RGP1 guanyl-nucleotide exchange factor complex	Cellular Component	0.024483		GO:0044444	cytoplasmic part	Cellular Component	0.0241143
GO:0032279	asymmetric synapse	Cellular Component	0.0319327		GO:0036156	inner dynein arm	Cellular Component	0.024483		GO:0098805	whole membrane	Cellular Component	0.0245926
GO:0001533	cornified envelope	Cellular Component	0.0373758		GO:0042622	photoreceptor outer segment membrane	Cellular Component	0.024483		GO:0033177	proton-transporting two-sector ATPase complex, proton-transporting domain	Cellular Component	0.026294
GO:0016507	mitochondrial fatty acid beta-oxidation multienzyme complex	Cellular Component	0.0373758		GO:0071546	pi-body	Cellular Component	0.024483		GO:0060170	ciliary membrane	Cellular Component	0.0263834
GO:0031088	platelet dense granule membrane	Cellular Component	0.0373758		GO:0097225	sperm midpiece	Cellular Component	0.024483		GO:0000813	ESCRT I complex	Cellular Component	0.0284817
GO:0031528	microvillus membrane	Cellular Component	0.0373758		GO:1990023	mitotic spindle midzone	Cellular Component	0.024483		GO:0072669	tRNA-splicing ligase complex	Cellular Component	0.0284817
GO:0032449	CBM complex	Cellular Component	0.0373758		GO:0008074	guanylate cyclase complex, soluble	Cellular Component	0.0246707		GO:0101003	ficolin-1-rich granule membrane	Cellular Component	0.0284817
GO:0036125	fatty acid beta-oxidation multienzyme complex	Cellular Component	0.0373758		GO:0030992	intraciliary transport particle B	Cellular Component	0.0246707		GO:0031234	extrinsic component of cytoplasmic side of plasma membrane	Cellular Component	0.0354836
GO:0036156	inner dynein arm	Cellular Component	0.0373758		GO:0001750	photoreceptor outer segment	Cellular Component	0.0250165		GO:0044421	extracellular region part	Cellular Component	0.0377741
GO:0036195	muscle cell projection membrane	Cellular Component	0.0373758		GO:0044420	extracellular matrix component	Cellular Component	0.0253797		GO:0035639	purine ribonucleoside triphosphate binding	Molecular Function	1.43769e-07
GO:0042622	photoreceptor outer segment membrane	Cellular Component	0.0373758		GO:0005790	smooth endoplasmic reticulum	Cellular Component	0.0282722		GO:0036094	small molecule binding	Molecular Function	1.4453e-06
GO:0071546	pi-body	Cellular Component	0.0373758		GO:0005923	bicellular tight junction	Cellular Component	0.0282722		GO:0000166	nucleotide binding	Molecular Function	2.08789e-06
GO:1990023	mitotic spindle midzone	Cellular Component	0.0373758		GO:0060170	ciliary membrane	Cellular Component	0.0282722		GO:1901265	nucleoside phosphate binding	Molecular Function	2.08789e-06
GO:0019898	extrinsic component of membrane	Cellular Component	0.0424622		GO:0001534	radial spoke	Cellular Component	0.029864		GO:0043168	anion binding	Molecular Function	5.09132e-06
GO:0030118	clathrin coat	Cellular Component	0.0434152		GO:1990716	axonemal central apparatus	Cellular Component	0.029864		GO:0032553	ribonucleotide binding	Molecular Function	2.08873e-05
GO:0005777	peroxisome	Cellular Component	0.0453064		GO:0005886	plasma membrane	Cellular Component	0.0300113		GO:0017076	purine nucleotide binding	Molecular Function	2.63571e-05
GO:0042579	microbody	Cellular Component	0.0453064		GO:0015630	microtubule cytoskeleton	Cellular Component	0.0346112		GO:0001883	purine nucleoside binding	Molecular Function	2.81405e-05
GO:0099512	supramolecular fiber	Cellular Component	0.0466935		GO:0044459	plasma membrane part	Cellular Component	0.0347502		GO:0032550	purine ribonucleoside binding	Molecular Function	3.25585e-05
GO:0030018	Z disc	Cellular Component	0.0499491		GO:0005578	proteinaceous extracellular matrix	Cellular Component	0.0375972		GO:0001882	nucleoside binding	Molecular Function	3.60984e-05
GO:0031674	I band	Cellular Component	0.0499491		GO:0098805	whole membrane	Cellular Component	0.0377284		GO:0005524	ATP binding	Molecular Function	3.6416e-05
GO:0022891	substrate-specific transmembrane transporter activity	Molecular Function	1.12566e-14		GO:0071944	cell periphery	Cellular Component	0.0441802		GO:0032555	purine ribonucleotide binding	Molecular Function	3.85162e-05
GO:0015075	ion transmembrane transporter activity	Molecular Function	6.36817e-14		GO:0045177	apical part of cell	Cellular Component	0.0447192		GO:0032549	ribonucleoside binding	Molecular Function	4.17307e-05
GO:0022892	substrate-specific transporter activity	Molecular Function	1.2415e-13		GO:0098589	membrane region	Cellular Component	0.0459113		GO:0003824	catalytic activity	Molecular Function	6.58986e-05
GO:0022857	transmembrane transporter activity	Molecular Function	2.34947e-12		GO:0043168	anion binding	Molecular Function	3.37045e-12		GO:0097367	carbohydrate derivative binding	Molecular Function	7.3516e-05
GO:0005215	transporter activity	Molecular Function	5.48594e-11		GO:0036094	small molecule binding	Molecular Function	2.17639e-11		GO:1901682	sulfur compound transmembrane transporter activity	Molecular Function	0.000105011
GO:0008324	cation transmembrane transporter activity	Molecular Function	1.15748e-10		GO:0035639	purine ribonucleoside triphosphate binding	Molecular Function	2.1878e-11		GO:0003924	GTPase activity	Molecular Function	0.000302292
GO:0005216	ion channel activity	Molecular Function	1.13601e-09		GO:0000166	nucleotide binding	Molecular Function	1.69631e-10		GO:0005215	transporter activity	Molecular Function	0.000348277
GO:0022838	substrate-specific channel activity	Molecular Function	1.94271e-09		GO:1901265	nucleoside phosphate binding	Molecular Function	1.69631e-10		GO:0022857	transmembrane transporter activity	Molecular Function	0.000351595
GO:0022890	inorganic cation transmembrane transporter activity	Molecular Function	2.58808e-09		GO:0017076	purine nucleotide binding	Molecular Function	1.14432e-08		GO:0022804	active transmembrane transporter activity	Molecular Function	0.000480965
GO:0035639	purine ribonucleoside triphosphate binding	Molecular Function	1.1281e-08		GO:0032553	ribonucleotide binding	Molecular Function	1.32531e-08		GO:0022891	substrate-specific transmembrane transporter activity	Molecular Function	0.000536939
GO:0046873	metal ion transmembrane transporter activity	Molecular Function	1.26925e-08		GO:0032555	purine ribonucleotide binding	Molecular Function	1.84276e-08		GO:0022892	substrate-specific transporter activity	Molecular Function	0.000559777
GO:0015267	channel activity	Molecular Function	3.88126e-08		GO:0032549	ribonucleoside binding	Molecular Function	1.95087e-08		GO:0019001	guanyl nucleotide binding	Molecular Function	0.000573571
GO:0022803	passive transmembrane transporter activity	Molecular Function	3.88126e-08		GO:0032550	purine ribonucleoside binding	Molecular Function	2.07809e-08		GO:0016773	phosphotransferase activity, alcohol group as acceptor	Molecular Function	0.000617332
GO:0022836	gated channel activity	Molecular Function	5.83421e-08		GO:0005524	ATP binding	Molecular Function	3.83771e-08		GO:0043167	ion binding	Molecular Function	0.000633898
GO:0005267	potassium channel activity	Molecular Function	1.11266e-07		GO:0001882	nucleoside binding	Molecular Function	3.89552e-08		GO:0008509	anion transmembrane transporter activity	Molecular Function	0.000762033
GO:0015079	potassium ion transmembrane transporter activity	Molecular Function	1.26245e-07		GO:0097367	carbohydrate derivative binding	Molecular Function	3.94024e-08		GO:0005525	GTP binding	Molecular Function	0.000786877
GO:0022804	active transmembrane transporter activity	Molecular Function	1.58955e-07		GO:0001883	purine nucleoside binding	Molecular Function	4.14818e-08		GO:0032561	guanyl ribonucleotide binding	Molecular Function	0.000814155
GO:0036094	small molecule binding	Molecular Function	1.86151e-07		GO:0043167	ion binding	Molecular Function	6.95298e-08		GO:0004674	protein serine/threonine kinase activity	Molecular Function	0.000948532
GO:0015077	monovalent inorganic cation transmembrane transporter activity	Molecular Function	5.43574e-07		GO:0022857	transmembrane transporter activity	Molecular Function	1.52902e-06		GO:0004383	guanylate cyclase activity	Molecular Function	0.001005
GO:0005261	cation channel activity	Molecular Function	5.87032e-07		GO:0022804	active transmembrane transporter activity	Molecular Function	1.96383e-06		GO:0005310	dicarboxylic acid transmembrane transporter activity	Molecular Function	0.00102412
GO:0043168	anion binding	Molecular Function	6.67506e-07		GO:0022891	substrate-specific transmembrane transporter activity	Molecular Function	2.1434e-06		GO:0004672	protein kinase activity	Molecular Function	0.00119456
GO:0015291	secondary active transmembrane transporter activity	Molecular Function	7.20413e-07		GO:0022892	substrate-specific transporter activity	Molecular Function	3.03924e-06		GO:0015075	ion transmembrane transporter activity	Molecular Function	0.00157426
GO:0008509	anion transmembrane transporter activity	Molecular Function	9.59781e-07		GO:0005215	transporter activity	Molecular Function	3.05472e-06		GO:0009975	cyclase activity	Molecular Function	0.0015948
GO:0005524	ATP binding	Molecular Function	1.11812e-06		GO:0008324	cation transmembrane transporter activity	Molecular Function	4.09471e-06		GO:0004697	protein kinase C activity	Molecular Function	0.00192955
GO:0000166	nucleotide binding	Molecular Function	1.1506e-06		GO:0004674	protein serine/threonine kinase activity	Molecular Function	4.29455e-06		GO:0045118	azole transporter activity	Molecular Function	0.00192955
GO:1901265	nucleoside phosphate binding	Molecular Function	1.1506e-06		GO:1901677	phosphate transmembrane transporter activity	Molecular Function	7.11214e-06		GO:1901474	azole transmembrane transporter activity	Molecular Function	0.00192955
GO:0032550	purine ribonucleoside binding	Molecular Function	7.70233e-06		GO:0015075	ion transmembrane transporter activity	Molecular Function	7.79139e-06		GO:0016787	hydrolase activity	Molecular Function	0.00199121
GO:0032549	ribonucleoside binding	Molecular Function	7.76899e-06		GO:0030554	adenyl nucleotide binding	Molecular Function	1.04428e-05		GO:0015291	secondary active transmembrane transporter activity	Molecular Function	0.00203856
GO:0017076	purine nucleotide binding	Molecular Function	8.48207e-06		GO:0032559	adenyl ribonucleotide binding	Molecular Function	1.31858e-05		GO:0042887	amide transmembrane transporter activity	Molecular Function	0.00217918
GO:0032553	ribonucleotide binding	Molecular Function	1.02989e-05		GO:0015291	secondary active transmembrane transporter activity	Molecular Function	2.31659e-05		GO:0030554	adenyl nucleotide binding	Molecular Function	0.00295381
GO:0001883	purine nucleoside binding	Molecular Function	1.13822e-05		GO:0045296	cadherin binding	Molecular Function	3.32656e-05		GO:0019531	oxalate transmembrane transporter activity	Molecular Function	0.00302112
GO:0032555	purine ribonucleotide binding	Molecular Function	1.13822e-05		GO:0015215	nucleotide transmembrane transporter activity	Molecular Function	4.46302e-05		GO:0016849	phosphorus-oxygen lyase activity	Molecular Function	0.00325282
GO:0001882	nucleoside binding	Molecular Function	1.14705e-05		GO:0003774	motor activity	Molecular Function	5.13665e-05		GO:0032559	adenyl ribonucleotide binding	Molecular Function	0.00350048
GO:0015103	inorganic anion transmembrane transporter activity	Molecular Function	1.38311e-05		GO:0015605	organophosphate ester transmembrane transporter activity	Molecular Function	6.73487e-05		GO:0016829	lyase activity	Molecular Function	0.00397703
GO:0008514	organic anion transmembrane transporter activity	Molecular Function	1.97026e-05		GO:0008514	organic anion transmembrane transporter activity	Molecular Function	7.5999e-05		GO:0015238	drug transmembrane transporter activity	Molecular Function	0.0046799
GO:0015114	phosphate ion transmembrane transporter activity	Molecular Function	3.57548e-05		GO:0004672	protein kinase activity	Molecular Function	7.72324e-05		GO:0090484	drug transporter activity	Molecular Function	0.0046799
GO:0005249	voltage-gated potassium channel activity	Molecular Function	3.69205e-05		GO:0022890	inorganic cation transmembrane transporter activity	Molecular Function	9.44298e-05		GO:0005003	ephrin receptor activity	Molecular Function	0.00476884
GO:0005244	voltage-gated ion channel activity	Molecular Function	3.77196e-05		GO:0003824	catalytic activity	Molecular Function	9.6303e-05		GO:0015103	inorganic anion transmembrane transporter activity	Molecular Function	0.00482509
GO:0022832	voltage-gated channel activity	Molecular Function	3.77196e-05		GO:0003924	GTPase activity	Molecular Function	9.69828e-05		GO:0016301	kinase activity	Molecular Function	0.00495143
GO:0022843	voltage-gated cation channel activity	Molecular Function	4.07901e-05		GO:0005346	purine ribonucleotide transmembrane transporter activity	Molecular Function	0.000117973		GO:0005247	voltage-gated chloride channel activity	Molecular Function	0.00512383
GO:0015106	bicarbonate transmembrane transporter activity	Molecular Function	4.49302e-05		GO:0015216	purine nucleotide transmembrane transporter activity	Molecular Function	0.000117973		GO:0019902	phosphatase binding	Molecular Function	0.00563463
GO:0015318	inorganic solute uptake transmembrane transporter activity	Molecular Function	5.20321e-05		GO:0016773	phosphotransferase activity, alcohol group as acceptor	Molecular Function	0.000128112		GO:0008514	organic anion transmembrane transporter activity	Molecular Function	0.00565238
GO:0015563	uptake transmembrane transporter activity	Molecular Function	5.20321e-05		GO:0003777	microtubule motor activity	Molecular Function	0.000173632		GO:0008324	cation transmembrane transporter activity	Molecular Function	0.00587432
GO:0097367	carbohydrate derivative binding	Molecular Function	5.90454e-05		GO:0015932	nucleobase-containing compound transmembrane transporter activity	Molecular Function	0.000205863		GO:0016788	hydrolase activity, acting on ester bonds	Molecular Function	0.00587698
GO:0015276	ligand-gated ion channel activity	Molecular Function	6.34277e-05		GO:0005525	GTP binding	Molecular Function	0.000210026		GO:0000287	magnesium ion binding	Molecular Function	0.00774052
GO:0022834	ligand-gated channel activity	Molecular Function	6.34277e-05		GO:0016301	kinase activity	Molecular Function	0.000213301		GO:0050661	NADP binding	Molecular Function	0.00829508
GO:0015297	antiporter activity	Molecular Function	6.77765e-05		GO:0032561	guanyl ribonucleotide binding	Molecular Function	0.00022522		GO:0005254	chloride channel activity	Molecular Function	0.00909975
GO:0015293	symporter activity	Molecular Function	8.27492e-05		GO:0008509	anion transmembrane transporter activity	Molecular Function	0.000270743		GO:0016616	oxidoreductase activity, acting on the CH-OH group of donors, NAD or NADP as acceptor	Molecular Function	0.00951823
GO:1901677	phosphate transmembrane transporter activity	Molecular Function	0.000153947		GO:0019001	guanyl nucleotide binding	Molecular Function	0.000278703		GO:0005085	guanyl-nucleotide exchange factor activity	Molecular Function	0.00973542
GO:0015215	nucleotide transmembrane transporter activity	Molecular Function	0.000169467		GO:0016787	hydrolase activity	Molecular Function	0.000307161		GO:0008308	voltage-gated anion channel activity	Molecular Function	0.0105901
GO:0099516	ion antiporter activity	Molecular Function	0.000194024		GO:0000295	adenine nucleotide transmembrane transporter activity	Molecular Function	0.000360911		GO:0016742	hydroxymethyl-, formyl- and related transferase activity	Molecular Function	0.0105901
GO:0099600	transmembrane receptor activity	Molecular Function	0.00020064		GO:0005347	ATP transmembrane transporter activity	Molecular Function	0.000360911		GO:0003810	protein-glutamine gamma-glutamyltransferase activity	Molecular Function	0.0107756
GO:0015932	nucleobase-containing compound transmembrane transporter activity	Molecular Function	0.000229962		GO:0015211	purine nucleoside transmembrane transporter activity	Molecular Function	0.000360911		GO:0008169	C-methyltransferase activity	Molecular Function	0.0107756
GO:0015605	organophosphate ester transmembrane transporter activity	Molecular Function	0.000257873		GO:0046873	metal ion transmembrane transporter activity	Molecular Function	0.000727889		GO:0008271	secondary active sulfate transmembrane transporter activity	Molecular Function	0.0107756
GO:0015301	anion:anion antiporter activity	Molecular Function	0.000263749		GO:1901505	carbohydrate derivative transporter activity	Molecular Function	0.000728119		GO:0015116	sulfate transmembrane transporter activity	Molecular Function	0.0107756
GO:0005346	purine ribonucleotide transmembrane transporter activity	Molecular Function	0.000309675		GO:0005337	nucleoside transmembrane transporter activity	Molecular Function	0.00076746		GO:0017136	NAD-dependent histone deacetylase activity	Molecular Function	0.0107756
GO:0015216	purine nucleotide transmembrane transporter activity	Molecular Function	0.000309675		GO:0042578	phosphoric ester hydrolase activity	Molecular Function	0.00082948		GO:0034979	NAD-dependent protein deacetylase activity	Molecular Function	0.0107756
GO:0015238	drug transmembrane transporter activity	Molecular Function	0.000328163		GO:0017111	nucleoside-triphosphatase activity	Molecular Function	0.00109644		GO:0004812	aminoacyl-tRNA ligase activity	Molecular Function	0.0108777
GO:0090484	drug transporter activity	Molecular Function	0.000328163		GO:0016705	oxidoreductase activity, acting on paired donors, with incorporation or reduction of molecular oxygen	Molecular Function	0.00111653		GO:0016875	ligase activity, forming carbon-oxygen bonds	Molecular Function	0.0108777
GO:0017111	nucleoside-triphosphatase activity	Molecular Function	0.000443297		GO:0019902	phosphatase binding	Molecular Function	0.00119633		GO:0016876	ligase activity, forming aminoacyl-tRNA and related compounds	Molecular Function	0.0108777
GO:0030554	adenyl nucleotide binding	Molecular Function	0.000474653		GO:0016742	hydroxymethyl-, formyl- and related transferase activity	Molecular Function	0.0012113		GO:0042578	phosphoric ester hydrolase activity	Molecular Function	0.0113246
GO:0005337	nucleoside transmembrane transporter activity	Molecular Function	0.000480494		GO:0005267	potassium channel activity	Molecular Function	0.00139125		GO:0005253	anion channel activity	Molecular Function	0.0122181
GO:0032559	adenyl ribonucleotide binding	Molecular Function	0.000553866		GO:0005262	calcium channel activity	Molecular Function	0.00144504		GO:1901677	phosphate transmembrane transporter activity	Molecular Function	0.0129294
GO:1901682	sulfur compound transmembrane transporter activity	Molecular Function	0.000592775		GO:0005506	iron ion binding	Molecular Function	0.00152538		GO:0016646	oxidoreductase activity, acting on the CH-NH group of donors, NAD or NADP as acceptor	Molecular Function	0.0136012
GO:0000295	adenine nucleotide transmembrane transporter activity	Molecular Function	0.000810799		GO:0016462	pyrophosphatase activity	Molecular Function	0.00175707		GO:0050839	cell adhesion molecule binding	Molecular Function	0.0143437
GO:0005347	ATP transmembrane transporter activity	Molecular Function	0.000810799		GO:0005261	cation channel activity	Molecular Function	0.00180883		GO:0017111	nucleoside-triphosphatase activity	Molecular Function	0.0143656
GO:0015211	purine nucleoside transmembrane transporter activity	Molecular Function	0.000810799		GO:0050839	cell adhesion molecule binding	Molecular Function	0.00184623		GO:0016462	pyrophosphatase activity	Molecular Function	0.0147939
GO:1901505	carbohydrate derivative transporter activity	Molecular Function	0.000946882		GO:0015079	potassium ion transmembrane transporter activity	Molecular Function	0.00202587		GO:0004180	carboxypeptidase activity	Molecular Function	0.0151916
GO:0004872	receptor activity	Molecular Function	0.00101738		GO:0020037	heme binding	Molecular Function	0.00205479		GO:0051087	chaperone binding	Molecular Function	0.0151916
GO:0060089	molecular transducer activity	Molecular Function	0.00101738		GO:0045118	azole transporter activity	Molecular Function	0.00221378		GO:0015108	chloride transmembrane transporter activity	Molecular Function	0.0177818
GO:0019840	isoprenoid binding	Molecular Function	0.00120646		GO:1901474	azole transmembrane transporter activity	Molecular Function	0.00221378		GO:0016645	oxidoreductase activity, acting on the CH-NH group of donors	Molecular Function	0.0180942
GO:0015108	chloride transmembrane transporter activity	Molecular Function	0.00121796		GO:0015293	symporter activity	Molecular Function	0.00231788		GO:0016614	oxidoreductase activity, acting on CH-OH group of donors	Molecular Function	0.0184144
GO:0005501	retinoid binding	Molecular Function	0.00126574		GO:0072509	divalent inorganic cation transmembrane transporter activity	Molecular Function	0.00243974		GO:0004559	alpha-mannosidase activity	Molecular Function	0.018775
GO:0016918	retinal binding	Molecular Function	0.00126574		GO:0003993	acid phosphatase activity	Molecular Function	0.0026301		GO:0015923	mannosidase activity	Molecular Function	0.018775
GO:0016646	oxidoreductase activity, acting on the CH-NH group of donors, NAD or NADP as acceptor	Molecular Function	0.00136419		GO:0016791	phosphatase activity	Molecular Function	0.00266864		GO:0008013	beta-catenin binding	Molecular Function	0.019832
GO:0042887	amide transmembrane transporter activity	Molecular Function	0.00136419		GO:0016861	intramolecular oxidoreductase activity, interconverting aldoses and ketoses	Molecular Function	0.00283099		GO:0015318	inorganic solute uptake transmembrane transporter activity	Molecular Function	0.0205456
GO:0003774	motor activity	Molecular Function	0.00137413		GO:0016818	hydrolase activity, acting on acid anhydrides, in phosphorus-containing anhydrides	Molecular Function	0.00301956		GO:0015563	uptake transmembrane transporter activity	Molecular Function	0.0205456
GO:0016462	pyrophosphatase activity	Molecular Function	0.00139023		GO:0016817	hydrolase activity, acting on acid anhydrides	Molecular Function	0.00318178		GO:0004514	nicotinate-nucleotide diphosphorylase (carboxylating) activity	Molecular Function	0.0209091
GO:0004888	transmembrane signaling receptor activity	Molecular Function	0.00149653		GO:0004698	calcium-dependent protein kinase C activity	Molecular Function	0.0033609		GO:0004531	deoxyribonuclease II activity	Molecular Function	0.0209091
GO:0016849	phosphorus-oxygen lyase activity	Molecular Function	0.00151279		GO:0005502	11-cis retinal binding	Molecular Function	0.0033609		GO:0004969	histamine receptor activity	Molecular Function	0.0209091
GO:0030594	neurotransmitter receptor activity	Molecular Function	0.0015893		GO:0009931	calcium-dependent protein serine/threonine kinase activity	Molecular Function	0.0033609		GO:0005118	sevenless binding	Molecular Function	0.0209091
GO:0016645	oxidoreductase activity, acting on the CH-NH group of donors	Molecular Function	0.00162426		GO:0010857	calcium-dependent protein kinase activity	Molecular Function	0.0033609		GO:0005315	inorganic phosphate transmembrane transporter activity	Molecular Function	0.0209091
GO:0016818	hydrolase activity, acting on acid anhydrides, in phosphorus-containing anhydrides	Molecular Function	0.00194069		GO:0046906	tetrapyrrole binding	Molecular Function	0.00357427		GO:0005537	mannose binding	Molecular Function	0.0209091
GO:0003777	microtubule motor activity	Molecular Function	0.00198738		GO:0019205	nucleobase-containing compound kinase activity	Molecular Function	0.00359475		GO:0008158	hedgehog receptor activity	Molecular Function	0.0209091
GO:0005230	extracellular ligand-gated ion channel activity	Molecular Function	0.00202593		GO:0004497	monooxygenase activity	Molecular Function	0.00367069		GO:0008294	calcium- and calmodulin-responsive adenylate cyclase activity	Molecular Function	0.0209091
GO:0016817	hydrolase activity, acting on acid anhydrides	Molecular Function	0.00206622		GO:0016829	lyase activity	Molecular Function	0.00382694		GO:0009383	rRNA (cytosine-C5-)-methyltransferase activity	Molecular Function	0.0209091
GO:0016705	oxidoreductase activity, acting on paired donors, with incorporation or reduction of molecular oxygen	Molecular Function	0.00229924		GO:0016247	channel regulator activity	Molecular Function	0.00387214		GO:0015234	thiamine transmembrane transporter activity	Molecular Function	0.0209091
GO:0003924	GTPase activity	Molecular Function	0.00243113		GO:0004812	aminoacyl-tRNA ligase activity	Molecular Function	0.00408044		GO:0016175	superoxide-generating NADPH oxidase activity	Molecular Function	0.0209091
GO:0038023	signaling receptor activity	Molecular Function	0.00251499		GO:0016875	ligase activity, forming carbon-oxygen bonds	Molecular Function	0.00408044		GO:0016434	rRNA (cytosine) methyltransferase activity	Molecular Function	0.0209091
GO:0019001	guanyl nucleotide binding	Molecular Function	0.00252101		GO:0016876	ligase activity, forming aminoacyl-tRNA and related compounds	Molecular Function	0.00408044		GO:0030942	endoplasmic reticulum signal peptide binding	Molecular Function	0.0209091
GO:0008289	lipid binding	Molecular Function	0.00252626		GO:0016849	phosphorus-oxygen lyase activity	Molecular Function	0.00416141		GO:0072572	poly-ADP-D-ribose binding	Molecular Function	0.0209091
GO:0016247	channel regulator activity	Molecular Function	0.00254503		GO:0016788	hydrolase activity, acting on ester bonds	Molecular Function	0.00417827		GO:0005337	nucleoside transmembrane transporter activity	Molecular Function	0.0222291
GO:0004871	signal transducer activity	Molecular Function	0.00255142		GO:0019903	protein phosphatase binding	Molecular Function	0.0047287		GO:0008235	metalloexopeptidase activity	Molecular Function	0.0222291
GO:0005525	GTP binding	Molecular Function	0.00280205		GO:0016614	oxidoreductase activity, acting on CH-OH group of donors	Molecular Function	0.00474484		GO:0016818	hydrolase activity, acting on acid anhydrides, in phosphorus-containing anhydrides	Molecular Function	0.0223117
GO:0032561	guanyl ribonucleotide binding	Molecular Function	0.00323371		GO:0015085	calcium ion transmembrane transporter activity	Molecular Function	0.00514609		GO:0003777	microtubule motor activity	Molecular Function	0.0225275
GO:0009975	cyclase activity	Molecular Function	0.00344584		GO:0016616	oxidoreductase activity, acting on the CH-OH group of donors, NAD or NADP as acceptor	Molecular Function	0.00514609		GO:0016817	hydrolase activity, acting on acid anhydrides	Molecular Function	0.0232107
GO:0005310	dicarboxylic acid transmembrane transporter activity	Molecular Function	0.00356324		GO:0008013	beta-catenin binding	Molecular Function	0.00552343		GO:0008559	xenobiotic-transporting ATPase activity	Molecular Function	0.0240447
GO:0098772	molecular function regulator	Molecular Function	0.00384476		GO:0015238	drug transmembrane transporter activity	Molecular Function	0.00584409		GO:0042910	xenobiotic transporter activity	Molecular Function	0.0240447
GO:0005342	organic acid transmembrane transporter activity	Molecular Function	0.00405208		GO:0090484	drug transporter activity	Molecular Function	0.00584409		GO:0015114	phosphate ion transmembrane transporter activity	Molecular Function	0.0243193
GO:0016407	acetyltransferase activity	Molecular Function	0.00405208		GO:0008289	lipid binding	Molecular Function	0.00593827		GO:0005506	iron ion binding	Molecular Function	0.0244782
GO:0046943	carboxylic acid transmembrane transporter activity	Molecular Function	0.00405208		GO:0015077	monovalent inorganic cation transmembrane transporter activity	Molecular Function	0.00614054		GO:0001540	beta-amyloid binding	Molecular Function	0.0269835
GO:0015294	solute:cation symporter activity	Molecular Function	0.00441864		GO:0004180	carboxypeptidase activity	Molecular Function	0.00665257		GO:0004715	non-membrane spanning protein tyrosine kinase activity	Molecular Function	0.0269835
GO:0008013	beta-catenin binding	Molecular Function	0.00480951		GO:0015318	inorganic solute uptake transmembrane transporter activity	Molecular Function	0.00705554		GO:0016491	oxidoreductase activity	Molecular Function	0.0275289
GO:0003824	catalytic activity	Molecular Function	0.00495644		GO:0015563	uptake transmembrane transporter activity	Molecular Function	0.00705554		GO:0005342	organic acid transmembrane transporter activity	Molecular Function	0.027854
GO:0043492	ATPase activity, coupled to movement of substances	Molecular Function	0.0051005		GO:0009975	cyclase activity	Molecular Function	0.007859		GO:0016407	acetyltransferase activity	Molecular Function	0.027854
GO:0045118	azole transporter activity	Molecular Function	0.00537461		GO:0016820	hydrolase activity, acting on acid anhydrides, catalyzing transmembrane movement of substances	Molecular Function	0.0080805		GO:0046943	carboxylic acid transmembrane transporter activity	Molecular Function	0.027854
GO:1901474	azole transmembrane transporter activity	Molecular Function	0.00537461		GO:0042626	ATPase activity, coupled to transmembrane movement of substances	Molecular Function	0.0080805		GO:0016840	carbon-nitrogen lyase activity	Molecular Function	0.029542
GO:0004497	monooxygenase activity	Molecular Function	0.00544111		GO:0035591	signaling adaptor activity	Molecular Function	0.00821959		GO:0017171	serine hydrolase activity	Molecular Function	0.0297071
GO:0045296	cadherin binding	Molecular Function	0.00580657		GO:0015114	phosphate ion transmembrane transporter activity	Molecular Function	0.00863442		GO:0008649	rRNA methyltransferase activity	Molecular Function	0.0299799
GO:0004674	protein serine/threonine kinase activity	Molecular Function	0.00587364		GO:0015103	inorganic anion transmembrane transporter activity	Molecular Function	0.00864441		GO:0015197	peptide transporter activity	Molecular Function	0.0299799
GO:0016829	lyase activity	Molecular Function	0.00607899		GO:0015399	primary active transmembrane transporter activity	Molecular Function	0.00928878		GO:0051879	Hsp90 protein binding	Molecular Function	0.0299799
GO:0022839	ion gated channel activity	Molecular Function	0.00667868		GO:0015405	P-P-bond-hydrolysis-driven transmembrane transporter activity	Molecular Function	0.00928878		GO:1904680	peptide transmembrane transporter activity	Molecular Function	0.0299799
GO:0004383	guanylate cyclase activity	Molecular Function	0.00670496		GO:0043492	ATPase activity, coupled to movement of substances	Molecular Function	0.00928878		GO:0070851	growth factor receptor binding	Molecular Function	0.0307094
GO:0005452	inorganic anion exchanger activity	Molecular Function	0.00671432		GO:1901682	sulfur compound transmembrane transporter activity	Molecular Function	0.00980333		GO:0005216	ion channel activity	Molecular Function	0.0311805
GO:0005502	11-cis retinal binding	Molecular Function	0.00671432		GO:0050661	NADP binding	Molecular Function	0.010452		GO:0008080	N-acetyltransferase activity	Molecular Function	0.0334048
GO:0008510	sodium:bicarbonate symporter activity	Molecular Function	0.00671432		GO:0005057	receptor signaling protein activity	Molecular Function	0.0112503		GO:0022890	inorganic cation transmembrane transporter activity	Molecular Function	0.0339668
GO:0010485	H4 histone acetyltransferase activity	Molecular Function	0.00671432		GO:0099516	ion antiporter activity	Molecular Function	0.0112503		GO:0022838	substrate-specific channel activity	Molecular Function	0.0362774
GO:0015180	L-alanine transmembrane transporter activity	Molecular Function	0.00671432		GO:0035091	phosphatidylinositol binding	Molecular Function	0.0115537		GO:0005261	cation channel activity	Molecular Function	0.0364859
GO:0016404	15-hydroxyprostaglandin dehydrogenase (NAD+) activity	Molecular Function	0.00671432		GO:0003810	protein-glutamine gamma-glutamyltransferase activity	Molecular Function	0.0119348		GO:0004540	ribonuclease activity	Molecular Function	0.0368381
GO:0019531	oxalate transmembrane transporter activity	Molecular Function	0.00671432		GO:0005025	transforming growth factor beta receptor activity, type I	Molecular Function	0.0119348		GO:0008236	serine-type peptidase activity	Molecular Function	0.0383438
GO:0022858	alanine transmembrane transporter activity	Molecular Function	0.00671432		GO:0005501	retinoid binding	Molecular Function	0.0119348		GO:0045296	cadherin binding	Molecular Function	0.0387994
GO:0005506	iron ion binding	Molecular Function	0.00766355		GO:0008327	methyl-CpG binding	Molecular Function	0.0119348		GO:0015932	nucleobase-containing compound transmembrane transporter activity	Molecular Function	0.0396324
GO:0016301	kinase activity	Molecular Function	0.0078142		GO:0015101	organic cation transmembrane transporter activity	Molecular Function	0.0119348		GO:0000295	adenine nucleotide transmembrane transporter activity	Molecular Function	0.0400987
GO:0019870	potassium channel inhibitor activity	Molecular Function	0.008349		GO:0016918	retinal binding	Molecular Function	0.0119348		GO:0005347	ATP transmembrane transporter activity	Molecular Function	0.0400987
GO:0016820	hydrolase activity, acting on acid anhydrides, catalyzing transmembrane movement of substances	Molecular Function	0.00860072		GO:0043024	ribosomal small subunit binding	Molecular Function	0.0119348		GO:0015211	purine nucleoside transmembrane transporter activity	Molecular Function	0.0400987
GO:0042626	ATPase activity, coupled to transmembrane movement of substances	Molecular Function	0.00860072		GO:0005310	dicarboxylic acid transmembrane transporter activity	Molecular Function	0.0120375		GO:0016820	hydrolase activity, acting on acid anhydrides, catalyzing transmembrane movement of substances	Molecular Function	0.0404493
GO:0003993	acid phosphatase activity	Molecular Function	0.00867672		GO:0004721	phosphoprotein phosphatase activity	Molecular Function	0.0124036		GO:0042626	ATPase activity, coupled to transmembrane movement of substances	Molecular Function	0.0404493
GO:0015399	primary active transmembrane transporter activity	Molecular Function	0.0100686		GO:0030170	pyridoxal phosphate binding	Molecular Function	0.0128872		GO:0005158	insulin receptor binding	Molecular Function	0.0429655
GO:0015405	P-P-bond-hydrolysis-driven transmembrane transporter activity	Molecular Function	0.0100686		GO:0005543	phospholipid binding	Molecular Function	0.013336		GO:0005159	insulin-like growth factor receptor binding	Molecular Function	0.0429655
GO:0008080	N-acetyltransferase activity	Molecular Function	0.0105333		GO:0005342	organic acid transmembrane transporter activity	Molecular Function	0.0134845		GO:0015106	bicarbonate transmembrane transporter activity	Molecular Function	0.0429655
GO:0008200	ion channel inhibitor activity	Molecular Function	0.0114467		GO:0046943	carboxylic acid transmembrane transporter activity	Molecular Function	0.0134845		GO:0016841	ammonia-lyase activity	Molecular Function	0.0429655
GO:0016248	channel inhibitor activity	Molecular Function	0.0114467		GO:0030674	protein binding, bridging	Molecular Function	0.015379		GO:0045503	dynein light chain binding	Molecular Function	0.0429655
GO:0042578	phosphoric ester hydrolase activity	Molecular Function	0.0114679		GO:0015297	antiporter activity	Molecular Function	0.0154066		GO:0070569	uridylyltransferase activity	Molecular Function	0.0429655
GO:0016796	exonuclease activity, active with either ribo- or deoxyribonucleic acids and producing 5'-phosphomonoesters	Molecular Function	0.0128328		GO:0008092	cytoskeletal protein binding	Molecular Function	0.015609		GO:0015399	primary active transmembrane transporter activity	Molecular Function	0.0448564
GO:0016787	hydrolase activity	Molecular Function	0.0131766		GO:0042887	amide transmembrane transporter activity	Molecular Function	0.015781		GO:0015405	P-P-bond-hydrolysis-driven transmembrane transporter activity	Molecular Function	0.0448564
GO:0016868	intramolecular transferase activity, phosphotransferases	Molecular Function	0.0137109		GO:0043014	alpha-tubulin binding	Molecular Function	0.015781		GO:0043492	ATPase activity, coupled to movement of substances	Molecular Function	0.0448564
GO:0051087	chaperone binding	Molecular Function	0.01377		GO:0015171	amino acid transmembrane transporter activity	Molecular Function	0.0161713		GO:0051020	GTPase binding	Molecular Function	0.0450439
GO:0019843	rRNA binding	Molecular Function	0.0138539		GO:0004702	receptor signaling protein serine/threonine kinase activity	Molecular Function	0.0166723		GO:0015215	nucleotide transmembrane transporter activity	Molecular Function	0.0479496
GO:0016773	phosphotransferase activity, alcohol group as acceptor	Molecular Function	0.015246		GO:0009881	photoreceptor activity	Molecular Function	0.0166723		GO:0050660	flavin adenine dinucleotide binding	Molecular Function	0.0480581
GO:0008649	rRNA methyltransferase activity	Molecular Function	0.0152706		GO:0048037	cofactor binding	Molecular Function	0.0171882		GO:0005346	purine ribonucleotide transmembrane transporter activity	Molecular Function	0.0486004
GO:0015197	peptide transporter activity	Molecular Function	0.0152706		GO:0016491	oxidoreductase activity	Molecular Function	0.0209845		GO:0015216	purine nucleotide transmembrane transporter activity	Molecular Function	0.0486004
GO:0032036	myosin heavy chain binding	Molecular Function	0.0152706		GO:0004559	alpha-mannosidase activity	Molecular Function	0.0212441		GO:0072348	sulfur compound transport	Biological Process	3.44939e-05
GO:1904680	peptide transmembrane transporter activity	Molecular Function	0.0152706		GO:0015923	mannosidase activity	Molecular Function	0.0212441		GO:0006898	receptor-mediated endocytosis	Biological Process	6.43333e-05
GO:0016791	phosphatase activity	Molecular Function	0.0162236		GO:0004181	metallocarboxypeptidase activity	Molecular Function	0.0217321		GO:0009084	glutamine family amino acid biosynthetic process	Biological Process	8.29932e-05
GO:0005085	guanyl-nucleotide exchange factor activity	Molecular Function	0.0162639		GO:0004383	guanylate cyclase activity	Molecular Function	0.0217321		GO:0030031	cell projection assembly	Biological Process	0.000124402
GO:0015171	amino acid transmembrane transporter activity	Molecular Function	0.0165579		GO:0004725	protein tyrosine phosphatase activity	Molecular Function	0.0222593		GO:0043588	skin development	Biological Process	0.000392375
GO:0015459	potassium channel regulator activity	Molecular Function	0.0165579		GO:0004061	arylformamidase activity	Molecular Function	0.0224484		GO:0007018	microtubule-based movement	Biological Process	0.000423243
GO:0015298	solute:cation antiporter activity	Molecular Function	0.0190271		GO:0004169	dolichyl-phosphate-mannose-protein mannosyltransferase activity	Molecular Function	0.0224484		GO:0006164	purine nucleotide biosynthetic process	Biological Process	0.000484697
GO:0016788	hydrolase activity, acting on ester bonds	Molecular Function	0.0191144		GO:0004514	nicotinate-nucleotide diphosphorylase (carboxylating) activity	Molecular Function	0.0224484		GO:0044782	cilium organization	Biological Process	0.000554829
GO:0005251	delayed rectifier potassium channel activity	Molecular Function	0.0196141		GO:0004531	deoxyribonuclease II activity	Molecular Function	0.0224484		GO:0022405	hair cycle process	Biological Process	0.000640831
GO:0015299	solute:proton antiporter activity	Molecular Function	0.0196141		GO:0004591	oxoglutarate dehydrogenase (succinyl-transferring) activity	Molecular Function	0.0224484		GO:0009165	nucleotide biosynthetic process	Biological Process	0.000725515
GO:0022840	leak channel activity	Molecular Function	0.0196141		GO:0005068	transmembrane receptor protein tyrosine kinase adaptor activity	Molecular Function	0.0224484		GO:1901293	nucleoside phosphate biosynthetic process	Biological Process	0.000725515
GO:0022841	potassium ion leak channel activity	Molecular Function	0.0196141		GO:0005118	sevenless binding	Molecular Function	0.0224484		GO:0001942	hair follicle development	Biological Process	0.000829054
GO:0022842	narrow pore channel activity	Molecular Function	0.0196141		GO:0005315	inorganic phosphate transmembrane transporter activity	Molecular Function	0.0224484		GO:0098773	skin epidermis development	Biological Process	0.000829054
GO:0043167	ion binding	Molecular Function	0.0204307		GO:0008294	calcium- and calmodulin-responsive adenylate cyclase activity	Molecular Function	0.0224484		GO:0044281	small molecule metabolic process	Biological Process	0.000943865
GO:0042802	identical protein binding	Molecular Function	0.0206753		GO:0015218	pyrimidine nucleotide transmembrane transporter activity	Molecular Function	0.0224484		GO:0022404	molting cycle process	Biological Process	0.00102462
GO:0019205	nucleobase-containing compound kinase activity	Molecular Function	0.0224406		GO:0015234	thiamine transmembrane transporter activity	Molecular Function	0.0224484		GO:0048259	regulation of receptor-mediated endocytosis	Biological Process	0.00105282
GO:0015179	L-amino acid transmembrane transporter activity	Molecular Function	0.0228691		GO:0016408	C-acyltransferase activity	Molecular Function	0.0224484		GO:0060271	cilium morphogenesis	Biological Process	0.00107742
GO:0015296	anion:cation symporter activity	Molecular Function	0.0228691		GO:0016453	C-acetyltransferase activity	Molecular Function	0.0224484		GO:0008544	epidermis development	Biological Process	0.00127726
GO:0004300	enoyl-CoA hydratase activity	Molecular Function	0.0230601		GO:0050321	tau-protein kinase activity	Molecular Function	0.0224484		GO:0042633	hair cycle	Biological Process	0.00139139
GO:0005025	transforming growth factor beta receptor activity, type I	Molecular Function	0.0230601		GO:0052629	phosphatidylinositol-3,5-bisphosphate 3-phosphatase activity	Molecular Function	0.0224484		GO:0002092	positive regulation of receptor internalization	Biological Process	0.00141217
GO:0008169	C-methyltransferase activity	Molecular Function	0.0230601		GO:0098772	molecular function regulator	Molecular Function	0.0230806		GO:1901564	organonitrogen compound metabolic process	Biological Process	0.00153727
GO:0008271	secondary active sulfate transmembrane transporter activity	Molecular Function	0.0230601		GO:0005546	phosphatidylinositol-4,5-bisphosphate binding	Molecular Function	0.0233616		GO:0001738	morphogenesis of a polarized epithelium	Biological Process	0.0015705
GO:0015101	organic cation transmembrane transporter activity	Molecular Function	0.0230601		GO:0005216	ion channel activity	Molecular Function	0.0235271		GO:0072522	purine-containing compound biosynthetic process	Biological Process	0.00177532
GO:0015116	sulfate transmembrane transporter activity	Molecular Function	0.0230601		GO:0001784	phosphotyrosine binding	Molecular Function	0.0237695		GO:0003341	cilium movement	Biological Process	0.00209272
GO:0043024	ribosomal small subunit binding	Molecular Function	0.0230601		GO:0005070	SH3/SH2 adaptor activity	Molecular Function	0.0237695		GO:0018149	peptide cross-linking	Biological Process	0.00212258
GO:0048027	mRNA 5'-UTR binding	Molecular Function	0.0230601		GO:0050662	coenzyme binding	Molecular Function	0.0246911		GO:0051238	sequestering of metal ion	Biological Process	0.00212258
GO:0004672	protein kinase activity	Molecular Function	0.0248066		GO:0019842	vitamin binding	Molecular Function	0.0247453		GO:0007212	dopamine receptor signaling pathway	Biological Process	0.0025111
GO:0004983	neuropeptide Y receptor activity	Molecular Function	0.0254657		GO:0004697	protein kinase C activity	Molecular Function	0.0265163		GO:1901607	alpha-amino acid biosynthetic process	Biological Process	0.00258941
GO:0016668	oxidoreductase activity, acting on a sulfur group of donors, NAD(P) as acceptor	Molecular Function	0.0258532		GO:0005246	calcium channel regulator activity	Molecular Function	0.0265163		GO:0016192	vesicle-mediated transport	Biological Process	0.00266484
GO:0050839	cell adhesion molecule binding	Molecular Function	0.0260353		GO:0015174	basic amino acid transmembrane transporter activity	Molecular Function	0.0265163		GO:0009152	purine ribonucleotide biosynthetic process	Biological Process	0.00289647
GO:0008296	3'-5'-exodeoxyribonuclease activity	Molecular Function	0.0272412		GO:0016231	beta-N-acetylglucosaminidase activity	Molecular Function	0.0265163		GO:0019318	hexose metabolic process	Biological Process	0.00289647
GO:0016742	hydroxymethyl-, formyl- and related transferase activity	Molecular Function	0.0272412		GO:0016615	malate dehydrogenase activity	Molecular Function	0.0265163		GO:0098771	inorganic ion homeostasis	Biological Process	0.00305228
GO:0008066	glutamate receptor activity	Molecular Function	0.0276931		GO:0017017	MAP kinase tyrosine/serine/threonine phosphatase activity	Molecular Function	0.0265163		GO:0002090	regulation of receptor internalization	Biological Process	0.00312114
GO:0042623	ATPase activity, coupled	Molecular Function	0.0299614		GO:0008235	metalloexopeptidase activity	Molecular Function	0.0274593		GO:0015758	glucose transport	Biological Process	0.00312114
GO:0015662	ATPase activity, coupled to transmembrane movement of ions, phosphorylative mechanism	Molecular Function	0.0313288		GO:0022838	substrate-specific channel activity	Molecular Function	0.0276765		GO:0048260	positive regulation of receptor-mediated endocytosis	Biological Process	0.00312114
GO:0043565	sequence-specific DNA binding	Molecular Function	0.031782		GO:0051020	GTPase binding	Molecular Function	0.0303151		GO:0008652	cellular amino acid biosynthetic process	Biological Process	0.00314972
GO:0008020	G-protein coupled photoreceptor activity	Molecular Function	0.0337592		GO:0060090	binding, bridging	Molecular Function	0.0328144		GO:0021904	dorsal/ventral neural tube patterning	Biological Process	0.00328542
GO:0015271	outward rectifier potassium channel activity	Molecular Function	0.0337592		GO:0004563	beta-N-acetylhexosaminidase activity	Molecular Function	0.0337706		GO:0030030	cell projection organization	Biological Process	0.00368654
GO:0004531	deoxyribonuclease II activity	Molecular Function	0.0356039		GO:0005003	ephrin receptor activity	Molecular Function	0.0337706		GO:0007538	primary sex determination	Biological Process	0.00370736
GO:0004573	mannosyl-oligosaccharide glucosidase activity	Molecular Function	0.0356039		GO:0032036	myosin heavy chain binding	Molecular Function	0.0337706		GO:0007542	primary sex determination, germ-line	Biological Process	0.00370736
GO:0004735	pyrroline-5-carboxylate reductase activity	Molecular Function	0.0356039		GO:0015179	L-amino acid transmembrane transporter activity	Molecular Function	0.0339599		GO:0007621	negative regulation of female receptivity	Biological Process	0.00370736
GO:0004830	tryptophan-tRNA ligase activity	Molecular Function	0.0356039		GO:0045309	protein phosphorylated amino acid binding	Molecular Function	0.0339599		GO:0008272	sulfate transport	Biological Process	0.00370736
GO:0004969	histamine receptor activity	Molecular Function	0.0356039		GO:0016407	acetyltransferase activity	Molecular Function	0.0347092		GO:0019532	oxalate transport	Biological Process	0.00370736
GO:0005280	hydrogen:amino acid symporter activity	Molecular Function	0.0356039		GO:0019904	protein domain specific binding	Molecular Function	0.0372998		GO:0031424	keratinization	Biological Process	0.00370736
GO:0005416	cation:amino acid symporter activity	Molecular Function	0.0356039		GO:0022843	voltage-gated cation channel activity	Molecular Function	0.0375816		GO:0034776	response to histamine	Biological Process	0.00370736
GO:0008158	hedgehog receptor activity	Molecular Function	0.0356039		GO:0016874	ligase activity	Molecular Function	0.0418249		GO:0045434	negative regulation of female receptivity, post-mating	Biological Process	0.00370736
GO:0008294	calcium- and calmodulin-responsive adenylate cyclase activity	Molecular Function	0.0356039		GO:0004519	endonuclease activity	Molecular Function	0.0445875		GO:0050667	homocysteine metabolic process	Biological Process	0.00370736
GO:0009383	rRNA (cytosine-C5-)-methyltransferase activity	Molecular Function	0.0356039		GO:0005244	voltage-gated ion channel activity	Molecular Function	0.044685		GO:0050891	multicellular organismal water homeostasis	Biological Process	0.00370736
GO:0015173	aromatic amino acid transmembrane transporter activity	Molecular Function	0.0356039		GO:0022832	voltage-gated channel activity	Molecular Function	0.044685		GO:0051084	'de novo' posttranslational protein folding	Biological Process	0.00370736
GO:0015193	L-proline transmembrane transporter activity	Molecular Function	0.0356039		GO:0005509	calcium ion binding	Molecular Function	0.0455396		GO:0051085	chaperone mediated protein folding requiring cofactor	Biological Process	0.00370736
GO:0015196	L-tryptophan transmembrane transporter activity	Molecular Function	0.0356039		GO:0005085	guanyl-nucleotide exchange factor activity	Molecular Function	0.0456641		GO:0070268	cornification	Biological Process	0.00370736
GO:0015218	pyrimidine nucleotide transmembrane transporter activity	Molecular Function	0.0356039		GO:0015078	hydrogen ion transmembrane transporter activity	Molecular Function	0.0461977		GO:0071420	cellular response to histamine	Biological Process	0.00370736
GO:0015234	thiamine transmembrane transporter activity	Molecular Function	0.0356039		GO:0005245	voltage-gated calcium channel activity	Molecular Function	0.0464772		GO:1902358	sulfate transmembrane transport	Biological Process	0.00370736
GO:0016175	superoxide-generating NADPH oxidase activity	Molecular Function	0.0356039		GO:0008020	G-protein coupled photoreceptor activity	Molecular Function	0.0464772		GO:0055082	cellular chemical homeostasis	Biological Process	0.00377224
GO:0016263	glycoprotein-N-acetylgalactosamine 3-beta-galactosyltransferase activity	Molecular Function	0.0356039		GO:0005545	1-phosphatidylinositol binding	Molecular Function	0.0471816		GO:0045807	positive regulation of endocytosis	Biological Process	0.00377562
GO:0016312	inositol bisphosphate phosphatase activity	Molecular Function	0.0356039		GO:0015106	bicarbonate transmembrane transporter activity	Molecular Function	0.0471816		GO:0035082	axoneme assembly	Biological Process	0.00410763
GO:0016408	C-acyltransferase activity	Molecular Function	0.0356039		GO:0016639	oxidoreductase activity, acting on the CH-NH2 group of donors, NAD or NADP as acceptor	Molecular Function	0.0471816		GO:0006873	cellular ion homeostasis	Biological Process	0.00416922
GO:0016434	rRNA (cytosine) methyltransferase activity	Molecular Function	0.0356039		GO:0019798	procollagen-proline dioxygenase activity	Molecular Function	0.0471816		GO:0072524	pyridine-containing compound metabolic process	Biological Process	0.00425257
GO:0016435	rRNA (guanine) methyltransferase activity	Molecular Function	0.0356039		GO:0019840	isoprenoid binding	Molecular Function	0.0471816		GO:0001737	establishment of imaginal disc-derived wing hair orientation	Biological Process	0.00430194
GO:0016453	C-acetyltransferase activity	Molecular Function	0.0356039		GO:0030159	receptor signaling complex scaffold activity	Molecular Function	0.0471816		GO:0001578	microtubule bundle formation	Biological Process	0.00449556
GO:0016774	phosphotransferase activity, carboxyl group as acceptor	Molecular Function	0.0356039		GO:0030976	thiamine pyrophosphate binding	Molecular Function	0.0471816		GO:0045184	establishment of protein localization	Biological Process	0.0046838
GO:0016822	hydrolase activity, acting on acid carbon-carbon bonds	Molecular Function	0.0356039		GO:0033549	MAP kinase phosphatase activity	Molecular Function	0.0471816		GO:0015031	protein transport	Biological Process	0.00493788
GO:0016823	hydrolase activity, acting on acid carbon-carbon bonds, in ketonic substances	Molecular Function	0.0356039		GO:0045503	dynein light chain binding	Molecular Function	0.0471816		GO:0021532	neural tube patterning	Biological Process	0.00543035
GO:0030621	U4 snRNA binding	Molecular Function	0.0356039		GO:0005088	Ras guanyl-nucleotide exchange factor activity	Molecular Function	0.0494048		GO:0051208	sequestering of calcium ion	Biological Process	0.00543035
GO:0030942	endoplasmic reticulum signal peptide binding	Molecular Function	0.0356039		GO:0030695	GTPase regulator activity	Molecular Function	0.0499352		GO:0051282	regulation of sequestering of calcium ion	Biological Process	0.00543035
GO:0043998	H2A histone acetyltransferase activity	Molecular Function	0.0356039		GO:0007018	microtubule-based movement	Biological Process	1.54246e-07		GO:0019362	pyridine nucleotide metabolic process	Biological Process	0.00546315
GO:0035091	phosphatidylinositol binding	Molecular Function	0.0385383		GO:0044281	small molecule metabolic process	Biological Process	2.37638e-06		GO:0046496	nicotinamide nucleotide metabolic process	Biological Process	0.00546315
GO:0016616	oxidoreductase activity, acting on the CH-OH group of donors, NAD or NADP as acceptor	Molecular Function	0.0386632		GO:0030030	cell projection organization	Biological Process	1.01882e-05		GO:0048871	multicellular organismal homeostasis	Biological Process	0.00561176
GO:0016887	ATPase activity	Molecular Function	0.0394577		GO:0034762	regulation of transmembrane transport	Biological Process	3.20031e-05		GO:0009611	response to wounding	Biological Process	0.0056671
GO:0004930	G-protein coupled receptor activity	Molecular Function	0.0398989		GO:0018149	peptide cross-linking	Biological Process	5.97894e-05		GO:0001736	establishment of planar polarity	Biological Process	0.00567054
GO:0001968	fibronectin binding	Molecular Function	0.0401669		GO:0006928	movement of cell or subcellular component	Biological Process	9.8058e-05		GO:0007164	establishment of tissue polarity	Biological Process	0.00567054
GO:0022853	active ion transmembrane transporter activity	Molecular Function	0.0401669		GO:0048749	compound eye development	Biological Process	0.000110868		GO:0009117	nucleotide metabolic process	Biological Process	0.00572371
GO:0042562	hormone binding	Molecular Function	0.0401669		GO:0001737	establishment of imaginal disc-derived wing hair orientation	Biological Process	0.000115755		GO:0050801	ion homeostasis	Biological Process	0.0063007
GO:0043014	alpha-tubulin binding	Molecular Function	0.0401669		GO:0045117	azole transport	Biological Process	0.000180584		GO:0002028	regulation of sodium ion transport	Biological Process	0.0064534
GO:0005254	chloride channel activity	Molecular Function	0.0413144		GO:0030031	cell projection assembly	Biological Process	0.000181502		GO:0010827	regulation of glucose transport	Biological Process	0.0064534
GO:0016614	oxidoreductase activity, acting on CH-OH group of donors	Molecular Function	0.0417777		GO:0006816	calcium ion transport	Biological Process	0.000197264		GO:0006098	pentose-phosphate shunt	Biological Process	0.00660779
GO:0019842	vitamin binding	Molecular Function	0.0417777		GO:0034765	regulation of ion transmembrane transport	Biological Process	0.00022383		GO:0010155	regulation of proton transport	Biological Process	0.00660779
GO:0043178	alcohol binding	Molecular Function	0.0426611		GO:0009165	nucleotide biosynthetic process	Biological Process	0.00022513		GO:0021511	spinal cord patterning	Biological Process	0.00660779
GO:0015081	sodium ion transmembrane transporter activity	Molecular Function	0.0427137		GO:1901293	nucleoside phosphate biosynthetic process	Biological Process	0.00022513		GO:0021513	spinal cord dorsal/ventral patterning	Biological Process	0.00660779
GO:0022824	transmitter-gated ion channel activity	Molecular Function	0.0430647		GO:0006520	cellular amino acid metabolic process	Biological Process	0.000234921		GO:0072337	modified amino acid transport	Biological Process	0.00660779
GO:0022835	transmitter-gated channel activity	Molecular Function	0.0430647		GO:0001738	morphogenesis of a polarized epithelium	Biological Process	0.000243832		GO:1900027	regulation of ruffle assembly	Biological Process	0.00660779
GO:0004721	phosphoprotein phosphatase activity	Molecular Function	0.0446952		GO:0001736	establishment of planar polarity	Biological Process	0.000267314		GO:0001539	cilium or flagellum-dependent cell motility	Biological Process	0.00663786
GO:0030674	protein binding, bridging	Molecular Function	0.0455406		GO:0003341	cilium movement	Biological Process	0.000267314		GO:0060285	cilium-dependent cell motility	Biological Process	0.00663786
GO:0008144	drug binding	Molecular Function	0.0457455		GO:0007164	establishment of tissue polarity	Biological Process	0.000267314		GO:0006753	nucleoside phosphate metabolic process	Biological Process	0.00676752
GO:0005086	ARF guanyl-nucleotide exchange factor activity	Molecular Function	0.046456		GO:0006873	cellular ion homeostasis	Biological Process	0.00033766		GO:0055080	cation homeostasis	Biological Process	0.00697234
GO:0005451	monovalent cation:proton antiporter activity	Molecular Function	0.046456		GO:0032409	regulation of transporter activity	Biological Process	0.000348677		GO:0030003	cellular cation homeostasis	Biological Process	0.00786995
GO:0015385	sodium:proton antiporter activity	Molecular Function	0.046456		GO:0051283	negative regulation of sequestering of calcium ion	Biological Process	0.000429125		GO:0022612	gland morphogenesis	Biological Process	0.00790619
GO:0000175	3'-5'-exoribonuclease activity	Molecular Function	0.0475072		GO:0072522	purine-containing compound biosynthetic process	Biological Process	0.00044048		GO:0006928	movement of cell or subcellular component	Biological Process	0.00815739
GO:0009881	photoreceptor activity	Molecular Function	0.0475072		GO:0030859	polarized epithelial cell differentiation	Biological Process	0.000449704		GO:0006733	oxidoreduction coenzyme metabolic process	Biological Process	0.00847305
GO:0015491	cation:cation antiporter activity	Molecular Function	0.0475072		GO:0000902	cell morphogenesis	Biological Process	0.000457907		GO:0072376	protein activation cascade	Biological Process	0.00877789
GO:0042805	actinin binding	Molecular Function	0.0475072		GO:0006098	pentose-phosphate shunt	Biological Process	0.000497209		GO:0044262	cellular carbohydrate metabolic process	Biological Process	0.00878046
GO:0004697	protein kinase C activity	Molecular Function	0.0495882		GO:0010155	regulation of proton transport	Biological Process	0.000497209		GO:0010906	regulation of glucose metabolic process	Biological Process	0.00979855
GO:0004826	phenylalanine-tRNA ligase activity	Molecular Function	0.0495882		GO:0048869	cellular developmental process	Biological Process	0.000500449		GO:0035152	regulation of tube architecture, open tracheal system	Biological Process	0.00999928
GO:0005326	neurotransmitter transporter activity	Molecular Function	0.0495882		GO:0070838	divalent metal ion transport	Biological Process	0.00051329		GO:0006520	cellular amino acid metabolic process	Biological Process	0.0101008
GO:0008559	xenobiotic-transporting ATPase activity	Molecular Function	0.0495882		GO:0072511	divalent inorganic cation transport	Biological Process	0.00051329		GO:0009260	ribonucleotide biosynthetic process	Biological Process	0.0101498
GO:0015174	basic amino acid transmembrane transporter activity	Molecular Function	0.0495882		GO:0019752	carboxylic acid metabolic process	Biological Process	0.00058755		GO:0046390	ribose phosphate biosynthetic process	Biological Process	0.0101498
GO:0016231	beta-N-acetylglucosaminidase activity	Molecular Function	0.0495882		GO:0008377	light-induced release of internally sequestered calcium ion	Biological Process	0.000607972		GO:0006182	cGMP biosynthetic process	Biological Process	0.0112751
GO:0035198	miRNA binding	Molecular Function	0.0495882		GO:0033173	calcineurin-NFAT signaling cascade	Biological Process	0.000607972		GO:0030574	collagen catabolic process	Biological Process	0.0112751
GO:0042910	xenobiotic transporter activity	Molecular Function	0.0495882		GO:0006164	purine nucleotide biosynthetic process	Biological Process	0.000611255		GO:0045571	negative regulation of imaginal disc growth	Biological Process	0.0112751
GO:0006873	cellular ion homeostasis	Biological Process	2.61954e-07		GO:0022898	regulation of transmembrane transporter activity	Biological Process	0.00065335		GO:0060281	regulation of oocyte development	Biological Process	0.0112751
GO:0030003	cellular cation homeostasis	Biological Process	4.67987e-07		GO:0098771	inorganic ion homeostasis	Biological Process	0.000666386		GO:0097178	ruffle assembly	Biological Process	0.0112751
GO:0050801	ion homeostasis	Biological Process	1.35132e-06		GO:0030003	cellular cation homeostasis	Biological Process	0.000691104		GO:0019751	polyol metabolic process	Biological Process	0.0122011
GO:0055080	cation homeostasis	Biological Process	1.38423e-06		GO:0055082	cellular chemical homeostasis	Biological Process	0.000755282		GO:0006013	mannose metabolic process	Biological Process	0.0131104
GO:0055082	cellular chemical homeostasis	Biological Process	1.45377e-06		GO:0016056	rhodopsin mediated signaling pathway	Biological Process	0.00081526		GO:0008377	light-induced release of internally sequestered calcium ion	Biological Process	0.0131104
GO:0098771	inorganic ion homeostasis	Biological Process	1.53064e-06		GO:0048104	establishment of body hair or bristle planar orientation	Biological Process	0.00081526		GO:0010669	epithelial structure maintenance	Biological Process	0.0131104
GO:0034762	regulation of transmembrane transport	Biological Process	2.3847e-06		GO:0007200	phospholipase C-activating G-protein coupled receptor signaling pathway	Biological Process	0.000831359		GO:0030238	male sex determination	Biological Process	0.0131104
GO:0034765	regulation of ion transmembrane transport	Biological Process	8.85369e-06		GO:0035089	establishment of apical/basal cell polarity	Biological Process	0.000831359		GO:0031069	hair follicle morphogenesis	Biological Process	0.0131104
GO:0006875	cellular metal ion homeostasis	Biological Process	1.04638e-05		GO:0035332	positive regulation of hippo signaling	Biological Process	0.000831359		GO:0039022	pronephric duct development	Biological Process	0.0131104
GO:0009084	glutamine family amino acid biosynthetic process	Biological Process	1.13426e-05		GO:0090162	establishment of epithelial cell polarity	Biological Process	0.000831359		GO:0046008	regulation of female receptivity, post-mating	Biological Process	0.0131104
GO:0072348	sulfur compound transport	Biological Process	1.62864e-05		GO:0055080	cation homeostasis	Biological Process	0.000864035		GO:1900242	regulation of synaptic vesicle endocytosis	Biological Process	0.0131104
GO:0034220	ion transmembrane transport	Biological Process	2.2189e-05		GO:0045198	establishment of epithelial cell apical/basal polarity	Biological Process	0.000890321		GO:1904776	regulation of protein localization to cell cortex	Biological Process	0.0131104
GO:0072503	cellular divalent inorganic cation homeostasis	Biological Process	6.62404e-05		GO:0051208	sequestering of calcium ion	Biological Process	0.000890321		GO:1904778	positive regulation of protein localization to cell cortex	Biological Process	0.0131104
GO:0006862	nucleotide transport	Biological Process	7.51638e-05		GO:0051282	regulation of sequestering of calcium ion	Biological Process	0.000890321		GO:2000369	regulation of clathrin-mediated endocytosis	Biological Process	0.0131104
GO:0055065	metal ion homeostasis	Biological Process	0.00010239		GO:0001745	compound eye morphogenesis	Biological Process	0.000892855		GO:0030859	polarized epithelial cell differentiation	Biological Process	0.0133778
GO:0072507	divalent inorganic cation homeostasis	Biological Process	0.000132768		GO:0048638	regulation of developmental growth	Biological Process	0.000948721		GO:0031623	receptor internalization	Biological Process	0.0133778
GO:0043269	regulation of ion transport	Biological Process	0.000176156		GO:0030154	cell differentiation	Biological Process	0.000950441		GO:0002076	osteoblast development	Biological Process	0.0135353
GO:0055074	calcium ion homeostasis	Biological Process	0.000200024		GO:0032989	cellular component morphogenesis	Biological Process	0.00109519		GO:0006560	proline metabolic process	Biological Process	0.0135353
GO:0006874	cellular calcium ion homeostasis	Biological Process	0.000276564		GO:0055074	calcium ion homeostasis	Biological Process	0.0011156		GO:0006857	oligopeptide transport	Biological Process	0.0135353
GO:0019725	cellular homeostasis	Biological Process	0.000303283		GO:0061162	establishment of monopolar cell polarity	Biological Process	0.00143498		GO:0019682	glyceraldehyde-3-phosphate metabolic process	Biological Process	0.0135353
GO:0030859	polarized epithelial cell differentiation	Biological Process	0.000332562		GO:0061339	establishment or maintenance of monopolar cell polarity	Biological Process	0.00143498		GO:0035006	melanization defense response	Biological Process	0.0135353
GO:0006560	proline metabolic process	Biological Process	0.000336452		GO:0009152	purine ribonucleotide biosynthetic process	Biological Process	0.00150709		GO:0035010	encapsulation of foreign target	Biological Process	0.0135353
GO:1901679	nucleotide transmembrane transport	Biological Process	0.000336452		GO:0019682	glyceraldehyde-3-phosphate metabolic process	Biological Process	0.00151398		GO:0035011	melanotic encapsulation of foreign target	Biological Process	0.0135353
GO:0018149	peptide cross-linking	Biological Process	0.000424878		GO:0051156	glucose 6-phosphate metabolic process	Biological Process	0.00151398		GO:0051156	glucose 6-phosphate metabolic process	Biological Process	0.0135353
GO:0001737	establishment of imaginal disc-derived wing hair orientation	Biological Process	0.000686364		GO:1901679	nucleotide transmembrane transport	Biological Process	0.00151398		GO:0051186	cofactor metabolic process	Biological Process	0.0136209
GO:0045117	azole transport	Biological Process	0.000775148		GO:0050801	ion homeostasis	Biological Process	0.00156223		GO:0006006	glucose metabolic process	Biological Process	0.0136568
GO:0009913	epidermal cell differentiation	Biological Process	0.000813747		GO:0009583	detection of light stimulus	Biological Process	0.00157652		GO:0006720	isoprenoid metabolic process	Biological Process	0.0136568
GO:0015698	inorganic anion transport	Biological Process	0.000900677		GO:0008544	epidermis development	Biological Process	0.00159835		GO:0071702	organic substance transport	Biological Process	0.0137722
GO:0006811	ion transport	Biological Process	0.000932833		GO:0006576	cellular biogenic amine metabolic process	Biological Process	0.00164718		GO:0000096	sulfur amino acid metabolic process	Biological Process	0.0139293
GO:0048878	chemical homeostasis	Biological Process	0.00101404		GO:0007204	positive regulation of cytosolic calcium ion concentration	Biological Process	0.00166588		GO:0007446	imaginal disc growth	Biological Process	0.0139293
GO:0015701	bicarbonate transport	Biological Process	0.00112032		GO:0046460	neutral lipid biosynthetic process	Biological Process	0.00166831		GO:0060541	respiratory system development	Biological Process	0.0140843
GO:0007165	signal transduction	Biological Process	0.00115619		GO:0046463	acylglycerol biosynthetic process	Biological Process	0.00166831		GO:0055065	metal ion homeostasis	Biological Process	0.0141281
GO:0006885	regulation of pH	Biological Process	0.00130941		GO:0046621	negative regulation of organ growth	Biological Process	0.00166831		GO:0090407	organophosphate biosynthetic process	Biological Process	0.0141654
GO:0048749	compound eye development	Biological Process	0.00132974		GO:0007476	imaginal disc-derived wing morphogenesis	Biological Process	0.00170043		GO:0034762	regulation of transmembrane transport	Biological Process	0.0144032
GO:0007615	anesthesia-resistant memory	Biological Process	0.00149766		GO:0007603	phototransduction, visible light	Biological Process	0.00176727		GO:0018209	peptidyl-serine modification	Biological Process	0.015038
GO:0030199	collagen fibril organization	Biological Process	0.00149766		GO:0045317	equator specification	Biological Process	0.00176727		GO:0070588	calcium ion transmembrane transport	Biological Process	0.0151823
GO:0038066	p38MAPK cascade	Biological Process	0.00149766		GO:0045571	negative regulation of imaginal disc growth	Biological Process	0.00176727		GO:0006399	tRNA metabolic process	Biological Process	0.0152011
GO:0046008	regulation of female receptivity, post-mating	Biological Process	0.00149766		GO:0090176	microtubule cytoskeleton organization involved in establishment of planar polarity	Biological Process	0.00176727		GO:0071417	cellular response to organonitrogen compound	Biological Process	0.0153831
GO:0007154	cell communication	Biological Process	0.00183145		GO:0035316	non-sensory hair organization	Biological Process	0.00184104		GO:1901615	organic hydroxy compound metabolic process	Biological Process	0.016266
GO:0015748	organophosphate ester transport	Biological Process	0.00200072		GO:0035317	imaginal disc-derived wing hair organization	Biological Process	0.00184104		GO:0006163	purine nucleotide metabolic process	Biological Process	0.0177362
GO:0035315	hair cell differentiation	Biological Process	0.0020368		GO:0006733	oxidoreduction coenzyme metabolic process	Biological Process	0.00187633		GO:0042303	molting cycle	Biological Process	0.0179162
GO:0055085	transmembrane transport	Biological Process	0.00213688		GO:0032879	regulation of localization	Biological Process	0.00193966		GO:0000097	sulfur amino acid biosynthetic process	Biological Process	0.0180701
GO:0023052	signaling	Biological Process	0.00217568		GO:0006875	cellular metal ion homeostasis	Biological Process	0.00204952		GO:0044243	multicellular organism catabolic process	Biological Process	0.0180701
GO:0051453	regulation of intracellular pH	Biological Process	0.00227561		GO:0030182	neuron differentiation	Biological Process	0.00211302		GO:0045466	R7 cell differentiation	Biological Process	0.0180701
GO:0042391	regulation of membrane potential	Biological Process	0.00228881		GO:0072507	divalent inorganic cation homeostasis	Biological Process	0.0021325		GO:0046068	cGMP metabolic process	Biological Process	0.0180701
GO:0008544	epidermis development	Biological Process	0.00270977		GO:0009584	detection of visible light	Biological Process	0.00223818		GO:0051283	negative regulation of sequestering of calcium ion	Biological Process	0.0180701
GO:1901607	alpha-amino acid biosynthetic process	Biological Process	0.00281143		GO:0035315	hair cell differentiation	Biological Process	0.00223818		GO:1901565	organonitrogen compound catabolic process	Biological Process	0.0182231
GO:0044700	single organism signaling	Biological Process	0.00305677		GO:0010623	developmental programmed cell death	Biological Process	0.0022696		GO:0006732	coenzyme metabolic process	Biological Process	0.0185044
GO:0048859	formation of anatomical boundary	Biological Process	0.00328327		GO:0044106	cellular amine metabolic process	Biological Process	0.00231409		GO:0042558	pteridine-containing compound metabolic process	Biological Process	0.0191691
GO:0032879	regulation of localization	Biological Process	0.00341397		GO:0051238	sequestering of metal ion	Biological Process	0.00234012		GO:0052652	cyclic purine nucleotide metabolic process	Biological Process	0.0191691
GO:0010043	response to zinc ion	Biological Process	0.00352729		GO:0043436	oxoacid metabolic process	Biological Process	0.00246015		GO:2000243	positive regulation of reproductive process	Biological Process	0.0191691
GO:0045198	establishment of epithelial cell apical/basal polarity	Biological Process	0.00352729		GO:0007634	optokinetic behavior	Biological Process	0.00265861		GO:0006739	NADP metabolic process	Biological Process	0.0194284
GO:1902476	chloride transmembrane transport	Biological Process	0.00356659		GO:0009648	photoperiodism	Biological Process	0.00265861		GO:0006760	folic acid-containing compound metabolic process	Biological Process	0.0194284
GO:0030641	regulation of cellular pH	Biological Process	0.00376327		GO:0046337	phosphatidylethanolamine metabolic process	Biological Process	0.00265861		GO:0016226	iron-sulfur cluster assembly	Biological Process	0.0194284
GO:0035089	establishment of apical/basal cell polarity	Biological Process	0.00379176		GO:0048016	inositol phosphate-mediated signaling	Biological Process	0.00265861		GO:0030279	negative regulation of ossification	Biological Process	0.0194284
GO:0035332	positive regulation of hippo signaling	Biological Process	0.00379176		GO:0072531	pyrimidine-containing compound transmembrane transport	Biological Process	0.00265861		GO:0030488	tRNA methylation	Biological Process	0.0194284
GO:0046890	regulation of lipid biosynthetic process	Biological Process	0.00381342		GO:0009260	ribonucleotide biosynthetic process	Biological Process	0.00273115		GO:0031163	metallo-sulfur cluster assembly	Biological Process	0.0194284
GO:0046916	cellular transition metal ion homeostasis	Biological Process	0.00381342		GO:0046390	ribose phosphate biosynthetic process	Biological Process	0.00273115		GO:0031529	ruffle organization	Biological Process	0.0194284
GO:0070838	divalent metal ion transport	Biological Process	0.00403771		GO:0007423	sensory organ development	Biological Process	0.00274263		GO:0045570	regulation of imaginal disc growth	Biological Process	0.0194284
GO:0072511	divalent inorganic cation transport	Biological Process	0.00403771		GO:0043269	regulation of ion transport	Biological Process	0.00277338		GO:0055086	nucleobase-containing small molecule metabolic process	Biological Process	0.0195026
GO:0008652	cellular amino acid biosynthetic process	Biological Process	0.00431902		GO:0060541	respiratory system development	Biological Process	0.00279444		GO:0008589	regulation of smoothened signaling pathway	Biological Process	0.0200247
GO:0001919	regulation of receptor recycling	Biological Process	0.00432703		GO:0044767	single-organism developmental process	Biological Process	0.00282048		GO:0000902	cell morphogenesis	Biological Process	0.0204464
GO:0006857	oligopeptide transport	Biological Process	0.00432703		GO:0050793	regulation of developmental process	Biological Process	0.00283345		GO:0006888	ER to Golgi vesicle-mediated transport	Biological Process	0.0204602
GO:0015695	organic cation transport	Biological Process	0.00432703		GO:0007472	wing disc morphogenesis	Biological Process	0.00308367		GO:0007424	open tracheal system development	Biological Process	0.0205185
GO:1901606	alpha-amino acid catabolic process	Biological Process	0.00445171		GO:0048871	multicellular organismal homeostasis	Biological Process	0.00308873		GO:0050878	regulation of body fluid levels	Biological Process	0.0205185
GO:0032844	regulation of homeostatic process	Biological Process	0.004561		GO:0055065	metal ion homeostasis	Biological Process	0.00313876		GO:0006418	tRNA aminoacylation for protein translation	Biological Process	0.0213315
GO:0043271	negative regulation of ion transport	Biological Process	0.00476323		GO:0023056	positive regulation of signaling	Biological Process	0.00318781		GO:0006835	dicarboxylic acid transport	Biological Process	0.0213315
GO:0009416	response to light stimulus	Biological Process	0.00498449		GO:0006082	organic acid metabolic process	Biological Process	0.00323192		GO:0009190	cyclic nucleotide biosynthetic process	Biological Process	0.0213315
GO:0007018	microtubule-based movement	Biological Process	0.00507727		GO:0009653	anatomical structure morphogenesis	Biological Process	0.00333368		GO:0021510	spinal cord development	Biological Process	0.0213315
GO:0006821	chloride transport	Biological Process	0.00539987		GO:0051124	synaptic growth at neuromuscular junction	Biological Process	0.00335504		GO:0043039	tRNA aminoacylation	Biological Process	0.0213315
GO:0034764	positive regulation of transmembrane transport	Biological Process	0.00539987		GO:0072348	sulfur compound transport	Biological Process	0.00337305		GO:0044236	multicellular organism metabolic process	Biological Process	0.0213315
GO:0030001	metal ion transport	Biological Process	0.00550384		GO:0090251	protein localization involved in establishment of planar polarity	Biological Process	0.00337305		GO:0006875	cellular metal ion homeostasis	Biological Process	0.0220105
GO:0009583	detection of light stimulus	Biological Process	0.00564531		GO:0071417	cellular response to organonitrogen compound	Biological Process	0.00345138		GO:0016053	organic acid biosynthetic process	Biological Process	0.0220105
GO:0030574	collagen catabolic process	Biological Process	0.00583785		GO:0006568	tryptophan metabolic process	Biological Process	0.00351468		GO:0046394	carboxylic acid biosynthetic process	Biological Process	0.0220105
GO:0034766	negative regulation of ion transmembrane transport	Biological Process	0.00583785		GO:0006862	nucleotide transport	Biological Process	0.00351468		GO:0005996	monosaccharide metabolic process	Biological Process	0.0220582
GO:0045317	equator specification	Biological Process	0.00583785		GO:0035209	pupal development	Biological Process	0.00351468		GO:0032844	regulation of homeostatic process	Biological Process	0.0220582
GO:0045571	negative regulation of imaginal disc growth	Biological Process	0.00583785		GO:0045938	positive regulation of circadian sleep/wake cycle, sleep	Biological Process	0.00351468		GO:0003002	regionalization	Biological Process	0.0223733
GO:0051055	negative regulation of lipid biosynthetic process	Biological Process	0.00583785		GO:0046666	retinal cell programmed cell death	Biological Process	0.00351468		GO:0035556	intracellular signal transduction	Biological Process	0.0227211
GO:0090176	microtubule cytoskeleton organization involved in establishment of planar polarity	Biological Process	0.00583785		GO:0048105	establishment of body hair planar orientation	Biological Process	0.00351468		GO:0055076	transition metal ion homeostasis	Biological Process	0.0230589
GO:0030004	cellular monovalent inorganic cation homeostasis	Biological Process	0.00591566		GO:0007446	imaginal disc growth	Biological Process	0.003638		GO:2000021	regulation of ion homeostasis	Biological Process	0.0230589
GO:0048259	regulation of receptor-mediated endocytosis	Biological Process	0.00591566		GO:0007602	phototransduction	Biological Process	0.003638		GO:0016055	Wnt signaling pathway	Biological Process	0.0233322
GO:0061162	establishment of monopolar cell polarity	Biological Process	0.0062877		GO:0048731	system development	Biological Process	0.00368716		GO:0042384	cilium assembly	Biological Process	0.0234144
GO:0061339	establishment or maintenance of monopolar cell polarity	Biological Process	0.0062877		GO:0007528	neuromuscular junction development	Biological Process	0.00378686		GO:0007389	pattern specification process	Biological Process	0.0234662
GO:0040037	negative regulation of fibroblast growth factor receptor signaling pathway	Biological Process	0.00631128		GO:0007447	imaginal disc pattern formation	Biological Process	0.00386686		GO:0032963	collagen metabolic process	Biological Process	0.0235823
GO:0046337	phosphatidylethanolamine metabolic process	Biological Process	0.00631128		GO:0006975	DNA damage induced protein phosphorylation	Biological Process	0.00387558		GO:0044259	multicellular organismal macromolecule metabolic process	Biological Process	0.0235823
GO:0072531	pyrimidine-containing compound transmembrane transport	Biological Process	0.00631128		GO:0007604	phototransduction, UV	Biological Process	0.00387558		GO:0006066	alcohol metabolic process	Biological Process	0.023617
GO:1903959	regulation of anion transmembrane transport	Biological Process	0.00631128		GO:0009589	detection of UV	Biological Process	0.00387558		GO:0010675	regulation of cellular carbohydrate metabolic process	Biological Process	0.023708
GO:0046621	negative regulation of organ growth	Biological Process	0.00635298		GO:0016037	light absorption	Biological Process	0.00387558		GO:0009913	epidermal cell differentiation	Biological Process	0.023726
GO:1903322	positive regulation of protein modification by small protein conjugation or removal	Biological Process	0.00652003		GO:0016039	absorption of UV light	Biological Process	0.00387558		GO:0000394	RNA splicing, via endonucleolytic cleavage and ligation	Biological Process	0.0237852
GO:0098655	cation transmembrane transport	Biological Process	0.00664303		GO:0018993	somatic sex determination	Biological Process	0.00387558		GO:0000959	mitochondrial RNA metabolic process	Biological Process	0.0237852
GO:0035556	intracellular signal transduction	Biological Process	0.00682366		GO:0030265	phospholipase C-activating rhodopsin mediated signaling pathway	Biological Process	0.00387558		GO:0006388	tRNA splicing, via endonucleolytic cleavage and ligation	Biological Process	0.0237852
GO:0001654	eye development	Biological Process	0.00688721		GO:0030302	deoxynucleotide transport	Biological Process	0.00387558		GO:0007045	cell-substrate adherens junction assembly	Biological Process	0.0237852
GO:0001504	neurotransmitter uptake	Biological Process	0.00761875		GO:0031424	keratinization	Biological Process	0.00387558		GO:0009086	methionine biosynthetic process	Biological Process	0.0237852
GO:0006561	proline biosynthetic process	Biological Process	0.00761875		GO:0046671	negative regulation of retinal cell programmed cell death	Biological Process	0.00387558		GO:0035209	pupal development	Biological Process	0.0237852
GO:0007604	phototransduction, UV	Biological Process	0.00761875		GO:0046673	negative regulation of compound eye retinal cell programmed cell death	Biological Process	0.00387558		GO:0040026	positive regulation of vulval development	Biological Process	0.0237852
GO:0007621	negative regulation of female receptivity	Biological Process	0.00761875		GO:0048384	retinoic acid receptor signaling pathway	Biological Process	0.00387558		GO:0048105	establishment of body hair planar orientation	Biological Process	0.0237852
GO:0008272	sulfate transport	Biological Process	0.00761875		GO:0050891	multicellular organismal water homeostasis	Biological Process	0.00387558		GO:0001697	histamine-induced gastric acid secretion	Biological Process	0.0239698
GO:0009589	detection of UV	Biological Process	0.00761875		GO:0070268	cornification	Biological Process	0.00387558		GO:0001698	gastrin-induced gastric acid secretion	Biological Process	0.0239698
GO:0015808	L-alanine transport	Biological Process	0.00761875		GO:0070884	regulation of calcineurin-NFAT signaling cascade	Biological Process	0.00387558		GO:0003091	renal water homeostasis	Biological Process	0.0239698
GO:0015888	thiamine transport	Biological Process	0.00761875		GO:0070885	negative regulation of calcineurin-NFAT signaling cascade	Biological Process	0.00387558		GO:0006102	isocitrate metabolic process	Biological Process	0.0239698
GO:0016037	light absorption	Biological Process	0.00761875		GO:0071071	regulation of phospholipid biosynthetic process	Biological Process	0.00387558		GO:0006526	arginine biosynthetic process	Biological Process	0.0239698
GO:0016039	absorption of UV light	Biological Process	0.00761875		GO:0019932	second-messenger-mediated signaling	Biological Process	0.00389683		GO:0006542	glutamine biosynthetic process	Biological Process	0.0239698
GO:0019532	oxalate transport	Biological Process	0.00761875		GO:0048513	animal organ development	Biological Process	0.00392356		GO:0007191	adenylate cyclase-activating dopamine receptor signaling pathway	Biological Process	0.0239698
GO:0030265	phospholipase C-activating rhodopsin mediated signaling pathway	Biological Process	0.00761875		GO:0001654	eye development	Biological Process	0.0040393		GO:0007465	R7 cell fate commitment	Biological Process	0.0239698
GO:0030302	deoxynucleotide transport	Biological Process	0.00761875		GO:0017015	regulation of transforming growth factor beta receptor signaling pathway	Biological Process	0.00405355		GO:0010157	response to chlorate	Biological Process	0.0239698
GO:0031424	keratinization	Biological Process	0.00761875		GO:1903844	regulation of cellular response to transforming growth factor beta stimulus	Biological Process	0.00405355		GO:0010766	negative regulation of sodium ion transport	Biological Process	0.0239698
GO:0032328	alanine transport	Biological Process	0.00761875		GO:0032502	developmental process	Biological Process	0.00405692		GO:0010838	positive regulation of keratinocyte proliferation	Biological Process	0.0239698
GO:0034776	response to histamine	Biological Process	0.00761875		GO:0006732	coenzyme metabolic process	Biological Process	0.0040811		GO:0019100	male germ-line sex determination	Biological Process	0.0239698
GO:0045434	negative regulation of female receptivity, post-mating	Biological Process	0.00761875		GO:0044699	single-organism process	Biological Process	0.00416616		GO:0019388	galactose catabolic process	Biological Process	0.0239698
GO:0046671	negative regulation of retinal cell programmed cell death	Biological Process	0.00761875		GO:0015748	organophosphate ester transport	Biological Process	0.00421587		GO:0021521	ventral spinal cord interneuron specification	Biological Process	0.0239698
GO:0046673	negative regulation of compound eye retinal cell programmed cell death	Biological Process	0.00761875		GO:0072503	cellular divalent inorganic cation homeostasis	Biological Process	0.00429942		GO:0030277	maintenance of gastrointestinal epithelium	Biological Process	0.0239698
GO:0050891	multicellular organismal water homeostasis	Biological Process	0.00761875		GO:0048699	generation of neurons	Biological Process	0.00454751		GO:0032303	regulation of icosanoid secretion	Biological Process	0.0239698
GO:0051084	'de novo' posttranslational protein folding	Biological Process	0.00761875		GO:0044782	cilium organization	Biological Process	0.00466957		GO:0032304	negative regulation of icosanoid secretion	Biological Process	0.0239698
GO:0051085	chaperone mediated protein folding requiring cofactor	Biological Process	0.00761875		GO:0042127	regulation of cell proliferation	Biological Process	0.00467024		GO:0033227	dsRNA transport	Biological Process	0.0239698
GO:0055129	L-proline biosynthetic process	Biological Process	0.00761875		GO:0006874	cellular calcium ion homeostasis	Biological Process	0.00468529		GO:0034205	beta-amyloid formation	Biological Process	0.0239698
GO:0070268	cornification	Biological Process	0.00761875		GO:0031529	ruffle organization	Biological Process	0.00468551		GO:0035177	larval foraging behavior	Biological Process	0.0239698
GO:0071420	cellular response to histamine	Biological Process	0.00761875		GO:0045570	regulation of imaginal disc growth	Biological Process	0.00468551		GO:0035774	positive regulation of insulin secretion involved in cellular response to glucose stimulus	Biological Process	0.0239698
GO:1900744	regulation of p38MAPK cascade	Biological Process	0.00761875		GO:0051480	regulation of cytosolic calcium ion concentration	Biological Process	0.00498204		GO:0043163	cell envelope organization	Biological Process	0.0239698
GO:1902358	sulfate transmembrane transport	Biological Process	0.00761875		GO:0007416	synapse assembly	Biological Process	0.00501865		GO:0045719	negative regulation of glycogen biosynthetic process	Biological Process	0.0239698
GO:2000192	negative regulation of fatty acid transport	Biological Process	0.00761875		GO:0072524	pyridine-containing compound metabolic process	Biological Process	0.00501865		GO:0046528	imaginal disc fusion	Biological Process	0.0239698
GO:0098661	inorganic anion transmembrane transport	Biological Process	0.00789369		GO:0044763	single-organism cellular process	Biological Process	0.00509857		GO:0046529	imaginal disc fusion, thorax closure	Biological Process	0.0239698
GO:0006816	calcium ion transport	Biological Process	0.00817724		GO:0006898	receptor-mediated endocytosis	Biological Process	0.00524329		GO:0051204	protein insertion into mitochondrial membrane	Biological Process	0.0239698
GO:0010951	negative regulation of endopeptidase activity	Biological Process	0.00824294		GO:0050807	regulation of synapse organization	Biological Process	0.00524329		GO:0060579	ventral spinal cord interneuron fate commitment	Biological Process	0.0239698
GO:0098660	inorganic ion transmembrane transport	Biological Process	0.00825726		GO:0042067	establishment of ommatidial planar polarity	Biological Process	0.00542933		GO:0060756	foraging behavior	Biological Process	0.0239698
GO:0035316	non-sensory hair organization	Biological Process	0.00890389		GO:1904062	regulation of cation transmembrane transport	Biological Process	0.00542933		GO:0061478	response to platelet aggregation inhibitor	Biological Process	0.0239698
GO:0035317	imaginal disc-derived wing hair organization	Biological Process	0.00890389		GO:0070588	calcium ion transmembrane transport	Biological Process	0.00560437		GO:0070669	response to interleukin-2	Biological Process	0.0239698
GO:0031398	positive regulation of protein ubiquitination	Biological Process	0.00928081		GO:0035239	tube morphogenesis	Biological Process	0.00579965		GO:0070874	negative regulation of glycogen metabolic process	Biological Process	0.0239698
GO:0007423	sensory organ development	Biological Process	0.00950154		GO:0019432	triglyceride biosynthetic process	Biological Process	0.00585578		GO:0071352	cellular response to interleukin-2	Biological Process	0.0239698
GO:0015893	drug transport	Biological Process	0.00962624		GO:0051186	cofactor metabolic process	Biological Process	0.00623828		GO:0071934	thiamine transmembrane transport	Biological Process	0.0239698
GO:0000959	mitochondrial RNA metabolic process	Biological Process	0.00967156		GO:0009913	epidermal cell differentiation	Biological Process	0.00628461		GO:0072673	lamellipodium morphogenesis	Biological Process	0.0239698
GO:0009086	methionine biosynthetic process	Biological Process	0.00967156		GO:0018209	peptidyl-serine modification	Biological Process	0.00634102		GO:0090237	regulation of arachidonic acid secretion	Biological Process	0.0239698
GO:0032515	negative regulation of phosphoprotein phosphatase activity	Biological Process	0.00967156		GO:0019362	pyridine nucleotide metabolic process	Biological Process	0.00635683		GO:1900139	negative regulation of arachidonic acid secretion	Biological Process	0.0239698
GO:0035209	pupal development	Biological Process	0.00967156		GO:0046496	nicotinamide nucleotide metabolic process	Biological Process	0.00635683		GO:1900193	regulation of oocyte maturation	Biological Process	0.0239698
GO:0046666	retinal cell programmed cell death	Biological Process	0.00967156		GO:0035114	imaginal disc-derived appendage morphogenesis	Biological Process	0.0065168		GO:1902003	regulation of beta-amyloid formation	Biological Process	0.0239698
GO:0048105	establishment of body hair planar orientation	Biological Process	0.00967156		GO:0001751	compound eye photoreceptor cell differentiation	Biological Process	0.00652024		GO:1902004	positive regulation of beta-amyloid formation	Biological Process	0.0239698
GO:0051238	sequestering of metal ion	Biological Process	0.009854		GO:0048592	eye morphogenesis	Biological Process	0.00675722		GO:1902306	negative regulation of sodium ion transmembrane transport	Biological Process	0.0239698
GO:0007447	imaginal disc pattern formation	Biological Process	0.0103192		GO:0007017	microtubule-based process	Biological Process	0.00680015		GO:1902991	regulation of amyloid precursor protein catabolic process	Biological Process	0.0239698
GO:0006812	cation transport	Biological Process	0.0103349		GO:0050808	synapse organization	Biological Process	0.00684468		GO:1902993	positive regulation of amyloid precursor protein catabolic process	Biological Process	0.0239698
GO:0001745	compound eye morphogenesis	Biological Process	0.0105548		GO:0021696	cerebellar cortex morphogenesis	Biological Process	0.00688896		GO:2000270	negative regulation of fibroblast apoptotic process	Biological Process	0.0239698
GO:0051260	protein homooligomerization	Biological Process	0.0105548		GO:0046501	protoporphyrinogen IX metabolic process	Biological Process	0.00698142		GO:2000272	negative regulation of receptor activity	Biological Process	0.0239698
GO:0034763	negative regulation of transmembrane transport	Biological Process	0.0105704		GO:0046668	regulation of retinal cell programmed cell death	Biological Process	0.00698142		GO:2000331	regulation of terminal button organization	Biological Process	0.0239698
GO:0006520	cellular amino acid metabolic process	Biological Process	0.0105883		GO:0046669	regulation of compound eye retinal cell programmed cell death	Biological Process	0.00698142		GO:2000392	regulation of lamellipodium morphogenesis	Biological Process	0.0239698
GO:0007613	memory	Biological Process	0.0106523		GO:0060425	lung morphogenesis	Biological Process	0.00698142		GO:2000393	negative regulation of lamellipodium morphogenesis	Biological Process	0.0239698
GO:0000097	sulfur amino acid biosynthetic process	Biological Process	0.01072		GO:0060441	epithelial tube branching involved in lung morphogenesis	Biological Process	0.00698142		GO:0008104	protein localization	Biological Process	0.0241483
GO:0008594	photoreceptor cell morphogenesis	Biological Process	0.01072		GO:1900027	regulation of ruffle assembly	Biological Process	0.00698142		GO:0046916	cellular transition metal ion homeostasis	Biological Process	0.0254041
GO:0030322	stabilization of membrane potential	Biological Process	0.01072		GO:0051606	detection of stimulus	Biological Process	0.00699986		GO:0006721	terpenoid metabolic process	Biological Process	0.0256449
GO:0044243	multicellular organism catabolic process	Biological Process	0.01072		GO:0001539	cilium or flagellum-dependent cell motility	Biological Process	0.00721371		GO:0035316	non-sensory hair organization	Biological Process	0.0256449
GO:0060581	cell fate commitment involved in pattern specification	Biological Process	0.01072		GO:0044331	cell-cell adhesion mediated by cadherin	Biological Process	0.00721371		GO:0035317	imaginal disc-derived wing hair organization	Biological Process	0.0256449
GO:0090251	protein localization involved in establishment of planar polarity	Biological Process	0.01072		GO:0060285	cilium-dependent cell motility	Biological Process	0.00721371		GO:1903034	regulation of response to wounding	Biological Process	0.0260625
GO:0043687	post-translational protein modification	Biological Process	0.0108486		GO:0051963	regulation of synapse assembly	Biological Process	0.00723125		GO:0042440	pigment metabolic process	Biological Process	0.0265581
GO:0010466	negative regulation of peptidase activity	Biological Process	0.0110878		GO:0007399	nervous system development	Biological Process	0.00726208		GO:0001510	RNA methylation	Biological Process	0.0268017
GO:0009066	aspartate family amino acid metabolic process	Biological Process	0.0111869		GO:1901564	organonitrogen compound metabolic process	Biological Process	0.00729164		GO:0045198	establishment of epithelial cell apical/basal polarity	Biological Process	0.0270985
GO:0090596	sensory organ morphogenesis	Biological Process	0.0114682		GO:0010647	positive regulation of cell communication	Biological Process	0.00754789		GO:0060294	cilium movement involved in cell motility	Biological Process	0.0270985
GO:0048513	animal organ development	Biological Process	0.012278		GO:0019318	hexose metabolic process	Biological Process	0.0076315		GO:0001658	branching involved in ureteric bud morphogenesis	Biological Process	0.0271027
GO:0006720	isoprenoid metabolic process	Biological Process	0.0122874		GO:0035120	post-embryonic appendage morphogenesis	Biological Process	0.0076315		GO:0008645	hexose transport	Biological Process	0.0271027
GO:0048592	eye morphogenesis	Biological Process	0.0124886		GO:0044089	positive regulation of cellular component biogenesis	Biological Process	0.00771095		GO:0034446	substrate adhesion-dependent cell spreading	Biological Process	0.0271027
GO:0006855	drug transmembrane transport	Biological Process	0.0129069		GO:0006418	tRNA aminoacylation for protein translation	Biological Process	0.00773343		GO:0035159	regulation of tube length, open tracheal system	Biological Process	0.0271027
GO:0048017	inositol lipid-mediated signaling	Biological Process	0.0132481		GO:0043039	tRNA aminoacylation	Biological Process	0.00773343		GO:0061162	establishment of monopolar cell polarity	Biological Process	0.0271027
GO:0007420	brain development	Biological Process	0.0140524		GO:0048859	formation of anatomical boundary	Biological Process	0.00793245		GO:0061339	establishment or maintenance of monopolar cell polarity	Biological Process	0.0271027
GO:0042127	regulation of cell proliferation	Biological Process	0.014443		GO:0051924	regulation of calcium ion transport	Biological Process	0.00793245		GO:0030855	epithelial cell differentiation	Biological Process	0.0275813
GO:0055076	transition metal ion homeostasis	Biological Process	0.0145646		GO:0016053	organic acid biosynthetic process	Biological Process	0.00796898		GO:0072358	cardiovascular system development	Biological Process	0.0280443
GO:1901215	negative regulation of neuron death	Biological Process	0.0146325		GO:0046394	carboxylic acid biosynthetic process	Biological Process	0.00796898		GO:0072359	circulatory system development	Biological Process	0.0280443
GO:0007446	imaginal disc growth	Biological Process	0.0147266		GO:0007156	homophilic cell adhesion via plasma membrane adhesion molecules	Biological Process	0.00799325		GO:0051604	protein maturation	Biological Process	0.0280897
GO:0006487	protein N-linked glycosylation	Biological Process	0.015422		GO:0008284	positive regulation of cell proliferation	Biological Process	0.00805408		GO:0000303	response to superoxide	Biological Process	0.0290092
GO:0030879	mammary gland development	Biological Process	0.015422		GO:0030036	actin cytoskeleton organization	Biological Process	0.0081441		GO:0000305	response to oxygen radical	Biological Process	0.0290092
GO:0043524	negative regulation of neuron apoptotic process	Biological Process	0.015422		GO:0048856	anatomical structure development	Biological Process	0.00834703		GO:0002691	regulation of cellular extravasation	Biological Process	0.0290092
GO:0007601	visual perception	Biological Process	0.0158476		GO:0034220	ion transmembrane transport	Biological Process	0.00861291		GO:0005979	regulation of glycogen biosynthetic process	Biological Process	0.0290092
GO:0009584	detection of visible light	Biological Process	0.0158476		GO:0023052	signaling	Biological Process	0.00863995		GO:0009215	purine deoxyribonucleoside triphosphate metabolic process	Biological Process	0.0290092
GO:0010155	regulation of proton transport	Biological Process	0.0159806		GO:0009581	detection of external stimulus	Biological Process	0.00869403		GO:0009648	photoperiodism	Biological Process	0.0290092
GO:0021511	spinal cord patterning	Biological Process	0.0159806		GO:0006818	hydrogen transport	Biological Process	0.00874411		GO:0010828	positive regulation of glucose transport	Biological Process	0.0290092
GO:0021513	spinal cord dorsal/ventral patterning	Biological Process	0.0159806		GO:0015992	proton transport	Biological Process	0.00874411		GO:0010962	regulation of glucan biosynthetic process	Biological Process	0.0290092
GO:0035773	insulin secretion involved in cellular response to glucose stimulus	Biological Process	0.0159806		GO:0007275	multicellular organism development	Biological Process	0.00879102		GO:0032881	regulation of polysaccharide metabolic process	Biological Process	0.0290092
GO:0045103	intermediate filament-based process	Biological Process	0.0159806		GO:0007600	sensory perception	Biological Process	0.0088984		GO:0032885	regulation of polysaccharide biosynthetic process	Biological Process	0.0290092
GO:0045104	intermediate filament cytoskeleton organization	Biological Process	0.0159806		GO:0022612	gland morphogenesis	Biological Process	0.00915653		GO:0033504	floor plate development	Biological Process	0.0290092
GO:0046668	regulation of retinal cell programmed cell death	Biological Process	0.0159806		GO:0032990	cell part morphogenesis	Biological Process	0.00919074		GO:0042730	fibrinolysis	Biological Process	0.0290092
GO:0046669	regulation of compound eye retinal cell programmed cell death	Biological Process	0.0159806		GO:0048468	cell development	Biological Process	0.0093716		GO:0042908	xenobiotic transport	Biological Process	0.0290092
GO:0060425	lung morphogenesis	Biological Process	0.0159806		GO:1901566	organonitrogen compound biosynthetic process	Biological Process	0.0093716		GO:0045123	cellular extravasation	Biological Process	0.0290092
GO:0060441	epithelial tube branching involved in lung morphogenesis	Biological Process	0.0159806		GO:0031344	regulation of cell projection organization	Biological Process	0.00942662		GO:0045332	phospholipid translocation	Biological Process	0.0290092
GO:0061178	regulation of insulin secretion involved in cellular response to glucose stimulus	Biological Process	0.0159806		GO:2000026	regulation of multicellular organismal development	Biological Process	0.00943734		GO:0046324	regulation of glucose import	Biological Process	0.0290092
GO:0071294	cellular response to zinc ion	Biological Process	0.0159806		GO:0043588	skin development	Biological Process	0.00971933		GO:0046339	diacylglycerol metabolic process	Biological Process	0.0290092
GO:0072337	modified amino acid transport	Biological Process	0.0159806		GO:0007154	cell communication	Biological Process	0.00978021		GO:0070873	regulation of glycogen metabolic process	Biological Process	0.0290092
GO:1904063	negative regulation of cation transmembrane transport	Biological Process	0.0159806		GO:0048858	cell projection morphogenesis	Biological Process	0.00980928		GO:0072531	pyrimidine-containing compound transmembrane transport	Biological Process	0.0290092
GO:0007200	phospholipase C-activating G-protein coupled receptor signaling pathway	Biological Process	0.0165017		GO:0035556	intracellular signal transduction	Biological Process	0.00983797		GO:0051179	localization	Biological Process	0.0295661
GO:0043535	regulation of blood vessel endothelial cell migration	Biological Process	0.0165017		GO:0008582	regulation of synaptic growth at neuromuscular junction	Biological Process	0.00993231		GO:0044712	single-organism catabolic process	Biological Process	0.0296051
GO:0045570	regulation of imaginal disc growth	Biological Process	0.0165017		GO:0048634	regulation of muscle organ development	Biological Process	0.0101757		GO:0006487	protein N-linked glycosylation	Biological Process	0.0301058
GO:0090162	establishment of epithelial cell polarity	Biological Process	0.0165017		GO:0051965	positive regulation of synapse assembly	Biological Process	0.0106252		GO:0014066	regulation of phosphatidylinositol 3-kinase signaling	Biological Process	0.0301058
GO:0012501	programmed cell death	Biological Process	0.0166517		GO:0090596	sensory organ morphogenesis	Biological Process	0.0106939		GO:0055072	iron ion homeostasis	Biological Process	0.0301058
GO:0043067	regulation of programmed cell death	Biological Process	0.0166892		GO:0042439	ethanolamine-containing compound metabolic process	Biological Process	0.0107001		GO:0035148	tube formation	Biological Process	0.030591
GO:0051179	localization	Biological Process	0.0169167		GO:0044700	single organism signaling	Biological Process	0.0107822		GO:0048017	inositol lipid-mediated signaling	Biological Process	0.030591
GO:0010941	regulation of cell death	Biological Process	0.0172932		GO:0007613	memory	Biological Process	0.0108849		GO:0019693	ribose phosphate metabolic process	Biological Process	0.0312505
GO:0001510	RNA methylation	Biological Process	0.017424		GO:0035152	regulation of tube architecture, open tracheal system	Biological Process	0.0109255		GO:0048869	cellular developmental process	Biological Process	0.0313079
GO:0055067	monovalent inorganic cation homeostasis	Biological Process	0.017471		GO:0009967	positive regulation of signal transduction	Biological Process	0.0116492		GO:0009127	purine nucleoside monophosphate biosynthetic process	Biological Process	0.0315409
GO:0006882	cellular zinc ion homeostasis	Biological Process	0.0179128		GO:0022008	neurogenesis	Biological Process	0.0117019		GO:0009168	purine ribonucleoside monophosphate biosynthetic process	Biological Process	0.0315409
GO:0010644	cell communication by electrical coupling	Biological Process	0.0179128		GO:0030029	actin filament-based process	Biological Process	0.0118786		GO:0034613	cellular protein localization	Biological Process	0.0316751
GO:0019432	triglyceride biosynthetic process	Biological Process	0.0179128		GO:0048737	imaginal disc-derived appendage development	Biological Process	0.0119343		GO:0048477	oogenesis	Biological Process	0.0320141
GO:0021532	neural tube patterning	Biological Process	0.0179128		GO:0016336	establishment or maintenance of polarity of larval imaginal disc epithelium	Biological Process	0.0120106		GO:0032989	cellular component morphogenesis	Biological Process	0.0329756
GO:0021554	optic nerve development	Biological Process	0.0179128		GO:0021587	cerebellum morphogenesis	Biological Process	0.0120106		GO:0014065	phosphatidylinositol 3-kinase signaling	Biological Process	0.03319
GO:0021631	optic nerve morphogenesis	Biological Process	0.0179128		GO:0031571	mitotic G1 DNA damage checkpoint	Biological Process	0.0120106		GO:1901566	organonitrogen compound biosynthetic process	Biological Process	0.0333925
GO:0032026	response to magnesium ion	Biological Process	0.0179128		GO:0044783	G1 DNA damage checkpoint	Biological Process	0.0120106		GO:0009952	anterior/posterior pattern specification	Biological Process	0.0334565
GO:0048532	anatomical structure arrangement	Biological Process	0.0179128		GO:0050879	multicellular organismal movement	Biological Process	0.0120106		GO:0048749	compound eye development	Biological Process	0.0334565
GO:0051208	sequestering of calcium ion	Biological Process	0.0179128		GO:0050881	musculoskeletal movement	Biological Process	0.0120106		GO:0043648	dicarboxylic acid metabolic process	Biological Process	0.0334677
GO:0051282	regulation of sequestering of calcium ion	Biological Process	0.0179128		GO:0051055	negative regulation of lipid biosynthetic process	Biological Process	0.0120106		GO:0072028	nephron morphogenesis	Biological Process	0.0334677
GO:0035330	regulation of hippo signaling	Biological Process	0.018104		GO:0051181	cofactor transport	Biological Process	0.0120106		GO:0072078	nephron tubule morphogenesis	Biological Process	0.0334677
GO:0042753	positive regulation of circadian rhythm	Biological Process	0.018104		GO:0097178	ruffle assembly	Biological Process	0.0120106		GO:0072088	nephron epithelium morphogenesis	Biological Process	0.0334677
GO:0008284	positive regulation of cell proliferation	Biological Process	0.01822		GO:0042440	pigment metabolic process	Biological Process	0.0122394		GO:1901605	alpha-amino acid metabolic process	Biological Process	0.0335072
GO:0002028	regulation of sodium ion transport	Biological Process	0.0182607		GO:0001578	microtubule bundle formation	Biological Process	0.0123668		GO:0019637	organophosphate metabolic process	Biological Process	0.0349641
GO:0006555	methionine metabolic process	Biological Process	0.0182607		GO:0001754	eye photoreceptor cell differentiation	Biological Process	0.0128616		GO:0007492	endoderm development	Biological Process	0.0352319
GO:0007300	ovarian nurse cell to oocyte transport	Biological Process	0.0182607		GO:0035088	establishment or maintenance of apical/basal cell polarity	Biological Process	0.0131628		GO:0007224	smoothened signaling pathway	Biological Process	0.035661
GO:0007448	anterior/posterior pattern specification, imaginal disc	Biological Process	0.0182607		GO:0035329	hippo signaling	Biological Process	0.0131628		GO:0006904	vesicle docking involved in exocytosis	Biological Process	0.0365414
GO:0009068	aspartate family amino acid catabolic process	Biological Process	0.0182607		GO:0046148	pigment biosynthetic process	Biological Process	0.0131628		GO:0015749	monosaccharide transport	Biological Process	0.0365414
GO:0010837	regulation of keratinocyte proliferation	Biological Process	0.0182607		GO:0061245	establishment or maintenance of bipolar cell polarity	Biological Process	0.0131628		GO:0060675	ureteric bud morphogenesis	Biological Process	0.0365414
GO:0043616	keratinocyte proliferation	Biological Process	0.0182607		GO:0010959	regulation of metal ion transport	Biological Process	0.0132297		GO:0072171	mesonephric tubule morphogenesis	Biological Process	0.0365414
GO:0048104	establishment of body hair or bristle planar orientation	Biological Process	0.0182607		GO:0048666	neuron development	Biological Process	0.0134329		GO:0070727	cellular macromolecule localization	Biological Process	0.0372486
GO:0071214	cellular response to abiotic stimulus	Biological Process	0.0182758		GO:0046530	photoreceptor cell differentiation	Biological Process	0.0134883		GO:0007156	homophilic cell adhesion via plasma membrane adhesion molecules	Biological Process	0.0373853
GO:0030855	epithelial cell differentiation	Biological Process	0.018759		GO:0009582	detection of abiotic stimulus	Biological Process	0.0136526		GO:0001523	retinoid metabolic process	Biological Process	0.0376506
GO:0071482	cellular response to light stimulus	Biological Process	0.0189742		GO:0043687	post-translational protein modification	Biological Process	0.0136526		GO:0006555	methionine metabolic process	Biological Process	0.0376506
GO:0019932	second-messenger-mediated signaling	Biological Process	0.0191071		GO:0006013	mannose metabolic process	Biological Process	0.0136784		GO:0009200	deoxyribonucleoside triphosphate metabolic process	Biological Process	0.0376506
GO:0048015	phosphatidylinositol-mediated signaling	Biological Process	0.0201405		GO:0006646	phosphatidylethanolamine biosynthetic process	Biological Process	0.0136784		GO:0010677	negative regulation of cellular carbohydrate metabolic process	Biological Process	0.0376506
GO:0008219	cell death	Biological Process	0.0201515		GO:0006930	substrate-dependent cell migration, cell extension	Biological Process	0.0136784		GO:0010837	regulation of keratinocyte proliferation	Biological Process	0.0376506
GO:0035725	sodium ion transmembrane transport	Biological Process	0.0207407		GO:0007340	acrosome reaction	Biological Process	0.0136784		GO:0016101	diterpenoid metabolic process	Biological Process	0.0376506
GO:0009612	response to mechanical stimulus	Biological Process	0.0209207		GO:0010624	regulation of Schwann cell proliferation	Biological Process	0.0136784		GO:0030195	negative regulation of blood coagulation	Biological Process	0.0376506
GO:0009063	cellular amino acid catabolic process	Biological Process	0.020986		GO:0010626	negative regulation of Schwann cell proliferation	Biological Process	0.0136784		GO:0043616	keratinocyte proliferation	Biological Process	0.0376506
GO:0071478	cellular response to radiation	Biological Process	0.020986		GO:0014012	peripheral nervous system axon regeneration	Biological Process	0.0136784		GO:0048104	establishment of body hair or bristle planar orientation	Biological Process	0.0376506
GO:0003333	amino acid transmembrane transport	Biological Process	0.0211345		GO:0015800	acidic amino acid transport	Biological Process	0.0136784		GO:0048582	positive regulation of post-embryonic development	Biological Process	0.0376506
GO:0006270	DNA replication initiation	Biological Process	0.0211345		GO:0031069	hair follicle morphogenesis	Biological Process	0.0136784		GO:0061045	negative regulation of wound healing	Biological Process	0.0376506
GO:0042067	establishment of ommatidial planar polarity	Biological Process	0.0211345		GO:0035234	ectopic germ cell programmed cell death	Biological Process	0.0136784		GO:0061063	positive regulation of nematode larval development	Biological Process	0.0376506
GO:1904062	regulation of cation transmembrane transport	Biological Process	0.0211345		GO:0038066	p38MAPK cascade	Biological Process	0.0136784		GO:0097035	regulation of membrane lipid distribution	Biological Process	0.0376506
GO:1901698	response to nitrogen compound	Biological Process	0.0211959		GO:0043153	entrainment of circadian clock by photoperiod	Biological Process	0.0136784		GO:1900047	negative regulation of hemostasis	Biological Process	0.0376506
GO:0016265	death	Biological Process	0.0212454		GO:0046008	regulation of female receptivity, post-mating	Biological Process	0.0136784		GO:1903429	regulation of cell maturation	Biological Process	0.0376506
GO:0090287	regulation of cellular response to growth factor stimulus	Biological Process	0.021295		GO:0050908	detection of light stimulus involved in visual perception	Biological Process	0.0136784		GO:0015748	organophosphate ester transport	Biological Process	0.0377675
GO:0007617	mating behavior	Biological Process	0.0219276		GO:0050962	detection of light stimulus involved in sensory perception	Biological Process	0.0136784		GO:0030326	embryonic limb morphogenesis	Biological Process	0.0377675
GO:0006898	receptor-mediated endocytosis	Biological Process	0.0221452		GO:0060251	regulation of glial cell proliferation	Biological Process	0.0136784		GO:0006471	protein ADP-ribosylation	Biological Process	0.0385489
GO:0042981	regulation of apoptotic process	Biological Process	0.0238351		GO:0060253	negative regulation of glial cell proliferation	Biological Process	0.0136784		GO:0006613	cotranslational protein targeting to membrane	Biological Process	0.0385489
GO:0042493	response to drug	Biological Process	0.0241385		GO:0060447	bud outgrowth involved in lung branching	Biological Process	0.0136784		GO:0006614	SRP-dependent cotranslational protein targeting to membrane	Biological Process	0.0385489
GO:0035637	multicellular organismal signaling	Biological Process	0.0242091		GO:0060512	prostate gland morphogenesis	Biological Process	0.0136784		GO:0007189	adenylate cyclase-activating G-protein coupled receptor signaling pathway	Biological Process	0.0385489
GO:0019318	hexose metabolic process	Biological Process	0.0243075		GO:0060638	mesenchymal-epithelial cell signaling	Biological Process	0.0136784		GO:0046164	alcohol catabolic process	Biological Process	0.0385489
GO:0035159	regulation of tube length, open tracheal system	Biological Process	0.024446		GO:0060739	mesenchymal-epithelial cell signaling involved in prostate gland development	Biological Process	0.0136784		GO:0046460	neutral lipid biosynthetic process	Biological Process	0.0385489
GO:0044331	cell-cell adhesion mediated by cadherin	Biological Process	0.024446		GO:0060740	prostate gland epithelium morphogenesis	Biological Process	0.0136784		GO:0046463	acylglycerol biosynthetic process	Biological Process	0.0385489
GO:0000187	activation of MAPK activity	Biological Process	0.0246678		GO:0071632	optomotor response	Biological Process	0.0136784		GO:0046621	negative regulation of organ growth	Biological Process	0.0385489
GO:0001570	vasculogenesis	Biological Process	0.0246678		GO:1900029	positive regulation of ruffle assembly	Biological Process	0.0136784		GO:0070542	response to fatty acid	Biological Process	0.0385489
GO:0034644	cellular response to UV	Biological Process	0.0246678		GO:1900242	regulation of synaptic vesicle endocytosis	Biological Process	0.0136784		GO:0042127	regulation of cell proliferation	Biological Process	0.0389643
GO:0060563	neuroepithelial cell differentiation	Biological Process	0.0246678		GO:2000369	regulation of clathrin-mediated endocytosis	Biological Process	0.0136784		GO:0072521	purine-containing compound metabolic process	Biological Process	0.0400254
GO:1903708	positive regulation of hemopoiesis	Biological Process	0.0246678		GO:0032844	regulation of homeostatic process	Biological Process	0.0137084		GO:0009187	cyclic nucleotide metabolic process	Biological Process	0.0405568
GO:0032409	regulation of transporter activity	Biological Process	0.0252476		GO:0090066	regulation of anatomical structure size	Biological Process	0.0137703		GO:0048646	anatomical structure formation involved in morphogenesis	Biological Process	0.0407957
GO:0001541	ovarian follicle development	Biological Process	0.025982		GO:0003008	system process	Biological Process	0.0137787		GO:0007416	synapse assembly	Biological Process	0.0413493
GO:0006000	fructose metabolic process	Biological Process	0.025982		GO:0060271	cilium morphogenesis	Biological Process	0.0139119		GO:0030100	regulation of endocytosis	Biological Process	0.0422009
GO:0006013	mannose metabolic process	Biological Process	0.025982		GO:0016202	regulation of striated muscle tissue development	Biological Process	0.0141329		GO:0007157	heterophilic cell-cell adhesion via plasma membrane cell adhesion molecules	Biological Process	0.0427285
GO:0006432	phenylalanyl-tRNA aminoacylation	Biological Process	0.025982		GO:1901861	regulation of muscle tissue development	Biological Process	0.0141329		GO:0017015	regulation of transforming growth factor beta receptor signaling pathway	Biological Process	0.0427285
GO:0006562	proline catabolic process	Biological Process	0.025982		GO:0006569	tryptophan catabolic process	Biological Process	0.0142713		GO:0072080	nephron tubule development	Biological Process	0.0427285
GO:0006646	phosphatidylethanolamine biosynthetic process	Biological Process	0.025982		GO:0009084	glutamine family amino acid biosynthetic process	Biological Process	0.0142713		GO:1903844	regulation of cellular response to transforming growth factor beta stimulus	Biological Process	0.0427285
GO:0006930	substrate-dependent cell migration, cell extension	Biological Process	0.025982		GO:0009642	response to light intensity	Biological Process	0.0142713		GO:0055123	digestive system development	Biological Process	0.0427586
GO:0008377	light-induced release of internally sequestered calcium ion	Biological Process	0.025982		GO:0015695	organic cation transport	Biological Process	0.0142713		GO:0021915	neural tube development	Biological Process	0.0431427
GO:0014012	peripheral nervous system axon regeneration	Biological Process	0.025982		GO:0021692	cerebellar Purkinje cell layer morphogenesis	Biological Process	0.0142713		GO:0048858	cell projection morphogenesis	Biological Process	0.0432963
GO:0015800	acidic amino acid transport	Biological Process	0.025982		GO:0042436	indole-containing compound catabolic process	Biological Process	0.0142713		GO:0032868	response to insulin	Biological Process	0.0433244
GO:0017182	peptidyl-diphthamide metabolic process	Biological Process	0.025982		GO:0042694	muscle cell fate specification	Biological Process	0.0142713		GO:0019932	second-messenger-mediated signaling	Biological Process	0.0443211
GO:0017183	peptidyl-diphthamide biosynthetic process from peptidyl-histidine	Biological Process	0.025982		GO:0045924	regulation of female receptivity	Biological Process	0.0142713		GO:0022412	cellular process involved in reproduction in multicellular organism	Biological Process	0.0450089
GO:0018202	peptidyl-histidine modification	Biological Process	0.025982		GO:0046218	indolalkylamine catabolic process	Biological Process	0.0142713		GO:0002064	epithelial cell development	Biological Process	0.0457706
GO:0039022	pronephric duct development	Biological Process	0.025982		GO:0046667	compound eye retinal cell programmed cell death	Biological Process	0.0142713		GO:1901699	cellular response to nitrogen compound	Biological Process	0.0460103
GO:0043153	entrainment of circadian clock by photoperiod	Biological Process	0.025982		GO:0050849	negative regulation of calcium-mediated signaling	Biological Process	0.0142713		GO:0048870	cell motility	Biological Process	0.046193
GO:0045476	nurse cell apoptotic process	Biological Process	0.025982		GO:0060996	dendritic spine development	Biological Process	0.0142713		GO:0072006	nephron development	Biological Process	0.0466333
GO:0046635	positive regulation of alpha-beta T cell activation	Biological Process	0.025982		GO:0060998	regulation of dendritic spine development	Biological Process	0.0142713		GO:0006081	cellular aldehyde metabolic process	Biological Process	0.0478474
GO:0051926	negative regulation of calcium ion transport	Biological Process	0.025982		GO:1903169	regulation of calcium ion transmembrane transport	Biological Process	0.0142713		GO:0007632	visual behavior	Biological Process	0.0478474
GO:0060282	positive regulation of oocyte development	Biological Process	0.025982		GO:0046470	phosphatidylcholine metabolic process	Biological Process	0.0143636		GO:0035151	regulation of tube size, open tracheal system	Biological Process	0.0478474
GO:0060447	bud outgrowth involved in lung branching	Biological Process	0.025982		GO:0001942	hair follicle development	Biological Process	0.0148524		GO:0001838	embryonic epithelial tube formation	Biological Process	0.0489533
GO:0060512	prostate gland morphogenesis	Biological Process	0.025982		GO:0035330	regulation of hippo signaling	Biological Process	0.0148524		GO:0009064	glutamine family amino acid metabolic process	Biological Process	0.0489533
GO:0060638	mesenchymal-epithelial cell signaling	Biological Process	0.025982		GO:0045197	establishment or maintenance of epithelial cell apical/basal polarity	Biological Process	0.0148524		GO:0010623	developmental programmed cell death	Biological Process	0.0489533
GO:0060739	mesenchymal-epithelial cell signaling involved in prostate gland development	Biological Process	0.025982		GO:0046620	regulation of organ growth	Biological Process	0.0148524		GO:0072507	divalent inorganic cation homeostasis	Biological Process	0.0490694
GO:0060740	prostate gland epithelium morphogenesis	Biological Process	0.025982		GO:0098773	skin epidermis development	Biological Process	0.0148524
GO:0071632	optomotor response	Biological Process	0.025982		GO:0007165	signal transduction	Biological Process	0.0149178
GO:1900242	regulation of synaptic vesicle endocytosis	Biological Process	0.025982		GO:0009127	purine nucleoside monophosphate biosynthetic process	Biological Process	0.0149391
GO:1902305	regulation of sodium ion transmembrane transport	Biological Process	0.025982		GO:0009168	purine ribonucleoside monophosphate biosynthetic process	Biological Process	0.0149391
GO:2000369	regulation of clathrin-mediated endocytosis	Biological Process	0.025982		GO:1904396	regulation of neuromuscular junction development	Biological Process	0.0149391
GO:0006810	transport	Biological Process	0.0265787		GO:0000096	sulfur amino acid metabolic process	Biological Process	0.0150716
GO:0007389	pattern specification process	Biological Process	0.0270528		GO:0006081	cellular aldehyde metabolic process	Biological Process	0.0150716
GO:1903052	positive regulation of proteolysis involved in cellular protein catabolic process	Biological Process	0.0272786		GO:0007632	visual behavior	Biological Process	0.0150716
GO:0060322	head development	Biological Process	0.0273411		GO:1903054	negative regulation of extracellular matrix organization	Biological Process	0.0150716
GO:0048731	system development	Biological Process	0.0276262		GO:0008064	regulation of actin polymerization or depolymerization	Biological Process	0.0151095
GO:0007189	adenylate cyclase-activating G-protein coupled receptor signaling pathway	Biological Process	0.0278212		GO:0030832	regulation of actin filament length	Biological Process	0.0151095
GO:0045646	regulation of erythrocyte differentiation	Biological Process	0.0278212		GO:0023051	regulation of signaling	Biological Process	0.0152317
GO:0046460	neutral lipid biosynthetic process	Biological Process	0.0278212		GO:0048589	developmental growth	Biological Process	0.0155498
GO:0046463	acylglycerol biosynthetic process	Biological Process	0.0278212		GO:0051188	cofactor biosynthetic process	Biological Process	0.0157476
GO:1902475	L-alpha-amino acid transmembrane transport	Biological Process	0.0278212		GO:0050877	neurological system process	Biological Process	0.0159602
GO:0016053	organic acid biosynthetic process	Biological Process	0.0280396		GO:0006066	alcohol metabolic process	Biological Process	0.0161505
GO:0046394	carboxylic acid biosynthetic process	Biological Process	0.0280396		GO:0098602	single organism cell adhesion	Biological Process	0.0161857
GO:0010243	response to organonitrogen compound	Biological Process	0.0285296		GO:0032412	regulation of ion transmembrane transporter activity	Biological Process	0.016762
GO:0070588	calcium ion transmembrane transport	Biological Process	0.0291477		GO:0000904	cell morphogenesis involved in differentiation	Biological Process	0.0167839
GO:0043534	blood vessel endothelial cell migration	Biological Process	0.0292883		GO:0055086	nucleobase-containing small molecule metabolic process	Biological Process	0.0175626
GO:0009967	positive regulation of signal transduction	Biological Process	0.0298708		GO:0022603	regulation of anatomical structure morphogenesis	Biological Process	0.0177766
GO:0010959	regulation of metal ion transport	Biological Process	0.030135		GO:0009117	nucleotide metabolic process	Biological Process	0.0181209
GO:1901699	cellular response to nitrogen compound	Biological Process	0.0304287		GO:0046777	protein autophosphorylation	Biological Process	0.018315
GO:0043112	receptor metabolic process	Biological Process	0.0304291		GO:0007601	visual perception	Biological Process	0.0188485
GO:0007171	activation of transmembrane receptor protein tyrosine kinase activity	Biological Process	0.0306836		GO:0009156	ribonucleoside monophosphate biosynthetic process	Biological Process	0.0190275
GO:0007589	body fluid secretion	Biological Process	0.0306836		GO:0008594	photoreceptor cell morphogenesis	Biological Process	0.0192086
GO:0009074	aromatic amino acid family catabolic process	Biological Process	0.0306836		GO:0016335	morphogenesis of larval imaginal disc epithelium	Biological Process	0.0192086
GO:0016336	establishment or maintenance of polarity of larval imaginal disc epithelium	Biological Process	0.0306836		GO:0021575	hindbrain morphogenesis	Biological Process	0.0192086
GO:0031167	rRNA methylation	Biological Process	0.0306836		GO:0021695	cerebellar cortex development	Biological Process	0.0192086
GO:0032941	secretion by tissue	Biological Process	0.0306836		GO:0044819	mitotic G1/S transition checkpoint	Biological Process	0.0192086
GO:0043536	positive regulation of blood vessel endothelial cell migration	Biological Process	0.0306836		GO:0045466	R7 cell differentiation	Biological Process	0.0192086
GO:0051181	cofactor transport	Biological Process	0.0306836		GO:0060840	artery development	Biological Process	0.0192086
GO:0051899	membrane depolarization	Biological Process	0.0306836		GO:0060627	regulation of vesicle-mediated transport	Biological Process	0.0194966
GO:0071242	cellular response to ammonium ion	Biological Process	0.0306836		GO:1901615	organic hydroxy compound metabolic process	Biological Process	0.0203144
GO:0048839	inner ear development	Biological Process	0.0311912		GO:0009108	coenzyme biosynthetic process	Biological Process	0.0205113
GO:0051480	regulation of cytosolic calcium ion concentration	Biological Process	0.0312473		GO:0098742	cell-cell adhesion via plasma-membrane adhesion molecules	Biological Process	0.0205113
GO:0071804	cellular potassium ion transport	Biological Process	0.0312473		GO:0008154	actin polymerization or depolymerization	Biological Process	0.0206921
GO:0071805	potassium ion transmembrane transport	Biological Process	0.0312473		GO:0003333	amino acid transmembrane transport	Biological Process	0.0206963
GO:0002076	osteoblast development	Biological Process	0.0315187		GO:0022037	metencephalon development	Biological Process	0.0206963
GO:0002092	positive regulation of receptor internalization	Biological Process	0.0315187		GO:0045880	positive regulation of smoothened signaling pathway	Biological Process	0.0206963
GO:0007595	lactation	Biological Process	0.0315187		GO:0052652	cyclic purine nucleotide metabolic process	Biological Process	0.0206963
GO:0010225	response to UV-C	Biological Process	0.0315187		GO:0006739	NADP metabolic process	Biological Process	0.0208157
GO:0030850	prostate gland development	Biological Process	0.0315187		GO:0072583	clathrin-mediated endocytosis	Biological Process	0.0208157
GO:0030852	regulation of granulocyte differentiation	Biological Process	0.0315187		GO:0006753	nucleoside phosphate metabolic process	Biological Process	0.0209189
GO:0038084	vascular endothelial growth factor signaling pathway	Biological Process	0.0315187		GO:0051093	negative regulation of developmental process	Biological Process	0.0209557
GO:0040036	regulation of fibroblast growth factor receptor signaling pathway	Biological Process	0.0315187		GO:0051240	positive regulation of multicellular organismal process	Biological Process	0.0210076
GO:0045924	regulation of female receptivity	Biological Process	0.0315187		GO:0051239	regulation of multicellular organismal process	Biological Process	0.0216287
GO:0046667	compound eye retinal cell programmed cell death	Biological Process	0.0315187		GO:0040011	locomotion	Biological Process	0.0222549
GO:0007166	cell surface receptor signaling pathway	Biological Process	0.03162		GO:0018105	peptidyl-serine phosphorylation	Biological Process	0.0231234
GO:2000021	regulation of ion homeostasis	Biological Process	0.0318667		GO:0019722	calcium-mediated signaling	Biological Process	0.0231505
GO:0051234	establishment of localization	Biological Process	0.0322748		GO:0035220	wing disc development	Biological Process	0.0231913
GO:0051606	detection of stimulus	Biological Process	0.0323627		GO:0009190	cyclic nucleotide biosynthetic process	Biological Process	0.0233273
GO:0007417	central nervous system development	Biological Process	0.0326155		GO:0030855	epithelial cell differentiation	Biological Process	0.0236357
GO:0007186	G-protein coupled receptor signaling pathway	Biological Process	0.0326768		GO:0007424	open tracheal system development	Biological Process	0.0236564
GO:0051049	regulation of transport	Biological Process	0.0329597		GO:1901605	alpha-amino acid metabolic process	Biological Process	0.0238704
GO:0050878	regulation of body fluid levels	Biological Process	0.0332614		GO:0048878	chemical homeostasis	Biological Process	0.0239208
GO:0060548	negative regulation of cell death	Biological Process	0.0336977		GO:0051960	regulation of nervous system development	Biological Process	0.0243309
GO:0006066	alcohol metabolic process	Biological Process	0.0338826		GO:0008652	cellular amino acid biosynthetic process	Biological Process	0.0246723
GO:0001881	receptor recycling	Biological Process	0.0346604		GO:0003091	renal water homeostasis	Biological Process	0.0246892
GO:0006904	vesicle docking involved in exocytosis	Biological Process	0.0346604		GO:0006542	glutamine biosynthetic process	Biological Process	0.0246892
GO:0045833	negative regulation of lipid metabolic process	Biological Process	0.0346604		GO:0006864	pyrimidine nucleotide transport	Biological Process	0.0246892
GO:0060401	cytosolic calcium ion transport	Biological Process	0.0346604		GO:0007191	adenylate cyclase-activating dopamine receptor signaling pathway	Biological Process	0.0246892
GO:1901605	alpha-amino acid metabolic process	Biological Process	0.0348302		GO:0007465	R7 cell fate commitment	Biological Process	0.0246892
GO:0007472	wing disc morphogenesis	Biological Process	0.035048		GO:0010511	regulation of phosphatidylinositol biosynthetic process	Biological Process	0.0246892
GO:0006835	dicarboxylic acid transport	Biological Process	0.0351604		GO:0010838	positive regulation of keratinocyte proliferation	Biological Process	0.0246892
GO:0009190	cyclic nucleotide biosynthetic process	Biological Process	0.0351604		GO:0016559	peroxisome fission	Biological Process	0.0246892
GO:0044236	multicellular organism metabolic process	Biological Process	0.0351604		GO:0021548	pons development	Biological Process	0.0246892
GO:0051259	protein oligomerization	Biological Process	0.035242		GO:0021670	lateral ventricle development	Biological Process	0.0246892
GO:0071417	cellular response to organonitrogen compound	Biological Process	0.0358727		GO:0021859	pyramidal neuron differentiation	Biological Process	0.0246892
GO:0033619	membrane protein proteolysis	Biological Process	0.0367509		GO:0021860	pyramidal neuron development	Biological Process	0.0246892
GO:0044070	regulation of anion transport	Biological Process	0.0372865		GO:0034105	positive regulation of tissue remodeling	Biological Process	0.0246892
GO:0022898	regulation of transmembrane transporter activity	Biological Process	0.0377199		GO:0034205	beta-amyloid formation	Biological Process	0.0246892
GO:0051094	positive regulation of developmental process	Biological Process	0.037799		GO:0034606	response to hermaphrodite contact	Biological Process	0.0246892
GO:0009582	detection of abiotic stimulus	Biological Process	0.0381977		GO:0035609	C-terminal protein deglutamylation	Biological Process	0.0246892
GO:0018209	peptidyl-serine modification	Biological Process	0.0382131		GO:0035610	protein side chain deglutamylation	Biological Process	0.0246892
GO:0050953	sensory perception of light stimulus	Biological Process	0.0383412		GO:0035774	positive regulation of insulin secretion involved in cellular response to glucose stimulus	Biological Process	0.0246892
GO:0048609	multicellular organismal reproductive process	Biological Process	0.038676		GO:0043163	cell envelope organization	Biological Process	0.0246892
GO:0001697	histamine-induced gastric acid secretion	Biological Process	0.038738		GO:0045780	positive regulation of bone resorption	Biological Process	0.0246892
GO:0001698	gastrin-induced gastric acid secretion	Biological Process	0.038738		GO:0046528	imaginal disc fusion	Biological Process	0.0246892
GO:0001833	inner cell mass cell proliferation	Biological Process	0.038738		GO:0046529	imaginal disc fusion, thorax closure	Biological Process	0.0246892
GO:0001923	B-1 B cell differentiation	Biological Process	0.038738		GO:0046852	positive regulation of bone remodeling	Biological Process	0.0246892
GO:0003091	renal water homeostasis	Biological Process	0.038738		GO:0048385	regulation of retinoic acid receptor signaling pathway	Biological Process	0.0246892
GO:0006436	tryptophanyl-tRNA aminoacylation	Biological Process	0.038738		GO:0051608	histamine transport	Biological Process	0.0246892
GO:0006526	arginine biosynthetic process	Biological Process	0.038738		GO:0061478	response to platelet aggregation inhibitor	Biological Process	0.0246892
GO:0006542	glutamine biosynthetic process	Biological Process	0.038738		GO:0070669	response to interleukin-2	Biological Process	0.0246892
GO:0006864	pyrimidine nucleotide transport	Biological Process	0.038738		GO:0070966	nuclear-transcribed mRNA catabolic process, no-go decay	Biological Process	0.0246892
GO:0007191	adenylate cyclase-activating dopamine receptor signaling pathway	Biological Process	0.038738		GO:0071072	negative regulation of phospholipid biosynthetic process	Biological Process	0.0246892
GO:0009957	epidermal cell fate specification	Biological Process	0.038738		GO:0071352	cellular response to interleukin-2	Biological Process	0.0246892
GO:0010157	response to chlorate	Biological Process	0.038738		GO:0071934	thiamine transmembrane transport	Biological Process	0.0246892
GO:0010387	COP9 signalosome assembly	Biological Process	0.038738		GO:0072530	purine-containing compound transmembrane transport	Biological Process	0.0246892
GO:0010766	negative regulation of sodium ion transport	Biological Process	0.038738		GO:0072673	lamellipodium morphogenesis	Biological Process	0.0246892
GO:0010838	positive regulation of keratinocyte proliferation	Biological Process	0.038738		GO:1900745	positive regulation of p38MAPK cascade	Biological Process	0.0246892
GO:0015732	prostaglandin transport	Biological Process	0.038738		GO:1902003	regulation of beta-amyloid formation	Biological Process	0.0246892
GO:0015801	aromatic amino acid transport	Biological Process	0.038738		GO:1902004	positive regulation of beta-amyloid formation	Biological Process	0.0246892
GO:0015824	proline transport	Biological Process	0.038738		GO:1902991	regulation of amyloid precursor protein catabolic process	Biological Process	0.0246892
GO:0015827	tryptophan transport	Biological Process	0.038738		GO:1902993	positive regulation of amyloid precursor protein catabolic process	Biological Process	0.0246892
GO:0015865	purine nucleotide transport	Biological Process	0.038738		GO:1904158	axonemal central apparatus assembly	Biological Process	0.0246892
GO:0015868	purine ribonucleotide transport	Biological Process	0.038738		GO:1904705	regulation of vascular smooth muscle cell proliferation	Biological Process	0.0246892
GO:0016063	rhodopsin biosynthetic process	Biological Process	0.038738		GO:1904707	positive regulation of vascular smooth muscle cell proliferation	Biological Process	0.0246892
GO:0021521	ventral spinal cord interneuron specification	Biological Process	0.038738		GO:1990519	mitochondrial pyrimidine nucleotide import	Biological Process	0.0246892
GO:0021670	lateral ventricle development	Biological Process	0.038738		GO:1990874	vascular smooth muscle cell proliferation	Biological Process	0.0246892
GO:0021859	pyramidal neuron differentiation	Biological Process	0.038738		GO:2000270	negative regulation of fibroblast apoptotic process	Biological Process	0.0246892
GO:0021860	pyramidal neuron development	Biological Process	0.038738		GO:2000272	negative regulation of receptor activity	Biological Process	0.0246892
GO:0032303	regulation of icosanoid secretion	Biological Process	0.038738		GO:2000331	regulation of terminal button organization	Biological Process	0.0246892
GO:0032304	negative regulation of icosanoid secretion	Biological Process	0.038738		GO:2000392	regulation of lamellipodium morphogenesis	Biological Process	0.0246892
GO:0032310	prostaglandin secretion	Biological Process	0.038738		GO:2000393	negative regulation of lamellipodium morphogenesis	Biological Process	0.0246892
GO:0032973	amino acid export	Biological Process	0.038738		GO:0009086	methionine biosynthetic process	Biological Process	0.025028
GO:0034205	beta-amyloid formation	Biological Process	0.038738		GO:0021680	cerebellar Purkinje cell layer development	Biological Process	0.025028
GO:0034969	histone arginine methylation	Biological Process	0.038738		GO:0032515	negative regulation of phosphoprotein phosphatase activity	Biological Process	0.025028
GO:0035524	proline transmembrane transport	Biological Process	0.038738		GO:0034308	primary alcohol metabolic process	Biological Process	0.025028
GO:0035774	positive regulation of insulin secretion involved in cellular response to glucose stimulus	Biological Process	0.038738		GO:0040026	positive regulation of vulval development	Biological Process	0.025028
GO:0036233	glycine import	Biological Process	0.038738		GO:0051590	positive regulation of neurotransmitter transport	Biological Process	0.025028
GO:0042026	protein refolding	Biological Process	0.038738		GO:0060465	pharynx development	Biological Process	0.025028
GO:0043163	cell envelope organization	Biological Process	0.038738		GO:0040008	regulation of growth	Biological Process	0.02536
GO:0043970	histone H3-K9 acetylation	Biological Process	0.038738		GO:0019725	cellular homeostasis	Biological Process	0.025377
GO:0045477	regulation of nurse cell apoptotic process	Biological Process	0.038738		GO:0072525	pyridine-containing compound biosynthetic process	Biological Process	0.0255983
GO:0046154	rhodopsin metabolic process	Biological Process	0.038738		GO:0009887	organ morphogenesis	Biological Process	0.0256756
GO:0046528	imaginal disc fusion	Biological Process	0.038738		GO:0032273	positive regulation of protein polymerization	Biological Process	0.0260594
GO:0046529	imaginal disc fusion, thorax closure	Biological Process	0.038738		GO:0071482	cellular response to light stimulus	Biological Process	0.0260594
GO:0048385	regulation of retinoic acid receptor signaling pathway	Biological Process	0.038738		GO:0060429	epithelium development	Biological Process	0.0261186
GO:0048790	maintenance of presynaptic active zone structure	Biological Process	0.038738		GO:0050803	regulation of synapse structure or activity	Biological Process	0.0261949
GO:0051204	protein insertion into mitochondrial membrane	Biological Process	0.038738		GO:0006812	cation transport	Biological Process	0.0264918
GO:0051580	regulation of neurotransmitter uptake	Biological Process	0.038738		GO:0035082	axoneme assembly	Biological Process	0.0265368
GO:0051582	positive regulation of neurotransmitter uptake	Biological Process	0.038738		GO:0009308	amine metabolic process	Biological Process	0.0266032
GO:0060579	ventral spinal cord interneuron fate commitment	Biological Process	0.038738		GO:0060284	regulation of cell development	Biological Process	0.026666
GO:0061478	response to platelet aggregation inhibitor	Biological Process	0.038738		GO:0007163	establishment or maintenance of cell polarity	Biological Process	0.0271795
GO:0070881	regulation of proline transport	Biological Process	0.038738		GO:0009311	oligosaccharide metabolic process	Biological Process	0.0276289
GO:0071934	thiamine transmembrane transport	Biological Process	0.038738		GO:0032535	regulation of cellular component size	Biological Process	0.0280086
GO:0072530	purine-containing compound transmembrane transport	Biological Process	0.038738		GO:0003002	regionalization	Biological Process	0.0280298
GO:0089718	amino acid import across plasma membrane	Biological Process	0.038738		GO:0046890	regulation of lipid biosynthetic process	Biological Process	0.0280645
GO:0090237	regulation of arachidonic acid secretion	Biological Process	0.038738		GO:0006171	cAMP biosynthetic process	Biological Process	0.0287464
GO:1900139	negative regulation of arachidonic acid secretion	Biological Process	0.038738		GO:0021591	ventricular system development	Biological Process	0.0287464
GO:1900745	positive regulation of p38MAPK cascade	Biological Process	0.038738		GO:0030512	negative regulation of transforming growth factor beta receptor signaling pathway	Biological Process	0.0287464
GO:1900923	regulation of glycine import	Biological Process	0.038738		GO:0033002	muscle cell proliferation	Biological Process	0.0287464
GO:1900925	positive regulation of glycine import	Biological Process	0.038738		GO:0035418	protein localization to synapse	Biological Process	0.0287464
GO:1901020	negative regulation of calcium ion transmembrane transporter activity	Biological Process	0.038738		GO:0048149	behavioral response to ethanol	Biological Process	0.0287464
GO:1902003	regulation of beta-amyloid formation	Biological Process	0.038738		GO:0048488	synaptic vesicle endocytosis	Biological Process	0.0287464
GO:1902004	positive regulation of beta-amyloid formation	Biological Process	0.038738		GO:0060294	cilium movement involved in cell motility	Biological Process	0.0287464
GO:1902306	negative regulation of sodium ion transmembrane transport	Biological Process	0.038738		GO:0070509	calcium ion import	Biological Process	0.0287464
GO:1902825	proline import into cell	Biological Process	0.038738		GO:1903845	negative regulation of cellular response to transforming growth factor beta stimulus	Biological Process	0.0287464
GO:1902837	amino acid import into cell	Biological Process	0.038738		GO:0006446	regulation of translational initiation	Biological Process	0.028977
GO:1902991	regulation of amyloid precursor protein catabolic process	Biological Process	0.038738		GO:0006730	one-carbon metabolic process	Biological Process	0.028977
GO:1902993	positive regulation of amyloid precursor protein catabolic process	Biological Process	0.038738		GO:0019359	nicotinamide nucleotide biosynthetic process	Biological Process	0.028977
GO:1903170	negative regulation of calcium ion transmembrane transport	Biological Process	0.038738		GO:0019363	pyridine nucleotide biosynthetic process	Biological Process	0.028977
GO:1903332	regulation of protein folding	Biological Process	0.038738		GO:0035159	regulation of tube length, open tracheal system	Biological Process	0.028977
GO:1903789	regulation of amino acid transmembrane transport	Biological Process	0.038738		GO:0045887	positive regulation of synaptic growth at neuromuscular junction	Biological Process	0.028977
GO:1903809	L-proline import into cell	Biological Process	0.038738		GO:0060402	calcium ion transport into cytosol	Biological Process	0.028977
GO:1903961	positive regulation of anion transmembrane transport	Biological Process	0.038738		GO:1902904	negative regulation of fibril organization	Biological Process	0.028977
GO:1904158	axonemal central apparatus assembly	Biological Process	0.038738		GO:0060562	epithelial tube morphogenesis	Biological Process	0.0291868
GO:1904271	L-proline import across plasma membrane	Biological Process	0.038738		GO:0030838	positive regulation of actin filament polymerization	Biological Process	0.0292455
GO:1904555	L-proline transmembrane transport	Biological Process	0.038738		GO:0061387	regulation of extent of cell growth	Biological Process	0.0292455
GO:1904556	L-tryptophan transmembrane transport	Biological Process	0.038738		GO:0008283	cell proliferation	Biological Process	0.0292904
GO:1990519	mitochondrial pyrimidine nucleotide import	Biological Process	0.038738		GO:0008285	negative regulation of cell proliferation	Biological Process	0.0293105
GO:2000270	negative regulation of fibroblast apoptotic process	Biological Process	0.038738		GO:1901699	cellular response to nitrogen compound	Biological Process	0.0294856
GO:2000331	regulation of terminal button organization	Biological Process	0.038738		GO:0006189	'de novo' IMP biosynthetic process	Biological Process	0.0302081
GO:0072358	cardiovascular system development	Biological Process	0.0388987		GO:0006566	threonine metabolic process	Biological Process	0.0302081
GO:0072359	circulatory system development	Biological Process	0.0388987		GO:0006567	threonine catabolic process	Biological Process	0.0302081
GO:0035152	regulation of tube architecture, open tracheal system	Biological Process	0.0393692		GO:0006726	eye pigment biosynthetic process	Biological Process	0.0302081
GO:0060359	response to ammonium ion	Biological Process	0.0393692		GO:0006782	protoporphyrinogen IX biosynthetic process	Biological Process	0.0302081
GO:0043069	negative regulation of programmed cell death	Biological Process	0.0402274		GO:0007212	dopamine receptor signaling pathway	Biological Process	0.0302081
GO:0098662	inorganic cation transmembrane transport	Biological Process	0.0403765		GO:0014010	Schwann cell proliferation	Biological Process	0.0302081
GO:0019228	neuronal action potential	Biological Process	0.0407593		GO:0014055	acetylcholine secretion, neurotransmission	Biological Process	0.0302081
GO:0043267	negative regulation of potassium ion transport	Biological Process	0.0407593		GO:0014056	regulation of acetylcholine secretion, neurotransmission	Biological Process	0.0302081
GO:0046470	phosphatidylcholine metabolic process	Biological Process	0.0407593		GO:0015817	histidine transport	Biological Process	0.0302081
GO:0055069	zinc ion homeostasis	Biological Process	0.0407593		GO:0015870	acetylcholine transport	Biological Process	0.0302081
GO:0032504	multicellular organism reproduction	Biological Process	0.0416938		GO:0030728	ovulation	Biological Process	0.0302081
GO:0044765	single-organism transport	Biological Process	0.0421724		GO:0035999	tetrahydrofolate interconversion	Biological Process	0.0302081
GO:0014066	regulation of phosphatidylinositol 3-kinase signaling	Biological Process	0.0425069		GO:0042441	eye pigment metabolic process	Biological Process	0.0302081
GO:0042439	ethanolamine-containing compound metabolic process	Biological Process	0.0425069		GO:0043324	pigment metabolic process involved in developmental pigmentation	Biological Process	0.0302081
GO:2000058	regulation of protein ubiquitination involved in ubiquitin-dependent protein catabolic process	Biological Process	0.0425069		GO:0043474	pigment metabolic process involved in pigmentation	Biological Process	0.0302081
GO:0007611	learning or memory	Biological Process	0.0426332		GO:0048844	artery morphogenesis	Biological Process	0.0302081
GO:0043583	ear development	Biological Process	0.0427245		GO:0060602	branch elongation of an epithelium	Biological Process	0.0302081
GO:0046165	alcohol biosynthetic process	Biological Process	0.0427245		GO:0060999	positive regulation of dendritic spine development	Biological Process	0.0302081
GO:0033674	positive regulation of kinase activity	Biological Process	0.0427745		GO:0061526	acetylcholine secretion	Biological Process	0.0302081
GO:0060541	respiratory system development	Biological Process	0.0427745		GO:0071230	cellular response to amino acid stimulus	Biological Process	0.0302081
GO:0042221	response to chemical	Biological Process	0.0429255		GO:0089709	L-histidine transmembrane transport	Biological Process	0.0302081
GO:0006928	movement of cell or subcellular component	Biological Process	0.0433002		GO:0090342	regulation of cell aging	Biological Process	0.0302081
GO:0045860	positive regulation of protein kinase activity	Biological Process	0.0437667		GO:1901374	acetate ester transport	Biological Process	0.0302081
GO:0048477	oogenesis	Biological Process	0.0440346		GO:1902024	L-histidine transport	Biological Process	0.0302081
GO:1903364	positive regulation of cellular protein catabolic process	Biological Process	0.0444954		GO:1904064	positive regulation of cation transmembrane transport	Biological Process	0.0302081
GO:0009411	response to UV	Biological Process	0.0446138		GO:1990822	basic amino acid transmembrane transport	Biological Process	0.0302081
GO:0009581	detection of external stimulus	Biological Process	0.0451314		GO:2000772	regulation of cellular senescence	Biological Process	0.0302081
GO:0001751	compound eye photoreceptor cell differentiation	Biological Process	0.0453624		GO:0035295	tube development	Biological Process	0.030727
GO:0007292	female gamete generation	Biological Process	0.0455998		GO:0009124	nucleoside monophosphate biosynthetic process	Biological Process	0.0310215
GO:0050890	cognition	Biological Process	0.0456179		GO:0048732	gland development	Biological Process	0.0312489
GO:0061097	regulation of protein tyrosine kinase activity	Biological Process	0.0456392		GO:0050673	epithelial cell proliferation	Biological Process	0.0313084
GO:0050877	neurological system process	Biological Process	0.0456419		GO:0098655	cation transmembrane transport	Biological Process	0.0316463
GO:0018105	peptidyl-serine phosphorylation	Biological Process	0.046158		GO:0006487	protein N-linked glycosylation	Biological Process	0.0326092
GO:0021915	neural tube development	Biological Process	0.0462114		GO:0006885	regulation of pH	Biological Process	0.0326092
GO:0045597	positive regulation of cell differentiation	Biological Process	0.0469117		GO:0014066	regulation of phosphatidylinositol 3-kinase signaling	Biological Process	0.0326092
GO:0001662	behavioral fear response	Biological Process	0.0473199		GO:0022405	hair cycle process	Biological Process	0.0326092
GO:0002090	regulation of receptor internalization	Biological Process	0.0473199		GO:0030516	regulation of axon extension	Biological Process	0.0326092
GO:0002209	behavioral defense response	Biological Process	0.0473199		GO:0031338	regulation of vesicle fusion	Biological Process	0.0326092
GO:0014068	positive regulation of phosphatidylinositol 3-kinase signaling	Biological Process	0.0473199		GO:0045471	response to ethanol	Biological Process	0.0326092
GO:0016335	morphogenesis of larval imaginal disc epithelium	Biological Process	0.0473199		GO:0019751	polyol metabolic process	Biological Process	0.0337205
GO:0021604	cranial nerve structural organization	Biological Process	0.0473199		GO:0048017	inositol lipid-mediated signaling	Biological Process	0.0337205
GO:0021633	optic nerve structural organization	Biological Process	0.0473199		GO:0098609	cell-cell adhesion	Biological Process	0.0343848
GO:0030851	granulocyte differentiation	Biological Process	0.0473199		GO:0048870	cell motility	Biological Process	0.0344038
GO:0042596	fear response	Biological Process	0.0473199		GO:0050953	sensory perception of light stimulus	Biological Process	0.0349398
GO:0045466	R7 cell differentiation	Biological Process	0.0473199		GO:0040012	regulation of locomotion	Biological Process	0.0349934
GO:0048260	positive regulation of receptor-mediated endocytosis	Biological Process	0.0473199		GO:0007617	mating behavior	Biological Process	0.0356755
GO:0051283	negative regulation of sequestering of calcium ion	Biological Process	0.0473199		GO:0072358	cardiovascular system development	Biological Process	0.0357511
GO:0061098	positive regulation of protein tyrosine kinase activity	Biological Process	0.0473199		GO:0072359	circulatory system development	Biological Process	0.0357511
GO:0000096	sulfur amino acid metabolic process	Biological Process	0.0473456		GO:0040007	growth	Biological Process	0.0358419
GO:0007602	phototransduction	Biological Process	0.0473456		GO:0030010	establishment of cell polarity	Biological Process	0.0359297
GO:0007632	visual behavior	Biological Process	0.0473456		GO:0042052	rhabdomere development	Biological Process	0.0359805
GO:0034767	positive regulation of ion transmembrane transport	Biological Process	0.0473456		GO:0022607	cellular component assembly	Biological Process	0.0360212
GO:0035151	regulation of tube size, open tracheal system	Biological Process	0.0473456		GO:0030833	regulation of actin filament polymerization	Biological Process	0.0360337
GO:0044281	small molecule metabolic process	Biological Process	0.0476683		GO:0050678	regulation of epithelial cell proliferation	Biological Process	0.0360337
GO:0051716	cellular response to stimulus	Biological Process	0.0477535		GO:0050730	regulation of peptidyl-tyrosine phosphorylation	Biological Process	0.0360337
GO:0001708	cell fate specification	Biological Process	0.0478744		GO:0002009	morphogenesis of an epithelium	Biological Process	0.0363645
GO:2000145	regulation of cell motility	Biological Process	0.0489971		GO:0019637	organophosphate metabolic process	Biological Process	0.0368152
GO:0023056	positive regulation of signaling	Biological Process	0.0497856		GO:0001944	vasculature development	Biological Process	0.0372337
					GO:0007155	cell adhesion	Biological Process	0.0378366
					GO:0022610	biological adhesion	Biological Process	0.0378366
					GO:0043062	extracellular structure organization	Biological Process	0.037911
					GO:0051674	localization of cell	Biological Process	0.0380879
					GO:0006006	glucose metabolic process	Biological Process	0.0385577
					GO:0050679	positive regulation of epithelial cell proliferation	Biological Process	0.0385577
					GO:1901606	alpha-amino acid catabolic process	Biological Process	0.0385577
					GO:0090407	organophosphate biosynthetic process	Biological Process	0.0386123
					GO:0018210	peptidyl-threonine modification	Biological Process	0.038987
					GO:0032411	positive regulation of transporter activity	Biological Process	0.038987
					GO:0045833	negative regulation of lipid metabolic process	Biological Process	0.038987
					GO:0051453	regulation of intracellular pH	Biological Process	0.038987
					GO:0060401	cytosolic calcium ion transport	Biological Process	0.038987
					GO:1904398	positive regulation of neuromuscular junction development	Biological Process	0.038987
					GO:0001523	retinoid metabolic process	Biological Process	0.0395392
					GO:0002028	regulation of sodium ion transport	Biological Process	0.0395392
					GO:0006491	N-glycan processing	Biological Process	0.0395392
					GO:0006555	methionine metabolic process	Biological Process	0.0395392
					GO:0007300	ovarian nurse cell to oocyte transport	Biological Process	0.0395392
					GO:0007448	anterior/posterior pattern specification, imaginal disc	Biological Process	0.0395392
					GO:0009649	entrainment of circadian clock	Biological Process	0.0395392
					GO:0010837	regulation of keratinocyte proliferation	Biological Process	0.0395392
					GO:0016101	diterpenoid metabolic process	Biological Process	0.0395392
					GO:0030539	male genitalia development	Biological Process	0.0395392
					GO:0032222	regulation of synaptic transmission, cholinergic	Biological Process	0.0395392
					GO:0043616	keratinocyte proliferation	Biological Process	0.0395392
					GO:0046174	polyol catabolic process	Biological Process	0.0395392
					GO:0046856	phosphatidylinositol dephosphorylation	Biological Process	0.0395392
					GO:0048582	positive regulation of post-embryonic development	Biological Process	0.0395392
					GO:0050848	regulation of calcium-mediated signaling	Biological Process	0.0395392
					GO:0061063	positive regulation of nematode larval development	Biological Process	0.0395392
					GO:2001257	regulation of cation channel activity	Biological Process	0.0395392
					GO:0007519	skeletal muscle tissue development	Biological Process	0.0401357
					GO:0048707	instar larval or pupal morphogenesis	Biological Process	0.0401692
					GO:0007264	small GTPase mediated signal transduction	Biological Process	0.0401951
					GO:0051049	regulation of transport	Biological Process	0.0403988
					GO:0065008	regulation of biological quality	Biological Process	0.0407154
					GO:0006586	indolalkylamine metabolic process	Biological Process	0.0408097
					GO:0008088	axo-dendritic transport	Biological Process	0.0408097
					GO:0042693	muscle cell fate commitment	Biological Process	0.0408097
					GO:0046164	alcohol catabolic process	Biological Process	0.0408097
					GO:0072376	protein activation cascade	Biological Process	0.0408097
					GO:1901661	quinone metabolic process	Biological Process	0.0408097
					GO:1902475	L-alpha-amino acid transmembrane transport	Biological Process	0.0408097
					GO:0032271	regulation of protein polymerization	Biological Process	0.0409643
					GO:0060537	muscle tissue development	Biological Process	0.0412294
					GO:0031175	neuron projection development	Biological Process	0.0413259
					GO:0035107	appendage morphogenesis	Biological Process	0.0415594
					GO:0001894	tissue homeostasis	Biological Process	0.0416021
					GO:0009966	regulation of signal transduction	Biological Process	0.0418043
					GO:0044282	small molecule catabolic process	Biological Process	0.0419995
					GO:0051179	localization	Biological Process	0.04245
					GO:0045595	regulation of cell differentiation	Biological Process	0.0427734
					GO:0007389	pattern specification process	Biological Process	0.0432217
					GO:0048569	post-embryonic organ development	Biological Process	0.0436301
					GO:0044707	single-multicellular organism process	Biological Process	0.0438274
					GO:0051270	regulation of cellular component movement	Biological Process	0.0440443
					GO:0009187	cyclic nucleotide metabolic process	Biological Process	0.0440646
					GO:0030198	extracellular matrix organization	Biological Process	0.0442792
					GO:0007560	imaginal disc morphogenesis	Biological Process	0.0443897
					GO:0001763	morphogenesis of a branching structure	Biological Process	0.0446046
					GO:0005996	monosaccharide metabolic process	Biological Process	0.0458152
					GO:0007157	heterophilic cell-cell adhesion via plasma membrane cell adhesion molecules	Biological Process	0.0458403
					GO:0034764	positive regulation of transmembrane transport	Biological Process	0.0458403
					GO:0040028	regulation of vulval development	Biological Process	0.0458403
					GO:0042753	positive regulation of circadian rhythm	Biological Process	0.0458403
					GO:0035050	embryonic heart tube development	Biological Process	0.0461381
					GO:0042051	compound eye photoreceptor development	Biological Process	0.0461381
					GO:0043038	amino acid activation	Biological Process	0.0461381
					GO:0007166	cell surface receptor signaling pathway	Biological Process	0.0465648
					GO:0030041	actin filament polymerization	Biological Process	0.0472198
					GO:0042451	purine nucleoside biosynthetic process	Biological Process	0.0472198
					GO:0046129	purine ribonucleoside biosynthetic process	Biological Process	0.0472198
					GO:2000027	regulation of organ morphogenesis	Biological Process	0.0472198
					GO:0009063	cellular amino acid catabolic process	Biological Process	0.0473498
					GO:0006811	ion transport	Biological Process	0.0474518
					GO:0006865	amino acid transport	Biological Process	0.0479219
					GO:0048520	positive regulation of behavior	Biological Process	0.0479219
					GO:0032868	response to insulin	Biological Process	0.0480164
					GO:0048584	positive regulation of response to stimulus	Biological Process	0.0481185
