# Supplementary material for: Genomic and single-cell analyses reveal genetic signatures of swimming pattern and diapause strategy in jellyfish
Source: Nat Commun. 2024 Jul 15;15:5936. doi: 10.1038/s41467-024-49848-z (PMC11250803; doi:10.1038/s41467-024-49848-z)
Supplement: Supplementary file 4 — Supplementary Data [file 41467_2024_49848_MOESM4_ESM.zip › Supplementary Data 7.xlsx]

## Sheet: Sheet1
Supplementary Data 7. The differentially expressed genes (DEGs) of the sensory organs and control tissues in each species.
rhopalium/control (C. quinquecirrha)					rhopalium/control (R. esculentum)					rhopalium/control (A. coerulea)					tentacle bulb/control (T. rubra)
GeneID	log2FoldChange	FDR	regulated		Gene	log2FoldChange	FDR	regulated		Gene	log2FoldChange	FDR	regulated		Gene	log2FoldChange	FDR	regulated
Chrysaora_quinquecirrha_newGene_6192	8.4238	0	up		RE13583	8.782	0	up		Aurelia_coerulea_newGene_7438	10.7077	2.99876e-237	up		evm.TU.Hic_asm_10.68	4.1135	3.55619e-138	up
Chrysaora_quinquecirrha_newGene_10394	7.5141	0	up		RE12635	6.4536	2.80229e-259	up		Aurelia_coerulea_newGene_5209	5.3932	3.45939e-82	up		evm.TU.Hic_asm_6.830	3.4447	2.88396e-137	up
Chrysaora_quinquecirrha_newGene_2511	9.3294	0	up		RE12681	3.599	6.84089e-151	up		Aurelia_coerulea_newGene_7483	12.9517	6.5257e-77	up		evm.TU.Hic_asm_4.1024	4.222	1.11701e-132	up
Chrysaora_quinquecirrha_newGene_11377	4.8617	0	up		RE14497	6.7958	1.31336e-148	up		Aurelia_coerulea_newGene_505	6.4018	2.05651e-75	up		evm.TU.Hic_asm_2.571	3.6774	2.66241e-102	up
Chrysaora_quinquecirrha_newGene_10678	5.3317	0	up		RE10858	4.539	1.76354e-124	up		gene-Aco15709	3.3749	3.26576e-71	up		evm.TU.Hic_asm_0.620	3.7911	1.74805e-101	up
Chrysaora_quinquecirrha_newGene_11030	5.1906	0	up		RE16726	7.3997	2.78809e-124	up		Aurelia_coerulea_newGene_3661	6.9636	2.47505e-61	up		evm.TU.Hic_asm_3.422	5.0955	2.48527e-98	up
Chrysaora_quinquecirrha_newGene_894	6.4568	0	up		RE10252	7.5765	3.76559e-107	up		Aurelia_coerulea_newGene_5735	20.7653	4.79241e-58	up		evm.TU.Hic_asm_8.593	4.7751	1.65471e-92	up
Chrysaora_quinquecirrha_newGene_7642	5.9229	0	up		Rhopilema_esculentum_newGene_5070	10.8235	3.65056e-106	up		gene-Aco11610	6.21	5.48917e-54	up		evm.TU.Hic_asm_8.963	4.3217	2.51577e-89	up
Chrysaora_quinquecirrha_newGene_7536	8.021	0	up		RE11744	7.4007	1.84639e-103	up		Aurelia_coerulea_newGene_7552	4.862	4.322e-53	up		evm.TU.Hic_asm_14.475	4.1431	1.39222e-85	up
Chrysaora_quinquecirrha_newGene_7534	10.8958	0	up		RE15650	3.8263	3.18078e-97	up		Aurelia_coerulea_newGene_8170	8.2866	1.67044e-52	up		evm.TU.Hic_asm_5.449	4.498	5.93967e-83	up
Chrysaora_quinquecirrha_newGene_8017	7.2144	0	up		RE04181	7.5157	1.71115e-95	up		Aurelia_coerulea_newGene_3908	21.297	3.49689e-52	up		evm.TU.Hic_asm_8.292	4.3552	7.92082e-82	up
Chrysaora_quinquecirrha_newGene_7960	5.4572	0	up		RE08905	9.9426	1.71115e-95	up		Aurelia_coerulea_newGene_3888	19.8359	5.08935e-52	up		evm.TU.Hic_asm_0.654	3.3649	1.2445e-80	up
Chrysaora_quinquecirrha_newGene_8433	4.8355	0	up		RE15686	2.9235	2.83066e-95	up		gene-Aco27767	4.2455	1.48665e-51	up		evm.TU.Hic_asm_7.1507	2.7109	3.07256e-80	up
Chrysaora_quinquecirrha_newGene_2042	8.2176	0	up		RE09325	3.9153	4.65288e-95	up		Aurelia_coerulea_newGene_6734	6.4764	6.52095e-49	up		evm.TU.Hic_asm_4.431	4.5983	6.73998e-79	up
Chrysaora_quinquecirrha_newGene_10094	8.1257	0	up		RE07033	3.0582	3.48653e-94	up		gene-Aco25376	4.4402	8.25145e-49	up		evm.TU.Hic_asm_7.922	4.5591	2.87452e-77	up
Chrysaora_quinquecirrha_newGene_7552	8.9902	0	up		RE13275	4.8469	3.2227e-91	up		gene-Aco10769	4.2474	1.09352e-47	up		evm.TU.Hic_asm_6.1038	4.5604	2.87452e-77	up
Chrysaora_quinquecirrha_newGene_4774	9.1703	0	up		RE03736	4.9992	1.14258e-88	up		Aurelia_coerulea_newGene_7011	18.8216	9.81362e-46	up		evm.TU.Hic_asm_10.430	5.329	1.11543e-75	up
Chrysaora_quinquecirrha_newGene_1248	4.2266	0	up		RE09947	4.3782	1.98847e-86	up		gene-Aco08827	3.9645	2.03384e-45	up		evm.TU.Hic_asm_8.851	4.0706	5.27259e-73	up
Chrysaora_quinquecirrha_newGene_4066	4.1303	0	up		RE04185	9.0419	1.48772e-82	up		Aurelia_coerulea_newGene_6450	9.0353	3.65451e-45	up		evm.TU.Hic_asm_3.484	3.1222	5.78328e-73	up
Chrysaora_quinquecirrha_newGene_7399	6.9342	0	up		RE12905	2.7668	1.51409e-73	up		Aurelia_coerulea_newGene_2606	19.1596	8.09648e-45	up		evm.TU.Hic_asm_1.779	3.8856	2.15796e-72	up
Chrysaora_quinquecirrha_newGene_2895	7.6173	0	up		RE06265	4.4261	8.32185e-73	up		Aurelia_coerulea_newGene_854	6.0471	6.02847e-44	up		evm.TU.Hic_asm_5.108	4.6928	1.17175e-71	up
Chrysaora_quinquecirrha_newGene_5634	4.9143	0	up		RE05265	3.0683	1.1143e-67	up		gene-Aco05901	5.3488	1.57144e-42	up		evm.TU.Hic_asm_11.85	4.2087	1.68099e-71	up
Chrysaora_quinquecirrha_newGene_5862	4.9159	0	up		RE03879	3.4255	1.55246e-66	up		Aurelia_coerulea_newGene_6067	10.2901	1.52198e-41	up		evm.TU.Hic_asm_3.1176	4.073	2.32919e-71	up
Chrysaora_quinquecirrha_newGene_5442	10.9504	0	up		RE08604	2.2822	3.94651e-65	up		Aurelia_coerulea_newGene_3675	18.0736	2.23606e-41	up		evm.TU.Hic_asm_12.921	3.58	3.95237e-71	up
Chrysaora_quinquecirrha_newGene_719	8.9536	0	up		RE05380	7.825	6.62156e-62	up		gene-Aco31060	5.2736	2.19849e-40	up		evm.TU.Hic_asm_6.552	4.1981	4.22245e-70	up
Chrysaora_quinquecirrha_newGene_10378	7.849	0	up		Rhopilema_esculentum_newGene_619	3.701	4.27248e-60	up		Aurelia_coerulea_newGene_6879	17.87	4.93813e-40	up		evm.TU.Hic_asm_7.1025	4.6587	1.1417e-69	up
Chrysaora_quinquecirrha_newGene_408	5.9316	0	up		RE12814	2.8056	4.79538e-60	up		Aurelia_coerulea_newGene_2791	19.4274	4.97324e-40	up		evm.TU.Hic_asm_10.929	3.7561	5.62305e-69	up
Chrysaora_quinquecirrha_newGene_5880	8.2347	0	up		RE08215	5.4501	1.02446e-58	up		Aurelia_coerulea_newGene_3337	11.1893	6.33041e-40	up		evm.TU.Hic_asm_6.401	4.525	6.40291e-69	up
Chrysaora_quinquecirrha_newGene_3119	7.545	0	up		RE16446	6.2068	1.04356e-58	up		Aurelia_coerulea_newGene_5304	3.9736	1.12469e-39	up		evm.TU.Hic_asm_14.940	2.9532	3.66721e-68	up
Chrysaora_quinquecirrha_newGene_11013	4.219	0	up		RE14192	4.2782	2.65723e-58	up		gene-Aco03487	2.8905	1.37017e-39	up		evm.TU.Hic_asm_0.96	3.3635	1.95497e-67	up
Chrysaora_quinquecirrha_newGene_5519	10.083	0	up		RE06414	2.6073	6.40254e-57	up		Aurelia_coerulea_newGene_2017	8.1414	2.74126e-39	up		evm.TU.Hic_asm_2.75	4.5592	5.08466e-67	up
Chrysaora_quinquecirrha_newGene_7006	8.9797	0	up		RE16436	3.1883	1.99635e-55	up		Aurelia_coerulea_newGene_6805	17.5287	4.14344e-39	up		evm.TU.Hic_asm_9.770	4.7105	7.31488e-67	up
Chrysaora_quinquecirrha_newGene_7494	5.0927	0	up		RE02313	3.529	7.91497e-55	up		Aurelia_coerulea_newGene_6741	9.2425	7.89954e-39	up		evm.TU.Hic_asm_0.1104	4.9337	1.38742e-66	up
Chrysaora_quinquecirrha_newGene_10584	6.6508	0	up		RE16362	3.6802	3.0772e-53	up		Aurelia_coerulea_newGene_3885	7.6531	1.62252e-38	up		evm.TU.Hic_asm_4.983	3.2131	1.38742e-66	up
Chrysaora_quinquecirrha_newGene_5757	4.6196	3.68064e-301	up		RE10542	4.593	1.36925e-52	up		gene-Aco15855	5.3461	2.30759e-38	up		evm.TU.Hic_asm_3.1248	3.8986	1.45009e-66	up
Chrysaora_quinquecirrha_newGene_3627	7.3816	1.89358e-296	up		RE16251	6.0739	2.16315e-52	up		Aurelia_coerulea_newGene_1421	17.5999	6.08249e-38	up		evm.TU.CTG230.3	2.9596	4.04945e-66	up
Chrysaora_quinquecirrha_newGene_10445	9.0659	5.04997e-295	up		RE14447	2.4615	7.3421e-51	up		gene-Aco11314	3.9596	1.16393e-37	up		evm.TU.Hic_asm_11.614	3.9988	5.95307e-65	up
Chrysaora_quinquecirrha_newGene_10873	7.3842	1.9906e-294	up		Rhopilema_esculentum_newGene_1081	4.5727	1.20775e-49	up		Aurelia_coerulea_newGene_2932	8.4274	1.92424e-37	up		evm.TU.Hic_asm_10.518	4.2557	1.02267e-64	up
Chrysaora_quinquecirrha_newGene_6176	6.7256	3.34844e-290	up		RE14862	3.1849	5.26137e-49	up		gene-Aco25342	3.0544	2.41752e-37	up		evm.TU.Hic_asm_7.1566	3.7103	1.18172e-64	up
Chrysaora_quinquecirrha_newGene_3574	7.6903	8.94459e-282	up		RE13264	6.9167	5.68164e-49	up		gene-Aco10653	3.2487	2.59131e-37	up		evm.TU.Hic_asm_3.857	4.9172	3.48705e-64	up
Chrysaora_quinquecirrha_newGene_9070	5.9298	4.49391e-281	up		Rhopilema_esculentum_newGene_71	3.5141	1.57541e-48	up		Aurelia_coerulea_newGene_6914	7.3981	3.87504e-37	up		evm.TU.Hic_asm_8.834	4.0529	5.40419e-64	up
Chrysaora_quinquecirrha_newGene_8136	10.0273	6.58704e-281	up		RE04610	9.687	2.65974e-48	up		Aurelia_coerulea_newGene_5557	17.5359	6.90218e-37	up		evm.TU.Hic_asm_7.205	4.8045	7.01749e-64	up
Chrysaora_quinquecirrha_newGene_2457	5.2719	9.71974e-276	up		RE01837	2.877	2.87287e-48	up		gene-Aco13264	2.5151	1.10436e-36	up		evm.TU.Hic_asm_8.281	3.9202	1.8706e-63	up
Chrysaora_quinquecirrha_newGene_9136	5.8517	4.39528e-275	up		RE06956	3.9011	8.31674e-48	up		gene-Aco29032	4.0464	1.37056e-36	up		evm.TU.Hic_asm_14.466	4.2687	2.96975e-63	up
Chrysaora_quinquecirrha_newGene_6509	6.4494	5.3376e-275	up		RE06433	2.2781	2.25708e-47	up		gene-Aco06377	3.4975	1.56948e-36	up		evm.TU.Hic_asm_5.5	4.4144	9.68795e-63	up
Chrysaora_quinquecirrha_newGene_8141	8.4497	4.68414e-274	up		Rhopilema_esculentum_newGene_3973	11.4798	3.09042e-47	up		gene-Aco06542	3.2662	1.58943e-36	up		evm.TU.Hic_asm_1.350	3.2535	1.08071e-62	up
Chrysaora_quinquecirrha_newGene_8441	10.0388	5.22168e-273	up		RE11745	3.5699	3.09042e-47	up		Aurelia_coerulea_newGene_3946	5.4738	1.94089e-36	up		evm.TU.Hic_asm_0.617	4.0201	1.36338e-62	up
Chrysaora_quinquecirrha_newGene_4998	5.8291	8.72355e-273	up		RE09225	3.201	5.15239e-47	up		gene-Aco26211	9.375	3.25166e-36	up		evm.TU.Hic_asm_4.390	3.3625	1.93019e-62	up
Chrysaora_quinquecirrha_newGene_8716	4.2133	2.38403e-261	up		RE11775	10.2142	6.52534e-47	up		gene-Aco17933	4.6674	1.31079e-35	up		evm.TU.Hic_asm_11.506	4.6572	2.3307e-62	up
Chrysaora_quinquecirrha_newGene_10256	4.798	3.48534e-261	up		RE04043	2.6683	1.66065e-46	up		gene-Aco14497	5.0775	1.52911e-35	up		Turritopsis_rubra_newGene_10206	4.3397	2.97089e-62	up
Chrysaora_quinquecirrha_newGene_2656	6.9131	1.56214e-259	up		RE11659	2.5894	6.86925e-46	up		gene-Aco31062	4.3276	2.23231e-35	up		evm.TU.Hic_asm_0.698	4.0893	3.57895e-62	up
Chrysaora_quinquecirrha_newGene_2874	6.909	8.46152e-259	up		RE16573	3.7072	7.1011e-46	up		Aurelia_coerulea_newGene_3594	16.8362	6.77489e-35	up		evm.TU.Hic_asm_8.1679	4.5749	4.62517e-62	up
Chrysaora_quinquecirrha_newGene_10073	7.8832	1.0833e-258	up		RE05837	4.1681	2.23785e-45	up		gene-Aco20063	4.0402	1.35927e-34	up		evm.TU.Hic_asm_4.674	4.915	4.62517e-62	up
Chrysaora_quinquecirrha_newGene_8700	6.6941	3.29242e-258	up		RE10611	2.0416	1.05995e-44	up		Aurelia_coerulea_newGene_550	18.1906	1.14474e-33	up		evm.TU.Hic_asm_0.42	4.1517	4.25414e-61	up
Chrysaora_quinquecirrha_newGene_3481	5.746	3.85657e-255	up		Rhopilema_esculentum_newGene_3242	6.0961	2.88317e-44	up		Aurelia_coerulea_newGene_7992	16.6333	1.7966e-33	up		evm.TU.Hic_asm_3.1193	3.2262	7.14595e-61	up
Chrysaora_quinquecirrha_newGene_2156	7.9613	1.70869e-253	up		RE04700	3.373	3.44487e-44	up		gene-Aco00380	4.409	3.76564e-33	up		evm.TU.Hic_asm_5.100	4.728	1.49084e-60	up
Chrysaora_quinquecirrha_newGene_10109	6.4107	1.20181e-251	up		Rhopilema_esculentum_newGene_555	4.7029	4.14054e-44	up		gene-Aco04880	4.5611	1.71445e-32	up		evm.TU.Hic_asm_10.904	4.7012	1.49084e-60	up
Chrysaora_quinquecirrha_newGene_8377	9.4581	6.40341e-251	up		Rhopilema_esculentum_newGene_1544	5.1628	5.5901e-44	up		gene-Aco06008	3.0115	2.13242e-32	up		evm.TU.Hic_asm_1.267	4.334	2.01633e-60	up
Chrysaora_quinquecirrha_newGene_5922	5.1212	1.40671e-250	up		RE03849	3.7682	6.9606e-44	up		Aurelia_coerulea_newGene_4304	16.5235	2.94266e-32	up		evm.TU.Hic_asm_8.212	3.7309	3.63581e-60	up
Chrysaora_quinquecirrha_newGene_6310	7.8577	2.81657e-248	up		RE06502	8.3182	7.508e-44	up		gene-Aco14398	4.3643	3.41536e-32	up		Turritopsis_rubra_newGene_6176	4.6291	5.61176e-60	up
Chrysaora_quinquecirrha_newGene_8443	7.4574	1.04968e-247	up		Rhopilema_esculentum_newGene_1208	1.7396	7.508e-44	up		gene-Aco10508	4.7478	1.16265e-31	up		evm.TU.Hic_asm_13.84	2.8511	2.73874e-59	up
Chrysaora_quinquecirrha_newGene_7851	5.6974	1.56983e-247	up		RE07711	11.0928	2.06627e-43	up		Aurelia_coerulea_newGene_7632	16.3028	1.31199e-31	up		evm.TU.Hic_asm_6.366	4.1633	4.38975e-59	up
Chrysaora_quinquecirrha_newGene_3466	8.3541	6.83117e-247	up		RE02305	2.7246	2.50094e-42	up		gene-Aco05113	4.0918	1.92252e-31	up		evm.TU.Hic_asm_0.204	3.7604	7.21849e-59	up
Chrysaora_quinquecirrha_newGene_5874	5.3374	1.66e-245	up		RE06605	2.7909	3.65783e-42	up		gene-Aco20141	4.8583	2.13734e-31	up		evm.TU.Hic_asm_1.387	4.3776	7.71602e-59	up
Chrysaora_quinquecirrha_newGene_11218	3.6067	6.95377e-240	up		Rhopilema_esculentum_newGene_964	2.2986	3.85997e-42	up		Aurelia_coerulea_newGene_3766	16.0838	4.81706e-31	up		evm.TU.Hic_asm_0.614	3.2284	1.15424e-58	up
Chrysaora_quinquecirrha_newGene_7915	8.918	1.04775e-238	up		RE12676	2.7901	6.77683e-42	up		Aurelia_coerulea_newGene_7845	10.318	6.77112e-31	up		evm.TU.Hic_asm_9.598	4.4444	2.86122e-58	up
Chrysaora_quinquecirrha_newGene_3575	9.1218	4.0472e-236	up		RE01440	5.5337	1.06366e-41	up		Aurelia_coerulea_newGene_7864	15.9996	7.61899e-31	up		evm.TU.Hic_asm_0.618	4.2142	4.21708e-58	up
Chrysaora_quinquecirrha_newGene_8997	8.3033	1.80568e-234	up		RE09946	2.4755	3.62104e-41	up		Aurelia_coerulea_newGene_5114	15.9815	2.60224e-30	up		evm.TU.Hic_asm_0.101	4.3129	7.60987e-58	up
Chrysaora_quinquecirrha_newGene_52	6.397	2.38393e-234	up		RE13992	3.6447	1.38528e-38	up		Aurelia_coerulea_newGene_8171	6.3014	2.65043e-30	up		evm.TU.Hic_asm_3.165	4.5787	8.04094e-58	up
Chrysaora_quinquecirrha_newGene_8355	5.5767	5.08976e-232	up		RE11287	2.5826	1.42559e-37	up		gene-Aco16643	8.5239	3.05088e-30	up		evm.TU.Hic_asm_8.1363	2.966	1.67967e-57	up
Chrysaora_quinquecirrha_newGene_8426	7.4621	1.10318e-224	up		RE10934	6.9249	1.96897e-37	up		Aurelia_coerulea_newGene_2578	15.812	6.56868e-30	up		evm.TU.Hic_asm_10.288	4.7149	1.86527e-57	up
Chrysaora_quinquecirrha_newGene_9964	7.9766	2.20736e-224	up		RE01710	4.704	5.6376e-37	up		Aurelia_coerulea_newGene_4858	15.9528	6.89764e-30	up		evm.TU.Hic_asm_5.136	4.5288	1.91652e-57	up
Chrysaora_quinquecirrha_newGene_8302	4.1354	1.13274e-223	up		RE05898	1.7375	6.15808e-37	up		gene-Aco10112	2.9796	9.13824e-30	up		Turritopsis_rubra_newGene_3111	4.4225	1.91652e-57	up
Chrysaora_quinquecirrha_newGene_3514	12.9827	6.99807e-222	up		RE04877	3.9644	9.22004e-37	up		gene-Aco15851	4.1984	9.36784e-30	up		evm.TU.Hic_asm_8.1193	4.4439	4.20624e-57	up
Chrysaora_quinquecirrha_newGene_6825	8.1953	2.09241e-221	up		RE09118	2.6475	1.49832e-36	up		gene-Aco04168	6.1085	9.75343e-30	up		evm.TU.Hic_asm_7.1023	4.713	5.28082e-57	up
Chrysaora_quinquecirrha_newGene_3240	3.9197	8.49432e-220	up		RE07749	3.0972	2.32675e-36	up		gene-Aco15487	5.8329	9.9156e-30	up		evm.TU.Hic_asm_0.1119	3.5788	1.19094e-56	up
Chrysaora_quinquecirrha_newGene_9480	5.3313	9.16342e-219	up		RE13694	4.9332	5.40749e-36	up		gene-Aco19944	4.1071	1.27784e-29	up		evm.TU.Hic_asm_2.261	3.8472	1.19871e-56	up
Chrysaora_quinquecirrha_newGene_8116	7.1307	2.82947e-217	up		RE12305	1.7975	5.61219e-36	up		gene-Aco05848	5.0523	1.74245e-29	up		evm.TU.Hic_asm_1.923	3.7041	1.19871e-56	up
Chrysaora_quinquecirrha_newGene_3009	4.7605	2.25043e-214	up		RE04444	5.2482	3.13087e-35	up		gene-Aco17967	3.5567	1.83933e-29	up		evm.TU.Hic_asm_3.995	4.3855	1.49443e-56	up
Chrysaora_quinquecirrha_newGene_5146	5.0554	5.49281e-214	up		RE04459	4.5973	4.91029e-35	up		gene-Aco15960	3.8342	2.21508e-29	up		evm.TU.Hic_asm_8.1483	4.1681	1.94979e-56	up
Chrysaora_quinquecirrha_newGene_10182	4.0822	1.24365e-210	up		RE12451	2.5214	4.98895e-35	up		Aurelia_coerulea_newGene_1284	15.6471	2.24925e-29	up		evm.TU.Hic_asm_10.895	5.8017	2.98483e-56	up
Chrysaora_quinquecirrha_newGene_1	5.0993	1.75063e-210	up		RE07713	9.2839	8.71805e-34	up		gene-Aco25250	4.3475	4.1683e-29	up		evm.TU.Hic_asm_12.284	4.4454	7.36192e-56	up
Chrysaora_quinquecirrha_newGene_9087	4.6704	2.53427e-210	up		Rhopilema_esculentum_newGene_5050	4.0199	1.24936e-33	up		Aurelia_coerulea_newGene_8327	3.822	5.06087e-29	up		evm.TU.Hic_asm_6.787	2.9467	2.7859e-55	up
Chrysaora_quinquecirrha_newGene_923	3.6781	2.01356e-208	up		RE06075	1.7533	1.33914e-33	up		Aurelia_coerulea_newGene_3768	15.6924	7.64042e-29	up		evm.TU.Hic_asm_3.1249	4.5606	3.84455e-55	up
Chrysaora_quinquecirrha_newGene_6081	7.8126	7.93376e-208	up		RE10436	2.8863	1.55412e-33	up		Aurelia_coerulea_newGene_1176	15.6107	7.6625e-29	up		evm.TU.Hic_asm_14.182	4.4988	4.12755e-55	up
Chrysaora_quinquecirrha_newGene_5997	4.5432	4.86732e-207	up		RE16344	1.9615	2.09585e-33	up		gene-Aco16699	4.4339	1.12051e-28	up		evm.TU.Hic_asm_1.553	3.7526	6.06113e-55	up
Chrysaora_quinquecirrha_newGene_8543	4.6634	6.98042e-207	up		RE06925	3.3125	3.09693e-33	up		Aurelia_coerulea_newGene_1656	15.9413	1.27676e-28	up		evm.TU.Hic_asm_7.127	4.1558	8.15925e-55	up
Chrysaora_quinquecirrha_newGene_3589	5.1663	1.70059e-205	up		RE16250	6.4203	3.61718e-33	up		Aurelia_coerulea_newGene_4703	16.0331	2.37113e-28	up		evm.TU.Hic_asm_6.908	4.889	9.8835e-55	up
Chrysaora_quinquecirrha_newGene_1198	7.9505	1.79159e-205	up		RE00504	9.5742	5.48981e-33	up		gene-Aco08795	4.9263	2.59008e-28	up		evm.TU.Hic_asm_0.687	3.0555	6.45222e-54	up
Chrysaora_quinquecirrha_newGene_8408	6.348	1.93244e-202	up		Rhopilema_esculentum_newGene_4148	3.4381	2.95193e-32	up		Aurelia_coerulea_newGene_1670	15.6644	2.72004e-28	up		evm.TU.Hic_asm_11.408	4.366	7.34392e-54	up
Chrysaora_quinquecirrha_newGene_8146	7.146	7.70698e-202	up		RE01145	2.6962	9.38352e-32	up		Aurelia_coerulea_newGene_5691	15.3831	3.13844e-28	up		evm.TU.Hic_asm_7.803	5.3293	1.0532e-53	up
Chrysaora_quinquecirrha_newGene_10726	4.8906	4.66841e-201	up		RE03211	1.8715	1.34399e-31	up		Aurelia_coerulea_newGene_4686	6.7001	4.70413e-28	up		evm.TU.Hic_asm_9.1330	3.9444	1.4783e-53	up
Chrysaora_quinquecirrha_newGene_10340	7.0504	7.4944e-199	up		RE08312	5.0538	2.38617e-31	up		gene-Aco14155	4.539	4.92404e-28	up		evm.TU.Hic_asm_8.1399	4.0281	2.27848e-53	up
Chrysaora_quinquecirrha_newGene_4060	5.2761	9.07501e-199	up		RE02507	1.9488	1.0556e-30	up		Aurelia_coerulea_newGene_2595	16.1714	5.94783e-28	up		evm.TU.Hic_asm_10.367	4.6596	3.57377e-53	up
Chrysaora_quinquecirrha_newGene_8473	8.8643	1.93931e-198	up		RE06476	10.888	3.69392e-30	up		gene-Aco14303	2.6697	6.44789e-28	up		evm.TU.Hic_asm_7.240	4.2036	3.59547e-53	up
Chrysaora_quinquecirrha_newGene_1716	4.0593	5.26175e-197	up		RE00541	6.8668	3.79626e-30	up		Aurelia_coerulea_newGene_3872	15.4915	1.27378e-27	up		evm.TU.Hic_asm_0.972	2.4893	3.78732e-53	up
Chrysaora_quinquecirrha_newGene_3676	5.984	9.52748e-196	up		RE09553	4.0876	9.37078e-30	up		Aurelia_coerulea_newGene_4929	15.2744	1.39856e-27	up		evm.TU.Hic_asm_12.910	4.5063	9.41361e-53	up
Chrysaora_quinquecirrha_newGene_11054	5.0279	6.66785e-193	up		RE15057	2.6161	1.93654e-29	up		Aurelia_coerulea_newGene_216	15.7124	1.44585e-27	up		evm.TU.Hic_asm_6.692	3.9719	1.00208e-52	up
Chrysaora_quinquecirrha_newGene_8715	5.3501	2.23144e-192	up		RE13582	1.9571	2.33334e-29	up		gene-Aco17845	5.3921	1.54915e-27	up		evm.TU.Hic_asm_11.682	4.6481	1.03227e-52	up
Chrysaora_quinquecirrha_newGene_9976	4.0815	8.34249e-191	up		RE16763	2.3519	3.78169e-29	up		gene-Aco28070	3.0899	1.56247e-27	up		evm.TU.Hic_asm_11.750	4.1234	1.84427e-52	up
Chrysaora_quinquecirrha_newGene_6912	4.4047	1.3371e-190	up		RE10078	3.1684	4.63705e-29	up		Aurelia_coerulea_newGene_4954	16.3671	1.78269e-27	up		evm.TU.Hic_asm_9.1136	4.6472	1.88408e-52	up
Chrysaora_quinquecirrha_newGene_5203	3.6488	5.47123e-190	up		RE11078	4.6797	6.56169e-29	up		Aurelia_coerulea_newGene_3765	10.6572	2.97669e-27	up		evm.TU.Hic_asm_8.757	4.309	1.88408e-52	up
Chrysaora_quinquecirrha_newGene_6956	4.172	1.8226e-188	up		RE15453	2.4372	1.26764e-28	up		Aurelia_coerulea_newGene_5078	11.2823	3.01262e-27	up		evm.TU.Hic_asm_6.687	4.4666	1.92551e-52	up
Chrysaora_quinquecirrha_newGene_9042	5.4629	4.03675e-187	up		RE09962	3.0836	1.49678e-28	up		Aurelia_coerulea_newGene_5687	15.3693	4.00616e-27	up		evm.TU.Hic_asm_0.496	3.7031	1.96752e-52	up
Chrysaora_quinquecirrha_newGene_7409	4.3375	4.67381e-187	up		RE07889	3.2994	1.50542e-28	up		gene-Aco00502	16.1483	4.14068e-27	up		evm.TU.Hic_asm_1.39	4.3071	1.96752e-52	up
Chrysaora_quinquecirrha_newGene_10108	6.6387	5.93244e-187	up		RE04326	5.6691	2.48917e-28	up		gene-Aco08669	5.3034	4.14068e-27	up		evm.TU.Hic_asm_6.870	4.4101	2.43616e-52	up
Chrysaora_quinquecirrha_newGene_8284	7.2656	2.36579e-186	up		RE06221	1.4355	3.49467e-28	up		Aurelia_coerulea_newGene_291	15.199	5.72481e-27	up		evm.TU.Hic_asm_9.262	4.1855	2.48839e-52	up
Chrysaora_quinquecirrha_newGene_11600	7.6063	3.47619e-186	up		RE16521	1.9618	7.18165e-28	up		Aurelia_coerulea_newGene_1418	4.0192	5.76931e-27	up		evm.TU.Hic_asm_10.245	5.5944	2.48839e-52	up
Chrysaora_quinquecirrha_newGene_7145	5.909	4.78639e-182	up		RE12675	2.7435	1.664e-27	up		Aurelia_coerulea_newGene_2346	15.2029	5.95747e-27	up		Turritopsis_rubra_newGene_8512	3.8823	4.60594e-52	up
Chrysaora_quinquecirrha_newGene_39	4.5301	1.20789e-181	up		RE16239	10.0701	5.27834e-27	up		gene-Aco14484	7.3886	6.18617e-27	up		evm.TU.Hic_asm_8.339	4.3267	7.46537e-52	up
Chrysaora_quinquecirrha_newGene_6975	5.7432	1.59393e-181	up		RE12450	2.8333	1.51503e-26	up		gene-Aco29083	3.2295	8.54782e-27	up		evm.TU.Hic_asm_3.113	5.0535	1.86478e-51	up
Chrysaora_quinquecirrha_newGene_396	5.5855	9.36934e-180	up		RE10152	2.9946	1.52629e-26	up		Aurelia_coerulea_newGene_344	4.0174	9.55328e-27	up		evm.TU.Hic_asm_8.1586	3.8276	1.87481e-51	up
Chrysaora_quinquecirrha_newGene_7005	2.8494	2.75664e-179	up		RE11075	4.7149	1.65419e-26	up		Aurelia_coerulea_newGene_3277	15.0401	1.25262e-26	up		evm.TU.Hic_asm_7.161	4.2906	3.56185e-51	up
Chrysaora_quinquecirrha_newGene_5008	4.748	2.237e-178	up		RE14070	3.6444	2.83264e-26	up		gene-Aco07465	15.1175	1.26871e-26	up		evm.TU.Hic_asm_6.238	3.3241	4.04798e-51	up
Chrysaora_quinquecirrha_newGene_6958	8.203	5.55252e-177	up		RE10291	3.4877	4.26364e-26	up		Aurelia_coerulea_newGene_1558	15.1773	2.19715e-26	up		evm.TU.Hic_asm_10.432	5.2451	4.52898e-51	up
Chrysaora_quinquecirrha_newGene_5358	3.7256	9.32432e-177	up		RE03236	1.3775	5.69933e-26	up		gene-Aco20960	2.7336	2.37448e-26	up		evm.TU.Hic_asm_3.795	3.9823	6.61917e-51	up
Chrysaora_quinquecirrha_newGene_7797	3.2449	1.59989e-175	up		RE04447	2.8719	1.72631e-25	up		gene-Aco26612	2.5423	3.30449e-26	up		evm.TU.Hic_asm_12.278	4.4765	7.96931e-51	up
Chrysaora_quinquecirrha_newGene_2521	6.1993	3.63076e-175	up		RE06326	14.0911	2.08417e-25	up		Aurelia_coerulea_newGene_163	15.1146	3.45644e-26	up		evm.TU.Hic_asm_7.1502	3.6837	8.72995e-51	up
Chrysaora_quinquecirrha_newGene_10743	4.2306	7.59458e-175	up		RE03802	3.366	2.56181e-25	up		gene-Aco28097	3.1579	4.76584e-26	up		evm.TU.Hic_asm_0.104	4.6457	1.38673e-50	up
Chrysaora_quinquecirrha_newGene_1890	5.4753	2.17329e-174	up		RE14687	2.8696	3.7269e-25	up		Aurelia_coerulea_newGene_6754	7.9156	6.38072e-26	up		evm.TU.Hic_asm_10.33	4.0221	1.69773e-50	up
Chrysaora_quinquecirrha_newGene_6100	5.9237	2.889e-174	up		RE00540	9.9276	3.91439e-25	up		Aurelia_coerulea_newGene_411	14.9024	7.9183e-26	up		evm.TU.Hic_asm_1.457_evm.TU.Hic_asm_1.458	4.184	2.37026e-50	up
Chrysaora_quinquecirrha_newGene_6079	6.7484	2.97159e-173	up		Rhopilema_esculentum_newGene_5312	6.6623	4.18999e-25	up		Aurelia_coerulea_newGene_8183	15.1673	8.02248e-26	up		evm.TU.Hic_asm_0.41	3.5935	4.4152e-50	up
Chrysaora_quinquecirrha_newGene_9810	4.5713	5.00261e-173	up		RE07714	8.3605	4.44855e-25	up		gene-Aco29246	15.7697	8.03526e-26	up		evm.TU.Hic_asm_3.731	3.5769	6.46737e-50	up
Chrysaora_quinquecirrha_newGene_8134	3.5501	1.30641e-172	up		RE15709	1.5546	5.3463e-25	up		Aurelia_coerulea_newGene_2906	14.8931	1.24432e-25	up		evm.TU.Hic_asm_9.738	4.8529	6.5805e-50	up
Chrysaora_quinquecirrha_newGene_2686	4.5027	6.60858e-172	up		RE11082	3.0172	6.2221e-25	up		Aurelia_coerulea_newGene_4855	14.9432	1.31715e-25	up		evm.TU.Hic_asm_3.730	3.7105	7.26208e-50	up
Chrysaora_quinquecirrha_newGene_8306	3.4403	2.38759e-171	up		RE06328	1.3663	7.43072e-25	up		gene-Aco05851	5.8107	1.35613e-25	up		evm.TU.Hic_asm_14.548	3.8545	8.66211e-50	up
Chrysaora_quinquecirrha_newGene_3541	6.7634	2.78346e-171	up		RE06725	2.6459	8.95482e-25	up		Aurelia_coerulea_newGene_4914	14.8322	1.54622e-25	up		evm.TU.Hic_asm_9.412	4.2444	1.19453e-49	up
Chrysaora_quinquecirrha_newGene_9660	5.7929	5.85863e-171	up		RE16308	5.0381	9.60182e-25	up		Aurelia_coerulea_newGene_6823	6.0125	1.85101e-25	up		evm.TU.Hic_asm_4.613	3.5775	1.94046e-49	up
Chrysaora_quinquecirrha_newGene_7546	4.5721	7.66091e-170	up		RE16746	2.6831	1.16695e-24	up		Aurelia_coerulea_newGene_5011	6.8684	1.86447e-25	up		evm.TU.Hic_asm_12.730	4.5465	2.0076e-49	up
Chrysaora_quinquecirrha_newGene_832	11.0534	8.87662e-170	up		RE08514	4.3606	1.55045e-24	up		Aurelia_coerulea_newGene_3926	14.8129	1.91912e-25	up		evm.TU.Hic_asm_7.520	4.2934	2.1189e-49	up
Chrysaora_quinquecirrha_newGene_10131	6.9542	7.6089e-169	up		Rhopilema_esculentum_newGene_3628	8.3341	2.07346e-24	up		Aurelia_coerulea_newGene_974	15.2146	2.12053e-25	up		evm.TU.Hic_asm_0.314	4.352	2.22701e-49	up
Chrysaora_quinquecirrha_newGene_8625	9.7606	3.00452e-168	up		RE01000	2.9428	2.10764e-24	up		Aurelia_coerulea_newGene_5612	14.8062	3.75026e-25	up		evm.TU.Hic_asm_0.637	3.0828	2.43883e-49	up
Chrysaora_quinquecirrha_newGene_5683	4.9677	3.15101e-168	up		Rhopilema_esculentum_newGene_164	3.7469	2.381e-24	up		Aurelia_coerulea_newGene_3282	14.895	3.92714e-25	up		evm.TU.Hic_asm_10.495	3.2981	2.88771e-49	up
Chrysaora_quinquecirrha_newGene_1955	9.5593	3.2613e-166	up		RE03916	2.9059	3.19093e-24	up		gene-Aco16855	2.7657	4.75451e-25	up		evm.TU.Hic_asm_12.52	3.2141	4.24491e-49	up
Chrysaora_quinquecirrha_newGene_1096	4.8378	8.67692e-166	up		RE05263	3.1965	3.19093e-24	up		gene-Aco07509	6.0427	5.45573e-25	up		evm.TU.Hic_asm_12.1153	4.2749	5.39448e-49	up
Chrysaora_quinquecirrha_newGene_7658	7.5773	3.35341e-165	up		RE05980	2.1929	4.60923e-24	up		gene-Aco05854	7.0459	5.66714e-25	up		evm.TU.Hic_asm_12.119	4.526	5.68097e-49	up
Chrysaora_quinquecirrha_newGene_7553	6.543	9.55611e-165	up		RE09097	1.6565	4.87325e-24	up		Aurelia_coerulea_newGene_2371	15.324	7.57348e-25	up		evm.TU.Hic_asm_8.194	5.7264	8.10593e-49	up
Chrysaora_quinquecirrha_newGene_11451	6.2543	2.62409e-164	up		RE07585	2.4597	4.88404e-24	up		gene-Aco07795	3.1105	7.97176e-25	up		evm.TU.Hic_asm_3.230	4.4982	9.42877e-49	up
Chrysaora_quinquecirrha_newGene_6189	5.7677	7.86329e-164	up		RE01832	3.3682	6.96002e-24	up		Aurelia_coerulea_newGene_2256	15.1205	8.4357e-25	up		evm.TU.Hic_asm_6.855	4.4696	9.9256e-49	up
Chrysaora_quinquecirrha_newGene_6377	5.2157	8.32931e-164	up		RE11800	2.1453	8.59512e-24	up		Aurelia_coerulea_newGene_5656	3.6866	8.79804e-25	up		evm.TU.Hic_asm_9.324	4.4704	1.04937e-48	up
Chrysaora_quinquecirrha_newGene_9152	5.6889	1.4261e-163	up		RE02921	5.0759	8.61476e-24	up		gene-Aco15672	2.863	1.05486e-24	up		evm.TU.Hic_asm_7.196	1.885	1.49845e-48	up
Chrysaora_quinquecirrha_newGene_9843	3.5794	1.97169e-163	up		RE07925	2.8031	9.24682e-24	up		Aurelia_coerulea_newGene_2161	14.8012	1.14585e-24	up		evm.TU.Hic_asm_11.480	5.2887	1.62939e-48	up
Chrysaora_quinquecirrha_newGene_2676	6.2382	5.33317e-163	up		Rhopilema_esculentum_newGene_3080	4.1908	9.8004e-24	up		Aurelia_coerulea_newGene_4646	15.8153	1.3661e-24	up		evm.TU.Hic_asm_6.1196	4.2883	1.80658e-48	up
Chrysaora_quinquecirrha_newGene_871	8.3369	1.2633e-162	up		RE07785	2.484	9.81534e-24	up		gene-Aco14485	4.2105	2.24872e-24	up		evm.TU.Hic_asm_6.672	4.4611	3.71235e-48	up
Chrysaora_quinquecirrha_newGene_5613	4.5868	4.29248e-162	up		RE00423	2.2265	3.8059e-23	up		Aurelia_coerulea_newGene_631	14.8682	2.55822e-24	up		evm.TU.Hic_asm_8.1071	2.1896	3.92118e-48	up
Chrysaora_quinquecirrha_newGene_8437	5.74	5.55005e-162	up		RE16089	1.3634	4.09e-23	up		Aurelia_coerulea_newGene_1755	14.9088	2.97021e-24	up		evm.TU.Hic_asm_11.567	3.9385	1.04148e-47	up
Chrysaora_quinquecirrha_newGene_5713	8.9874	7.40911e-160	up		Rhopilema_esculentum_newGene_463	3.711	4.25894e-23	up		gene-Aco16144	3.7478	3.14141e-24	up		evm.TU.Hic_asm_4.944	4.5958	1.18262e-47	up
Chrysaora_quinquecirrha_newGene_11358	3.8048	1.61624e-159	up		RE13934	1.9939	4.7973e-23	up		Aurelia_coerulea_newGene_5357	14.7381	3.50835e-24	up		Turritopsis_rubra_newGene_5914	5.1129	1.36738e-47	up
Chrysaora_quinquecirrha_newGene_4986	5.2071	4.87555e-158	up		RE14167	4.9109	9.33549e-23	up		Aurelia_coerulea_newGene_3911	14.6138	3.60896e-24	up		evm.TU.Hic_asm_6.902	2.5777	1.61153e-47	up
Chrysaora_quinquecirrha_newGene_9784	3.8193	5.38967e-158	up		RE05943	5.5611	1.1087e-22	up		Aurelia_coerulea_newGene_4231	14.6639	5.85674e-24	up		evm.TU.Hic_asm_4.356	4.5939	1.62338e-47	up
Chrysaora_quinquecirrha_newGene_8404	5.2321	9.19415e-158	up		RE11584	1.5026	1.28392e-22	up		Aurelia_coerulea_newGene_6085	14.5848	9.64497e-24	up		evm.TU.Hic_asm_11.699	4.3448	1.70825e-47	up
Chrysaora_quinquecirrha_newGene_6997	5.7596	9.63e-158	up		RE06727	1.9376	1.33277e-22	up		gene-Aco17028	4.2332	1.00684e-23	up		evm.TU.Hic_asm_8.560	4.9285	1.90115e-47	up
Chrysaora_quinquecirrha_newGene_5531	5.1791	1.46895e-156	up		RE14721	2.3027	3.50868e-22	up		Aurelia_coerulea_newGene_4021	14.6204	1.28468e-23	up		evm.TU.Hic_asm_2.425	3.1587	1.98874e-47	up
Chrysaora_quinquecirrha_newGene_3156	3.7897	1.61149e-156	up		RE10292	1.6925	5.25504e-22	up		gene-Aco08101	2.8327	1.3259e-23	up		evm.TU.Hic_asm_3.988	3.0663	2.42897e-47	up
Chrysaora_quinquecirrha_newGene_4776	4.6773	1.11518e-155	up		RE04612	4.4026	7.50568e-22	up		Aurelia_coerulea_newGene_3503	14.3656	1.88915e-23	up		evm.TU.Hic_asm_4.44	3.3526	6.34959e-47	up
Chrysaora_quinquecirrha_newGene_3967	2.8787	2.78201e-155	up		RE13235	1.7591	8.09446e-22	up		Aurelia_coerulea_newGene_2468	14.5747	1.90996e-23	up		evm.TU.Hic_asm_5.672	4.3999	1.12025e-46	up
Chrysaora_quinquecirrha_newGene_3448	7.9692	3.18877e-155	up		Rhopilema_esculentum_newGene_3221	1.8312	8.22422e-22	up		Aurelia_coerulea_newGene_3234	12.7794	1.94338e-23	up		evm.TU.Hic_asm_8.928	3.9366	1.79272e-46	up
Chrysaora_quinquecirrha_newGene_3413	3.3317	1.09398e-153	up		RE04613	13.2183	1.16598e-21	up		gene-Aco09683	3.3544	2.49789e-23	up		evm.TU.Hic_asm_12.391	4.2298	2.15392e-46	up
Chrysaora_quinquecirrha_newGene_7106	5.5486	5.29823e-153	up		RE01327	4.5013	1.35284e-21	up		gene-Aco06002	3.5628	2.78325e-23	up		evm.TU.Hic_asm_1.261	3.7712	3.87028e-46	up
Chrysaora_quinquecirrha_newGene_9392	5.8462	2.13402e-150	up		RE15659	3.0888	1.9972e-21	up		Aurelia_coerulea_newGene_7447	14.3706	2.89148e-23	up		evm.TU.Hic_asm_10.557	2.0341	4.8702e-46	up
Chrysaora_quinquecirrha_newGene_2037	6.1601	8.92354e-150	up		RE15859	1.9579	2.28052e-21	up		Aurelia_coerulea_newGene_6522	14.4062	2.9275e-23	up		evm.TU.Hic_asm_11.508	5.1233	4.92484e-46	up
Chrysaora_quinquecirrha_newGene_1542	3.6735	7.80268e-149	up		RE10821	1.3462	2.28979e-21	up		Aurelia_coerulea_newGene_1358	14.6888	3.91188e-23	up		evm.TU.Hic_asm_8.1641	3.954	5.90598e-46	up
Chrysaora_quinquecirrha_newGene_9658	7.8568	8.549e-149	up		RE11336	2.2864	2.49562e-21	up		Aurelia_coerulea_newGene_1740	7.7406	4.01836e-23	up		evm.TU.Hic_asm_0.422	4.498	7.27417e-46	up
Chrysaora_quinquecirrha_newGene_6617	6.4697	1.1503e-147	up		RE05550	1.6728	3.30887e-21	up		Aurelia_coerulea_newGene_5223	14.3124	4.51184e-23	up		evm.TU.Hic_asm_6.252	3.3735	7.87403e-46	up
Chrysaora_quinquecirrha_newGene_7643	3.7869	1.67724e-147	up		Rhopilema_esculentum_newGene_822	6.7711	3.87932e-21	up		Aurelia_coerulea_newGene_828	9.0899	4.62612e-23	up		evm.TU.Hic_asm_8.1623	4.3592	9.87227e-46	up
Chrysaora_quinquecirrha_newGene_1917	3.7708	5.94243e-147	up		RE06984	9.7555	4.70309e-21	up		gene-Aco14054	4.6265	5.05021e-23	up		evm.TU.Hic_asm_12.1145	3.8785	1.15186e-45	up
Chrysaora_quinquecirrha_newGene_5775	2.8327	3.14084e-146	up		RE06432	2.4204	7.14584e-21	up		gene-Aco22732	4.3442	5.14327e-23	up		evm.TU.Hic_asm_10.482	3.7306	1.76692e-45	up
Chrysaora_quinquecirrha_newGene_10719	3.4535	3.77358e-146	up		RE16470	3.2701	8.76544e-21	up		Aurelia_coerulea_newGene_2945	14.6381	5.37242e-23	up		evm.TU.Hic_asm_3.319	4.2597	5.49843e-45	up
Chrysaora_quinquecirrha_newGene_5004	3.2383	3.17921e-145	up		RE14086	2.7762	1.12837e-20	up		gene-Aco27672	3.0055	6.89023e-23	up		evm.TU.Hic_asm_8.586	4.229	5.79338e-45	up
Chrysaora_quinquecirrha_newGene_2681	4.138	4.99596e-144	up		RE01268	13.1977	1.17808e-20	up		Aurelia_coerulea_newGene_5649	14.2188	6.8961e-23	up		evm.TU.Hic_asm_3.791	4.2144	8.0356e-45	up
Chrysaora_quinquecirrha_newGene_723	4.7764	5.8169e-144	up		RE05440	1.217	1.28615e-20	up		gene-Aco13978	4.4197	7.09503e-23	up		evm.TU.Hic_asm_0.81	4.7234	1.04558e-44	up
Chrysaora_quinquecirrha_newGene_4672	6.9964	7.99358e-143	up		RE05104	1.354	1.35054e-20	up		Aurelia_coerulea_newGene_7950	14.5862	8.41321e-23	up		evm.TU.Hic_asm_6.856	3.3407	1.58201e-44	up
Chrysaora_quinquecirrha_newGene_7392	7.68	2.0138e-142	up		RE04183	4.2085	1.96037e-20	up		gene-Aco09528	4.4335	9.09383e-23	up		evm.TU.Hic_asm_5.574	4.3417	1.60456e-44	up
Chrysaora_quinquecirrha_newGene_4065	7.5952	5.77918e-141	up		RE14594	1.5538	2.02839e-20	up		gene-Aco24702	3.1555	1.24599e-22	up		evm.TU.Hic_asm_11.409	3.758	3.38067e-44	up
Chrysaora_quinquecirrha_newGene_878	8.9821	7.0666e-141	up		RE09027	1.616	3.38236e-20	up		Aurelia_coerulea_newGene_511	14.3129	1.54429e-22	up		evm.TU.Hic_asm_6.1362	4.3113	3.43594e-44	up
Chrysaora_quinquecirrha_newGene_9897	6.6703	1.08461e-140	up		RE08703	1.6135	4.9191e-20	up		gene-Aco08708	3.8509	1.60451e-22	up		evm.TU.Hic_asm_8.807	4.6373	3.65482e-44	up
Chrysaora_quinquecirrha_newGene_1008	6.1563	3.27619e-140	up		RE14498	3.3856	6.8762e-20	up		gene-Aco02160	4.4242	1.61864e-22	up		evm.TU.Hic_asm_8.764	4.9094	4.32304e-44	up
Chrysaora_quinquecirrha_newGene_6326	3.182	7.27589e-140	up		Rhopilema_esculentum_newGene_3556	3.5056	7.6751e-20	up		Aurelia_coerulea_newGene_6957	14.4725	1.76272e-22	up		evm.TU.Hic_asm_8.519	4.0199	5.14825e-44	up
Chrysaora_quinquecirrha_newGene_7937	7.0819	7.93898e-140	up		RE09279	3.0732	9.73501e-20	up		gene-Aco03926	2.8077	1.76503e-22	up		evm.TU.Hic_asm_12.641	5.198	5.69052e-44	up
Chrysaora_quinquecirrha_newGene_9435	5.3835	1.27098e-139	up		RE12440	2.112	1.17335e-19	up		gene-Aco06432	4.1618	1.8258e-22	up		evm.TU.Hic_asm_3.694	3.9344	5.91692e-44	up
Chrysaora_quinquecirrha_newGene_10836	5.6063	1.59016e-139	up		RE07493	6.0842	1.32479e-19	up		gene-Aco03884	3.125	2.01488e-22	up		evm.TU.Hic_asm_6.151	4.3447	1.00914e-43	up
Chrysaora_quinquecirrha_newGene_10544	3.6281	1.90384e-139	up		RE09330	3.0567	1.41969e-19	up		gene-Aco02167	3.1399	2.65803e-22	up		evm.TU.Hic_asm_11.453	3.981	1.08283e-43	up
Chrysaora_quinquecirrha_newGene_11436	5.1022	2.44205e-139	up		RE10416	1.6851	1.46191e-19	up		Aurelia_coerulea_newGene_2351	4.5731	2.67281e-22	up		evm.TU.Hic_asm_2.200	4.6077	1.12183e-43	up
Chrysaora_quinquecirrha_newGene_7288	4.2597	3.47066e-139	up		RE13298	1.2593	1.66585e-19	up		Aurelia_coerulea_newGene_5854	14.1273	2.84406e-22	up		evm.TU.Hic_asm_8.1728	4.4732	1.21164e-43	up
Chrysaora_quinquecirrha_newGene_1217	5.7145	3.91692e-139	up		RE03357	2.877	2.55625e-19	up		gene-Aco08131	3.4303	2.98233e-22	up		evm.TU.Hic_asm_7.961	3.5257	1.22525e-43	up
Chrysaora_quinquecirrha_newGene_9242	5.0948	2.10285e-138	up		RE06573	1.3879	2.62838e-19	up		Aurelia_coerulea_newGene_5193	14.0973	3.86246e-22	up		evm.TU.Hic_asm_9.1278	4.3015	1.79835e-43	up
Chrysaora_quinquecirrha_newGene_7262	4.4477	1.24801e-137	up		RE16941	1.499	3.40981e-19	up		gene-Aco02894	2.9667	4.60667e-22	up		evm.TU.Hic_asm_3.714	4.8343	2.91825e-43	up
Chrysaora_quinquecirrha_newGene_9819	4.5294	4.49185e-136	up		RE06099	2.3696	3.4602e-19	up		gene-Aco19729	3.0139	4.68751e-22	up		evm.TU.Hic_asm_12.587	2.2031	3.04913e-43	up
Chrysaora_quinquecirrha_newGene_8303	4.6312	1.07804e-135	up		RE12306	1.5366	3.64115e-19	up		gene-Aco03665	3.3041	5.23932e-22	up		evm.TU.Hic_asm_10.730	4.4711	4.15782e-43	up
Chrysaora_quinquecirrha_newGene_3966	9.6	1.33397e-135	up		RE14457	1.5955	3.71125e-19	up		Aurelia_coerulea_newGene_135	14.1413	5.66575e-22	up		evm.TU.Hic_asm_7.1016	4.0478	4.59889e-43	up
Chrysaora_quinquecirrha_newGene_4999	4.1405	1.44891e-135	up		RE15979	12.7297	3.9914e-19	up		gene-Aco14347	3.1547	6.42496e-22	up		evm.TU.Hic_asm_6.1353	3.111	4.88803e-43	up
Chrysaora_quinquecirrha_newGene_11223	5.5303	9.94466e-134	up		RE01698	4.0334	8.61394e-19	up		Aurelia_coerulea_newGene_4216	14.0254	7.85424e-22	up		evm.TU.Hic_asm_3.457	4.4478	5.56849e-43	up
Chrysaora_quinquecirrha_newGene_6457	2.9829	2.53906e-133	up		RE04298	1.7261	8.99914e-19	up		Aurelia_coerulea_newGene_2853	15.0989	7.87253e-22	up		evm.TU.Hic_asm_6.394	4.7729	6.0691e-43	up
Chrysaora_quinquecirrha_newGene_5002	5.4098	3.80354e-132	up		RE02104	5.6724	9.31403e-19	up		Aurelia_coerulea_newGene_5653	14.256	8.00596e-22	up		evm.TU.Hic_asm_10.275	2.3181	6.11691e-43	up
Chrysaora_quinquecirrha_newGene_1729	2.4925	4.30026e-132	up		RE05555	2.3712	1.22228e-18	up		Aurelia_coerulea_newGene_2029	14.246	8.2688e-22	up		evm.TU.Hic_asm_14.715	4.6273	6.35862e-43	up
Chrysaora_quinquecirrha_newGene_2632	2.4514	4.57789e-131	up		RE14176	2.1619	1.52601e-18	up		gene-Aco14544	2.7017	1.00466e-21	up		evm.TU.Hic_asm_8.667	4.028	1.14192e-42	up
Chrysaora_quinquecirrha_newGene_1408	3.9422	4.65652e-131	up		RE12208	1.3579	2.07296e-18	up		gene-Aco05128	8.1101	1.00523e-21	up		evm.TU.Hic_asm_8.483	4.31	1.21677e-42	up
Chrysaora_quinquecirrha_newGene_4575	3.4077	2.26316e-130	up		RE04978	1.1581	2.28846e-18	up		Aurelia_coerulea_newGene_4897	15.2999	1.18538e-21	up		evm.TU.Hic_asm_13.447	4.5281	1.80525e-42	up
Chrysaora_quinquecirrha_newGene_7420	2.9418	6.01697e-130	up		RE07712	5.8665	2.68723e-18	up		Aurelia_coerulea_newGene_1159	14.2219	1.44498e-21	up		evm.TU.Hic_asm_8.1197	4.1856	2.14035e-42	up
Chrysaora_quinquecirrha_newGene_6620	5.3537	2.11693e-128	up		RE02947	12.3813	3.34884e-18	up		Aurelia_coerulea_newGene_7937	14.3571	1.94012e-21	up		evm.TU.Hic_asm_6.1270	4.0234	2.16794e-42	up
Chrysaora_quinquecirrha_newGene_3832	3.0605	3.67372e-128	up		RE05614	4.4782	3.98309e-18	up		Aurelia_coerulea_newGene_7661	14.4344	1.95404e-21	up		evm.TU.Hic_asm_8.280	3.7283	3.6577e-42	up
Chrysaora_quinquecirrha_newGene_1439	2.6042	5.03501e-128	up		RE14396	2.8285	3.99241e-18	up		gene-Aco07129	3.0974	2.05684e-21	up		evm.TU.Hic_asm_6.1032	2.1147	5.09543e-42	up
Chrysaora_quinquecirrha_newGene_4195	3.1696	5.85576e-128	up		RE09579	1.7739	4.72031e-18	up		gene-Aco11744	3.6979	2.18965e-21	up		evm.TU.Hic_asm_9.784	4.234	5.79797e-42	up
Chrysaora_quinquecirrha_newGene_11348	7.0413	1.14327e-126	up		RE11935	1.8017	4.92253e-18	up		gene-Aco15881	4.4568	2.20718e-21	up		evm.TU.Hic_asm_6.165	4.5589	6.83928e-42	up
Chrysaora_quinquecirrha_newGene_7889	6.9833	3.53993e-126	up		RE15789	1.2955	1.04002e-17	up		Aurelia_coerulea_newGene_3715	15.2122	2.26357e-21	up		Turritopsis_rubra_newGene_1156	4.2432	6.85028e-42	up
Chrysaora_quinquecirrha_newGene_3939	3.4389	5.5951e-126	up		RE02651	1.315	1.43095e-17	up		gene-Aco13518	6.5928	2.28402e-21	up		Turritopsis_rubra_newGene_392	5.5561	8.49281e-42	up
Chrysaora_quinquecirrha_newGene_4739	5.8534	1.14124e-125	up		RE16516	4.7587	1.91516e-17	up		Aurelia_coerulea_newGene_1671	14.1526	2.61669e-21	up		evm.TU.Hic_asm_3.999	3.3615	1.86091e-41	up
Chrysaora_quinquecirrha_newGene_1666	7.9971	5.9059e-125	up		RE11051	1.5361	2.14085e-17	up		gene-Aco04942	4.6	2.63978e-21	up		evm.TU.Hic_asm_3.648	3.6089	1.86091e-41	up
Chrysaora_quinquecirrha_newGene_4936	5.8731	2.08363e-124	up		RE16572	12.2892	2.51344e-17	up		gene-Aco06296	4.3652	2.67304e-21	up		Turritopsis_rubra_newGene_5353	4.354	6.95315e-41	up
Chrysaora_quinquecirrha_newGene_6950	3.8428	4.3546e-124	up		RE04184	4.4822	3.07886e-17	up		gene-Aco11849	2.7573	2.73522e-21	up		evm.TU.Hic_asm_0.320	5.3557	8.03834e-41	up
Chrysaora_quinquecirrha_newGene_5326	3.9195	7.74714e-124	up		RE03488	1.5352	3.33099e-17	up		gene-Aco12852	4.0572	2.78657e-21	up		evm.TU.Hic_asm_12.1154	4.0793	9.35583e-41	up
Chrysaora_quinquecirrha_newGene_11093	7.857	4.41641e-123	up		RE02146	2.4188	4.3309e-17	up		Aurelia_coerulea_newGene_7946	13.8686	2.78657e-21	up		evm.TU.Hic_asm_7.770	3.9	1.21932e-40	up
Chrysaora_quinquecirrha_newGene_3633	5.2983	2.67157e-122	up		RE15067	5.2235	4.5079e-17	up		Aurelia_coerulea_newGene_2878	14.2516	3.24467e-21	up		evm.TU.Hic_asm_9.1362	4.2184	2.11918e-40	up
Chrysaora_quinquecirrha_newGene_11442	9.5716	4.22326e-122	up		RE15084	1.5741	5.37935e-17	up		gene-Aco05867	2.8777	3.30806e-21	up		evm.TU.Hic_asm_7.1499	2.3426	2.33914e-40	up
Chrysaora_quinquecirrha_newGene_1023	5.2737	5.06258e-122	up		RE00530	1.4281	7.06355e-17	up		Aurelia_coerulea_newGene_3534	13.9707	3.348e-21	up		evm.TU.Hic_asm_7.45	4.0718	5.37029e-40	up
Chrysaora_quinquecirrha_newGene_6677	4.0117	6.43372e-122	up		RE11334	2.2253	7.35801e-17	up		gene-Aco16873	3.0049	3.42571e-21	up		evm.TU.Hic_asm_3.247	4.6306	8.81289e-40	up
Chrysaora_quinquecirrha_newGene_10483	7.068	3.49424e-121	up		RE05840	1.5769	7.89191e-17	up		Aurelia_coerulea_newGene_1732	5.0917	3.4659e-21	up		evm.TU.Hic_asm_8.995	3.9182	1.04319e-39	up
Chrysaora_quinquecirrha_newGene_6961	7.1476	3.69954e-120	up		RE11770	1.3273	8.26933e-17	up		Aurelia_coerulea_newGene_971	5.2472	3.71474e-21	up		evm.TU.Hic_asm_3.387	2.3818	1.0996e-39	up
Chrysaora_quinquecirrha_newGene_3677	3.0445	4.28981e-120	up		RE05295	1.166	8.43859e-17	up		Aurelia_coerulea_newGene_4525	13.8896	4.76309e-21	up		evm.TU.Hic_asm_4.226	4.557	1.13243e-39	up
Chrysaora_quinquecirrha_newGene_5066	1.96	8.7434e-120	up		RE04731	3.694	9.79777e-17	up		gene-Aco00893	3.0596	4.78429e-21	up		evm.TU.Hic_asm_7.1323	4.1755	1.40935e-39	up
Chrysaora_quinquecirrha_newGene_10170	2.9298	1.69206e-119	up		RE16109	1.5471	1.02419e-16	up		gene-Aco01926	3.3504	6.16305e-21	up		evm.TU.Hic_asm_10.772	4.1298	1.48621e-39	up
Chrysaora_quinquecirrha_newGene_4684	6.5724	7.72918e-119	up		RE16238	1.6253	1.09206e-16	up		Aurelia_coerulea_newGene_4317	14.0178	6.38881e-21	up		evm.TU.Hic_asm_13.731	4.0304	3.281e-39	up
Chrysaora_quinquecirrha_newGene_6489	4.3103	8.46776e-119	up		RE13774	6.3747	1.20631e-16	up		gene-Aco07136	3.38	7.09222e-21	up		evm.TU.Hic_asm_8.829	3.539	4.15316e-39	up
Chrysaora_quinquecirrha_newGene_4336	4.1886	1.29493e-118	up		RE01270	1.4867	2.11114e-16	up		Aurelia_coerulea_newGene_2413	5.2311	7.26655e-21	up		evm.TU.Hic_asm_6.1195	3.6707	6.83105e-39	up
Chrysaora_quinquecirrha_newGene_6184	4.7926	4.05914e-118	up		RE00209	2.476	2.91163e-16	up		Aurelia_coerulea_newGene_3876	13.7594	7.27894e-21	up		evm.TU.Hic_asm_5.375	4.3608	7.76952e-39	up
Chrysaora_quinquecirrha_newGene_1389	6.6305	4.64876e-118	up		RE14346	2.7082	3.19341e-16	up		gene-Aco05118	3.4023	7.48133e-21	up		evm.TU.Hic_asm_9.991	2.6737	8.31125e-39	up
Chrysaora_quinquecirrha_newGene_2170	1.9674	6.51225e-118	up		RE06521	12.1651	3.60859e-16	up		gene-Aco31116	4.1229	8.40586e-21	up		evm.TU.Hic_asm_6.1044	4.5047	8.70435e-39	up
Chrysaora_quinquecirrha_newGene_6305	4.8622	1.26141e-117	up		RE01855	1.4349	3.74907e-16	up		Aurelia_coerulea_newGene_6393	13.7737	8.58523e-21	up		evm.TU.Hic_asm_8.1591	4.5318	1.73558e-38	up
Chrysaora_quinquecirrha_newGene_7217	4.8362	2.10101e-117	up		RE16461	2.2605	6.77435e-16	up		Aurelia_coerulea_newGene_7211	13.8133	9.3411e-21	up		evm.TU.Hic_asm_8.1330	5.5383	3.565e-38	up
Chrysaora_quinquecirrha_newGene_4569	3.456	2.33442e-117	up		RE03624	1.6577	6.87244e-16	up		gene-Aco04978	3.0449	9.98339e-21	up		evm.TU.Hic_asm_8.123	5.595	3.96062e-38	up
Chrysaora_quinquecirrha_newGene_10153	7.3682	2.41564e-117	up		RE08115	2.1789	7.08645e-16	up		Aurelia_coerulea_newGene_7735	14.0304	1.0142e-20	up		Turritopsis_rubra_newGene_4243	5.6965	4.05573e-38	up
Chrysaora_quinquecirrha_newGene_10119	3.0324	3.2631e-116	up		RE09899	2.6681	7.48553e-16	up		Aurelia_coerulea_newGene_2526	14.2812	1.10144e-20	up		Turritopsis_rubra_newGene_6973	5.1822	4.43026e-38	up
Chrysaora_quinquecirrha_newGene_4451	3.6239	3.79163e-116	up		RE07761	1.1294	7.83885e-16	up		Aurelia_coerulea_newGene_7145	14.0928	1.13652e-20	up		evm.TU.Hic_asm_2.105	3.8247	5.27146e-38	up
Chrysaora_quinquecirrha_newGene_7989	4.1413	4.16634e-116	up		RE14635	1.4683	8.52736e-16	up		Aurelia_coerulea_newGene_7251	13.7244	1.14308e-20	up		evm.TU.Hic_asm_4.1057	4.0992	6.88655e-38	up
Chrysaora_quinquecirrha_newGene_6080	10.3035	5.05603e-116	up		RE04367	1.6776	8.57013e-16	up		gene-Aco06007	3.9959	1.32583e-20	up		evm.TU.Hic_asm_5.634	3.5216	1.26958e-37	up
Chrysaora_quinquecirrha_newGene_5333	3.2531	5.71486e-116	up		RE02552	1.2847	8.77169e-16	up		gene-Aco22597	5.0811	1.48504e-20	up		evm.TU.Hic_asm_3.874	3.3964	1.56773e-37	up
Chrysaora_quinquecirrha_newGene_10441	3.6106	1.72916e-114	up		RE07530	1.5309	8.77616e-16	up		gene-Aco15857	3.1802	1.54314e-20	up		evm.TU.Hic_asm_1.611	1.7133	1.59511e-37	up
Chrysaora_quinquecirrha_newGene_224	6.3148	3.48464e-113	up		RE08594	4.501	8.83285e-16	up		gene-Aco00892	3.5981	1.64076e-20	up		evm.TU.Hic_asm_3.1268	2.3228	1.71894e-37	up
Chrysaora_quinquecirrha_newGene_6007	4.1985	7.82276e-113	up		RE05165	1.5274	9.09865e-16	up		gene-Aco29845	4.9277	1.83899e-20	up		evm.TU.Hic_asm_10.287	4.7788	2.34863e-37	up
Chrysaora_quinquecirrha_newGene_334	6.1424	1.20031e-112	up		RE10931	1.9386	1.34402e-15	up		Aurelia_coerulea_newGene_6794	14.3237	1.87712e-20	up		Turritopsis_rubra_newGene_2195	4.5768	2.81657e-37	up
Chrysaora_quinquecirrha_newGene_10539	2.2488	1.43417e-112	up		RE15472	11.9031	1.39109e-15	up		Aurelia_coerulea_newGene_3929	14.7677	2.67951e-20	up		evm.TU.Hic_asm_3.811	2.0087	3.62157e-37	up
Chrysaora_quinquecirrha_newGene_541	6.3528	1.54355e-112	up		Rhopilema_esculentum_newGene_1847	3.4926	1.59033e-15	up		gene-Aco14053	3.6588	3.156e-20	up		evm.TU.Hic_asm_12.325	2.0068	3.81534e-37	up
Chrysaora_quinquecirrha_newGene_1715	5.1346	8.74198e-112	up		RE14169	1.8591	1.67918e-15	up		gene-Aco21404	3.7455	3.49068e-20	up		evm.TU.Hic_asm_5.368	5.0177	4.04201e-37	up
Chrysaora_quinquecirrha_newGene_6393	6.4576	1.32245e-111	up		RE12055	1.3652	1.99603e-15	up		gene-Aco24567	2.7188	4.36391e-20	up		evm.TU.Hic_asm_1.75	4.5295	4.72367e-37	up
Chrysaora_quinquecirrha_newGene_5262	5.7131	9.04884e-111	up		RE10868	1.4813	2.54351e-15	up		gene-Aco17736	3.31	4.38958e-20	up		evm.TU.Hic_asm_4.721	2.0582	5.38431e-37	up
Chrysaora_quinquecirrha_newGene_8566	6.0913	9.38893e-111	up		RE13337	1.4905	2.67893e-15	up		Aurelia_coerulea_newGene_1564	3.7058	4.42827e-20	up		evm.TU.Hic_asm_9.1388	3.4969	7.87155e-37	up
Chrysaora_quinquecirrha_newGene_8367	3.9826	1.0831e-110	up		RE15097	1.8682	3.0335e-15	up		Aurelia_coerulea_newGene_7660	13.8863	4.5458e-20	up		evm.TU.Hic_asm_8.1612	4.0858	7.92937e-37	up
Chrysaora_quinquecirrha_newGene_9409	3.7985	3.25961e-110	up		RE11246	2.9082	3.2011e-15	up		gene-Aco26710	3.2805	4.85838e-20	up		evm.TU.Hic_asm_11.183	4.3793	8.0198e-37	up
Chrysaora_quinquecirrha_newGene_11177	9.6345	5.55777e-110	up		Rhopilema_esculentum_newGene_814	4.2367	4.15685e-15	up		gene-Aco25103	2.6523	5.14171e-20	up		evm.TU.Hic_asm_5.691	5.269	8.20435e-37	up
Chrysaora_quinquecirrha_newGene_6	7.9665	1.62427e-109	up		RE07571	1.6104	4.59507e-15	up		Aurelia_coerulea_newGene_6352	13.8877	6.42095e-20	up		evm.TU.Hic_asm_7.1513	2.8886	8.22918e-37	up
Chrysaora_quinquecirrha_newGene_713	5.0333	2.42237e-109	up		RE02019	4.2622	5.23098e-15	up		gene-Aco22652	3.5344	6.75129e-20	up		evm.TU.Hic_asm_2.628	4.0992	8.43681e-37	up
Chrysaora_quinquecirrha_newGene_3438	3.4191	4.88816e-109	up		RE07181	2.0961	6.63286e-15	up		gene-Aco10620	3.6808	6.98582e-20	up		evm.TU.Hic_asm_11.194	2.0798	9.45819e-37	up
Chrysaora_quinquecirrha_newGene_9016	13.4592	5.11887e-109	up		RE03821	2.6411	8.16727e-15	up		Aurelia_coerulea_newGene_5731	13.7664	7.40095e-20	up		evm.TU.Hic_asm_7.111	2.0023	1.12129e-36	up
Chrysaora_quinquecirrha_newGene_9780	5.252	2.34221e-108	up		RE09196	1.3427	9.87522e-15	up		Aurelia_coerulea_newGene_2187	14.1242	7.58759e-20	up		evm.TU.Hic_asm_5.71	4.1084	1.13474e-36	up
Chrysaora_quinquecirrha_newGene_6917	5.3152	1.07428e-107	up		RE15357	4.6499	1.43491e-14	up		Aurelia_coerulea_newGene_527	13.6091	8.45706e-20	up		evm.TU.Hic_asm_10.418	3.8966	2.46241e-36	up
Chrysaora_quinquecirrha_newGene_5320	5.0186	1.32448e-107	up		RE05521	1.6041	1.50595e-14	up		gene-Aco25178	2.7308	8.48163e-20	up		evm.TU.Hic_asm_8.664	5.3446	2.50031e-36	up
Chrysaora_quinquecirrha_newGene_6084	6.5971	1.79464e-106	up		RE10822	1.2283	1.54897e-14	up		Aurelia_coerulea_newGene_4683	14.7746	8.9982e-20	up		evm.TU.Hic_asm_10.574	3.8767	2.7018e-36	up
Chrysaora_quinquecirrha_newGene_7632	4.0776	2.10914e-106	up		RE06549	1.5919	1.99077e-14	up		gene-Aco15712	4.2078	1.08209e-19	up		evm.TU.Hic_asm_0.6	4.7996	3.42794e-36	up
Chrysaora_quinquecirrha_newGene_2947	6.8243	3.40876e-106	up		RE02562	6.6078	2.35936e-14	up		gene-Aco19794	2.9791	1.40815e-19	up		evm.TU.Hic_asm_0.200	3.7837	3.54232e-36	up
Chrysaora_quinquecirrha_newGene_7352	4.3556	5.66078e-106	up		RE10834	3.4634	2.60266e-14	up		gene-Aco17807	13.5317	1.57883e-19	up		evm.TU.Hic_asm_7.1324	4.2287	4.0618e-36	up
Chrysaora_quinquecirrha_newGene_2133	4.8431	1.14299e-105	up		RE16272	1.6071	3.09248e-14	up		gene-Aco22596	5.8917	1.71354e-19	up		evm.TU.Hic_asm_14.954	4.092	4.40038e-36	up
Chrysaora_quinquecirrha_newGene_6212	3.4836	1.56548e-105	up		RE14713	1.7024	3.11812e-14	up		gene-Aco22694	3.3788	1.79906e-19	up		evm.TU.Hic_asm_8.1184	4.4198	5.82653e-36	up
Chrysaora_quinquecirrha_newGene_11026	3.4229	4.75107e-105	up		RE02203	1.158	3.30816e-14	up		Aurelia_coerulea_newGene_5878	13.6314	1.80391e-19	up		evm.TU.Hic_asm_8.1328	2.3885	6.81219e-36	up
Chrysaora_quinquecirrha_newGene_10660	3.2582	5.87213e-105	up		RE12084	5.7532	3.49772e-14	up		Aurelia_coerulea_newGene_2300	13.9626	1.85186e-19	up		evm.TU.Hic_asm_5.618	2.7683	7.11176e-36	up
Chrysaora_quinquecirrha_newGene_4634	2.8937	6.11744e-105	up		RE09311	1.4773	4.14352e-14	up		Aurelia_coerulea_newGene_314	13.5462	1.90508e-19	up		Turritopsis_rubra_newGene_8572	5.5398	8.52685e-36	up
Chrysaora_quinquecirrha_newGene_11350	2.2239	5.42674e-104	up		RE05372	2.4293	4.3432e-14	up		Aurelia_coerulea_newGene_1390	13.4919	2.05436e-19	up		evm.TU.Hic_asm_8.518	4.0155	1.05493e-35	up
Chrysaora_quinquecirrha_newGene_7948	4.1862	1.21118e-103	up		RE10650	1.1595	4.78806e-14	up		Aurelia_coerulea_newGene_5148	14.2372	2.06323e-19	up		evm.TU.Hic_asm_12.310	5.2136	1.84331e-35	up
Chrysaora_quinquecirrha_newGene_3412	11.0373	1.43548e-102	up		RE09329	1.5069	4.79234e-14	up		Aurelia_coerulea_newGene_2815	14.1084	2.11502e-19	up		evm.TU.Hic_asm_3.954	5.1721	2.48023e-35	up
Chrysaora_quinquecirrha_newGene_197	2.6816	5.77277e-102	up		RE04289	2.3007	6.51645e-14	up		gene-Aco07259	4.1569	3.04505e-19	up		evm.TU.Hic_asm_8.1662	4.3096	2.9851e-35	up
Chrysaora_quinquecirrha_newGene_7849	3.1072	1.00622e-101	up		RE06778	1.9082	9.56296e-14	up		gene-Aco08637	3.8263	3.25288e-19	up		evm.TU.Hic_asm_10.494	4.1438	3.67064e-35	up
Chrysaora_quinquecirrha_newGene_7333	4.7833	1.97157e-101	up		RE15469	1.9137	9.64075e-14	up		Aurelia_coerulea_newGene_330	3.9107	3.85026e-19	up		evm.TU.Hic_asm_8.1302	4.9362	4.19088e-35	up
Chrysaora_quinquecirrha_newGene_81	3.0452	3.06395e-101	up		RE03858	1.5703	1.07682e-13	up		gene-Aco14483	6.9743	4.24983e-19	up		evm.TU.Hic_asm_4.1051	4.2801	5.71804e-35	up
Chrysaora_quinquecirrha_newGene_11169	7.9379	7.08411e-101	up		RE13097	1.1109	1.23197e-13	up		gene-Aco02488	5.8737	4.30068e-19	up		evm.TU.Hic_asm_6.871	4.3103	6.03128e-35	up
Chrysaora_quinquecirrha_newGene_11087	4.4467	8.62531e-101	up		RE13253	1.6421	1.37053e-13	up		Aurelia_coerulea_newGene_2843	13.4837	4.40447e-19	up		evm.TU.Hic_asm_8.945	3.8236	7.16025e-35	up
evm.TU.scaffold220.11548	7.4415	9.7178e-101	up		RE15343	2.4488	1.59195e-13	up		Aurelia_coerulea_newGene_938	13.4464	4.51456e-19	up		evm.TU.Hic_asm_7.146	4.3515	7.86858e-35	up
Chrysaora_quinquecirrha_newGene_1187	3.301	1.41016e-100	up		RE06764	1.4474	1.82638e-13	up		gene-Aco11672	2.3545	4.55932e-19	up		evm.TU.Hic_asm_8.538	4.3715	9.40083e-35	up
Chrysaora_quinquecirrha_newGene_7747	3.1771	1.6847e-100	up		RE15647	1.9023	1.99144e-13	up		Aurelia_coerulea_newGene_8033	13.5074	4.62508e-19	up		evm.TU.Hic_asm_6.916	4.1561	1.31308e-34	up
Chrysaora_quinquecirrha_newGene_4591	6.0192	2.56877e-100	up		RE07991	2.5061	2.05041e-13	up		gene-Aco21405	6.3111	4.72612e-19	up		evm.TU.Hic_asm_0.309	3.8423	1.39452e-34	up
Chrysaora_quinquecirrha_newGene_11302	3.8757	3.31627e-100	up		RE10314	1.6377	2.09073e-13	up		gene-Aco15942	5.1311	4.88387e-19	up		evm.TU.Hic_asm_9.1005	4.6092	1.46129e-34	up
Chrysaora_quinquecirrha_newGene_831	3.9722	1.79249e-99	up		RE09436	4.8322	2.22386e-13	up		Aurelia_coerulea_newGene_3904	13.3198	5.49805e-19	up		evm.TU.Hic_asm_7.265	3.8844	1.80045e-34	up
Chrysaora_quinquecirrha_newGene_10195	4.8416	2.29171e-99	up		RE16420	1.526	2.24283e-13	up		gene-Aco21386	2.8902	5.55316e-19	up		evm.TU.Hic_asm_13.215	4.2166	1.89196e-34	up
Chrysaora_quinquecirrha_newGene_5386	6.379	3.48516e-99	up		RE05696	2.6694	2.36588e-13	up		gene-Aco26522	2.8966	5.83326e-19	up		evm.TU.Hic_asm_5.367	4.7205	2.7901e-34	up
Chrysaora_quinquecirrha_newGene_5934	6.3433	3.90969e-99	up		RE09924	1.8042	2.41303e-13	up		Aurelia_coerulea_newGene_7230	13.3024	7.18321e-19	up		evm.TU.Hic_asm_0.1188	3.4436	3.01393e-34	up
Chrysaora_quinquecirrha_newGene_5	3.3298	4.59855e-99	up		RE11199	1.3856	2.70558e-13	up		Aurelia_coerulea_newGene_5780	13.5161	7.4498e-19	up		evm.TU.Hic_asm_0.232	4.0132	3.60497e-34	up
Chrysaora_quinquecirrha_newGene_732	6.7122	1.31613e-98	up		RE00230	2.9436	2.74836e-13	up		gene-Aco08772	4.0458	7.49564e-19	up		evm.TU.Hic_asm_3.780	4.2094	4.78843e-34	up
Chrysaora_quinquecirrha_newGene_6383	3.7376	1.67746e-98	up		RE08593	1.5736	2.75246e-13	up		gene-Aco06345	7.623	7.76401e-19	up		evm.TU.Hic_asm_6.1126	3.9871	4.85821e-34	up
Chrysaora_quinquecirrha_newGene_11036	4.2767	3.77411e-98	up		RE02034	2.5897	3.62929e-13	up		Aurelia_coerulea_newGene_6663	13.3412	8.18231e-19	up		evm.TU.Hic_asm_9.418	4.3377	5.23722e-34	up
Chrysaora_quinquecirrha_newGene_7501	4.4005	4.16681e-98	up		RE05861	1.4043	3.62929e-13	up		gene-Aco13398	4.6468	8.20189e-19	up		evm.TU.Hic_asm_8.1642	3.6376	5.62736e-34	up
Chrysaora_quinquecirrha_newGene_6954	5.186	6.29599e-98	up		RE09389	2.4017	3.87652e-13	up		Aurelia_coerulea_newGene_1769	13.3387	8.50458e-19	up		evm.TU.Hic_asm_4.257	4.9983	6.85269e-34	up
Chrysaora_quinquecirrha_newGene_7051	5.4499	6.97e-98	up		RE06575	1.5936	4.03632e-13	up		gene-Aco25175	3.2602	9.33896e-19	up		evm.TU.Hic_asm_0.347	4.1403	7.2613e-34	up
Chrysaora_quinquecirrha_newGene_1597	5.2233	1.01793e-97	up		RE14826	1.3387	4.43456e-13	up		gene-Aco26693	4.1478	9.53141e-19	up		evm.TU.Hic_asm_6.613	4.4493	8.79059e-34	up
Chrysaora_quinquecirrha_newGene_4795	3.8474	1.23342e-97	up		RE10919	1.3568	4.43612e-13	up		Aurelia_coerulea_newGene_2648	8.1613	1.13639e-18	up		evm.TU.Hic_asm_8.1668	4.1944	8.79059e-34	up
Chrysaora_quinquecirrha_newGene_4621	5.2721	6.27945e-97	up		RE02942	1.0843	4.52781e-13	up		gene-Aco13892	5.9253	1.17755e-18	up		evm.TU.Hic_asm_9.146	4.3579	1.12751e-33	up
Chrysaora_quinquecirrha_newGene_813	6.5027	6.42634e-97	up		RE03361	1.3765	4.93304e-13	up		gene-Aco00295	2.6162	1.31613e-18	up		evm.TU.Hic_asm_4.720	4.07	1.25057e-33	up
Chrysaora_quinquecirrha_newGene_2043	5.7126	9.33774e-97	up		RE16885	1.6754	6.39659e-13	up		gene-Aco13744	7.1057	1.424e-18	up		evm.TU.Hic_asm_11.775	2.9613	1.49827e-33	up
Chrysaora_quinquecirrha_newGene_9727	4.0963	2.02639e-96	up		RE14875	2.2068	6.96648e-13	up		gene-Aco09547	5.0297	1.56523e-18	up		evm.TU.Hic_asm_1.411	1.9595	1.59797e-33	up
Chrysaora_quinquecirrha_newGene_2395	4.7752	2.79405e-96	up		RE13352	1.2483	8.20494e-13	up		Aurelia_coerulea_newGene_5547	13.19	1.77074e-18	up		Turritopsis_rubra_newGene_10066	4.8945	1.84901e-33	up
Chrysaora_quinquecirrha_newGene_1832	5.0812	1.33779e-95	up		RE06193	1.5696	1.03861e-12	up		gene-Aco00895	2.8174	2.21455e-18	up		evm.TU.Hic_asm_8.836	4.5708	1.85537e-33	up
Chrysaora_quinquecirrha_newGene_4599	2.2533	3.0901e-95	up		Rhopilema_esculentum_newGene_1089	4.9634	1.03861e-12	up		Aurelia_coerulea_newGene_5099	13.2534	2.53482e-18	up		evm.TU.Hic_asm_3.386	3.2338	2.70399e-33	up
Chrysaora_quinquecirrha_newGene_2916	6.6657	2.60351e-94	up		RE02198	1.4192	1.10493e-12	up		gene-Aco25164	3.6286	2.91116e-18	up		evm.TU.Hic_asm_6.1338	3.722	2.86195e-33	up
Chrysaora_quinquecirrha_newGene_6540	3.9858	2.69314e-94	up		RE14413	1.6227	1.2007e-12	up		Aurelia_coerulea_newGene_5899	13.42	2.92701e-18	up		evm.TU.Hic_asm_5.23	4.5842	3.40617e-33	up
Chrysaora_quinquecirrha_newGene_4867	5.1205	3.05331e-94	up		RE09388	4.9298	1.20987e-12	up		gene-Aco14055	4.7661	3.0658e-18	up		Turritopsis_rubra_newGene_7135	3.3187	6.85348e-33	up
Chrysaora_quinquecirrha_newGene_1699	6.677	4.67189e-94	up		RE12865	2.3051	1.23457e-12	up		gene-Aco14338	2.7373	3.33273e-18	up		Turritopsis_rubra_newGene_458	4.4259	8.18869e-33	up
Chrysaora_quinquecirrha_newGene_3889	6.1261	1.04531e-93	up		RE16431	6.8371	1.45126e-12	up		gene-Aco16684	3.1011	3.42437e-18	up		evm.TU.Hic_asm_8.287	3.7649	1.06042e-32	up
Chrysaora_quinquecirrha_newGene_10408	4.6772	2.11628e-93	up		RE08203	1.3279	1.5343e-12	up		gene-Aco08668	3.5131	3.50867e-18	up		evm.TU.Hic_asm_8.1135	4.1255	1.09664e-32	up
Chrysaora_quinquecirrha_newGene_636	9.8692	3.39314e-93	up		RE14575	1.1673	1.58364e-12	up		Aurelia_coerulea_newGene_6661	13.1236	3.67103e-18	up		evm.TU.Hic_asm_5.221	5.0522	1.22999e-32	up
Chrysaora_quinquecirrha_newGene_9140	3.0391	7.7134e-93	up		RE16447	2.426	1.893e-12	up		gene-Aco03851	2.4953	3.76328e-18	up		evm.TU.Hic_asm_4.644	3.738	1.29163e-32	up
Chrysaora_quinquecirrha_newGene_518	3.3251	1.22222e-92	up		RE15352	1.0924	1.96134e-12	up		gene-Aco15348	3.3229	3.78264e-18	up		evm.TU.Hic_asm_11.92	4.2978	1.30746e-32	up
Chrysaora_quinquecirrha_newGene_10090	15.0975	3.33515e-92	up		RE09480	1.4376	2.20941e-12	up		Aurelia_coerulea_newGene_8054	4.8478	3.93498e-18	up		evm.TU.Hic_asm_10.81	4.8467	1.67533e-32	up
Chrysaora_quinquecirrha_newGene_1215	3.1265	1.15505e-91	up		RE00297	3.7552	2.27296e-12	up		gene-Aco31108	3.0127	4.02888e-18	up		evm.TU.Hic_asm_0.715	2.2481	2.10494e-32	up
Chrysaora_quinquecirrha_newGene_8393	2.2074	1.16227e-91	up		RE11573	1.6167	2.28009e-12	up		gene-Aco09541	3.6256	4.1997e-18	up		evm.TU.Hic_asm_5.47	3.9097	2.81636e-32	up
Chrysaora_quinquecirrha_newGene_2650	2.4706	1.37784e-91	up		RE16108	4.9391	2.35313e-12	up		gene-Aco05955	3.5036	4.47986e-18	up		evm.TU.Hic_asm_5.688	3.2738	3.12791e-32	up
Chrysaora_quinquecirrha_newGene_8442	4.4053	1.7344e-91	up		RE12942	1.3273	2.37717e-12	up		gene-Aco02171	4.5106	4.84333e-18	up		Turritopsis_rubra_newGene_4947	3.2676	3.57012e-32	up
Chrysaora_quinquecirrha_newGene_7219	2.8822	2.99248e-91	up		RE10309	7.9009	2.42427e-12	up		gene-Aco07119	3.8037	4.87901e-18	up		evm.TU.Hic_asm_5.293	4.6066	3.88171e-32	up
Chrysaora_quinquecirrha_newGene_7279	6.6613	4.32029e-91	up		RE15500	1.1977	3.00211e-12	up		Aurelia_coerulea_newGene_2269	13.1505	5.17899e-18	up		evm.TU.Hic_asm_8.922	4.2656	4.67703e-32	up
Chrysaora_quinquecirrha_newGene_11216	10.3233	6.18533e-91	up		RE14193	2.4281	3.11774e-12	up		gene-Aco16750	2.9656	5.31283e-18	up		evm.TU.Hic_asm_5.376	4.0455	5.22151e-32	up
Chrysaora_quinquecirrha_newGene_3341	6.2277	8.14032e-91	up		RE11721	7.0112	3.48867e-12	up		gene-Aco21123	6.5753	5.90444e-18	up		evm.TU.Hic_asm_4.883	3.9957	5.712e-32	up
Chrysaora_quinquecirrha_newGene_2449	3.1379	1.41756e-90	up		Rhopilema_esculentum_newGene_2758	1.8451	3.50528e-12	up		gene-Aco03037	4.075	6.09802e-18	up		evm.TU.Hic_asm_7.584	4.4032	5.98973e-32	up
Chrysaora_quinquecirrha_newGene_700	7.757	1.84754e-90	up		RE11755	7.5414	3.64026e-12	up		gene-Aco07948	3.6364	6.19491e-18	up		evm.TU.Hic_asm_2.66	4.2302	7.92892e-32	up
Chrysaora_quinquecirrha_newGene_4466	3.8482	2.30165e-90	up		RE11826	1.5179	3.65349e-12	up		Aurelia_coerulea_newGene_6605	13.1822	6.25183e-18	up		evm.TU.Hic_asm_1.463	4.7088	8.64959e-32	up
Chrysaora_quinquecirrha_newGene_1040	4.3039	3.31893e-90	up		RE02734	1.4182	4.12949e-12	up		gene-Aco07296	13.5155	6.5705e-18	up		evm.TU.Hic_asm_5.552	4.7757	1.12296e-31	up
Chrysaora_quinquecirrha_newGene_2952	4.7834	5.28807e-90	up		RE15902	2.2693	4.26878e-12	up		gene-Aco22632	3.4313	8.29077e-18	up		evm.TU.Hic_asm_11.627	2.6055	1.16692e-31	up
Chrysaora_quinquecirrha_newGene_7990	3.6575	6.05115e-90	up		RE15869	10.3935	4.38298e-12	up		gene-Aco31777	4.3374	8.36574e-18	up		evm.TU.Hic_asm_8.449	4.1298	1.23461e-31	up
Chrysaora_quinquecirrha_newGene_2512	3.6084	1.74217e-89	up		RE16778	1.8219	5.18924e-12	up		gene-Aco17977	2.5594	8.65188e-18	up		evm.TU.Hic_asm_4.504	2.076	2.18401e-31	up
Chrysaora_quinquecirrha_newGene_9514	3.4161	2.66928e-89	up		RE16111	1.8588	5.20044e-12	up		gene-Aco00814	2.8053	8.85022e-18	up		evm.TU.Hic_asm_4.673	4.2963	2.61428e-31	up
Chrysaora_quinquecirrha_newGene_4176	4.1021	6.64426e-89	up		RE10046	1.5412	6.35904e-12	up		gene-Aco30995	2.8181	9.20217e-18	up		evm.TU.Hic_asm_3.175	3.4386	3.29174e-31	up
Chrysaora_quinquecirrha_newGene_11232	3.9517	7.9367e-89	up		RE02494	8.7454	6.39694e-12	up		gene-Aco29244	2.3727	9.76326e-18	up		evm.TU.Hic_asm_7.1453	2.764	4.04303e-31	up
Chrysaora_quinquecirrha_newGene_3943	7.6202	8.71257e-89	up		RE10936	1.478	6.76194e-12	up		Aurelia_coerulea_newGene_2657	13.0885	9.80524e-18	up		evm.TU.Hic_asm_4.676	3.4317	4.24484e-31	up
Chrysaora_quinquecirrha_newGene_8056	3.3455	1.16404e-88	up		RE09583	3.1969	7.44143e-12	up		Aurelia_coerulea_newGene_6566	13.4242	1.02472e-17	up		evm.TU.Hic_asm_5.503	4.3395	4.45749e-31	up
Chrysaora_quinquecirrha_newGene_3833	4.4927	1.19091e-88	up		RE05065	1.042	8.58542e-12	up		gene-Aco00382	6.8375	1.13614e-17	up		evm.TU.Hic_asm_12.421	3.8623	7.60996e-31	up
Chrysaora_quinquecirrha_newGene_8582	4.4322	3.35999e-88	up		RE02639	6.594	9.1987e-12	up		gene-Aco15527	2.6537	1.1509e-17	up		evm.TU.Hic_asm_9.878	4.8721	9.04762e-31	up
Chrysaora_quinquecirrha_newGene_1821	6.1981	5.98771e-88	up		RE14962	4.7807	9.71964e-12	up		gene-Aco20175	3.1298	1.1835e-17	up		evm.TU.Hic_asm_10.512	4.8238	1.26444e-30	up
Chrysaora_quinquecirrha_newGene_10142	3.6065	6.67578e-88	up		RE07914	1.5271	1.0159e-11	up		Aurelia_coerulea_newGene_2447	13.0876	1.21451e-17	up		evm.TU.Hic_asm_3.1189	4.1581	1.35289e-30	up
Chrysaora_quinquecirrha_newGene_5722	5.0761	1.38007e-87	up		RE00452	5.1783	1.0856e-11	up		gene-Aco16885	2.6085	1.24128e-17	up		evm.TU.Hic_asm_3.121	3.8177	2.14354e-30	up
Chrysaora_quinquecirrha_newGene_1823	2.9441	2.36764e-87	up		RE04903	1.3312	1.12301e-11	up		gene-Aco03996	2.8212	1.56049e-17	up		evm.TU.Hic_asm_11.659	2.4963	2.47655e-30	up
Chrysaora_quinquecirrha_newGene_11203	5.1331	5.78564e-87	up		RE08815	1.0109	1.12301e-11	up		Aurelia_coerulea_newGene_8044	13.249	1.66964e-17	up		evm.TU.Hic_asm_5.630	1.8934	2.50554e-30	up
Chrysaora_quinquecirrha_newGene_10738	5.7427	2.42804e-86	up		RE10149	1.2474	1.2859e-11	up		gene-Aco17769	3.9436	1.84754e-17	up		Turritopsis_rubra_newGene_6323	4.3501	2.67236e-30	up
Chrysaora_quinquecirrha_newGene_7586	4.4669	3.06068e-86	up		RE12065	2.5829	1.4149e-11	up		gene-Aco20648	3.7439	2.08235e-17	up		evm.TU.Hic_asm_5.365	3.0824	3.58249e-30	up
Chrysaora_quinquecirrha_newGene_10732	7.0253	5.99103e-86	up		RE09722	1.5178	1.4149e-11	up		gene-Aco07956	2.7124	2.1249e-17	up		evm.TU.Hic_asm_6.717	4.0201	3.73022e-30	up
Chrysaora_quinquecirrha_newGene_11080	6.6806	9.62892e-86	up		RE06065	1.7367	1.47175e-11	up		Aurelia_coerulea_newGene_5823	8.4249	2.15242e-17	up		evm.TU.Hic_asm_0.622	3.995	3.86818e-30	up
Chrysaora_quinquecirrha_newGene_3517	6.1301	2.05366e-85	up		RE08355	1.3262	1.50913e-11	up		gene-Aco20839	3.2845	2.16938e-17	up		Turritopsis_rubra_newGene_9947	3.8403	4.55846e-30	up
Chrysaora_quinquecirrha_newGene_942	8.5928	2.25775e-85	up		RE04931	1.2884	1.51506e-11	up		gene-Aco21427	5.7475	2.28634e-17	up		evm.TU.Hic_asm_0.772	3.844	5.71339e-30	up
Chrysaora_quinquecirrha_newGene_9899	12.2253	2.28612e-85	up		RE14830	3.1366	1.57993e-11	up		Aurelia_coerulea_newGene_6910	6.998	2.53251e-17	up		evm.TU.Hic_asm_0.30_evm.TU.Hic_asm_0.31	4.5836	5.94989e-30	up
Chrysaora_quinquecirrha_newGene_7346	5.0844	2.43985e-85	up		RE01638	1.1421	1.71377e-11	up		gene-Aco00360	2.3501	2.69592e-17	up		evm.TU.Hic_asm_0.566_evm.TU.Hic_asm_0.567	4.0789	5.96596e-30	up
Chrysaora_quinquecirrha_newGene_857	6.7082	2.74301e-85	up		RE14429	1.1703	1.75396e-11	up		gene-Aco31055	2.9278	2.80185e-17	up		evm.TU.Hic_asm_14.688	2.3751	8.93451e-30	up
Chrysaora_quinquecirrha_newGene_9417	7.4739	3.10049e-85	up		RE16886	1.9968	1.94363e-11	up		gene-Aco05132	2.3214	2.80919e-17	up		evm.TU.Hic_asm_10.202	5.029	9.54732e-30	up
Chrysaora_quinquecirrha_newGene_9619	2.4249	9.97299e-85	up		RE07682	1.3518	2.16713e-11	up		gene-Aco00367	3.213	3.13779e-17	up		evm.TU.Hic_asm_7.313	4.5425	1.16038e-29	up
Chrysaora_quinquecirrha_newGene_11394	4.4949	1.25432e-84	up		RE12961	1.8556	2.30334e-11	up		Aurelia_coerulea_newGene_4723	6.0549	3.6521e-17	up		evm.TU.Hic_asm_10.243	4.3468	1.16323e-29	up
Chrysaora_quinquecirrha_newGene_7426	4.0102	1.48481e-84	up		RE03376	2.5368	2.3063e-11	up		gene-Aco02185	4.0669	3.81832e-17	up		evm.TU.Hic_asm_0.984	2.869	1.30038e-29	up
Chrysaora_quinquecirrha_newGene_3722	7.9382	2.11055e-84	up		Rhopilema_esculentum_newGene_1466	2.061	2.30968e-11	up		Aurelia_coerulea_newGene_5320	13.0511	4.27717e-17	up		evm.TU.Hic_asm_10.784	1.719	1.45502e-29	up
Chrysaora_quinquecirrha_newGene_4788	10.6482	2.11055e-84	up		RE05794	1.4106	2.43502e-11	up		gene-Aco03030	3.8711	5.08471e-17	up		Turritopsis_rubra_newGene_6048	3.8779	1.61361e-29	up
evm.TU.scaffold15.2369	7.7341	2.42225e-84	up		RE10135	3.121	2.6939e-11	up		gene-Aco15550	2.6082	6.70376e-17	up		evm.TU.Hic_asm_5.485	3.7247	1.80344e-29	up
Chrysaora_quinquecirrha_newGene_7360	3.2617	2.59883e-84	up		RE16689	1.1543	2.92763e-11	up		gene-Aco25251	6.1339	6.73533e-17	up		evm.TU.Hic_asm_8.944	3.8326	2.31096e-29	up
Chrysaora_quinquecirrha_newGene_4278	2.0577	3.41132e-84	up		RE03064	1.7702	3.32365e-11	up		Aurelia_coerulea_newGene_5337	12.8332	7.27145e-17	up		Turritopsis_rubra_newGene_6783	3.8885	2.43383e-29	up
Chrysaora_quinquecirrha_newGene_5550	5.1507	1.22485e-83	up		RE04182	11.0651	3.32475e-11	up		gene-Aco02125	2.4586	7.44668e-17	up		evm.TU.Hic_asm_8.1482	1.7992	2.87861e-29	up
Chrysaora_quinquecirrha_newGene_9358	3.6964	1.7576e-83	up		RE02065	1.3444	3.32475e-11	up		gene-Aco17789	4.6422	8.27023e-17	up		Turritopsis_rubra_newGene_6591	5.0066	3.12033e-29	up
Chrysaora_quinquecirrha_newGene_11443	6.2057	3.70222e-83	up		RE11672	1.4767	3.56533e-11	up		Aurelia_coerulea_newGene_4738	13.3166	8.74606e-17	up		evm.TU.Hic_asm_8.1786	4.5803	3.80432e-29	up
Chrysaora_quinquecirrha_newGene_5169	1.7706	1.04018e-82	up		RE09702	1.1607	3.94705e-11	up		Aurelia_coerulea_newGene_5163	8.9616	8.74606e-17	up		evm.TU.Hic_asm_10.91	2.3262	3.95555e-29	up
Chrysaora_quinquecirrha_newGene_5534	4.8463	1.70378e-82	up		RE05698	1.3466	4.41353e-11	up		Aurelia_coerulea_newGene_2488	13.0045	9.26232e-17	up		evm.TU.Hic_asm_6.989	5.1702	3.99563e-29	up
Chrysaora_quinquecirrha_newGene_9516	9.982	2.22888e-82	up		RE09407	1.6207	4.65587e-11	up		gene-Aco24756	3.3044	9.81705e-17	up		evm.TU.Hic_asm_6.739	2.9518	4.4921e-29	up
Chrysaora_quinquecirrha_newGene_5136	9.1145	2.56876e-82	up		RE17115	1.2004	5.01087e-11	up		gene-Aco20171	2.466	1.10523e-16	up		evm.TU.Hic_asm_7.1265	3.046	4.75351e-29	up
Chrysaora_quinquecirrha_newGene_9463	9.0136	2.98597e-82	up		RE17072	11.1469	5.0464e-11	up		gene-Aco07895	2.1058	1.16935e-16	up		evm.TU.Hic_asm_7.1083	4.4172	5.54257e-29	up
Chrysaora_quinquecirrha_newGene_1360	5.6752	3.18538e-82	up		RE03499	11.5781	5.18984e-11	up		gene-Aco03265	2.8082	1.30712e-16	up		evm.TU.Hic_asm_0.322	4.9012	5.8471e-29	up
Chrysaora_quinquecirrha_newGene_4484	3.5966	5.66097e-82	up		RE05684	2.1963	6.16236e-11	up		Aurelia_coerulea_newGene_1105	12.8317	1.32719e-16	up		evm.TU.Hic_asm_3.232	2.4582	6.57562e-29	up
Chrysaora_quinquecirrha_newGene_6026	4.4761	6.60492e-82	up		RE10187	1.3458	7.82158e-11	up		gene-Aco02544	2.3266	1.40934e-16	up		Turritopsis_rubra_newGene_2485	1.929	7.23613e-29	up
Chrysaora_quinquecirrha_newGene_5624	6.1624	9.15054e-82	up		Rhopilema_esculentum_newGene_1357	1.0372	8.77439e-11	up		Aurelia_coerulea_newGene_32	12.7664	1.55532e-16	up		evm.TU.Hic_asm_8.87	3.9032	7.40927e-29	up
Chrysaora_quinquecirrha_newGene_5885	7.8301	9.93132e-82	up		RE13288	1.3817	9.4851e-11	up		gene-Aco24651	2.8192	1.7498e-16	up		evm.TU.Hic_asm_6.1341	2.4921	7.5122e-29	up
Chrysaora_quinquecirrha_newGene_2460	2.3684	1.93588e-81	up		RE04387	1.0273	1.1051e-10	up		Aurelia_coerulea_newGene_3787	12.847	1.89459e-16	up		evm.TU.Hic_asm_14.821	3.5646	8.36316e-29	up
Chrysaora_quinquecirrha_newGene_10937	5.3777	8.51264e-81	up		RE10825	1.6784	1.1372e-10	up		Aurelia_coerulea_newGene_7878	12.8381	1.94493e-16	up		evm.TU.Hic_asm_0.1172	4.3922	8.93972e-29	up
Chrysaora_quinquecirrha_newGene_5852	3.429	9.58186e-81	up		RE10446	1.8602	1.14541e-10	up		Aurelia_coerulea_newGene_2858	13.1846	1.94811e-16	up		evm.TU.Hic_asm_11.168	3.6146	2.10728e-28	up
Chrysaora_quinquecirrha_newGene_11164	9.5456	1.0019e-80	up		RE13043	1.0349	1.1474e-10	up		gene-Aco21418	4.2568	2.00614e-16	up		evm.TU.Hic_asm_6.673	4.3278	2.20194e-28	up
Chrysaora_quinquecirrha_newGene_10258	9.1115	1.07695e-80	up		RE12782	2.1674	1.17631e-10	up		gene-Aco31028	4.0545	2.02325e-16	up		evm.TU.Hic_asm_3.1092	4.594	2.31482e-28	up
Chrysaora_quinquecirrha_newGene_9002	5.8983	1.42167e-80	up		RE14388	1.9049	1.25413e-10	up		Aurelia_coerulea_newGene_6924	13.6632	2.13688e-16	up		evm.TU.Hic_asm_4.760	2.8514	2.52501e-28	up
Chrysaora_quinquecirrha_newGene_4560	3.0714	2.16435e-80	up		RE12477	1.9398	1.45038e-10	up		gene-Aco04808	2.7297	2.21583e-16	up		evm.TU.Hic_asm_3.228	4.0354	2.62894e-28	up
Chrysaora_quinquecirrha_newGene_86	3.2618	3.1266e-80	up		RE09739	1.7842	1.62496e-10	up		Aurelia_coerulea_newGene_3424	13.1838	2.36941e-16	up		evm.TU.Hic_asm_5.206	4.638	3.33857e-28	up
Chrysaora_quinquecirrha_newGene_10551	3.8699	1.18457e-79	up		RE05228	1.3161	1.6657e-10	up		Aurelia_coerulea_newGene_1395	12.8625	2.5077e-16	up		evm.TU.Hic_asm_10.1023	4.343	3.60069e-28	up
Chrysaora_quinquecirrha_newGene_3280	10.3831	1.54507e-79	up		RE07992	1.4774	1.82959e-10	up		Aurelia_coerulea_newGene_4879	12.6472	2.53544e-16	up		evm.TU.Hic_asm_5.684	4.2286	3.61682e-28	up
Chrysaora_quinquecirrha_newGene_2035	3.0789	1.8723e-79	up		RE02747	1.7535	1.8392e-10	up		gene-Aco03736	3.4592	2.77937e-16	up		evm.TU.CTG176.2	3.8816	5.01329e-28	up
Chrysaora_quinquecirrha_newGene_3356	4.1002	9.44181e-79	up		RE05355	1.3389	1.95713e-10	up		gene-Aco09494	4.567	2.91141e-16	up		evm.TU.Hic_asm_11.507	4.1137	5.91338e-28	up
Chrysaora_quinquecirrha_newGene_768	5.3145	1.02609e-78	up		RE10547	1.9144	1.95713e-10	up		gene-Aco13182	2.6535	3.15565e-16	up		evm.TU.Hic_asm_9.649	3.9462	6.31383e-28	up
Chrysaora_quinquecirrha_newGene_3081	2.1527	1.08109e-78	up		RE07780	9.2303	2.03943e-10	up		Aurelia_coerulea_newGene_964	12.7419	3.20081e-16	up		evm.TU.Hic_asm_8.299	5.631	7.53102e-28	up
Chrysaora_quinquecirrha_newGene_2417	2.9741	1.99576e-78	up		RE00678	2.753	2.06829e-10	up		gene-Aco00843	2.7086	3.96115e-16	up		evm.TU.Hic_asm_13.757	2.101	7.73751e-28	up
Chrysaora_quinquecirrha_newGene_9349	2.3719	3.04067e-78	up		RE04187	2.2907	2.11347e-10	up		Aurelia_coerulea_newGene_1660	13.0224	4.01448e-16	up		evm.TU.Hic_asm_1.102	2.3056	1.00924e-27	up
Chrysaora_quinquecirrha_newGene_5596	4.6514	3.60287e-78	up		Rhopilema_esculentum_newGene_3922	4.8398	2.11347e-10	up		Aurelia_coerulea_newGene_6489	13.052	4.03415e-16	up		evm.TU.Hic_asm_6.461	3.0855	1.22706e-27	up
Chrysaora_quinquecirrha_newGene_7917	5.7662	4.40744e-78	up		RE17077	1.6895	2.18595e-10	up		gene-Aco04857	2.7906	4.59599e-16	up		evm.TU.Hic_asm_13.826	4.2431	1.37492e-27	up
Chrysaora_quinquecirrha_newGene_11313	4.5434	5.1454e-78	up		RE14647	7.8329	2.39757e-10	up		Aurelia_coerulea_newGene_8128	12.7829	4.97604e-16	up		evm.TU.Hic_asm_3.1156	3.7595	1.44882e-27	up
Chrysaora_quinquecirrha_newGene_924	2.4858	8.7503e-78	up		RE01712	1.3069	2.51653e-10	up		gene-Aco00826	2.415	5.15036e-16	up		evm.TU.Hic_asm_3.222	4.3323	1.47801e-27	up
Chrysaora_quinquecirrha_newGene_6328	3.5093	8.77583e-78	up		RE02435	1.3002	2.73615e-10	up		gene-Aco14214	5.6227	5.23315e-16	up		evm.TU.Hic_asm_8.213	3.9637	1.72465e-27	up
Chrysaora_quinquecirrha_newGene_9018	8.93	8.7908e-78	up		RE01714	1.2681	2.85344e-10	up		Aurelia_coerulea_newGene_6804	12.912	5.26087e-16	up		Turritopsis_rubra_newGene_1666	3.8869	1.86354e-27	up
Chrysaora_quinquecirrha_newGene_6626	3.4349	8.9468e-78	up		RE08277	4.1206	2.90734e-10	up		gene-Aco19864	2.4622	5.50872e-16	up		evm.TU.Hic_asm_3.446	3.3154	2.4702e-27	up
Chrysaora_quinquecirrha_newGene_9324	6.1758	9.71603e-78	up		RE13618	1.6307	3.12677e-10	up		gene-Aco27537	3.0315	5.65907e-16	up		evm.TU.CTG223.4	3.218	4.10255e-27	up
Chrysaora_quinquecirrha_newGene_7997	3.9924	1.54307e-77	up		RE07756	1.5779	3.1657e-10	up		gene-Aco21833	2.2481	5.96257e-16	up		Turritopsis_rubra_newGene_6728	2.2261	4.62873e-27	up
Chrysaora_quinquecirrha_newGene_7571	4.5235	2.74362e-77	up		RE12958	1.1644	3.2273e-10	up		gene-Aco07255	2.6166	6.24913e-16	up		evm.TU.Hic_asm_0.727	4.1486	9.39212e-27	up
Chrysaora_quinquecirrha_newGene_7903	4.0894	2.94827e-77	up		RE16948	1.171	3.32153e-10	up		Aurelia_coerulea_newGene_3901	12.5881	6.30387e-16	up		evm.TU.Hic_asm_11.303	3.954	1.01127e-26	up
Chrysaora_quinquecirrha_newGene_9826	6.363	1.0277e-76	up		RE01810	1.0437	3.65731e-10	up		Aurelia_coerulea_newGene_3500	4.0454	6.47919e-16	up		evm.TU.Hic_asm_6.682	5.1865	1.6716e-26	up
Chrysaora_quinquecirrha_newGene_5632	6.5915	1.06096e-76	up		RE14748	1.1293	4.17606e-10	up		Aurelia_coerulea_newGene_3688	5.5925	6.5419e-16	up		evm.TU.Hic_asm_12.860	4.0315	1.67514e-26	up
Chrysaora_quinquecirrha_newGene_3680	4.3165	2.76278e-76	up		RE10282	1.3215	4.63958e-10	up		Aurelia_coerulea_newGene_6909	3.6923	6.5829e-16	up		evm.TU.Hic_asm_1.349	3.744	2.19403e-26	up
Chrysaora_quinquecirrha_newGene_3531	4.1453	3.5804e-76	up		RE00500	1.1909	4.98944e-10	up		gene-Aco21125	6.8893	6.59898e-16	up		evm.TU.Hic_asm_6.1281	4.5279	2.27939e-26	up
Chrysaora_quinquecirrha_newGene_2514	5.6207	1.07133e-75	up		RE15447	1.0403	4.99938e-10	up		Aurelia_coerulea_newGene_6290	12.7482	6.85105e-16	up		evm.TU.Hic_asm_1.38	3.241	2.28409e-26	up
Chrysaora_quinquecirrha_newGene_848	8.0679	1.68403e-75	up		RE03074	1.536	5.24286e-10	up		gene-Aco21649	3.6099	6.86569e-16	up		Turritopsis_rubra_newGene_438	4.2785	2.48052e-26	up
Chrysaora_quinquecirrha_newGene_543	6.3124	4.71051e-75	up		RE08938	4.7771	5.30956e-10	up		Aurelia_coerulea_newGene_1264	12.7638	6.99909e-16	up		evm.TU.Hic_asm_0.792	4.0309	3.28487e-26	up
Chrysaora_quinquecirrha_newGene_522	6.78	5.34243e-75	up		RE09626	1.1615	5.60333e-10	up		gene-Aco27410	2.3556	7.55518e-16	up		evm.TU.Hic_asm_7.1514	1.6649	3.36228e-26	up
Chrysaora_quinquecirrha_newGene_9370	5.3429	1.16819e-74	up		Rhopilema_esculentum_newGene_5087	2.6287	6.55359e-10	up		Aurelia_coerulea_newGene_1286	4.2333	7.86794e-16	up		evm.TU.Hic_asm_0.677	1.9932	3.49009e-26	up
Chrysaora_quinquecirrha_newGene_3610	6.6627	1.81089e-74	up		RE15375	1.5462	7.29909e-10	up		gene-Aco04035	2.3111	8.10002e-16	up		evm.TU.Hic_asm_6.1047	2.2101	3.56473e-26	up
Chrysaora_quinquecirrha_newGene_5900	4.5939	2.24322e-74	up		RE06238	1.0433	7.35988e-10	up		gene-Aco27923	2.7483	8.21246e-16	up		evm.TU.Hic_asm_8.1669	2.3569	3.67821e-26	up
Chrysaora_quinquecirrha_newGene_616	5.0324	2.30888e-74	up		RE08690	1.7161	7.6926e-10	up		Aurelia_coerulea_newGene_1318	12.6194	1.01286e-15	up		evm.TU.Hic_asm_6.1400	4.1915	4.73141e-26	up
Chrysaora_quinquecirrha_newGene_6390	3.1915	2.35752e-74	up		RE02746	1.4386	7.71654e-10	up		Aurelia_coerulea_newGene_2567	12.535	1.15559e-15	up		evm.TU.Hic_asm_6.85	4.043	6.71081e-26	up
Chrysaora_quinquecirrha_newGene_2783	6.8688	2.85445e-74	up		RE05859	1.4834	8.253e-10	up		Aurelia_coerulea_newGene_4175	12.9242	1.18278e-15	up		evm.TU.Hic_asm_10.516	3.5327	6.76615e-26	up
Chrysaora_quinquecirrha_newGene_9434	11.0943	5.94482e-74	up		RE13793	1.1492	8.27142e-10	up		gene-Aco12857	2.7805	1.1993e-15	up		Turritopsis_rubra_newGene_6972	2.8856	9.24596e-26	up
Chrysaora_quinquecirrha_newGene_9928	3.6938	8.31123e-74	up		RE05838	7.2328	9.27188e-10	up		Aurelia_coerulea_newGene_1503	12.6651	1.27352e-15	up		evm.TU.Hic_asm_4.627	2.4399	9.96288e-26	up
Chrysaora_quinquecirrha_newGene_2984	4.3218	9.82746e-74	up		RE08951	4.7136	9.37425e-10	up		Aurelia_coerulea_newGene_1144	13.0864	1.29305e-15	up		evm.TU.Hic_asm_10.240	4.4148	1.46073e-25	up
Chrysaora_quinquecirrha_newGene_9604	7.9925	1.09163e-73	up		RE10184	1.6514	9.49782e-10	up		gene-Aco27733	2.6083	1.3225e-15	up		evm.TU.Hic_asm_3.690	3.7662	1.61207e-25	up
Chrysaora_quinquecirrha_newGene_5690	8.7539	1.13519e-73	up		Rhopilema_esculentum_newGene_256	2.4949	9.92522e-10	up		gene-Aco22617	2.5955	1.38839e-15	up		evm.TU.Hic_asm_7.1218	3.8316	1.67996e-25	up
Chrysaora_quinquecirrha_newGene_2522	5.2601	1.2524e-73	up		RE05854	1.116	1.09766e-09	up		gene-Aco05875	2.0895	1.48695e-15	up		evm.TU.Hic_asm_9.333	3.8391	1.68209e-25	up
Chrysaora_quinquecirrha_newGene_6400	2.3983	3.05231e-73	up		RE12475	1.5295	1.10405e-09	up		Aurelia_coerulea_newGene_4621	12.6439	1.48924e-15	up		evm.TU.Hic_asm_2.251	2.4698	1.7025e-25	up
Chrysaora_quinquecirrha_newGene_9405	4.601	8.03132e-73	up		RE15250	6.6896	1.12214e-09	up		gene-Aco06532	2.5755	1.76537e-15	up		evm.TU.Hic_asm_8.1424	4.2505	1.81659e-25	up
Chrysaora_quinquecirrha_newGene_5227	3.4426	8.61851e-73	up		RE17080	4.7929	1.13025e-09	up		gene-Aco07357	3.55	1.76702e-15	up		evm.TU.Hic_asm_8.1611	3.9599	2.75885e-25	up
Chrysaora_quinquecirrha_newGene_5188	13.2974	1.23362e-72	up		RE01780	1.5845	1.13117e-09	up		gene-Aco28304	3.4636	1.90974e-15	up		evm.TU.Hic_asm_13.509	4.4868	2.9742e-25	up
Chrysaora_quinquecirrha_newGene_9065	3.9469	2.81068e-72	up		RE06366	6.7092	1.15938e-09	up		gene-Aco31087	3.0388	2.15312e-15	up		evm.TU.Hic_asm_3.1255	4.7706	3.71193e-25	up
Chrysaora_quinquecirrha_newGene_7207	2.7938	3.06465e-72	up		RE16714	4.6888	1.17991e-09	up		Aurelia_coerulea_newGene_1319	12.5405	2.22895e-15	up		evm.TU.Hic_asm_9.1354	2.854	3.76003e-25	up
Chrysaora_quinquecirrha_newGene_7748	3.4724	3.58487e-72	up		RE03915	3.3442	1.24604e-09	up		gene-Aco09763	7.2574	2.33227e-15	up		Turritopsis_rubra_newGene_7805	1.2966	4.03798e-25	up
Chrysaora_quinquecirrha_newGene_10103	3.3168	4.5973e-72	up		RE15600	1.143	1.25607e-09	up		gene-Aco15836	5.8702	2.34028e-15	up		evm.TU.Hic_asm_7.962	3.7627	4.10395e-25	up
Chrysaora_quinquecirrha_newGene_3014	7.0142	5.17486e-72	up		RE14829	1.1622	1.43197e-09	up		gene-Aco08425	2.6211	2.60993e-15	up		evm.TU.Hic_asm_0.259	2.2987	4.80914e-25	up
Chrysaora_quinquecirrha_newGene_1574	4.1868	6.59402e-72	up		RE12342	4.1521	1.45124e-09	up		gene-Aco16115	3.3037	2.82701e-15	up		evm.TU.Hic_asm_4.626	3.9288	5.41925e-25	up
Chrysaora_quinquecirrha_newGene_7963	6.8937	9.50904e-72	up		RE14112	1.3868	1.57722e-09	up		gene-Aco31002	2.9563	2.85555e-15	up		evm.TU.Hic_asm_8.1498	3.6177	5.65752e-25	up
Chrysaora_quinquecirrha_newGene_335	2.8662	1.48124e-71	up		RE05685	2.4129	1.74275e-09	up		gene-Aco00513	4.3002	3.01844e-15	up		evm.TU.Hic_asm_8.1042	2.0281	5.89895e-25	up
Chrysaora_quinquecirrha_newGene_2407	11.2895	1.48124e-71	up		RE07496	1.5754	1.7721e-09	up		gene-Aco03036	3.7139	3.13002e-15	up		evm.TU.Hic_asm_5.107	4.2574	6.18468e-25	up
Chrysaora_quinquecirrha_newGene_7200	3.5647	1.75711e-71	up		RE07793	1.452	2.10148e-09	up		Aurelia_coerulea_newGene_3045	12.6893	3.16817e-15	up		evm.TU.Hic_asm_3.907	2.1106	1.02578e-24	up
Chrysaora_quinquecirrha_newGene_2986	7.4789	2.09681e-71	up		RE01280	1.6775	2.1071e-09	up		gene-Aco20935	2.949	3.43484e-15	up		evm.TU.Hic_asm_4.379	4.0957	1.192e-24	up
Chrysaora_quinquecirrha_newGene_6069	4.9708	2.51251e-71	up		RE11091	1.1282	2.12664e-09	up		Aurelia_coerulea_newGene_44	12.4486	3.91298e-15	up		evm.TU.Hic_asm_7.1067	2.6584	1.23618e-24	up
Chrysaora_quinquecirrha_newGene_11158	1.7614	3.43877e-71	up		RE12818	1.7793	2.19138e-09	up		Aurelia_coerulea_newGene_6369	12.3765	3.92525e-15	up		evm.TU.Hic_asm_3.1157	3.9014	1.74835e-24	up
Chrysaora_quinquecirrha_newGene_9403	7.8102	3.50244e-71	up		RE04215	1.4796	2.28273e-09	up		gene-Aco05129	6.3669	4.65304e-15	up		evm.TU.Hic_asm_6.897	3.3806	2.19857e-24	up
Chrysaora_quinquecirrha_newGene_10189	3.4667	3.64697e-71	up		RE11891	5.7689	2.39224e-09	up		gene-Aco07744	3.6062	4.69861e-15	up		evm.TU.Hic_asm_6.489	3.3816	2.26348e-24	up
Chrysaora_quinquecirrha_newGene_11043	2.3051	4.09784e-71	up		RE16026	1.6336	2.69203e-09	up		gene-Aco01914	2.4286	4.8579e-15	up		evm.TU.Hic_asm_11.1151	3.6751	2.45317e-24	up
Chrysaora_quinquecirrha_newGene_6918	4.7026	4.34407e-71	up		RE08148	1.3839	2.73413e-09	up		Aurelia_coerulea_newGene_2058	13.3595	5.01199e-15	up		evm.TU.Hic_asm_8.1471	4.4432	2.8967e-24	up
Chrysaora_quinquecirrha_newGene_10168	5.0525	4.75168e-71	up		RE15288	1.1722	2.77089e-09	up		gene-Aco03796	2.554	5.06582e-15	up		Turritopsis_rubra_newGene_2824	4.3155	3.48261e-24	up
Chrysaora_quinquecirrha_newGene_10471	3.4117	6.10513e-71	up		RE03708	1.4961	2.87349e-09	up		Aurelia_coerulea_newGene_1583	12.3643	5.07015e-15	up		Turritopsis_rubra_newGene_9027	4.5178	3.65714e-24	up
Chrysaora_quinquecirrha_newGene_632	3.2504	6.94746e-71	up		RE11827	1.5823	2.93532e-09	up		Aurelia_coerulea_newGene_3914	12.4499	5.59124e-15	up		evm.TU.Hic_asm_3.130	3.6545	3.93456e-24	up
Chrysaora_quinquecirrha_newGene_8581	4.5379	7.6913e-71	up		RE14337	8.112	3.12969e-09	up		Aurelia_coerulea_newGene_5382	12.4525	6.08291e-15	up		evm.TU.Hic_asm_6.308	4.4692	4.69945e-24	up
Chrysaora_quinquecirrha_newGene_7716	4.6613	8.75375e-71	up		RE09783	1.021	3.1348e-09	up		gene-Aco21423	4.697	6.16045e-15	up		evm.TU.Hic_asm_3.384	5.6516	6.36762e-24	up
Chrysaora_quinquecirrha_newGene_9276	3.6864	1.38572e-70	up		RE14714	1.3292	3.23635e-09	up		gene-Aco03757	2.9627	6.76123e-15	up		evm.TU.Hic_asm_13.727	3.5868	6.69683e-24	up
Chrysaora_quinquecirrha_newGene_3675	5.7646	2.30406e-70	up		RE10743	3.0621	3.43056e-09	up		gene-Aco09815	2.8302	6.96085e-15	up		evm.TU.Hic_asm_7.1518	3.4402	6.99546e-24	up
Chrysaora_quinquecirrha_newGene_1136	21.8198	2.62355e-70	up		RE02035	1.541	3.51696e-09	up		Aurelia_coerulea_newGene_5669	12.2877	7.09884e-15	up		evm.TU.Hic_asm_11.93	1.8917	9.41316e-24	up
Chrysaora_quinquecirrha_newGene_181	3.9556	2.82477e-70	up		RE06100	1.4664	4.86006e-09	up		Aurelia_coerulea_newGene_5657	12.2761	7.6928e-15	up		evm.TU.Hic_asm_10.1063	2.3683	9.98345e-24	up
Chrysaora_quinquecirrha_newGene_9172	5.7228	5.14504e-70	up		RE04942	1.1249	4.87019e-09	up		gene-Aco03409	3.7165	8.33237e-15	up		evm.TU.Hic_asm_10.72	4.474	1.27032e-23	up
Chrysaora_quinquecirrha_newGene_8501	3.4315	7.66066e-70	up		RE16390	1.5812	4.95654e-09	up		Aurelia_coerulea_newGene_6452	12.3226	8.59947e-15	up		evm.TU.Hic_asm_6.1131	3.6932	1.37296e-23	up
Chrysaora_quinquecirrha_newGene_2025	2.6051	9.09791e-70	up		RE03719	1.2869	5.21476e-09	up		gene-Aco07464	2.274	9.29839e-15	up		evm.TU.Hic_asm_2.649	3.7439	1.63555e-23	up
Chrysaora_quinquecirrha_newGene_3458	5.561	1.47735e-69	up		RE13773	1.3512	5.69261e-09	up		Aurelia_coerulea_newGene_1305	12.7977	1.01033e-14	up		evm.TU.Hic_asm_8.1304	3.8507	1.6874e-23	up
Chrysaora_quinquecirrha_newGene_9504	7.4562	1.90992e-69	up		RE16388	1.286	5.92193e-09	up		gene-Aco14320	3.3668	1.02081e-14	up		evm.TU.Hic_asm_9.1398	3.4998	2.38212e-23	up
Chrysaora_quinquecirrha_newGene_7645	4.5971	1.94954e-69	up		RE17120	1.4059	5.92739e-09	up		gene-Aco19884	2.7906	1.12233e-14	up		evm.TU.Hic_asm_4.338	3.2658	2.90907e-23	up
Chrysaora_quinquecirrha_newGene_7520	4.7806	3.4841e-69	up		RE08620	2.9274	6.26078e-09	up		gene-Aco29053	3.7569	1.20467e-14	up		evm.TU.Hic_asm_11.166	3.6123	3.01424e-23	up
Chrysaora_quinquecirrha_newGene_3041	2.4757	3.58351e-69	up		RE11284	2.1165	6.63024e-09	up		Aurelia_coerulea_newGene_425	5.7757	1.23263e-14	up		evm.TU.Hic_asm_3.752	2.2247	3.14708e-23	up
Chrysaora_quinquecirrha_newGene_2649	2.2432	3.69863e-69	up		RE06724	1.1969	6.88782e-09	up		Aurelia_coerulea_newGene_5367	4.2992	1.2406e-14	up		evm.TU.Hic_asm_0.321	5.318	3.52889e-23	up
Chrysaora_quinquecirrha_newGene_4470	4.6836	3.85484e-69	up		RE14523	2.6893	7.19923e-09	up		gene-Aco00362	2.7185	1.2519e-14	up		evm.TU.Hic_asm_8.1339	4.2047	3.67529e-23	up
Chrysaora_quinquecirrha_newGene_111	5.4646	4.61407e-69	up		RE16897	10.6142	7.80528e-09	up		gene-Aco27740	3.867	1.25463e-14	up		evm.TU.Hic_asm_3.873	2.7469	3.74524e-23	up
Chrysaora_quinquecirrha_newGene_3483	7.5908	5.16683e-69	up		Rhopilema_esculentum_newGene_330	2.8579	8.04433e-09	up		Aurelia_coerulea_newGene_1780	12.3491	1.25463e-14	up		evm.TU.Hic_asm_5.551	2.2798	3.91363e-23	up
Chrysaora_quinquecirrha_newGene_7233	6.3467	7.3993e-69	up		Rhopilema_esculentum_newGene_3547	2.0445	8.07728e-09	up		Aurelia_coerulea_newGene_4480	12.6573	1.30571e-14	up		evm.TU.Hic_asm_0.99	3.9188	4.70944e-23	up
Chrysaora_quinquecirrha_newGene_7816	3.8368	9.6671e-69	up		RE16319	1.0681	8.0898e-09	up		gene-Aco24652	3.6791	1.31565e-14	up		Turritopsis_rubra_newGene_146	4.9607	5.23065e-23	up
Chrysaora_quinquecirrha_newGene_24	2.6001	1.47994e-68	up		RE14906	1.726	8.86328e-09	up		gene-Aco19661	3.1108	1.37904e-14	up		evm.TU.Hic_asm_6.1323	4.3773	5.93562e-23	up
Chrysaora_quinquecirrha_newGene_1748	5.5512	1.63933e-68	up		RE01787	2.3624	8.94358e-09	up		gene-Aco31098	2.3568	1.43486e-14	up		evm.TU.Hic_asm_3.1276	1.9295	6.02908e-23	up
Chrysaora_quinquecirrha_newGene_9823	5.5232	1.69042e-68	up		RE09121	1.3229	9.33028e-09	up		gene-Aco24958	2.8277	1.43984e-14	up		Turritopsis_rubra_newGene_2347	4.4281	8.00327e-23	up
Chrysaora_quinquecirrha_newGene_1149	3.3973	3.9132e-68	up		RE14326	1.1621	9.47892e-09	up		gene-Aco16024	2.7725	1.44211e-14	up		evm.TU.Hic_asm_6.973	3.7728	8.77322e-23	up
Chrysaora_quinquecirrha_newGene_9341	1.7856	5.91313e-68	up		RE15903	1.3121	1.09546e-08	up		Aurelia_coerulea_newGene_5787	5.4154	1.47523e-14	up		evm.TU.Hic_asm_2.820	3.6948	8.90343e-23	up
Chrysaora_quinquecirrha_newGene_3250	4.5883	1.0615e-67	up		RE17026	1.2527	1.22406e-08	up		gene-Aco08039	3.0008	1.50543e-14	up		Turritopsis_rubra_newGene_3014	3.6672	9.17399e-23	up
Chrysaora_quinquecirrha_newGene_748	4.1061	1.34866e-67	up		RE07312	1.829	1.23272e-08	up		Aurelia_coerulea_newGene_8053	12.2798	1.52412e-14	up		evm.TU.Hic_asm_8.541	4.1074	1.01591e-22	up
Chrysaora_quinquecirrha_newGene_10369	2.4859	2.01172e-67	up		RE14760	1.6934	1.29489e-08	up		gene-Aco09790	3.2179	1.58179e-14	up		evm.TU.Hic_asm_5.332	2.8319	1.03874e-22	up
Chrysaora_quinquecirrha_newGene_9126	2.9771	2.15827e-67	up		RE01846	1.4654	1.31546e-08	up		Aurelia_coerulea_newGene_7507	12.2978	1.60766e-14	up		evm.TU.Hic_asm_5.366	3.8544	1.03928e-22	up
Chrysaora_quinquecirrha_newGene_8145	3.9201	2.31689e-67	up		RE11768	1.684	1.33345e-08	up		gene-Aco01710	3.8078	1.72422e-14	up		Turritopsis_rubra_newGene_6926	3.3799	1.13891e-22	up
Chrysaora_quinquecirrha_newGene_10271	10.7314	2.44619e-67	up		RE14301	1.0822	1.3414e-08	up		gene-Aco14771	3.4874	1.87719e-14	up		evm.TU.Hic_asm_8.832	3.4742	1.25998e-22	up
Chrysaora_quinquecirrha_newGene_1962	10.6959	2.47797e-67	up		RE08691	1.7531	1.41719e-08	up		Aurelia_coerulea_newGene_2885	12.6142	1.90776e-14	up		evm.TU.Hic_asm_3.34	3.8951	1.3645e-22	up
Chrysaora_quinquecirrha_newGene_8339	21.1542	3.53689e-67	up		Rhopilema_esculentum_newGene_2234	1.4074	1.47604e-08	up		Aurelia_coerulea_newGene_5586	12.6427	1.93413e-14	up		evm.TU.Hic_asm_4.1169	4.6943	1.40749e-22	up
Chrysaora_quinquecirrha_newGene_3248	4.3964	4.06368e-67	up		RE15507	1.7138	1.53308e-08	up		gene-Aco07085	6.3385	2.1774e-14	up		evm.TU.Hic_asm_4.799	3.2562	1.41807e-22	up
Chrysaora_quinquecirrha_newGene_7208	3.0754	4.41427e-67	up		RE11555	1.3936	1.62174e-08	up		Aurelia_coerulea_newGene_7945	3.6684	2.19549e-14	up		evm.TU.Hic_asm_9.506	2.8935	1.80045e-22	up
Chrysaora_quinquecirrha_newGene_5310	7.1663	5.48445e-67	up		RE08955	5.8129	1.70729e-08	up		gene-Aco06495	4.5195	2.33779e-14	up		evm.TU.Hic_asm_0.157	2.8137	1.85878e-22	up
Chrysaora_quinquecirrha_newGene_1057	21.165	6.52931e-67	up		Rhopilema_esculentum_newGene_1142	1.6451	1.7138e-08	up		gene-Aco22702	3.9076	2.36831e-14	up		evm.TU.Hic_asm_7.741	1.1934	1.95038e-22	up
Chrysaora_quinquecirrha_newGene_9098	4.4845	6.70767e-67	up		RE00680	2.409	1.79369e-08	up		gene-Aco21832	3.3784	2.36831e-14	up		evm.TU.Hic_asm_0.455	3.4744	2.08071e-22	up
Chrysaora_quinquecirrha_newGene_1129	2.9193	7.50529e-67	up		RE14442	1.1247	1.81017e-08	up		gene-Aco26388	2.5752	2.63954e-14	up		evm.TU.Hic_asm_3.276	3.5646	2.50869e-22	up
Chrysaora_quinquecirrha_newGene_3836	6.1372	1.07336e-66	up		RE03991	1.0766	1.81017e-08	up		Aurelia_coerulea_newGene_2511	12.8078	2.86172e-14	up		evm.TU.Hic_asm_0.208	3.7821	3.48025e-22	up
Chrysaora_quinquecirrha_newGene_5177	3.5416	1.68092e-66	up		RE02826	1.9526	1.86582e-08	up		gene-Aco02324	3.7302	3.55168e-14	up		Turritopsis_rubra_newGene_2918	2.8891	4.92792e-22	up
Chrysaora_quinquecirrha_newGene_2671	4.4611	2.54224e-66	up		RE10473	1.2993	1.86733e-08	up		gene-Aco10391	3.4801	3.62231e-14	up		evm.TU.Hic_asm_3.691	3.8277	5.37724e-22	up
Chrysaora_quinquecirrha_newGene_1697	9.2218	2.64844e-66	up		RE07317	1.3316	1.90908e-08	up		gene-Aco10230	3.8094	3.78124e-14	up		evm.TU.Hic_asm_9.184	2.4371	5.55635e-22	up
Chrysaora_quinquecirrha_newGene_8878	5.1589	2.94349e-66	up		RE04646	1.1803	2.03229e-08	up		Aurelia_coerulea_newGene_4544	13.1078	4.00932e-14	up		Turritopsis_rubra_newGene_721	2.6833	8.68738e-22	up
Chrysaora_quinquecirrha_newGene_10127	3.2063	3.2451e-66	up		RE16501	1.5471	2.03784e-08	up		gene-Aco05116	2.4605	4.83645e-14	up		Turritopsis_rubra_newGene_7285	5.2389	9.85262e-22	up
Chrysaora_quinquecirrha_newGene_7372	3.6003	3.43463e-66	up		RE04359	1.0269	2.24954e-08	up		gene-Aco00763	2.2162	5.0103e-14	up		evm.TU.Hic_asm_0.138	3.7352	1.0452e-21	up
Chrysaora_quinquecirrha_newGene_1541	5.0578	4.5194e-66	up		RE02637	2.0741	2.40608e-08	up		gene-Aco03399	3.3526	5.18749e-14	up		evm.TU.Hic_asm_4.437	4.9746	1.21998e-21	up
Chrysaora_quinquecirrha_newGene_886	2.1594	4.52832e-66	up		RE14422	1.005	2.41147e-08	up		gene-Aco16875	2.4313	5.24822e-14	up		evm.TU.Hic_asm_3.338	4.6015	1.2276e-21	up
Chrysaora_quinquecirrha_newGene_4404	3.3128	5.10557e-66	up		Rhopilema_esculentum_newGene_789	1.5171	2.4597e-08	up		Aurelia_coerulea_newGene_3242	12.4186	5.29774e-14	up		evm.TU.Hic_asm_4.153	1.8323	1.24552e-21	up
Chrysaora_quinquecirrha_newGene_6008	4.6038	5.22018e-66	up		RE14840	1.8532	2.51026e-08	up		gene-Aco10637	8.3285	5.48406e-14	up		evm.TU.Hic_asm_13.120	2.2471	1.35716e-21	up
Chrysaora_quinquecirrha_newGene_10558	5.3145	5.63675e-66	up		RE12138	2.7528	2.51026e-08	up		Aurelia_coerulea_newGene_7631	12.68	5.6603e-14	up		evm.TU.Hic_asm_8.1552	4.5666	1.52808e-21	up
Chrysaora_quinquecirrha_newGene_1204	6.2522	1.34813e-65	up		RE02199	1.2408	2.73608e-08	up		gene-Aco16704	3.7596	5.66921e-14	up		evm.TU.Hic_asm_7.1298	2.714	1.72703e-21	up
Chrysaora_quinquecirrha_newGene_2001	2.8745	1.88649e-65	up		RE14735	2.1229	2.77705e-08	up		gene-Aco07722	2.0345	6.90362e-14	up		evm.TU.Hic_asm_8.837	3.2058	1.9291e-21	up
Chrysaora_quinquecirrha_newGene_644	4.4502	2.34675e-65	up		RE04611	7.5125	2.86049e-08	up		gene-Aco06405	2.8949	7.13507e-14	up		evm.TU.Hic_asm_10.193	4.2182	1.96098e-21	up
Chrysaora_quinquecirrha_newGene_10093	10.031	3.41068e-65	up		RE11463	1.2794	2.98383e-08	up		gene-Aco05075	2.4498	7.69309e-14	up		evm.TU.Hic_asm_0.685	1.3843	2.03433e-21	up
Chrysaora_quinquecirrha_newGene_3444	20.9207	4.52842e-65	up		RE17198	1.2039	3.29731e-08	up		Aurelia_coerulea_newGene_4548	12.4061	7.90773e-14	up		Turritopsis_rubra_newGene_886	3.4576	2.60371e-21	up
Chrysaora_quinquecirrha_newGene_10680	2.6744	4.82064e-65	up		RE09649	6.6541	3.33414e-08	up		gene-Aco21831	4.2028	7.90961e-14	up		evm.TU.Hic_asm_10.924	3.2794	2.87244e-21	up
Chrysaora_quinquecirrha_newGene_5239	6.8286	5.10429e-65	up		RE17105	1.0367	3.38173e-08	up		gene-Aco20827	4.7351	8.43397e-14	up		evm.TU.Hic_asm_7.658	2.1498	3.27909e-21	up
Chrysaora_quinquecirrha_newGene_4956	3.1951	6.04721e-65	up		RE07928	1.3811	3.45211e-08	up		Aurelia_coerulea_newGene_8073	12.7539	9.77203e-14	up		evm.TU.Hic_asm_12.671_evm.TU.Hic_asm_12.672	3.5625	3.85444e-21	up
Chrysaora_quinquecirrha_newGene_7503	3.2626	1.05495e-64	up		RE15601	1.207	3.52747e-08	up		gene-Aco02119	3.6545	1.11211e-13	up		evm.TU.Hic_asm_9.1061_evm.TU.Hic_asm_9.1062	2.4629	4.31964e-21	up
Chrysaora_quinquecirrha_newGene_5646	3.5228	1.08406e-64	up		RE12688	1.2465	3.55074e-08	up		gene-Aco12766	12.0005	1.11818e-13	up		evm.TU.Hic_asm_11.67	2.6508	4.58535e-21	up
Chrysaora_quinquecirrha_newGene_4119	7.0801	1.15864e-64	up		RE17111	1.3055	3.73685e-08	up		gene-Aco14242	3.5522	1.17875e-13	up		evm.TU.Hic_asm_0.7	5.3143	4.68341e-21	up
Chrysaora_quinquecirrha_newGene_6907	7.4957	1.42221e-64	up		RE00131	2.4592	3.76282e-08	up		gene-Aco28175	2.4457	1.21947e-13	up		evm.TU.Hic_asm_6.82	1.9184	5.73998e-21	up
Chrysaora_quinquecirrha_newGene_7425	5.3209	1.77553e-64	up		RE14603	10.1674	3.85615e-08	up		gene-Aco09881	3.3454	1.21947e-13	up		evm.TU.Hic_asm_3.325	3.0505	6.24429e-21	up
Chrysaora_quinquecirrha_newGene_6929	6.3727	2.03279e-64	up		RE05376	1.7536	4.11402e-08	up		gene-Aco25112	5.4237	1.23671e-13	up		evm.TU.Hic_asm_6.411	3.5008	6.50817e-21	up
Chrysaora_quinquecirrha_newGene_5160	9.7201	2.41442e-64	up		RE10378	4.993	4.25059e-08	up		gene-Aco12102	2.71	1.35299e-13	up		evm.TU.Hic_asm_12.689	5.1695	6.74727e-21	up
Chrysaora_quinquecirrha_newGene_9678	20.9958	4.28276e-64	up		RE05755	1.2885	4.27035e-08	up		gene-Aco31013	3.8314	1.3738e-13	up		evm.TU.Hic_asm_4.628	5.1972	8.10508e-21	up
Chrysaora_quinquecirrha_newGene_10211	2.7404	5.15316e-64	up		RE03717	1.4547	4.45954e-08	up		gene-Aco09496	1.8745	1.3754e-13	up		Turritopsis_rubra_newGene_4919	3.6431	8.58018e-21	up
Chrysaora_quinquecirrha_newGene_7806	6.0615	5.55754e-64	up		RE04701	1.5452	5.01331e-08	up		gene-Aco26186	2.4674	1.37665e-13	up		evm.TU.Hic_asm_6.740	3.7763	9.88861e-21	up
Chrysaora_quinquecirrha_newGene_240	3.7909	6.13006e-64	up		RE06093	1.5618	5.07802e-08	up		gene-Aco07700	2.212	1.42983e-13	up		evm.TU.Hic_asm_6.686	3.817	1.1726e-20	up
Chrysaora_quinquecirrha_newGene_4080	20.757	7.52456e-64	up		RE03934	3.0396	5.35505e-08	up		gene-Aco09434	3.2853	1.44139e-13	up		evm.TU.Hic_asm_0.928	3.2125	1.1804e-20	up
Chrysaora_quinquecirrha_newGene_11396	2.929	7.55283e-64	up		RE13898	1.2078	6.18638e-08	up		gene-Aco13392	3.963	1.72578e-13	up		evm.TU.Hic_asm_14.140	3.234	1.71165e-20	up
Chrysaora_quinquecirrha_newGene_1681	4.1251	7.55523e-64	up		RE12992	1.2512	6.57312e-08	up		gene-Aco03992	5.0155	1.73673e-13	up		evm.TU.CTG29.5	2.4751	1.81115e-20	up
Chrysaora_quinquecirrha_newGene_11604	5.0096	8.24868e-64	up		RE02743	1.0485	6.6488e-08	up		gene-Aco00260	3.3669	1.81888e-13	up		evm.TU.Hic_asm_5.9	2.2727	3.84159e-20	up
Chrysaora_quinquecirrha_newGene_10665	5.7776	1.47835e-63	up		RE15714	4.6529	6.85255e-08	up		gene-Aco00363	3.0586	1.91395e-13	up		evm.TU.Hic_asm_0.29	5.039	4.63213e-20	up
Chrysaora_quinquecirrha_newGene_5163	4.86	1.50853e-63	up		RE07861	1.3418	6.88208e-08	up		gene-Aco10654	3.9355	1.92335e-13	up		evm.TU.Hic_asm_10.246	3.7222	4.88595e-20	up
Chrysaora_quinquecirrha_newGene_4362	5.7599	1.52203e-63	up		Rhopilema_esculentum_newGene_2263	1.2566	6.94465e-08	up		gene-Aco12130	3.1798	1.92422e-13	up		evm.TU.Hic_asm_7.18	3.6338	5.80484e-20	up
Chrysaora_quinquecirrha_newGene_7014	20.9112	1.63566e-63	up		RE10642	1.8461	7.1227e-08	up		gene-Aco11900	2.837	1.93212e-13	up		evm.TU.Hic_asm_12.651	3.2727	6.74723e-20	up
Chrysaora_quinquecirrha_newGene_5926	20.6345	1.78108e-63	up		RE12792	1.0342	7.44476e-08	up		gene-Aco21765	3.486	1.96466e-13	up		evm.TU.Hic_asm_1.552	2.073	7.73403e-20	up
Chrysaora_quinquecirrha_newGene_8427	5.1716	1.88355e-63	up		RE02049	1.0722	7.4965e-08	up		Aurelia_coerulea_newGene_675	12.0405	2.11077e-13	up		evm.TU.Hic_asm_6.1085	3.3392	9.43337e-20	up
Chrysaora_quinquecirrha_newGene_5806	4.1022	2.0915e-63	up		RE01046	1.183	9.26325e-08	up		gene-Aco16180	2.6552	2.27015e-13	up		evm.TU.Hic_asm_10.722	1.0694	9.70909e-20	up
Chrysaora_quinquecirrha_newGene_5061	3.3831	3.90207e-63	up		RE16647	2.205	9.39739e-08	up		gene-Aco00614	3.4945	2.74532e-13	up		evm.TU.Hic_asm_3.1233	2.9981	1.06176e-19	up
Chrysaora_quinquecirrha_newGene_7735	3.095	5.84476e-63	up		RE16902	1.2873	9.60738e-08	up		gene-Aco02127	3.9928	2.91288e-13	up		evm.TU.Hic_asm_4.968	3.5191	1.0831e-19	up
Chrysaora_quinquecirrha_newGene_757	9.4261	6.14323e-63	up		RE12082	1.08	9.81899e-08	up		gene-Aco27643	5.1601	2.93893e-13	up		evm.TU.Hic_asm_9.370	3.6114	1.14468e-19	up
Chrysaora_quinquecirrha_newGene_2759	4.6592	6.93771e-63	up		RE08216	1.6052	1.0934e-07	up		gene-Aco08208	3.2453	3.02793e-13	up		evm.TU.Hic_asm_3.1247	3.7956	1.33809e-19	up
Chrysaora_quinquecirrha_newGene_9189	2.9568	7.35116e-63	up		RE09127	1.3042	1.17205e-07	up		gene-Aco25265	4.7608	3.18607e-13	up		evm.TU.Hic_asm_8.286	4.2043	1.3816e-19	up
Chrysaora_quinquecirrha_newGene_7053	2.992	1.06859e-62	up		RE12604	4.6851	1.19738e-07	up		Aurelia_coerulea_newGene_8089	12.1317	3.24643e-13	up		evm.TU.Hic_asm_8.148	2.9911	1.5003e-19	up
Chrysaora_quinquecirrha_newGene_9626	5.7305	1.86321e-62	up		RE08100	1.1072	1.19738e-07	up		gene-Aco14341	3.5377	3.33154e-13	up		evm.TU.Hic_asm_9.1095	2.5139	1.62188e-19	up
Chrysaora_quinquecirrha_newGene_2482	4.5987	2.02882e-62	up		RE08865	1.1705	1.20678e-07	up		gene-Aco20791	2.9347	3.43662e-13	up		evm.TU.Hic_asm_6.1149	2.4087	1.6779e-19	up
Chrysaora_quinquecirrha_newGene_7214	2.2542	2.5862e-62	up		RE12166	1.3023	1.21782e-07	up		Aurelia_coerulea_newGene_239	12.1572	3.51069e-13	up		evm.TU.CTG29.3	2.3389	1.82812e-19	up
Chrysaora_quinquecirrha_newGene_184	21.0881	2.62992e-62	up		RE02304	1.2236	1.23105e-07	up		gene-Aco07702	3.1109	3.56638e-13	up		evm.TU.Hic_asm_3.676	2.0003	2.01724e-19	up
Chrysaora_quinquecirrha_newGene_11405	2.3421	2.95364e-62	up		RE08607	4.7806	1.33305e-07	up		gene-Aco27826	4.578	3.56881e-13	up		evm.TU.Hic_asm_5.690	2.7038	2.07348e-19	up
Chrysaora_quinquecirrha_newGene_11069	12.2401	3.78549e-62	up		RE15241	1.3477	1.34507e-07	up		gene-Aco14255	2.2462	3.62191e-13	up		evm.TU.CTG29.2	2.368	2.11906e-19	up
Chrysaora_quinquecirrha_newGene_10423	2.4745	4.89845e-62	up		RE07106	4.2029	1.50969e-07	up		Aurelia_coerulea_newGene_7213	12.06	3.64002e-13	up		Turritopsis_rubra_newGene_7591	3.445	2.80507e-19	up
Chrysaora_quinquecirrha_newGene_9169	6.1835	5.74262e-62	up		RE03413	1.7124	1.5557e-07	up		gene-Aco26075	12.0301	3.65482e-13	up		evm.TU.Hic_asm_1.425	2.5858	2.99351e-19	up
Chrysaora_quinquecirrha_newGene_9628	10.6823	1.39485e-61	up		RE07478	1.0708	1.56715e-07	up		gene-Aco26470	1.9621	3.70103e-13	up		evm.TU.Hic_asm_12.513	2.5013	3.08671e-19	up
Chrysaora_quinquecirrha_newGene_11398	4.9451	1.529e-61	up		RE01097	1.5216	1.60171e-07	up		gene-Aco13075	2.6127	4.08293e-13	up		evm.TU.Hic_asm_10.431	5.2056	3.24789e-19	up
Chrysaora_quinquecirrha_newGene_5370	4.9238	2.13426e-61	up		RE01964	1.847	1.66513e-07	up		gene-Aco07127	3.6122	4.12361e-13	up		evm.TU.Hic_asm_10.241	4.2636	3.32147e-19	up
Chrysaora_quinquecirrha_newGene_5671	20.3447	3.15535e-61	up		RE13319	1.5015	1.72121e-07	up		gene-Aco22621	11.8218	4.41672e-13	up		Turritopsis_rubra_newGene_5121	1.2273	3.45879e-19	up
Chrysaora_quinquecirrha_newGene_1247	2.4485	3.26317e-61	up		RE11741	1.3049	1.75206e-07	up		gene-Aco00868	4.026	4.49544e-13	up		evm.TU.Hic_asm_12.51	4.7227	3.52303e-19	up
Chrysaora_quinquecirrha_newGene_1010	6.4338	3.96737e-61	up		RE04513	1.615	1.77721e-07	up		Aurelia_coerulea_newGene_188	11.9376	4.53601e-13	up		evm.TU.Hic_asm_10.956	2.1352	3.86896e-19	up
Chrysaora_quinquecirrha_newGene_11186	5.3459	4.42937e-61	up		RE02732	1.1284	1.77721e-07	up		gene-Aco17725	3.1093	4.56738e-13	up		evm.TU.Hic_asm_4.183	5.6588	3.87532e-19	up
Chrysaora_quinquecirrha_newGene_526	3.8813	4.71581e-61	up		RE14014	1.4982	1.80834e-07	up		Aurelia_coerulea_newGene_635	4.4281	4.78403e-13	up		evm.TU.Hic_asm_3.756	4.5352	4.11265e-19	up
Chrysaora_quinquecirrha_newGene_1808	4.6488	4.73054e-61	up		RE11809	1.2134	1.94697e-07	up		Aurelia_coerulea_newGene_5841	12.6337	4.90915e-13	up		evm.TU.Hic_asm_7.863	2.6001	4.27599e-19	up
Chrysaora_quinquecirrha_newGene_8179	20.2819	5.24636e-61	up		RE13948	1.0041	2.05314e-07	up		gene-Aco29226	4.8515	5.08738e-13	up		evm.TU.Hic_asm_11.363	2.0335	6.4774e-19	up
Chrysaora_quinquecirrha_newGene_2500	11.4057	8.37988e-61	up		RE04395	1.1633	2.06291e-07	up		Aurelia_coerulea_newGene_2462	11.8007	5.21782e-13	up		evm.TU.Hic_asm_4.679	1.0458	7.65697e-19	up
Chrysaora_quinquecirrha_newGene_5332	20.2472	8.5422e-61	up		RE12837	1.9847	2.06661e-07	up		Aurelia_coerulea_newGene_1250	12.4736	5.3314e-13	up		Turritopsis_rubra_newGene_2577	4.7937	7.81028e-19	up
Chrysaora_quinquecirrha_newGene_9432	3.6706	9.47699e-61	up		RE08114	1.1008	2.07935e-07	up		gene-Aco27038	11.7926	5.54912e-13	up		evm.TU.Hic_asm_12.908	3.2744	8.71164e-19	up
Chrysaora_quinquecirrha_newGene_2485	20.2971	9.86174e-61	up		RE15239	2.7693	2.07935e-07	up		gene-Aco13015	3.5219	6.11968e-13	up		Turritopsis_rubra_newGene_2913	2.0625	1.09045e-18	up
evm.TU.scaffold22.6638	4.7436	1.22155e-60	up		RE01711	1.05	2.16202e-07	up		gene-Aco17905	2.5024	6.33186e-13	up		evm.TU.Hic_asm_2.626	3.7601	1.241e-18	up
Chrysaora_quinquecirrha_newGene_6633	5.7715	1.74063e-60	up		RE12469	1.2557	2.19338e-07	up		gene-Aco01839	2.8804	6.44492e-13	up		evm.TU.Hic_asm_9.1279	4.3778	1.3083e-18	up
Chrysaora_quinquecirrha_newGene_4962	7.8743	2.69713e-60	up		RE13822	1.0395	2.19591e-07	up		gene-Aco06418	3.8922	6.49223e-13	up		evm.TU.Hic_asm_12.913	1.0448	1.31818e-18	up
Chrysaora_quinquecirrha_newGene_5778	6.0947	3.10729e-60	up		RE05205	1.2266	2.56106e-07	up		Aurelia_coerulea_newGene_3176	11.9485	6.56351e-13	up		Turritopsis_rubra_newGene_5311	1.8186	1.44774e-18	up
Chrysaora_quinquecirrha_newGene_6190	2.204	3.34165e-60	up		RE14246	1.9247	2.56106e-07	up		gene-Aco24585	2.9557	6.65775e-13	up		evm.TU.Hic_asm_8.1801	3.9889	1.62376e-18	up
Chrysaora_quinquecirrha_newGene_4617	3.3754	3.94268e-60	up		RE04287	10.1643	2.77287e-07	up		gene-Aco15665	2.5084	7.25692e-13	up		evm.TU.Hic_asm_0.611	2.0118	1.92784e-18	up
Chrysaora_quinquecirrha_newGene_4011	5.3012	7.55244e-60	up		RE12734	1.2099	2.99736e-07	up		gene-Aco27337	3.0195	7.4351e-13	up		evm.TU.Hic_asm_8.591	3.6115	1.93308e-18	up
Chrysaora_quinquecirrha_newGene_7176	3.1843	7.90984e-60	up		RE06327	7.2879	3.01649e-07	up		gene-Aco11274	4.6359	8.04798e-13	up		evm.TU.Hic_asm_0.1102	2.9328	2.07352e-18	up
Chrysaora_quinquecirrha_newGene_10475	20.0568	1.42012e-59	up		RE07372	1.2385	3.07955e-07	up		gene-Aco25378	4.0602	8.09016e-13	up		evm.TU.Hic_asm_11.165	3.2911	2.1793e-18	up
Chrysaora_quinquecirrha_newGene_10690	2.7725	1.58181e-59	up		RE00537	1.2574	3.11323e-07	up		Aurelia_coerulea_newGene_606	12.4389	8.18779e-13	up		evm.TU.Hic_asm_13.730	3.2441	2.26992e-18	up
Chrysaora_quinquecirrha_newGene_2491	8.6495	2.34376e-59	up		RE08966	1.6707	3.23034e-07	up		gene-Aco19665	12.5746	8.2752e-13	up		evm.TU.Hic_asm_9.471	3.5432	4.14202e-18	up
Chrysaora_quinquecirrha_newGene_3632	3.3783	2.80148e-59	up		RE14307	1.0909	3.30859e-07	up		gene-Aco27718	4.0488	8.92788e-13	up		evm.TU.Hic_asm_2.539	1.3449	4.98135e-18	up
Chrysaora_quinquecirrha_newGene_1061	3.9723	4.97502e-59	up		RE04020	2.7475	3.30859e-07	up		gene-Aco26449	3.3695	9.03258e-13	up		evm.TU.Hic_asm_10.962	1.9872	4.98135e-18	up
Chrysaora_quinquecirrha_newGene_5187	13.8138	5.83139e-59	up		RE11084	2.3065	3.34979e-07	up		Aurelia_coerulea_newGene_4692	12.2015	9.54192e-13	up		evm.TU.Hic_asm_9.889	3.1572	5.20347e-18	up
Chrysaora_quinquecirrha_newGene_7781	2.8316	6.32647e-59	up		RE14286	2.0093	3.38829e-07	up		Aurelia_coerulea_newGene_8184	12.2504	1.02337e-12	up		evm.TU.Hic_asm_8.227	4.3786	5.85025e-18	up
Chrysaora_quinquecirrha_newGene_9752	6.6897	7.5569e-59	up		Rhopilema_esculentum_newGene_3104	3.7013	3.53103e-07	up		gene-Aco02148	3.6322	1.03809e-12	up		evm.TU.Hic_asm_9.189	3.0276	6.84455e-18	up
Chrysaora_quinquecirrha_newGene_9631	19.9877	7.7326e-59	up		RE15718	1.0627	3.75816e-07	up		gene-Aco27980	3.6273	1.05581e-12	up		evm.TU.Hic_asm_7.1024	5.1025	8.30303e-18	up
Chrysaora_quinquecirrha_newGene_1056	19.9786	8.88677e-59	up		RE11111	1.1214	3.7868e-07	up		Aurelia_coerulea_newGene_1151	11.9748	1.06471e-12	up		evm.TU.Hic_asm_3.785	1.3685	9.52084e-18	up
Chrysaora_quinquecirrha_newGene_9647	4.7134	9.47905e-59	up		RE04073	1.673	3.79874e-07	up		gene-Aco01908	2.2061	1.11872e-12	up		evm.TU.Hic_asm_10.511	3.6505	1.01e-17	up
Chrysaora_quinquecirrha_newGene_5612	3.3821	2.33029e-58	up		RE11751	1.0701	3.85893e-07	up		Aurelia_coerulea_newGene_7598	11.9394	1.17549e-12	up		evm.TU.Hic_asm_1.778	2.2752	1.08383e-17	up
Chrysaora_quinquecirrha_newGene_6204	19.9423	3.00543e-58	up		RE04377	1.8673	3.92691e-07	up		gene-Aco00548	3.0999	1.21258e-12	up		evm.TU.Hic_asm_9.1203	2.7695	1.41307e-17	up
Chrysaora_quinquecirrha_newGene_11412	3.0491	4.79711e-58	up		RE11934	5.3576	4.1218e-07	up		gene-Aco17947	1.9805	1.21566e-12	up		evm.TU.Hic_asm_1.610	1.613	1.70784e-17	up
Chrysaora_quinquecirrha_newGene_1256	3.7932	7.09742e-58	up		RE08588	3.7061	4.18276e-07	up		Aurelia_coerulea_newGene_4261	11.8851	1.22697e-12	up		evm.TU.CTG83.2	2.3315	1.85982e-17	up
Chrysaora_quinquecirrha_newGene_7270	10.7175	7.3169e-58	up		RE10646	1.3297	4.23858e-07	up		gene-Aco27949	1.7748	1.27558e-12	up		evm.TU.Hic_asm_10.242	3.924	1.8747e-17	up
Chrysaora_quinquecirrha_newGene_3756	4.6287	1.07332e-57	up		RE06997	1.2049	4.24446e-07	up		gene-Aco02381	2.6969	1.33295e-12	up		evm.TU.Hic_asm_6.116	1.0793	3.06504e-17	up
Chrysaora_quinquecirrha_newGene_7556	4.1423	1.10493e-57	up		RE14055	1.4388	4.28649e-07	up		gene-Aco02555	4.9852	1.33803e-12	up		evm.TU.Hic_asm_1.260	3.2146	3.19881e-17	up
Chrysaora_quinquecirrha_newGene_4465	2.784	1.16388e-57	up		RE15257	1.5235	4.4393e-07	up		gene-Aco20701	3.7759	1.35432e-12	up		evm.TU.Hic_asm_8.1762	1.031	3.35463e-17	up
Chrysaora_quinquecirrha_newGene_7813	2.1724	2.41935e-57	up		RE06403	1.3401	4.66802e-07	up		gene-Aco14384	2.3165	1.44188e-12	up		evm.TU.Hic_asm_8.1044	3.3485	3.86495e-17	up
Chrysaora_quinquecirrha_newGene_1344	2.5225	2.67112e-57	up		RE12616	1.2248	4.783e-07	up		gene-Aco15675	2.762	1.44286e-12	up		evm.TU.Hic_asm_6.1360_evm.TU.Hic_asm_6.1361	4.5796	4.33928e-17	up
Chrysaora_quinquecirrha_newGene_6538	3.9525	2.82024e-57	up		RE09945	1.5565	4.85065e-07	up		Aurelia_coerulea_newGene_4849	11.664	1.46764e-12	up		Turritopsis_rubra_newGene_682	2.2885	6.26372e-17	up
Chrysaora_quinquecirrha_newGene_7353	4.0836	3.13371e-57	up		RE09313	1.0374	4.89101e-07	up		gene-Aco03026	2.5628	1.46996e-12	up		evm.TU.Hic_asm_14.895	1.9832	6.3889e-17	up
Chrysaora_quinquecirrha_newGene_10304	4.4404	3.68173e-57	up		RE04932	1.4996	5.06985e-07	up		gene-Aco02447	4.3302	1.55295e-12	up		Turritopsis_rubra_newGene_7072	3.5978	7.89761e-17	up
Chrysaora_quinquecirrha_newGene_2864	3.1235	5.12952e-57	up		RE04123	1.2685	5.09981e-07	up		gene-Aco06993	2.7821	1.63255e-12	up		evm.TU.Hic_asm_8.929	2.222	8.40917e-17	up
Chrysaora_quinquecirrha_newGene_763	3.0152	7.59442e-57	up		Rhopilema_esculentum_newGene_1251	3.7234	5.28159e-07	up		gene-Aco14069	2.3225	1.67405e-12	up		evm.TU.Hic_asm_2.735	1.7309	9.29576e-17	up
Chrysaora_quinquecirrha_newGene_10205	6.1398	1.21823e-56	up		RE09909	1.3088	5.56316e-07	up		Aurelia_coerulea_newGene_3932	11.8218	1.68237e-12	up		evm.TU.Hic_asm_10.696	2.9299	9.92612e-17	up
Chrysaora_quinquecirrha_newGene_4030	19.6469	1.43384e-56	up		RE03503	11.0868	5.72222e-07	up		gene-Aco05739	2.6833	1.7721e-12	up		evm.TU.Hic_asm_3.812	1.7658	1.18674e-16	up
Chrysaora_quinquecirrha_newGene_7923	20.1381	1.51196e-56	up		RE06678	1.4141	5.99561e-07	up		gene-Aco07925	2.8086	1.78916e-12	up		evm.TU.Hic_asm_6.741	3.4669	1.27302e-16	up
Chrysaora_quinquecirrha_newGene_6124	8.015	1.79544e-56	up		Rhopilema_esculentum_newGene_3105	3.7539	6.00487e-07	up		gene-Aco10736	2.3276	2.0956e-12	up		evm.TU.Hic_asm_8.261	1.5492	1.34558e-16	up
Chrysaora_quinquecirrha_newGene_1339	4.1963	1.8394e-56	up		RE16933	1.7868	6.13875e-07	up		Aurelia_coerulea_newGene_2406	12.004	2.11201e-12	up		Turritopsis_rubra_newGene_2331	4.2277	1.35368e-16	up
Chrysaora_quinquecirrha_newGene_2140	4.0446	2.13217e-56	up		RE11904	1.9584	6.38241e-07	up		gene-Aco22666	3.1971	2.1689e-12	up		Turritopsis_rubra_newGene_6752	2.1077	1.70783e-16	up
Chrysaora_quinquecirrha_newGene_7003	11.8887	3.21969e-56	up		RE10570	1.3766	6.62519e-07	up		gene-Aco20876	5.1588	2.2441e-12	up		evm.TU.CTG29.1	2.2796	1.77197e-16	up
Chrysaora_quinquecirrha_newGene_3474	4.1875	3.47249e-56	up		RE15198	1.0612	6.69728e-07	up		gene-Aco25395	3.1061	2.25861e-12	up		evm.TU.Hic_asm_8.1397	3.8279	1.82331e-16	up
Chrysaora_quinquecirrha_newGene_9733	5.1023	3.5428e-56	up		RE15642	1.6606	6.75707e-07	up		gene-Aco21297	3.1748	2.28079e-12	up		evm.TU.Hic_asm_3.227	4.4714	1.87336e-16	up
Chrysaora_quinquecirrha_newGene_6214	4.4708	3.9799e-56	up		RE15252	2.8402	6.84868e-07	up		gene-Aco21388	2.0972	2.31553e-12	up		Turritopsis_rubra_newGene_3891	2.6653	2.20549e-16	up
Chrysaora_quinquecirrha_newGene_10049	5.2755	4.0361e-56	up		RE09034	1.2256	6.88026e-07	up		gene-Aco05146	3.6706	2.46599e-12	up		Turritopsis_rubra_newGene_2302	1.8449	2.28612e-16	up
Chrysaora_quinquecirrha_newGene_11016	2.5323	6.51281e-56	up		RE15194	1.1393	6.90742e-07	up		gene-Aco31111	3.2886	2.4971e-12	up		evm.TU.CTG29.4	2.5114	2.38166e-16	up
Chrysaora_quinquecirrha_newGene_9173	4.871	6.67125e-56	up		RE05206	1.8977	7.08684e-07	up		gene-Aco30976	5.4546	2.58483e-12	up		evm.TU.Hic_asm_13.108	3.7888	2.65805e-16	up
Chrysaora_quinquecirrha_newGene_696	5.8774	6.95996e-56	up		RE05706	1.113	7.16785e-07	up		gene-Aco12052	2.7814	2.59418e-12	up		evm.TU.Hic_asm_12.72	2.8019	2.94562e-16	up
Chrysaora_quinquecirrha_newGene_1827	4.7414	7.83303e-56	up		Rhopilema_esculentum_newGene_1830	1.9302	7.16785e-07	up		gene-Aco01194	4.3474	2.66866e-12	up		evm.TU.Hic_asm_8.806	3.5854	3.14384e-16	up
Chrysaora_quinquecirrha_newGene_3283	2.8073	8.83567e-56	up		RE14754	1.3561	7.19082e-07	up		Aurelia_coerulea_newGene_6915	12.6948	2.92883e-12	up		evm.TU.Hic_asm_7.184	1.3577	3.21555e-16	up
Chrysaora_quinquecirrha_newGene_9176	4.9631	9.12827e-56	up		RE15287	1.5131	7.42113e-07	up		gene-Aco07973	3.05	2.94753e-12	up		evm.TU.Hic_asm_7.92	1.1483	3.29613e-16	up
Chrysaora_quinquecirrha_newGene_2974	19.5338	1.00576e-55	up		RE06604	1.1655	7.58056e-07	up		Aurelia_coerulea_newGene_2469	11.6629	2.98812e-12	up		evm.TU.Hic_asm_0.694	3.1297	4.64136e-16	up
Chrysaora_quinquecirrha_newGene_5480	6.2431	1.08515e-55	up		RE02800	3.425	7.78501e-07	up		Aurelia_coerulea_newGene_1465	11.8178	3.00652e-12	up		Turritopsis_rubra_newGene_933	3.9823	5.32903e-16	up
Chrysaora_quinquecirrha_newGene_7345	4.4594	1.14007e-55	up		RE05003	1.162	8.05504e-07	up		gene-Aco11726	3.0726	3.06591e-12	up		evm.TU.Hic_asm_9.297	1.5551	5.75509e-16	up
Chrysaora_quinquecirrha_newGene_7289	4.8513	1.2055e-55	up		RE07381	2.1063	8.57752e-07	up		gene-Aco08460	2.8679	3.15823e-12	up		evm.TU.Hic_asm_6.402	2.4175	5.86861e-16	up
Chrysaora_quinquecirrha_newGene_1969	19.4342	1.36773e-55	up		RE05210	1.4225	9.25958e-07	up		Aurelia_coerulea_newGene_5401	11.7721	3.29543e-12	up		evm.TU.Hic_asm_7.217	1.4542	6.84221e-16	up
Chrysaora_quinquecirrha_newGene_4213	2.877	1.66099e-55	up		Rhopilema_esculentum_newGene_1424	5.8434	9.28154e-07	up		gene-Aco03058	4.2721	3.51635e-12	up		evm.TU.CTG29.6	2.3525	6.87508e-16	up
Chrysaora_quinquecirrha_newGene_8743	4.3138	1.70869e-55	up		RE15831	1.6875	1.01416e-06	up		gene-Aco17773	2.5092	3.65581e-12	up		evm.TU.Hic_asm_7.921	2.1624	7.55119e-16	up
Chrysaora_quinquecirrha_newGene_2532	2.368	2.3092e-55	up		Rhopilema_esculentum_newGene_4471	1.3394	1.07294e-06	up		Aurelia_coerulea_newGene_5737	11.7834	3.83336e-12	up		evm.TU.Hic_asm_14.974	1.0845	8.64294e-16	up
Chrysaora_quinquecirrha_newGene_6062	5.5519	3.46064e-55	up		RE07867	1.0417	1.13106e-06	up		gene-Aco28431	4.3753	3.94288e-12	up		evm.TU.Hic_asm_6.101	1.0297	8.8378e-16	up
Chrysaora_quinquecirrha_newGene_8315	7.325	3.58606e-55	up		RE01973	1.0974	1.19079e-06	up		Aurelia_coerulea_newGene_1773	11.8425	3.98555e-12	up		evm.TU.Hic_asm_8.301	1.4976	8.97372e-16	up
Chrysaora_quinquecirrha_newGene_3087	1.443	3.77834e-55	up		RE12337	1.5251	1.24873e-06	up		gene-Aco11946	3.5778	3.99131e-12	up		evm.TU.Hic_asm_5.116	2.0545	9.48932e-16	up
Chrysaora_quinquecirrha_newGene_6666	19.5101	3.9235e-55	up		RE08566	1.3048	1.3411e-06	up		gene-Aco08248	2.9458	4.1874e-12	up		evm.TU.Hic_asm_13.531	2.306	9.59321e-16	up
Chrysaora_quinquecirrha_newGene_1901	19.5299	3.98503e-55	up		RE10036	1.1696	1.36864e-06	up		Aurelia_coerulea_newGene_2062	11.6039	4.26324e-12	up		evm.TU.Hic_asm_8.577	4.068	1.12028e-15	up
Chrysaora_quinquecirrha_newGene_11027	5.2862	4.52836e-55	up		RE15857	1.2152	1.424e-06	up		gene-Aco17782	2.6317	4.38959e-12	up		evm.TU.Hic_asm_2.40	3.5563	1.24826e-15	up
Chrysaora_quinquecirrha_newGene_10451	5.1268	1.13339e-54	up		RE15388	1.1149	1.43836e-06	up		gene-Aco19978	2.8303	4.43746e-12	up		evm.TU.Hic_asm_14.264	1.3513	1.26127e-15	up
Chrysaora_quinquecirrha_newGene_1171	3.5662	1.15488e-54	up		RE07212	2.1279	1.4766e-06	up		gene-Aco28380	3.9289	4.53209e-12	up		evm.TU.Hic_asm_6.718	1.1399	1.29096e-15	up
Chrysaora_quinquecirrha_newGene_10896	7.5507	1.20268e-54	up		Rhopilema_esculentum_newGene_4645	1.2552	1.58413e-06	up		gene-Aco14776	3.8608	4.53513e-12	up		evm.TU.Hic_asm_8.21	1.2613	1.42133e-15	up
Chrysaora_quinquecirrha_newGene_6424	19.324	1.33922e-54	up		RE16106	1.5097	1.6078e-06	up		gene-Aco08499	2.6958	4.71446e-12	up		evm.TU.Hic_asm_8.1110	2.153	1.60734e-15	up
Chrysaora_quinquecirrha_newGene_4975	19.327	1.48218e-54	up		RE04120	1.9649	1.62189e-06	up		gene-Aco12865	1.8246	4.80518e-12	up		evm.TU.Hic_asm_6.84	1.7171	1.92269e-15	up
Chrysaora_quinquecirrha_newGene_1537	4.6091	1.51474e-54	up		RE13702	1.3746	1.62816e-06	up		Aurelia_coerulea_newGene_6876	11.8017	4.82696e-12	up		Turritopsis_rubra_newGene_1994	3.2146	2.32054e-15	up
Chrysaora_quinquecirrha_newGene_4824	5.6566	1.55326e-54	up		RE13189	1.1266	1.74951e-06	up		gene-Aco15336	2.3579	4.88513e-12	up		evm.TU.Hic_asm_3.383	4.287	2.32509e-15	up
Chrysaora_quinquecirrha_newGene_4950	4.9266	2.08194e-54	up		RE05782	1.6264	1.74951e-06	up		gene-Aco08026	2.9567	4.99782e-12	up		evm.TU.Hic_asm_8.904	3.3758	2.37258e-15	up
Chrysaora_quinquecirrha_newGene_2658	2.9871	2.12602e-54	up		RE08143	1.7221	1.81357e-06	up		gene-Aco10641	2.3559	5.08895e-12	up		evm.TU.Hic_asm_9.661	3.4707	2.65708e-15	up
Chrysaora_quinquecirrha_newGene_1672	19.3369	5.42836e-54	up		RE13813	2.746	1.89843e-06	up		gene-Aco03027	3.0066	5.20291e-12	up		evm.TU.Hic_asm_13.484	2.193	2.74967e-15	up
Chrysaora_quinquecirrha_newGene_5542	3.9229	6.85248e-54	up		RE12793	1.3268	1.95266e-06	up		gene-Aco20868	2.5786	5.24278e-12	up		evm.TU.Hic_asm_4.507	1.0638	3.35781e-15	up
Chrysaora_quinquecirrha_newGene_1787	2.6573	9.00731e-54	up		RE16772	1.133	1.97977e-06	up		Aurelia_coerulea_newGene_1282	6.4379	5.50976e-12	up		evm.TU.Hic_asm_4.213	1.2263	3.40108e-15	up
Chrysaora_quinquecirrha_newGene_5017	3.0247	1.3615e-53	up		RE01069	1.0548	1.99743e-06	up		gene-Aco20482	5.2354	5.57768e-12	up		evm.TU.Hic_asm_10.1020	4.3808	3.6006e-15	up
Chrysaora_quinquecirrha_newGene_10685	19.6098	1.74275e-53	up		RE16589	2.1759	1.99933e-06	up		gene-Aco17869	2.4992	6.17738e-12	up		evm.TU.Hic_asm_5.736	2.5872	3.62962e-15	up
Chrysaora_quinquecirrha_newGene_11227	19.4499	1.76418e-53	up		RE01096	1.1021	2.00489e-06	up		gene-Aco22600	2.3017	6.24672e-12	up		evm.TU.Hic_asm_7.1570	3.3669	4.8735e-15	up
Chrysaora_quinquecirrha_newGene_3118	2.5383	1.93098e-53	up		RE16851	1.3964	2.15602e-06	up		gene-Aco04553	2.4099	6.28172e-12	up		Turritopsis_rubra_newGene_10368	1.6426	5.72825e-15	up
Chrysaora_quinquecirrha_newGene_7093	4.7515	3.44311e-53	up		RE01701	1.2697	2.3063e-06	up		Aurelia_coerulea_newGene_5792	7.0318	6.33163e-12	up		evm.TU.Hic_asm_3.635	2.0736	6.16377e-15	up
Chrysaora_quinquecirrha_newGene_5543	2.8535	3.90822e-53	up		RE03411	1.0293	2.37321e-06	up		gene-Aco10548	3.1278	6.62259e-12	up		Turritopsis_rubra_newGene_6781	4.2395	8.30026e-15	up
Chrysaora_quinquecirrha_newGene_2280	9.2847	4.31961e-53	up		RE14414	1.0975	2.44522e-06	up		gene-Aco26676	2.2192	6.63817e-12	up		evm.TU.Hic_asm_2.790	1.9187	8.82225e-15	up
Chrysaora_quinquecirrha_newGene_6708	2.281	4.65478e-53	up		Rhopilema_esculentum_newGene_2048	2.6162	2.57546e-06	up		Aurelia_coerulea_newGene_3310	12.0276	6.6546e-12	up		evm.TU.Hic_asm_0.706	3.134	8.91058e-15	up
Chrysaora_quinquecirrha_newGene_6920	6.3839	4.80945e-53	up		RE05164	1.2599	2.61328e-06	up		Aurelia_coerulea_newGene_1075	12.4659	6.81958e-12	up		evm.TU.Hic_asm_3.140	3.5903	9.0023e-15	up
Chrysaora_quinquecirrha_newGene_9470	8.8658	4.91294e-53	up		RE14600	1.158	2.67952e-06	up		Aurelia_coerulea_newGene_1348	11.8765	6.96248e-12	up		evm.TU.Hic_asm_5.387	1.4899	9.26519e-15	up
Chrysaora_quinquecirrha_newGene_10054	19.2185	5.61049e-53	up		RE09326	1.1437	2.79542e-06	up		gene-Aco16810	3.0644	7.11069e-12	up		evm.TU.Hic_asm_12.206	1.12	9.83412e-15	up
Chrysaora_quinquecirrha_newGene_3128	19.2349	6.64023e-53	up		RE10092	1.8414	2.83663e-06	up		Aurelia_coerulea_newGene_1152	12.1253	7.36461e-12	up		Turritopsis_rubra_newGene_244	4.9165	1.04913e-14	up
Chrysaora_quinquecirrha_newGene_8740	4.698	8.05862e-53	up		RE09128	1.0783	2.91708e-06	up		gene-Aco21711	3.0058	7.41709e-12	up		evm.TU.Hic_asm_11.421	2.7212	1.05535e-14	up
Chrysaora_quinquecirrha_newGene_6463	3.498	1.20965e-52	up		RE12042	1.0257	2.96649e-06	up		gene-Aco26978	3.0047	7.86676e-12	up		Turritopsis_rubra_newGene_1492	3.2797	1.05652e-14	up
Chrysaora_quinquecirrha_newGene_2053	4.0424	1.22792e-52	up		RE15145	1.3278	3.07289e-06	up		gene-Aco19885	2.0936	8.1011e-12	up		evm.TU.Hic_asm_7.715	1.5853	1.10779e-14	up
Chrysaora_quinquecirrha_newGene_7967	6.7826	1.65717e-52	up		Rhopilema_esculentum_newGene_464	2.5451	3.0802e-06	up		gene-Aco01296	2.8065	8.17792e-12	up		Turritopsis_rubra_newGene_1649	4.9049	1.14376e-14	up
Chrysaora_quinquecirrha_newGene_10757	3.696	1.79571e-52	up		RE12309	1.1405	3.21601e-06	up		Aurelia_coerulea_newGene_2236	12.6359	8.31113e-12	up		evm.TU.Hic_asm_8.1212	1.049	1.17879e-14	up
Chrysaora_quinquecirrha_newGene_9094	4.3032	2.16538e-52	up		RE12224	2.1605	3.34344e-06	up		gene-Aco07721	2.991	8.4043e-12	up		evm.TU.Hic_asm_0.345	5.4313	1.17957e-14	up
Chrysaora_quinquecirrha_newGene_177	8.776	2.52771e-52	up		RE08738	1.3786	3.3791e-06	up		Aurelia_coerulea_newGene_2281	11.4944	8.93791e-12	up		evm.TU.Hic_asm_4.1141	4.0114	1.18645e-14	up
Chrysaora_quinquecirrha_newGene_5138	19.2902	2.84239e-52	up		RE00710	1.0649	3.69992e-06	up		gene-Aco16651	3.014	9.1525e-12	up		evm.TU.Hic_asm_8.1652	1.067	1.23042e-14	up
Chrysaora_quinquecirrha_newGene_10702	6.7214	4.12404e-52	up		RE13566	2.9449	3.72923e-06	up		gene-Aco24713	3.4859	9.75092e-12	up		evm.TU.Hic_asm_10.414	3.6817	1.28799e-14	up
Chrysaora_quinquecirrha_newGene_5714	6.7659	5.94192e-52	up		RE07320	1.1371	3.80365e-06	up		gene-Aco11880	2.6958	9.96924e-12	up		evm.TU.Hic_asm_4.256	4.1076	1.61055e-14	up
Chrysaora_quinquecirrha_newGene_2751	2.1638	5.94259e-52	up		RE04385	1.3044	3.81163e-06	up		gene-Aco05222	4.8175	1.00419e-11	up		evm.TU.Hic_asm_6.1084	4.5536	1.64655e-14	up
Chrysaora_quinquecirrha_newGene_6403	2.168	6.79198e-52	up		RE06286	1.2393	3.82471e-06	up		gene-Aco07059	11.7555	1.01903e-11	up		evm.TU.CTG83.1	2.3092	1.70116e-14	up
Chrysaora_quinquecirrha_newGene_7423	18.9331	8.25397e-52	up		RE06487	1.2251	3.91362e-06	up		gene-Aco29121	12.2725	1.03904e-11	up		evm.TU.Hic_asm_0.136	3.184	1.89366e-14	up
Chrysaora_quinquecirrha_newGene_3374	6.53	8.94063e-52	up		RE05257	10.3526	3.97562e-06	up		gene-Aco27582	5.038	1.05035e-11	up		evm.TU.Hic_asm_11.186	1.7193	1.89731e-14	up
Chrysaora_quinquecirrha_newGene_2057	19.5883	1.113e-51	up		RE14955	1.0213	4.11268e-06	up		gene-Aco03495	3.0029	1.05116e-11	up		evm.TU.Hic_asm_14.270	1.0295	2.09137e-14	up
Chrysaora_quinquecirrha_newGene_4059	19.5221	1.14937e-51	up		RE10685	5.4964	4.15969e-06	up		gene-Aco26086	3.4242	1.05415e-11	up		evm.TU.Hic_asm_8.477	2.7439	2.11688e-14	up
Chrysaora_quinquecirrha_newGene_5242	11.2274	1.18993e-51	up		RE16081	1.0366	4.16988e-06	up		gene-Aco11742	3.347	1.06127e-11	up		evm.TU.Hic_asm_3.741	1.4826	2.11977e-14	up
Chrysaora_quinquecirrha_newGene_9846	3.9957	1.66473e-51	up		RE13579	1.4505	4.2016e-06	up		gene-Aco00915	4.1422	1.12089e-11	up		evm.TU.Hic_asm_4.193	1.6665	2.2467e-14	up
Chrysaora_quinquecirrha_newGene_1072	2.4049	1.76927e-51	up		RE15992	1.0651	4.2758e-06	up		gene-Aco08855	3.3711	1.13035e-11	up		evm.TU.Hic_asm_7.1574	2.3433	2.55458e-14	up
Chrysaora_quinquecirrha_newGene_5219	5.2388	1.83448e-51	up		RE03918	1.698	4.40192e-06	up		Aurelia_coerulea_newGene_7120	11.8455	1.15485e-11	up		evm.TU.Hic_asm_14.485	2.8236	2.71414e-14	up
Chrysaora_quinquecirrha_newGene_4085	6.3827	2.04984e-51	up		RE01727	3.4746	4.41763e-06	up		gene-Aco11917	11.7313	1.20216e-11	up		evm.TU.Hic_asm_12.512	2.2364	2.9054e-14	up
Chrysaora_quinquecirrha_newGene_5260	5.162	2.08176e-51	up		RE13954	4.6504	4.44177e-06	up		gene-Aco03445	3.3341	1.30059e-11	up		evm.TU.Hic_asm_6.1393	1.0802	2.97891e-14	up
Chrysaora_quinquecirrha_newGene_9019	9.3538	2.59297e-51	up		RE06338	1.7585	4.58511e-06	up		gene-Aco10183	2.5079	1.32324e-11	up		evm.TU.Hic_asm_7.1059	3.8443	3.08477e-14	up
Chrysaora_quinquecirrha_newGene_3405	3.7806	2.75296e-51	up		RE16182	3.881	4.6419e-06	up		gene-Aco19848	3.6235	1.384e-11	up		Turritopsis_rubra_newGene_5913	4.7506	3.43521e-14	up
Chrysaora_quinquecirrha_newGene_3917	18.8085	2.88822e-51	up		RE00104	1.2791	4.94711e-06	up		gene-Aco04918	3.5776	1.38457e-11	up		evm.TU.Hic_asm_14.431	2.4813	3.74176e-14	up
Chrysaora_quinquecirrha_newGene_5135	7.9691	2.9851e-51	up		RE16971	1.1622	5.02236e-06	up		gene-Aco09887	2.5487	1.42234e-11	up		evm.TU.Hic_asm_5.701	1.7046	3.83971e-14	up
Chrysaora_quinquecirrha_newGene_11572	11.1615	3.01971e-51	up		Rhopilema_esculentum_newGene_1789	1.7563	5.06072e-06	up		gene-Aco15660	3.7623	1.44378e-11	up		Turritopsis_rubra_newGene_4290	2.4705	4.59449e-14	up
Chrysaora_quinquecirrha_newGene_7905	3.1291	3.23619e-51	up		RE02470	1.2096	5.26844e-06	up		Aurelia_coerulea_newGene_6310	11.4755	1.45062e-11	up		evm.TU.Hic_asm_11.84	3.7938	5.21712e-14	up
Chrysaora_quinquecirrha_newGene_8184	2.6893	3.77195e-51	up		RE01397	3.056	5.41269e-06	up		gene-Aco29277	8.6715	1.48844e-11	up		evm.TU.Hic_asm_3.480	2.5248	5.24715e-14	up
Chrysaora_quinquecirrha_newGene_3158	2.1502	3.88866e-51	up		RE03364	1.5414	5.41269e-06	up		gene-Aco08445	13.9031	1.4915e-11	up		evm.TU.Hic_asm_0.660	1.1292	5.24798e-14	up
Chrysaora_quinquecirrha_newGene_10797	5.7762	5.21975e-51	up		RE06927	1.0948	5.46057e-06	up		gene-Aco20142	6.5099	1.50278e-11	up		evm.TU.Hic_asm_0.140	5.8379	6.545e-14	up
Chrysaora_quinquecirrha_newGene_1648	2.7722	6.84372e-51	up		RE02566	2.1146	5.51577e-06	up		Aurelia_coerulea_newGene_5983	11.8553	1.57241e-11	up		evm.TU.Hic_asm_12.1198	1.0356	6.61016e-14	up
Chrysaora_quinquecirrha_newGene_9303	3.4797	8.54466e-51	up		RE10973	1.1479	5.59003e-06	up		gene-Aco13101	2.4222	1.61383e-11	up		evm.TU.Hic_asm_11.139	2.5336	6.86564e-14	up
Chrysaora_quinquecirrha_newGene_3173	3.044	8.71453e-51	up		Rhopilema_esculentum_newGene_4356	1.2744	5.68905e-06	up		Aurelia_coerulea_newGene_3823	12.1172	1.64841e-11	up		evm.TU.Hic_asm_5.297	2.2317	7.27807e-14	up
Chrysaora_quinquecirrha_newGene_7457	18.7925	9.16963e-51	up		RE17126	1.4621	5.84443e-06	up		gene-Aco25189	2.4488	1.67315e-11	up		evm.TU.Hic_asm_1.609	1.5932	7.44153e-14	up
Chrysaora_quinquecirrha_newGene_8448	18.9231	1.12537e-50	up		RE10902	1.0972	6.00517e-06	up		Aurelia_coerulea_newGene_1211	11.4067	1.73139e-11	up		evm.TU.Hic_asm_14.919	1.1965	7.71914e-14	up
Chrysaora_quinquecirrha_newGene_6290	18.8306	1.37996e-50	up		RE12931	1.3082	6.03386e-06	up		Aurelia_coerulea_newGene_4560	11.6073	1.73278e-11	up		evm.TU.Hic_asm_0.241	3.9667	7.9772e-14	up
Chrysaora_quinquecirrha_newGene_6003	8.6724	3.24771e-50	up		Rhopilema_esculentum_newGene_4056	1.6744	6.11725e-06	up		gene-Aco12378	4.1361	1.78844e-11	up		evm.TU.Hic_asm_11.525	1.3077	7.991e-14	up
Chrysaora_quinquecirrha_newGene_1592	6.5866	3.73441e-50	up		RE13141	1.5928	6.23441e-06	up		Aurelia_coerulea_newGene_4613	11.6528	1.90967e-11	up		evm.TU.Hic_asm_8.718	1.2843	1.39136e-13	up
Chrysaora_quinquecirrha_newGene_2169	7.6287	3.77954e-50	up		RE08033	1.0712	6.29486e-06	up		gene-Aco06082	2.04	1.91123e-11	up		evm.TU.Hic_asm_1.811	3.1893	1.40596e-13	up
Chrysaora_quinquecirrha_newGene_5359	18.6071	4.96075e-50	up		RE12788	1.206	7.07346e-06	up		gene-Aco08399	2.5044	1.95825e-11	up		evm.TU.Hic_asm_3.716	1.9516	1.44556e-13	up
Chrysaora_quinquecirrha_newGene_7961	6.8329	6.29534e-50	up		RE06492	3.9026	7.07346e-06	up		Aurelia_coerulea_newGene_6837	2.9684	2.17508e-11	up		evm.TU.Hic_asm_7.815	2.6469	1.59125e-13	up
Chrysaora_quinquecirrha_newGene_6960	4.1692	8.22044e-50	up		RE16825	1.1729	7.09751e-06	up		gene-Aco22601	2.2062	2.1894e-11	up		evm.TU.Hic_asm_11.410	2.8333	1.61658e-13	up
Chrysaora_quinquecirrha_newGene_9612	7.9675	8.54507e-50	up		RE02359	1.7064	7.25439e-06	up		gene-Aco31015	2.161	2.20548e-11	up		evm.TU.Hic_asm_2.503	1.4779	1.7893e-13	up
Chrysaora_quinquecirrha_newGene_2805	3.6115	8.95416e-50	up		RE00801	1.0323	7.35014e-06	up		Aurelia_coerulea_newGene_1216	11.4767	2.23289e-11	up		evm.TU.Hic_asm_3.783	2.8279	2.03238e-13	up
Chrysaora_quinquecirrha_newGene_482	18.5328	1.09063e-49	up		RE07053	1.234	7.45733e-06	up		gene-Aco22592	3.1345	2.3305e-11	up		Turritopsis_rubra_newGene_1344	2.9092	2.2668e-13	up
Chrysaora_quinquecirrha_newGene_1959	2.3537	1.1244e-49	up		RE14548	1.3682	7.82328e-06	up		Aurelia_coerulea_newGene_8127	11.4014	2.34639e-11	up		evm.TU.Hic_asm_12.558	1.7018	2.35953e-13	up
Chrysaora_quinquecirrha_newGene_7430	2.0979	1.13794e-49	up		RE14605	3.5332	8.09701e-06	up		Aurelia_coerulea_newGene_7997	3.8157	2.43693e-11	up		evm.TU.Hic_asm_8.835	4.2327	2.448e-13	up
Chrysaora_quinquecirrha_newGene_10785	5.9896	1.17449e-49	up		RE05705	1.8185	8.19236e-06	up		gene-Aco20950	2.4696	2.46436e-11	up		evm.TU.Hic_asm_13.208	3.5119	2.59066e-13	up
Chrysaora_quinquecirrha_newGene_936	18.6052	1.17954e-49	up		RE04036	2.5392	8.89844e-06	up		gene-Aco00449	2.6149	2.46627e-11	up		Turritopsis_rubra_newGene_684	2.1327	2.94719e-13	up
evm.TU.scaffold46.10535	5.1224	1.2622e-49	up		RE09732	3.8651	9.18512e-06	up		gene-Aco25238	3.4397	2.79793e-11	up		evm.TU.Hic_asm_2.296	10.7936	3.19728e-13	up
Chrysaora_quinquecirrha_newGene_846	9.0784	1.73369e-49	up		RE08353	1.0666	9.18512e-06	up		Aurelia_coerulea_newGene_372	11.5758	2.92782e-11	up		evm.TU.CTG179.2	4.4077	3.31256e-13	up
Chrysaora_quinquecirrha_newGene_1810	18.5097	1.78135e-49	up		RE00911	1.1202	9.24671e-06	up		gene-Aco20853	3.4189	2.92991e-11	up		evm.TU.Hic_asm_4.267	2.6734	4.16991e-13	up
Chrysaora_quinquecirrha_newGene_6280	2.73	1.94629e-49	up		RE11886	1.3999	9.7273e-06	up		gene-Aco07009	2.7949	3.0967e-11	up		evm.TU.Hic_asm_11.794	1.4481	4.32489e-13	up
Chrysaora_quinquecirrha_newGene_5388	2.6351	2.97133e-49	up		RE15039	9.5459	9.84088e-06	up		gene-Aco13194	3.0703	3.12252e-11	up		evm.TU.Hic_asm_4.294	1.1353	4.34453e-13	up
Chrysaora_quinquecirrha_newGene_638	5.5694	3.24716e-49	up		RE04064	1.1065	1.00832e-05	up		gene-Aco17037	3.3994	3.19147e-11	up		evm.TU.Hic_asm_5.445	1.7017	4.49406e-13	up
Chrysaora_quinquecirrha_newGene_9836	18.6798	3.33927e-49	up		Rhopilema_esculentum_newGene_4466	1.6065	1.08977e-05	up		gene-Aco15180	13.4878	3.30757e-11	up		evm.TU.Hic_asm_13.785	2.4875	4.70694e-13	up
Chrysaora_quinquecirrha_newGene_10122	3.2552	3.36869e-49	up		RE12819	2.8085	1.09776e-05	up		gene-Aco22711	2.756	3.31537e-11	up		evm.TU.Hic_asm_4.1113	3.7494	5.61101e-13	up
Chrysaora_quinquecirrha_newGene_11233	2.2488	3.40461e-49	up		RE13747	1.3854	1.10778e-05	up		Aurelia_coerulea_newGene_987	12.0684	3.34485e-11	up		evm.TU.Hic_asm_11.813	3.4878	5.89446e-13	up
Chrysaora_quinquecirrha_newGene_4872	18.6806	5.15619e-49	up		Rhopilema_esculentum_newGene_4243	9.3106	1.16154e-05	up		Aurelia_coerulea_newGene_7457	11.6629	3.35463e-11	up		evm.TU.Hic_asm_2.330	2.8564	6.45055e-13	up
Chrysaora_quinquecirrha_newGene_10758	19.0956	5.76858e-49	up		RE13434	1.0683	1.16967e-05	up		gene-Aco17993	4.5459	3.51297e-11	up		evm.TU.Hic_asm_4.182	1.1834	6.58508e-13	up
Chrysaora_quinquecirrha_newGene_215	7.5521	5.83501e-49	up		RE05957	1.0308	1.1746e-05	up		Aurelia_coerulea_newGene_6851	4.7989	3.75598e-11	up		evm.TU.Hic_asm_4.795	1.3576	7.04991e-13	up
Chrysaora_quinquecirrha_newGene_3077	18.4006	8.14762e-49	up		RE12133	1.3685	1.25041e-05	up		gene-Aco08163	4.0319	3.80389e-11	up		evm.TU.Hic_asm_4.1162	1.0122	7.07281e-13	up
Chrysaora_quinquecirrha_newGene_603	18.4005	1.08147e-48	up		RE14576	1.157	1.27652e-05	up		gene-Aco26118	5.2046	3.91685e-11	up		evm.TU.Hic_asm_6.1389	2.8848	7.71655e-13	up
Chrysaora_quinquecirrha_newGene_7533	18.5424	1.18476e-48	up		RE02064	3.0875	1.29261e-05	up		gene-Aco03308	3.6818	3.99989e-11	up		evm.TU.Hic_asm_8.1010	1.0271	8.3913e-13	up
Chrysaora_quinquecirrha_newGene_3972	18.3826	1.29421e-48	up		RE09811	2.1389	1.34541e-05	up		gene-Aco09565	3.1773	3.99989e-11	up		evm.TU.Hic_asm_2.601	2.2863	8.61256e-13	up
Chrysaora_quinquecirrha_newGene_693	10.9153	1.3261e-48	up		RE10213	1.3837	1.35129e-05	up		gene-Aco26159	3.9411	4.00313e-11	up		evm.TU.Hic_asm_5.683	1.9047	8.82552e-13	up
Chrysaora_quinquecirrha_newGene_2533	4.2468	1.43399e-48	up		RE15456	1.0836	1.355e-05	up		gene-Aco03805	3.0521	4.25032e-11	up		Turritopsis_rubra_newGene_5748	2.8742	9.19671e-13	up
Chrysaora_quinquecirrha_newGene_618	7.9813	1.77411e-48	up		RE03171	1.2141	1.36041e-05	up		gene-Aco20056	3.196	4.29559e-11	up		evm.TU.Hic_asm_7.341	1.1742	9.47378e-13	up
Chrysaora_quinquecirrha_newGene_8140	5.1668	2.28185e-48	up		RE07891	1.6563	1.40414e-05	up		gene-Aco27693	2.8764	4.48222e-11	up		evm.TU.Hic_asm_9.1341	4.2013	9.63087e-13	up
Chrysaora_quinquecirrha_newGene_8418	18.4291	2.60029e-48	up		RE03967	1.1043	1.45533e-05	up		gene-Aco26157	2.5323	4.69905e-11	up		evm.TU.Hic_asm_14.101	2.2804	1.00822e-12	up
Chrysaora_quinquecirrha_newGene_851	10.9229	2.67197e-48	up		RE05308	1.4572	1.49533e-05	up		gene-Aco24729	2.1723	4.75793e-11	up		evm.TU.Hic_asm_0.520	3.6683	1.0936e-12	up
Chrysaora_quinquecirrha_newGene_6957	18.3312	3.30207e-48	up		RE16102	1.7289	1.54462e-05	up		gene-Aco28091	2.1886	4.82306e-11	up		evm.TU.Hic_asm_5.291	2.9287	1.15705e-12	up
Chrysaora_quinquecirrha_newGene_3601	18.4217	3.31066e-48	up		RE13775	1.1008	1.54666e-05	up		gene-Aco15339	6.2866	5.26319e-11	up		Turritopsis_rubra_newGene_147	4.5317	1.27508e-12	up
Chrysaora_quinquecirrha_newGene_6986	3.4273	3.32216e-48	up		RE14914	1.0554	1.6611e-05	up		gene-Aco02201	2.9604	5.27362e-11	up		evm.TU.Hic_asm_3.855	2.0301	1.45922e-12	up
Chrysaora_quinquecirrha_newGene_10259	4.5457	3.71737e-48	up		RE14779	1.1821	1.69583e-05	up		gene-Aco02276	3.7245	5.27472e-11	up		evm.TU.Hic_asm_3.440	1.6557	1.56898e-12	up
Chrysaora_quinquecirrha_newGene_7956	18.4208	4.79346e-48	up		RE05182	1.0285	1.7008e-05	up		gene-Aco12979	3.2373	5.39857e-11	up		evm.TU.Hic_asm_8.285	2.038	1.57114e-12	up
Chrysaora_quinquecirrha_newGene_10412	3.1947	5.19342e-48	up		RE13350	1.0976	1.70327e-05	up		gene-Aco30994	2.2518	5.75432e-11	up		evm.TU.Hic_asm_6.346	2.0923	1.70133e-12	up
Chrysaora_quinquecirrha_newGene_7996	4.069	6.08674e-48	up		RE17006	1.1655	1.73499e-05	up		gene-Aco29278	11.2258	5.75432e-11	up		evm.TU.Hic_asm_12.400	2.1765	1.90194e-12	up
Chrysaora_quinquecirrha_newGene_347	18.6456	6.80685e-48	up		RE11192	1.8039	1.77381e-05	up		Aurelia_coerulea_newGene_7972	11.4422	5.8014e-11	up		evm.TU.Hic_asm_2.271	5.3508	1.92361e-12	up
Chrysaora_quinquecirrha_newGene_8080	18.2794	6.90739e-48	up		RE06339	1.5379	1.84266e-05	up		gene-Aco20939	3.8601	5.92283e-11	up		Turritopsis_rubra_newGene_3770	1.5237	1.97284e-12	up
Chrysaora_quinquecirrha_newGene_10442	9.7183	8.36173e-48	up		RE13100	2.073	1.86453e-05	up		gene-Aco19624	2.8226	5.95953e-11	up		Turritopsis_rubra_newGene_2922	2.9629	2.31055e-12	up
Chrysaora_quinquecirrha_newGene_765	2.2313	1.03887e-47	up		RE13338	1.7372	1.95765e-05	up		Aurelia_coerulea_newGene_3813	5.4644	6.18618e-11	up		evm.TU.Hic_asm_13.782	1.5247	2.64264e-12	up
Chrysaora_quinquecirrha_newGene_1965	3.8972	1.06545e-47	up		RE11859	1.2934	2.07676e-05	up		Aurelia_coerulea_newGene_6878	11.3934	6.22154e-11	up		evm.TU.Hic_asm_4.954	3.9238	2.64303e-12	up
Chrysaora_quinquecirrha_newGene_3911	2.5331	1.35085e-47	up		RE07557	2.6232	2.09472e-05	up		gene-Aco16653	2.5173	6.46751e-11	up		evm.TU.Hic_asm_9.742	5.4627	2.92878e-12	up
Chrysaora_quinquecirrha_newGene_4369	2.3854	2.05358e-47	up		RE15011	1.9393	2.09702e-05	up		Aurelia_coerulea_newGene_7873	4.7251	6.56202e-11	up		Turritopsis_rubra_newGene_3261	3.205	3.03915e-12	up
Chrysaora_quinquecirrha_newGene_5896	2.4842	2.44539e-47	up		RE02650	1.2218	2.13086e-05	up		Aurelia_coerulea_newGene_6989	11.5068	6.98901e-11	up		evm.TU.Hic_asm_9.1399	1.7102	3.34338e-12	up
Chrysaora_quinquecirrha_newGene_8746	1.5626	2.65123e-47	up		RE15386	1.0777	2.17951e-05	up		gene-Aco09789	2.6947	7.05172e-11	up		evm.TU.Hic_asm_4.487	1.0995	3.48297e-12	up
Chrysaora_quinquecirrha_newGene_11355	18.1664	3.38022e-47	up		RE15696	1.3935	2.23617e-05	up		gene-Aco16900	1.8795	7.07547e-11	up		evm.TU.Hic_asm_3.1145	5.224	3.54809e-12	up
Chrysaora_quinquecirrha_newGene_2118	18.1438	3.69426e-47	up		RE03409	1.4029	2.27719e-05	up		gene-Aco13360	4.0703	7.23345e-11	up		evm.TU.Hic_asm_14.311	1.991	4.25889e-12	up
Chrysaora_quinquecirrha_newGene_8109	7.7328	6.78256e-47	up		RE05829	1.1834	2.32633e-05	up		gene-Aco13217	2.1489	7.59074e-11	up		evm.TU.Hic_asm_2.172	3.3762	4.49492e-12	up
Chrysaora_quinquecirrha_newGene_1410	18.1817	7.33036e-47	up		RE02607	5.7901	2.34909e-05	up		Aurelia_coerulea_newGene_8205	11.1938	7.59685e-11	up		Turritopsis_rubra_newGene_4786	3.6387	5.27894e-12	up
Chrysaora_quinquecirrha_newGene_3875	18.1541	9.16397e-47	up		RE03569	1.0232	2.44089e-05	up		Aurelia_coerulea_newGene_6375	11.3663	7.62551e-11	up		evm.TU.Hic_asm_1.421	5.0224	5.46689e-12	up
Chrysaora_quinquecirrha_newGene_5977	6.761	9.63468e-47	up		RE07779	1.411	2.45274e-05	up		gene-Aco14247	2.273	7.7995e-11	up		evm.TU.Hic_asm_6.568	2.4626	5.59047e-12	up
Chrysaora_quinquecirrha_newGene_7159	5.7442	1.14996e-46	up		RE14499	1.103	2.45342e-05	up		gene-Aco22708	2.7262	8.08931e-11	up		Turritopsis_rubra_newGene_3260	3.0945	5.96381e-12	up
Chrysaora_quinquecirrha_newGene_2117	18.0523	1.19443e-46	up		RE05790	1.0009	2.45495e-05	up		gene-Aco10470	4.1336	8.17257e-11	up		evm.TU.Hic_asm_13.728	3.4779	6.06237e-12	up
Chrysaora_quinquecirrha_newGene_9919	12.1762	1.4225e-46	up		RE06381	6.8989	2.48819e-05	up		Aurelia_coerulea_newGene_6821	11.6131	8.28584e-11	up		evm.TU.Hic_asm_0.83	2.3293	6.79099e-12	up
Chrysaora_quinquecirrha_newGene_6890	18.1024	1.43028e-46	up		RE07727	3.5365	2.4895e-05	up		Aurelia_coerulea_newGene_985	12.0926	8.55874e-11	up		evm.TU.Hic_asm_3.840	3.3736	6.95576e-12	up
Chrysaora_quinquecirrha_newGene_11413	18.2501	1.62865e-46	up		RE04037	1.038	2.57304e-05	up		gene-Aco07263	3.9963	8.79694e-11	up		Turritopsis_rubra_newGene_3186	2.532	7.0062e-12	up
Chrysaora_quinquecirrha_newGene_450	5.6255	2.1199e-46	up		RE12665	1.1385	2.60827e-05	up		gene-Aco22669	4.4796	9.05816e-11	up		evm.TU.Hic_asm_0.439	1.0925	7.14874e-12	up
Chrysaora_quinquecirrha_newGene_7492	10.7368	2.24352e-46	up		RE04069	1.475	2.71511e-05	up		Aurelia_coerulea_newGene_1022	11.183	9.37058e-11	up		evm.TU.Hic_asm_4.533	1.0335	7.25645e-12	up
Chrysaora_quinquecirrha_newGene_4160	2.2302	2.5982e-46	up		RE00303	1.1774	2.71967e-05	up		gene-Aco07704	2.835	9.37964e-11	up		evm.TU.Hic_asm_3.168	1.3707	7.49669e-12	up
Chrysaora_quinquecirrha_newGene_6050	3.8875	2.72434e-46	up		RE13654	1.2602	2.76018e-05	up		gene-Aco16901	3.5125	9.47943e-11	up		evm.TU.Hic_asm_6.1248	2.0756	7.93129e-12	up
Chrysaora_quinquecirrha_newGene_4970	18.0029	3.24048e-46	up		RE04430	2.3959	2.96319e-05	up		gene-Aco08771	2.7335	9.53957e-11	up		evm.TU.Hic_asm_3.509	2.1402	8.03783e-12	up
Chrysaora_quinquecirrha_newGene_4601	18.0216	3.57606e-46	up		RE00120	1.7611	3.03778e-05	up		gene-Aco07352	3.1172	1.00978e-10	up		evm.TU.Hic_asm_3.516	1.0941	9.03402e-12	up
Chrysaora_quinquecirrha_newGene_6722	17.954	5.36057e-46	up		Rhopilema_esculentum_newGene_1549	1.1673	3.04418e-05	up		Aurelia_coerulea_newGene_2448	11.2288	1.01188e-10	up		evm.TU.Hic_asm_6.888	2.6198	1.03497e-11	up
Chrysaora_quinquecirrha_newGene_7699	3.2019	5.41052e-46	up		RE17136	1.0917	3.21442e-05	up		gene-Aco05818	3.0793	1.02741e-10	up		evm.TU.Hic_asm_14.490	2.854	1.17599e-11	up
Chrysaora_quinquecirrha_newGene_7394	2.8686	5.71091e-46	up		RE01980	1.351	3.26755e-05	up		gene-Aco26074	2.9156	1.06126e-10	up		evm.TU.Hic_asm_1.892	3.21	1.18772e-11	up
Chrysaora_quinquecirrha_newGene_2396	18.0675	5.73598e-46	up		RE16433	4.9584	3.40016e-05	up		Aurelia_coerulea_newGene_1117	11.2348	1.07106e-10	up		evm.TU.Hic_asm_6.990	5.1382	1.31019e-11	up
Chrysaora_quinquecirrha_newGene_1714	5.6111	5.77935e-46	up		Rhopilema_esculentum_newGene_2030	1.2019	3.4539e-05	up		gene-Aco12073	2.0556	1.10151e-10	up		evm.TU.Hic_asm_3.819	2.5333	1.33185e-11	up
evm.TU.scaffold5.13540	1.6424	5.78709e-46	up		RE02908	1.335	3.46457e-05	up		Aurelia_coerulea_newGene_4084	11.4318	1.10396e-10	up		evm.TU.Hic_asm_4.209	1.0552	1.33982e-11	up
Chrysaora_quinquecirrha_newGene_944	10.643	6.66475e-46	up		RE12220	1.3069	3.64026e-05	up		gene-Aco08644	2.7766	1.15926e-10	up		evm.TU.CTG222.5	2.2775	1.43282e-11	up
Chrysaora_quinquecirrha_newGene_2957	4.1773	1.01504e-45	up		RE02944	1.5334	3.70297e-05	up		gene-Aco00308	4.9505	1.17165e-10	up		evm.TU.Hic_asm_14.334	1.7103	1.55848e-11	up
Chrysaora_quinquecirrha_newGene_2125	5.3802	1.06462e-45	up		RE07145	1.4973	3.87519e-05	up		gene-Aco25146	2.3686	1.19958e-10	up		Turritopsis_rubra_newGene_10043	2.5344	1.6665e-11	up
Chrysaora_quinquecirrha_newGene_96	18.0741	1.16022e-45	up		RE04378	2.4549	4.02853e-05	up		gene-Aco08497	11.2482	1.26453e-10	up		evm.TU.Hic_asm_6.445	3.0429	1.79646e-11	up
Chrysaora_quinquecirrha_newGene_10556	6.1068	1.28051e-45	up		RE09357	1.202	4.04443e-05	up		gene-Aco02512	2.9689	1.28201e-10	up		evm.TU.Hic_asm_7.185	1.3725	2.13591e-11	up
Chrysaora_quinquecirrha_newGene_4243	2.873	1.48756e-45	up		RE15195	1.1426	4.06563e-05	up		gene-Aco02195	3.7065	1.31028e-10	up		evm.TU.Hic_asm_7.1521	1.266	2.13787e-11	up
Chrysaora_quinquecirrha_newGene_5007	4.7554	1.48894e-45	up		Rhopilema_esculentum_newGene_3548	2.3644	4.17001e-05	up		gene-Aco29088	3.8585	1.31676e-10	up		evm.TU.Hic_asm_14.583	1.9779	2.17384e-11	up
Chrysaora_quinquecirrha_newGene_9400	17.9114	2.0706e-45	up		Rhopilema_esculentum_newGene_98	2.3382	4.20759e-05	up		gene-Aco00753	3.2303	1.32356e-10	up		Turritopsis_rubra_newGene_8503	1.2926	2.40974e-11	up
Chrysaora_quinquecirrha_newGene_2208	17.87	2.10711e-45	up		RE11803	1.4586	4.69514e-05	up		gene-Aco14349	2.0407	1.34919e-10	up		evm.TU.Hic_asm_1.476	3.9912	2.4479e-11	up
Chrysaora_quinquecirrha_newGene_7558	17.8815	2.14886e-45	up		RE11781	2.2699	4.78154e-05	up		Aurelia_coerulea_newGene_370	11.5579	1.35817e-10	up		evm.TU.Hic_asm_7.816	1.955	2.46538e-11	up
Chrysaora_quinquecirrha_newGene_8172	9.7599	2.47939e-45	up		RE12447	1.3366	4.82759e-05	up		gene-Aco13376	11.1548	1.42651e-10	up		Turritopsis_rubra_newGene_3907	2.1297	2.54151e-11	up
Chrysaora_quinquecirrha_newGene_1034	18.4576	2.63254e-45	up		RE15512	1.6855	4.82759e-05	up		gene-Aco11786	3.466	1.49364e-10	up		evm.TU.Hic_asm_7.1014	1.1835	2.59997e-11	up
Chrysaora_quinquecirrha_newGene_1427	8.138	2.65003e-45	up		Rhopilema_esculentum_newGene_516	1.8129	5.1725e-05	up		gene-Aco13000	3.8177	1.50609e-10	up		evm.TU.Hic_asm_14.525	1.0671	2.71288e-11	up
Chrysaora_quinquecirrha_newGene_1421	17.9671	2.76818e-45	up		RE14669	1.1326	5.57071e-05	up		gene-Aco17735	3.5588	1.5226e-10	up		evm.TU.Hic_asm_14.30	5.1786	3.08899e-11	up
Chrysaora_quinquecirrha_newGene_7378	17.8316	2.88017e-45	up		RE12614	1.0419	5.58606e-05	up		gene-Aco12011	2.5602	1.55593e-10	up		evm.TU.Hic_asm_8.469	3.0377	3.22504e-11	up
Chrysaora_quinquecirrha_newGene_9508	17.8718	2.93338e-45	up		RE16600	1.4107	5.69301e-05	up		gene-Aco11676	1.9457	1.56667e-10	up		evm.TU.Hic_asm_4.420	1.0606	3.22504e-11	up
Chrysaora_quinquecirrha_newGene_6723	3.9898	3.10353e-45	up		RE08099	1.0513	5.69776e-05	up		gene-Aco21134	5.4896	1.61391e-10	up		evm.TU.Hic_asm_6.144	4.0648	3.50253e-11	up
Chrysaora_quinquecirrha_newGene_10181	9.4753	3.16823e-45	up		RE06474	1.2248	5.69776e-05	up		gene-Aco16967	2.963	1.62546e-10	up		evm.TU.Hic_asm_10.682	4.0167	3.97631e-11	up
Chrysaora_quinquecirrha_newGene_11325	17.8937	3.39465e-45	up		RE09037	1.0341	5.86797e-05	up		gene-Aco08692	2.1239	1.64212e-10	up		evm.TU.Hic_asm_9.948	3.8161	4.53074e-11	up
Chrysaora_quinquecirrha_newGene_8621	17.806	4.25507e-45	up		RE16563	1.1182	6.10634e-05	up		gene-Aco27782	2.2938	1.82355e-10	up		evm.TU.Hic_asm_3.781	1.1041	4.95006e-11	up
Chrysaora_quinquecirrha_newGene_2872	3.067	5.15553e-45	up		Rhopilema_esculentum_newGene_2071	1.2226	6.12809e-05	up		Aurelia_coerulea_newGene_2887	11.2453	1.83057e-10	up		evm.TU.Hic_asm_3.1088	1.1613	5.32301e-11	up
Chrysaora_quinquecirrha_newGene_4025	7.4352	5.4185e-45	up		RE06263	3.2625	6.1332e-05	up		gene-Aco09941	3.8583	1.84292e-10	up		evm.TU.Hic_asm_6.306	1.8336	5.72911e-11	up
Chrysaora_quinquecirrha_newGene_9039	18.4267	5.43956e-45	up		RE00473	1.1487	6.43832e-05	up		Aurelia_coerulea_newGene_7493	11.5687	1.85894e-10	up		evm.TU.Hic_asm_0.724	1.1596	6.17838e-11	up
evm.TU.scaffold55.12789	1.6279	5.64663e-45	up		RE14157	1.0098	6.4921e-05	up		gene-Aco22671	2.0596	1.89539e-10	up		evm.TU.Hic_asm_9.1003	2.0878	6.42413e-11	up
Chrysaora_quinquecirrha_newGene_2662	17.8118	5.69142e-45	up		RE07131	1.4112	6.51259e-05	up		Aurelia_coerulea_newGene_3772	11.3608	1.92462e-10	up		evm.TU.Hic_asm_0.923	3.1891	7.31704e-11	up
Chrysaora_quinquecirrha_newGene_1463	5.3937	6.84652e-45	up		RE00539	1.0793	6.51541e-05	up		gene-Aco02479	2.3033	1.94233e-10	up		evm.TU.Hic_asm_9.761	1.434	7.75263e-11	up
Chrysaora_quinquecirrha_newGene_2410	2.9947	8.39632e-45	up		RE04344	1.0013	6.58513e-05	up		gene-Aco21390	2.6657	1.96581e-10	up		evm.TU.Hic_asm_0.963	3.6003	7.89914e-11	up
Chrysaora_quinquecirrha_newGene_6817	2.8152	9.59521e-45	up		RE16100	1.0242	6.60929e-05	up		Aurelia_coerulea_newGene_3475	11.1596	1.97298e-10	up		evm.TU.Hic_asm_6.804	3.6528	7.9044e-11	up
Chrysaora_quinquecirrha_newGene_4229	18.2731	9.61138e-45	up		RE08936	9.3443	6.71016e-05	up		Aurelia_coerulea_newGene_3410	11.1706	2.02823e-10	up		evm.TU.Hic_asm_0.558	2.6333	8.16487e-11	up
Chrysaora_quinquecirrha_newGene_4933	6.1685	1.01111e-44	up		RE11847	2.4034	6.72222e-05	up		Aurelia_coerulea_newGene_5671	11.183	2.07695e-10	up		Turritopsis_rubra_newGene_4864	1.1553	8.73248e-11	up
Chrysaora_quinquecirrha_newGene_9644	8.0326	1.03664e-44	up		RE12580	1.9337	6.96865e-05	up		gene-Aco07521	2.3109	2.07901e-10	up		evm.TU.Hic_asm_3.291	3.332	9.07464e-11	up
Chrysaora_quinquecirrha_newGene_3668	10.6744	1.04777e-44	up		Rhopilema_esculentum_newGene_2335	1.4513	7.1015e-05	up		gene-Aco04201	6.4179	2.33706e-10	up		Turritopsis_rubra_newGene_4428	1.3697	9.42735e-11	up
Chrysaora_quinquecirrha_newGene_270	3.2354	1.08179e-44	up		Rhopilema_esculentum_newGene_70	1.3316	7.23962e-05	up		gene-Aco15630	6.133	2.37277e-10	up		evm.TU.Hic_asm_0.650	1.0621	9.4517e-11	up
Chrysaora_quinquecirrha_newGene_1365	17.7434	1.09566e-44	up		RE00505	4.9887	7.41434e-05	up		gene-Aco13108	2.3535	2.39001e-10	up		evm.TU.Hic_asm_8.46	1.0256	9.93517e-11	up
Chrysaora_quinquecirrha_newGene_6818	3.0948	1.44581e-44	up		RE15278	1.0573	7.47196e-05	up		gene-Aco06000	4.6422	2.43146e-10	up		evm.TU.Hic_asm_12.298	1.8623	1.07744e-10	up
Chrysaora_quinquecirrha_newGene_10355	6.001	1.55429e-44	up		RE08323	3.6699	7.68764e-05	up		gene-Aco26188	3.5659	2.49242e-10	up		evm.TU.Hic_asm_0.1154	2.6233	1.09378e-10	up
Chrysaora_quinquecirrha_newGene_5429	7.3364	2.11636e-44	up		RE12379	1.0968	7.84203e-05	up		gene-Aco18042	2.936	2.66497e-10	up		evm.TU.Hic_asm_7.1172	1.1758	1.53969e-10	up
Chrysaora_quinquecirrha_newGene_3866	5.2875	2.46969e-44	up		Rhopilema_esculentum_newGene_1082	1.4536	8.06879e-05	up		gene-Aco14074	2.6734	2.73223e-10	up		evm.TU.Hic_asm_12.185	2.283	1.55674e-10	up
Chrysaora_quinquecirrha_newGene_2062	3.7	2.63611e-44	up		Rhopilema_esculentum_newGene_970	1.8581	8.12236e-05	up		Aurelia_coerulea_newGene_6565	11.4906	2.87108e-10	up		evm.TU.Hic_asm_2.41	3.3394	1.76221e-10	up
Chrysaora_quinquecirrha_newGene_2892	2.8321	2.70302e-44	up		RE06459	1.0604	8.12236e-05	up		gene-Aco10640	4.9631	2.87473e-10	up		Turritopsis_rubra_newGene_10375	1.8295	1.77766e-10	up
Chrysaora_quinquecirrha_newGene_939	5.4511	2.9931e-44	up		Rhopilema_esculentum_newGene_160	3.315	8.21469e-05	up		gene-Aco10732	3.3423	2.8754e-10	up		evm.TU.Hic_asm_13.721	2.5073	1.93145e-10	up
Chrysaora_quinquecirrha_newGene_3296	5.7059	3.32875e-44	up		RE13383	2.0964	8.49725e-05	up		gene-Aco31064	2.8428	2.92246e-10	up		evm.TU.Hic_asm_11.780	1.3768	2.46859e-10	up
Chrysaora_quinquecirrha_newGene_7507	18.0079	3.37647e-44	up		RE06723	1.1295	8.91795e-05	up		gene-Aco14248	2.5832	2.92263e-10	up		Turritopsis_rubra_newGene_8221	4.549	2.6639e-10	up
Chrysaora_quinquecirrha_newGene_8559	2.1615	3.59206e-44	up		Rhopilema_esculentum_newGene_2108	1.5116	9.0627e-05	up		gene-Aco21430	11.2892	3.1501e-10	up		evm.TU.Hic_asm_3.787	1.19	2.76646e-10	up
Chrysaora_quinquecirrha_newGene_6947	4.104	3.65721e-44	up		RE16463	1.0489	9.13624e-05	up		Aurelia_coerulea_newGene_2889	11.4956	3.16678e-10	up		evm.TU.Hic_asm_4.377	2.2577	2.77172e-10	up
Chrysaora_quinquecirrha_newGene_1117	2.5909	3.68858e-44	up		RE12858	1.5129	9.40742e-05	up		gene-Aco11675	2.4608	3.17472e-10	up		evm.TU.Hic_asm_9.877	1.5174	2.77397e-10	up
Chrysaora_quinquecirrha_newGene_2093	2.913	4.16412e-44	up		RE14047	1.6645	9.49507e-05	up		gene-Aco12835	3.6114	3.19494e-10	up		Turritopsis_rubra_newGene_6916	4.5175	3.00307e-10	up
Chrysaora_quinquecirrha_newGene_8898	7.0497	4.52608e-44	up		RE14792	1.6572	0.000101467	up		Aurelia_coerulea_newGene_4829	4.8653	3.21936e-10	up		evm.TU.Hic_asm_7.809	3.2504	3.01501e-10	up
Chrysaora_quinquecirrha_newGene_9204	6.7906	4.64204e-44	up		RE06220	1.7121	0.000101917	up		Aurelia_coerulea_newGene_3232	11.0934	3.26805e-10	up		evm.TU.Hic_asm_8.1837	2.6937	3.11054e-10	up
Chrysaora_quinquecirrha_newGene_6959	17.6259	5.07338e-44	up		RE03402	1.7283	0.000103267	up		gene-Aco14560	2.6359	3.27762e-10	up		evm.TU.Hic_asm_6.1247	2.035	3.20513e-10	up
Chrysaora_quinquecirrha_newGene_10679	17.6229	6.01963e-44	up		RE07026	1.3757	0.000105064	up		gene-Aco03713	2.7761	3.29606e-10	up		evm.TU.Hic_asm_10.521	2.164	3.4124e-10	up
Chrysaora_quinquecirrha_newGene_3671	17.6293	7.90922e-44	up		RE11705	1.3018	0.000108767	up		gene-Aco06258	2.3267	3.33128e-10	up		evm.TU.Hic_asm_9.1194	1.5736	3.5508e-10	up
Chrysaora_quinquecirrha_newGene_7402	3.9813	9.44981e-44	up		RE04714	4.947	0.000109269	up		gene-Aco29377	4.9963	3.49046e-10	up		evm.TU.Hic_asm_14.169	1.5528	3.63516e-10	up
Chrysaora_quinquecirrha_newGene_5069	17.5677	1.1505e-43	up		RE15112	1.439	0.000110838	up		gene-Aco17231	6.7824	3.52531e-10	up		evm.TU.Hic_asm_2.317	1.4729	3.66162e-10	up
Chrysaora_quinquecirrha_newGene_5568	2.2703	1.30326e-43	up		RE05579	1.0778	0.000113079	up		gene-Aco14586	3.9723	3.59085e-10	up		evm.TU.Hic_asm_12.778	2.3878	3.67486e-10	up
Chrysaora_quinquecirrha_newGene_10756	3.7206	1.42126e-43	up		RE12066	2.0483	0.000115127	up		gene-Aco13877	2.7426	3.60352e-10	up		evm.TU.Hic_asm_13.749	3.2874	3.96208e-10	up
Chrysaora_quinquecirrha_newGene_727	4.9938	1.62971e-43	up		RE10977	1.093	0.000117831	up		gene-Aco06473	4.044	3.62284e-10	up		evm.TU.Hic_asm_5.364	2.9311	4.03397e-10	up
Chrysaora_quinquecirrha_newGene_5523	6.7294	2.75441e-43	up		RE13728	2.5353	0.000118945	up		gene-Aco05669	4.5481	3.73446e-10	up		evm.TU.Hic_asm_13.413	1.0474	4.36075e-10	up
Chrysaora_quinquecirrha_newGene_11496	17.5191	4.0887e-43	up		RE02567	2.1127	0.000120911	up		gene-Aco07228	2.7865	3.75352e-10	up		evm.TU.Hic_asm_4.295	3.3161	4.46181e-10	up
Chrysaora_quinquecirrha_newGene_2068	2.5725	4.86746e-43	up		RE00390	1.0607	0.000123698	up		gene-Aco17790	3.5438	3.86441e-10	up		evm.TU.Hic_asm_2.424	3.3301	4.49909e-10	up
Chrysaora_quinquecirrha_newGene_2066	1.6106	5.94702e-43	up		Rhopilema_esculentum_newGene_4381	1.3117	0.000142436	up		gene-Aco16948	2.3237	4.09597e-10	up		evm.TU.CTG142.2	4.1024	4.57396e-10	up
Chrysaora_quinquecirrha_newGene_6151	4.2469	7.30187e-43	up		RE04924	1.025	0.000146301	up		gene-Aco24839	2.3841	4.22252e-10	up		evm.TU.Hic_asm_4.590	2.4927	5.40163e-10	up
Chrysaora_quinquecirrha_newGene_3149	17.4609	7.61373e-43	up		Rhopilema_esculentum_newGene_2955	9.0084	0.000146774	up		gene-Aco06085	2.2214	4.24485e-10	up		evm.TU.Hic_asm_10.1097	1.0503	6.02688e-10	up
Chrysaora_quinquecirrha_newGene_9468	1.5776	8.6096e-43	up		Rhopilema_esculentum_newGene_4702	1.2517	0.000149112	up		gene-Aco31047	2.3574	4.42135e-10	up		evm.TU.Hic_asm_8.1317	2.1163	6.24586e-10	up
Chrysaora_quinquecirrha_newGene_2492	17.4063	9.20481e-43	up		RE14420	1.3083	0.00015975	up		gene-Aco03964	2.0431	4.49173e-10	up		evm.TU.Hic_asm_9.1160	1.0166	6.80762e-10	up
Chrysaora_quinquecirrha_newGene_1176	2.314	1.13058e-42	up		RE10453	1.0567	0.000171187	up		Aurelia_coerulea_newGene_5757	10.9604	4.54773e-10	up		Turritopsis_rubra_newGene_5755	2.9934	7.00054e-10	up
Chrysaora_quinquecirrha_newGene_1095	1.7963	1.21271e-42	up		Rhopilema_esculentum_newGene_5005	1.2945	0.000173224	up		gene-Aco26503	2.3705	4.6299e-10	up		Turritopsis_rubra_newGene_8508	2.8763	7.46539e-10	up
Chrysaora_quinquecirrha_newGene_559	1.9578	1.25902e-42	up		RE14024	1.2858	0.000174725	up		gene-Aco22622	11.1228	4.75287e-10	up		evm.TU.Hic_asm_6.1345	2.5634	7.84168e-10	up
Chrysaora_quinquecirrha_newGene_8065	6.5543	1.2609e-42	up		RE08700	3.5236	0.000181941	up		Aurelia_coerulea_newGene_237	11.0345	4.7529e-10	up		evm.TU.Hic_asm_12.1074	1.0978	8.083e-10	up
Chrysaora_quinquecirrha_newGene_5633	3.3765	1.269e-42	up		RE06520	1.4497	0.000187494	up		gene-Aco26299	2.4106	4.88654e-10	up		evm.TU.Hic_asm_6.688	1.1165	9.40536e-10	up
Chrysaora_quinquecirrha_newGene_269	2.4658	1.28078e-42	up		RE08358	1.6231	0.000189208	up		Aurelia_coerulea_newGene_2477	11.0224	5.1035e-10	up		evm.TU.Hic_asm_3.231	2.1049	1.08961e-09	up
Chrysaora_quinquecirrha_newGene_6506	5.303	1.75295e-42	up		RE16224	1.1042	0.000190238	up		gene-Aco04792	7.5774	5.24e-10	up		evm.TU.Hic_asm_14.53	3.4436	1.10918e-09	up
Chrysaora_quinquecirrha_newGene_5379	4.2819	2.21091e-42	up		RE08692	1.1404	0.000190446	up		gene-Aco10632	6.96	5.29092e-10	up		evm.TU.Hic_asm_5.496	2.3273	1.11416e-09	up
Chrysaora_quinquecirrha_newGene_10648	4.3263	2.3081e-42	up		Rhopilema_esculentum_newGene_634	1.8276	0.000193713	up		gene-Aco12044	1.8034	5.38409e-10	up		evm.TU.Hic_asm_11.592	1.3875	1.20817e-09	up
Chrysaora_quinquecirrha_newGene_5960	5.5544	2.39918e-42	up		RE03704	1.1175	0.000198657	up		gene-Aco09896	2.3088	5.46342e-10	up		evm.TU.Hic_asm_11.327	2.2253	1.35235e-09	up
Chrysaora_quinquecirrha_newGene_877	6.0315	2.49796e-42	up		Rhopilema_esculentum_newGene_4819	2.1419	0.000204309	up		gene-Aco15583	4.2062	5.9033e-10	up		evm.TU.Hic_asm_3.169	3.3664	1.39817e-09	up
Chrysaora_quinquecirrha_newGene_4083	5.7061	2.67695e-42	up		RE14170	3.5567	0.000206852	up		gene-Aco10472	2.4086	6.00392e-10	up		evm.TU.Hic_asm_7.1449	1.2838	1.40241e-09	up
Chrysaora_quinquecirrha_newGene_3397	17.4011	3.7413e-42	up		RE07554	1.2018	0.000209361	up		gene-Aco28131	1.693	6.00472e-10	up		evm.TU.Hic_asm_8.407	1.0706	1.48493e-09	up
Chrysaora_quinquecirrha_newGene_7800	2.6615	4.09407e-42	up		RE04418	1.0135	0.000210587	up		gene-Aco19637	4.8601	6.08562e-10	up		Turritopsis_rubra_newGene_9177	4.9781	1.5348e-09	up
Chrysaora_quinquecirrha_newGene_7994	4.6832	4.11547e-42	up		RE11291	1.6742	0.000212729	up		gene-Aco05042	2.4229	6.33208e-10	up		evm.TU.Hic_asm_2.750	1.7599	1.77419e-09	up
Chrysaora_quinquecirrha_newGene_3853	3.3219	6.486e-42	up		Rhopilema_esculentum_newGene_817	1.8523	0.000213751	up		gene-Aco00122	2.4617	6.33208e-10	up		evm.TU.Hic_asm_12.710	1.5453	2.04016e-09	up
Chrysaora_quinquecirrha_newGene_6173	4.6016	7.08912e-42	up		RE15264	1.05	0.000220581	up		gene-Aco16133	3.1224	6.44958e-10	up		evm.TU.Hic_asm_11.192	1.3689	2.21637e-09	up
Chrysaora_quinquecirrha_newGene_9503	17.2831	7.53071e-42	up		RE14677	1.0147	0.00022367	up		gene-Aco00828	3.3316	6.48628e-10	up		evm.TU.Hic_asm_10.134	2.75	2.31326e-09	up
Chrysaora_quinquecirrha_newGene_2574	4.7494	7.5331e-42	up		RE12358	1.7537	0.000229436	up		gene-Aco02451	2.1839	6.59804e-10	up		evm.TU.Hic_asm_2.265	1.2778	2.34193e-09	up
Chrysaora_quinquecirrha_newGene_1765	3.1129	1.06149e-41	up		Rhopilema_esculentum_newGene_4225	4.0909	0.000235376	up		gene-Aco03370	2.2424	6.67317e-10	up		evm.TU.Hic_asm_14.891	1.4053	2.43771e-09	up
Chrysaora_quinquecirrha_newGene_4888	7.4832	1.23823e-41	up		RE10427	1.2051	0.0002413	up		gene-Aco09472	2.5321	6.69493e-10	up		evm.TU.Hic_asm_5.428	1.8066	2.50164e-09	up
Chrysaora_quinquecirrha_newGene_5765	17.4504	1.2597e-41	up		RE03205	1.0402	0.000251373	up		gene-Aco21492	2.5223	6.73063e-10	up		evm.TU.Hic_asm_4.266	2.8871	2.82039e-09	up
Chrysaora_quinquecirrha_newGene_6799	6.1298	1.29996e-41	up		Rhopilema_esculentum_newGene_3562	1.0885	0.000252736	up		gene-Aco07079	3.249	6.74643e-10	up		evm.TU.Hic_asm_5.711	4.9234	2.8775e-09	up
Chrysaora_quinquecirrha_newGene_2227	3.6698	1.73048e-41	up		RE16972	1.0874	0.000258695	up		gene-Aco01913	2.6037	6.74643e-10	up		evm.TU.Hic_asm_10.782	1.0157	3.09976e-09	up
Chrysaora_quinquecirrha_newGene_9170	17.2495	2.58909e-41	up		RE15609	1.3866	0.000270529	up		gene-Aco31054	1.8123	6.86837e-10	up		evm.TU.Hic_asm_8.1709	2.9031	3.12629e-09	up
Chrysaora_quinquecirrha_newGene_7257	17.1649	2.59346e-41	up		RE03046	6.0661	0.000270529	up		gene-Aco00179	3.2829	6.93218e-10	up		evm.TU.Hic_asm_3.639	1.2599	3.28844e-09	up
Chrysaora_quinquecirrha_newGene_1797	17.2707	2.71044e-41	up		RE08855	3.5236	0.000276379	up		gene-Aco02937	2.3252	7.1017e-10	up		evm.TU.Hic_asm_8.120	3.3663	3.74888e-09	up
Chrysaora_quinquecirrha_newGene_6252	1.8557	2.71523e-41	up		RE03899	3.1574	0.000286298	up		Aurelia_coerulea_newGene_1167	11.2273	7.37459e-10	up		evm.TU.Hic_asm_8.1045	2.9185	3.74888e-09	up
Chrysaora_quinquecirrha_newGene_9457	17.208	2.75316e-41	up		RE05273	1.6441	0.00029747	up		gene-Aco04010	2.3183	7.41959e-10	up		Turritopsis_rubra_newGene_6309	4.7761	3.95577e-09	up
Chrysaora_quinquecirrha_newGene_51	2.1665	3.20865e-41	up		RE13669	2.1772	0.00030124	up		gene-Aco11584	2.7822	7.44936e-10	up		Turritopsis_rubra_newGene_2808	2.9492	4.13765e-09	up
Chrysaora_quinquecirrha_newGene_4725	4.7481	3.29015e-41	up		RE08852	1.0248	0.00030945	up		gene-Aco03627	2.8222	7.56261e-10	up		evm.TU.Hic_asm_0.365	1.4057	4.19259e-09	up
Chrysaora_quinquecirrha_newGene_9083	2.3225	3.35114e-41	up		RE11602	1.5816	0.000311604	up		gene-Aco13401	3.9156	7.59723e-10	up		evm.TU.Hic_asm_4.1222	3.9864	4.38221e-09	up
Chrysaora_quinquecirrha_newGene_7573	4.2133	3.80048e-41	up		RE14725	1.043	0.000312903	up		Aurelia_coerulea_newGene_710	11.0464	7.61698e-10	up		evm.TU.Hic_asm_6.920	3.7253	4.51563e-09	up
Chrysaora_quinquecirrha_newGene_7696	2.3202	4.12929e-41	up		RE08726	3.3097	0.000316667	up		Aurelia_coerulea_newGene_7626	6.4195	7.92324e-10	up		evm.TU.Hic_asm_5.693	2.1612	4.52705e-09	up
Chrysaora_quinquecirrha_newGene_3187	3.5382	4.21446e-41	up		RE02527	1.3982	0.000323872	up		gene-Aco26064	2.2502	8.04316e-10	up		evm.TU.Hic_asm_6.452	2.7042	5.53472e-09	up
Chrysaora_quinquecirrha_newGene_3870	7.2876	4.49534e-41	up		RE10327	1.8256	0.000326796	up		gene-Aco22237	11.0172	8.18965e-10	up		evm.TU.Hic_asm_11.454	2.3633	5.65061e-09	up
Chrysaora_quinquecirrha_newGene_9293	4.5127	4.55628e-41	up		RE11145	4.9727	0.000331862	up		gene-Aco16507	3.663	8.26035e-10	up		evm.TU.Hic_asm_8.762	5.3823	5.83567e-09	up
Chrysaora_quinquecirrha_newGene_843	11.4778	4.63747e-41	up		RE14004	3.9561	0.000336758	up		gene-Aco15790	2.696	8.46728e-10	up		Turritopsis_rubra_newGene_4493	9.6883	6.01711e-09	up
Chrysaora_quinquecirrha_newGene_744	2.3464	4.78523e-41	up		Rhopilema_esculentum_newGene_3524	1.2554	0.000358682	up		gene-Aco14209	3.5768	8.49729e-10	up		Turritopsis_rubra_newGene_2837	2.0162	6.18758e-09	up
Chrysaora_quinquecirrha_newGene_8626	3.7706	4.90683e-41	up		RE10174	3.2095	0.000359554	up		gene-Aco03536	2.3506	8.70607e-10	up		Turritopsis_rubra_newGene_7012	1.4463	6.29761e-09	up
Chrysaora_quinquecirrha_newGene_2508	3.7563	4.95793e-41	up		RE06872	1.4025	0.000361613	up		gene-Aco03795	3.2592	8.90006e-10	up		evm.TU.Hic_asm_9.1155	2.8528	6.46737e-09	up
Chrysaora_quinquecirrha_newGene_3542	2.338	5.31251e-41	up		RE12939	3.695	0.000362057	up		gene-Aco02131	3.2142	8.97311e-10	up		evm.TU.Hic_asm_4.240	1.0877	6.61768e-09	up
Chrysaora_quinquecirrha_newGene_11576	17.1553	5.35314e-41	up		RE08016	8.8765	0.000362733	up		Aurelia_coerulea_newGene_1513	10.9366	9.16763e-10	up		evm.TU.Hic_asm_6.669	2.0766	7.14733e-09	up
Chrysaora_quinquecirrha_newGene_961	17.1374	5.68026e-41	up		RE11428	1.2689	0.000364156	up		gene-Aco28038	3.4523	9.40523e-10	up		Turritopsis_rubra_newGene_1369	1.8027	7.3984e-09	up
Chrysaora_quinquecirrha_newGene_9138	2.1939	8.14174e-41	up		RE16929	1.1559	0.000375413	up		gene-Aco13265	2.5123	9.43931e-10	up		evm.TU.Hic_asm_12.410	1.2139	7.62733e-09	up
Chrysaora_quinquecirrha_newGene_6580	2.9538	9.56866e-41	up		RE15520	1.0657	0.000377702	up		gene-Aco17964	2.671	9.4421e-10	up		evm.TU.Hic_asm_12.327	1.342	7.76544e-09	up
Chrysaora_quinquecirrha_newGene_6479	17.0716	1.15166e-40	up		RE08292	1.467	0.000378703	up		gene-Aco26506	3.3562	9.87827e-10	up		evm.TU.Hic_asm_12.321	2.2952	9.25916e-09	up
Chrysaora_quinquecirrha_newGene_8670	17.06	1.41798e-40	up		RE04003	1.1489	0.00037964	up		gene-Aco09553	1.972	9.89136e-10	up		evm.TU.Hic_asm_8.484	2.4758	9.92633e-09	up
Chrysaora_quinquecirrha_newGene_221	10.1389	1.48837e-40	up		RE02920	1.1088	0.000396027	up		gene-Aco05993	5.1444	1.00796e-09	up		Turritopsis_rubra_newGene_6660	2.0285	1.01834e-08	up
Chrysaora_quinquecirrha_newGene_6468	2.7936	1.68474e-40	up		RE07993	1.1352	0.000396358	up		gene-Aco28075	2.8199	1.04e-09	up		evm.TU.Hic_asm_12.1039	1.8285	1.03221e-08	up
Chrysaora_quinquecirrha_newGene_199	17.1106	1.96116e-40	up		RE14593	1.4456	0.000398851	up		gene-Aco09647	2.7105	1.04315e-09	up		evm.TU.Hic_asm_11.80	1.2366	1.0564e-08	up
Chrysaora_quinquecirrha_newGene_5637	3.6361	2.92883e-40	up		RE15919	2.5338	0.000409616	up		gene-Aco09554	2.8257	1.05012e-09	up		evm.TU.Hic_asm_13.729	3.376	1.09721e-08	up
Chrysaora_quinquecirrha_newGene_4141	17.0113	3.02e-40	up		RE07406	1.0163	0.000437806	up		gene-Aco05810	1.7902	1.05529e-09	up		Turritopsis_rubra_newGene_4453	2.3018	1.19798e-08	up
Chrysaora_quinquecirrha_newGene_2088	5.3923	3.56441e-40	up		RE02362	1.3434	0.000444956	up		Aurelia_coerulea_newGene_2518	7.7756	1.05657e-09	up		evm.TU.Hic_asm_2.594	1.0878	1.20939e-08	up
Chrysaora_quinquecirrha_newGene_11274	10.1133	3.72178e-40	up		RE15432	1.0287	0.000459929	up		gene-Aco06128	2.2106	1.07726e-09	up		evm.TU.Hic_asm_3.360	1.5377	1.22961e-08	up
Chrysaora_quinquecirrha_newGene_7172	17.0343	3.86147e-40	up		RE01052	1.2913	0.000459929	up		gene-Aco29155	5.0636	1.07981e-09	up		evm.TU.Hic_asm_14.840	1.5843	1.70027e-08	up
Chrysaora_quinquecirrha_newGene_5818	3.2987	4.22501e-40	up		RE01963	1.4784	0.000468776	up		gene-Aco10124	4.7579	1.08299e-09	up		evm.TU.Hic_asm_8.223	2.0906	1.86769e-08	up
Chrysaora_quinquecirrha_newGene_520	2.7342	4.31745e-40	up		RE14636	1.2192	0.000492501	up		gene-Aco04898	2.1262	1.10487e-09	up		evm.TU.Hic_asm_8.980	1.3645	1.9132e-08	up
Chrysaora_quinquecirrha_newGene_5186	17.0211	5.49314e-40	up		RE03808	1.0331	0.000515232	up		gene-Aco16053	1.9973	1.10571e-09	up		evm.TU.Hic_asm_0.1181	1.0417	2.1445e-08	up
Chrysaora_quinquecirrha_newGene_7364	3.4144	5.69655e-40	up		RE11077	1.1088	0.000528774	up		Aurelia_coerulea_newGene_1412	11.2061	1.12501e-09	up		evm.TU.Hic_asm_7.1410	2.1448	2.22253e-08	up
Chrysaora_quinquecirrha_newGene_11205	7.7341	5.71651e-40	up		RE07777	1.8795	0.000534754	up		gene-Aco28992	4.9185	1.13105e-09	up		evm.TU.Hic_asm_4.1043	2.3409	2.29601e-08	up
Chrysaora_quinquecirrha_newGene_7717	3.6109	6.30395e-40	up		RE12895	1.9123	0.000537294	up		gene-Aco14377	11.0668	1.16122e-09	up		evm.TU.Hic_asm_14.56	1.0039	2.44833e-08	up
Chrysaora_quinquecirrha_newGene_5901	3.2929	6.76974e-40	up		RE12735	1.2419	0.000539574	up		gene-Aco16743	2.3774	1.16307e-09	up		evm.TU.Hic_asm_6.354	1.6269	2.5188e-08	up
Chrysaora_quinquecirrha_newGene_7414	16.9231	7.67196e-40	up		RE00412	1.112	0.000542802	up		gene-Aco08821	1.7825	1.17046e-09	up		evm.TU.Hic_asm_7.342	3.5041	2.55982e-08	up
Chrysaora_quinquecirrha_newGene_7037	16.9515	9.60502e-40	up		RE15532	1.5107	0.000552409	up		Aurelia_coerulea_newGene_5096	10.9567	1.18341e-09	up		Turritopsis_rubra_newGene_6029	1.7089	2.71446e-08	up
Chrysaora_quinquecirrha_newGene_2873	2.0832	9.8043e-40	up		RE16488	1.2894	0.000555523	up		gene-Aco14566	2.4127	1.18533e-09	up		evm.TU.Hic_asm_8.1377	2.037	2.73662e-08	up
Chrysaora_quinquecirrha_newGene_4281	2.9619	9.92057e-40	up		RE03833	1.4305	0.000592964	up		gene-Aco26543	5.2105	1.18632e-09	up		evm.TU.Hic_asm_10.225	2.7136	2.78416e-08	up
Chrysaora_quinquecirrha_newGene_3639	16.9611	1.04161e-39	up		RE07373	2.9026	0.000601259	up		gene-Aco08503	2.341	1.24322e-09	up		evm.TU.Hic_asm_9.587	1.9255	2.81352e-08	up
Chrysaora_quinquecirrha_newGene_8288	7.0358	1.05527e-39	up		RE06083	5.0969	0.000616048	up		gene-Aco03407	2.4073	1.265e-09	up		evm.TU.Hic_asm_4.1190	1.6762	2.8209e-08	up
Chrysaora_quinquecirrha_newGene_9841	16.8781	1.09439e-39	up		RE12608	1.1211	0.000631627	up		Aurelia_coerulea_newGene_1181	10.9622	1.27616e-09	up		evm.TU.Hic_asm_2.289	1.3553	2.99878e-08	up
Chrysaora_quinquecirrha_newGene_6949	16.9703	1.14914e-39	up		RE17189	1.8062	0.000641103	up		gene-Aco08910	2.0803	1.28677e-09	up		Turritopsis_rubra_newGene_5797	3.9688	2.99878e-08	up
Chrysaora_quinquecirrha_newGene_3739	16.8901	1.28498e-39	up		RE14323	1.2127	0.000648853	up		gene-Aco24890	3.5084	1.31091e-09	up		evm.TU.Hic_asm_3.410	1.4427	3.02992e-08	up
Chrysaora_quinquecirrha_newGene_11229	5.5442	1.48375e-39	up		Rhopilema_esculentum_newGene_402	1.137	0.000653716	up		gene-Aco01903	2.888	1.33499e-09	up		evm.TU.Hic_asm_1.299	1.3064	3.09778e-08	up
Chrysaora_quinquecirrha_newGene_7109	16.876	1.50876e-39	up		RE01970	1.8274	0.000659292	up		gene-Aco15854	2.629	1.35182e-09	up		evm.TU.Hic_asm_6.1358	1.4901	3.14744e-08	up
Chrysaora_quinquecirrha_newGene_6665	16.9173	1.74435e-39	up		RE10980	1.4158	0.000721333	up		gene-Aco05164	2.4533	1.3656e-09	up		evm.TU.Hic_asm_5.103	1.2763	3.18981e-08	up
Chrysaora_quinquecirrha_newGene_9621	16.8354	1.76505e-39	up		RE08626	1.0369	0.000724662	up		gene-Aco04776	11.4081	1.37174e-09	up		evm.TU.Hic_asm_4.781	1.7388	3.24877e-08	up
Chrysaora_quinquecirrha_newGene_7019	16.8685	1.85714e-39	up		RE14450	1.0671	0.000790213	up		gene-Aco07258	2.3861	1.41485e-09	up		evm.TU.Hic_asm_6.1262	1.7303	3.29617e-08	up
Chrysaora_quinquecirrha_newGene_6599	6.6221	2.49745e-39	up		RE01435	2.1326	0.000819634	up		Aurelia_coerulea_newGene_1081	2.051	1.4215e-09	up		evm.TU.Hic_asm_13.951	9.9256	3.30482e-08	up
Chrysaora_quinquecirrha_newGene_2452	16.8384	2.54292e-39	up		RE05602	1.1487	0.000878592	up		gene-Aco05963	2.4799	1.44235e-09	up		evm.TU.Hic_asm_6.709	1.1853	3.56298e-08	up
Chrysaora_quinquecirrha_newGene_6714	2.5543	2.62182e-39	up		RE04110	1.0258	0.000913422	up		gene-Aco26275	2.6454	1.45486e-09	up		evm.TU.Hic_asm_11.931	1.2291	3.6114e-08	up
Chrysaora_quinquecirrha_newGene_3241	16.8041	2.72525e-39	up		RE03089	2.7621	0.00091545	up		gene-Aco28278	10.9348	1.45606e-09	up		evm.TU.Hic_asm_3.542	2.7947	3.81608e-08	up
Chrysaora_quinquecirrha_newGene_348	17.0081	2.75082e-39	up		RE16901	4.1565	0.000942743	up		gene-Aco11745	5.7704	1.46065e-09	up		Turritopsis_rubra_newGene_1706	2.2355	3.91454e-08	up
Chrysaora_quinquecirrha_newGene_7004	16.9361	2.82956e-39	up		RE04324	1.0033	0.00097455	up		gene-Aco28104	5.4108	1.47181e-09	up		Turritopsis_rubra_newGene_7688	2.1312	4.15331e-08	up
Chrysaora_quinquecirrha_newGene_2578	16.8128	3.03448e-39	up		RE03165	1.3251	0.000980113	up		gene-Aco26302	2.0042	1.61083e-09	up		Turritopsis_rubra_newGene_7306	1.2855	4.19444e-08	up
Chrysaora_quinquecirrha_newGene_1131	2.5763	3.15467e-39	up		RE06873	1.1009	0.000980113	up		gene-Aco05962	2.7692	1.65751e-09	up		evm.TU.Hic_asm_8.1698	4.5343	4.64216e-08	up
Chrysaora_quinquecirrha_newGene_2251	16.8285	3.54487e-39	up		RE15303	1.0357	0.000995608	up		gene-Aco07088	3.27	1.72471e-09	up		evm.TU.Hic_asm_6.275	2.0603	4.6894e-08	up
Chrysaora_quinquecirrha_newGene_7733	16.8934	3.84012e-39	up		RE09257	1.3883	0.00102137	up		gene-Aco20140	4.2404	1.79015e-09	up		evm.TU.Hic_asm_1.595	5.9206	4.72544e-08	up
Chrysaora_quinquecirrha_newGene_652	4.1671	3.9467e-39	up		RE07824	1.0609	0.00102809	up		gene-Aco18061	2.313	1.81679e-09	up		evm.TU.Hic_asm_2.937	1.552	5.12324e-08	up
Chrysaora_quinquecirrha_newGene_4942	16.7661	4.20742e-39	up		RE08605	1.0142	0.00103929	up		gene-Aco27557	2.0554	1.82527e-09	up		evm.TU.Hic_asm_8.521	2.5451	5.18667e-08	up
Chrysaora_quinquecirrha_newGene_4604	16.7735	4.54234e-39	up		RE11416	1.3219	0.00105029	up		gene-Aco10781	3.2215	1.82681e-09	up		evm.TU.Hic_asm_9.1389	1.4865	5.43697e-08	up
Chrysaora_quinquecirrha_newGene_2975	2.5	4.62269e-39	up		RE12969	1.1888	0.00105771	up		gene-Aco08184	3.1873	1.83745e-09	up		evm.TU.Hic_asm_5.286	1.6032	5.54412e-08	up
Chrysaora_quinquecirrha_newGene_10255	2.6586	4.65748e-39	up		Rhopilema_esculentum_newGene_1895	1.5472	0.00107538	up		gene-Aco08840	2.8627	1.84783e-09	up		evm.TU.Hic_asm_11.1072	1.0334	5.69191e-08	up
Chrysaora_quinquecirrha_newGene_4453	16.8292	4.80564e-39	up		RE02193	1.3096	0.00107712	up		gene-Aco07651	1.9971	1.90121e-09	up		Turritopsis_rubra_newGene_5288	1.2453	6.10884e-08	up
Chrysaora_quinquecirrha_newGene_7170	16.9507	5.09902e-39	up		RE15403	1.0791	0.0011043	up		gene-Aco02147	2.9118	1.91994e-09	up		evm.TU.Hic_asm_3.87	1.0624	6.12512e-08	up
evm.TU.scaffold15.2323	3.9666	5.1328e-39	up		RE08308	1.7112	0.00111092	up		gene-Aco07616	4.5874	1.96745e-09	up		evm.TU.Hic_asm_6.396	1.928	6.13881e-08	up
Chrysaora_quinquecirrha_newGene_11424	16.7968	5.2682e-39	up		RE08673	1.263	0.00113501	up		Aurelia_coerulea_newGene_7917	10.888	1.97079e-09	up		evm.TU.Hic_asm_7.836	3.862	6.29008e-08	up
Chrysaora_quinquecirrha_newGene_6329	16.7519	5.85421e-39	up		RE09192	1.0059	0.0011423	up		gene-Aco10783	6.1664	2.03232e-09	up		evm.TU.Hic_asm_6.785	1.185	6.40207e-08	up
Chrysaora_quinquecirrha_newGene_7551	16.8677	6.20614e-39	up		Rhopilema_esculentum_newGene_4832	2.1333	0.0011604	up		gene-Aco06528	2.4008	2.08462e-09	up		evm.TU.Hic_asm_10.244	2.4581	6.99289e-08	up
Chrysaora_quinquecirrha_newGene_6453	4.1443	6.49717e-39	up		RE14608	13.5432	0.00116934	up		gene-Aco14052	1.9785	2.0931e-09	up		Turritopsis_rubra_newGene_6606	4.1617	7.32329e-08	up
Chrysaora_quinquecirrha_newGene_6882	3.1062	7.88633e-39	up		RE00805	1.1125	0.00122033	up		gene-Aco10584	4.3558	2.10644e-09	up		evm.TU.Hic_asm_13.770	1.066	7.52072e-08	up
Chrysaora_quinquecirrha_newGene_10137	16.8045	7.98278e-39	up		RE05278	2.5733	0.00125219	up		gene-Aco27893	1.9228	2.11775e-09	up		evm.TU.Hic_asm_3.739	4.8087	7.55494e-08	up
Chrysaora_quinquecirrha_newGene_3213	16.792	8.04389e-39	up		RE03062	1.1391	0.00126737	up		gene-Aco10047	3.1441	2.1195e-09	up		evm.TU.Hic_asm_2.260	1.1732	8.05279e-08	up
Chrysaora_quinquecirrha_newGene_11457	16.7337	8.14355e-39	up		RE16700	2.046	0.00128145	up		gene-Aco15566	2.0924	2.12037e-09	up		evm.TU.Hic_asm_9.696	2.3293	8.29023e-08	up
Chrysaora_quinquecirrha_newGene_1925	16.7738	8.37142e-39	up		RE08882	2.926	0.00134239	up		Aurelia_coerulea_newGene_1523	10.8669	2.13612e-09	up		evm.TU.Hic_asm_11.591	4.532	8.5913e-08	up
Chrysaora_quinquecirrha_newGene_6953	8.2304	8.52315e-39	up		RE15454	1.0993	0.0013499	up		gene-Aco03034	3.6881	2.15321e-09	up		Turritopsis_rubra_newGene_3925	2.4137	8.75769e-08	up
Chrysaora_quinquecirrha_newGene_11373	2.6444	9.11034e-39	up		RE09056	1.3017	0.00137686	up		gene-Aco08119	1.9235	2.16016e-09	up		evm.TU.Hic_asm_0.50	2.2213	8.93445e-08	up
Chrysaora_quinquecirrha_newGene_9885	16.7234	1.09848e-38	up		RE07191	2.2761	0.00138209	up		Aurelia_coerulea_newGene_6472	10.888	2.21534e-09	up		Turritopsis_rubra_newGene_8245	3.745	8.93445e-08	up
Chrysaora_quinquecirrha_newGene_3501	16.7503	1.10508e-38	up		RE15377	1.3187	0.00140104	up		gene-Aco07364	2.4108	2.23684e-09	up		evm.TU.Hic_asm_3.825	2.1859	9.10951e-08	up
Chrysaora_quinquecirrha_newGene_1618	16.8002	1.15446e-38	up		RE14444	1.0383	0.00142388	up		gene-Aco00405	2.2366	2.43035e-09	up		evm.TU.Hic_asm_8.514	2.8319	9.19177e-08	up
Chrysaora_quinquecirrha_newGene_11342	16.8043	1.18348e-38	up		RE12603	1.1336	0.00142683	up		gene-Aco20432	2.6691	2.46217e-09	up		evm.TU.Hic_asm_3.233	1.152	1.05285e-07	up
Chrysaora_quinquecirrha_newGene_7500	9.9141	1.19153e-38	up		RE09373	1.2014	0.00145817	up		gene-Aco17612	4.3556	2.47629e-09	up		evm.TU.Hic_asm_8.659	1.368	1.18663e-07	up
Chrysaora_quinquecirrha_newGene_3465	16.8745	1.3262e-38	up		RE01039	1.7231	0.00146971	up		gene-Aco04556	10.7997	2.51317e-09	up		evm.TU.Hic_asm_6.959	3.2054	1.23147e-07	up
Chrysaora_quinquecirrha_newGene_94	8.5935	1.33404e-38	up		RE05989	3.1155	0.00148165	up		gene-Aco24476	2.8739	2.52201e-09	up		Turritopsis_rubra_newGene_10334	2.7232	1.23392e-07	up
Chrysaora_quinquecirrha_newGene_9171	11.255	1.34221e-38	up		RE02102	1.0159	0.00148833	up		gene-Aco05765	2.4617	2.58084e-09	up		evm.TU.Hic_asm_8.256	1.1461	1.36009e-07	up
Chrysaora_quinquecirrha_newGene_5152	16.7861	1.41595e-38	up		RE12844	3.3656	0.00151093	up		gene-Aco02123	2.554	2.58252e-09	up		evm.TU.Hic_asm_9.915	1.846	1.43015e-07	up
Chrysaora_quinquecirrha_newGene_8724	8.7246	1.45994e-38	up		RE07715	1.0711	0.0015127	up		gene-Aco25331	2.1718	2.60893e-09	up		Turritopsis_rubra_newGene_5563	4.0254	1.45428e-07	up
Chrysaora_quinquecirrha_newGene_4738	2.8158	1.53018e-38	up		Rhopilema_esculentum_newGene_552	6.968	0.00151614	up		gene-Aco19636	2.1946	2.67477e-09	up		evm.TU.Hic_asm_8.1393	1.6934	1.59515e-07	up
Chrysaora_quinquecirrha_newGene_3220	2.5703	1.5588e-38	up		RE01919	1.4364	0.00159129	up		gene-Aco21403	3.6508	2.74282e-09	up		evm.TU.Hic_asm_14.1035	4.9962	1.60048e-07	up
Chrysaora_quinquecirrha_newGene_687	16.7014	1.73325e-38	up		RE16489	3.1798	0.00165146	up		gene-Aco09108	8.2107	2.80448e-09	up		evm.TU.CTG176.3	1.0156	1.62701e-07	up
Chrysaora_quinquecirrha_newGene_8453	16.8797	1.73983e-38	up		RE13363	1.1115	0.00165966	up		gene-Aco18056	1.8475	2.86378e-09	up		evm.TU.Hic_asm_6.1203	1.4878	1.64565e-07	up
Chrysaora_quinquecirrha_newGene_2010	2.5416	1.79843e-38	up		RE06486	1.46	0.00178033	up		gene-Aco12528	2.609	2.88472e-09	up		Turritopsis_rubra_newGene_9388	4.3219	1.69544e-07	up
Chrysaora_quinquecirrha_newGene_90	17.0346	1.85304e-38	up		RE14115	1.0356	0.00182736	up		gene-Aco02497	2.3924	2.90717e-09	up		Turritopsis_rubra_newGene_8806	9.3498	1.78221e-07	up
Chrysaora_quinquecirrha_newGene_5241	2.7563	1.90634e-38	up		RE13496	2.0326	0.00184014	up		gene-Aco18626	10.7895	2.9645e-09	up		evm.TU.Hic_asm_12.896	1.0757	1.90396e-07	up
Chrysaora_quinquecirrha_newGene_5274	17.1225	2.13198e-38	up		RE13683	1.1597	0.00197094	up		Aurelia_coerulea_newGene_5521	10.9819	2.97468e-09	up		Turritopsis_rubra_newGene_719	1.8204	2.12426e-07	up
Chrysaora_quinquecirrha_newGene_9205	4.9795	2.18905e-38	up		RE03092	1.1476	0.00202407	up		gene-Aco01417	2.8936	3.06801e-09	up		evm.TU.Hic_asm_9.882	1.9529	2.15846e-07	up
Chrysaora_quinquecirrha_newGene_9085	8.4182	2.22755e-38	up		RE16773	2.8979	0.00207205	up		gene-Aco31079	2.045	3.08174e-09	up		evm.TU.Hic_asm_4.945	2.4215	2.19424e-07	up
Chrysaora_quinquecirrha_newGene_9275	16.6529	2.25537e-38	up		RE09859	1.1162	0.0020866	up		gene-Aco08215	1.8099	3.11812e-09	up		Turritopsis_rubra_newGene_3697	2.9183	2.27478e-07	up
Chrysaora_quinquecirrha_newGene_545	16.6515	2.44791e-38	up		RE03022	3.2378	0.00209035	up		gene-Aco28518	10.7292	3.1241e-09	up		evm.TU.Hic_asm_9.986	1.487	2.32346e-07	up
Chrysaora_quinquecirrha_newGene_1668	16.6259	2.5509e-38	up		RE16780	1.4019	0.00217009	up		gene-Aco26525	2.7642	3.14269e-09	up		evm.TU.Hic_asm_7.505	1.3341	2.42704e-07	up
Chrysaora_quinquecirrha_newGene_9989	4.9475	2.59688e-38	up		RE13183	9.2644	0.00217342	up		gene-Aco05849	5.3958	3.20772e-09	up		evm.TU.Hic_asm_11.121	1.2623	2.4955e-07	up
Chrysaora_quinquecirrha_newGene_892	7.1069	2.72799e-38	up		RE04647	1.1614	0.00220258	up		gene-Aco00433	3.3185	3.34323e-09	up		Turritopsis_rubra_newGene_4147	2.8008	2.8066e-07	up
Chrysaora_quinquecirrha_newGene_10161	4.7948	2.88404e-38	up		RE03969	1.2078	0.00222815	up		gene-Aco06156	2.4159	3.42435e-09	up		evm.TU.Hic_asm_7.942	1.2526	2.84641e-07	up
Chrysaora_quinquecirrha_newGene_3835	1.6125	3.00755e-38	up		RE16021	1.1578	0.00224566	up		gene-Aco29120	3.2768	3.45826e-09	up		evm.TU.Hic_asm_14.714	1.192	2.84654e-07	up
Chrysaora_quinquecirrha_newGene_6719	5.6677	3.07491e-38	up		RE02325	2.3294	0.00224566	up		gene-Aco12856	2.2673	3.56292e-09	up		evm.TU.Hic_asm_1.640	2.3541	2.85791e-07	up
Chrysaora_quinquecirrha_newGene_9145	3.2575	3.50284e-38	up		RE10761	3.5533	0.00229701	up		gene-Aco22598	3.2273	3.65973e-09	up		evm.TU.Hic_asm_3.1098	4.8222	2.93904e-07	up
Chrysaora_quinquecirrha_newGene_9212	7.2713	3.71796e-38	up		RE12324	1.1171	0.00239051	up		gene-Aco05185	3.2539	3.68002e-09	up		evm.TU.Hic_asm_1.92	1.257	3.16106e-07	up
Chrysaora_quinquecirrha_newGene_11512	17.1162	3.76939e-38	up		RE12607	3.4964	0.00240715	up		gene-Aco20719	5.2155	3.69307e-09	up		evm.TU.Hic_asm_3.70	1.6216	3.1738e-07	up
Chrysaora_quinquecirrha_newGene_6895	16.8116	3.88653e-38	up		RE14941	3.6805	0.0024766	up		Aurelia_coerulea_newGene_8105	10.964	3.74404e-09	up		evm.TU.Hic_asm_9.985	1.5208	3.33109e-07	up
Chrysaora_quinquecirrha_newGene_4088	16.7289	5.01628e-38	up		RE12079	2.2712	0.00255227	up		gene-Aco15766	4.0987	3.77752e-09	up		evm.TU.Hic_asm_7.1467	1.1377	3.34716e-07	up
Chrysaora_quinquecirrha_newGene_9466	2.8865	6.29748e-38	up		RE16192	1.2634	0.00259749	up		gene-Aco01252	1.6923	3.77891e-09	up		evm.TU.Hic_asm_3.872	1.1274	3.42369e-07	up
Chrysaora_quinquecirrha_newGene_3678	3.0827	6.58673e-38	up		RE14025	6.4009	0.00264892	up		gene-Aco06308	3.2901	3.85311e-09	up		evm.TU.Hic_asm_10.519	1.0183	3.87448e-07	up
Chrysaora_quinquecirrha_newGene_11017	16.593	6.62714e-38	up		RE15425	3.0794	0.00268111	up		gene-Aco21907	5.8852	4.03943e-09	up		evm.TU.Hic_asm_12.925	1.3161	3.88655e-07	up
Chrysaora_quinquecirrha_newGene_10666	16.6061	6.91135e-38	up		RE16127	1.0453	0.00271248	up		Aurelia_coerulea_newGene_2579	11.1082	4.06529e-09	up		evm.TU.Hic_asm_3.94	1.552	3.9994e-07	up
Chrysaora_quinquecirrha_newGene_1086	16.5608	6.97639e-38	up		RE04930	1.2015	0.00272408	up		gene-Aco27615	2.6228	4.10901e-09	up		evm.TU.Hic_asm_9.498	1.7139	4.15147e-07	up
Chrysaora_quinquecirrha_newGene_7934	3.7305	8.80974e-38	up		Rhopilema_esculentum_newGene_4724	1.1413	0.00273129	up		Aurelia_coerulea_newGene_3994	10.7916	4.13156e-09	up		evm.TU.Hic_asm_13.633	1.0107	4.35112e-07	up
Chrysaora_quinquecirrha_newGene_4884	11.2192	1.006e-37	up		RE00207	1.498	0.00279312	up		gene-Aco15669	3.8237	4.30879e-09	up		evm.TU.Hic_asm_6.274	6.737	4.38557e-07	up
Chrysaora_quinquecirrha_newGene_5570	2.9993	1.1449e-37	up		RE16739	1.0862	0.00282222	up		Aurelia_coerulea_newGene_3363	6.5546	4.30879e-09	up		evm.TU.Hic_asm_3.749	5.0024	4.56875e-07	up
Chrysaora_quinquecirrha_newGene_9369	16.704	1.31389e-37	up		RE01398	1.0891	0.0028245	up		gene-Aco04943	5.1058	4.35405e-09	up		evm.TU.Hic_asm_4.529	1.1597	4.61161e-07	up
Chrysaora_quinquecirrha_newGene_604	16.6834	1.4974e-37	up		RE01481	1.064	0.00288211	up		gene-Aco07251	2.3059	4.38152e-09	up		evm.TU.Hic_asm_6.305	5.2743	5.2428e-07	up
Chrysaora_quinquecirrha_newGene_9879	2.0502	1.52854e-37	up		RE12422	1.5827	0.00290805	up		gene-Aco19953	2.6981	4.76507e-09	up		evm.TU.Hic_asm_4.1037	1.0828	5.54367e-07	up
Chrysaora_quinquecirrha_newGene_511	16.5353	1.71895e-37	up		RE15197	1.0076	0.00292957	up		gene-Aco29231	2.2273	4.84738e-09	up		evm.TU.Hic_asm_7.255	1.3703	5.63032e-07	up
Chrysaora_quinquecirrha_newGene_774	16.5295	1.86692e-37	up		RE16824	1.0277	0.00298175	up		gene-Aco07749	2.5102	4.88393e-09	up		evm.TU.Hic_asm_7.374	1.9229	5.9434e-07	up
Chrysaora_quinquecirrha_newGene_6686	16.6956	2.1053e-37	up		RE04168	1.0249	0.00299616	up		gene-Aco02564	3.4248	4.89829e-09	up		evm.TU.Hic_asm_0.544	1.3446	6.24206e-07	up
Chrysaora_quinquecirrha_newGene_6439	16.4716	2.2518e-37	up		Rhopilema_esculentum_newGene_4993	3.2615	0.0030165	up		gene-Aco20845	3.0491	4.97358e-09	up		Turritopsis_rubra_newGene_7345	2.7919	6.62738e-07	up
Chrysaora_quinquecirrha_newGene_4892	16.5178	2.2518e-37	up		RE04071	1.9921	0.00310706	up		Aurelia_coerulea_newGene_3689	11.1244	5.0189e-09	up		Turritopsis_rubra_newGene_9124	2.134	6.95647e-07	up
Chrysaora_quinquecirrha_newGene_136	16.4655	2.32862e-37	up		Rhopilema_esculentum_newGene_163	3.1793	0.00312532	up		gene-Aco15462	3.0047	5.04874e-09	up		evm.TU.Hic_asm_7.274	1.9925	7.09204e-07	up
Chrysaora_quinquecirrha_newGene_9565	16.4483	2.35458e-37	up		RE10093	1.6195	0.00314889	up		gene-Aco08818	10.7731	5.20495e-09	up		evm.TU.Hic_asm_4.313	1.3448	7.1466e-07	up
Chrysaora_quinquecirrha_newGene_1270	16.4737	2.43308e-37	up		Rhopilema_esculentum_newGene_5231	1.7313	0.00315355	up		gene-Aco27685	2.8982	5.31417e-09	up		evm.TU.Hic_asm_12.1213	1.2469	7.61597e-07	up
Chrysaora_quinquecirrha_newGene_906	16.4361	2.90463e-37	up		RE09234	1.0176	0.00317126	up		gene-Aco08587	2.0007	5.34253e-09	up		evm.TU.Hic_asm_12.267	1.7864	7.98307e-07	up
Chrysaora_quinquecirrha_newGene_9492	2.6043	2.9277e-37	up		RE06300	1.1173	0.00317261	up		gene-Aco26536	3.2584	5.35377e-09	up		evm.TU.Hic_asm_6.345	1.3344	8.57365e-07	up
Chrysaora_quinquecirrha_newGene_2381	16.573	2.98873e-37	up		RE09005	1.9672	0.00317951	up		gene-Aco05151	3.7508	5.36362e-09	up		Turritopsis_rubra_newGene_5355	5.6842	8.78338e-07	up
Chrysaora_quinquecirrha_newGene_5365	7.1426	3.06155e-37	up		RE10172	1.7478	0.00323296	up		gene-Aco26568	2.7009	5.45779e-09	up		Turritopsis_rubra_newGene_2575	5.5409	9.5681e-07	up
Chrysaora_quinquecirrha_newGene_6300	16.4596	3.21206e-37	up		RE02922	1.3713	0.00324169	up		gene-Aco00620	2.9321	5.47074e-09	up		evm.TU.Hic_asm_6.391	1.097	1.03103e-06	up
Chrysaora_quinquecirrha_newGene_2640	16.4462	3.33694e-37	up		RE02219	5.7691	0.00328144	up		gene-Aco00310	4.8793	5.51894e-09	up		evm.TU.Hic_asm_0.1103	2.3484	1.05624e-06	up
Chrysaora_quinquecirrha_newGene_5144	16.5338	3.73982e-37	up		RE12510	8.5018	0.00330247	up		gene-Aco16807	2.8199	5.5696e-09	up		Turritopsis_rubra_newGene_2985	3.4974	1.05843e-06	up
Chrysaora_quinquecirrha_newGene_8384	16.4118	4.03046e-37	up		RE15471	3.5596	0.0033143	up		gene-Aco15711	4.3697	5.59383e-09	up		evm.TU.Hic_asm_5.436	1.0319	1.08529e-06	up
Chrysaora_quinquecirrha_newGene_6469	16.5436	4.14792e-37	up		RE16828	2.0979	0.003323	up		gene-Aco22530	4.5185	5.67398e-09	up		evm.TU.Hic_asm_5.89	1.8745	1.19097e-06	up
Chrysaora_quinquecirrha_newGene_7397	16.4072	4.90707e-37	up		RE07686	1.174	0.00346133	up		gene-Aco09922	3.3887	5.68068e-09	up		evm.TU.Hic_asm_12.363	1.2218	1.19952e-06	up
Chrysaora_quinquecirrha_newGene_2707	16.5858	5.04285e-37	up		RE07274	1.3536	0.00346518	up		gene-Aco08755	10.92	5.89618e-09	up		evm.TU.Hic_asm_8.1052	1.3684	1.28943e-06	up
Chrysaora_quinquecirrha_newGene_8270	8.5763	5.12683e-37	up		RE16232	1.1121	0.00356702	up		Aurelia_coerulea_newGene_6894	10.863	5.95397e-09	up		evm.TU.Hic_asm_8.1666	1.1033	1.34346e-06	up
Chrysaora_quinquecirrha_newGene_319	6.6169	6.27467e-37	up		RE04393	1.5124	0.00370921	up		gene-Aco11789	2.1322	5.99892e-09	up		Turritopsis_rubra_newGene_8254	5.0344	1.41445e-06	up
Chrysaora_quinquecirrha_newGene_9228	2.2291	6.32786e-37	up		RE00949	1.0254	0.00370921	up		gene-Aco12906	2.8258	6.04093e-09	up		Turritopsis_rubra_newGene_10396	2.9732	1.48913e-06	up
Chrysaora_quinquecirrha_newGene_6952	8.1263	6.33793e-37	up		RE03133	2.6694	0.00377577	up		gene-Aco21742	4.4357	6.22459e-09	up		evm.TU.Hic_asm_5.42	1.597	1.58365e-06	up
Chrysaora_quinquecirrha_newGene_2901	16.5807	6.9704e-37	up		RE12943	1.0777	0.00396294	up		gene-Aco07655	1.9597	6.247e-09	up		evm.TU.Hic_asm_14.1023	3.5085	1.60308e-06	up
Chrysaora_quinquecirrha_newGene_7314	16.4717	8.36239e-37	up		RE06192	1.064	0.00400408	up		Aurelia_coerulea_newGene_5705	11.158	6.26204e-09	up		evm.TU.Hic_asm_7.159	3.858	1.62033e-06	up
Chrysaora_quinquecirrha_newGene_1754	16.363	9.39733e-37	up		RE00817	1.2196	0.00402499	up		gene-Aco05280	2.4229	6.34738e-09	up		evm.TU.Hic_asm_3.139	1.2197	1.62263e-06	up
Chrysaora_quinquecirrha_newGene_10169	16.4807	9.85028e-37	up		RE01395	1.2647	0.00405636	up		Aurelia_coerulea_newGene_6683	10.8198	6.38767e-09	up		evm.TU.Hic_asm_0.5	1.5933	1.67881e-06	up
Chrysaora_quinquecirrha_newGene_1788	16.3667	1.08116e-36	up		RE02025	1.635	0.00463913	up		gene-Aco29825	11.1066	6.5249e-09	up		evm.TU.Hic_asm_8.1378	1.2934	1.68694e-06	up
Chrysaora_quinquecirrha_newGene_5872	8.9591	1.24871e-36	up		RE07382	1.602	0.00478677	up		gene-Aco00108	2.6658	6.62673e-09	up		Turritopsis_rubra_newGene_3109	1.7354	1.69853e-06	up
Chrysaora_quinquecirrha_newGene_3615	16.4001	1.26242e-36	up		RE00418	3.5584	0.00490235	up		gene-Aco24689	2.8119	6.70557e-09	up		evm.TU.Hic_asm_6.36	1.1088	1.69853e-06	up
Chrysaora_quinquecirrha_newGene_615	16.5198	1.39024e-36	up		RE03727	1.1396	0.00490797	up		gene-Aco05072	2.6684	6.73488e-09	up		Turritopsis_rubra_newGene_2863	3.4073	1.78764e-06	up
Chrysaora_quinquecirrha_newGene_10336	2.0174	1.41076e-36	up		Rhopilema_esculentum_newGene_2121	1.6297	0.00492353	up		gene-Aco03267	3.1794	6.9639e-09	up		evm.TU.Hic_asm_3.174	4.0598	1.82784e-06	up
Chrysaora_quinquecirrha_newGene_6319	1.0607	1.51579e-36	up		RE08685	1.0408	0.00492547	up		gene-Aco08788	2.8395	7.11302e-09	up		evm.TU.Hic_asm_7.1573	1.8795	1.84759e-06	up
Chrysaora_quinquecirrha_newGene_10784	5.312	1.56592e-36	up		RE15816	1.1338	0.00499371	up		gene-Aco28155	2.8091	7.19744e-09	up		evm.TU.Hic_asm_3.1104	1.4758	1.84759e-06	up
Chrysaora_quinquecirrha_newGene_5079	16.3721	1.57314e-36	up		Rhopilema_esculentum_newGene_2310	2.3581	0.00499461	up		gene-Aco11524	4	7.35587e-09	up		evm.TU.Hic_asm_8.1411	1.1181	1.87979e-06	up
Chrysaora_quinquecirrha_newGene_172	16.3257	1.60869e-36	up		RE10869	1.1904	0.00517536	up		Aurelia_coerulea_newGene_8226	3.1796	7.39237e-09	up		Turritopsis_rubra_newGene_2457	1.404	1.90179e-06	up
Chrysaora_quinquecirrha_newGene_2462	16.364	1.6139e-36	up		RE15254	1.7843	0.0053286	up		gene-Aco15604	10.6618	7.48652e-09	up		evm.TU.Hic_asm_7.754	1.0517	1.98769e-06	up
Chrysaora_quinquecirrha_newGene_8010	3.1903	1.63574e-36	up		RE01329	3.2058	0.00543075	up		gene-Aco11932	1.8872	7.73104e-09	up		evm.TU.Hic_asm_3.751	3.8696	2.15728e-06	up
Chrysaora_quinquecirrha_newGene_249	8.5281	1.6468e-36	up		Rhopilema_esculentum_newGene_4662	1.5925	0.00544388	up		gene-Aco09454	3.3489	7.76351e-09	up		evm.TU.Hic_asm_6.626	1.1666	2.36826e-06	up
Chrysaora_quinquecirrha_newGene_3968	16.4089	1.7266e-36	up		RE14816	1.1338	0.00546929	up		gene-Aco09898	1.9434	7.84679e-09	up		Turritopsis_rubra_newGene_6360	5.2154	2.49234e-06	up
Chrysaora_quinquecirrha_newGene_10776	16.3335	1.7986e-36	up		RE14787	1.104	0.0055204	up		gene-Aco04044	3.8445	8.11169e-09	up		evm.TU.CTG270.1	1.7016	2.56174e-06	up
Chrysaora_quinquecirrha_newGene_9114	6.9304	1.81588e-36	up		RE01468	1.4202	0.00557025	up		gene-Aco02402	2.6647	8.15411e-09	up		evm.TU.Hic_asm_0.522	1.0062	2.56614e-06	up
Chrysaora_quinquecirrha_newGene_2568	16.2946	1.82573e-36	up		RE01042	1.1117	0.00568552	up		gene-Aco17864	2.9584	8.24612e-09	up		Turritopsis_rubra_newGene_10098	2.3662	2.59676e-06	up
Chrysaora_quinquecirrha_newGene_908	16.6259	2.1098e-36	up		RE04742	2.2988	0.00583244	up		gene-Aco01464	6.4692	8.35481e-09	up		evm.TU.Hic_asm_0.117	1.1262	2.78581e-06	up
Chrysaora_quinquecirrha_newGene_2969	16.3714	2.16875e-36	up		Rhopilema_esculentum_newGene_22	1.5705	0.00583244	up		gene-Aco14211	5.3031	8.49719e-09	up		evm.TU.Hic_asm_1.303	1.0297	2.85881e-06	up
Chrysaora_quinquecirrha_newGene_9643	7.9195	2.1813e-36	up		Rhopilema_esculentum_newGene_1066	5.4811	0.0059251	up		Aurelia_coerulea_newGene_4302	10.7669	8.58928e-09	up		evm.TU.Hic_asm_2.302	3.6937	2.88817e-06	up
Chrysaora_quinquecirrha_newGene_8095	16.3516	2.32548e-36	up		RE01123	1.7732	0.00607364	up		gene-Aco15335	4.1289	8.7633e-09	up		Turritopsis_rubra_newGene_1119	2.4456	3.32311e-06	up
Chrysaora_quinquecirrha_newGene_1221	16.2775	2.36061e-36	up		RE03429	1.1492	0.00607584	up		gene-Aco05283	5.7535	8.79438e-09	up		evm.TU.Hic_asm_6.253	1.2449	3.36033e-06	up
Chrysaora_quinquecirrha_newGene_8827	4.7477	2.55536e-36	up		RE15473	8.9366	0.00627291	up		gene-Aco12750	4.0717	9.1091e-09	up		Turritopsis_rubra_newGene_2208	1.2455	3.5391e-06	up
Chrysaora_quinquecirrha_newGene_1784	1.8792	2.57077e-36	up		RE02565	1.001	0.00631768	up		gene-Aco08250	1.8785	9.1212e-09	up		evm.TU.Hic_asm_2.483	3.3637	3.77402e-06	up
Chrysaora_quinquecirrha_newGene_2949	16.2918	2.5856e-36	up		Rhopilema_esculentum_newGene_1423	1.2392	0.00642048	up		gene-Aco07606	1.8227	9.35861e-09	up		evm.TU.Hic_asm_8.1390	1.6755	3.8282e-06	up
Chrysaora_quinquecirrha_newGene_2853	16.2758	2.68018e-36	up		RE15653	1.0129	0.00648325	up		Aurelia_coerulea_newGene_7005	10.6573	9.60304e-09	up		Turritopsis_rubra_newGene_9764	1.2869	3.94494e-06	up
Chrysaora_quinquecirrha_newGene_11084	16.4042	2.77458e-36	up		RE06493	1.9115	0.00652491	up		gene-Aco03448	2.1522	9.68359e-09	up		evm.TU.Hic_asm_0.100	1.921	3.98397e-06	up
Chrysaora_quinquecirrha_newGene_2959	16.3853	2.88512e-36	up		RE05749	1.1801	0.00664121	up		gene-Aco15951	4.2932	9.8445e-09	up		Turritopsis_rubra_newGene_6491	1.254	4.06871e-06	up
Chrysaora_quinquecirrha_newGene_8374	16.2692	3.07525e-36	up		RE01506	2.8357	0.00669581	up		gene-Aco28001	2.4354	9.86465e-09	up		evm.TU.Hic_asm_4.714	1.6324	4.22875e-06	up
Chrysaora_quinquecirrha_newGene_2742	16.3361	3.13702e-36	up		RE14122	4.8458	0.00672586	up		gene-Aco01887	4.4954	9.9554e-09	up		evm.TU.Hic_asm_0.32	1.8534	4.32846e-06	up
Chrysaora_quinquecirrha_newGene_4786	16.2713	3.66605e-36	up		RE17048	1.7993	0.0067364	up		gene-Aco24818	2.1958	1.01004e-08	up		Turritopsis_rubra_newGene_6197	8.9366	4.96132e-06	up
Chrysaora_quinquecirrha_newGene_11061	16.2535	3.73714e-36	up		RE01107	1.106	0.00676546	up		gene-Aco25145	2.3229	1.02057e-08	up		evm.TU.Hic_asm_5.300	1.9775	5.55397e-06	up
Chrysaora_quinquecirrha_newGene_6066	2.0194	4.22812e-36	up		Rhopilema_esculentum_newGene_3210	1.9288	0.00699846	up		gene-Aco03950	2.2194	1.02843e-08	up		evm.TU.Hic_asm_7.204	2.9176	5.70585e-06	up
Chrysaora_quinquecirrha_newGene_5622	7.7724	4.60955e-36	up		RE05541	1.2174	0.00738972	up		gene-Aco25341	3.0842	1.04446e-08	up		evm.TU.Hic_asm_3.767	4.5337	5.87449e-06	up
Chrysaora_quinquecirrha_newGene_726	8.6179	5.91758e-36	up		Rhopilema_esculentum_newGene_2702	1.1687	0.00749692	up		gene-Aco20578	11.6981	1.05128e-08	up		evm.TU.Hic_asm_11.531	1.0246	6.33149e-06	up
Chrysaora_quinquecirrha_newGene_7232	16.198	6.17104e-36	up		RE07945	2.2437	0.00755371	up		gene-Aco21808	2.9654	1.06945e-08	up		evm.TU.Hic_asm_8.981	2.5923	6.43151e-06	up
Chrysaora_quinquecirrha_newGene_6982	3.4986	6.19387e-36	up		RE06310	1.3642	0.00760752	up		gene-Aco02302	2.3418	1.07303e-08	up		evm.TU.Hic_asm_6.356	1.1956	6.93315e-06	up
Chrysaora_quinquecirrha_newGene_2464	16.2101	6.68822e-36	up		RE16010	1.1535	0.00761468	up		gene-Aco12859	2.8906	1.0946e-08	up		evm.TU.Hic_asm_3.170	4.6045	6.97487e-06	up
Chrysaora_quinquecirrha_newGene_8484	16.2282	6.73355e-36	up		RE12432	1.041	0.00762275	up		gene-Aco01888	3.0272	1.09761e-08	up		evm.TU.Hic_asm_3.968	1.3125	7.01839e-06	up
Chrysaora_quinquecirrha_newGene_9	16.208	7.16316e-36	up		RE13357	2.049	0.00763017	up		gene-Aco22595	3.3383	1.10178e-08	up		evm.TU.Hic_asm_6.237	1.0787	7.11258e-06	up
Chrysaora_quinquecirrha_newGene_4871	9.5399	7.72558e-36	up		RE00512	1.1708	0.00786945	up		gene-Aco09361	2.6691	1.10198e-08	up		evm.TU.Hic_asm_8.559	2.0087	7.72767e-06	up
Chrysaora_quinquecirrha_newGene_6552	9.788	7.98007e-36	up		Rhopilema_esculentum_newGene_3205	4.8009	0.00799745	up		gene-Aco20282	4.1073	1.13851e-08	up		evm.TU.Hic_asm_6.83	2.0319	7.85932e-06	up
Chrysaora_quinquecirrha_newGene_9166	16.2541	8.05782e-36	up		RE15166	1.2814	0.00827428	up		gene-Aco22250	7.0567	1.19246e-08	up		evm.TU.Hic_asm_12.533	2.7617	8.28524e-06	up
Chrysaora_quinquecirrha_newGene_10086	16.3167	8.08731e-36	up		RE14375	1.2527	0.0084264	up		gene-Aco20978	3.7449	1.19266e-08	up		evm.TU.Hic_asm_0.424	1.8626	8.44403e-06	up
Chrysaora_quinquecirrha_newGene_1254	16.1685	8.09051e-36	up		RE02461	1.1646	0.00858654	up		gene-Aco19686	1.9941	1.22067e-08	up		evm.TU.Hic_asm_7.884	1.0363	8.75311e-06	up
Chrysaora_quinquecirrha_newGene_3944	19.9019	1.0045e-35	up		RE05426	8.2877	0.00873204	up		gene-Aco12430	2.1955	1.22302e-08	up		Turritopsis_rubra_newGene_9378	2.4984	8.90875e-06	up
Chrysaora_quinquecirrha_newGene_5524	16.1489	1.15857e-35	up		Rhopilema_esculentum_newGene_1653	1.8871	0.0087754	up		gene-Aco00126	2.4127	1.23191e-08	up		evm.TU.Hic_asm_10.607	1.8276	8.99527e-06	up
Chrysaora_quinquecirrha_newGene_3126	16.1854	1.1829e-35	up		Rhopilema_esculentum_newGene_1147	1.9257	0.00880598	up		gene-Aco02455	2.0517	1.25208e-08	up		evm.TU.Hic_asm_9.685	1.0508	9.58078e-06	up
Chrysaora_quinquecirrha_newGene_1515	16.2199	1.23456e-35	up		RE00682	1.1122	0.00902034	up		gene-Aco04881	5.3298	1.25579e-08	up		evm.TU.Hic_asm_11.210	1.5699	1.0127e-05	up
Chrysaora_quinquecirrha_newGene_6247	16.1993	1.26341e-35	up		RE02018	1.1389	0.00903481	up		gene-Aco07867	10.6573	1.26796e-08	up		evm.TU.Hic_asm_0.427	1.7234	1.04436e-05	up
Chrysaora_quinquecirrha_newGene_1359	16.1653	1.3139e-35	up		RE08888	5.4734	0.00908504	up		gene-Aco19805	3.5029	1.30681e-08	up		evm.TU.Hic_asm_9.901	1.2928	1.09661e-05	up
Chrysaora_quinquecirrha_newGene_9745	3.3679	1.32346e-35	up		RE05537	1.0026	0.00912886	up		gene-Aco28905	1.8665	1.30755e-08	up		evm.TU.Hic_asm_6.1381	2.1222	1.18884e-05	up
Chrysaora_quinquecirrha_newGene_3288	3.0131	1.37224e-35	up		RE02608	1.8535	0.00913976	up		gene-Aco26002	4.4177	1.31932e-08	up		evm.TU.Hic_asm_14.660	3.1282	1.20664e-05	up
Chrysaora_quinquecirrha_newGene_8024	9.3647	1.37414e-35	up		Rhopilema_esculentum_newGene_3940	3.0513	0.00924859	up		gene-Aco07714	2.1632	1.3395e-08	up		evm.TU.Hic_asm_0.37	1.1464	1.248e-05	up
Chrysaora_quinquecirrha_newGene_8907	2.2158	1.77294e-35	up		RE08261	1.0245	0.00925766	up		gene-Aco02132	2.5347	1.35264e-08	up		evm.TU.Hic_asm_9.665	4.5033	1.33943e-05	up
Chrysaora_quinquecirrha_newGene_11263	16.1462	1.8205e-35	up		RE10053	1.3089	0.00941121	up		gene-Aco16674	2.3038	1.37034e-08	up		evm.TU.Hic_asm_1.47	1.162	1.36566e-05	up
Chrysaora_quinquecirrha_newGene_2400	2.7451	1.93519e-35	up		RE16642	1.3961	0.00954769	up		gene-Aco12003	1.9702	1.38277e-08	up		evm.TU.Hic_asm_12.231	3.4122	1.38167e-05	up
Chrysaora_quinquecirrha_newGene_9622	2.1219	1.94025e-35	up		Rhopilema_esculentum_newGene_4971	1.5189	0.00973141	up		gene-Aco17923	2.8575	1.41962e-08	up		Turritopsis_rubra_newGene_3875	2.0216	1.40118e-05	up
Chrysaora_quinquecirrha_newGene_985	3.2483	2.11564e-35	up		RE07695	1.3117	0.00978529	up		gene-Aco16184	2.0729	1.43883e-08	up		Turritopsis_rubra_newGene_8371	8.9218	1.56283e-05	up
Chrysaora_quinquecirrha_newGene_7977	16.1068	2.39521e-35	up		RE09324	3.4263	0.00991199	up		gene-Aco21126	4.8691	1.47997e-08	up		evm.TU.Hic_asm_2.100	1.4868	1.57944e-05	up
Chrysaora_quinquecirrha_newGene_3383	16.0932	2.50356e-35	up		RE11009	-2.4924	5.47652e-39	down		gene-Aco17907	2.5904	1.48019e-08	up		evm.TU.Hic_asm_10.497	4.4858	1.66366e-05	up
Chrysaora_quinquecirrha_newGene_1181	16.2102	2.62101e-35	up		RE07676	-2.1075	1.18378e-31	down		gene-Aco14410	2.9643	1.48646e-08	up		evm.TU.Hic_asm_8.1136	3.5261	1.68061e-05	up
Chrysaora_quinquecirrha_newGene_9407	16.0913	2.69103e-35	up		RE14688	-1.9858	1.52061e-25	down		gene-Aco04055	3.8618	1.4891e-08	up		Turritopsis_rubra_newGene_807	3.5081	1.7049e-05	up
Chrysaora_quinquecirrha_newGene_2416	16.0822	2.85391e-35	up		RE10776	-1.2892	1.60907e-25	down		gene-Aco12060	2.6043	1.49021e-08	up		Turritopsis_rubra_newGene_6045	4.4599	1.70835e-05	up
Chrysaora_quinquecirrha_newGene_3697	4.7754	2.87077e-35	up		RE13902	-1.9858	3.4158e-24	down		gene-Aco16307	10.5314	1.51271e-08	up		evm.TU.Hic_asm_3.1232	4.5648	1.73794e-05	up
Chrysaora_quinquecirrha_newGene_2970	16.0813	2.89271e-35	up		RE16604	-1.8185	3.45632e-23	down		gene-Aco11854	2.4167	1.53508e-08	up		evm.TU.Hic_asm_14.325	2.8274	1.81296e-05	up
Chrysaora_quinquecirrha_newGene_4395	6.7418	2.92607e-35	up		RE06884	-1.0855	4.07045e-22	down		gene-Aco02521	2.4462	1.53817e-08	up		evm.TU.Hic_asm_6.1201	2.0643	1.82086e-05	up
Chrysaora_quinquecirrha_newGene_10487	16.1474	2.93055e-35	up		RE10459	-1.459	9.41399e-21	down		gene-Aco26658	2.4642	1.59749e-08	up		Turritopsis_rubra_newGene_393	5.1108	2.05356e-05	up
Chrysaora_quinquecirrha_newGene_4558	3.0273	3.05184e-35	up		RE10733	-1.2095	7.1258e-20	down		gene-Aco08622	2.1657	1.61771e-08	up		evm.TU.Hic_asm_1.450	3.456	2.2318e-05	up
Chrysaora_quinquecirrha_newGene_1412	16.0736	3.43271e-35	up		RE05573	-1.3291	1.41969e-19	down		gene-Aco31773	10.5722	1.62296e-08	up		evm.TU.Hic_asm_0.354	1.2477	2.26239e-05	up
Chrysaora_quinquecirrha_newGene_4632	3.811	3.49638e-35	up		RE16194	-1.2827	4.41158e-19	down		gene-Aco08254	2.6699	1.62797e-08	up		evm.TU.Hic_asm_0.46	2.3241	2.33399e-05	up
Chrysaora_quinquecirrha_newGene_6260	16.0988	3.72002e-35	up		RE03472	-1.1913	9.31403e-19	down		Aurelia_coerulea_newGene_7034	10.5241	1.71608e-08	up		evm.TU.Hic_asm_11.1158	2.2238	2.42061e-05	up
Chrysaora_quinquecirrha_newGene_216	16.0752	3.74403e-35	up		RE05348	-1.0564	1.33478e-18	down		Aurelia_coerulea_newGene_2929	4.897	1.75035e-08	up		evm.TU.Hic_asm_0.973	1.5783	2.50107e-05	up
Chrysaora_quinquecirrha_newGene_3585	8.4235	3.78975e-35	up		RE02971	-1.8498	3.68295e-18	down		gene-Aco16614	2.4883	1.75035e-08	up		evm.TU.Hic_asm_10.84	1.1527	2.77233e-05	up
Chrysaora_quinquecirrha_newGene_1799	16.677	3.91727e-35	up		RE02420	-1.5717	1.85883e-17	down		gene-Aco11874	3.063	1.75703e-08	up		evm.TU.Hic_asm_7.336	3.3724	2.81313e-05	up
Chrysaora_quinquecirrha_newGene_9816	16.1903	3.96683e-35	up		RE01999	-1.9444	4.38894e-17	down		gene-Aco14459	2.3582	1.79337e-08	up		evm.TU.Hic_asm_3.1284	1.7936	2.97775e-05	up
Chrysaora_quinquecirrha_newGene_3238	16.1057	4.05619e-35	up		RE11117	-1.3891	4.44749e-17	down		gene-Aco06761	11.3813	1.79813e-08	up		evm.TU.Hic_asm_1.941	1.9007	3.04331e-05	up
Chrysaora_quinquecirrha_newGene_5780	5.0661	4.35875e-35	up		RE08280	-1.1338	5.57e-17	down		gene-Aco05671	2.5449	1.84122e-08	up		evm.TU.Hic_asm_11.798	1.5061	3.10317e-05	up
Chrysaora_quinquecirrha_newGene_7938	4.2235	4.38386e-35	up		RE07677	-1.5073	6.22406e-17	down		gene-Aco06995	3.5098	1.84404e-08	up		evm.TU.CTG145.3	2.9152	3.13456e-05	up
Chrysaora_quinquecirrha_newGene_9192	16.0634	4.45196e-35	up		RE00217	-1.0456	9.57039e-17	down		gene-Aco15668	3.6088	1.85628e-08	up		Turritopsis_rubra_newGene_10137	1.9264	3.16073e-05	up
Chrysaora_quinquecirrha_newGene_4554	2.4552	4.5423e-35	up		RE15987	-1.1903	4.04193e-16	down		gene-Aco20741	3.1546	1.87266e-08	up		Turritopsis_rubra_newGene_6325	4.1718	3.40445e-05	up
Chrysaora_quinquecirrha_newGene_9802	2.137	4.64103e-35	up		RE04921	-1.045	6.77435e-16	down		gene-Aco16408	7.0884	1.87639e-08	up		Turritopsis_rubra_newGene_3348	1.2497	3.43054e-05	up
Chrysaora_quinquecirrha_newGene_1144	5.4724	4.74472e-35	up		RE01102	-1.1103	6.81753e-16	down		gene-Aco07001	4.177	1.89903e-08	up		evm.TU.Hic_asm_4.718	1.0592	3.48372e-05	up
Chrysaora_quinquecirrha_newGene_8297	16.0293	5.12441e-35	up		RE12764	-2.7269	7.57236e-16	down		gene-Aco16585	2.8609	1.91255e-08	up		evm.TU.Hic_asm_3.340	2.5058	3.59958e-05	up
Chrysaora_quinquecirrha_newGene_10429	16.2546	5.12441e-35	up		RE10003	-1.5119	8.60202e-16	down		gene-Aco07030	4.1924	1.95606e-08	up		evm.TU.Hic_asm_10.186	1.1348	3.72029e-05	up
Chrysaora_quinquecirrha_newGene_7550	16.1168	5.34305e-35	up		RE09485	-1.1588	1.29122e-15	down		gene-Aco24627	2.6018	1.9704e-08	up		Turritopsis_rubra_newGene_7239	3.617	3.73479e-05	up
Chrysaora_quinquecirrha_newGene_5598	16.1834	5.53602e-35	up		Rhopilema_esculentum_newGene_1194	-1.7892	1.59254e-15	down		gene-Aco24430	2.2357	1.99169e-08	up		evm.TU.Hic_asm_10.977	1.0716	3.82178e-05	up
Chrysaora_quinquecirrha_newGene_227	16.0659	5.61636e-35	up		RE12809	-1.434	4.55673e-15	down		Aurelia_coerulea_newGene_6726	10.6926	2.02433e-08	up		evm.TU.Hic_asm_9.518	1.0833	3.82628e-05	up
Chrysaora_quinquecirrha_newGene_6661	16.09	5.93126e-35	up		RE08871	-1.4241	7.53578e-15	down		gene-Aco25078	2.5212	2.04287e-08	up		evm.TU.Hic_asm_5.465	2.35	3.83033e-05	up
Chrysaora_quinquecirrha_newGene_1486	1.8313	6.2764e-35	up		RE02586	-1.2354	1.32947e-14	down		gene-Aco10397	1.6195	2.08315e-08	up		evm.TU.Hic_asm_3.943	1.7134	4.01497e-05	up
Chrysaora_quinquecirrha_newGene_5367	6.9997	6.29635e-35	up		Rhopilema_esculentum_newGene_1395	-1.3141	1.32947e-14	down		gene-Aco16083	3.1568	2.08315e-08	up		evm.TU.Hic_asm_6.815	1.0033	4.10572e-05	up
Chrysaora_quinquecirrha_newGene_1126	16.0029	6.45472e-35	up		RE07863	-1.4476	1.90207e-14	down		gene-Aco06445	10.8708	2.16537e-08	up		evm.TU.Hic_asm_14.368	1.0842	4.15902e-05	up
Chrysaora_quinquecirrha_newGene_11163	7.5486	6.50172e-35	up		RE15379	-1.2313	2.25786e-14	down		gene-Aco25083	3.0715	2.19663e-08	up		evm.TU.Hic_asm_13.347	1.616	4.47497e-05	up
Chrysaora_quinquecirrha_newGene_1378	4.8266	6.60554e-35	up		RE08167	-1.1284	3.33421e-14	down		gene-Aco06323	4.137	2.19828e-08	up		evm.TU.Hic_asm_0.507	3.9194	4.55414e-05	up
Chrysaora_quinquecirrha_newGene_6336	1.4191	6.60554e-35	up		RE15542	-1.6993	6.14078e-14	down		gene-Aco08157	2.3987	2.21258e-08	up		evm.TU.Hic_asm_12.861	5.1352	4.67734e-05	up
Chrysaora_quinquecirrha_newGene_2026	5.3333	6.635e-35	up		RE05709	-1.2412	6.29626e-14	down		gene-Aco00164	2.6745	2.23559e-08	up		evm.TU.Hic_asm_9.783	1.118	4.82087e-05	up
Chrysaora_quinquecirrha_newGene_8182	16.0564	6.73065e-35	up		RE10365	-2.1424	7.89059e-14	down		gene-Aco05148	3.9546	2.25511e-08	up		Turritopsis_rubra_newGene_7126	3.4732	5.04163e-05	up
Chrysaora_quinquecirrha_newGene_7441	16.0365	7.24872e-35	up		RE11715	-1.3555	9.28148e-14	down		gene-Aco08912	2.4843	2.2578e-08	up		evm.TU.Hic_asm_10.901	1.6213	5.13827e-05	up
Chrysaora_quinquecirrha_newGene_5014	3.5601	7.25344e-35	up		RE09600	-1.3821	1.15902e-13	down		gene-Aco08028	2.4699	2.28476e-08	up		evm.TU.Hic_asm_2.755	1.4752	5.2821e-05	up
Chrysaora_quinquecirrha_newGene_785	16.5164	7.76232e-35	up		RE06684	-1.1608	1.35281e-13	down		gene-Aco08403	3.1259	2.31396e-08	up		evm.TU.Hic_asm_11.791	1.5096	5.30132e-05	up
Chrysaora_quinquecirrha_newGene_6270	15.9889	7.82344e-35	up		RE06429	-1.9168	1.38355e-13	down		gene-Aco08664	3.0163	2.32471e-08	up		evm.TU.Hic_asm_14.653	1.2956	5.34083e-05	up
Chrysaora_quinquecirrha_newGene_4765	16.0055	8.10352e-35	up		RE16343	-2.4838	2.83463e-13	down		gene-Aco15835	2.6605	2.39588e-08	up		evm.TU.Hic_asm_11.530	1.4436	5.43892e-05	up
Chrysaora_quinquecirrha_newGene_3593	3.3332	8.15606e-35	up		RE16263	-1.0355	3.15882e-13	down		gene-Aco04855	4.8448	2.41981e-08	up		evm.TU.Hic_asm_4.481	1.2601	5.5681e-05	up
Chrysaora_quinquecirrha_newGene_10329	4.3463	8.43874e-35	up		RE13555	-1.0663	3.96272e-13	down		Aurelia_coerulea_newGene_7993	10.7142	2.44969e-08	up		evm.TU.Hic_asm_5.242	2.7763	5.65404e-05	up
Chrysaora_quinquecirrha_newGene_8466	3.24	8.56918e-35	up		RE15446	-1.2028	4.84755e-13	down		gene-Aco21732	2.0421	2.45682e-08	up		evm.TU.Hic_asm_9.674	1.7043	6.19511e-05	up
Chrysaora_quinquecirrha_newGene_189	5.5303	9.48548e-35	up		RE12357	-1.1058	7.5378e-13	down		gene-Aco03940	2.6093	2.47519e-08	up		Turritopsis_rubra_newGene_915	1.0041	6.49432e-05	up
Chrysaora_quinquecirrha_newGene_6145	16.0071	9.49685e-35	up		RE15242	-1.294	9.16235e-13	down		gene-Aco29132	3.3865	2.54396e-08	up		evm.TU.Hic_asm_3.1132	1.429	6.70377e-05	up
Chrysaora_quinquecirrha_newGene_4639	1.8335	9.68053e-35	up		Rhopilema_esculentum_newGene_4709	-1.8015	1.06647e-12	down		gene-Aco04912	1.87	2.56911e-08	up		evm.TU.Hic_asm_3.1054	1.0129	6.82731e-05	up
Chrysaora_quinquecirrha_newGene_7969	16.0301	1.0249e-34	up		RE01113	-1.1266	1.59396e-12	down		gene-Aco05938	10.5459	2.61645e-08	up		Turritopsis_rubra_newGene_5571	3.2339	6.87009e-05	up
Chrysaora_quinquecirrha_newGene_103	2.3095	1.27718e-34	up		RE12311	-1.4344	1.90258e-12	down		gene-Aco31005	2.9154	2.67379e-08	up		evm.TU.Hic_asm_8.1437	1.0577	6.9057e-05	up
Chrysaora_quinquecirrha_newGene_10693	16.0042	1.27935e-34	up		RE11393	-1.1817	2.46619e-12	down		gene-Aco08666	2.7802	2.70461e-08	up		evm.TU.Hic_asm_14.47	1.229	6.96402e-05	up
Chrysaora_quinquecirrha_newGene_9024	9.3302	1.42981e-34	up		RE13131	-1.749	4.28208e-12	down		gene-Aco16435	2.4538	2.70926e-08	up		evm.TU.Hic_asm_8.1335	1.5738	7.73687e-05	up
Chrysaora_quinquecirrha_newGene_204	15.9424	1.48311e-34	up		RE16711	-1.1393	4.65778e-12	down		gene-Aco08408	2.9769	2.73243e-08	up		evm.TU.Hic_asm_6.1231	1.6072	7.73687e-05	up
Chrysaora_quinquecirrha_newGene_11390	15.9812	1.61267e-34	up		RE01064	-1.0552	4.72802e-12	down		Aurelia_coerulea_newGene_5336	10.5018	2.73707e-08	up		evm.TU.Hic_asm_11.1102	1.1692	8.0908e-05	up
Chrysaora_quinquecirrha_newGene_7978	15.9204	1.65304e-34	up		RE03610	-1.1275	7.57107e-12	down		gene-Aco21320	1.791	2.74897e-08	up		Turritopsis_rubra_newGene_7342	1.779	8.38842e-05	up
Chrysaora_quinquecirrha_newGene_8003	15.9716	1.85395e-34	up		RE02410	-1.1111	8.76409e-12	down		Aurelia_coerulea_newGene_3577	2.9819	2.78845e-08	up		evm.TU.Hic_asm_8.431	3.7896	8.43869e-05	up
Chrysaora_quinquecirrha_newGene_814	7.7912	1.86426e-34	up		Rhopilema_esculentum_newGene_4229	-1.8027	9.72676e-12	down		gene-Aco22535	2.1085	2.85055e-08	up		evm.TU.Hic_asm_9.1361	1.5655	8.88784e-05	up
Chrysaora_quinquecirrha_newGene_1252	16.0192	1.87185e-34	up		RE06431	-1.6073	1.08688e-11	down		Aurelia_coerulea_newGene_2621	10.5603	2.94195e-08	up		evm.TU.Hic_asm_10.395	4.511	8.91869e-05	up
Chrysaora_quinquecirrha_newGene_946	15.9334	1.93762e-34	up		RE04672	-1.0748	1.68113e-11	down		gene-Aco04858	4.0098	2.99548e-08	up		evm.TU.Hic_asm_1.535	4.4026	9.40679e-05	up
Chrysaora_quinquecirrha_newGene_2977	15.9319	2.15774e-34	up		RE15251	-1.007	2.32308e-11	down		gene-Aco07195	2.5566	3.06375e-08	up		evm.TU.Hic_asm_1.357	1.0071	9.50572e-05	up
Chrysaora_quinquecirrha_newGene_11299	2.0023	2.25165e-34	up		RE15302	-1.0081	3.20997e-11	down		gene-Aco14472	4.7004	3.1168e-08	up		Turritopsis_rubra_newGene_2222	2.308	9.59795e-05	up
Chrysaora_quinquecirrha_newGene_5510	2.0337	2.33649e-34	up		RE16613	-1.5824	3.56813e-11	down		gene-Aco24987	2.4536	3.18767e-08	up		evm.TU.Hic_asm_0.907	1.0578	9.60782e-05	up
Chrysaora_quinquecirrha_newGene_6500	5.3644	2.46977e-34	up		RE16603	-1.9997	3.63241e-11	down		gene-Aco16054	4.7685	3.21924e-08	up		evm.TU.Hic_asm_8.101	1.0143	0.000101114	up
Chrysaora_quinquecirrha_newGene_7532	8.2931	2.59772e-34	up		RE11348	-1.0448	3.78556e-11	down		gene-Aco01267	6.0389	3.23126e-08	up		Turritopsis_rubra_newGene_6823	1.0832	0.000101118	up
Chrysaora_quinquecirrha_newGene_3653	16.0037	2.66295e-34	up		RE06714	-1.5634	4.54506e-11	down		gene-Aco07330	4.1523	3.33981e-08	up		evm.TU.Hic_asm_0.102	1.8012	0.000102745	up
Chrysaora_quinquecirrha_newGene_1538	2.3414	2.68476e-34	up		RE12413	-1.404	5.04856e-11	down		Aurelia_coerulea_newGene_5430	10.6027	3.34661e-08	up		evm.TU.Hic_asm_3.303	1.0732	0.00010455	up
Chrysaora_quinquecirrha_newGene_3153	16.0229	3.00745e-34	up		RE03853	-1.2905	5.15338e-11	down		gene-Aco31114	1.9849	3.38269e-08	up		evm.TU.Hic_asm_4.460	1.2645	0.000117622	up
Chrysaora_quinquecirrha_newGene_1918	3.3105	3.17931e-34	up		RE03540	-1.7708	7.58852e-11	down		gene-Aco07425	2.3687	3.40565e-08	up		evm.TU.Hic_asm_8.1836	1.9846	0.000122365	up
Chrysaora_quinquecirrha_newGene_749	15.9011	3.21951e-34	up		RE15885	-1.3749	9.42589e-11	down		gene-Aco03440	2.6974	3.42666e-08	up		Turritopsis_rubra_newGene_1595	2.1731	0.000124425	up
Chrysaora_quinquecirrha_newGene_3114	17.4175	3.73843e-34	up		RE13224	-1.0385	9.4851e-11	down		gene-Aco25297	3.1166	3.45635e-08	up		evm.TU.Hic_asm_1.404	1.0374	0.000128304	up
Chrysaora_quinquecirrha_newGene_9354	15.8788	4.20872e-34	up		RE12427	-1.1486	1.21e-10	down		gene-Aco26068	1.931	3.52172e-08	up		evm.TU.Hic_asm_14.676	1.035	0.000132724	up
Chrysaora_quinquecirrha_newGene_8340	16.0265	4.39444e-34	up		RE06868	-1.105	1.35531e-10	down		gene-Aco26156	2.7889	3.54134e-08	up		evm.TU.Hic_asm_8.1441	1.2766	0.000142645	up
Chrysaora_quinquecirrha_newGene_7083	15.8871	4.7401e-34	up		RE03616	-1.15	1.3629e-10	down		gene-Aco05877	2.3722	3.54905e-08	up		evm.TU.Hic_asm_0.631	1.3986	0.000142779	up
Chrysaora_quinquecirrha_newGene_8292	15.8598	4.83145e-34	up		RE02296	-1.3235	1.62486e-10	down		gene-Aco16765	3.7356	3.56485e-08	up		evm.TU.Hic_asm_7.397	1.1348	0.000163143	up
Chrysaora_quinquecirrha_newGene_6138	8.2523	4.86701e-34	up		RE16072	-1.2089	1.69677e-10	down		gene-Aco08778	2.0775	3.6233e-08	up		Turritopsis_rubra_newGene_2891	3.7286	0.000165201	up
Chrysaora_quinquecirrha_newGene_363	8.232	4.99003e-34	up		RE10674	-1.6593	2.28014e-10	down		gene-Aco19790	2.3094	3.62741e-08	up		evm.TU.Hic_asm_3.765	1.0058	0.000167277	up
Chrysaora_quinquecirrha_newGene_1394	15.8985	5.09864e-34	up		RE09848	-1.2481	2.44548e-10	down		gene-Aco04872	3.1134	3.63593e-08	up		evm.TU.Hic_asm_0.1081	1.8009	0.000168964	up
Chrysaora_quinquecirrha_newGene_6996	16.007	5.14963e-34	up		RE13847	-1.2802	2.68211e-10	down		gene-Aco17908	2.2979	3.66169e-08	up		evm.TU.CTG262.1	4.1312	0.000172	up
Chrysaora_quinquecirrha_newGene_7668	3.7356	5.28711e-34	up		RE09252	-1.037	2.72509e-10	down		gene-Aco14539	3.1054	3.67582e-08	up		Turritopsis_rubra_newGene_9874	4.5236	0.000191129	up
Chrysaora_quinquecirrha_newGene_5448	16.0315	5.41618e-34	up		RE11758	-1.154	2.73615e-10	down		gene-Aco05826	2.9317	3.71303e-08	up		evm.TU.Hic_asm_12.225	1.8052	0.000192998	up
Chrysaora_quinquecirrha_newGene_7316	15.8661	5.41618e-34	up		RE01890	-1.464	2.84471e-10	down		gene-Aco05695	2.2057	3.82383e-08	up		Turritopsis_rubra_newGene_2020	5.0935	0.000195592	up
Chrysaora_quinquecirrha_newGene_10146	6.285	5.96391e-34	up		RE14707	-1.296	3.14885e-10	down		gene-Aco19859	2.7093	3.83351e-08	up		evm.TU.Hic_asm_1.252	1.1674	0.000197593	up
Chrysaora_quinquecirrha_newGene_1253	15.88	5.9804e-34	up		RE13766	-1.055	3.43213e-10	down		gene-Aco11636	3.7072	3.85786e-08	up		Turritopsis_rubra_newGene_8478	1.6199	0.000203036	up
Chrysaora_quinquecirrha_newGene_7401	15.9323	6.37603e-34	up		RE04506	-1.1271	3.91994e-10	down		Aurelia_coerulea_newGene_3863	10.6991	3.85969e-08	up		evm.TU.Hic_asm_11.88	1.1298	0.000207106	up
Chrysaora_quinquecirrha_newGene_6497	3.8934	6.44761e-34	up		RE16262	-1.0782	4.06013e-10	down		gene-Aco26611	2.5942	3.8647e-08	up		evm.TU.Hic_asm_7.219	1.1439	0.00020758	up
Chrysaora_quinquecirrha_newGene_7061	1.7778	6.4949e-34	up		RE16944	-1.4015	4.98944e-10	down		gene-Aco31041	3.9666	3.88321e-08	up		evm.TU.Hic_asm_4.559	1.4146	0.000207796	up
Chrysaora_quinquecirrha_newGene_3298	16.0369	6.72824e-34	up		RE16242	-1.361	4.99741e-10	down		Aurelia_coerulea_newGene_5507	11.3485	3.92934e-08	up		evm.TU.Hic_asm_0.158	1.0751	0.000210926	up
Chrysaora_quinquecirrha_newGene_4373	15.8639	6.90403e-34	up		RE04681	-1.2209	5.5766e-10	down		gene-Aco00852	2.7104	3.98621e-08	up		evm.TU.Hic_asm_0.329	1.2237	0.000225568	up
Chrysaora_quinquecirrha_newGene_1281	1.637	6.93377e-34	up		RE15550	-1.6488	5.78083e-10	down		gene-Aco29093	2.236	3.98621e-08	up		evm.TU.Hic_asm_11.951	2.7838	0.000228628	up
Chrysaora_quinquecirrha_newGene_9477	15.8059	7.3943e-34	up		RE16076	-1.0683	5.89646e-10	down		gene-Aco18033	2.6528	4.05956e-08	up		evm.TU.Hic_asm_14.152	1.7268	0.000228722	up
Chrysaora_quinquecirrha_newGene_6859	15.8246	7.61163e-34	up		RE09129	-1.6641	6.1522e-10	down		gene-Aco20897	10.5191	4.13757e-08	up		evm.TU.Hic_asm_0.433	1.1659	0.000236302	up
Chrysaora_quinquecirrha_newGene_720	16.0706	7.86976e-34	up		RE13370	-1.0605	8.23713e-10	down		gene-Aco25110	3.6749	4.14584e-08	up		Turritopsis_rubra_newGene_5431	3.3315	0.000236617	up
Chrysaora_quinquecirrha_newGene_1583	15.7952	8.31005e-34	up		RE08305	-1.4845	8.84891e-10	down		gene-Aco29219	4.6161	4.30018e-08	up		Turritopsis_rubra_newGene_5290	1.3316	0.000244465	up
Chrysaora_quinquecirrha_newGene_4980	15.7999	8.70493e-34	up		RE06428	-1.3267	8.98414e-10	down		gene-Aco17985	2.7547	4.37815e-08	up		evm.TU.Hic_asm_2.627	1.3856	0.000244917	up
Chrysaora_quinquecirrha_newGene_11607	8.3752	9.02857e-34	up		RE15262	-1.2168	9.09219e-10	down		gene-Aco07909	2.0323	4.40509e-08	up		Turritopsis_rubra_newGene_5602	2.2754	0.000266834	up
Chrysaora_quinquecirrha_newGene_4198	15.9904	9.21592e-34	up		RE03549	-1.6805	9.37425e-10	down		gene-Aco22662	2.2143	4.42565e-08	up		Turritopsis_rubra_newGene_8322	1.0935	0.000272553	up
Chrysaora_quinquecirrha_newGene_6942	15.8172	9.42291e-34	up		RE07678	-1.5766	9.48136e-10	down		gene-Aco02107	3.7874	4.45196e-08	up		evm.TU.Hic_asm_12.50	5.407	0.000283617	up
Chrysaora_quinquecirrha_newGene_9261	5.178	9.81572e-34	up		RE10512	-1.6257	1.10405e-09	down		gene-Aco15612	1.9427	4.54518e-08	up		Turritopsis_rubra_newGene_9720	3.1794	0.000300901	up
Chrysaora_quinquecirrha_newGene_4016	15.9207	9.88426e-34	up		RE12771	-1.5008	1.17015e-09	down		gene-Aco03953	2.0665	4.56057e-08	up		evm.TU.Hic_asm_14.327	1.0755	0.000306943	up
Chrysaora_quinquecirrha_newGene_2569	4.7682	1.02982e-33	up		RE01962	-1.3896	1.31457e-09	down		gene-Aco30987	2.3179	4.70078e-08	up		evm.TU.Hic_asm_7.1435	1.0526	0.000314484	up
Chrysaora_quinquecirrha_newGene_921	1.4586	1.09513e-33	up		RE04888	-1.0333	1.75294e-09	down		gene-Aco11967	2.2241	4.85396e-08	up		evm.TU.Hic_asm_12.320	2.1051	0.000317315	up
Chrysaora_quinquecirrha_newGene_8613	15.8375	1.09949e-33	up		RE10921	-1.002	2.24652e-09	down		gene-Aco14240	3.6059	4.85396e-08	up		Turritopsis_rubra_newGene_689	4	0.000322486	up
Chrysaora_quinquecirrha_newGene_702	15.7756	1.1786e-33	up		RE16943	-1.0879	2.60481e-09	down		gene-Aco18038	1.7619	4.92265e-08	up		evm.TU.Hic_asm_13.657	1.3369	0.000323915	up
Chrysaora_quinquecirrha_newGene_4140	6.0452	1.17911e-33	up		RE02044	-1.5688	2.88527e-09	down		gene-Aco05892	4.3939	5.14348e-08	up		evm.TU.Hic_asm_3.961	1.0473	0.000324137	up
Chrysaora_quinquecirrha_newGene_623	15.8185	1.18458e-33	up		Rhopilema_esculentum_newGene_3809	-1.0347	3.2556e-09	down		gene-Aco06173	1.5462	5.16336e-08	up		evm.TU.Hic_asm_14.894	1.6464	0.000325649	up
Chrysaora_quinquecirrha_newGene_4187	15.7828	1.19249e-33	up		RE08291	-1.5145	3.32762e-09	down		gene-Aco25087	2.1219	5.35203e-08	up		evm.TU.Hic_asm_5.135	1.6813	0.000326232	up
Chrysaora_quinquecirrha_newGene_11488	15.793	1.28145e-33	up		RE07414	-1.1075	3.59562e-09	down		gene-Aco19658	3.29	5.36865e-08	up		evm.TU.Hic_asm_11.708	2.3406	0.000331604	up
Chrysaora_quinquecirrha_newGene_6330	15.9173	1.30328e-33	up		RE06968	-1.1026	3.66042e-09	down		gene-Aco00855	3.5401	5.37118e-08	up		evm.TU.Hic_asm_6.839	1.5796	0.000339586	up
Chrysaora_quinquecirrha_newGene_6197	2.6623	1.30987e-33	up		RE16378	-1.1724	4.14777e-09	down		gene-Aco16888	2.3113	5.42588e-08	up		evm.TU.Hic_asm_11.731	1.1171	0.000341835	up
Chrysaora_quinquecirrha_newGene_2388	6.7197	1.33415e-33	up		RE00864	-1.0278	4.67306e-09	down		gene-Aco09459	1.9034	5.43004e-08	up		evm.TU.Hic_asm_11.729	5.9934	0.000352965	up
Chrysaora_quinquecirrha_newGene_4616	3.5496	1.33436e-33	up		RE16401	-1.2736	4.83825e-09	down		gene-Aco27935	2.2292	5.44461e-08	up		Turritopsis_rubra_newGene_6901	1.1365	0.000362806	up
Chrysaora_quinquecirrha_newGene_7637	3.1085	1.37234e-33	up		RE14335	-1.2316	5.3286e-09	down		gene-Aco20736	4.9451	5.45333e-08	up		Turritopsis_rubra_newGene_9461	2.8575	0.000367253	up
Chrysaora_quinquecirrha_newGene_8465	15.7749	1.53836e-33	up		RE15994	-1.1205	9.25896e-09	down		gene-Aco07936	2.4695	5.53515e-08	up		Turritopsis_rubra_newGene_8160	2.0131	0.00038354	up
Chrysaora_quinquecirrha_newGene_3513	15.8471	1.53836e-33	up		RE07804	-1.2393	1.14011e-08	down		gene-Aco00319	6.4475	5.57165e-08	up		Turritopsis_rubra_newGene_4568	1.2913	0.000385352	up
Chrysaora_quinquecirrha_newGene_6522	15.7605	1.5659e-33	up		RE12323	-1.1611	1.23272e-08	down		gene-Aco22774	2.576	5.69808e-08	up		evm.TU.Hic_asm_7.587	2.286	0.000388712	up
Chrysaora_quinquecirrha_newGene_9026	15.7851	1.68666e-33	up		RE12691	-1.5855	1.62573e-08	down		Aurelia_coerulea_newGene_7334	4.4241	5.80163e-08	up		evm.TU.Hic_asm_1.193	3.0989	0.000409132	up
Chrysaora_quinquecirrha_newGene_2450	15.8267	1.71388e-33	up		RE11835	-1.0118	1.77848e-08	down		gene-Aco16822	2.1492	5.90949e-08	up		evm.TU.Hic_asm_3.798	2.8094	0.000414637	up
Chrysaora_quinquecirrha_newGene_3353	4.2623	1.75965e-33	up		RE03927	-1.0257	1.87324e-08	down		gene-Aco12061	1.9924	5.91492e-08	up		evm.TU.Hic_asm_13.444	1.7187	0.00043939	up
Chrysaora_quinquecirrha_newGene_2667	2.9181	1.83016e-33	up		RE07176	-1.1843	2.44274e-08	down		gene-Aco06079	2.3159	5.96966e-08	up		Turritopsis_rubra_newGene_4773	3.0518	0.000458244	up
Chrysaora_quinquecirrha_newGene_3597	15.767	1.96342e-33	up		RE13637	-1.0397	2.45032e-08	down		gene-Aco20875	2.1635	6.10884e-08	up		Turritopsis_rubra_newGene_6305	2.2016	0.000491499	up
Chrysaora_quinquecirrha_newGene_2906	15.7116	2.05958e-33	up		RE13013	-1.6352	2.73037e-08	down		gene-Aco17966	4.5187	6.10884e-08	up		evm.TU.Hic_asm_10.449	2.0019	0.000504487	up
Chrysaora_quinquecirrha_newGene_2129	15.9692	2.06954e-33	up		RE02084	-1.5483	2.74335e-08	down		Aurelia_coerulea_newGene_6247	10.9712	6.11986e-08	up		evm.TU.Hic_asm_9.1338	1.4503	0.000585192	up
Chrysaora_quinquecirrha_newGene_3140	15.7715	2.20693e-33	up		RE14315	-1.1948	2.74688e-08	down		gene-Aco31133	3.3752	6.1786e-08	up		evm.TU.Hic_asm_3.1052	2.0772	0.000596598	up
Chrysaora_quinquecirrha_newGene_4793	2.642	2.23256e-33	up		RE12339	-1.1557	2.77204e-08	down		gene-Aco27757	2.2594	6.21167e-08	up		evm.TU.Hic_asm_8.1024	1.6465	0.00060184	up
Chrysaora_quinquecirrha_newGene_3507	16.0673	2.24212e-33	up		RE05359	-1.3831	2.85562e-08	down		gene-Aco03553	2.5352	6.33759e-08	up		evm.TU.Hic_asm_2.623	2.606	0.000630741	up
Chrysaora_quinquecirrha_newGene_11596	15.7318	2.35393e-33	up		RE06796	-2.5295	3.06989e-08	down		gene-Aco29217	2.8268	6.40362e-08	up		evm.TU.Hic_asm_13.976	1.799	0.000631049	up
Chrysaora_quinquecirrha_newGene_8149	1.8032	2.36951e-33	up		RE00485	-1.1405	4.2688e-08	down		gene-Aco04877	3.2997	6.46011e-08	up		evm.TU.Hic_asm_11.318	8.8611	0.000667512	up
Chrysaora_quinquecirrha_newGene_3419	15.7819	2.3894e-33	up		RE12449	-1.0467	4.88669e-08	down		gene-Aco09838	2.4603	6.47351e-08	up		Turritopsis_rubra_newGene_5790	1.4837	0.00069006	up
Chrysaora_quinquecirrha_newGene_214	15.777	2.64742e-33	up		RE16800	-1.6059	5.80324e-08	down		gene-Aco05165	2.4224	6.58285e-08	up		evm.TU.Hic_asm_7.422	1.4941	0.000695914	up
Chrysaora_quinquecirrha_newGene_3420	15.7728	2.79172e-33	up		RE04503	-1.3679	6.34193e-08	down		gene-Aco15920	2.4034	6.77119e-08	up		evm.TU.Hic_asm_7.83	1.667	0.000701619	up
Chrysaora_quinquecirrha_newGene_1749	15.7634	2.82111e-33	up		RE11231	-1.3622	6.78041e-08	down		gene-Aco15921	2.3884	6.78611e-08	up		evm.TU.Hic_asm_2.651	1.0351	0.000701768	up
Chrysaora_quinquecirrha_newGene_7363	15.6874	3.05376e-33	up		RE10050	-1.5752	9.30666e-08	down		gene-Aco23613	6.2601	6.85379e-08	up		Turritopsis_rubra_newGene_8422	3.7211	0.00070675	up
Chrysaora_quinquecirrha_newGene_5097	1.5966	3.05947e-33	up		RE14865	-1.034	9.38327e-08	down		gene-Aco28207	3.4637	6.87153e-08	up		Turritopsis_rubra_newGene_1695	1.2521	0.000744176	up
Chrysaora_quinquecirrha_newGene_131	2.1514	3.19094e-33	up		RE11314	-2.157	9.79319e-08	down		gene-Aco16177	2.5421	6.97138e-08	up		evm.TU.Hic_asm_10.681	3.3825	0.000769609	up
Chrysaora_quinquecirrha_newGene_5954	15.7442	3.19106e-33	up		RE03995	-1.1611	1.03655e-07	down		gene-Aco15912	3.2712	7.03484e-08	up		evm.TU.Hic_asm_6.447	1.1255	0.000807255	up
Chrysaora_quinquecirrha_newGene_3721	16.3354	3.26955e-33	up		RE15416	-1.9398	1.50836e-07	down		gene-Aco05950	2.8223	7.07239e-08	up		evm.TU.Hic_asm_10.1047	4.2617	0.000813879	up
Chrysaora_quinquecirrha_newGene_2442	15.6828	3.27205e-33	up		RE08211	-1.0285	1.53251e-07	down		gene-Aco08907	2.3202	7.23968e-08	up		evm.TU.Hic_asm_7.1388	3.6408	0.000817214	up
Chrysaora_quinquecirrha_newGene_5589	3.9952	3.41055e-33	up		RE08615	-1.2685	1.66615e-07	down		Aurelia_coerulea_newGene_456	10.3247	7.38039e-08	up		evm.TU.Hic_asm_11.471	1.303	0.000825953	up
Chrysaora_quinquecirrha_newGene_7052	15.7188	3.47119e-33	up		RE14128	-1.8711	1.92259e-07	down		gene-Aco31031	2.3051	7.45537e-08	up		Turritopsis_rubra_newGene_558	1.754	0.000838758	up
Chrysaora_quinquecirrha_newGene_9889	15.7239	3.81798e-33	up		RE05078	-1.0831	2.19748e-07	down		gene-Aco15025	4.0239	7.55883e-08	up		Turritopsis_rubra_newGene_4795	2.3186	0.000877989	up
Chrysaora_quinquecirrha_newGene_9181	15.6639	4.0264e-33	up		RE01416	-1.2104	2.31751e-07	down		gene-Aco29058	1.9153	7.5652e-08	up		Turritopsis_rubra_newGene_2197	1.6151	0.000881403	up
Chrysaora_quinquecirrha_newGene_2478	1.2849	4.21452e-33	up		RE12141	-1.2281	2.48202e-07	down		gene-Aco14418	2.5976	7.57069e-08	up		evm.TU.Hic_asm_11.730	1.391	0.000882275	up
Chrysaora_quinquecirrha_newGene_2402	15.7855	4.2779e-33	up		RE12295	-1.2744	2.59573e-07	down		gene-Aco04116	3.0002	7.67781e-08	up		Turritopsis_rubra_newGene_5494	2.4657	0.000966787	up
Chrysaora_quinquecirrha_newGene_6088	15.6522	4.58906e-33	up		RE08362	-1.1098	2.76562e-07	down		Aurelia_coerulea_newGene_7933	10.5068	7.68583e-08	up		evm.TU.Hic_asm_5.270	2.6138	0.000987546	up
Chrysaora_quinquecirrha_newGene_4202	4.2047	4.65361e-33	up		RE01825	-1.039	2.86392e-07	down		gene-Aco05899	4.038	7.75466e-08	up		evm.TU.Hic_asm_2.786	1.6268	0.00100688	up
Chrysaora_quinquecirrha_newGene_3852	3.8484	4.75859e-33	up		RE08958	-1.2283	3.16979e-07	down		gene-Aco03363	2.042	7.90116e-08	up		evm.TU.Hic_asm_8.994	3.4964	0.00100782	up
Chrysaora_quinquecirrha_newGene_11414	16.1191	4.77876e-33	up		RE16758	-1.0652	3.56286e-07	down		gene-Aco03861	2.3351	7.94148e-08	up		evm.TU.Hic_asm_6.1067	3.5512	0.00104106	up
Chrysaora_quinquecirrha_newGene_6090	10.6052	5.34434e-33	up		RE07503	-1.5058	3.86361e-07	down		Aurelia_coerulea_newGene_7194	10.7356	7.9555e-08	up		evm.TU.Hic_asm_14.355	1.1785	0.001064	up
evm.TU.scaffold29.10453	4.0081	5.62242e-33	up		RE14473	-1.8587	4.24446e-07	down		gene-Aco27558	2.782	7.97624e-08	up		evm.TU.Hic_asm_12.614	1.5297	0.00110203	up
Chrysaora_quinquecirrha_newGene_9431	15.6257	5.67713e-33	up		Rhopilema_esculentum_newGene_3535	-1.6374	4.72105e-07	down		gene-Aco09159	2.8239	7.98283e-08	up		evm.TU.Hic_asm_8.855	1.1164	0.00110776	up
Chrysaora_quinquecirrha_newGene_212	15.688	6.2513e-33	up		RE11467	-1.0881	5.01653e-07	down		Aurelia_coerulea_newGene_7012	10.3191	8.07467e-08	up		Turritopsis_rubra_newGene_3876	1.8978	0.00112044	up
Chrysaora_quinquecirrha_newGene_4021	6.3474	6.52343e-33	up		Rhopilema_esculentum_newGene_5100	-1.0852	5.11246e-07	down		gene-Aco08393	6.1015	8.08594e-08	up		evm.TU.Hic_asm_7.618	1.4259	0.00112564	up
Chrysaora_quinquecirrha_newGene_2637	15.6692	7.42982e-33	up		RE11308	-1.4268	5.39052e-07	down		gene-Aco05215	1.8524	8.12322e-08	up		evm.TU.Hic_asm_10.748	2.0832	0.00119677	up
evm.TU.scaffold8.14484	1.6102	7.64839e-33	up		RE12298	-1.1887	5.783e-07	down		gene-Aco04057	2.9614	8.32788e-08	up		Turritopsis_rubra_newGene_8876	8.1548	0.00121634	up
Chrysaora_quinquecirrha_newGene_10089	15.6807	7.80287e-33	up		RE15146	-1.0651	6.55051e-07	down		gene-Aco01289	3.5536	8.38412e-08	up		evm.TU.Hic_asm_4.450	1.1782	0.00122506	up
Chrysaora_quinquecirrha_newGene_1684	15.8214	8.0209e-33	up		RE03222	-1.1848	8.05971e-07	down		gene-Aco10485	2.2886	8.63818e-08	up		evm.TU.Hic_asm_9.1293	1.6917	0.00122958	up
Chrysaora_quinquecirrha_newGene_10100	15.8277	8.92597e-33	up		RE15128	-1.4141	8.57478e-07	down		gene-Aco10577	2.9808	8.68271e-08	up		evm.TU.Hic_asm_1.573	1.0209	0.0012423	up
Chrysaora_quinquecirrha_newGene_271	15.6211	9.58556e-33	up		RE10063	-1.0789	1.1303e-06	down		gene-Aco08032	2.5226	8.71003e-08	up		evm.TU.Hic_asm_12.534	2.3116	0.00126022	up
Chrysaora_quinquecirrha_newGene_5122	2.7172	9.7486e-33	up		Rhopilema_esculentum_newGene_681	-1.727	1.1926e-06	down		gene-Aco03794	2.4663	8.79849e-08	up		evm.TU.Hic_asm_6.444	3.8235	0.00126226	up
Chrysaora_quinquecirrha_newGene_904	15.6412	1.00224e-32	up		Rhopilema_esculentum_newGene_4712	-1.0606	1.21529e-06	down		gene-Aco19977	2.4991	8.83293e-08	up		evm.TU.Hic_asm_2.412	1.2028	0.00126325	up
Chrysaora_quinquecirrha_newGene_2841	15.6743	1.01863e-32	up		RE10324	-1.0059	1.24837e-06	down		Aurelia_coerulea_newGene_1468	5.8278	8.83983e-08	up		Turritopsis_rubra_newGene_6609	1.8255	0.0012961	up
Chrysaora_quinquecirrha_newGene_6410	15.7874	1.03769e-32	up		RE16606	-1.0087	1.31105e-06	down		gene-Aco25951	5.4172	9.01557e-08	up		Turritopsis_rubra_newGene_4911	1.4226	0.0013562	up
Chrysaora_quinquecirrha_newGene_6667	2.5517	1.15775e-32	up		RE13550	-1.6142	1.34187e-06	down		gene-Aco07830	3.4259	9.03341e-08	up		evm.TU.Hic_asm_8.594	5.3576	0.00138114	up
Chrysaora_quinquecirrha_newGene_2085	4.944	1.21231e-32	up		RE12365	-1.3267	1.48402e-06	down		gene-Aco31017	3.1463	9.15819e-08	up		evm.TU.Hic_asm_11.319	1.0933	0.00143378	up
Chrysaora_quinquecirrha_newGene_8028	15.6151	1.2265e-32	up		RE03970	-1.0453	1.5893e-06	down		gene-Aco15629	5.1579	9.21634e-08	up		evm.TU.Hic_asm_1.587	4.4638	0.00155669	up
Chrysaora_quinquecirrha_newGene_2120	15.5713	1.38593e-32	up		RE09484	-1.455	1.63714e-06	down		Aurelia_coerulea_newGene_2890	10.3247	9.38192e-08	up		evm.TU.Hic_asm_12.335	2.4081	0.00157936	up
Chrysaora_quinquecirrha_newGene_4925	15.5624	1.63834e-32	up		RE08222	-1.2545	1.66169e-06	down		gene-Aco10456	2.9706	9.43084e-08	up		evm.TU.Hic_asm_14.142	3.1265	0.00160432	up
Chrysaora_quinquecirrha_newGene_6806	15.6685	1.78974e-32	up		RE00076	-1.23	1.79547e-06	down		gene-Aco13008	2.053	9.52543e-08	up		evm.TU.Hic_asm_10.487	1.6741	0.00181114	up
Chrysaora_quinquecirrha_newGene_531	15.5616	1.79682e-32	up		RE06222	-2.281	2.00389e-06	down		gene-Aco14394	3.3027	9.53855e-08	up		evm.TU.Hic_asm_4.166	3.229	0.00181494	up
Chrysaora_quinquecirrha_newGene_5724	6.3076	1.81492e-32	up		RE16759	-1.1583	2.32791e-06	down		gene-Aco14210	7.1912	9.79189e-08	up		Turritopsis_rubra_newGene_8645	4.3923	0.00189563	up
Chrysaora_quinquecirrha_newGene_9814	15.5919	1.82236e-32	up		RE03174	-1.8482	2.33771e-06	down		gene-Aco10531	3.482	9.89573e-08	up		evm.TU.Hic_asm_8.1639	3.1863	0.00190905	up
Chrysaora_quinquecirrha_newGene_1629	1.484	1.83917e-32	up		RE13159	-1.6334	3.08335e-06	down		gene-Aco05819	3.2588	9.95863e-08	up		evm.TU.Hic_asm_9.679	1.9128	0.00193674	up
Chrysaora_quinquecirrha_newGene_8387	15.5587	1.86006e-32	up		RE11668	-1.0282	3.12468e-06	down		gene-Aco04078	6.4728	9.98715e-08	up		Turritopsis_rubra_newGene_5244	4.241	0.00195413	up
Chrysaora_quinquecirrha_newGene_3744	2.7637	1.91629e-32	up		RE00620	-1.2851	3.16022e-06	down		gene-Aco24472	3.9059	1.01343e-07	up		evm.TU.Hic_asm_4.167	1.8679	0.00196223	up
Chrysaora_quinquecirrha_newGene_11180	15.5293	2.1258e-32	up		RE11870	-1.453	3.26876e-06	down		gene-Aco15398	2.0914	1.03933e-07	up		evm.TU.CTG18.2	1.4746	0.00198891	up
Chrysaora_quinquecirrha_newGene_2218	15.6411	2.13102e-32	up		RE14789	-1.344	3.26876e-06	down		gene-Aco05820	5.4241	1.05569e-07	up		evm.TU.Hic_asm_3.567	2.5449	0.00201954	up
Chrysaora_quinquecirrha_newGene_2245	4.0672	2.19418e-32	up		RE02295	-1.1957	3.366e-06	down		gene-Aco15783	2.3544	1.07598e-07	up		evm.TU.Hic_asm_9.1325	1.3313	0.00209389	up
Chrysaora_quinquecirrha_newGene_7203	15.5359	2.26866e-32	up		RE15127	-1.0547	3.366e-06	down		gene-Aco07742	2.1609	1.08907e-07	up		evm.TU.Hic_asm_2.267	2.0893	0.00219597	up
Chrysaora_quinquecirrha_newGene_11582	15.565	2.38918e-32	up		RE03852	-1.6965	3.40518e-06	down		gene-Aco22593	2.0308	1.11852e-07	up		evm.TU.Hic_asm_8.1283	1.0729	0.00226807	up
Chrysaora_quinquecirrha_newGene_2743	2.7085	2.39317e-32	up		RE16877	-1.5255	3.52714e-06	down		gene-Aco19798	1.931	1.12203e-07	up		evm.TU.Hic_asm_0.271	2.5973	0.00234705	up
Chrysaora_quinquecirrha_newGene_3031	15.5591	2.43518e-32	up		RE06426	-1.5601	3.64301e-06	down		gene-Aco03327	2.3829	1.12694e-07	up		evm.TU.Hic_asm_7.956	1.3231	0.00238469	up
Chrysaora_quinquecirrha_newGene_9406	3.0177	2.61668e-32	up		RE07117	-1.599	3.64496e-06	down		gene-Aco25339	2.8566	1.13424e-07	up		Turritopsis_rubra_newGene_4288	1.1844	0.00239257	up
Chrysaora_quinquecirrha_newGene_58	4.3828	2.66574e-32	up		RE13195	-1.6751	4.0624e-06	down		gene-Aco14436	4.9006	1.14642e-07	up		Turritopsis_rubra_newGene_2047	3.6067	0.00239487	up
Chrysaora_quinquecirrha_newGene_2527	15.5153	2.81542e-32	up		RE07698	-1.5302	4.11401e-06	down		gene-Aco05188	10.3332	1.15676e-07	up		Turritopsis_rubra_newGene_7610	2.1599	0.00246329	up
Chrysaora_quinquecirrha_newGene_3102	15.5259	2.82784e-32	up		RE07583	-1.4167	4.83003e-06	down		gene-Aco02170	7.3972	1.16942e-07	up		evm.TU.Hic_asm_10.873	8.6073	0.00250915	up
Chrysaora_quinquecirrha_newGene_6705	15.5075	3.07591e-32	up		RE05012	-1.3759	4.93803e-06	down		gene-Aco13907	2.5422	1.20084e-07	up		Turritopsis_rubra_newGene_6545	3.1201	0.00255759	up
Chrysaora_quinquecirrha_newGene_10105	15.5661	3.2156e-32	up		RE00903	-2.0873	5.41269e-06	down		gene-Aco15337	2.5713	1.26217e-07	up		evm.TU.Hic_asm_3.953	1.4128	0.00256435	up
Chrysaora_quinquecirrha_newGene_705	15.797	3.32056e-32	up		RE00090	-1.3094	6.2019e-06	down		gene-Aco17830	3.3228	1.26764e-07	up		evm.TU.Hic_asm_14.683	1.2004	0.00268459	up
Chrysaora_quinquecirrha_newGene_7201	2.145	3.37878e-32	up		RE12313	-1.6498	6.89024e-06	down		gene-Aco21308	3.7995	1.28831e-07	up		evm.TU.Hic_asm_9.298	5.4221	0.00276257	up
Chrysaora_quinquecirrha_newGene_7210	3.6979	3.70706e-32	up		RE01355	-1.3677	8.04786e-06	down		gene-Aco16805	2.2782	1.29558e-07	up		Turritopsis_rubra_newGene_1483	3.4627	0.00277928	up
Chrysaora_quinquecirrha_newGene_11070	15.4952	3.73802e-32	up		Rhopilema_esculentum_newGene_475	-1.4271	8.63443e-06	down		gene-Aco21803	2.1147	1.30633e-07	up		Turritopsis_rubra_newGene_9379	1.4488	0.00278186	up
Chrysaora_quinquecirrha_newGene_807	15.5086	3.82506e-32	up		RE04038	-1.6198	9.27004e-06	down		gene-Aco07157	3.3949	1.30633e-07	up		evm.TU.Hic_asm_5.109	1.1655	0.00290416	up
Chrysaora_quinquecirrha_newGene_201	1.8693	3.84943e-32	up		RE11065	-1.3142	9.81792e-06	down		gene-Aco14780	4.3513	1.33988e-07	up		evm.TU.Hic_asm_9.698	1.1695	0.00294567	up
Chrysaora_quinquecirrha_newGene_1957	15.4786	3.90137e-32	up		RE03598	-1.1828	1.00141e-05	down		Aurelia_coerulea_newGene_1964	10.412	1.35239e-07	up		Turritopsis_rubra_newGene_102	1.1487	0.00308174	up
Chrysaora_quinquecirrha_newGene_4	15.5094	3.90242e-32	up		RE03365	-1.1804	1.01673e-05	down		gene-Aco07184	1.9335	1.35918e-07	up		evm.TU.Hic_asm_12.405	3.4748	0.00318986	up
Chrysaora_quinquecirrha_newGene_6770	15.4832	4.09074e-32	up		RE11380	-1.4704	1.03612e-05	down		gene-Aco24656	2.9681	1.41589e-07	up		evm.TU.Hic_asm_10.177	1.1608	0.00328492	up
Chrysaora_quinquecirrha_newGene_84	15.463	4.12438e-32	up		RE08023	-1.7665	1.04576e-05	down		gene-Aco00173	2.9726	1.45257e-07	up		evm.TU.Hic_asm_14.602	8.388	0.00341254	up
Chrysaora_quinquecirrha_newGene_11590	15.6115	4.15376e-32	up		RE12261	-1.4034	1.09495e-05	down		gene-Aco08020	2.1513	1.49342e-07	up		evm.TU.Hic_asm_5.654	1.6015	0.00355075	up
Chrysaora_quinquecirrha_newGene_3669	15.4919	4.24752e-32	up		RE15581	-2.0498	1.11697e-05	down		gene-Aco20133	2.4121	1.49342e-07	up		evm.TU.Hic_asm_8.25	1.2055	0.00356071	up
Chrysaora_quinquecirrha_newGene_2513	15.515	4.25199e-32	up		RE16612	-1.4729	1.15186e-05	down		Aurelia_coerulea_newGene_2394	10.4564	1.55739e-07	up		evm.TU.Hic_asm_9.1339	1.1776	0.00375712	up
Chrysaora_quinquecirrha_newGene_6211	15.6381	4.3554e-32	up		Rhopilema_esculentum_newGene_3926	-1.0601	1.18139e-05	down		gene-Aco21214	10.2288	1.58479e-07	up		evm.TU.Hic_asm_2.268	3.1664	0.0037852	up
Chrysaora_quinquecirrha_newGene_3962	15.5081	4.49263e-32	up		RE13846	-1.2309	1.1834e-05	down		gene-Aco29216	2.8784	1.60679e-07	up		Turritopsis_rubra_newGene_5776	1.335	0.00389314	up
Chrysaora_quinquecirrha_newGene_246	15.5063	4.61404e-32	up		RE12696	-1.9316	1.18381e-05	down		gene-Aco27573	3.5185	1.61857e-07	up		Turritopsis_rubra_newGene_9719	3.143	0.00391612	up
Chrysaora_quinquecirrha_newGene_883	15.4767	4.92983e-32	up		RE15705	-1.0353	1.19691e-05	down		Aurelia_coerulea_newGene_4688	10.3471	1.62224e-07	up		evm.TU.Hic_asm_7.1064	8.3443	0.00393265	up
Chrysaora_quinquecirrha_newGene_8011	15.4857	5.06184e-32	up		RE05679	-1.2663	1.20757e-05	down		gene-Aco15971	1.8479	1.63556e-07	up		evm.TU.Hic_asm_1.76	1.5116	0.00415171	up
Chrysaora_quinquecirrha_newGene_787	15.4586	5.15788e-32	up		RE01106	-1.0132	1.24418e-05	down		Aurelia_coerulea_newGene_127	10.2761	1.64202e-07	up		evm.TU.Hic_asm_6.76	4.1816	0.00424537	up
Chrysaora_quinquecirrha_newGene_8389	15.4349	5.25665e-32	up		RE07009	-1.2376	1.2492e-05	down		gene-Aco26271	1.8306	1.66632e-07	up		evm.TU.Hic_asm_4.173	1.324	0.00439197	up
Chrysaora_quinquecirrha_newGene_1840	15.6661	5.42048e-32	up		RE09306	-1.3159	1.27114e-05	down		gene-Aco11729	2.0093	1.67078e-07	up		evm.TU.Hic_asm_8.1158	1.1643	0.0044076	up
Chrysaora_quinquecirrha_newGene_5708	12.5029	5.61876e-32	up		RE10518	-1.0816	1.36393e-05	down		gene-Aco04171	2.3176	1.67319e-07	up		Turritopsis_rubra_newGene_6721	1.0374	0.00454076	up
Chrysaora_quinquecirrha_newGene_8487	15.4993	5.61876e-32	up		RE07772	-1.5542	1.41774e-05	down		gene-Aco02477	2.0287	1.6735e-07	up		evm.TU.Hic_asm_3.1182	1.0545	0.00477666	up
Chrysaora_quinquecirrha_newGene_9309	15.5353	5.69664e-32	up		RE08003	-1.1542	1.47145e-05	down		gene-Aco11921	2.7232	1.74104e-07	up		evm.TU.Hic_asm_10.80	2.8852	0.00478247	up
Chrysaora_quinquecirrha_newGene_2573	3.6533	6.35386e-32	up		RE05508	-1.6224	1.60013e-05	down		gene-Aco17204	4.1851	1.74204e-07	up		Turritopsis_rubra_newGene_723	4.0875	0.00480793	up
Chrysaora_quinquecirrha_newGene_460	4.5593	6.60357e-32	up		RE01809	-1.7218	1.65315e-05	down		gene-Aco27652	3.0825	1.75689e-07	up		Turritopsis_rubra_newGene_691	3.1826	0.00495021	up
Chrysaora_quinquecirrha_newGene_3733	15.4724	6.70781e-32	up		Rhopilema_esculentum_newGene_4982	-1.151	1.6636e-05	down		gene-Aco05243	3.7463	1.75926e-07	up		evm.TU.Hic_asm_1.741	1.0594	0.00497181	up
Chrysaora_quinquecirrha_newGene_5439	15.4432	6.82516e-32	up		RE04945	-1.7263	1.74024e-05	down		gene-Aco03520	2.3973	1.76868e-07	up		evm.TU.Hic_asm_7.1312	1.2396	0.0050034	up
Chrysaora_quinquecirrha_newGene_11517	16.088	7.02423e-32	up		RE16198	-1.4811	1.89673e-05	down		gene-Aco28072	1.7277	1.78111e-07	up		evm.TU.Hic_asm_8.1747	1.82	0.00500354	up
Chrysaora_quinquecirrha_newGene_4979	15.4782	7.08785e-32	up		RE15394	-1.1811	2.12738e-05	down		gene-Aco07222	1.8857	1.83019e-07	up		evm.TU.Hic_asm_1.528	1.8256	0.00508857	up
Chrysaora_quinquecirrha_newGene_2399	15.6246	8.18621e-32	up		RE05247	-1.0897	2.23905e-05	down		gene-Aco05884	1.7386	1.90269e-07	up		Turritopsis_rubra_newGene_2026	8.3772	0.00511302	up
Chrysaora_quinquecirrha_newGene_4478	2.2015	8.75135e-32	up		RE07411	-1.6621	2.53208e-05	down		gene-Aco19845	3.8775	1.91442e-07	up		evm.TU.Hic_asm_9.330	2.6218	0.00512008	up
Chrysaora_quinquecirrha_newGene_9088	3.2714	8.85042e-32	up		RE09243	-1.0967	2.57304e-05	down		gene-Aco19823	1.9389	1.93272e-07	up		Turritopsis_rubra_newGene_10073	3.0943	0.00517962	up
Chrysaora_quinquecirrha_newGene_6269	2.3671	9.02083e-32	up		RE08718	-1.4265	2.60269e-05	down		gene-Aco07908	1.9972	1.93746e-07	up		evm.TU.Hic_asm_5.681	1.7743	0.00520709	up
Chrysaora_quinquecirrha_newGene_7189	15.4022	9.07241e-32	up		RE13132	-2.0639	2.70386e-05	down		gene-Aco03464	2.2581	1.97888e-07	up		Turritopsis_rubra_newGene_8776	1.258	0.00523139	up
Chrysaora_quinquecirrha_newGene_4464	4.5082	9.39967e-32	up		RE13795	-1.3833	2.77494e-05	down		gene-Aco07919	4.0774	2.0127e-07	up		evm.TU.Hic_asm_3.750	2.4625	0.00536599	up
Chrysaora_quinquecirrha_newGene_89	15.4349	1.16523e-31	up		RE12181	-1.2879	2.82085e-05	down		gene-Aco03588	1.9653	2.06759e-07	up		evm.TU.Hic_asm_4.1092	1.1496	0.00543085	up
Chrysaora_quinquecirrha_newGene_3344	5.7922	1.17376e-31	up		Rhopilema_esculentum_newGene_2111	-5.0047	3.10036e-05	down		gene-Aco02516	5.1085	2.083e-07	up		evm.TU.Hic_asm_10.1096	1.0861	0.00549581	up
Chrysaora_quinquecirrha_newGene_6389	15.3961	1.18181e-31	up		Rhopilema_esculentum_newGene_1137	-1.5375	3.25621e-05	down		gene-Aco17722	3.9593	2.08601e-07	up		evm.TU.Hic_asm_10.167	1.4804	0.00553942	up
Chrysaora_quinquecirrha_newGene_99	15.4205	1.25686e-31	up		RE02043	-1.3472	3.53647e-05	down		gene-Aco09233	2.7258	2.10638e-07	up		evm.TU.Hic_asm_1.813	3.0108	0.00561332	up
Chrysaora_quinquecirrha_newGene_1703	3.5283	1.27252e-31	up		RE12874	-2.2301	3.61009e-05	down		gene-Aco05980	2.7143	2.15172e-07	up		evm.TU.Hic_asm_14.659	1.547	0.00565607	up
Chrysaora_quinquecirrha_newGene_236	15.4249	1.2808e-31	up		Rhopilema_esculentum_newGene_3170	-1.238	3.85713e-05	down		gene-Aco28432	3.9643	2.16183e-07	up		evm.TU.Hic_asm_10.457	1.146	0.00577397	up
Chrysaora_quinquecirrha_newGene_4172	15.488	1.35661e-31	up		RE12494	-1.207	3.89143e-05	down		Aurelia_coerulea_newGene_3807	10.279	2.17477e-07	up		evm.TU.Hic_asm_2.166	2.5122	0.0058894	up
Chrysaora_quinquecirrha_newGene_3665	8.7834	1.36667e-31	up		RE06948	-1.0393	3.99764e-05	down		Aurelia_coerulea_newGene_7757	10.5864	2.17861e-07	up		evm.TU.CTG270.2	1.1657	0.00590221	up
Chrysaora_quinquecirrha_newGene_377	15.4241	1.38213e-31	up		RE03924	-1.7342	4.13488e-05	down		gene-Aco10674	2.2207	2.17922e-07	up		evm.TU.Hic_asm_2.165	1.1285	0.00610672	up
Chrysaora_quinquecirrha_newGene_3286	15.6678	1.39763e-31	up		RE13796	-1.2516	4.1436e-05	down		gene-Aco09418	3.6197	2.18555e-07	up		evm.TU.Hic_asm_1.881	1.0344	0.00626219	up
Chrysaora_quinquecirrha_newGene_5621	15.3719	1.42973e-31	up		RE07195	-1.3289	4.3822e-05	down		gene-Aco21520	2.9662	2.24786e-07	up		Turritopsis_rubra_newGene_517	1.5369	0.00641392	up
Chrysaora_quinquecirrha_newGene_11215	15.4261	1.45696e-31	up		Rhopilema_esculentum_newGene_2662	-2.5776	4.38234e-05	down		gene-Aco24475	1.9404	2.25828e-07	up		evm.TU.Hic_asm_12.764	1.2804	0.00664567	up
Chrysaora_quinquecirrha_newGene_2028	15.4344	1.50246e-31	up		RE09375	-1.682	4.49639e-05	down		gene-Aco01995	4.7941	2.25951e-07	up		evm.TU.Hic_asm_5.500	2.9048	0.0067048	up
Chrysaora_quinquecirrha_newGene_3137	15.3742	1.53455e-31	up		RE11441	-1.7821	4.51486e-05	down		Aurelia_coerulea_newGene_1070	10.4331	2.3097e-07	up		evm.TU.Hic_asm_4.1044	1.6053	0.0067048	up
Chrysaora_quinquecirrha_newGene_9367	15.397	1.59394e-31	up		RE00108	-1.4955	4.79894e-05	down		gene-Aco16842	2.239	2.3233e-07	up		evm.TU.Hic_asm_13.198	1.9076	0.00676199	up
Chrysaora_quinquecirrha_newGene_790	17.4928	1.6581e-31	up		RE16977	-1.1115	5.0017e-05	down		Aurelia_coerulea_newGene_4098	10.42	2.38878e-07	up		Turritopsis_rubra_newGene_6676	8.2644	0.00711704	up
Chrysaora_quinquecirrha_newGene_7809	15.3727	1.70261e-31	up		Rhopilema_esculentum_newGene_4112	-1.0209	5.40583e-05	down		gene-Aco01994	2.1646	2.44633e-07	up		Turritopsis_rubra_newGene_7203	2.231	0.00744668	up
Chrysaora_quinquecirrha_newGene_797	15.3536	1.70509e-31	up		RE13331	-1.8823	5.54058e-05	down		gene-Aco21647	2.2439	2.48489e-07	up		evm.TU.Hic_asm_11.772	1.5473	0.00749602	up
Chrysaora_quinquecirrha_newGene_10200	15.4661	1.71069e-31	up		RE12293	-1.3388	5.62023e-05	down		gene-Aco06649	3.6167	2.49211e-07	up		evm.TU.Hic_asm_2.842	2.067	0.00759114	up
Chrysaora_quinquecirrha_newGene_6433	15.3608	1.74533e-31	up		RE01902	-1.4594	5.86627e-05	down		gene-Aco04570	1.9936	2.54723e-07	up		Turritopsis_rubra_newGene_5562	8.2046	0.00762073	up
Chrysaora_quinquecirrha_newGene_3162	1.7509	1.76309e-31	up		RE11955	-1.3064	6.66478e-05	down		Aurelia_coerulea_newGene_2712	5.8558	2.61762e-07	up		evm.TU.Hic_asm_3.792	1.0238	0.00800754	up
Chrysaora_quinquecirrha_newGene_1979	15.3439	1.78436e-31	up		RE13329	-1.9393	6.77679e-05	down		gene-Aco14040	2.1522	2.62894e-07	up		evm.TU.Hic_asm_3.1163	1.1061	0.00801619	up
Chrysaora_quinquecirrha_newGene_10751	15.3605	1.87565e-31	up		RE12496	-1.9031	7.23962e-05	down		gene-Aco16834	2.7761	2.65335e-07	up		evm.TU.Hic_asm_11.929	1.3665	0.00832023	up
Chrysaora_quinquecirrha_newGene_5673	15.411	1.88511e-31	up		Rhopilema_esculentum_newGene_4788	-1.1579	7.47196e-05	down		gene-Aco12046	1.8106	2.69602e-07	up		Turritopsis_rubra_newGene_6638	3.4703	0.00862609	up
Chrysaora_quinquecirrha_newGene_1766	15.4998	2.09455e-31	up		RE03910	-1.1413	7.80513e-05	down		gene-Aco03690	2.425	2.75301e-07	up		evm.TU.Hic_asm_7.241	1.9055	0.00865643	up
Chrysaora_quinquecirrha_newGene_828	15.3482	2.15386e-31	up		RE10210	-1.0638	9.7048e-05	down		gene-Aco26609	4.203	2.77239e-07	up		Turritopsis_rubra_newGene_6306	2.4259	0.00892511	up
evm.TU.scaffold116.10991	2.2028	2.26814e-31	up		RE15296	-1.0083	0.000101124	down		Aurelia_coerulea_newGene_6439	11.1721	2.80221e-07	up		Turritopsis_rubra_newGene_5601	3.7304	0.00898998	up
evm.TU.scaffold31.9074	1.5532	2.3737e-31	up		Rhopilema_esculentum_newGene_1098	-1.336	0.000102627	down		gene-Aco00483	2.8996	2.83133e-07	up		evm.TU.Hic_asm_7.1029	1.4021	0.00911631	up
Chrysaora_quinquecirrha_newGene_3695	15.4835	2.37927e-31	up		RE10589	-1.117	0.000134726	down		gene-Aco06453	3.1768	2.88942e-07	up		evm.TU.Hic_asm_9.1183	3.6336	0.00926832	up
Chrysaora_quinquecirrha_newGene_1032	15.7264	2.56948e-31	up		RE11872	-1.1909	0.00013978	down		gene-Aco16473	3.3668	2.91496e-07	up		evm.TU.Hic_asm_10.211	1.4085	0.00929842	up
Chrysaora_quinquecirrha_newGene_9911	10.0584	2.61769e-31	up		RE05975	-1.9598	0.000147329	down		gene-Aco07236	2.5852	2.94545e-07	up		evm.TU.Hic_asm_13.808	1.4886	0.00945172	up
Chrysaora_quinquecirrha_newGene_5702	15.3318	2.62004e-31	up		RE02269	-1.1304	0.000150082	down		gene-Aco16189	2.9961	2.94779e-07	up		Turritopsis_rubra_newGene_2912	1.7471	0.00982046	up
Chrysaora_quinquecirrha_newGene_1971	2.5155	2.68111e-31	up		RE07225	-2.3588	0.000156398	down		gene-Aco15838	5.1699	2.96426e-07	up		evm.TU.Hic_asm_10.1083	-3.3933	5.03169e-92	down
Chrysaora_quinquecirrha_newGene_7838	15.2996	3.16902e-31	up		RE00068	-1.6422	0.000157367	down		gene-Aco03453	2.9298	2.96426e-07	up		evm.TU.Hic_asm_8.185	-3.6234	3.93161e-64	down
Chrysaora_quinquecirrha_newGene_2567	15.3608	3.2015e-31	up		RE15894	-1.3945	0.000157384	down		gene-Aco07065	2.9549	2.96976e-07	up		evm.TU.Hic_asm_6.1031	-4.4992	5.94859e-48	down
Chrysaora_quinquecirrha_newGene_1355	2.4942	3.3651e-31	up		RE11643	-1.288	0.000158968	down		gene-Aco16679	2.9943	2.98428e-07	up		evm.TU.Hic_asm_6.1107	-4.8918	5.52506e-44	down
Chrysaora_quinquecirrha_newGene_19	1.6381	3.37926e-31	up		RE07693	-1.8466	0.000161456	down		gene-Aco15758	2.4829	2.9889e-07	up		evm.TU.Hic_asm_8.1030	-4.046	7.8905e-42	down
Chrysaora_quinquecirrha_newGene_7007	18.914	3.50567e-31	up		RE12286	-1.5016	0.000162412	down		gene-Aco31139	1.7419	2.99153e-07	up		evm.TU.Hic_asm_3.734	-2.6021	1.2015e-41	down
Chrysaora_quinquecirrha_newGene_5643	7.3442	3.66244e-31	up		RE08294	-1.0944	0.000164108	down		Aurelia_coerulea_newGene_1248	10.4538	3.02133e-07	up		Turritopsis_rubra_newGene_1353	-4.8831	1.87993e-41	down
Chrysaora_quinquecirrha_newGene_1573	15.2736	3.74047e-31	up		RE01788	-2.3012	0.000166805	down		gene-Aco00132	2.5657	3.03449e-07	up		evm.TU.Hic_asm_6.883	-4.0495	1.46191e-40	down
Chrysaora_quinquecirrha_newGene_4772	15.2673	4.049e-31	up		RE10505	-1.7127	0.000174725	down		gene-Aco00912	3.9848	3.03754e-07	up		evm.TU.Hic_asm_12.900	-3.3475	6.07043e-39	down
Chrysaora_quinquecirrha_newGene_8420	5.0663	4.05171e-31	up		RE00807	-1.2421	0.00017931	down		gene-Aco05918	2.1327	3.0535e-07	up		evm.TU.Hic_asm_12.575	-5.1021	4.44669e-38	down
Chrysaora_quinquecirrha_newGene_5642	15.2831	4.12846e-31	up		RE00948	-1.0947	0.000204294	down		gene-Aco06518	4.472	3.0757e-07	up		evm.TU.Hic_asm_13.317	-4.129	1.62664e-37	down
Chrysaora_quinquecirrha_newGene_4402	4.1473	4.30504e-31	up		RE06731	-1.1937	0.00022005	down		gene-Aco08660	1.8318	3.08977e-07	up		evm.TU.Hic_asm_14.639	-2.2998	1.85346e-36	down
Chrysaora_quinquecirrha_newGene_6889	15.3112	4.51002e-31	up		RE16008	-1.9074	0.000222733	down		Aurelia_coerulea_newGene_1477	10.2288	3.182e-07	up		evm.TU.Hic_asm_9.566	-2.5038	2.07728e-36	down
Chrysaora_quinquecirrha_newGene_3731	15.37	4.52234e-31	up		RE12907	-1.3518	0.000258351	down		gene-Aco03646	2.2597	3.21447e-07	up		evm.TU.Hic_asm_9.340	-2.4336	2.1674e-35	down
Chrysaora_quinquecirrha_newGene_7322	15.3485	4.52936e-31	up		RE05343	-2.0345	0.000265122	down		gene-Aco10191	2.7257	3.23585e-07	up		evm.TU.Hic_asm_0.606	-2.3935	5.56816e-35	down
Chrysaora_quinquecirrha_newGene_5631	4.1579	4.76741e-31	up		RE10565	-1.4318	0.000280693	down		Aurelia_coerulea_newGene_1162	5.0015	3.27587e-07	up		evm.TU.Hic_asm_13.989	-5.2532	5.53515e-34	down
Chrysaora_quinquecirrha_newGene_5058	15.2717	4.87633e-31	up		RE11647	-1.1863	0.000287414	down		gene-Aco02106	2.0515	3.29057e-07	up		evm.TU.Hic_asm_7.1070	-3.4388	1.47918e-33	down
Chrysaora_quinquecirrha_newGene_5240	15.3561	4.88743e-31	up		RE06563	-1.4496	0.000288984	down		gene-Aco12145	3.017	3.30977e-07	up		evm.TU.Hic_asm_7.1492	-4.5086	3.72495e-32	down
Chrysaora_quinquecirrha_newGene_8550	15.305	4.98879e-31	up		Rhopilema_esculentum_newGene_747	-1.0094	0.000298495	down		gene-Aco14072	2.5458	3.32862e-07	up		evm.TU.Hic_asm_10.496	-5.225	5.11099e-32	down
Chrysaora_quinquecirrha_newGene_4164	15.2544	5.02941e-31	up		Rhopilema_esculentum_newGene_3625	-1.0629	0.000299991	down		gene-Aco26656	1.8555	3.37124e-07	up		Turritopsis_rubra_newGene_6319	-3.7806	1.86527e-31	down
Chrysaora_quinquecirrha_newGene_11439	15.559	5.23399e-31	up		RE01279	-1.7758	0.00030124	down		gene-Aco19808	3.6265	3.41762e-07	up		evm.TU.Hic_asm_8.1060	-4.0536	2.68225e-31	down
evm.TU.scaffold118.372	4.3145	5.26996e-31	up		RE13161	-8.7566	0.000310511	down		gene-Aco14563	2.5954	3.57566e-07	up		evm.TU.Hic_asm_8.859	-4.9974	2.7475e-31	down
Chrysaora_quinquecirrha_newGene_10943	15.2496	5.40279e-31	up		RE14927	-1.0184	0.000321835	down		gene-Aco06311	2.212	3.6761e-07	up		evm.TU.Hic_asm_4.269	-2.0249	4.97558e-31	down
Chrysaora_quinquecirrha_newGene_834	20.1021	6.2629e-31	up		RE16760	-1.296	0.000339604	down		gene-Aco13998	2.1776	3.67833e-07	up		evm.TU.Hic_asm_14.168	-2.2445	6.37979e-31	down
Chrysaora_quinquecirrha_newGene_7195	15.4815	6.50557e-31	up		RE12914	-1.4621	0.000339663	down		gene-Aco31073	1.9792	3.68735e-07	up		evm.TU.Hic_asm_8.254	-2.5136	1.86716e-30	down
Chrysaora_quinquecirrha_newGene_8319	15.2551	6.94329e-31	up		RE03338	-1.7672	0.000340547	down		gene-Aco04914	6.7599	3.73149e-07	up		evm.TU.Hic_asm_1.569	-4.9598	4.62462e-30	down
Chrysaora_quinquecirrha_newGene_8947	9.9498	7.07554e-31	up		RE06584	-1.6071	0.000343901	down		gene-Aco20790	2.0113	3.82527e-07	up		evm.TU.Hic_asm_0.43	-3.9414	6.96277e-30	down
Chrysaora_quinquecirrha_newGene_2433	15.2189	7.59685e-31	up		RE06122	-1.111	0.000345965	down		gene-Aco27979	2.0312	3.8603e-07	up		evm.TU.Hic_asm_3.184	-2.4472	7.29909e-30	down
Chrysaora_quinquecirrha_newGene_82	15.2899	7.68097e-31	up		RE12296	-1.1536	0.000352398	down		Aurelia_coerulea_newGene_4590	10.2586	3.90436e-07	up		evm.TU.Hic_asm_5.708	-3.1457	8.64655e-30	down
Chrysaora_quinquecirrha_newGene_6122	15.4174	7.75832e-31	up		RE14519	-1.2236	0.000370574	down		gene-Aco07429	1.9648	3.90716e-07	up		evm.TU.Hic_asm_8.161	-3.1124	1.38587e-29	down
Chrysaora_quinquecirrha_newGene_4680	7.9003	8.15263e-31	up		RE11539	-1.8329	0.00037193	down		gene-Aco11778	2.9043	3.93019e-07	up		evm.TU.Hic_asm_14.228	-4.0683	1.49281e-29	down
Chrysaora_quinquecirrha_newGene_9391	15.2006	8.2361e-31	up		RE13190	-1.0213	0.000381359	down		gene-Aco02306	1.7942	3.93423e-07	up		evm.TU.Hic_asm_4.337	-3.6403	1.73346e-29	down
Chrysaora_quinquecirrha_newGene_11447	15.2122	8.68412e-31	up		RE11048	-1.2486	0.000387816	down		gene-Aco05956	2.3176	3.94497e-07	up		evm.TU.Hic_asm_6.1088	-4.3149	2.22332e-29	down
Chrysaora_quinquecirrha_newGene_9422	5.5935	8.83898e-31	up		RE08279	-1.0491	0.000392454	down		gene-Aco08164	1.6405	4.02455e-07	up		evm.TU.Hic_asm_7.1493	-4.4135	2.76025e-29	down
Chrysaora_quinquecirrha_newGene_9791	15.1943	9.26852e-31	up		RE01182	-1.6034	0.000414923	down		gene-Aco00142	1.6883	4.0456e-07	up		evm.TU.Hic_asm_10.603	-2.6416	5.69176e-29	down
Chrysaora_quinquecirrha_newGene_3673	15.1983	9.34602e-31	up		RE06217	-1.4364	0.000424927	down		gene-Aco13385	3.7662	4.17204e-07	up		evm.TU.Hic_asm_0.806	-5.7966	1.51554e-28	down
Chrysaora_quinquecirrha_newGene_7381	15.2206	9.80165e-31	up		RE03194	-1.0169	0.000437698	down		gene-Aco10042	4.1407	4.1883e-07	up		evm.TU.Hic_asm_6.1349	-4.2049	1.9906e-28	down
Chrysaora_quinquecirrha_newGene_11579	15.1931	1.05852e-30	up		RE10306	-1.4057	0.000446633	down		gene-Aco09422	3.4142	4.22283e-07	up		evm.TU.Hic_asm_12.516	-3.205	2.89402e-28	down
Chrysaora_quinquecirrha_newGene_8105	15.3271	1.12009e-30	up		RE07926	-1.3821	0.000447166	down		gene-Aco05911	3.0204	4.25279e-07	up		evm.TU.Hic_asm_10.499	-4.6711	3.3835e-28	down
Chrysaora_quinquecirrha_newGene_9617	15.1716	1.14925e-30	up		RE13561	-1.9875	0.000497003	down		gene-Aco03374	3.9382	4.26298e-07	up		evm.TU.Hic_asm_6.844	-3.4041	7.53102e-28	down
Chrysaora_quinquecirrha_newGene_9939	15.2386	1.15858e-30	up		RE10697	-1.5291	0.000544809	down		gene-Aco15745	3.3297	4.29488e-07	up		evm.TU.Hic_asm_2.325	-3.4701	3.4601e-27	down
Chrysaora_quinquecirrha_newGene_5197	8.19	1.20242e-30	up		RE14772	-2.0819	0.000552652	down		gene-Aco17771	2.9538	4.30832e-07	up		evm.TU.Hic_asm_3.951	-4.6177	7.31204e-27	down
Chrysaora_quinquecirrha_newGene_11406	2.2224	1.20493e-30	up		RE10414	-1.47	0.000591121	down		Aurelia_coerulea_newGene_487	5.6521	4.30832e-07	up		evm.TU.Hic_asm_7.1153	-2.3889	9.92409e-27	down
Chrysaora_quinquecirrha_newGene_11028	6.2815	1.34293e-30	up		RE07765	-1.9827	0.000592277	down		gene-Aco12842	3.3327	4.32684e-07	up		Turritopsis_rubra_newGene_1524	-3.446	1.11917e-26	down
Chrysaora_quinquecirrha_newGene_7968	10.3222	1.36004e-30	up		RE09821	-1.0524	0.00061248	down		gene-Aco21314	1.904	4.37094e-07	up		evm.TU.Hic_asm_12.825	-3.9337	1.43896e-26	down
Chrysaora_quinquecirrha_newGene_9630	15.1589	1.37382e-30	up		RE03986	-1.5918	0.000617724	down		gene-Aco03381	2.2098	4.38443e-07	up		evm.TU.Hic_asm_13.468	-2.9691	2.55749e-26	down
Chrysaora_quinquecirrha_newGene_9593	8.6017	1.38381e-30	up		RE12620	-1.5907	0.000622849	down		gene-Aco20259	2.3275	4.41078e-07	up		evm.TU.Hic_asm_9.949	-3.8373	3.08787e-26	down
Chrysaora_quinquecirrha_newGene_11546	15.2092	1.45665e-30	up		RE17051	-1.3916	0.000641995	down		gene-Aco09666	2.6288	4.45044e-07	up		evm.TU.Hic_asm_3.171	-3.1859	5.5494e-26	down
evm.TU.scaffold148.2468	2.4052	1.46965e-30	up		RE01899	-1.1268	0.000643725	down		gene-Aco10259	2.3505	4.5218e-07	up		evm.TU.Hic_asm_14.62	-4.4684	5.81768e-26	down
Chrysaora_quinquecirrha_newGene_2278	15.285	1.48532e-30	up		RE04662	-2.1161	0.000688097	down		gene-Aco15945	4.5059	4.532e-07	up		evm.TU.Hic_asm_13.972	-4.2647	1.7025e-25	down
Chrysaora_quinquecirrha_newGene_1291	1.4845	1.58284e-30	up		Rhopilema_esculentum_newGene_4470	-1.6493	0.00071071	down		gene-Aco17901	2.4614	4.58487e-07	up		evm.TU.Hic_asm_11.680	-4.1868	2.23654e-25	down
Chrysaora_quinquecirrha_newGene_948	15.1899	1.59196e-30	up		RE17053	-1.2522	0.000735515	down		gene-Aco12954	2.6143	4.59994e-07	up		evm.TU.Hic_asm_7.988	-4.6123	2.24905e-25	down
evm.TU.scaffold19.4029	2.2193	1.61148e-30	up		RE03173	-1.273	0.000829076	down		gene-Aco16785	5.4095	4.6117e-07	up		evm.TU.Hic_asm_8.241	-4.6361	2.98158e-25	down
Chrysaora_quinquecirrha_newGene_7309	15.1701	1.64247e-30	up		RE00883	-1.7442	0.000886703	down		gene-Aco19494	3.3911	4.62831e-07	up		Turritopsis_rubra_newGene_5259	-3.2689	3.29004e-25	down
Chrysaora_quinquecirrha_newGene_949	7.1796	1.65671e-30	up		RE16441	-1.0336	0.000939319	down		gene-Aco04003	4.8898	4.6539e-07	up		evm.TU.Hic_asm_3.595	-4.065	3.41659e-25	down
Chrysaora_quinquecirrha_newGene_729	4.1621	1.7082e-30	up		RE12622	-1.428	0.000960529	down		gene-Aco19692	3.1448	4.6603e-07	up		evm.TU.Hic_asm_3.846	-2.823	6.26653e-25	down
Chrysaora_quinquecirrha_newGene_1682	3.6771	1.77123e-30	up		RE04375	-4.8924	0.000980113	down		gene-Aco08730	2.8536	4.71732e-07	up		evm.TU.Hic_asm_8.1041	-3.9738	6.51057e-25	down
Chrysaora_quinquecirrha_newGene_6704	15.1383	1.7936e-30	up		Rhopilema_esculentum_newGene_2701	-1.097	0.000980289	down		gene-Aco12851	2.2408	4.75775e-07	up		evm.TU.Hic_asm_8.417	-3.9442	6.98661e-25	down
Chrysaora_quinquecirrha_newGene_6021	15.1308	1.80423e-30	up		RE14693	-1.112	0.000980339	down		gene-Aco24582	4.2441	4.78475e-07	up		evm.TU.Hic_asm_10.995	-5.2431	7.24114e-25	down
Chrysaora_quinquecirrha_newGene_4583	15.2818	1.807e-30	up		RE11665	-1.3628	0.000984558	down		gene-Aco26752	1.8585	4.79188e-07	up		evm.TU.Hic_asm_5.671	-3.9712	7.6593e-25	down
Chrysaora_quinquecirrha_newGene_7225	15.1489	1.84725e-30	up		Rhopilema_esculentum_newGene_3042	-1.1415	0.00100334	down		gene-Aco14138	2.3529	4.81103e-07	up		evm.TU.Hic_asm_4.784	-4.4961	8.14119e-25	down
Chrysaora_quinquecirrha_newGene_4594	15.1748	1.84736e-30	up		RE00862	-1.2339	0.00100947	down		gene-Aco00488	2.3783	4.82189e-07	up		evm.TU.Hic_asm_8.1057	-2.2745	8.93421e-25	down
Chrysaora_quinquecirrha_newGene_1455	15.1746	1.96327e-30	up		RE13118	-1.3223	0.00103397	down		Aurelia_coerulea_newGene_2107	10.3554	4.87143e-07	up		evm.TU.Hic_asm_7.1069	-4.4356	1.0871e-24	down
Chrysaora_quinquecirrha_newGene_1796	15.1658	1.99859e-30	up		Rhopilema_esculentum_newGene_1248	-1.1031	0.00109873	down		gene-Aco30971	10.3247	4.94503e-07	up		evm.TU.Hic_asm_10.805	-4.5913	1.31629e-24	down
Chrysaora_quinquecirrha_newGene_3246	15.1147	2.33639e-30	up		RE06895	-1.219	0.00111633	down		Aurelia_coerulea_newGene_5845	10.9567	4.96205e-07	up		evm.TU.Hic_asm_12.68	-1.8452	1.43756e-24	down
Chrysaora_quinquecirrha_newGene_1563	15.1415	2.52657e-30	up		RE05405	-1.5457	0.0011604	down		gene-Aco00366	2.2127	5.03317e-07	up		evm.TU.Hic_asm_12.1024	-2.553	1.70918e-24	down
Chrysaora_quinquecirrha_newGene_5112	2.148	2.66163e-30	up		RE10892	-1.1893	0.00116772	down		gene-Aco05951	10.3961	5.06248e-07	up		evm.TU.Hic_asm_14.12	-4.6154	1.82213e-24	down
Chrysaora_quinquecirrha_newGene_2441	15.1358	2.84402e-30	up		RE00798	-1.443	0.00127001	down		gene-Aco09865	2.8415	5.15278e-07	up		evm.TU.Hic_asm_8.1182	-4.7005	1.97303e-24	down
Chrysaora_quinquecirrha_newGene_8596	15.0878	2.9591e-30	up		RE12692	-8.3219	0.00133767	down		gene-Aco24616	2.5473	5.17868e-07	up		evm.TU.Hic_asm_10.717	-2.4047	1.99312e-24	down
Chrysaora_quinquecirrha_newGene_4746	15.1267	3.14909e-30	up		RE12623	-1.5092	0.0013499	down		Aurelia_coerulea_newGene_7498	10.2228	5.2495e-07	up		evm.TU.Hic_asm_12.981	-2.2017	2.34514e-24	down
Chrysaora_quinquecirrha_newGene_2493	15.1284	3.2444e-30	up		RE01857	-1.7029	0.001403	down		Aurelia_coerulea_newGene_5142	4.8602	5.26692e-07	up		evm.TU.Hic_asm_10.606	-2.8149	2.98948e-24	down
Chrysaora_quinquecirrha_newGene_6867	15.1632	3.31421e-30	up		RE05307	-1.2624	0.00141326	down		gene-Aco11752	2.8515	5.2795e-07	up		evm.TU.Hic_asm_4.98	-2.4358	3.8483e-24	down
Chrysaora_quinquecirrha_newGene_10312	15.0902	3.52454e-30	up		RE05229	-1.085	0.0014135	down		gene-Aco22525	2.808	5.2795e-07	up		evm.TU.Hic_asm_6.365	-2.7412	4.3127e-24	down
Chrysaora_quinquecirrha_newGene_2099	15.1719	3.62639e-30	up		RE07330	-2.7286	0.00141584	down		Aurelia_coerulea_newGene_5082	10.2107	5.28469e-07	up		evm.TU.Hic_asm_0.364	-3.0914	5.30656e-24	down
Chrysaora_quinquecirrha_newGene_1435	2.2381	3.65257e-30	up		RE11653	-1.1651	0.00146537	down		gene-Aco28257	2.4789	5.29354e-07	up		evm.TU.Hic_asm_4.164	-3.4478	5.35547e-24	down
Chrysaora_quinquecirrha_newGene_9425	9.1014	3.77909e-30	up		RE14545	-1.1052	0.00148228	down		gene-Aco01948	2.7587	5.45466e-07	up		evm.TU.Hic_asm_7.268	-2.2716	5.71222e-24	down
Chrysaora_quinquecirrha_newGene_2698	3.1326	3.80451e-30	up		RE13756	-1.4024	0.0015134	down		gene-Aco16923	2.1221	5.46375e-07	up		evm.TU.Hic_asm_8.674	-4.2983	6.81276e-24	down
evm.TU.scaffold148.2470	1.9463	4.00864e-30	up		RE03286	-1.0942	0.00156479	down		gene-Aco22665	2.6554	5.47246e-07	up		evm.TU.Hic_asm_11.649	-1.9367	8.77312e-24	down
Chrysaora_quinquecirrha_newGene_3938	15.1928	4.09312e-30	up		RE09410	-1.7046	0.00160283	down		gene-Aco12890	1.6674	5.52941e-07	up		evm.TU.Hic_asm_5.318	-4.2353	1.32197e-23	down
Chrysaora_quinquecirrha_newGene_8009	15.1039	4.11939e-30	up		RE02253	-1.3712	0.00164575	down		gene-Aco00540	3.354	5.54171e-07	up		evm.TU.Hic_asm_12.493	-2.8796	2.14404e-23	down
Chrysaora_quinquecirrha_newGene_8771	8.5838	4.23159e-30	up		RE04661	-1.1945	0.00164575	down		gene-Aco16624	10.0735	5.62074e-07	up		evm.TU.Hic_asm_4.803	-2.9706	2.90907e-23	down
Chrysaora_quinquecirrha_newGene_7511	3.7922	4.47369e-30	up		RE17054	-1.4459	0.00175895	down		gene-Aco14471	3.1565	5.62602e-07	up		evm.TU.Hic_asm_8.1776	-3.8961	3.73457e-23	down
Chrysaora_quinquecirrha_newGene_5318	15.0769	4.62134e-30	up		RE06907	-1.0654	0.00182736	down		gene-Aco09939	2.3658	5.63553e-07	up		Turritopsis_rubra_newGene_145	-3.3442	3.91329e-23	down
Chrysaora_quinquecirrha_newGene_5019	2.4382	4.98472e-30	up		RE14698	-1.2852	0.00187597	down		gene-Aco13161	2.7304	5.81002e-07	up		evm.TU.Hic_asm_4.268	-2.5128	3.99821e-23	down
Chrysaora_quinquecirrha_newGene_4763	15.0639	5.48512e-30	up		RE03284	-1.6116	0.00187973	down		gene-Aco01890	2.3809	5.83818e-07	up		evm.TU.Hic_asm_10.59	-4.127	4.93962e-23	down
Chrysaora_quinquecirrha_newGene_1260	4.2194	5.54235e-30	up		RE13848	-1.0165	0.00188269	down		gene-Aco11887	2.6978	5.85477e-07	up		evm.TU.Hic_asm_4.740	-2.6363	5.23065e-23	down
evm.TU.scaffold194.10079	1.4313	5.64544e-30	up		RE11848	-1.0911	0.0019329	down		gene-Aco04998	10.2467	5.89982e-07	up		evm.TU.Hic_asm_2.903	-3.165	7.44931e-23	down
Chrysaora_quinquecirrha_newGene_10729	15.0508	5.78526e-30	up		RE08571	-1.3509	0.00199018	down		gene-Aco14782	3.5972	5.91292e-07	up		evm.TU.Hic_asm_3.1096	-4.9397	8.80718e-23	down
Chrysaora_quinquecirrha_newGene_6049	7.5097	6.5625e-30	up		RE00797	-1.6876	0.00205544	down		gene-Aco04129	2.4209	5.99795e-07	up		evm.TU.Hic_asm_8.1745	-2.2379	9.40436e-23	down
Chrysaora_quinquecirrha_newGene_6980	15.0742	6.71078e-30	up		RE16145	-1.0234	0.00209416	down		gene-Aco14315	2.0764	6.05555e-07	up		evm.TU.Hic_asm_6.1063	-3.1938	1.44411e-22	down
Chrysaora_quinquecirrha_newGene_2331	15.0597	6.95867e-30	up		RE11278	-1.7966	0.00209967	down		gene-Aco00205	2.1892	6.07298e-07	up		evm.TU.Hic_asm_12.361	-2.8172	1.59581e-22	down
Chrysaora_quinquecirrha_newGene_11193	15.2318	7.03834e-30	up		Rhopilema_esculentum_newGene_3098	-8.2877	0.00212441	down		gene-Aco00307	2.5343	6.07493e-07	up		evm.TU.Hic_asm_9.1037	-2.6243	1.59581e-22	down
Chrysaora_quinquecirrha_newGene_2877	15.0364	7.19748e-30	up		RE12495	-1.2004	0.00219946	down		gene-Aco02802	2.2853	6.0751e-07	up		evm.TU.Hic_asm_11.1148	-3.0273	2.29006e-22	down
Chrysaora_quinquecirrha_newGene_3544	15.0147	7.20273e-30	up		RE02745	-1.113	0.00229701	down		gene-Aco02546	1.7528	6.2275e-07	up		evm.TU.Hic_asm_4.498	-4.8454	2.8296e-22	down
Chrysaora_quinquecirrha_newGene_225	15.0754	7.32703e-30	up		RE10088	-1.2322	0.00253335	down		gene-Aco06513	2.571	6.24932e-07	up		evm.TU.Hic_asm_13.268	-4.4038	3.20215e-22	down
Chrysaora_quinquecirrha_newGene_6029	15.0293	7.51038e-30	up		RE13160	-8.2877	0.00253353	down		gene-Aco14393	2.5891	6.28476e-07	up		evm.TU.Hic_asm_12.203	-3.7577	6.09513e-22	down
Chrysaora_quinquecirrha_newGene_4110	3.2522	7.56855e-30	up		RE05977	-1.762	0.00265331	down		gene-Aco07345	1.9485	6.32211e-07	up		evm.TU.Hic_asm_9.377	-2.8651	7.34689e-22	down
Chrysaora_quinquecirrha_newGene_8617	15.0473	8.3478e-30	up		RE13933	-2.2246	0.00282847	down		gene-Aco08105	2.9359	6.41643e-07	up		evm.TU.Hic_asm_13.248	-4.1219	7.76831e-22	down
Chrysaora_quinquecirrha_newGene_8614	6.7833	8.42933e-30	up		RE10162	-1.1745	0.00283308	down		gene-Aco06118	1.6096	6.55805e-07	up		evm.TU.Hic_asm_6.98	-4.527	8.11533e-22	down
Chrysaora_quinquecirrha_newGene_7574	6.4107	9.49299e-30	up		RE12830	-1.2774	0.00286791	down		gene-Aco12924	2.854	6.56577e-07	up		evm.TU.Hic_asm_3.1004	-2.5346	9.694e-22	down
Chrysaora_quinquecirrha_newGene_1097	15.0056	9.96507e-30	up		RE15222	-4.1938	0.00288409	down		gene-Aco22749	1.9181	6.58005e-07	up		evm.TU.Hic_asm_14.390	-6.3552	9.97885e-22	down
Chrysaora_quinquecirrha_newGene_5153	14.9776	1.02754e-29	up		Rhopilema_esculentum_newGene_3326	-1.5579	0.00293649	down		gene-Aco22436	3.1524	6.59311e-07	up		evm.TU.Hic_asm_12.911	-2.619	1.12406e-21	down
Chrysaora_quinquecirrha_newGene_10684	15.031	1.103e-29	up		RE09411	-1.6958	0.00293649	down		gene-Aco19723	2.3318	6.59544e-07	up		evm.TU.Hic_asm_14.155	-3.5339	1.21323e-21	down
Chrysaora_quinquecirrha_newGene_7935	15.0908	1.14349e-29	up		RE04007	-1.3899	0.00296881	down		gene-Aco03945	2.2657	6.60022e-07	up		evm.TU.Hic_asm_6.627	-1.6542	1.25692e-21	down
Chrysaora_quinquecirrha_newGene_6285	15.0531	1.1918e-29	up		RE13993	-1.0952	0.0030393	down		gene-Aco00181	6.0722	6.60506e-07	up		evm.TU.Hic_asm_11.755	-4.2456	1.51292e-21	down
Chrysaora_quinquecirrha_newGene_7815	15.2564	1.2544e-29	up		RE09390	-1.2192	0.00304982	down		gene-Aco13321	4.3207	6.70213e-07	up		evm.TU.Hic_asm_5.619	-4.6293	1.54763e-21	down
Chrysaora_quinquecirrha_newGene_4113	3.524	1.31022e-29	up		RE00544	-1.3943	0.00310706	down		gene-Aco00423	2.3379	6.7167e-07	up		evm.TU.Hic_asm_12.518	-3.9804	3.56006e-21	down
Chrysaora_quinquecirrha_newGene_8125	15.042	1.31399e-29	up		RE16706	-1.2854	0.00319614	down		gene-Aco19832	4.5847	6.82771e-07	up		evm.TU.Hic_asm_7.259	-3.0017	3.8246e-21	down
Chrysaora_quinquecirrha_newGene_5063	15.1616	1.31721e-29	up		RE04680	-1.0511	0.00319968	down		Aurelia_coerulea_newGene_7041	10.6257	6.82854e-07	up		evm.TU.Hic_asm_2.765	-3.0192	3.98424e-21	down
Chrysaora_quinquecirrha_newGene_8469	15.0375	1.33491e-29	up		RE03280	-1.2549	0.00322559	down		gene-Aco05221	5.3285	6.84923e-07	up		evm.TU.Hic_asm_14.546	-3.7867	4.18815e-21	down
Chrysaora_quinquecirrha_newGene_5383	2.9048	1.38036e-29	up		RE02112	-1.164	0.00339703	down		gene-Aco08512	5.2224	6.89776e-07	up		Turritopsis_rubra_newGene_1530	-3.8885	5.40486e-21	down
Chrysaora_quinquecirrha_newGene_9812	9.5008	1.4255e-29	up		RE10164	-1.3679	0.00341046	down		gene-Aco29265	3.3942	6.98011e-07	up		evm.TU.Hic_asm_8.252	-2.9234	6.00616e-21	down
Chrysaora_quinquecirrha_newGene_5720	14.9688	1.47905e-29	up		RE07006	-1.384	0.00342355	down		gene-Aco01074	5.4194	7.0769e-07	up		evm.TU.Hic_asm_8.1575	-2.1825	7.46241e-21	down
Chrysaora_quinquecirrha_newGene_4800	14.9899	1.47905e-29	up		RE05567	-1.2368	0.00366231	down		Aurelia_coerulea_newGene_1446	9.3253	7.19155e-07	up		evm.TU.Hic_asm_7.627	-1.9062	8.24766e-21	down
Chrysaora_quinquecirrha_newGene_6407	15.0668	1.49361e-29	up		RE16804	-1.0828	0.00402283	down		gene-Aco15617	2.7414	7.34295e-07	up		evm.TU.Hic_asm_3.294	-2.2901	8.99551e-21	down
Chrysaora_quinquecirrha_newGene_9935	14.9613	1.54046e-29	up		RE12215	-1.285	0.0041179	down		gene-Aco09682	2.0683	7.40294e-07	up		evm.TU.Hic_asm_14.722	-5.0172	9.11952e-21	down
Chrysaora_quinquecirrha_newGene_4392	15.0249	1.54497e-29	up		RE05737	-1.3892	0.00441571	down		gene-Aco12827	4.0103	7.45558e-07	up		evm.TU.Hic_asm_9.1094	-3.7367	1.08364e-20	down
Chrysaora_quinquecirrha_newGene_566	15.0853	1.59195e-29	up		RE05758	-1.0391	0.0044201	down		Aurelia_coerulea_newGene_4176	10.4147	7.50695e-07	up		evm.TU.Hic_asm_12.693	-5.0918	1.08808e-20	down
Chrysaora_quinquecirrha_newGene_11522	8.5511	1.69174e-29	up		Rhopilema_esculentum_newGene_2003	-3.0916	0.0044775	down		gene-Aco15765	3.784	7.50977e-07	up		evm.TU.Hic_asm_5.594	-3.6245	1.23231e-20	down
Chrysaora_quinquecirrha_newGene_137	15.0458	1.71559e-29	up		Rhopilema_esculentum_newGene_3721	-1.3915	0.00449753	down		gene-Aco00493	1.8197	7.53636e-07	up		evm.TU.Hic_asm_12.1025	-2.5051	1.55775e-20	down
Chrysaora_quinquecirrha_newGene_8040	5.5832	1.82447e-29	up		RE03021	-8.3106	0.00449986	down		gene-Aco26261	1.6397	7.56477e-07	up		evm.TU.Hic_asm_6.1312	-2.4305	2.42796e-20	down
Chrysaora_quinquecirrha_newGene_5745	2.3021	2.08474e-29	up		RE13588	-1.1422	0.00453983	down		gene-Aco31134	1.9985	7.73431e-07	up		evm.TU.Hic_asm_12.32	-2.2589	2.5274e-20	down
Chrysaora_quinquecirrha_newGene_1182	14.9443	2.08687e-29	up		Rhopilema_esculentum_newGene_4909	-1.1798	0.00472497	down		gene-Aco08043	4.0458	7.75303e-07	up		evm.TU.Hic_asm_13.89	-4.251	2.79807e-20	down
Chrysaora_quinquecirrha_newGene_346	14.9419	2.11297e-29	up		Rhopilema_esculentum_newGene_847	-1.5986	0.0049084	down		gene-Aco29012	3.1006	7.82641e-07	up		Turritopsis_rubra_newGene_5260	-2.9558	3.5967e-20	down
Chrysaora_quinquecirrha_newGene_3208	14.9601	2.17968e-29	up		RE03283	-1.1864	0.00502892	down		gene-Aco08844	1.4467	7.92719e-07	up		evm.TU.Hic_asm_4.1095	-3.3762	3.65346e-20	down
Chrysaora_quinquecirrha_newGene_7281	6.3528	2.25594e-29	up		RE13124	-1.4688	0.00515433	down		gene-Aco11663	4.9084	7.94808e-07	up		evm.TU.Hic_asm_9.358	-1.8919	3.77339e-20	down
Chrysaora_quinquecirrha_newGene_7656	14.9167	2.37868e-29	up		RE02075	-1.4899	0.00520245	down		gene-Aco05897	3.4219	8.07276e-07	up		evm.TU.Hic_asm_7.1444	-3.5774	3.88596e-20	down
Chrysaora_quinquecirrha_newGene_3333	4.1933	2.38445e-29	up		RE11855	-1.0839	0.00520995	down		gene-Aco25062	1.8676	8.10698e-07	up		evm.TU.Hic_asm_7.411	-2.9214	4.37959e-20	down
Chrysaora_quinquecirrha_newGene_5650	14.9109	2.44488e-29	up		RE15419	-1.3716	0.00534435	down		gene-Aco27931	2.7367	8.14969e-07	up		evm.TU.Hic_asm_12.582	-4.4297	4.50149e-20	down
Chrysaora_quinquecirrha_newGene_1070	11.5821	2.45051e-29	up		RE09699	-1.033	0.00543922	down		gene-Aco15979	10.2732	8.2012e-07	up		evm.TU.Hic_asm_5.525	-4.5627	4.68077e-20	down
Chrysaora_quinquecirrha_newGene_10687	15.0188	2.45661e-29	up		RE13696	-1.7488	0.00572417	down		gene-Aco21804	1.7867	8.25575e-07	up		evm.TU.Hic_asm_6.798	-1.6358	5.13584e-20	down
Chrysaora_quinquecirrha_newGene_7224	15.0415	2.54465e-29	up		RE00899	-1.8234	0.00575999	down		gene-Aco21654	2.7811	8.41989e-07	up		evm.TU.Hic_asm_5.414	-1.8873	5.45656e-20	down
Chrysaora_quinquecirrha_newGene_1101	14.9348	2.57173e-29	up		RE03172	-1.6361	0.00576719	down		gene-Aco26014	2.0636	8.44789e-07	up		evm.TU.Hic_asm_11.198	-13.2721	6.39805e-20	down
Chrysaora_quinquecirrha_newGene_9668	14.9428	2.64655e-29	up		RE08627	-1.4624	0.00606646	down		Aurelia_coerulea_newGene_1621	10.6773	8.48622e-07	up		evm.TU.Hic_asm_6.971	-4.0255	7.0456e-20	down
Chrysaora_quinquecirrha_newGene_6412	14.9757	2.71928e-29	up		RE02406	-1.2502	0.00613875	down		Aurelia_coerulea_newGene_2560	4.7793	8.60965e-07	up		evm.TU.Hic_asm_9.1034	-13.0596	8.06275e-20	down
Chrysaora_quinquecirrha_newGene_10609	14.9641	2.83461e-29	up		RE11557	-1.3189	0.00616266	down		gene-Aco09904	3.017	8.65903e-07	up		evm.TU.Hic_asm_7.1110	-3.8426	1.01784e-19	down
Chrysaora_quinquecirrha_newGene_1380	2.7386	2.89492e-29	up		RE02109	-1.0145	0.00621062	down		gene-Aco11777	2.4904	8.77627e-07	up		evm.TU.Hic_asm_8.132	-1.97	1.03208e-19	down
Chrysaora_quinquecirrha_newGene_5181	3.9519	3.04426e-29	up		Rhopilema_esculentum_newGene_2988	-1.3856	0.00643647	down		gene-Aco07166	2.848	8.79202e-07	up		evm.TU.Hic_asm_9.338	-3.0842	1.09414e-19	down
Chrysaora_quinquecirrha_newGene_1763	8.9858	3.1941e-29	up		RE14712	-1.6064	0.00646814	down		gene-Aco27863	2.0309	8.86678e-07	up		evm.TU.Hic_asm_8.1337	-2.4802	1.11329e-19	down
Chrysaora_quinquecirrha_newGene_607	14.9466	3.20833e-29	up		RE11163	-1.1054	0.00646814	down		gene-Aco06385	5.1889	8.92668e-07	up		evm.TU.Hic_asm_12.988	-1.8034	1.3094e-19	down
Chrysaora_quinquecirrha_newGene_1155	14.9232	3.43055e-29	up		RE00983	-1.3719	0.00670088	down		gene-Aco00681	1.6901	8.96778e-07	up		evm.TU.Hic_asm_6.1336	-1.8879	1.38757e-19	down
Chrysaora_quinquecirrha_newGene_8537	3.2073	3.47728e-29	up		RE05203	-1.1271	0.00679006	down		Aurelia_coerulea_newGene_2561	8.198	9.00216e-07	up		evm.TU.Hic_asm_14.319	-2.682	2.29952e-19	down
Chrysaora_quinquecirrha_newGene_10694	15.3962	3.50636e-29	up		RE02758	-1.9312	0.00682251	down		Aurelia_coerulea_newGene_6615	10.0224	9.00344e-07	up		evm.TU.Hic_asm_7.604	-2.7431	2.34044e-19	down
Chrysaora_quinquecirrha_newGene_4081	2.9851	3.51144e-29	up		RE03367	-1.5506	0.00692717	down		gene-Aco14212	2.2419	9.00344e-07	up		evm.TU.Hic_asm_7.523	-3.8008	2.49234e-19	down
Chrysaora_quinquecirrha_newGene_9748	14.9153	3.534e-29	up		RE01955	-1.0673	0.00703924	down		gene-Aco01816	6.1516	9.15832e-07	up		evm.TU.Hic_asm_6.645	-5.9322	3.45879e-19	down
Chrysaora_quinquecirrha_newGene_6911	14.9439	3.6581e-29	up		RE10108	-1.0611	0.00711678	down		gene-Aco07701	2.4494	9.26451e-07	up		Turritopsis_rubra_newGene_556	-4.3839	3.87747e-19	down
Chrysaora_quinquecirrha_newGene_10262	14.8708	3.68695e-29	up		RE05995	-1.1519	0.00714487	down		gene-Aco00202	2.7107	9.28704e-07	up		evm.TU.Hic_asm_12.989	-2.5558	4.11057e-19	down
Chrysaora_quinquecirrha_newGene_10557	3.8451	3.69816e-29	up		Rhopilema_esculentum_newGene_5309	-2.6063	0.00721295	down		gene-Aco12069	1.8397	9.30526e-07	up		evm.TU.Hic_asm_12.906	-3.3135	4.17138e-19	down
Chrysaora_quinquecirrha_newGene_4977	14.9893	3.71377e-29	up		RE11094	-1.0314	0.00721853	down		gene-Aco22105	10.1066	9.50187e-07	up		evm.TU.Hic_asm_7.643	-4.8147	4.60946e-19	down
Chrysaora_quinquecirrha_newGene_4919	14.941	3.72687e-29	up		Rhopilema_esculentum_newGene_1453	-1.1108	0.00741176	down		gene-Aco11677	2.2297	9.51252e-07	up		evm.TU.Hic_asm_9.1035	-2.691	4.66497e-19	down
Chrysaora_quinquecirrha_newGene_3214	14.8955	3.85295e-29	up		RE10127	-2.2414	0.00797581	down		gene-Aco14058	2.5998	9.54151e-07	up		evm.TU.Hic_asm_9.185	-4.9318	5.35808e-19	down
Chrysaora_quinquecirrha_newGene_91	5.5519	3.86118e-29	up		Rhopilema_esculentum_newGene_2063	-1.5021	0.0081329	down		gene-Aco00408	3.7366	9.65019e-07	up		evm.TU.Hic_asm_8.73	-3.0112	5.50423e-19	down
Chrysaora_quinquecirrha_newGene_9291	14.9308	4.10481e-29	up		RE15285	-1.0244	0.00847956	down		gene-Aco04535	5.5008	9.69086e-07	up		evm.TU.Hic_asm_3.656	-2.0781	5.97492e-19	down
Chrysaora_quinquecirrha_newGene_9615	14.9025	4.38641e-29	up		RE12655	-1.1275	0.00862966	down		gene-Aco19827	2.3385	9.80868e-07	up		evm.TU.Hic_asm_12.1001	-4.1771	6.06596e-19	down
Chrysaora_quinquecirrha_newGene_11422	14.887	4.50215e-29	up		RE11629	-1.6504	0.0091718	down		gene-Aco28208	4.0278	9.85614e-07	up		evm.TU.Hic_asm_11.919	-2.7086	6.13857e-19	down
Chrysaora_quinquecirrha_newGene_5928	14.8813	4.72486e-29	up		Rhopilema_esculentum_newGene_701	-1.1845	0.00940744	down		gene-Aco29161	3.7263	1.00597e-06	up		evm.TU.Hic_asm_8.1690	-3.0597	6.36922e-19	down
Chrysaora_quinquecirrha_newGene_10632	14.8771	4.78709e-29	up		RE07254	-1.1562	0.00954877	down		gene-Aco04984	10.584	1.01199e-06	up		evm.TU.Hic_asm_9.872	-2.3392	6.88665e-19	down
Chrysaora_quinquecirrha_newGene_2229	14.9356	4.79984e-29	up		RE06903	-1.9377	0.0096095	down		gene-Aco15578	3.2749	1.03772e-06	up		evm.TU.Hic_asm_6.665	-3.2321	8.30897e-19	down
Chrysaora_quinquecirrha_newGene_8394	14.8384	4.84305e-29	up							gene-Aco26682	2.2236	1.04129e-06	up		evm.TU.Hic_asm_8.1097	-4.2272	9.20703e-19	down
Chrysaora_quinquecirrha_newGene_11195	8.4192	4.92666e-29	up							Aurelia_coerulea_newGene_1432	10.2703	1.05064e-06	up		evm.TU.Hic_asm_3.832	-5.5464	1.34739e-18	down
Chrysaora_quinquecirrha_newGene_4938	14.9012	5.26461e-29	up							gene-Aco06499	3.426	1.06234e-06	up		evm.TU.Hic_asm_5.460	-2.4785	1.57763e-18	down
Chrysaora_quinquecirrha_newGene_2382	15.3257	5.54395e-29	up							gene-Aco14403	3.8489	1.08564e-06	up		evm.TU.Hic_asm_9.387	-4.3977	1.62511e-18	down
Chrysaora_quinquecirrha_newGene_8984	14.8417	5.55536e-29	up							gene-Aco11216	6.0224	1.09882e-06	up		evm.TU.Hic_asm_0.623	-1.913	1.63076e-18	down
Chrysaora_quinquecirrha_newGene_5639	14.9009	6.01974e-29	up							gene-Aco22256	4.3854	1.11966e-06	up		evm.TU.Hic_asm_11.259	-6.0332	1.71618e-18	down
Chrysaora_quinquecirrha_newGene_1698	3.3488	6.18629e-29	up							gene-Aco09799	1.9244	1.1371e-06	up		evm.TU.Hic_asm_7.155	-2.6655	1.731e-18	down
Chrysaora_quinquecirrha_newGene_10591	14.8239	6.35269e-29	up							gene-Aco24706	2.1778	1.1397e-06	up		evm.TU.Hic_asm_2.360	-1.6018	1.8619e-18	down
Chrysaora_quinquecirrha_newGene_5137	7.2997	7.36056e-29	up							gene-Aco25681	4.2412	1.13977e-06	up		evm.TU.Hic_asm_10.224	-2.3938	2.10377e-18	down
Chrysaora_quinquecirrha_newGene_10983	1.7646	7.9288e-29	up							gene-Aco03941	2.4545	1.16105e-06	up		evm.TU.Hic_asm_5.641	-4.5583	2.21663e-18	down
Chrysaora_quinquecirrha_newGene_10351	3.0035	8.80388e-29	up							gene-Aco13351	4.07	1.17395e-06	up		evm.TU.Hic_asm_4.675	-3.9402	2.36263e-18	down
Chrysaora_quinquecirrha_newGene_11594	6.9151	1.00697e-28	up							gene-Aco24470	2.1943	1.17789e-06	up		evm.TU.Hic_asm_4.301	-5.0283	2.38434e-18	down
Chrysaora_quinquecirrha_newGene_6086	14.8281	1.06441e-28	up							gene-Aco25149	2.3441	1.17962e-06	up		evm.TU.Hic_asm_14.910	-2.0247	2.61739e-18	down
Chrysaora_quinquecirrha_newGene_6575	14.8636	1.15506e-28	up							gene-Aco28212	2.3378	1.18429e-06	up		evm.TU.Hic_asm_8.260	-4.4547	2.74105e-18	down
Chrysaora_quinquecirrha_newGene_5497	14.7673	1.17026e-28	up							gene-Aco04262	2.4919	1.19047e-06	up		evm.TU.Hic_asm_13.944	-5.5837	3.08346e-18	down
Chrysaora_quinquecirrha_newGene_9488	14.8049	1.22427e-28	up							gene-Aco25210	3.0852	1.19358e-06	up		evm.TU.Hic_asm_9.604	-2.4849	3.16743e-18	down
Chrysaora_quinquecirrha_newGene_8619	14.7686	1.251e-28	up							gene-Aco17992	2.517	1.215e-06	up		evm.TU.Hic_asm_3.373	-4.1452	3.25923e-18	down
Chrysaora_quinquecirrha_newGene_388	14.9217	1.30782e-28	up							gene-Aco28233	3.4144	1.23713e-06	up		evm.TU.Hic_asm_3.1108	-1.9888	3.31472e-18	down
Chrysaora_quinquecirrha_newGene_6688	14.8863	1.30851e-28	up							gene-Aco05130	3.3819	1.23929e-06	up		evm.TU.Hic_asm_10.321	-4.9319	3.66463e-18	down
Chrysaora_quinquecirrha_newGene_681	2.7667	1.3334e-28	up							gene-Aco17883	2.001	1.24151e-06	up		evm.TU.Hic_asm_7.361	-2.9088	4.33342e-18	down
Chrysaora_quinquecirrha_newGene_1578	14.7733	1.34413e-28	up							gene-Aco03251	3.5462	1.26941e-06	up		evm.TU.Hic_asm_14.410	-2.6159	4.75137e-18	down
Chrysaora_quinquecirrha_newGene_5369	14.768	1.3597e-28	up							gene-Aco05282	11.5805	1.28411e-06	up		evm.TU.Hic_asm_9.428	-4.4136	5.63371e-18	down
Chrysaora_quinquecirrha_newGene_7056	2.623	1.40152e-28	up							gene-Aco09839	2.0524	1.30981e-06	up		evm.TU.Hic_asm_11.364	-6.0812	6.00434e-18	down
Chrysaora_quinquecirrha_newGene_3110	14.7569	1.53103e-28	up							gene-Aco10695	6.0464	1.32657e-06	up		evm.TU.Hic_asm_11.1012	-2.487	6.81639e-18	down
Chrysaora_quinquecirrha_newGene_10536	5.6389	1.58541e-28	up							gene-Aco00180	10.4919	1.3354e-06	up		evm.TU.Hic_asm_1.600	-2.5401	7.19949e-18	down
Chrysaora_quinquecirrha_newGene_11446	14.931	1.6255e-28	up							gene-Aco29056	9.9766	1.33863e-06	up		evm.TU.Hic_asm_8.1080	-2.5685	7.37246e-18	down
Chrysaora_quinquecirrha_newGene_2506	14.7542	1.64613e-28	up							gene-Aco02730	3.7682	1.35424e-06	up		Turritopsis_rubra_newGene_3005	-2.1562	7.69944e-18	down
Chrysaora_quinquecirrha_newGene_11063	14.7663	1.67263e-28	up							gene-Aco03880	2.5436	1.36313e-06	up		evm.TU.Hic_asm_8.24	-2.4252	8.17578e-18	down
Chrysaora_quinquecirrha_newGene_205	14.7507	1.70996e-28	up							gene-Aco21367	2.6756	1.36742e-06	up		evm.TU.Hic_asm_8.1242	-2.4631	1.13735e-17	down
Chrysaora_quinquecirrha_newGene_8280	14.7743	1.7766e-28	up							gene-Aco20616	1.7096	1.37952e-06	up		evm.TU.Hic_asm_5.569	-1.8411	1.21031e-17	down
Chrysaora_quinquecirrha_newGene_4885	7.5687	1.86056e-28	up							gene-Aco08053	2.637	1.38169e-06	up		evm.TU.Hic_asm_8.562	-2.4113	1.43317e-17	down
Chrysaora_quinquecirrha_newGene_2359	14.8465	1.90245e-28	up							gene-Aco02834	3.097	1.38704e-06	up		evm.TU.Hic_asm_7.297	-2.9775	1.52727e-17	down
Chrysaora_quinquecirrha_newGene_2534	14.7403	1.91944e-28	up							gene-Aco21298	2.9789	1.39195e-06	up		evm.TU.Hic_asm_5.149	-1.9184	1.61168e-17	down
Chrysaora_quinquecirrha_newGene_5352	14.716	1.99176e-28	up							gene-Aco20673	3.4111	1.39244e-06	up		Turritopsis_rubra_newGene_6292	-3.5169	1.71973e-17	down
Chrysaora_quinquecirrha_newGene_4359	6.246	2.17617e-28	up							gene-Aco16607	2.511	1.4219e-06	up		evm.TU.Hic_asm_9.299	-2.0544	1.95429e-17	down
Chrysaora_quinquecirrha_newGene_139	15.0394	2.18434e-28	up							Aurelia_coerulea_newGene_7923	10.4383	1.43451e-06	up		evm.TU.Hic_asm_9.857	-1.9242	1.96825e-17	down
Chrysaora_quinquecirrha_newGene_11249	14.7239	2.22559e-28	up							gene-Aco09586	3.8332	1.44965e-06	up		evm.TU.Hic_asm_8.772	-3.7559	1.99378e-17	down
Chrysaora_quinquecirrha_newGene_4410	14.8175	2.22894e-28	up							Aurelia_coerulea_newGene_5441	10.8078	1.47495e-06	up		evm.TU.Hic_asm_14.154	-6.2955	2.04449e-17	down
Chrysaora_quinquecirrha_newGene_9132	14.769	2.23049e-28	up							gene-Aco03305	2.0614	1.5032e-06	up		Turritopsis_rubra_newGene_4683	-4.6279	2.3386e-17	down
Chrysaora_quinquecirrha_newGene_10138	2.4361	2.26933e-28	up							gene-Aco27413	2.2936	1.50464e-06	up		evm.TU.Hic_asm_14.365	-4.662	2.4244e-17	down
Chrysaora_quinquecirrha_newGene_4654	14.7383	2.27561e-28	up							gene-Aco06979	3.8272	1.50543e-06	up		evm.TU.Hic_asm_11.942	-5.7724	3.09499e-17	down
Chrysaora_quinquecirrha_newGene_714	14.7237	2.426e-28	up							Aurelia_coerulea_newGene_2700	3.5825	1.50746e-06	up		evm.TU.Hic_asm_12.480	-4.8097	3.11414e-17	down
Chrysaora_quinquecirrha_newGene_11393	14.7441	2.43033e-28	up							gene-Aco04866	3.0723	1.51079e-06	up		evm.TU.Hic_asm_2.774	-4.4487	3.11803e-17	down
Chrysaora_quinquecirrha_newGene_3960	4.6933	2.44752e-28	up							gene-Aco01895	1.8769	1.51948e-06	up		evm.TU.Hic_asm_8.1426	-2.4311	3.27364e-17	down
Chrysaora_quinquecirrha_newGene_4073	14.7706	2.52924e-28	up							gene-Aco17829	2.2805	1.52141e-06	up		evm.TU.Hic_asm_11.753	-2.6771	3.68225e-17	down
Chrysaora_quinquecirrha_newGene_1362	3.0777	2.61782e-28	up							gene-Aco09791	2.7199	1.54426e-06	up		evm.TU.Hic_asm_12.630	-2.7933	3.84597e-17	down
evm.TU.scaffold52.13220	2.2855	2.7059e-28	up							gene-Aco07922	1.8514	1.55789e-06	up		evm.TU.Hic_asm_4.1140	-4.1512	4.66687e-17	down
Chrysaora_quinquecirrha_newGene_9074	14.7994	2.75287e-28	up							gene-Aco09671	2.5757	1.57251e-06	up		evm.TU.Hic_asm_12.184	-2.1929	5.30048e-17	down
Chrysaora_quinquecirrha_newGene_2802	8.4821	2.83319e-28	up							gene-Aco24660	2.0967	1.5783e-06	up		evm.TU.Hic_asm_12.1098	-3.6654	5.37373e-17	down
Chrysaora_quinquecirrha_newGene_11204	15.2237	2.95842e-28	up							gene-Aco12942	2.7937	1.58046e-06	up		evm.TU.Hic_asm_12.749	-2.7686	5.86745e-17	down
Chrysaora_quinquecirrha_newGene_1837	14.6993	3.06128e-28	up							gene-Aco05975	2.4738	1.58964e-06	up		evm.TU.Hic_asm_6.320	-4.361	6.25616e-17	down
Chrysaora_quinquecirrha_newGene_3082	14.6962	3.09773e-28	up							Aurelia_coerulea_newGene_7745	3.9673	1.59181e-06	up		evm.TU.Hic_asm_7.659	-6.5525	6.75002e-17	down
Chrysaora_quinquecirrha_newGene_10292	14.7191	3.12268e-28	up							gene-Aco03212	1.9446	1.61602e-06	up		evm.TU.Hic_asm_5.568	-2.2411	6.93258e-17	down
Chrysaora_quinquecirrha_newGene_9097	8.4307	3.14056e-28	up							gene-Aco30684	10.1261	1.63371e-06	up		evm.TU.Hic_asm_4.88	-5.8601	7.11425e-17	down
Chrysaora_quinquecirrha_newGene_2246	15.1014	3.2696e-28	up							gene-Aco19687	2.2179	1.64804e-06	up		evm.TU.Hic_asm_7.685	-4.2559	7.11425e-17	down
Chrysaora_quinquecirrha_newGene_5142	14.9079	3.45922e-28	up							gene-Aco04910	3.5431	1.64804e-06	up		evm.TU.Hic_asm_4.885	-2.9695	8.19328e-17	down
Chrysaora_quinquecirrha_newGene_6928	14.8768	3.46271e-28	up							gene-Aco05463	9.9069	1.65145e-06	up		evm.TU.Hic_asm_8.1533	-2.2975	8.31631e-17	down
Chrysaora_quinquecirrha_newGene_9657	14.6575	3.88335e-28	up							gene-Aco26297	2.2311	1.66556e-06	up		evm.TU.Hic_asm_7.940	-1.9902	8.63455e-17	down
Chrysaora_quinquecirrha_newGene_11154	14.673	3.91564e-28	up							gene-Aco10378	2.2046	1.68218e-06	up		evm.TU.Hic_asm_4.403	-3.7301	8.81139e-17	down
Chrysaora_quinquecirrha_newGene_1856	14.7387	4.02995e-28	up							gene-Aco28161	2.4424	1.74027e-06	up		Turritopsis_rubra_newGene_9410	-12.7956	9.87058e-17	down
Chrysaora_quinquecirrha_newGene_5115	14.9069	4.09958e-28	up							gene-Aco08835	2.3158	1.74536e-06	up		evm.TU.Hic_asm_4.778	-5.1194	9.9206e-17	down
Chrysaora_quinquecirrha_newGene_10434	3.0898	4.19852e-28	up							gene-Aco13061	2.7795	1.772e-06	up		evm.TU.Hic_asm_1.880	-4.3384	9.92612e-17	down
Chrysaora_quinquecirrha_newGene_7852	14.6509	4.62411e-28	up							gene-Aco13237	2.7259	1.77219e-06	up		evm.TU.Hic_asm_1.949	-3.1759	1.13279e-16	down
Chrysaora_quinquecirrha_newGene_8471	14.8336	4.85741e-28	up							gene-Aco22723	2.4056	1.77498e-06	up		Turritopsis_rubra_newGene_5745	-4.4678	1.13279e-16	down
Chrysaora_quinquecirrha_newGene_2961	5.9303	4.95312e-28	up							gene-Aco01886	2.6003	1.79193e-06	up		evm.TU.Hic_asm_12.151	-3.9087	1.17538e-16	down
Chrysaora_quinquecirrha_newGene_11155	7.699	5.10166e-28	up							gene-Aco26433	3.1508	1.82983e-06	up		evm.TU.Hic_asm_7.211	-2.0236	1.18528e-16	down
Chrysaora_quinquecirrha_newGene_9113	14.7112	5.24357e-28	up							gene-Aco10363	1.6358	1.83098e-06	up		evm.TU.Hic_asm_7.757	-6.0594	1.27262e-16	down
Chrysaora_quinquecirrha_newGene_8931	14.6765	5.24438e-28	up							gene-Aco10353	2.882	1.83768e-06	up		evm.TU.Hic_asm_8.279	-3.3358	1.3397e-16	down
Chrysaora_quinquecirrha_newGene_3152	14.6491	5.25809e-28	up							gene-Aco01773	2.2441	1.8557e-06	up		evm.TU.Hic_asm_4.1212	-4.2749	1.46952e-16	down
Chrysaora_quinquecirrha_newGene_1038	14.6226	5.49115e-28	up							gene-Aco10643	2.4013	1.88105e-06	up		evm.TU.Hic_asm_9.375	-6.256	1.55005e-16	down
Chrysaora_quinquecirrha_newGene_3085	14.7925	5.54862e-28	up							gene-Aco02409	10.0189	1.88593e-06	up		evm.TU.Hic_asm_6.800	-1.5502	1.64303e-16	down
Chrysaora_quinquecirrha_newGene_4823	7.9855	5.8201e-28	up							gene-Aco06478	3.1128	1.90439e-06	up		evm.TU.Hic_asm_12.447	-2.0824	1.66728e-16	down
Chrysaora_quinquecirrha_newGene_7369	14.669	5.87734e-28	up							gene-Aco07901	1.9807	1.90569e-06	up		evm.TU.Hic_asm_7.1339	-4.3096	1.69813e-16	down
Chrysaora_quinquecirrha_newGene_5438	14.6708	6.06734e-28	up							gene-Aco19179	9.8727	1.90897e-06	up		evm.TU.Hic_asm_6.1153	-3.2416	1.75307e-16	down
Chrysaora_quinquecirrha_newGene_6337	14.6382	6.15198e-28	up							gene-Aco05903	2.4067	1.90918e-06	up		evm.TU.Hic_asm_2.324	-2.2259	1.85106e-16	down
Chrysaora_quinquecirrha_newGene_7962	14.628	6.8523e-28	up							Aurelia_coerulea_newGene_6733	4.3805	1.91849e-06	up		evm.TU.Hic_asm_7.994	-3.2972	1.85933e-16	down
Chrysaora_quinquecirrha_newGene_8772	11.2949	7.06333e-28	up							gene-Aco05242	3.6985	1.92954e-06	up		evm.TU.Hic_asm_2.761	-2.6228	2.18358e-16	down
Chrysaora_quinquecirrha_newGene_4602	14.6076	7.22946e-28	up							gene-Aco07735	2.3257	1.96028e-06	up		evm.TU.Hic_asm_7.1262	-2.3068	2.18358e-16	down
Chrysaora_quinquecirrha_newGene_2599	14.9735	7.27217e-28	up							gene-Aco14760	3.0379	1.96687e-06	up		evm.TU.Hic_asm_12.1029	-1.8442	2.56728e-16	down
Chrysaora_quinquecirrha_newGene_7524	14.6046	7.57044e-28	up							Aurelia_coerulea_newGene_4161	9.9366	2.00962e-06	up		evm.TU.Hic_asm_10.147	-4.4288	3.2311e-16	down
Chrysaora_quinquecirrha_newGene_6983	14.6748	7.62024e-28	up							gene-Aco12038	2.1811	2.00962e-06	up		Turritopsis_rubra_newGene_5909	-2.9881	3.3937e-16	down
Chrysaora_quinquecirrha_newGene_1835	14.6334	7.75967e-28	up							gene-Aco04181	4.6883	2.01766e-06	up		Turritopsis_rubra_newGene_5034	-2.6587	3.4247e-16	down
Chrysaora_quinquecirrha_newGene_958	14.6224	7.86492e-28	up							gene-Aco21199	1.8215	2.06458e-06	up		evm.TU.Hic_asm_8.1172	-2.09	3.59588e-16	down
Chrysaora_quinquecirrha_newGene_10062	15.2705	8.50121e-28	up							gene-Aco10478	3.2458	2.0713e-06	up		evm.TU.Hic_asm_13.756	-5.5898	3.61444e-16	down
Chrysaora_quinquecirrha_newGene_9636	5.6724	8.80848e-28	up							gene-Aco05817	2.1837	2.07341e-06	up		evm.TU.Hic_asm_7.522	-4.1443	3.63573e-16	down
Chrysaora_quinquecirrha_newGene_11260	14.5997	8.81813e-28	up							Aurelia_coerulea_newGene_6609	9.9069	2.07522e-06	up		Turritopsis_rubra_newGene_7170	-2.5235	3.72458e-16	down
Chrysaora_quinquecirrha_newGene_10571	14.7914	9.06774e-28	up							gene-Aco03250	2.7742	2.07836e-06	up		evm.TU.Hic_asm_11.284	-3.3909	3.92402e-16	down
Chrysaora_quinquecirrha_newGene_4902	14.5836	9.33432e-28	up							gene-Aco16647	4.2955	2.08184e-06	up		evm.TU.Hic_asm_9.657	-6.5227	4.04818e-16	down
Chrysaora_quinquecirrha_newGene_2484	15.1558	9.4933e-28	up							Aurelia_coerulea_newGene_687	10.6073	2.08473e-06	up		evm.TU.Hic_asm_13.617	-3.3675	4.10776e-16	down
Chrysaora_quinquecirrha_newGene_296	2.9207	1.02858e-27	up							gene-Aco21569	3.3778	2.10037e-06	up		evm.TU.Hic_asm_6.1062	-2.8725	4.46292e-16	down
Chrysaora_quinquecirrha_newGene_11438	14.7579	1.04867e-27	up							gene-Aco00410	2.6665	2.10652e-06	up		evm.TU.Hic_asm_4.378	-4.3989	4.52676e-16	down
Chrysaora_quinquecirrha_newGene_569	14.6127	1.06936e-27	up							Aurelia_coerulea_newGene_7768	10.0049	2.14711e-06	up		evm.TU.Hic_asm_3.1224	-2.4848	4.83401e-16	down
Chrysaora_quinquecirrha_newGene_3	14.7197	1.08284e-27	up							gene-Aco07891	1.7445	2.18247e-06	up		evm.TU.Hic_asm_4.59	-3.9559	4.89094e-16	down
Chrysaora_quinquecirrha_newGene_6622	2.497	1.09862e-27	up							gene-Aco17815	10.0258	2.19602e-06	up		evm.TU.Hic_asm_13.890	-2.3722	5.84883e-16	down
Chrysaora_quinquecirrha_newGene_3686	14.6237	1.15806e-27	up							gene-Aco02467	1.7427	2.20021e-06	up		evm.TU.Hic_asm_12.909	-2.6865	5.87425e-16	down
Chrysaora_quinquecirrha_newGene_1692	3.2774	1.1809e-27	up							gene-Aco27549	1.8957	2.21367e-06	up		evm.TU.Hic_asm_5.724	-2.0168	6.25532e-16	down
Chrysaora_quinquecirrha_newGene_5836	7.3438	1.24406e-27	up							gene-Aco18031	2.2449	2.2337e-06	up		evm.TU.Hic_asm_14.143	-2.6581	7.07697e-16	down
Chrysaora_quinquecirrha_newGene_5698	7.6369	1.28726e-27	up							gene-Aco10686	3.8427	2.25724e-06	up		evm.TU.Hic_asm_7.768	-5.4307	7.45814e-16	down
Chrysaora_quinquecirrha_newGene_10228	14.5803	1.29987e-27	up							gene-Aco27864	2.3416	2.27448e-06	up		evm.TU.Hic_asm_8.1370	-2.4401	8.11201e-16	down
Chrysaora_quinquecirrha_newGene_7024	3.6992	1.32999e-27	up							gene-Aco06742	4.3987	2.319e-06	up		evm.TU.Hic_asm_9.510	-2.3166	8.46514e-16	down
Chrysaora_quinquecirrha_newGene_4767	14.5821	1.34562e-27	up							gene-Aco21727	2.0839	2.32345e-06	up		evm.TU.Hic_asm_7.275	-2.7803	8.64294e-16	down
Chrysaora_quinquecirrha_newGene_7640	14.618	1.34684e-27	up							gene-Aco16700	2.9938	2.33183e-06	up		evm.TU.Hic_asm_6.881	-4.4102	9.39088e-16	down
Chrysaora_quinquecirrha_newGene_1920	14.5543	1.36878e-27	up							gene-Aco19166	3.883	2.3432e-06	up		evm.TU.Hic_asm_12.1149	-2.6701	9.90228e-16	down
Chrysaora_quinquecirrha_newGene_3089	14.6055	1.49287e-27	up							gene-Aco03319	2.1713	2.3432e-06	up		evm.TU.Hic_asm_14.276	-3.468	1.02618e-15	down
Chrysaora_quinquecirrha_newGene_9854	14.5727	1.49681e-27	up							gene-Aco13102	4.0547	2.35912e-06	up		evm.TU.Hic_asm_7.307	-5.7784	1.02618e-15	down
Chrysaora_quinquecirrha_newGene_431	14.5434	1.50986e-27	up							gene-Aco25462	5.1008	2.39376e-06	up		evm.TU.Hic_asm_1.564	-1.4641	1.14435e-15	down
Chrysaora_quinquecirrha_newGene_782	14.7296	1.52358e-27	up							gene-Aco20411	2.3072	2.40695e-06	up		Turritopsis_rubra_newGene_8437	-2.2659	1.26941e-15	down
Chrysaora_quinquecirrha_newGene_1999	14.7699	1.52441e-27	up							gene-Aco14177	2.7241	2.40791e-06	up		evm.TU.Hic_asm_7.656	-4.651	1.37624e-15	down
Chrysaora_quinquecirrha_newGene_1491	14.5578	1.6475e-27	up							gene-Aco27952	1.6918	2.42284e-06	up		evm.TU.Hic_asm_8.1091	-1.9207	1.38957e-15	down
Chrysaora_quinquecirrha_newGene_5366	5.2359	1.66821e-27	up							gene-Aco00596	2.3878	2.43627e-06	up		evm.TU.Hic_asm_4.1137	-3.2345	1.40719e-15	down
Chrysaora_quinquecirrha_newGene_1262	14.5862	1.70733e-27	up							gene-Aco08506	2.6493	2.5262e-06	up		evm.TU.Hic_asm_2.513	-2.0946	1.44803e-15	down
Chrysaora_quinquecirrha_newGene_267	1.3908	1.72454e-27	up							gene-Aco05189	3.7511	2.54158e-06	up		evm.TU.Hic_asm_12.1116	-2.5416	1.45679e-15	down
Chrysaora_quinquecirrha_newGene_7982	14.5623	1.7587e-27	up							gene-Aco06713	3.6936	2.54853e-06	up		evm.TU.Hic_asm_6.745	-2.6003	1.49017e-15	down
Chrysaora_quinquecirrha_newGene_6695	14.5352	1.82484e-27	up							gene-Aco08217	2.7083	2.55794e-06	up		evm.TU.Hic_asm_6.1383	-2.8528	1.61586e-15	down
Chrysaora_quinquecirrha_newGene_1250	14.615	1.85012e-27	up							gene-Aco09851	2.0418	2.59159e-06	up		evm.TU.Hic_asm_12.415	-2.2656	1.70469e-15	down
Chrysaora_quinquecirrha_newGene_4973	14.5638	1.895e-27	up							gene-Aco06300	2.0309	2.61975e-06	up		evm.TU.Hic_asm_14.132	-8.6949	1.91924e-15	down
Chrysaora_quinquecirrha_newGene_1781	14.56	1.92548e-27	up							gene-Aco03300	1.8865	2.65308e-06	up		evm.TU.Hic_asm_8.1289	-4.1725	2.00255e-15	down
Chrysaora_quinquecirrha_newGene_7280	6.7202	1.97408e-27	up							gene-Aco08764	3.9835	2.65367e-06	up		evm.TU.Hic_asm_5.224	-2.283	2.11397e-15	down
Chrysaora_quinquecirrha_newGene_627	3.2223	2.05413e-27	up							Aurelia_coerulea_newGene_2995	10.5864	2.69054e-06	up		evm.TU.Hic_asm_12.1133	-4.7967	2.14591e-15	down
Chrysaora_quinquecirrha_newGene_5547	14.5361	2.1056e-27	up							gene-Aco09281	4.0852	2.70618e-06	up		evm.TU.Hic_asm_7.989	-5.2359	2.18809e-15	down
Chrysaora_quinquecirrha_newGene_10157	14.5241	2.25078e-27	up							Aurelia_coerulea_newGene_7236	5.4772	2.72651e-06	up		evm.TU.Hic_asm_1.351	-6.8645	2.19243e-15	down
Chrysaora_quinquecirrha_newGene_6082	14.5023	2.27204e-27	up							gene-Aco23088	10.0327	2.74075e-06	up		evm.TU.Hic_asm_9.578_evm.TU.Hic_asm_9.577	-2.2182	2.41562e-15	down
evm.TU.scaffold307.3943	1.8061	2.31945e-27	up							gene-Aco03528	2.3054	2.7462e-06	up		evm.TU.Hic_asm_10.594	-1.8794	2.59275e-15	down
Chrysaora_quinquecirrha_newGene_7529	14.7318	2.32591e-27	up							gene-Aco17655	3.7177	2.74946e-06	up		evm.TU.Hic_asm_1.670	-3.2324	2.64626e-15	down
Chrysaora_quinquecirrha_newGene_3233	14.6086	2.36017e-27	up							gene-Aco00816	3.0096	2.77011e-06	up		evm.TU.Hic_asm_1.992	-4.5387	3.18004e-15	down
Chrysaora_quinquecirrha_newGene_2473	2.0249	2.42232e-27	up							gene-Aco08149	2.1486	2.77911e-06	up		evm.TU.Hic_asm_8.666	-2.9186	3.39899e-15	down
Chrysaora_quinquecirrha_newGene_313	2.6787	2.42551e-27	up							Aurelia_coerulea_newGene_1623	9.8842	2.8503e-06	up		evm.TU.Hic_asm_10.899	-2.507	4.05614e-15	down
Chrysaora_quinquecirrha_newGene_4761	14.5468	2.44492e-27	up							gene-Aco06556	4.4166	2.87983e-06	up		evm.TU.Hic_asm_12.1010	-4.0352	4.34113e-15	down
Chrysaora_quinquecirrha_newGene_9903	14.6207	2.46846e-27	up							gene-Aco12748	1.7017	2.92781e-06	up		evm.TU.Hic_asm_8.1637	-3.4399	4.40423e-15	down
Chrysaora_quinquecirrha_newGene_4165	2.1743	2.53668e-27	up							gene-Aco21826	3.2642	2.94429e-06	up		evm.TU.Hic_asm_8.1181	-5.1695	4.47805e-15	down
Chrysaora_quinquecirrha_newGene_9602	7.5158	2.61989e-27	up							gene-Aco02124	1.6483	2.95237e-06	up		evm.TU.Hic_asm_14.400	-3.2113	4.58994e-15	down
Chrysaora_quinquecirrha_newGene_5378	14.5107	2.64317e-27	up							Aurelia_coerulea_newGene_7673	9.8098	2.99323e-06	up		evm.TU.Hic_asm_8.47	-2.4661	4.88289e-15	down
Chrysaora_quinquecirrha_newGene_9253	14.5179	2.69259e-27	up							gene-Aco10358	1.8814	3.02116e-06	up		evm.TU.Hic_asm_5.175	-4.0378	4.90579e-15	down
Chrysaora_quinquecirrha_newGene_3382	3.4881	2.69759e-27	up							gene-Aco14754	3.677	3.02151e-06	up		evm.TU.Hic_asm_7.1118	-2.1122	5.0455e-15	down
Chrysaora_quinquecirrha_newGene_4822	14.6355	2.83794e-27	up							gene-Aco31059	1.816	3.03696e-06	up		evm.TU.Hic_asm_5.726	-3.5195	5.3082e-15	down
Chrysaora_quinquecirrha_newGene_8307	14.5045	3.05667e-27	up							gene-Aco01901	1.9235	3.09019e-06	up		Turritopsis_rubra_newGene_9810	-5.6854	5.49837e-15	down
Chrysaora_quinquecirrha_newGene_5322	14.4767	3.08146e-27	up							gene-Aco30824	9.8842	3.09489e-06	up		evm.TU.Hic_asm_0.408	-4.5438	6.69573e-15	down
Chrysaora_quinquecirrha_newGene_1349	14.4979	3.10881e-27	up							gene-Aco21364	3.079	3.11571e-06	up		evm.TU.Hic_asm_1.68	-2.3591	6.90016e-15	down
Chrysaora_quinquecirrha_newGene_6995	14.6771	3.12948e-27	up							gene-Aco26238	2.4389	3.13285e-06	up		evm.TU.Hic_asm_10.993	-3.1208	7.28578e-15	down
Chrysaora_quinquecirrha_newGene_5647	14.4956	3.14091e-27	up							gene-Aco17775	2.1185	3.15532e-06	up		Turritopsis_rubra_newGene_1148	-2.2458	7.67289e-15	down
Chrysaora_quinquecirrha_newGene_1048	2.4323	3.39615e-27	up							gene-Aco15377	4.1614	3.15532e-06	up		evm.TU.Hic_asm_8.1183	-4.8947	7.81078e-15	down
Chrysaora_quinquecirrha_newGene_317	14.4536	3.45028e-27	up							gene-Aco28237	2.5977	3.16956e-06	up		evm.TU.Hic_asm_12.1228	-4.0888	8.06069e-15	down
Chrysaora_quinquecirrha_newGene_512	14.9167	3.50601e-27	up							Aurelia_coerulea_newGene_820	5.488	3.17795e-06	up		evm.TU.Hic_asm_5.384	-4.6572	8.11744e-15	down
Chrysaora_quinquecirrha_newGene_5208	14.4744	3.50805e-27	up							gene-Aco19961	2.1732	3.18367e-06	up		evm.TU.Hic_asm_9.553	-2.9557	8.81447e-15	down
Chrysaora_quinquecirrha_newGene_2882	14.5468	3.52265e-27	up							gene-Aco14041	5.1725	3.19223e-06	up		evm.TU.Hic_asm_1.592	-2.9158	9.3093e-15	down
Chrysaora_quinquecirrha_newGene_759	4.9637	3.58241e-27	up							gene-Aco07490	2.5947	3.22668e-06	up		evm.TU.Hic_asm_8.1516	-3.4709	1.00015e-14	down
Chrysaora_quinquecirrha_newGene_5618	14.507	3.74026e-27	up							gene-Aco10041	5.2741	3.27551e-06	up		evm.TU.Hic_asm_11.909	-2.4785	1.07404e-14	down
Chrysaora_quinquecirrha_newGene_5891	14.5789	3.80484e-27	up							gene-Aco20867	3.8975	3.29385e-06	up		evm.TU.Hic_asm_5.178	-2.5264	1.07404e-14	down
Chrysaora_quinquecirrha_newGene_3228	14.4616	3.8807e-27	up							gene-Aco19997	9.769	3.30809e-06	up		evm.TU.Hic_asm_11.402	-2.8089	1.1037e-14	down
Chrysaora_quinquecirrha_newGene_8544	14.4449	3.88913e-27	up							gene-Aco25870	4.3027	3.31129e-06	up		evm.TU.Hic_asm_6.358	-5.6477	1.11698e-14	down
Chrysaora_quinquecirrha_newGene_9620	14.4756	4.04147e-27	up							gene-Aco02854	3.0342	3.32423e-06	up		evm.TU.Hic_asm_5.643	-4.2218	1.175e-14	down
Chrysaora_quinquecirrha_newGene_741	14.5685	4.22431e-27	up							gene-Aco22486	2.4305	3.33452e-06	up		evm.TU.Hic_asm_5.50	-1.6919	1.25851e-14	down
Chrysaora_quinquecirrha_newGene_2832	2.7592	4.23759e-27	up							gene-Aco09416	2.1583	3.33624e-06	up		evm.TU.Hic_asm_6.719	-2.188	1.27125e-14	down
Chrysaora_quinquecirrha_newGene_2115	3.3982	4.2494e-27	up							gene-Aco07921	1.9296	3.38481e-06	up		evm.TU.Hic_asm_9.124	-2.8587	1.29027e-14	down
Chrysaora_quinquecirrha_newGene_5170	5.9565	4.47681e-27	up							gene-Aco14504	1.6013	3.38481e-06	up		evm.TU.Hic_asm_7.160	-2.3495	1.29027e-14	down
Chrysaora_quinquecirrha_newGene_2788	4.4748	4.6003e-27	up							gene-Aco28727	9.9694	3.38481e-06	up		evm.TU.Hic_asm_14.502	-3.2479	1.34578e-14	down
Chrysaora_quinquecirrha_newGene_9525	3.3509	4.60254e-27	up							Aurelia_coerulea_newGene_3663	10.0566	3.38519e-06	up		evm.TU.Hic_asm_10.797	-4.7409	1.36472e-14	down
Chrysaora_quinquecirrha_newGene_9187	14.523	4.63679e-27	up							gene-Aco10468	2.6369	3.40805e-06	up		Turritopsis_rubra_newGene_4103	-3.3494	1.39537e-14	down
Chrysaora_quinquecirrha_newGene_8371	14.4254	4.98249e-27	up							gene-Aco26272	2.2656	3.43434e-06	up		evm.TU.Hic_asm_10.522	-5.4668	1.43267e-14	down
Chrysaora_quinquecirrha_newGene_3884	14.5483	5.03936e-27	up							gene-Aco11733	2.566	3.45191e-06	up		evm.TU.Hic_asm_0.1155	-4.8521	1.49357e-14	down
Chrysaora_quinquecirrha_newGene_10321	14.4951	5.47621e-27	up							gene-Aco11356	6.8361	3.52776e-06	up		evm.TU.Hic_asm_9.113	-2.8495	1.54061e-14	down
Chrysaora_quinquecirrha_newGene_1811	14.5849	5.50095e-27	up							gene-Aco21467	2.033	3.54749e-06	up		evm.TU.Hic_asm_7.39	-1.6785	1.54875e-14	down
Chrysaora_quinquecirrha_newGene_10344	14.4528	5.51333e-27	up							gene-Aco30106	10.1453	3.55323e-06	up		evm.TU.Hic_asm_1.807	-2.6761	1.60432e-14	down
Chrysaora_quinquecirrha_newGene_9090	14.4531	5.70599e-27	up							gene-Aco13400	2.1507	3.64458e-06	up		evm.TU.Hic_asm_1.35	-2.7259	1.6343e-14	down
Chrysaora_quinquecirrha_newGene_776	14.4394	5.73649e-27	up							gene-Aco17988	1.9456	3.66698e-06	up		evm.TU.Hic_asm_5.608	-1.5013	1.63763e-14	down
Chrysaora_quinquecirrha_newGene_5773	14.4832	5.74249e-27	up							gene-Aco04379	7.0741	3.72776e-06	up		evm.TU.Hic_asm_13.520	-1.8556	1.63847e-14	down
Chrysaora_quinquecirrha_newGene_4827	14.4539	5.86123e-27	up							gene-Aco21337	4.0603	3.76864e-06	up		evm.TU.Hic_asm_12.1043	-2.828	1.88578e-14	down
Chrysaora_quinquecirrha_newGene_7354	3.0302	6.40511e-27	up							gene-Aco07270	4.4043	3.78649e-06	up		evm.TU.Hic_asm_8.1838	-1.5723	2.08577e-14	down
Chrysaora_quinquecirrha_newGene_8283	14.4976	6.82533e-27	up							gene-Aco11608	5.5614	3.81174e-06	up		evm.TU.Hic_asm_12.729	-2.3653	2.09892e-14	down
Chrysaora_quinquecirrha_newGene_932	14.6086	6.82821e-27	up							Aurelia_coerulea_newGene_8232	9.9403	3.82035e-06	up		Turritopsis_rubra_newGene_4155	-2.8638	2.22263e-14	down
Chrysaora_quinquecirrha_newGene_1579	1.7233	7.17228e-27	up							Aurelia_coerulea_newGene_4110	9.9403	3.82944e-06	up		evm.TU.Hic_asm_5.514	-2.112	2.46918e-14	down
Chrysaora_quinquecirrha_newGene_673	14.4655	7.25851e-27	up							gene-Aco26373	2.3441	3.84516e-06	up		evm.TU.Hic_asm_12.383	-1.7268	2.51234e-14	down
Chrysaora_quinquecirrha_newGene_9592	14.4223	7.37245e-27	up							gene-Aco20913	2.0735	3.88579e-06	up		evm.TU.Hic_asm_14.501	-3.1943	2.57811e-14	down
Chrysaora_quinquecirrha_newGene_1621	14.4019	7.52675e-27	up							gene-Aco14010	2.8756	3.89263e-06	up		evm.TU.Hic_asm_10.693	-2.6087	2.59206e-14	down
Chrysaora_quinquecirrha_newGene_5907	14.4859	7.77532e-27	up							gene-Aco15592	2.3942	3.89648e-06	up		evm.TU.Hic_asm_14.301	-2.192	2.68121e-14	down
Chrysaora_quinquecirrha_newGene_7957	14.4481	7.79868e-27	up							gene-Aco27250	4.8493	3.91801e-06	up		evm.TU.Hic_asm_3.100	-2.2185	2.68692e-14	down
Chrysaora_quinquecirrha_newGene_1646	9.0895	7.91714e-27	up							gene-Aco20851	2.0526	3.94825e-06	up		evm.TU.Hic_asm_6.1350	-2.834	2.82811e-14	down
Chrysaora_quinquecirrha_newGene_9532	3.7808	7.93235e-27	up							gene-Aco08613	2.0205	4.00088e-06	up		evm.TU.Hic_asm_13.446	-2.6612	2.95316e-14	down
Chrysaora_quinquecirrha_newGene_9960	14.4047	8.0282e-27	up							gene-Aco15662	2.6446	4.00235e-06	up		evm.TU.Hic_asm_7.975	-1.8804	3.10923e-14	down
Chrysaora_quinquecirrha_newGene_6625	14.4061	8.04287e-27	up							gene-Aco26832	3.8229	4.04965e-06	up		Turritopsis_rubra_newGene_7795	-4.0329	3.62215e-14	down
Chrysaora_quinquecirrha_newGene_8620	14.4731	8.40196e-27	up							gene-Aco22546	3.5071	4.05157e-06	up		evm.TU.Hic_asm_12.782	-1.7565	3.62593e-14	down
Chrysaora_quinquecirrha_newGene_226	14.4586	8.61106e-27	up							gene-Aco06160	2.1145	4.0943e-06	up		evm.TU.Hic_asm_2.331	-2.2783	3.68652e-14	down
Chrysaora_quinquecirrha_newGene_2636	14.465	8.7086e-27	up							gene-Aco26189	2.4906	4.10902e-06	up		evm.TU.Hic_asm_9.842	-2.1632	3.68652e-14	down
Chrysaora_quinquecirrha_newGene_3704	14.5397	9.08259e-27	up							gene-Aco28019	2.2308	4.18602e-06	up		evm.TU.Hic_asm_7.260	-3.1066	3.7395e-14	down
Chrysaora_quinquecirrha_newGene_1225	14.4331	9.08563e-27	up							gene-Aco06879	3.6869	4.22787e-06	up		evm.TU.Hic_asm_11.623	-5.5861	3.76629e-14	down
Chrysaora_quinquecirrha_newGene_2075	14.3782	9.0879e-27	up							gene-Aco03361	2.7622	4.25473e-06	up		evm.TU.Hic_asm_6.1240	-2.5976	3.78405e-14	down
Chrysaora_quinquecirrha_newGene_3641	8.1167	9.3338e-27	up							gene-Aco20886	1.7333	4.2633e-06	up		evm.TU.Hic_asm_14.892	-1.8065	3.95005e-14	down
Chrysaora_quinquecirrha_newGene_10130	14.3905	9.33386e-27	up							gene-Aco12093	2.8473	4.30588e-06	up		evm.TU.Hic_asm_8.447	-1.9191	3.96026e-14	down
Chrysaora_quinquecirrha_newGene_2651	14.4037	9.52455e-27	up							gene-Aco20180	1.3351	4.31809e-06	up		evm.TU.Hic_asm_6.1172	-6.7046	4.07969e-14	down
evm.TU.scaffold14.530	1.7157	9.58532e-27	up							gene-Aco03018	3.1861	4.33044e-06	up		evm.TU.Hic_asm_6.315	-2.988	4.12461e-14	down
Chrysaora_quinquecirrha_newGene_10345	1.9454	9.84629e-27	up							gene-Aco20581	4.606	4.34726e-06	up		evm.TU.Hic_asm_10.1085	-2.8317	4.13506e-14	down
Chrysaora_quinquecirrha_newGene_6458	2.0612	1.01514e-26	up							gene-Aco00327	3.3333	4.39356e-06	up		Turritopsis_rubra_newGene_1217	-3.8353	4.16496e-14	down
Chrysaora_quinquecirrha_newGene_8103	14.4024	1.0725e-26	up							gene-Aco27602	2.2487	4.406e-06	up		evm.TU.Hic_asm_14.1002	-4.131	4.34827e-14	down
Chrysaora_quinquecirrha_newGene_7407	14.6078	1.08599e-26	up							gene-Aco27480	3.1207	4.43152e-06	up		evm.TU.Hic_asm_0.749	-2.1853	4.59449e-14	down
Chrysaora_quinquecirrha_newGene_8383	3.2581	1.09977e-26	up							gene-Aco27551	2.1308	4.44569e-06	up		evm.TU.Hic_asm_7.1283	-2.2398	4.87096e-14	down
Chrysaora_quinquecirrha_newGene_3572	14.3516	1.16425e-26	up							gene-Aco14168	2.0599	4.50555e-06	up		evm.TU.Hic_asm_3.1116	-4.2173	5.07343e-14	down
Chrysaora_quinquecirrha_newGene_8148	6.1506	1.17172e-26	up							gene-Aco02332	3.2157	4.51047e-06	up		evm.TU.Hic_asm_1.459	-2.6409	6.16198e-14	down
Chrysaora_quinquecirrha_newGene_8229	2.7197	1.18464e-26	up							gene-Aco26504	2.05	4.54508e-06	up		evm.TU.Hic_asm_6.1075	-3.3157	6.42483e-14	down
Chrysaora_quinquecirrha_newGene_11272	14.3548	1.2756e-26	up							gene-Aco26812	3.3375	4.65275e-06	up		evm.TU.Hic_asm_4.900	-3.3381	6.43286e-14	down
Chrysaora_quinquecirrha_newGene_1257	1.4177	1.27682e-26	up							gene-Aco12059	2.8662	4.67328e-06	up		evm.TU.Hic_asm_5.610	-2.8968	7.39015e-14	down
Chrysaora_quinquecirrha_newGene_2781	14.4748	1.32989e-26	up							gene-Aco28680	3.3815	4.71438e-06	up		evm.TU.Hic_asm_11.833	-3.7854	8.81388e-14	down
Chrysaora_quinquecirrha_newGene_5927	14.373	1.32997e-26	up							gene-Aco13834	9.744	4.75584e-06	up		evm.TU.Hic_asm_2.409	-2.3729	9.01853e-14	down
Chrysaora_quinquecirrha_newGene_6532	8.1091	1.33516e-26	up							gene-Aco09990	3.8367	4.76706e-06	up		evm.TU.Hic_asm_8.1241	-4.3632	9.05186e-14	down
Chrysaora_quinquecirrha_newGene_6600	2.7535	1.36353e-26	up							gene-Aco23756	5.2053	4.77767e-06	up		evm.TU.Hic_asm_5.379	-3.9416	9.28096e-14	down
Chrysaora_quinquecirrha_newGene_2390	14.4535	1.36863e-26	up							gene-Aco11668	3.0478	4.84783e-06	up		evm.TU.Hic_asm_4.988	-4.2765	9.89773e-14	down
Chrysaora_quinquecirrha_newGene_459	11.3934	1.40978e-26	up							gene-Aco14839	1.844	4.84793e-06	up		evm.TU.Hic_asm_4.758	-4.0714	1.00952e-13	down
Chrysaora_quinquecirrha_newGene_7670	14.4637	1.45648e-26	up							gene-Aco07339	1.5969	4.91729e-06	up		evm.TU.Hic_asm_2.541	-5.6075	1.07031e-13	down
Chrysaora_quinquecirrha_newGene_1440	14.3448	1.4633e-26	up							gene-Aco17911	2.1497	4.9764e-06	up		evm.TU.Hic_asm_3.557	-7.9342	1.07468e-13	down
Chrysaora_quinquecirrha_newGene_5834	14.4127	1.5401e-26	up							gene-Aco22647	2.1547	4.98681e-06	up		Turritopsis_rubra_newGene_3981	-4.5334	1.16107e-13	down
Chrysaora_quinquecirrha_newGene_8478	14.5848	1.54456e-26	up							gene-Aco26252	1.7844	4.9881e-06	up		evm.TU.Hic_asm_11.201	-4.3022	1.16396e-13	down
Chrysaora_quinquecirrha_newGene_2448	14.3462	1.63399e-26	up							gene-Aco09621	2.0893	5.01382e-06	up		evm.TU.Hic_asm_5.434	-3.6548	1.16803e-13	down
Chrysaora_quinquecirrha_newGene_2352	14.5473	1.65879e-26	up							gene-Aco05237	1.5801	5.03362e-06	up		evm.TU.Hic_asm_7.303	-2.1181	1.34964e-13	down
Chrysaora_quinquecirrha_newGene_328	2.556	1.69659e-26	up							gene-Aco11926	9.9801	5.0376e-06	up		evm.TU.Hic_asm_14.863	-2.5242	1.37354e-13	down
Chrysaora_quinquecirrha_newGene_2780	14.7567	1.77234e-26	up							gene-Aco01840	10.0701	5.05216e-06	up		evm.TU.Hic_asm_12.202	-4.1517	1.48103e-13	down
Chrysaora_quinquecirrha_newGene_5426	2.6415	1.77414e-26	up							gene-Aco12411	5.2552	5.05268e-06	up		evm.TU.Hic_asm_7.840	-2.9873	1.56223e-13	down
Chrysaora_quinquecirrha_newGene_5237	8.1756	1.8487e-26	up							gene-Aco31575	9.9801	5.12036e-06	up		evm.TU.Hic_asm_8.307	-5.4531	1.68838e-13	down
Chrysaora_quinquecirrha_newGene_11410	1.39	1.90188e-26	up							gene-Aco10681	10.0154	5.16382e-06	up		evm.TU.Hic_asm_3.970	-1.6391	1.74801e-13	down
Chrysaora_quinquecirrha_newGene_5249	8.0969	1.92863e-26	up							gene-Aco07544	2.6162	5.18701e-06	up		evm.TU.Hic_asm_5.377	-3.615	1.75645e-13	down
Chrysaora_quinquecirrha_newGene_1020	1.2268	1.94333e-26	up							gene-Aco30794	9.9106	5.18763e-06	up		Turritopsis_rubra_newGene_1223	-4.8675	1.76945e-13	down
Chrysaora_quinquecirrha_newGene_1482	14.5026	2.0032e-26	up							Aurelia_coerulea_newGene_1435	9.8138	5.23832e-06	up		evm.TU.Hic_asm_7.995	-3.5178	1.9873e-13	down
Chrysaora_quinquecirrha_newGene_4778	14.5311	2.05519e-26	up							gene-Aco07618	2.1505	5.24632e-06	up		evm.TU.Hic_asm_4.1183	-6.7929	2.01624e-13	down
Chrysaora_quinquecirrha_newGene_6892	14.3424	2.05927e-26	up							gene-Aco12756	3.9096	5.36868e-06	up		Turritopsis_rubra_newGene_7234	-6.0095	2.02181e-13	down
evm.TU.scaffold16.2739	4.2351	2.11293e-26	up							gene-Aco27562	2.8417	5.37601e-06	up		evm.TU.Hic_asm_6.215	-1.6246	2.02181e-13	down
Chrysaora_quinquecirrha_newGene_4770	14.6052	2.14537e-26	up							gene-Aco24453	2.5878	5.39293e-06	up		Turritopsis_rubra_newGene_2186	-2.9894	2.07618e-13	down
Chrysaora_quinquecirrha_newGene_8530	8.1244	2.17367e-26	up							gene-Aco16584	2.3673	5.64283e-06	up		evm.TU.Hic_asm_10.646	-5.5447	2.12716e-13	down
Chrysaora_quinquecirrha_newGene_8151	14.4901	2.2094e-26	up							gene-Aco15804	2.4614	5.72647e-06	up		evm.TU.Hic_asm_13.602	-1.9385	2.12716e-13	down
Chrysaora_quinquecirrha_newGene_1636	14.4371	2.23573e-26	up							gene-Aco21160	1.7502	5.75621e-06	up		evm.TU.Hic_asm_9.156	-2.1542	2.25033e-13	down
Chrysaora_quinquecirrha_newGene_8301	14.3379	2.27644e-26	up							gene-Aco11673	2.2662	5.76988e-06	up		evm.TU.Hic_asm_3.183	-2.497	2.39502e-13	down
Chrysaora_quinquecirrha_newGene_960	3.3136	2.37289e-26	up							gene-Aco24764	2.908	5.77407e-06	up		evm.TU.Hic_asm_7.632	-5.1161	2.52365e-13	down
Chrysaora_quinquecirrha_newGene_9216	3.2821	2.38918e-26	up							gene-Aco22566	1.9113	5.77679e-06	up		evm.TU.Hic_asm_9.96	-2.3216	2.52365e-13	down
Chrysaora_quinquecirrha_newGene_3510	2.6575	2.59441e-26	up							gene-Aco22648	2.1776	5.81185e-06	up		evm.TU.Hic_asm_11.185	-4.2649	2.56641e-13	down
Chrysaora_quinquecirrha_newGene_4015	14.4091	2.67547e-26	up							gene-Aco25147	2.5433	5.81577e-06	up		evm.TU.Hic_asm_11.1147	-2.3277	2.69032e-13	down
Chrysaora_quinquecirrha_newGene_3343	14.2992	2.84385e-26	up							gene-Aco05402	3.1391	5.88473e-06	up		evm.TU.Hic_asm_12.479	-2.2618	2.69896e-13	down
Chrysaora_quinquecirrha_newGene_9956	2.2205	2.97902e-26	up							gene-Aco28284	2.8807	5.88473e-06	up		evm.TU.Hic_asm_8.104	-2.5886	2.90372e-13	down
Chrysaora_quinquecirrha_newGene_2429	14.2872	3.06471e-26	up							gene-Aco21528	2.5777	5.91161e-06	up		evm.TU.Hic_asm_13.934	-2.668	2.91275e-13	down
Chrysaora_quinquecirrha_newGene_7332	1.1184	3.08097e-26	up							gene-Aco11070	4.7423	5.92337e-06	up		evm.TU.Hic_asm_8.553	-2.2352	3.06146e-13	down
Chrysaora_quinquecirrha_newGene_881	5.5708	3.10146e-26	up							gene-Aco10762	1.9677	5.93383e-06	up		evm.TU.Hic_asm_6.1434	-2.0708	3.17497e-13	down
Chrysaora_quinquecirrha_newGene_9357	14.2699	3.14489e-26	up							gene-Aco04911	2.6403	5.93396e-06	up		evm.TU.Hic_asm_3.266	-4.1082	3.45741e-13	down
Chrysaora_quinquecirrha_newGene_3225	14.3692	3.1552e-26	up							gene-Aco10217	2.282	5.93893e-06	up		evm.TU.Hic_asm_4.1185	-6.6084	3.45805e-13	down
Chrysaora_quinquecirrha_newGene_4475	1.8271	3.25249e-26	up							gene-Aco11746	1.9076	5.95044e-06	up		evm.TU.Hic_asm_13.572	-1.9506	3.54452e-13	down
Chrysaora_quinquecirrha_newGene_2852	14.4443	3.39989e-26	up							gene-Aco25053	4.3312	5.95714e-06	up		evm.TU.Hic_asm_2.646	-2.8421	3.70537e-13	down
Chrysaora_quinquecirrha_newGene_10123	14.3237	3.41062e-26	up							gene-Aco28597	3.819	5.97374e-06	up		evm.TU.Hic_asm_3.51	-1.9793	3.82673e-13	down
Chrysaora_quinquecirrha_newGene_3202	14.3286	3.41728e-26	up							gene-Aco01922	4.099	6.10193e-06	up		evm.TU.Hic_asm_0.120	-1.7587	4.03483e-13	down
Chrysaora_quinquecirrha_newGene_525	14.3225	3.47765e-26	up							gene-Aco13241	2.3476	6.20826e-06	up		Turritopsis_rubra_newGene_9423	-2.1831	4.23596e-13	down
Chrysaora_quinquecirrha_newGene_7349	14.3562	3.57731e-26	up							gene-Aco10395	2.3568	6.24314e-06	up		evm.TU.Hic_asm_7.296	-3.1686	4.34453e-13	down
Chrysaora_quinquecirrha_newGene_2098	14.3586	3.61668e-26	up							gene-Aco23459	3.9222	6.34274e-06	up		evm.TU.Hic_asm_7.1464	-3.6562	4.39581e-13	down
Chrysaora_quinquecirrha_newGene_3428	14.2696	3.65895e-26	up							gene-Aco20470	2.6392	6.38784e-06	up		Turritopsis_rubra_newGene_5341	-8.3244	4.68108e-13	down
Chrysaora_quinquecirrha_newGene_5678	3.3906	3.82363e-26	up							gene-Aco28136	2.2313	6.39334e-06	up		evm.TU.Hic_asm_0.657	-2.7061	4.75748e-13	down
Chrysaora_quinquecirrha_newGene_3581	14.2309	3.95201e-26	up							gene-Aco17956	3.7897	6.40355e-06	up		evm.TU.Hic_asm_7.773	-4.931	4.91226e-13	down
Chrysaora_quinquecirrha_newGene_4993	14.2683	3.99078e-26	up							gene-Aco26737	2.3844	6.40457e-06	up		evm.TU.Hic_asm_4.276	-2.5485	5.08022e-13	down
Chrysaora_quinquecirrha_newGene_352	14.2354	4.08017e-26	up							gene-Aco14752	1.8287	6.43226e-06	up		evm.TU.Hic_asm_6.526	-2.4181	5.13044e-13	down
Chrysaora_quinquecirrha_newGene_6325	14.2266	4.33051e-26	up							gene-Aco02893	5.5565	6.44382e-06	up		evm.TU.Hic_asm_5.70	-3.1038	5.30957e-13	down
Chrysaora_quinquecirrha_newGene_1690	2.4522	4.40292e-26	up							gene-Aco10557	3.8302	6.48623e-06	up		evm.TU.Hic_asm_13.213	-1.9103	5.35693e-13	down
Chrysaora_quinquecirrha_newGene_6113	14.2256	4.58338e-26	up							gene-Aco13928	9.7313	6.5931e-06	up		evm.TU.Hic_asm_12.881	-3.1529	5.60748e-13	down
Chrysaora_quinquecirrha_newGene_6631	14.4507	4.62645e-26	up							gene-Aco11774	3.2749	6.59438e-06	up		evm.TU.Hic_asm_3.1118	-3.7117	5.69548e-13	down
Chrysaora_quinquecirrha_newGene_7913	14.2215	4.96422e-26	up							gene-Aco19760	3.2275	6.69206e-06	up		evm.TU.Hic_asm_6.1132	-3.5931	6.45238e-13	down
Chrysaora_quinquecirrha_newGene_11123	14.2657	5.02898e-26	up							gene-Aco04704	3.1389	6.7469e-06	up		Turritopsis_rubra_newGene_3123	-2.2253	6.48108e-13	down
Chrysaora_quinquecirrha_newGene_11279	14.2687	5.60418e-26	up							gene-Aco20167	11.4027	6.75935e-06	up		evm.TU.Hic_asm_4.951	-3.7229	7.02536e-13	down
Chrysaora_quinquecirrha_newGene_8624	14.2427	5.63935e-26	up							gene-Aco04106	2.1014	6.80562e-06	up		evm.TU.Hic_asm_6.866	-5.0081	7.14809e-13	down
Chrysaora_quinquecirrha_newGene_3125	14.3012	5.63935e-26	up							gene-Aco19806	3.3837	6.8437e-06	up		evm.TU.Hic_asm_6.954	-4.5632	7.15295e-13	down
Chrysaora_quinquecirrha_newGene_3503	14.3039	5.71025e-26	up							gene-Aco24699	2.0695	6.85711e-06	up		evm.TU.Hic_asm_12.574	-4.1543	7.51473e-13	down
Chrysaora_quinquecirrha_newGene_2314	4.1876	5.83838e-26	up							gene-Aco02607	1.4283	6.96037e-06	up		evm.TU.Hic_asm_8.50	-5.3584	7.57646e-13	down
Chrysaora_quinquecirrha_newGene_3498	4.0622	5.88752e-26	up							gene-Aco03354	2.2468	6.97242e-06	up		evm.TU.Hic_asm_4.984	-1.8021	7.80888e-13	down
Chrysaora_quinquecirrha_newGene_1046	1.6397	6.28785e-26	up							gene-Aco21325	2.4449	6.97748e-06	up		evm.TU.Hic_asm_6.1408	-4.969	7.84055e-13	down
Chrysaora_quinquecirrha_newGene_2397	14.2002	6.32616e-26	up							gene-Aco16581	2.2905	6.99633e-06	up		evm.TU.Hic_asm_7.278	-4.0965	7.93939e-13	down
Chrysaora_quinquecirrha_newGene_8038	14.342	6.70596e-26	up							gene-Aco26723	2.2971	7.13066e-06	up		evm.TU.Hic_asm_12.486	-4.3206	8.71052e-13	down
Chrysaora_quinquecirrha_newGene_3155	14.2271	6.82105e-26	up							Aurelia_coerulea_newGene_3229	9.7936	7.1961e-06	up		evm.TU.Hic_asm_10.171	-5.7941	9.15025e-13	down
Chrysaora_quinquecirrha_newGene_6624	6.3344	7.00933e-26	up							gene-Aco16102	3.0732	7.20424e-06	up		evm.TU.Hic_asm_6.1133	-3.8832	9.23402e-13	down
Chrysaora_quinquecirrha_newGene_2945	14.1944	7.03592e-26	up							Aurelia_coerulea_newGene_2935	10.3134	7.29604e-06	up		evm.TU.Hic_asm_2.512	-1.9446	9.73215e-13	down
Chrysaora_quinquecirrha_newGene_5411	14.2827	7.27709e-26	up							gene-Aco12775	4.3503	7.3562e-06	up		evm.TU.Hic_asm_5.331	-2.2402	1.04869e-12	down
Chrysaora_quinquecirrha_newGene_1516	3.5558	7.43898e-26	up							gene-Aco09830	9.6795	7.37955e-06	up		evm.TU.Hic_asm_9.130	-2.5164	1.05876e-12	down
Chrysaora_quinquecirrha_newGene_6399	14.277	7.69393e-26	up							gene-Aco03404	1.7005	7.39085e-06	up		Turritopsis_rubra_newGene_8592	-4.0432	1.1445e-12	down
Chrysaora_quinquecirrha_newGene_2141	1.9716	7.69393e-26	up							gene-Aco29390	5.4044	7.49631e-06	up		evm.TU.Hic_asm_14.113	-4.0056	1.14755e-12	down
Chrysaora_quinquecirrha_newGene_1237	2.278	8.13292e-26	up							gene-Aco19456	10.1357	7.49798e-06	up		evm.TU.Hic_asm_10.661	-3.2367	1.15868e-12	down
Chrysaora_quinquecirrha_newGene_10104	14.2888	8.22768e-26	up							gene-Aco28396	3.0479	7.51955e-06	up		evm.TU.Hic_asm_9.1115	-1.4189	1.17744e-12	down
Chrysaora_quinquecirrha_newGene_3215	14.1611	8.23108e-26	up							gene-Aco21135	3.9444	7.53418e-06	up		Turritopsis_rubra_newGene_9135	-12.6027	1.20636e-12	down
Chrysaora_quinquecirrha_newGene_2242	14.2944	8.36931e-26	up							gene-Aco11687	2.3335	7.62967e-06	up		evm.TU.Hic_asm_12.1082	-5.5604	1.25199e-12	down
Chrysaora_quinquecirrha_newGene_2488	14.1649	8.69415e-26	up							gene-Aco18021	3.8747	7.71061e-06	up		evm.TU.Hic_asm_2.752	-2.6927	1.28217e-12	down
Chrysaora_quinquecirrha_newGene_10080	14.22	8.82572e-26	up							gene-Aco27066	5.1457	7.73037e-06	up		evm.TU.Hic_asm_6.244	-1.8996	1.2939e-12	down
Chrysaora_quinquecirrha_newGene_11452	14.2493	9.70277e-26	up							gene-Aco18275	3.8495	7.88759e-06	up		evm.TU.Hic_asm_1.471	-1.8904	1.40914e-12	down
Chrysaora_quinquecirrha_newGene_2063	14.1803	9.96187e-26	up							gene-Aco11641	1.8465	8.00783e-06	up		evm.TU.Hic_asm_6.527	-2.149	1.43539e-12	down
Chrysaora_quinquecirrha_newGene_11261	14.241	1.01791e-25	up							gene-Aco19762	2.267	8.03738e-06	up		evm.TU.Hic_asm_5.325	-2.9923	1.59968e-12	down
Chrysaora_quinquecirrha_newGene_752	14.159	1.02566e-25	up							gene-Aco04322	9.7356	8.10324e-06	up		evm.TU.Hic_asm_12.446	-4.1541	1.65199e-12	down
Chrysaora_quinquecirrha_newGene_311	14.1727	1.03927e-25	up							gene-Aco19643	2.1773	8.13282e-06	up		evm.TU.Hic_asm_7.88	-5.6682	1.70133e-12	down
Chrysaora_quinquecirrha_newGene_3773	14.1423	1.23406e-25	up							gene-Aco27627	1.6023	8.14109e-06	up		evm.TU.Hic_asm_7.189	-4.9078	1.70341e-12	down
Chrysaora_quinquecirrha_newGene_551	2.6712	1.25135e-25	up							gene-Aco02325	2.0927	8.18244e-06	up		evm.TU.Hic_asm_12.1086	-4.6065	1.73626e-12	down
Chrysaora_quinquecirrha_newGene_10183	14.2367	1.26228e-25	up							gene-Aco26618	2.153	8.18244e-06	up		evm.TU.Hic_asm_13.461	-3.2596	1.754e-12	down
Chrysaora_quinquecirrha_newGene_9201	7.1492	1.30495e-25	up							gene-Aco14199	1.4736	8.21763e-06	up		evm.TU.Hic_asm_9.291	-2.9323	1.84831e-12	down
Chrysaora_quinquecirrha_newGene_4474	14.2032	1.30576e-25	up							gene-Aco25472	9.7185	8.26277e-06	up		evm.TU.Hic_asm_7.655	-2.3473	1.86364e-12	down
Chrysaora_quinquecirrha_newGene_978	14.2864	1.36018e-25	up							gene-Aco07325	1.6056	8.40362e-06	up		evm.TU.Hic_asm_10.540	-3.5348	1.97284e-12	down
Chrysaora_quinquecirrha_newGene_1564	14.3019	1.37432e-25	up							gene-Aco15574	1.9938	8.41562e-06	up		evm.TU.Hic_asm_6.109	-4.1035	2.00196e-12	down
Chrysaora_quinquecirrha_newGene_1345	14.1721	1.4568e-25	up							gene-Aco06446	3.4798	8.42602e-06	up		evm.TU.Hic_asm_6.149	-2.43	2.16399e-12	down
Chrysaora_quinquecirrha_newGene_9137	14.1039	1.46076e-25	up							gene-Aco12002	2.4055	8.48478e-06	up		evm.TU.Hic_asm_11.288	-5.0594	2.19686e-12	down
Chrysaora_quinquecirrha_newGene_8175	14.213	1.52043e-25	up							Aurelia_coerulea_newGene_2710	5.228	8.51003e-06	up		evm.TU.Hic_asm_3.671	-5.6806	2.27015e-12	down
Chrysaora_quinquecirrha_newGene_2847	14.2864	1.53645e-25	up							gene-Aco01415	1.6475	8.55635e-06	up		evm.TU.Hic_asm_14.133	-2.3131	2.53133e-12	down
Chrysaora_quinquecirrha_newGene_6024	14.2602	1.53884e-25	up							gene-Aco26584	2.0935	8.60716e-06	up		evm.TU.Hic_asm_0.171	-2.8008	2.67547e-12	down
Chrysaora_quinquecirrha_newGene_1258	14.2268	1.55623e-25	up							gene-Aco17762	2.2698	8.64462e-06	up		evm.TU.Hic_asm_6.1419	-4.462	2.71976e-12	down
Chrysaora_quinquecirrha_newGene_8002	14.1429	1.55636e-25	up							gene-Aco04868	2.5042	8.66573e-06	up		evm.TU.Hic_asm_7.1044	-2.5615	2.75906e-12	down
Chrysaora_quinquecirrha_newGene_10317	14.1068	1.61559e-25	up							gene-Aco02128	2.6168	8.78307e-06	up		evm.TU.Hic_asm_11.1081	-4.3794	2.98679e-12	down
Chrysaora_quinquecirrha_newGene_8546	3.3221	1.66612e-25	up							gene-Aco24473	2.9588	8.78767e-06	up		evm.TU.Hic_asm_8.576	-1.7839	3.04936e-12	down
Chrysaora_quinquecirrha_newGene_4882	14.1449	1.85359e-25	up							gene-Aco16698	3.3086	8.81505e-06	up		evm.TU.Hic_asm_11.1095	-2.4512	3.06272e-12	down
Chrysaora_quinquecirrha_newGene_6924	3.8905	1.87533e-25	up							gene-Aco15461	3.1822	8.89013e-06	up		evm.TU.Hic_asm_6.901	-3.504	3.12942e-12	down
Chrysaora_quinquecirrha_newGene_479	14.1908	1.92875e-25	up							gene-Aco27494	10.0293	8.93414e-06	up		evm.TU.Hic_asm_8.1070	-2.5084	3.21319e-12	down
Chrysaora_quinquecirrha_newGene_7393	14.1068	1.98754e-25	up							Aurelia_coerulea_newGene_2550	8.4652	8.95092e-06	up		evm.TU.Hic_asm_13.249	-2.3091	3.23382e-12	down
Chrysaora_quinquecirrha_newGene_6311	14.2213	2.01947e-25	up							gene-Aco12025	1.9835	9.05826e-06	up		evm.TU.Hic_asm_9.1268	-4.5726	3.47074e-12	down
Chrysaora_quinquecirrha_newGene_8809	14.0693	2.08953e-25	up							gene-Aco13245	2.3565	9.0645e-06	up		evm.TU.Hic_asm_8.1017	-2.103	3.56023e-12	down
Chrysaora_quinquecirrha_newGene_938	14.1363	2.10094e-25	up							gene-Aco31065	1.9855	9.12959e-06	up		evm.TU.Hic_asm_5.612	-4.6408	3.7133e-12	down
Chrysaora_quinquecirrha_newGene_6548	14.108	2.12625e-25	up							gene-Aco19487	4.6099	9.19974e-06	up		evm.TU.Hic_asm_8.1447	-2.6802	3.73809e-12	down
Chrysaora_quinquecirrha_newGene_2727	14.088	2.14996e-25	up							gene-Aco02800	4.8476	9.24391e-06	up		evm.TU.Hic_asm_4.554	-4.6266	3.77775e-12	down
Chrysaora_quinquecirrha_newGene_6510	14.2065	2.18901e-25	up							gene-Aco20422	2.2595	9.33703e-06	up		evm.TU.Hic_asm_7.1079	-4.584	4.28436e-12	down
Chrysaora_quinquecirrha_newGene_900	14.0965	2.1891e-25	up							gene-Aco25850	6.1111	9.439e-06	up		evm.TU.Hic_asm_14.317	-5.9086	4.29212e-12	down
evm.TU.scaffold98.2908	3.9982	2.20323e-25	up							gene-Aco14512	2.1761	9.439e-06	up		evm.TU.Hic_asm_2.562	-2.022	4.41912e-12	down
Chrysaora_quinquecirrha_newGene_2933	7.8805	2.2215e-25	up							gene-Aco20397	2.086	9.46652e-06	up		evm.TU.Hic_asm_3.12	-13.2311	4.42126e-12	down
Chrysaora_quinquecirrha_newGene_7594	14.1721	2.24595e-25	up							gene-Aco16277	2.578	9.55966e-06	up		evm.TU.Hic_asm_9.109	-2.9729	4.68724e-12	down
evm.TU.scaffold11.3295	3.3396	2.28165e-25	up							gene-Aco12637	3.2734	9.60637e-06	up		evm.TU.Hic_asm_8.1654	-1.8719	4.83473e-12	down
Chrysaora_quinquecirrha_newGene_1654	2.5126	2.44219e-25	up							gene-Aco25774	6.6582	9.61205e-06	up		evm.TU.Hic_asm_12.96	-2.1597	4.93048e-12	down
Chrysaora_quinquecirrha_newGene_118	8.404	2.47264e-25	up							gene-Aco00375	2.2972	9.66478e-06	up		evm.TU.Hic_asm_0.510	-2.8831	5.00377e-12	down
Chrysaora_quinquecirrha_newGene_2787	14.0791	2.70928e-25	up							gene-Aco27686	2.4183	9.78017e-06	up		evm.TU.Hic_asm_3.288	-5.7811	5.18641e-12	down
Chrysaora_quinquecirrha_newGene_6276	14.086	2.7097e-25	up							gene-Aco10550	3.1733	9.94002e-06	up		evm.TU.Hic_asm_11.105	-2.8847	5.82895e-12	down
Chrysaora_quinquecirrha_newGene_6987	2.1137	2.78102e-25	up							gene-Aco16131	2.8264	9.97949e-06	up		evm.TU.Hic_asm_7.1364	-4.0225	5.86412e-12	down
Chrysaora_quinquecirrha_newGene_1894	14.0914	2.82043e-25	up							Aurelia_coerulea_newGene_7403	9.6795	1.01193e-05	up		evm.TU.Hic_asm_6.150	-2.4052	5.93867e-12	down
Chrysaora_quinquecirrha_newGene_8961	14.0524	2.84709e-25	up							gene-Aco00660	4.4572	1.01286e-05	up		evm.TU.Hic_asm_5.524	-2.1898	5.96381e-12	down
Chrysaora_quinquecirrha_newGene_4079	14.0822	2.87182e-25	up							gene-Aco25593	3.8223	1.02141e-05	up		evm.TU.Hic_asm_1.645	-2.2845	6.20074e-12	down
Chrysaora_quinquecirrha_newGene_5748	14.1309	2.91134e-25	up							gene-Aco07881	6.3815	1.02721e-05	up		evm.TU.Hic_asm_3.128	-2.9741	6.66384e-12	down
Chrysaora_quinquecirrha_newGene_5407	14.0381	3.01798e-25	up							gene-Aco24625	2.3988	1.0401e-05	up		evm.TU.Hic_asm_8.843	-2.0965	6.80029e-12	down
Chrysaora_quinquecirrha_newGene_7223	14.0615	3.02866e-25	up							gene-Aco21431	2.6732	1.04451e-05	up		evm.TU.Hic_asm_4.1220	-3.8719	6.80865e-12	down
Chrysaora_quinquecirrha_newGene_3921	14.0598	3.03269e-25	up							gene-Aco06104	2.2797	1.04613e-05	up		evm.TU.Hic_asm_1.639	-2.7054	6.82302e-12	down
Chrysaora_quinquecirrha_newGene_1031	14.0693	3.04062e-25	up							gene-Aco28064	1.6508	1.04613e-05	up		evm.TU.Hic_asm_11.428	-2.7298	7.22764e-12	down
Chrysaora_quinquecirrha_newGene_8954	14.0663	3.09311e-25	up							gene-Aco17786	3.9104	1.0724e-05	up		evm.TU.Hic_asm_14.188	-11.0189	7.39125e-12	down
Chrysaora_quinquecirrha_newGene_5105	14.1678	3.19322e-25	up							gene-Aco00741	4.9127	1.07766e-05	up		evm.TU.Hic_asm_10.109	-1.6497	7.41298e-12	down
Chrysaora_quinquecirrha_newGene_43	14.1584	3.24787e-25	up							Aurelia_coerulea_newGene_1011	10.2378	1.08625e-05	up		evm.TU.Hic_asm_10.896	-2.3548	7.42552e-12	down
Chrysaora_quinquecirrha_newGene_845	14.2036	3.33746e-25	up							gene-Aco17447	4.766	1.09201e-05	up		evm.TU.Hic_asm_8.1590	-5.9529	7.7717e-12	down
Chrysaora_quinquecirrha_newGene_8382	3.4367	3.52104e-25	up							gene-Aco04068	4.8595	1.12471e-05	up		evm.TU.Hic_asm_13.298	-2.636	7.86429e-12	down
Chrysaora_quinquecirrha_newGene_3139	7.8405	3.53767e-25	up							gene-Aco09455	9.6439	1.13363e-05	up		evm.TU.Hic_asm_7.1525	-3.5347	8.23561e-12	down
Chrysaora_quinquecirrha_newGene_1779	14.1631	3.84473e-25	up							gene-Aco09508	3.0309	1.13555e-05	up		evm.TU.Hic_asm_3.376	-3.8705	8.27553e-12	down
Chrysaora_quinquecirrha_newGene_10368	14.0471	3.89707e-25	up							gene-Aco29122	4.8895	1.13864e-05	up		evm.TU.Hic_asm_4.14	-1.8953	8.35675e-12	down
Chrysaora_quinquecirrha_newGene_4075	7.8173	3.98521e-25	up							gene-Aco09725	2.1064	1.14079e-05	up		evm.TU.Hic_asm_13.90	-4.0872	8.62884e-12	down
Chrysaora_quinquecirrha_newGene_4664	14.2412	4.02464e-25	up							gene-Aco22676	2.983	1.14823e-05	up		evm.TU.Hic_asm_9.623	-4.4252	9.11454e-12	down
Chrysaora_quinquecirrha_newGene_2732	14.0914	4.23118e-25	up							gene-Aco06367	4.9006	1.15388e-05	up		evm.TU.Hic_asm_13.939	-2.9984	9.15137e-12	down
Chrysaora_quinquecirrha_newGene_6877	14.0135	4.3344e-25	up							Aurelia_coerulea_newGene_2990	5.8373	1.15468e-05	up		evm.TU.Hic_asm_12.905	-2.7705	9.30942e-12	down
Chrysaora_quinquecirrha_newGene_7802	1.8154	4.38585e-25	up							gene-Aco10219	2.1185	1.15501e-05	up		evm.TU.Hic_asm_10.658	-2.0033	9.40921e-12	down
Chrysaora_quinquecirrha_newGene_8337	6.5448	4.46053e-25	up							Aurelia_coerulea_newGene_1785	9.9586	1.16205e-05	up		evm.TU.Hic_asm_3.568	-4.4365	9.43134e-12	down
Chrysaora_quinquecirrha_newGene_7900	14.0707	4.46404e-25	up							gene-Aco02244	2.1146	1.17657e-05	up		evm.TU.Hic_asm_2.918	-2.9758	9.54476e-12	down
Chrysaora_quinquecirrha_newGene_6306	13.9985	4.4931e-25	up							gene-Aco07998	1.7415	1.18302e-05	up		evm.TU.Hic_asm_7.454	-1.8486	9.60889e-12	down
Chrysaora_quinquecirrha_newGene_5674	13.9913	4.71382e-25	up							gene-Aco07279	2.1734	1.1996e-05	up		evm.TU.Hic_asm_9.1386	-6.8238	9.81421e-12	down
Chrysaora_quinquecirrha_newGene_7371	14.1238	4.802e-25	up							gene-Aco03286	2.6956	1.20582e-05	up		evm.TU.Hic_asm_4.810	-3.8655	9.91386e-12	down
Chrysaora_quinquecirrha_newGene_1540	4.8679	4.84791e-25	up							gene-Aco20825	2.1773	1.21675e-05	up		evm.TU.Hic_asm_13.88	-2.757	1.052e-11	down
Chrysaora_quinquecirrha_newGene_10174	14.0375	4.87574e-25	up							gene-Aco17791	6.7748	1.21715e-05	up		evm.TU.Hic_asm_8.545	-4.0831	1.06169e-11	down
Chrysaora_quinquecirrha_newGene_3946	5.2637	4.99466e-25	up							gene-Aco16078	2.2992	1.21885e-05	up		evm.TU.Hic_asm_8.1059	-4.3098	1.16272e-11	down
Chrysaora_quinquecirrha_newGene_11064	14.2582	5.01601e-25	up							gene-Aco12715	2.0895	1.21985e-05	up		evm.TU.Hic_asm_6.265	-2.3495	1.17949e-11	down
Chrysaora_quinquecirrha_newGene_4531	4.289	5.32249e-25	up							gene-Aco00406	5.602	1.22074e-05	up		evm.TU.Hic_asm_12.1148	-2.664	1.18202e-11	down
Chrysaora_quinquecirrha_newGene_2934	3.6681	5.37639e-25	up							gene-Aco11785	2.7693	1.22564e-05	up		evm.TU.Hic_asm_13.216	-1.4883	1.27194e-11	down
Chrysaora_quinquecirrha_newGene_4937	13.9873	5.49898e-25	up							gene-Aco21653	2.1252	1.22678e-05	up		evm.TU.Hic_asm_6.262	-1.9752	1.2904e-11	down
Chrysaora_quinquecirrha_newGene_5987	14.0336	5.56285e-25	up							gene-Aco28084	1.9483	1.23671e-05	up		evm.TU.Hic_asm_7.79	-2.6703	1.32141e-11	down
Chrysaora_quinquecirrha_newGene_6365	14.0027	5.57806e-25	up							gene-Aco11701	2.0257	1.25393e-05	up		evm.TU.Hic_asm_0.126	-1.8955	1.32207e-11	down
Chrysaora_quinquecirrha_newGene_5141	1.8681	5.91794e-25	up							gene-Aco21503	2.6612	1.26217e-05	up		evm.TU.Hic_asm_6.1143	-2.954	1.34587e-11	down
Chrysaora_quinquecirrha_newGene_7644	14.0617	6.33779e-25	up							gene-Aco24484	1.7734	1.26719e-05	up		evm.TU.Hic_asm_7.35	-2.0488	1.35032e-11	down
Chrysaora_quinquecirrha_newGene_6672	13.9786	6.61669e-25	up							gene-Aco11776	1.9105	1.28944e-05	up		Turritopsis_rubra_newGene_2070	-9.796	1.43118e-11	down
Chrysaora_quinquecirrha_newGene_8529	14.0178	6.86827e-25	up							gene-Aco08205	2.469	1.30174e-05	up		evm.TU.Hic_asm_6.1191	-3.5293	1.43675e-11	down
Chrysaora_quinquecirrha_newGene_4203	3.354	6.9516e-25	up							gene-Aco31101	2.6359	1.32039e-05	up		evm.TU.Hic_asm_4.1030	-6.1144	1.44572e-11	down
Chrysaora_quinquecirrha_newGene_1238	13.9797	7.36128e-25	up							gene-Aco09814	1.7893	1.32496e-05	up		evm.TU.Hic_asm_6.1397	-1.5254	1.51577e-11	down
Chrysaora_quinquecirrha_newGene_9512	5.0937	7.39183e-25	up							Aurelia_coerulea_newGene_2486	9.5934	1.32989e-05	up		evm.TU.Hic_asm_11.955	-5.3468	1.53914e-11	down
Chrysaora_quinquecirrha_newGene_9465	14.1373	7.62804e-25	up							gene-Aco22524	2.1929	1.32989e-05	up		evm.TU.Hic_asm_12.868	-7.4931	1.59563e-11	down
Chrysaora_quinquecirrha_newGene_7489	13.9877	7.82907e-25	up							gene-Aco11643	9.6439	1.33327e-05	up		evm.TU.Hic_asm_2.829	-1.7109	1.6834e-11	down
Chrysaora_quinquecirrha_newGene_6879	13.9737	7.83722e-25	up							gene-Aco15732	1.9857	1.35184e-05	up		evm.TU.Hic_asm_6.1305	-4.9436	1.72062e-11	down
Chrysaora_quinquecirrha_newGene_861	14.0731	7.87179e-25	up							gene-Aco16164	1.6671	1.3548e-05	up		Turritopsis_rubra_newGene_1184	-2.0923	1.72443e-11	down
evm.TU.scaffold28.7855	2.3772	8.24411e-25	up							gene-Aco26655	1.8603	1.36027e-05	up		evm.TU.Hic_asm_9.595	-1.8618	1.80567e-11	down
Chrysaora_quinquecirrha_newGene_10365	14.0102	8.46086e-25	up							gene-Aco08025	1.5902	1.36027e-05	up		evm.TU.Hic_asm_1.581	-1.4995	1.90796e-11	down
Chrysaora_quinquecirrha_newGene_5133	14.0202	8.76521e-25	up							gene-Aco28893	2.1752	1.37189e-05	up		evm.TU.Hic_asm_6.1190	-4.0912	1.92087e-11	down
Chrysaora_quinquecirrha_newGene_1554	7.1657	9.37546e-25	up							gene-Aco11850	2.0518	1.37797e-05	up		evm.TU.Hic_asm_8.71	-2.1522	1.96722e-11	down
Chrysaora_quinquecirrha_newGene_10791	13.9629	9.43514e-25	up							gene-Aco30970	9.9837	1.38462e-05	up		evm.TU.Hic_asm_11.356	-2.1652	2.01596e-11	down
Chrysaora_quinquecirrha_newGene_176	14.0383	9.44088e-25	up							gene-Aco03501	2.1724	1.38932e-05	up		evm.TU.Hic_asm_11.66	-2.1747	2.07743e-11	down
Chrysaora_quinquecirrha_newGene_5343	14.3212	9.74265e-25	up							gene-Aco08504	2.8349	1.38962e-05	up		Turritopsis_rubra_newGene_3911	-2.5314	2.18099e-11	down
Chrysaora_quinquecirrha_newGene_143	5.2473	1.00828e-24	up							gene-Aco08636	2.0138	1.39631e-05	up		evm.TU.Hic_asm_3.13	-5.8804	2.19956e-11	down
Chrysaora_quinquecirrha_newGene_6831	14.0289	1.04154e-24	up							gene-Aco13919	2.4109	1.39875e-05	up		Turritopsis_rubra_newGene_7390	-1.9867	2.28057e-11	down
Chrysaora_quinquecirrha_newGene_10306	13.9658	1.04581e-24	up							gene-Aco25611	3.113	1.40521e-05	up		evm.TU.Hic_asm_2.553	-2.2925	2.35221e-11	down
Chrysaora_quinquecirrha_newGene_4343	13.9781	1.05579e-24	up							gene-Aco27532	6.7482	1.40521e-05	up		evm.TU.Hic_asm_0.97	-4.2064	2.40642e-11	down
Chrysaora_quinquecirrha_newGene_2510	13.9988	1.07916e-24	up							gene-Aco29813	9.6165	1.4061e-05	up		evm.TU.Hic_asm_4.836	-3.0025	2.46624e-11	down
Chrysaora_quinquecirrha_newGene_4990	14.0772	1.10597e-24	up							gene-Aco27775	2.248	1.4061e-05	up		evm.TU.Hic_asm_12.481	-4.4757	2.52952e-11	down
Chrysaora_quinquecirrha_newGene_6533	14.3821	1.11724e-24	up							gene-Aco07791	2.3308	1.40731e-05	up		Turritopsis_rubra_newGene_2130	-12.043	2.54387e-11	down
Chrysaora_quinquecirrha_newGene_11062	13.9985	1.17167e-24	up							gene-Aco17593	5.8881	1.41218e-05	up		evm.TU.Hic_asm_4.372	-2.4448	2.54897e-11	down
Chrysaora_quinquecirrha_newGene_11346	13.9454	1.18052e-24	up							gene-Aco00270	2.0607	1.41447e-05	up		evm.TU.Hic_asm_8.435	-2.2943	2.58723e-11	down
Chrysaora_quinquecirrha_newGene_11548	13.9622	1.23924e-24	up							gene-Aco07668	1.8087	1.4204e-05	up		evm.TU.Hic_asm_6.235	-1.5304	2.62664e-11	down
Chrysaora_quinquecirrha_newGene_11461	1.9248	1.26852e-24	up							gene-Aco00682	2.5158	1.42817e-05	up		evm.TU.Hic_asm_6.1037	-5.6642	2.6559e-11	down
Chrysaora_quinquecirrha_newGene_9046	13.9204	1.32421e-24	up							Aurelia_coerulea_newGene_7842	9.6484	1.44454e-05	up		evm.TU.Hic_asm_7.687	-2.2718	2.67867e-11	down
Chrysaora_quinquecirrha_newGene_6047	2.4288	1.3463e-24	up							gene-Aco07778	2.4773	1.49126e-05	up		evm.TU.Hic_asm_8.1446	-3.9268	2.89905e-11	down
Chrysaora_quinquecirrha_newGene_8081	14.0145	1.38391e-24	up							gene-Aco29118	2.1015	1.49963e-05	up		evm.TU.Hic_asm_10.483	-1.4134	2.99182e-11	down
Chrysaora_quinquecirrha_newGene_568	13.8965	1.39112e-24	up							gene-Aco19613	2.6102	1.52436e-05	up		evm.TU.Hic_asm_11.263	-2.3324	3.03401e-11	down
Chrysaora_quinquecirrha_newGene_2967	13.9165	1.42148e-24	up							gene-Aco29203	1.6307	1.53833e-05	up		evm.TU.Hic_asm_8.325	-1.5354	3.17448e-11	down
Chrysaora_quinquecirrha_newGene_1428	7.8461	1.43395e-24	up							gene-Aco06785	2.3656	1.54071e-05	up		evm.TU.Hic_asm_5.640	-4.2461	3.21238e-11	down
Chrysaora_quinquecirrha_newGene_7561	14.1047	1.4639e-24	up							gene-Aco13146	1.905	1.55928e-05	up		evm.TU.Hic_asm_8.642	-1.7916	3.2874e-11	down
Chrysaora_quinquecirrha_newGene_7535	2.0829	1.54798e-24	up							gene-Aco16661	2.6014	1.56807e-05	up		evm.TU.Hic_asm_1.440	-2.0592	3.32987e-11	down
Chrysaora_quinquecirrha_newGene_703	13.8837	1.55984e-24	up							gene-Aco06366	9.5362	1.57558e-05	up		evm.TU.Hic_asm_13.891	-4.4112	3.39452e-11	down
Chrysaora_quinquecirrha_newGene_1098	13.9499	1.57533e-24	up							gene-Aco08826	2.4803	1.59223e-05	up		evm.TU.Hic_asm_13.952	-11.6773	3.5531e-11	down
Chrysaora_quinquecirrha_newGene_8020	13.8937	1.65831e-24	up							gene-Aco24704	1.9679	1.60335e-05	up		evm.TU.Hic_asm_10.863	-1.9089	3.59812e-11	down
Chrysaora_quinquecirrha_newGene_3095	13.9595	1.71904e-24	up							gene-Aco10465	2.2232	1.61313e-05	up		evm.TU.Hic_asm_8.300	-2.3774	3.76483e-11	down
Chrysaora_quinquecirrha_newGene_6824	14.2133	1.72475e-24	up							gene-Aco11695	1.7473	1.65179e-05	up		evm.TU.Hic_asm_6.1046	-2.3638	3.83865e-11	down
Chrysaora_quinquecirrha_newGene_5669	14.0167	1.73782e-24	up							gene-Aco26090	9.5651	1.65369e-05	up		evm.TU.Hic_asm_9.823	-5.0507	3.88524e-11	down
Chrysaora_quinquecirrha_newGene_2182	13.9888	1.75057e-24	up							gene-Aco15808	2.1346	1.65783e-05	up		Turritopsis_rubra_newGene_5448	-5.5192	3.89211e-11	down
Chrysaora_quinquecirrha_newGene_1751	14.2497	1.76705e-24	up							gene-Aco26213	2.893	1.67206e-05	up		evm.TU.Hic_asm_1.408	-1.7953	4.06205e-11	down
Chrysaora_quinquecirrha_newGene_6756	3.5877	1.78147e-24	up							gene-Aco08751	3.367	1.67956e-05	up		evm.TU.Hic_asm_12.491	-4.4803	4.13005e-11	down
Chrysaora_quinquecirrha_newGene_480	14.0375	1.80237e-24	up							gene-Aco28697	3.0722	1.68427e-05	up		evm.TU.Hic_asm_7.980	-3.7943	4.15836e-11	down
Chrysaora_quinquecirrha_newGene_1695	13.8882	1.88296e-24	up							gene-Aco17212	7.1085	1.71284e-05	up		evm.TU.Hic_asm_3.214_evm.TU.Hic_asm_3.215	-2.0049	4.22214e-11	down
Chrysaora_quinquecirrha_newGene_10362	13.883	1.91077e-24	up							gene-Aco16788	2.2626	1.71615e-05	up		evm.TU.Hic_asm_3.398	-5.8943	4.23999e-11	down
Chrysaora_quinquecirrha_newGene_3142	14.1232	1.9217e-24	up							gene-Aco00125	2.2172	1.72556e-05	up		evm.TU.Hic_asm_8.1020	-3.0864	4.60927e-11	down
Chrysaora_quinquecirrha_newGene_6076	2.0597	1.9557e-24	up							gene-Aco19812	2.0156	1.74884e-05	up		evm.TU.Hic_asm_12.951	-2.0363	4.77587e-11	down
Chrysaora_quinquecirrha_newGene_3212	4.6314	2.04348e-24	up							gene-Aco26469	2.5393	1.75315e-05	up		evm.TU.Hic_asm_8.411	-2.8752	4.82271e-11	down
Chrysaora_quinquecirrha_newGene_7653	13.8896	2.06303e-24	up							gene-Aco15393	1.9875	1.75616e-05	up		evm.TU.Hic_asm_8.1236	-3.8459	5.33668e-11	down
Chrysaora_quinquecirrha_newGene_919	13.9853	2.1683e-24	up							gene-Aco17669	2.6097	1.77183e-05	up		evm.TU.Hic_asm_3.864	-2.9221	5.80434e-11	down
Chrysaora_quinquecirrha_newGene_1717	13.8695	2.25047e-24	up							gene-Aco20877	4.6946	1.77819e-05	up		evm.TU.Hic_asm_6.256	-1.8383	5.86208e-11	down
Chrysaora_quinquecirrha_newGene_1085	13.9012	2.28055e-24	up							gene-Aco15628	9.6839	1.77933e-05	up		evm.TU.Hic_asm_5.666	-2.4902	5.86211e-11	down
Chrysaora_quinquecirrha_newGene_1444	2.3792	2.35518e-24	up							gene-Aco27774	2.752	1.78053e-05	up		evm.TU.Hic_asm_2.306	-2.4925	5.91566e-11	down
Chrysaora_quinquecirrha_newGene_9379	6.5412	2.39306e-24	up							gene-Aco06514	3.5048	1.78329e-05	up		evm.TU.Hic_asm_8.119	-1.9309	5.95633e-11	down
Chrysaora_quinquecirrha_newGene_2041	13.8654	2.53481e-24	up							gene-Aco22673	1.9454	1.79689e-05	up		evm.TU.Hic_asm_4.92	-4.8267	6.17885e-11	down
Chrysaora_quinquecirrha_newGene_6441	14.0323	2.53743e-24	up							gene-Aco14600	2.1673	1.81443e-05	up		evm.TU.Hic_asm_8.800	-5.3565	6.24404e-11	down
evm.TU.scaffold24.5602	2.9358	2.56587e-24	up							gene-Aco14096	1.819	1.81654e-05	up		evm.TU.Hic_asm_7.1463	-1.705	6.28207e-11	down
Chrysaora_quinquecirrha_newGene_8472	13.9426	2.61214e-24	up							gene-Aco17847	2.343	1.84751e-05	up		evm.TU.Hic_asm_9.1383	-2.9351	6.30467e-11	down
Chrysaora_quinquecirrha_newGene_3545	1.9829	2.62263e-24	up							gene-Aco15817	2.3295	1.85502e-05	up		evm.TU.Hic_asm_6.736	-2.8092	6.3775e-11	down
Chrysaora_quinquecirrha_newGene_11094	13.9216	2.64716e-24	up							gene-Aco14304	2.4489	1.86678e-05	up		evm.TU.Hic_asm_3.425	-1.8725	6.43757e-11	down
Chrysaora_quinquecirrha_newGene_6765	2.1433	2.71369e-24	up							gene-Aco28213	3.0152	1.8697e-05	up		evm.TU.Hic_asm_2.809	-2.099	6.5439e-11	down
Chrysaora_quinquecirrha_newGene_5909	13.8329	2.75853e-24	up							gene-Aco02153	2.3166	1.88025e-05	up		evm.TU.Hic_asm_11.396	-1.4706	6.5439e-11	down
Chrysaora_quinquecirrha_newGene_11449	1.9574	2.76407e-24	up							gene-Aco11533	2.0808	1.88159e-05	up		evm.TU.Hic_asm_3.966	-2.3625	6.95097e-11	down
Chrysaora_quinquecirrha_newGene_6294	13.8398	2.81982e-24	up							gene-Aco10464	2.2615	1.89207e-05	up		evm.TU.Hic_asm_4.303	-1.5465	7.06078e-11	down
Chrysaora_quinquecirrha_newGene_5590	13.8462	2.82141e-24	up							gene-Aco17896	4.4927	1.89506e-05	up		evm.TU.Hic_asm_0.397	-2.3827	7.31704e-11	down
Chrysaora_quinquecirrha_newGene_4817	13.8861	2.83121e-24	up							gene-Aco26409	2.6248	1.93624e-05	up		evm.TU.Hic_asm_2.764	-4.7716	7.52632e-11	down
Chrysaora_quinquecirrha_newGene_5774	13.8991	2.87187e-24	up							gene-Aco07003	5.7879	1.93624e-05	up		evm.TU.Hic_asm_3.85	-4.9718	8.05045e-11	down
evm.TU.scaffold62.12362	2.7368	2.90282e-24	up							gene-Aco13848	5.0599	1.96598e-05	up		evm.TU.Hic_asm_8.597	-3.197	8.15546e-11	down
Chrysaora_quinquecirrha_newGene_7631	13.8403	2.94671e-24	up							Aurelia_coerulea_newGene_965	9.8138	1.96647e-05	up		Turritopsis_rubra_newGene_6902	-11.1437	8.40853e-11	down
Chrysaora_quinquecirrha_newGene_4762	1.4545	2.97518e-24	up							gene-Aco09802	2.1569	1.98235e-05	up		evm.TU.Hic_asm_4.596	-1.9269	8.41591e-11	down
Chrysaora_quinquecirrha_newGene_11	13.9174	3.06816e-24	up							gene-Aco09562	2.1749	1.9988e-05	up		evm.TU.Hic_asm_7.502	-1.961	8.83534e-11	down
Chrysaora_quinquecirrha_newGene_624	13.843	3.11325e-24	up							gene-Aco10604	2.2898	2.00474e-05	up		evm.TU.Hic_asm_3.99	-2.484	8.98868e-11	down
Chrysaora_quinquecirrha_newGene_953	5.4953	3.13599e-24	up							gene-Aco19698	1.7389	2.01805e-05	up		Turritopsis_rubra_newGene_5413	-1.9324	9.27556e-11	down
Chrysaora_quinquecirrha_newGene_121	5.7362	3.18223e-24	up							gene-Aco06404	2.66	2.01805e-05	up		evm.TU.Hic_asm_10.268	-1.8764	9.83128e-11	down
Chrysaora_quinquecirrha_newGene_4068	13.8055	3.40391e-24	up							gene-Aco17724	3.8601	2.02888e-05	up		evm.TU.Hic_asm_3.932	-1.5103	9.85429e-11	down
Chrysaora_quinquecirrha_newGene_4996	14.0957	3.51199e-24	up							gene-Aco08298	1.7473	2.02889e-05	up		evm.TU.Hic_asm_10.761	-2.1124	9.99342e-11	down
Chrysaora_quinquecirrha_newGene_5415	6.2753	3.66308e-24	up							gene-Aco25864	4.1051	2.06058e-05	up		evm.TU.Hic_asm_0.988	-2.9359	1.05418e-10	down
Chrysaora_quinquecirrha_newGene_2145	13.8334	3.67013e-24	up							gene-Aco15961	2.6148	2.07094e-05	up		evm.TU.Hic_asm_7.124	-1.5058	1.06169e-10	down
Chrysaora_quinquecirrha_newGene_11503	13.9343	3.69685e-24	up							gene-Aco26677	3.9391	2.08073e-05	up		evm.TU.Hic_asm_8.247	-1.6186	1.10618e-10	down
Chrysaora_quinquecirrha_newGene_9743	13.9888	3.8653e-24	up							gene-Aco02453	2.1531	2.11071e-05	up		evm.TU.Hic_asm_8.144	-4.7239	1.11411e-10	down
Chrysaora_quinquecirrha_newGene_9185	13.9481	4.06003e-24	up							gene-Aco21810	5.1163	2.11077e-05	up		evm.TU.Hic_asm_12.1229	-4.7505	1.13867e-10	down
Chrysaora_quinquecirrha_newGene_117	13.826	4.33279e-24	up							gene-Aco26053	3.2649	2.14597e-05	up		evm.TU.Hic_asm_8.126	-2.9803	1.13912e-10	down
evm.TU.ctg2189_pilon_pilon.1	1.9009	4.47193e-24	up							gene-Aco02218	9.7056	2.14597e-05	up		evm.TU.Hic_asm_5.404	-5.3831	1.14817e-10	down
Chrysaora_quinquecirrha_newGene_5250	14.5148	4.53906e-24	up							gene-Aco26708	2.4233	2.18485e-05	up		evm.TU.Hic_asm_4.731	-1.438	1.14868e-10	down
Chrysaora_quinquecirrha_newGene_3252	5.5053	4.70664e-24	up							gene-Aco16107	1.9874	2.19131e-05	up		evm.TU.Hic_asm_12.716	-4.287	1.16084e-10	down
Chrysaora_quinquecirrha_newGene_10227	15.7954	4.72597e-24	up							gene-Aco27751	1.9387	2.19776e-05	up		evm.TU.Hic_asm_3.1099	-1.7025	1.2074e-10	down
Chrysaora_quinquecirrha_newGene_1512	14.0439	4.77358e-24	up							gene-Aco05847	2.6754	2.2018e-05	up		evm.TU.Hic_asm_7.895	-1.3636	1.22701e-10	down
Chrysaora_quinquecirrha_newGene_5721	13.929	4.80715e-24	up							gene-Aco19628	1.8081	2.2018e-05	up		Turritopsis_rubra_newGene_4850	-2.606	1.23362e-10	down
Chrysaora_quinquecirrha_newGene_1984	13.8145	4.99519e-24	up							gene-Aco05706	2.1109	2.24133e-05	up		evm.TU.Hic_asm_6.576	-1.4562	1.2862e-10	down
Chrysaora_quinquecirrha_newGene_6513	2.3317	5.03603e-24	up							gene-Aco24420	2.7388	2.25459e-05	up		Turritopsis_rubra_newGene_1155	-4.9269	1.37873e-10	down
Chrysaora_quinquecirrha_newGene_9943	13.9362	5.25292e-24	up							gene-Aco04100	2.0577	2.25854e-05	up		evm.TU.Hic_asm_2.314	-2.9077	1.38026e-10	down
Chrysaora_quinquecirrha_newGene_2100	13.7977	5.34972e-24	up							gene-Aco00361	2.5739	2.28507e-05	up		evm.TU.Hic_asm_10.374	-4.9271	1.38859e-10	down
Chrysaora_quinquecirrha_newGene_5209	13.8484	5.34996e-24	up							gene-Aco14473	2.1057	2.29907e-05	up		evm.TU.CTG279.2	-2.4594	1.39935e-10	down
Chrysaora_quinquecirrha_newGene_9438	13.7928	5.46565e-24	up							gene-Aco16856	2.2766	2.32031e-05	up		evm.TU.Hic_asm_8.1381	-6.909	1.43225e-10	down
Chrysaora_quinquecirrha_newGene_4645	20.1042	5.53617e-24	up							gene-Aco00501	9.6211	2.32873e-05	up		evm.TU.Hic_asm_1.63	-2.9515	1.44425e-10	down
Chrysaora_quinquecirrha_newGene_2191	13.7628	5.55101e-24	up							gene-Aco13936	2.4139	2.32873e-05	up		evm.TU.Hic_asm_7.635	-4.0191	1.4656e-10	down
Chrysaora_quinquecirrha_newGene_5850	13.755	5.55913e-24	up							gene-Aco24555	2.1737	2.33054e-05	up		evm.TU.Hic_asm_13.407	-2.2178	1.4665e-10	down
Chrysaora_quinquecirrha_newGene_11166	13.9556	5.84492e-24	up							gene-Aco07705	2.0959	2.35561e-05	up		evm.TU.Hic_asm_3.1122	-4.2776	1.47682e-10	down
Chrysaora_quinquecirrha_newGene_11317	1.7494	5.88142e-24	up							gene-Aco28226	1.9777	2.3592e-05	up		evm.TU.Hic_asm_4.903	-3.1724	1.5012e-10	down
Chrysaora_quinquecirrha_newGene_9486	14.0364	6.05491e-24	up							gene-Aco00618	3.766	2.36593e-05	up		evm.TU.Hic_asm_12.936	-2.5602	1.51717e-10	down
Chrysaora_quinquecirrha_newGene_2748	13.7618	6.48799e-24	up							gene-Aco31082	2.1626	2.38884e-05	up		Turritopsis_rubra_newGene_2766	-1.6984	1.51717e-10	down
Chrysaora_quinquecirrha_newGene_1882	13.7485	6.53559e-24	up							gene-Aco06374	2.7302	2.39064e-05	up		evm.TU.Hic_asm_12.1131	-2.2642	1.54236e-10	down
Chrysaora_quinquecirrha_newGene_1806	13.7685	6.61627e-24	up							gene-Aco26076	4.4012	2.39829e-05	up		evm.TU.Hic_asm_6.457	-1.884	1.63736e-10	down
Chrysaora_quinquecirrha_newGene_3973	4.2195	6.81043e-24	up							gene-Aco15601	1.8195	2.40647e-05	up		evm.TU.Hic_asm_1.822	-2.7926	1.64504e-10	down
Chrysaora_quinquecirrha_newGene_6353	13.9297	6.85747e-24	up							gene-Aco19675	1.8038	2.44641e-05	up		evm.TU.Hic_asm_1.72	-2.2242	1.65667e-10	down
Chrysaora_quinquecirrha_newGene_11143	14.2256	6.9203e-24	up							gene-Aco12819	2.0836	2.44696e-05	up		evm.TU.Hic_asm_6.905	-3.2979	1.6938e-10	down
Chrysaora_quinquecirrha_newGene_1369	13.7672	7.10207e-24	up							gene-Aco27529	9.5018	2.45302e-05	up		evm.TU.Hic_asm_8.1115	-4.1583	1.71906e-10	down
Chrysaora_quinquecirrha_newGene_4923	13.8979	7.37828e-24	up							gene-Aco08754	9.5265	2.46443e-05	up		evm.TU.Hic_asm_3.1076	-2.2621	1.74669e-10	down
Chrysaora_quinquecirrha_newGene_7442	13.7994	7.39508e-24	up							gene-Aco26709	4.2763	2.47728e-05	up		evm.TU.Hic_asm_3.728	-3.8773	1.79828e-10	down
Chrysaora_quinquecirrha_newGene_9773	13.826	7.63371e-24	up							gene-Aco05545	2.3391	2.51438e-05	up		evm.TU.Hic_asm_0.976	-2.2184	1.80501e-10	down
Chrysaora_quinquecirrha_newGene_2713	13.8734	7.80089e-24	up							gene-Aco13030	1.5615	2.51459e-05	up		evm.TU.Hic_asm_3.621	-1.9806	1.86161e-10	down
Chrysaora_quinquecirrha_newGene_5253	13.7532	7.89058e-24	up							gene-Aco28305	4.583	2.53297e-05	up		evm.TU.Hic_asm_7.719	-2.7733	1.87681e-10	down
Chrysaora_quinquecirrha_newGene_3547	13.8012	8.47661e-24	up							gene-Aco22553	3.5985	2.53901e-05	up		evm.TU.Hic_asm_4.363	-5.9485	1.91604e-10	down
Chrysaora_quinquecirrha_newGene_2230	2.6023	8.50894e-24	up							gene-Aco10416	2.5679	2.5391e-05	up		evm.TU.Hic_asm_7.538	-2.6414	1.91727e-10	down
Chrysaora_quinquecirrha_newGene_2812	4.6049	8.79521e-24	up							gene-Aco26431	2.2949	2.55791e-05	up		Turritopsis_rubra_newGene_5526	-4.1723	2.02304e-10	down
Chrysaora_quinquecirrha_newGene_207	13.7571	8.87797e-24	up							gene-Aco06877	3.3674	2.56229e-05	up		evm.TU.Hic_asm_6.759	-1.8273	2.07958e-10	down
Chrysaora_quinquecirrha_newGene_1084	13.7821	9.08093e-24	up							gene-Aco08911	3.7998	2.59025e-05	up		evm.TU.Hic_asm_7.518	-1.739	2.0992e-10	down
Chrysaora_quinquecirrha_newGene_1737	13.735	9.15422e-24	up							gene-Aco08785	2.7325	2.67121e-05	up		evm.TU.Hic_asm_12.524	-1.4468	2.10366e-10	down
Chrysaora_quinquecirrha_newGene_1416	13.7521	9.28438e-24	up							Aurelia_coerulea_newGene_680	10.2288	2.67279e-05	up		evm.TU.Hic_asm_10.587	-4.1986	2.15043e-10	down
Chrysaora_quinquecirrha_newGene_9599	13.7429	9.28438e-24	up							gene-Aco11802	1.9292	2.68479e-05	up		evm.TU.Hic_asm_5.464	-2.6305	2.26988e-10	down
Chrysaora_quinquecirrha_newGene_9208	5.8235	9.43142e-24	up							gene-Aco14317	2.2494	2.68479e-05	up		Turritopsis_rubra_newGene_9809	-5.6093	2.40823e-10	down
Chrysaora_quinquecirrha_newGene_5091	11.7667	9.52685e-24	up							gene-Aco04860	2.8219	2.70677e-05	up		evm.TU.Hic_asm_13.318	-6.2668	2.40896e-10	down
evm.TU.scaffold109.15274	1.8968	9.66984e-24	up							gene-Aco05136	5.8003	2.71487e-05	up		evm.TU.Hic_asm_2.433	-2.0418	2.46859e-10	down
Chrysaora_quinquecirrha_newGene_5469	2.3257	9.82273e-24	up							gene-Aco05223	4.7474	2.73256e-05	up		evm.TU.Hic_asm_0.509	-3.2092	2.61491e-10	down
Chrysaora_quinquecirrha_newGene_1897	13.9644	9.95468e-24	up							gene-Aco00133	1.8082	2.7449e-05	up		Turritopsis_rubra_newGene_8439	-11.4551	2.62836e-10	down
Chrysaora_quinquecirrha_newGene_1975	8.4446	1.01293e-23	up							gene-Aco02398	2.2392	2.75826e-05	up		Turritopsis_rubra_newGene_10223	-11.1389	2.64211e-10	down
Chrysaora_quinquecirrha_newGene_1154	13.7474	1.02246e-23	up							gene-Aco27663	5.0384	2.75846e-05	up		evm.TU.Hic_asm_7.1322	-4.6686	2.6639e-10	down
Chrysaora_quinquecirrha_newGene_10641	13.7775	1.04212e-23	up							gene-Aco21424	2.0664	2.77016e-05	up		evm.TU.Hic_asm_8.1467	-1.6371	2.77917e-10	down
Chrysaora_quinquecirrha_newGene_3760	13.7257	1.05044e-23	up							gene-Aco11822	2.1629	2.77987e-05	up		evm.TU.Hic_asm_7.396	-1.8589	2.89084e-10	down
Chrysaora_quinquecirrha_newGene_6302	13.8998	1.05961e-23	up							gene-Aco03330	2.3069	2.79622e-05	up		Turritopsis_rubra_newGene_5342	-7.5891	2.9018e-10	down
Chrysaora_quinquecirrha_newGene_11583	13.7893	1.06115e-23	up							gene-Aco04703	4.1166	2.80999e-05	up		evm.TU.Hic_asm_6.1154	-2.0217	2.9965e-10	down
Chrysaora_quinquecirrha_newGene_7528	13.7547	1.0708e-23	up							gene-Aco08650	1.6606	2.82761e-05	up		evm.TU.Hic_asm_12.114	-3.8663	3.00307e-10	down
Chrysaora_quinquecirrha_newGene_259	13.7016	1.08825e-23	up							gene-Aco15974	1.9046	2.88725e-05	up		evm.TU.Hic_asm_11.964	-2.3129	3.01218e-10	down
Chrysaora_quinquecirrha_newGene_8928	13.7249	1.10586e-23	up							gene-Aco12956	9.4767	2.8908e-05	up		evm.TU.Hic_asm_13.436	-2.7791	3.02607e-10	down
Chrysaora_quinquecirrha_newGene_3107	4.7956	1.12835e-23	up							gene-Aco12910	1.9221	2.89157e-05	up		Turritopsis_rubra_newGene_272	-4.1984	3.02793e-10	down
Chrysaora_quinquecirrha_newGene_3310	13.7933	1.12835e-23	up							gene-Aco26681	2.6444	2.8952e-05	up		evm.TU.Hic_asm_14.664	-2.363	3.04361e-10	down
Chrysaora_quinquecirrha_newGene_6637	13.7353	1.13193e-23	up							gene-Aco16857	2.9907	2.89846e-05	up		evm.TU.Hic_asm_1.353	-1.8675	3.04716e-10	down
Chrysaora_quinquecirrha_newGene_3432	13.749	1.21448e-23	up							gene-Aco24464	1.6547	2.91136e-05	up		evm.TU.Hic_asm_4.579	-1.5671	3.04782e-10	down
Chrysaora_quinquecirrha_newGene_9550	13.8806	1.24411e-23	up							gene-Aco07421	1.8249	2.92387e-05	up		evm.TU.Hic_asm_6.865	-4.8259	3.06472e-10	down
Chrysaora_quinquecirrha_newGene_11547	1.9958	1.28089e-23	up							gene-Aco26066	1.6659	2.98447e-05	up		evm.TU.Hic_asm_9.290	-2.5714	3.16732e-10	down
Chrysaora_quinquecirrha_newGene_4969	13.7215	1.29755e-23	up							gene-Aco14387	1.6934	3.01079e-05	up		evm.TU.Hic_asm_12.1110	-5.763	3.2739e-10	down
Chrysaora_quinquecirrha_newGene_8929	13.7013	1.36751e-23	up							gene-Aco27409	2.5252	3.01926e-05	up		evm.TU.Hic_asm_8.598	-2.0266	3.34059e-10	down
Chrysaora_quinquecirrha_newGene_6201	13.7664	1.44531e-23	up							Aurelia_coerulea_newGene_8063	3.4895	3.04544e-05	up		evm.TU.Hic_asm_6.310	-4.783	3.43386e-10	down
Chrysaora_quinquecirrha_newGene_2669	13.7628	1.4524e-23	up							gene-Aco16176	2.678	3.06371e-05	up		Turritopsis_rubra_newGene_4713	-4.3965	3.51238e-10	down
Chrysaora_quinquecirrha_newGene_7931	13.7239	1.4668e-23	up							gene-Aco08792	4.2294	3.06924e-05	up		evm.TU.Hic_asm_3.732	-2.312	3.51901e-10	down
Chrysaora_quinquecirrha_newGene_3282	13.7329	1.47969e-23	up							gene-Aco00279	2.3811	3.0755e-05	up		evm.TU.Hic_asm_12.878	-2.3819	3.52729e-10	down
Chrysaora_quinquecirrha_newGene_1373	6.2577	1.50033e-23	up							gene-Aco27889	2.4199	3.09509e-05	up		evm.TU.CTG3.5	-11.4422	3.55408e-10	down
Chrysaora_quinquecirrha_newGene_1027	7.4614	1.52828e-23	up							gene-Aco20687	5.3026	3.09843e-05	up		evm.TU.Hic_asm_6.997	-3.4899	3.64668e-10	down
Chrysaora_quinquecirrha_newGene_11241	13.7353	1.53138e-23	up							gene-Aco07432	2.0469	3.10122e-05	up		evm.TU.Hic_asm_14.432	-2.1402	3.67486e-10	down
Chrysaora_quinquecirrha_newGene_6567	13.6959	1.57136e-23	up							gene-Aco12706	2.0819	3.11725e-05	up		evm.TU.Hic_asm_9.369	-2.6002	3.68688e-10	down
Chrysaora_quinquecirrha_newGene_2955	13.6729	1.58485e-23	up							gene-Aco12040	2.1414	3.13244e-05	up		evm.TU.Hic_asm_6.1186	-3.9136	3.75188e-10	down
Chrysaora_quinquecirrha_newGene_301	2.7847	1.59829e-23	up							gene-Aco20404	2.3481	3.15819e-05	up		evm.TU.Hic_asm_11.657	-2.064	3.82612e-10	down
Chrysaora_quinquecirrha_newGene_7777	13.8083	1.61915e-23	up							gene-Aco12096	4.22	3.17694e-05	up		evm.TU.Hic_asm_11.778	-3.2586	3.97137e-10	down
Chrysaora_quinquecirrha_newGene_7085	13.7303	1.67238e-23	up							Aurelia_coerulea_newGene_4145	9.6883	3.21433e-05	up		evm.TU.Hic_asm_3.702	-2.3374	3.98816e-10	down
Chrysaora_quinquecirrha_newGene_3905	3.1543	1.72969e-23	up							gene-Aco21231	2.5089	3.22718e-05	up		evm.TU.Hic_asm_13.603	-1.8582	4.09127e-10	down
Chrysaora_quinquecirrha_newGene_3732	13.6858	1.74674e-23	up							gene-Aco13176	4.6221	3.22916e-05	up		evm.TU.Hic_asm_11.856	-2.1852	4.25136e-10	down
Chrysaora_quinquecirrha_newGene_10133	1.89	1.81642e-23	up							gene-Aco00189	6.4094	3.24126e-05	up		evm.TU.Hic_asm_7.833	-3.0747	4.26312e-10	down
Chrysaora_quinquecirrha_newGene_7276	13.6526	1.868e-23	up							gene-Aco01927	2.1296	3.24219e-05	up		evm.TU.Hic_asm_4.1074	-2.0654	4.58275e-10	down
Chrysaora_quinquecirrha_newGene_2911	13.7193	1.87321e-23	up							gene-Aco04879	1.9041	3.27432e-05	up		evm.TU.Hic_asm_3.923	-2.084	4.85311e-10	down
Chrysaora_quinquecirrha_newGene_9744	13.7008	1.93938e-23	up							gene-Aco00977	4.1308	3.28272e-05	up		evm.TU.Hic_asm_2.517	-1.6222	4.89809e-10	down
Chrysaora_quinquecirrha_newGene_11024	8.7145	1.9795e-23	up							gene-Aco21468	3.6214	3.30446e-05	up		evm.TU.Hic_asm_3.1152	-1.3116	5.00246e-10	down
Chrysaora_quinquecirrha_newGene_7273	13.6651	2.05476e-23	up							gene-Aco14601	1.7851	3.32747e-05	up		evm.TU.Hic_asm_5.587	-2.3976	5.06468e-10	down
Chrysaora_quinquecirrha_newGene_3940	13.8623	2.0556e-23	up							gene-Aco15806	3.2842	3.36932e-05	up		evm.TU.Hic_asm_7.1092	-1.3739	5.07512e-10	down
Chrysaora_quinquecirrha_newGene_1535	3.6394	2.09855e-23	up							gene-Aco07268	4.0715	3.42919e-05	up		Turritopsis_rubra_newGene_4523	-5.2707	5.109e-10	down
Chrysaora_quinquecirrha_newGene_6343	13.7505	2.13169e-23	up							gene-Aco26631	1.7584	3.48761e-05	up		evm.TU.Hic_asm_9.365	-2.3724	5.15478e-10	down
Chrysaora_quinquecirrha_newGene_11135	14.2937	2.16842e-23	up							gene-Aco28749	1.7584	3.49438e-05	up		evm.TU.Hic_asm_1.898	-2.0873	5.44406e-10	down
Chrysaora_quinquecirrha_newGene_345	13.745	2.20439e-23	up							gene-Aco24716	2.0863	3.51467e-05	up		evm.TU.Hic_asm_13.616	-3.1847	5.5559e-10	down
Chrysaora_quinquecirrha_newGene_2992	13.6729	2.25502e-23	up							gene-Aco01881	2.4028	3.51693e-05	up		evm.TU.Hic_asm_14.254	-4.2141	5.65613e-10	down
Chrysaora_quinquecirrha_newGene_9077	13.6559	2.37657e-23	up							gene-Aco19653	1.7927	3.52099e-05	up		evm.TU.Hic_asm_4.700	-1.7801	5.82163e-10	down
Chrysaora_quinquecirrha_newGene_2430	13.7685	2.40558e-23	up							gene-Aco29057	3.1465	3.53093e-05	up		evm.TU.Hic_asm_5.305	-2.4288	6.5087e-10	down
Chrysaora_quinquecirrha_newGene_9648	6.7246	2.45894e-23	up							gene-Aco28277	9.446	3.56058e-05	up		evm.TU.Hic_asm_10.156	-2.1802	6.58456e-10	down
Chrysaora_quinquecirrha_newGene_833	14.0799	2.51363e-23	up							gene-Aco09447	2.824	3.56331e-05	up		evm.TU.Hic_asm_5.24	-2.34	6.63729e-10	down
Chrysaora_quinquecirrha_newGene_6802	2.1083	2.54406e-23	up							gene-Aco20221	2.1646	3.56834e-05	up		evm.TU.Hic_asm_0.416	-3.4083	6.69183e-10	down
Chrysaora_quinquecirrha_newGene_11467	13.6576	2.56641e-23	up							gene-Aco24360	3.3088	3.59337e-05	up		evm.TU.Hic_asm_8.992	-1.5618	6.76558e-10	down
Chrysaora_quinquecirrha_newGene_2114	13.6274	2.60037e-23	up							gene-Aco24462	2.3812	3.59337e-05	up		evm.TU.Hic_asm_7.471	-2.2337	7.23143e-10	down
Chrysaora_quinquecirrha_newGene_1487	13.6945	2.6989e-23	up							gene-Aco09466	1.7114	3.61869e-05	up		evm.TU.Hic_asm_2.788	-6.8167	7.33934e-10	down
Chrysaora_quinquecirrha_newGene_6936	13.6932	2.70452e-23	up							gene-Aco14385	2.5165	3.61995e-05	up		evm.TU.Hic_asm_6.1167	-4.0935	7.40908e-10	down
[truncated: 7,939 more rows]
