# Supplementary material for: Genomic and single-cell analyses reveal genetic signatures of swimming pattern and diapause strategy in jellyfish
Source: Nat Commun. 2024 Jul 15;15:5936. doi: 10.1038/s41467-024-49848-z (PMC11250803; doi:10.1038/s41467-024-49848-z)
Supplement: Supplementary file 4 — Supplementary Data [file 41467_2024_49848_MOESM4_ESM.zip › Supplementary Data 8.xlsx]

## Sheet: Sheet1
Supplementary Data 8. Enrichment of gene ontology of upregulated/downregulated DEGs of the sensory organs in each species (P-value <0.05).
tentacle bulb/control (T. rubra)										rhopalium/control (C. quinquecirrha)										rhopalium/control (R. esculentum)										rhopalium/control (A. coerulea)
upregulated					downregulated					upregulated					downregulated					upregulated					downregulated					upregulated					downregulated
GO ID	GO Term	GO Class	P-value		GO ID	GO Term	GO Class	P-value		GO ID	GO Term	GO Class	P-value		GO ID	GO Term	GO Class	P-value		GO ID	GO Term	GO Class	P-value		GO ID	GO Term	GO Class	P-value		GO ID	GO Term	GO Class	P-value		GO ID	GO Term	GO Class	P-value
GO:0031224	intrinsic component of membrane	Cellular Component	6.94747e-12		GO:0031224	intrinsic component of membrane	Cellular Component	5.98551e-24		GO:1990204	oxidoreductase complex	Cellular Component	0.000249368		GO:0060293	germ plasm	Cellular Component	0.000172124		GO:0005929	cilium	Cellular Component	4.64993e-16		GO:0005740	mitochondrial envelope	Cellular Component	8.22066e-06		GO:0071944	cell periphery	Cellular Component	1.86103e-31		GO:0044421	extracellular region part	Cellular Component	3.35082e-06
GO:0016021	integral component of membrane	Cellular Component	8.07738e-12		GO:0016021	integral component of membrane	Cellular Component	2.94404e-23		GO:0044421	extracellular region part	Cellular Component	0.000577231		GO:0045495	pole plasm	Cellular Component	0.000227361		GO:0005930	axoneme	Cellular Component	9.36746e-15		GO:0005743	mitochondrial inner membrane	Cellular Component	1.24685e-05		GO:0005886	plasma membrane	Cellular Component	3.28449e-29		GO:0005615	extracellular space	Cellular Component	3.3676e-06
GO:0044425	membrane part	Cellular Component	7.18235e-09		GO:0016020	membrane	Cellular Component	1.45397e-19		GO:0030124	AP-4 adaptor complex	Cellular Component	0.000802059		GO:1990923	PET complex	Cellular Component	0.000368792		GO:0097014	ciliary plasm	Cellular Component	1.43978e-14		GO:0098800	inner mitochondrial membrane protein complex	Cellular Component	1.38044e-05		GO:0044459	plasma membrane part	Cellular Component	6.95367e-23		GO:0005576	extracellular region	Cellular Component	2.05806e-05
GO:0016020	membrane	Cellular Component	1.32214e-07		GO:0044425	membrane part	Cellular Component	1.70533e-17		GO:0005576	extracellular region	Cellular Component	0.000802685		GO:0043186	P granule	Cellular Component	0.000437068		GO:0044441	ciliary part	Cellular Component	1.36583e-13		GO:0044455	mitochondrial membrane part	Cellular Component	1.69383e-05		GO:0031226	intrinsic component of plasma membrane	Cellular Component	6.50069e-15		GO:0030684	preribosome	Cellular Component	3.13968e-05
GO:0005576	extracellular region	Cellular Component	0.00035577		GO:0005930	axoneme	Cellular Component	2.57415e-17		GO:0005753	mitochondrial proton-transporting ATP synthase complex	Cellular Component	0.00143313		GO:0033391	chromatoid body	Cellular Component	0.00139618		GO:0042995	cell projection	Cellular Component	5.30063e-12		GO:0044429	mitochondrial part	Cellular Component	1.9196e-05		GO:0005887	integral component of plasma membrane	Cellular Component	1.63313e-13		GO:0030529	intracellular ribonucleoprotein complex	Cellular Component	0.000245583
GO:0005581	collagen trimer	Cellular Component	0.00163613		GO:0005576	extracellular region	Cellular Component	3.42916e-17		GO:0005615	extracellular space	Cellular Component	0.00180243		GO:0071546	pi-body	Cellular Component	0.00625723		GO:0031514	motile cilium	Cellular Component	5.55551e-10		GO:0031966	mitochondrial membrane	Cellular Component	2.72067e-05		GO:0098797	plasma membrane protein complex	Cellular Component	1.69637e-12		GO:1990904	ribonucleoprotein complex	Cellular Component	0.000610544
GO:0018995	host	Cellular Component	0.00511004		GO:0097014	ciliary plasm	Cellular Component	5.51508e-17		GO:0098800	inner mitochondrial membrane protein complex	Cellular Component	0.00253739		GO:0005770	late endosome	Cellular Component	0.00759046		GO:0044463	cell projection part	Cellular Component	9.99208e-10		GO:0019866	organelle inner membrane	Cellular Component	3.78555e-05		GO:0097458	neuron part	Cellular Component	6.83537e-12		GO:0016459	myosin complex	Cellular Component	0.00139267
GO:0033643	host cell part	Cellular Component	0.00511004		GO:0005886	plasma membrane	Cellular Component	2.60649e-15		GO:0098798	mitochondrial protein complex	Cellular Component	0.00307808		GO:0036464	cytoplasmic ribonucleoprotein granule	Cellular Component	0.0192629		GO:0034702	ion channel complex	Cellular Component	3.52561e-09		GO:0016459	myosin complex	Cellular Component	0.000177592		GO:0016020	membrane	Cellular Component	3.44536e-11		GO:0032040	small-subunit processome	Cellular Component	0.00165706
GO:0033646	host intracellular part	Cellular Component	0.00511004		GO:0030286	dynein complex	Cellular Component	5.65241e-15		GO:0008180	COP9 signalosome	Cellular Component	0.00474173		GO:0005771	multivesicular body	Cellular Component	0.0223371		GO:0016021	integral component of membrane	Cellular Component	4.29669e-09		GO:0005746	mitochondrial respiratory chain	Cellular Component	0.000225238		GO:0045202	synapse	Cellular Component	3.75929e-10		GO:0005902	microvillus	Cellular Component	0.00208339
GO:0033647	host intracellular organelle	Cellular Component	0.00511004		GO:0005929	cilium	Cellular Component	6.95953e-15		GO:0031904	endosome lumen	Cellular Component	0.00478543		GO:0005634	nucleus	Cellular Component	0.0279293		GO:0008076	voltage-gated potassium channel complex	Cellular Component	4.3278e-09		GO:0098803	respiratory chain complex	Cellular Component	0.000225238		GO:0031224	intrinsic component of membrane	Cellular Component	4.82932e-10		GO:0036126	sperm flagellum	Cellular Component	0.0033606
GO:0033648	host intracellular membrane-bounded organelle	Cellular Component	0.00511004		GO:0071944	cell periphery	Cellular Component	2.43867e-14		GO:0000275	mitochondrial proton-transporting ATP synthase complex, catalytic core F(1)	Cellular Component	0.00864614		GO:0031902	late endosome membrane	Cellular Component	0.0300258		GO:0034705	potassium channel complex	Cellular Component	4.3278e-09		GO:0005739	mitochondrion	Cellular Component	0.000367834		GO:0044425	membrane part	Cellular Component	6.38509e-10		GO:0000794	condensed nuclear chromosome	Cellular Component	0.00450142
GO:0042025	host cell nucleus	Cellular Component	0.00511004		GO:0031514	motile cilium	Cellular Component	9.14813e-14		GO:1990111	spermatoproteasome complex	Cellular Component	0.00864614		GO:0035770	ribonucleoprotein granule	Cellular Component	0.0317065		GO:0034703	cation channel complex	Cellular Component	4.46723e-09		GO:0044425	membrane part	Cellular Component	0.000390101		GO:0098589	membrane region	Cellular Component	6.90736e-10		GO:0032432	actin filament bundle	Cellular Component	0.0047179
GO:0043656	intracellular region of host	Cellular Component	0.00511004		GO:0042995	cell projection	Cellular Component	1.29959e-13		GO:0005791	rough endoplasmic reticulum	Cellular Component	0.00999051		GO:0044450	microtubule organizing center part	Cellular Component	0.0413977		GO:0031224	intrinsic component of membrane	Cellular Component	6.93045e-09		GO:0045263	proton-transporting ATP synthase complex, coupling factor F(o)	Cellular Component	0.0003939		GO:0098590	plasma membrane region	Cellular Component	9.89e-10		GO:0043209	myelin sheath	Cellular Component	0.00483079
GO:0043657	host cell	Cellular Component	0.00511004		GO:0044447	axoneme part	Cellular Component	8.40245e-12		GO:0032588	trans-Golgi network membrane	Cellular Component	0.00999051		GO:0005814	centriole	Cellular Component	0.0487431		GO:1902495	transmembrane transporter complex	Cellular Component	1.136e-08		GO:0098798	mitochondrial protein complex	Cellular Component	0.000408308		GO:0016021	integral component of membrane	Cellular Component	1.48595e-09		GO:0005758	mitochondrial intermembrane space	Cellular Component	0.00672565
GO:0044215	other organism	Cellular Component	0.00511004		GO:0044421	extracellular region part	Cellular Component	2.9104e-11		GO:0005685	U1 snRNP	Cellular Component	0.0122989		GO:0004523	RNA-DNA hybrid ribonuclease activity	Molecular Function	9.94419e-05		GO:0016020	membrane	Cellular Component	1.75661e-08		GO:0016020	membrane	Cellular Component	0.000461507		GO:0042995	cell projection	Cellular Component	2.62958e-09		GO:0005884	actin filament	Cellular Component	0.00724536
GO:0044216	other organism cell	Cellular Component	0.00511004		GO:0044459	plasma membrane part	Cellular Component	4.09747e-11		GO:0016469	proton-transporting two-sector ATPase complex	Cellular Component	0.0135169		GO:0016891	endoribonuclease activity, producing 5'-phosphomonoesters	Molecular Function	9.94419e-05		GO:0044447	axoneme part	Cellular Component	2.07343e-08		GO:0016021	integral component of membrane	Cellular Component	0.000495923		GO:0043005	neuron projection	Cellular Component	1.19378e-08		GO:0008305	integrin complex	Cellular Component	0.00724636
GO:0044217	other organism part	Cellular Component	0.00511004		GO:0031012	extracellular matrix	Cellular Component	3.35976e-10		GO:0005839	proteasome core complex	Cellular Component	0.0142655		GO:0004521	endoribonuclease activity	Molecular Function	0.000550711		GO:1990351	transporter complex	Cellular Component	2.71435e-08		GO:0031967	organelle envelope	Cellular Component	0.000539146		GO:0031410	cytoplasmic vesicle	Cellular Component	1.50618e-08		GO:0030688	preribosome, small subunit precursor	Cellular Component	0.00724636
GO:0008250	oligosaccharyltransferase complex	Cellular Component	0.015366		GO:0005615	extracellular space	Cellular Component	6.43971e-10		GO:0000779	condensed chromosome, centromeric region	Cellular Component	0.0169821		GO:0003677	DNA binding	Molecular Function	0.000687622		GO:0044425	membrane part	Cellular Component	4.83514e-08		GO:0031975	envelope	Cellular Component	0.000539146		GO:0044456	synapse part	Cellular Component	3.45219e-08		GO:0033116	endoplasmic reticulum-Golgi intermediate compartment membrane	Cellular Component	0.00724636
GO:0070390	transcription export complex 2	Cellular Component	0.015366		GO:0032838	cell projection cytoplasm	Cellular Component	6.8603e-10		GO:0051233	spindle midzone	Cellular Component	0.0169821		GO:0016893	endonuclease activity, active with either ribo- or deoxyribonucleic acids and producing 5'-phosphomonoesters	Molecular Function	0.00288827		GO:0032838	cell projection cytoplasm	Cellular Component	8.65648e-08		GO:0070469	respiratory chain	Cellular Component	0.000550213		GO:0031982	vesicle	Cellular Component	4.32503e-08		GO:0098636	protein complex involved in cell adhesion	Cellular Component	0.00724636
GO:0071819	DUBm complex	Cellular Component	0.015366		GO:0005875	microtubule associated complex	Cellular Component	3.258e-09		GO:0010494	cytoplasmic stress granule	Cellular Component	0.0201214		GO:0008297	single-stranded DNA exodeoxyribonuclease activity	Molecular Function	0.0051279		GO:0044459	plasma membrane part	Cellular Component	1.76168e-06		GO:0005576	extracellular region	Cellular Component	0.00067236		GO:0030424	axon	Cellular Component	2.93096e-07		GO:0000799	nuclear condensin complex	Cellular Component	0.00849829
GO:0000139	Golgi membrane	Cellular Component	0.0180669		GO:0031226	intrinsic component of plasma membrane	Cellular Component	9.20589e-09		GO:0045259	proton-transporting ATP synthase complex	Cellular Component	0.0201214		GO:0016422	mRNA (2'-O-methyladenosine-N6-)-methyltransferase activity	Molecular Function	0.00599041		GO:0005886	plasma membrane	Cellular Component	1.92794e-06		GO:0031224	intrinsic component of membrane	Cellular Component	0.000703248		GO:0036477	somatodendritic compartment	Cellular Component	2.95707e-07		GO:0005674	transcription factor TFIIF complex	Cellular Component	0.00849829
GO:0042581	specific granule	Cellular Component	0.0219958		GO:0034702	ion channel complex	Cellular Component	8.04056e-08		GO:0000793	condensed chromosome	Cellular Component	0.0208159		GO:0003676	nucleic acid binding	Molecular Function	0.00647956		GO:0071944	cell periphery	Cellular Component	1.99867e-06		GO:0016461	unconventional myosin complex	Cellular Component	0.00227355		GO:0005938	cell cortex	Cellular Component	4.27968e-07		GO:0032589	neuron projection membrane	Cellular Component	0.00910799
GO:0035580	specific granule lumen	Cellular Component	0.0339195		GO:0044463	cell projection part	Cellular Component	1.33591e-07		GO:0000777	condensed chromosome kinetochore	Cellular Component	0.0236529		GO:0030342	1-alpha,25-dihydroxyvitamin D3 24-hydroxylase activity	Molecular Function	0.00774309		GO:0098590	plasma membrane region	Cellular Component	4.03343e-06		GO:0033177	proton-transporting two-sector ATPase complex, proton-transporting domain	Cellular Component	0.00227355		GO:0098805	whole membrane	Cellular Component	5.04891e-07		GO:0030686	90S preribosome	Cellular Component	0.00993423
GO:0005614	interstitial matrix	Cellular Component	0.0484231		GO:0034703	cation channel complex	Cellular Component	1.43236e-07		GO:0005719	nuclear euchromatin	Cellular Component	0.0236529		GO:0070576	vitamin D 24-hydroxylase activity	Molecular Function	0.00774309		GO:0098797	plasma membrane protein complex	Cellular Component	5.79135e-06		GO:0045259	proton-transporting ATP synthase complex	Cellular Component	0.00290579		GO:0044463	cell projection part	Cellular Component	7.75327e-07		GO:0031970	organelle envelope lumen	Cellular Component	0.0105012
GO:1904724	tertiary granule lumen	Cellular Component	0.0484231		GO:0098590	plasma membrane region	Cellular Component	1.8111e-07		GO:0005758	mitochondrial intermembrane space	Cellular Component	0.0274132		GO:0070182	DNA polymerase binding	Molecular Function	0.0127764		GO:0098589	membrane region	Cellular Component	8.38325e-06		GO:0098796	membrane protein complex	Cellular Component	0.00482421		GO:0043235	receptor complex	Cellular Component	1.72148e-06		GO:0016461	unconventional myosin complex	Cellular Component	0.0143144
GO:0070011	peptidase activity, acting on L-amino acid peptides	Molecular Function	2.76175e-10		GO:0005887	integral component of plasma membrane	Cellular Component	1.8771e-07		GO:0005790	smooth endoplasmic reticulum	Cellular Component	0.0274132		GO:0003909	DNA ligase activity	Molecular Function	0.0170461		GO:0098794	postsynapse	Cellular Component	1.09729e-05		GO:1990204	oxidoreductase complex	Cellular Component	0.00593323		GO:0098793	presynapse	Cellular Component	5.74758e-06		GO:0031618	nuclear pericentric heterochromatin	Cellular Component	0.0163866
GO:0008233	peptidase activity	Molecular Function	1.45491e-09		GO:1902495	transmembrane transporter complex	Cellular Component	2.73394e-07		GO:0030992	intraciliary transport particle B	Cellular Component	0.0274132		GO:0003910	DNA ligase (ATP) activity	Molecular Function	0.0170461		GO:0045177	apical part of cell	Cellular Component	1.47443e-05		GO:0000276	mitochondrial proton-transporting ATP synthase complex, coupling factor F(o)	Cellular Component	0.00745564		GO:0012505	endomembrane system	Cellular Component	6.61546e-06		GO:0005730	nucleolus	Cellular Component	0.0207917
GO:0008238	exopeptidase activity	Molecular Function	8.18671e-09		GO:1990351	transporter complex	Cellular Component	6.43558e-07		GO:0016342	catenin complex	Cellular Component	0.0283709		GO:0034648	histone demethylase activity (H3-dimethyl-K4 specific)	Molecular Function	0.0170461		GO:0001534	radial spoke	Cellular Component	1.72319e-05		GO:0070069	cytochrome complex	Cellular Component	0.0118029		GO:0030054	cell junction	Cellular Component	7.07785e-06		GO:0005856	cytoskeleton	Cellular Component	0.0212525
GO:0030246	carbohydrate binding	Molecular Function	2.35349e-07		GO:0044441	ciliary part	Cellular Component	7.82265e-07		GO:0032300	mismatch repair complex	Cellular Component	0.0283709		GO:0004518	nuclease activity	Molecular Function	0.017881		GO:0044456	synapse part	Cellular Component	1.98503e-05		GO:0005751	mitochondrial respiratory chain complex IV	Cellular Component	0.0135006		GO:0030425	dendrite	Cellular Component	1.34858e-05		GO:0099512	supramolecular fiber	Cellular Component	0.0221746
GO:0008237	metallopeptidase activity	Molecular Function	1.57533e-06		GO:0005858	axonemal dynein complex	Cellular Component	1.01666e-06		GO:0045239	tricarboxylic acid cycle enzyme complex	Cellular Component	0.0283709		GO:0004540	ribonuclease activity	Molecular Function	0.0193226		GO:0016324	apical plasma membrane	Cellular Component	2.07418e-05		GO:0005753	mitochondrial proton-transporting ATP synthase complex	Cellular Component	0.0135006		GO:0044297	cell body	Cellular Component	2.14863e-05		GO:0099513	polymeric cytoskeletal fiber	Cellular Component	0.0244259
GO:0004180	carboxypeptidase activity	Molecular Function	3.18682e-06		GO:0097060	synaptic membrane	Cellular Component	1.86976e-06		GO:0045240	dihydrolipoyl dehydrogenase complex	Cellular Component	0.0283709		GO:0008270	zinc ion binding	Molecular Function	0.0235167		GO:0099568	cytoplasmic region	Cellular Component	2.82989e-05		GO:0045277	respiratory chain complex IV	Cellular Component	0.0135006		GO:0033267	axon part	Cellular Component	2.5363e-05		GO:0001725	stress fiber	Cellular Component	0.0263355
GO:0003707	steroid hormone receptor activity	Molecular Function	6.15806e-06		GO:0098589	membrane region	Cellular Component	2.41297e-06		GO:0000276	mitochondrial proton-transporting ATP synthase complex, coupling factor F(o)	Cellular Component	0.0326951		GO:0004529	exodeoxyribonuclease activity	Molecular Function	0.0244342		GO:0045202	synapse	Cellular Component	3.75412e-05		GO:0005618	cell wall	Cellular Component	0.0230448		GO:0070161	anchoring junction	Cellular Component	2.87517e-05		GO:0097517	contractile actin filament bundle	Cellular Component	0.0263355
GO:0004175	endopeptidase activity	Molecular Function	6.63194e-06		GO:0044420	extracellular matrix component	Cellular Component	1.01377e-05		GO:0005828	kinetochore microtubule	Cellular Component	0.0326951		GO:0016895	exodeoxyribonuclease activity, producing 5'-phosphomonoesters	Molecular Function	0.0244342		GO:0005887	integral component of plasma membrane	Cellular Component	4.20582e-05		GO:0009277	fungal-type cell wall	Cellular Component	0.0230448		GO:0098802	plasma membrane receptor complex	Cellular Component	3.0706e-05		GO:0005581	collagen trimer	Cellular Component	0.0274198
GO:0008242	omega peptidase activity	Molecular Function	9.98792e-06		GO:0008076	voltage-gated potassium channel complex	Cellular Component	1.09474e-05		GO:0031430	M band	Cellular Component	0.0326951		GO:0034593	phosphatidylinositol bisphosphate phosphatase activity	Molecular Function	0.0244342		GO:0097060	synaptic membrane	Cellular Component	0.000125828		GO:0016222	procollagen-proline 4-dioxygenase complex	Cellular Component	0.0230448		GO:0034703	cation channel complex	Cellular Component	3.2208e-05		GO:0031256	leading edge membrane	Cellular Component	0.0282583
GO:0043565	sequence-specific DNA binding	Molecular Function	2.481e-05		GO:0034705	potassium channel complex	Cellular Component	1.09474e-05		GO:0031932	TORC2 complex	Cellular Component	0.0326951		GO:0004519	endonuclease activity	Molecular Function	0.0267805		GO:0043198	dendritic shaft	Cellular Component	0.000166884		GO:0030312	external encapsulating structure	Cellular Component	0.0230448		GO:0005829	cytosol	Cellular Component	3.42435e-05		GO:0030056	hemidesmosome	Cellular Component	0.0287626
GO:0005509	calcium ion binding	Molecular Function	2.9782e-05		GO:0005604	basement membrane	Cellular Component	1.19723e-05		GO:0034359	mature chylomicron	Cellular Component	0.0326951		GO:0005089	Rho guanyl-nucleotide exchange factor activity	Molecular Function	0.0286531		GO:0031226	intrinsic component of plasma membrane	Cellular Component	0.000173692		GO:0031436	BRCA1-BARD1 complex	Cellular Component	0.0230448		GO:0005912	adherens junction	Cellular Component	3.77491e-05		GO:0022626	cytosolic ribosome	Cellular Component	0.0349266
GO:0016757	transferase activity, transferring glycosyl groups	Molecular Function	6.81784e-05		GO:0009986	cell surface	Cellular Component	1.76883e-05		GO:0034360	chylomicron remnant	Cellular Component	0.0326951		GO:0030374	ligand-dependent nuclear receptor transcription coactivator activity	Molecular Function	0.0306351		GO:0005856	cytoskeleton	Cellular Component	0.000180401		GO:0097179	protease inhibitor complex	Cellular Component	0.0230448		GO:0043025	neuronal cell body	Cellular Component	4.53926e-05		GO:0001520	outer dense fiber	Cellular Component	0.0380989
GO:0004222	metalloendopeptidase activity	Molecular Function	7.17734e-05		GO:0005578	proteinaceous extracellular matrix	Cellular Component	2.57997e-05		GO:0034361	very-low-density lipoprotein particle	Cellular Component	0.0326951		GO:0016886	ligase activity, forming phosphoric ester bonds	Molecular Function	0.032349		GO:0036126	sperm flagellum	Cellular Component	0.00021331		GO:0097180	serine protease inhibitor complex	Cellular Component	0.0230448		GO:0009986	cell surface	Cellular Component	5.94726e-05		GO:0005655	nucleolar ribonuclease P complex	Cellular Component	0.0380989
GO:0001071	nucleic acid binding transcription factor activity	Molecular Function	0.000138849		GO:0098797	plasma membrane protein complex	Cellular Component	3.36622e-05		GO:0034363	intermediate-density lipoprotein particle	Cellular Component	0.0326951		GO:0032453	histone demethylase activity (H3-K4 specific)	Molecular Function	0.032349		GO:0048786	presynaptic active zone	Cellular Component	0.00021331		GO:1904090	peptidase inhibitor complex	Cellular Component	0.0230448		GO:0098858	actin-based cell projection	Cellular Component	6.92248e-05		GO:0033391	chromatoid body	Cellular Component	0.0380989
GO:0003700	transcription factor activity, sequence-specific DNA binding	Molecular Function	0.000138849		GO:0009897	external side of plasma membrane	Cellular Component	5.73763e-05		GO:0034385	triglyceride-rich lipoprotein particle	Cellular Component	0.0326951		GO:0051908	double-stranded DNA 5'-3' exodeoxyribonuclease activity	Molecular Function	0.032349		GO:1990716	axonemal central apparatus	Cellular Component	0.000232657		GO:1990357	terminal web	Cellular Component	0.0230448		GO:0005911	cell-cell junction	Cellular Component	9.10989e-05		GO:0042585	germinal vesicle	Cellular Component	0.0380989
GO:0034722	gamma-glutamyl-peptidase activity	Molecular Function	0.000381341		GO:0044456	synapse part	Cellular Component	8.06803e-05		GO:0035324	female germline ring canal	Cellular Component	0.0326951		GO:0001071	nucleic acid binding transcription factor activity	Molecular Function	0.0329542		GO:0014704	intercalated disc	Cellular Component	0.000473072		GO:0016469	proton-transporting two-sector ATPase complex	Cellular Component	0.0309897		GO:0034702	ion channel complex	Cellular Component	9.17583e-05		GO:0097539	ciliary transition fiber	Cellular Component	0.0380989
GO:0004622	lysophospholipase activity	Molecular Function	0.000491817		GO:1990716	axonemal central apparatus	Cellular Component	9.47511e-05		GO:0042405	nuclear inclusion body	Cellular Component	0.0326951		GO:0003700	transcription factor activity, sequence-specific DNA binding	Molecular Function	0.0329542		GO:0044297	cell body	Cellular Component	0.000503251		GO:0031970	organelle envelope lumen	Cellular Component	0.0309897		GO:0030286	dynein complex	Cellular Component	0.000122324		GO:0072534	perineuronal net	Cellular Component	0.0443805
GO:0048029	monosaccharide binding	Molecular Function	0.000613099		GO:0044430	cytoskeletal part	Cellular Component	0.000124955		GO:0042627	chylomicron	Cellular Component	0.0326951		GO:0032266	phosphatidylinositol-3-phosphate binding	Molecular Function	0.0339627		GO:0033270	paranode region of axon	Cellular Component	0.000928032		GO:0016010	dystrophin-associated glycoprotein complex	Cellular Component	0.0400814		GO:0009898	cytoplasmic side of plasma membrane	Cellular Component	0.000123731		GO:0008233	peptidase activity	Molecular Function	1.69934e-07
GO:0005109	frizzled binding	Molecular Function	0.000881413		GO:0045211	postsynaptic membrane	Cellular Component	0.000140271		GO:0045172	germline ring canal	Cellular Component	0.0326951		GO:0015307	drug:proton antiporter activity	Molecular Function	0.0367758		GO:0043197	dendritic spine	Cellular Component	0.000966608		GO:0090665	glycoprotein complex	Cellular Component	0.0400814		GO:1902495	transmembrane transporter complex	Cellular Component	0.000125477		GO:0008242	omega peptidase activity	Molecular Function	2.5483e-07
GO:0008378	galactosyltransferase activity	Molecular Function	0.000894839		GO:0016323	basolateral plasma membrane	Cellular Component	0.000144158		GO:0000791	euchromatin	Cellular Component	0.0345763		GO:0050660	flavin adenine dinucleotide binding	Molecular Function	0.0399877		GO:0044309	neuron spine	Cellular Component	0.0011399		GO:0015629	actin cytoskeleton	Cellular Component	0.044205		GO:0005768	endosome	Cellular Component	0.000132293		GO:0070011	peptidase activity, acting on L-amino acid peptides	Molecular Function	2.01352e-06
GO:0031418	L-ascorbic acid binding	Molecular Function	0.00108709		GO:0043679	axon terminus	Cellular Component	0.000144351		GO:0033178	proton-transporting two-sector ATPase complex, catalytic domain	Cellular Component	0.0345763		GO:0052866	phosphatidylinositol phosphate phosphatase activity	Molecular Function	0.045572		GO:0097223	sperm part	Cellular Component	0.00119471		GO:0017090	meprin A complex	Cellular Component	0.0455612		GO:0016023	cytoplasmic, membrane-bounded vesicle	Cellular Component	0.000140244		GO:0052689	carboxylic ester hydrolase activity	Molecular Function	2.63602e-06
GO:0016758	transferase activity, transferring hexosyl groups	Molecular Function	0.00137201		GO:0044306	neuron projection terminus	Cellular Component	0.000144351		GO:0030532	small nuclear ribonucleoprotein complex	Cellular Component	0.035368		GO:0003707	steroid hormone receptor activity	Molecular Function	0.0477279		GO:0097458	neuron part	Cellular Component	0.00124046		GO:0032982	myosin filament	Cellular Component	0.0455612		GO:0016328	lateral plasma membrane	Cellular Component	0.000141086		GO:0004620	phospholipase activity	Molecular Function	1.32653e-05
GO:0052689	carboxylic ester hydrolase activity	Molecular Function	0.0015786		GO:0036126	sperm flagellum	Cellular Component	0.000239679		GO:0000502	proteasome complex	Cellular Component	0.0375884		GO:0006259	DNA metabolic process	Biological Process	1.23611e-05		GO:0032809	neuronal cell body membrane	Cellular Component	0.00125424		GO:0005509	calcium ion binding	Molecular Function	1.62705e-07		GO:0008021	synaptic vesicle	Cellular Component	0.000157326		GO:0036374	glutathione hydrolase activity	Molecular Function	2.18963e-05
GO:0036374	glutathione hydrolase activity	Molecular Function	0.00229306		GO:0097223	sperm part	Cellular Component	0.000243378		GO:0005819	spindle	Cellular Component	0.0408545		GO:0090304	nucleic acid metabolic process	Biological Process	8.68525e-05		GO:0044291	cell-cell contact zone	Cellular Component	0.00125424		GO:0030246	carbohydrate binding	Molecular Function	6.6341e-06		GO:0099568	cytoplasmic region	Cellular Component	0.000157703		GO:0008238	exopeptidase activity	Molecular Function	2.64015e-05
GO:0004623	phospholipase A2 activity	Molecular Function	0.00233568		GO:0098794	postsynapse	Cellular Component	0.000244125		GO:0044455	mitochondrial membrane part	Cellular Component	0.0413731		GO:0034587	piRNA metabolic process	Biological Process	0.00045712		GO:0044298	cell body membrane	Cellular Component	0.00166133		GO:0015078	hydrogen ion transmembrane transporter activity	Molecular Function	1.61419e-05		GO:0098562	cytoplasmic side of membrane	Cellular Component	0.000163326		GO:0030246	carbohydrate binding	Molecular Function	3.33812e-05
GO:0004181	metallocarboxypeptidase activity	Molecular Function	0.00264558		GO:0005581	collagen trimer	Cellular Component	0.000322288		GO:0016234	inclusion body	Cellular Component	0.0420246		GO:0006139	nucleobase-containing compound metabolic process	Biological Process	0.000686051		GO:0042734	presynaptic membrane	Cellular Component	0.002344		GO:0022857	transmembrane transporter activity	Molecular Function	1.73929e-05		GO:0005918	septate junction	Cellular Component	0.000169073		GO:0008237	metallopeptidase activity	Molecular Function	5.28831e-05
GO:0016798	hydrolase activity, acting on glycosyl bonds	Molecular Function	0.00264868		GO:0044302	dentate gyrus mossy fiber	Cellular Component	0.00060508		GO:0030173	integral component of Golgi membrane	Cellular Component	0.0420246		GO:1990511	piRNA biosynthetic process	Biological Process	0.000879567		GO:0048787	presynaptic active zone membrane	Cellular Component	0.00242967		GO:0016491	oxidoreductase activity	Molecular Function	2.55951e-05		GO:0016327	apicolateral plasma membrane	Cellular Component	0.000174263		GO:0001733	galactosylceramide sulfotransferase activity	Molecular Function	6.17317e-05
GO:0016755	transferase activity, transferring amino-acyl groups	Molecular Function	0.00333026		GO:0097457	hippocampal mossy fiber	Cellular Component	0.00060508		GO:0031228	intrinsic component of Golgi membrane	Cellular Component	0.0420246		GO:0006725	cellular aromatic compound metabolic process	Biological Process	0.00134132		GO:0043005	neuron projection	Cellular Component	0.00249144		GO:0005215	transporter activity	Molecular Function	5.20196e-05		GO:0016604	nuclear body	Cellular Component	0.000174456		GO:0050694	galactose 3-O-sulfotransferase activity	Molecular Function	6.17317e-05
GO:0030545	receptor regulator activity	Molecular Function	0.00403558		GO:1990026	hippocampal mossy fiber expansion	Cellular Component	0.00060508		GO:0000776	kinetochore	Cellular Component	0.0496089		GO:0046483	heterocycle metabolic process	Biological Process	0.0018665		GO:0098793	presynapse	Cellular Component	0.00255917		GO:0003707	steroid hormone receptor activity	Molecular Function	0.000176291		GO:0005856	cytoskeleton	Cellular Component	0.000176836		GO:0016298	lipase activity	Molecular Function	7.74387e-05
GO:0070001	aspartic-type peptidase activity	Molecular Function	0.00403558		GO:0005891	voltage-gated calcium channel complex	Cellular Component	0.000711555		GO:0016787	hydrolase activity	Molecular Function	0.000437904		GO:0015074	DNA integration	Biological Process	0.00189485		GO:0044430	cytoskeletal part	Cellular Component	0.00263019		GO:0048029	monosaccharide binding	Molecular Function	0.000226016		GO:0045495	pole plasm	Cellular Component	0.000202114		GO:0008146	sulfotransferase activity	Molecular Function	0.000150133
GO:0043169	cation binding	Molecular Function	0.004153		GO:0045202	synapse	Cellular Component	0.000883429		GO:0043021	ribonucleoprotein complex binding	Molecular Function	0.000689805		GO:0097352	autophagosome maturation	Biological Process	0.00226811		GO:0043025	neuronal cell body	Cellular Component	0.00303329		GO:0031418	L-ascorbic acid binding	Molecular Function	0.000423697		GO:0045172	germline ring canal	Cellular Component	0.000245624		GO:0046872	metal ion binding	Molecular Function	0.000191944
GO:0046872	metal ion binding	Molecular Function	0.00424401		GO:0005856	cytoskeleton	Cellular Component	0.00148443		GO:0008237	metallopeptidase activity	Molecular Function	0.00123092		GO:0097576	vacuole fusion	Biological Process	0.00226811		GO:0005875	microtubule associated complex	Cellular Component	0.00360456		GO:0015077	monovalent inorganic cation transmembrane transporter activity	Molecular Function	0.000596503		GO:0005769	early endosome	Cellular Component	0.000252449		GO:0005509	calcium ion binding	Molecular Function	0.000210298
GO:0046914	transition metal ion binding	Molecular Function	0.00497345		GO:0034704	calcium channel complex	Cellular Component	0.00182571		GO:0008047	enzyme activator activity	Molecular Function	0.00278874		GO:0006281	DNA repair	Biological Process	0.00249765		GO:0032279	asymmetric synapse	Cellular Component	0.00360456		GO:0015075	ion transmembrane transporter activity	Molecular Function	0.000743486		GO:0060293	germ plasm	Cellular Component	0.00025283		GO:0043169	cation binding	Molecular Function	0.000293321
GO:0001733	galactosylceramide sulfotransferase activity	Molecular Function	0.00506639		GO:0043235	receptor complex	Cellular Component	0.00185047		GO:0004222	metalloendopeptidase activity	Molecular Function	0.00427984		GO:0044728	DNA methylation or demethylation	Biological Process	0.00257094		GO:0043204	perikaryon	Cellular Component	0.00441733		GO:0005506	iron ion binding	Molecular Function	0.00077308		GO:0070382	exocytic vesicle	Cellular Component	0.000254951		GO:0004222	metalloendopeptidase activity	Molecular Function	0.000301286
GO:0050694	galactose 3-O-sulfotransferase activity	Molecular Function	0.00506639		GO:0044297	cell body	Cellular Component	0.00188902		GO:0005539	glycosaminoglycan binding	Molecular Function	0.00429916		GO:1901360	organic cyclic compound metabolic process	Biological Process	0.00272516		GO:0005952	cAMP-dependent protein kinase complex	Cellular Component	0.00462669		GO:0004867	serine-type endopeptidase inhibitor activity	Molecular Function	0.000804505		GO:1990351	transporter complex	Cellular Component	0.00025998		GO:0047429	nucleoside-triphosphate diphosphatase activity	Molecular Function	0.0003738
GO:0008146	sulfotransferase activity	Molecular Function	0.00534137		GO:0001534	radial spoke	Cellular Component	0.00264639		GO:0004623	phospholipase A2 activity	Molecular Function	0.00648534		GO:0007490	tergite morphogenesis	Biological Process	0.00364221		GO:0072534	perineuronal net	Cellular Component	0.00561501		GO:0016705	oxidoreductase activity, acting on paired donors, with incorporation or reduction of molecular oxygen	Molecular Function	0.00123758		GO:0008074	guanylate cyclase complex, soluble	Cellular Component	0.000409914		GO:0004175	endopeptidase activity	Molecular Function	0.000491148
GO:0003755	peptidyl-prolyl cis-trans isomerase activity	Molecular Function	0.00554552		GO:0097442	CA3 pyramidal cell dendrite	Cellular Component	0.00264639		GO:0098772	molecular function regulator	Molecular Function	0.0111297		GO:0046680	response to DDT	Biological Process	0.00364221		GO:0097546	ciliary base	Cellular Component	0.00561501		GO:0009055	electron carrier activity	Molecular Function	0.00126907		GO:0030427	site of polarized growth	Cellular Component	0.000423982		GO:0034722	gamma-glutamyl-peptidase activity	Molecular Function	0.000745066
GO:0015175	neutral amino acid transmembrane transporter activity	Molecular Function	0.00591151		GO:0005921	gap junction	Cellular Component	0.00303481		GO:0052689	carboxylic ester hydrolase activity	Molecular Function	0.0114612		GO:0032776	DNA methylation on cytosine	Biological Process	0.0055136		GO:0031513	nonmotile primary cilium	Cellular Component	0.00645437		GO:0022891	substrate-specific transmembrane transporter activity	Molecular Function	0.00129363		GO:0031984	organelle subcompartment	Cellular Component	0.000461452		GO:0016833	oxo-acid-lyase activity	Molecular Function	0.000902463
GO:0050840	extracellular matrix binding	Molecular Function	0.0061389		GO:0036157	outer dynein arm	Cellular Component	0.00349574		GO:0004175	endopeptidase activity	Molecular Function	0.0117764		GO:0036120	cellular response to platelet-derived growth factor stimulus	Biological Process	0.0055136		GO:0072372	primary cilium	Cellular Component	0.00645437		GO:0004129	cytochrome-c oxidase activity	Molecular Function	0.00133984		GO:0045177	apical part of cell	Cellular Component	0.000500424		GO:0004623	phospholipase A2 activity	Molecular Function	0.000967426
GO:0016859	cis-trans isomerase activity	Molecular Function	0.00645306		GO:0043195	terminal bouton	Cellular Component	0.00382793		GO:0031267	small GTPase binding	Molecular Function	0.0132542		GO:0042066	perineurial glial growth	Biological Process	0.0055136		GO:0016323	basolateral plasma membrane	Cellular Component	0.00810368		GO:0015002	heme-copper terminal oxidase activity	Molecular Function	0.00133984		GO:0005891	voltage-gated calcium channel complex	Cellular Component	0.00053523		GO:0004744	retinal isomerase activity	Molecular Function	0.00174319
GO:0042277	peptide binding	Molecular Function	0.00667883		GO:0002177	manchette	Cellular Component	0.00386161		GO:0008201	heparin binding	Molecular Function	0.0135025		GO:0043045	DNA methylation involved in embryo development	Biological Process	0.0055136		GO:0044304	main axon	Cellular Component	0.00851368		GO:0016675	oxidoreductase activity, acting on a heme group of donors	Molecular Function	0.00133984		GO:0035770	ribonucleoprotein granule	Cellular Component	0.000540827		GO:0034511	U3 snoRNA binding	Molecular Function	0.00174319
GO:0004357	glutamate-cysteine ligase activity	Molecular Function	0.00736717		GO:0097180	serine protease inhibitor complex	Cellular Component	0.00386161		GO:0005085	guanyl-nucleotide exchange factor activity	Molecular Function	0.0146788		GO:1901538	changes to DNA methylation involved in embryo development	Biological Process	0.0055136		GO:0030017	sarcomere	Cellular Component	0.010192		GO:0016676	oxidoreductase activity, acting on a heme group of donors, oxygen as acceptor	Molecular Function	0.00133984		GO:0030426	growth cone	Cellular Component	0.000586257		GO:0050251	retinol isomerase activity	Molecular Function	0.00174319
GO:0004576	oligosaccharyl transferase activity	Molecular Function	0.00736717		GO:0031233	intrinsic component of external side of plasma membrane	Cellular Component	0.00465396		GO:1901681	sulfur compound binding	Molecular Function	0.0150622		GO:0010529	negative regulation of transposition	Biological Process	0.00688397		GO:0008074	guanylate cyclase complex, soluble	Cellular Component	0.0117499		GO:0008242	omega peptidase activity	Molecular Function	0.00152839		GO:0031253	cell projection membrane	Cellular Component	0.000678253		GO:0052884	all-trans-retinyl-palmitate hydrolase, 11-cis retinol forming activity	Molecular Function	0.00174319
GO:0008241	peptidyl-dipeptidase activity	Molecular Function	0.00736717		GO:0099568	cytoplasmic region	Cellular Component	0.00468326		GO:0015631	tubulin binding	Molecular Function	0.0152475		GO:0021904	dorsal/ventral neural tube patterning	Biological Process	0.00688397		GO:0009986	cell surface	Cellular Component	0.0121152		GO:0016153	urocanate hydratase activity	Molecular Function	0.00160672		GO:0031988	membrane-bounded vesicle	Cellular Component	0.000678514		GO:0052885	all-trans-retinyl-ester hydrolase, 11-cis retinol forming activity	Molecular Function	0.00174319
GO:1990699	palmitoleyl hydrolase activity	Molecular Function	0.00736717		GO:0015630	microtubule cytoskeleton	Cellular Component	0.00511753		GO:0016209	antioxidant activity	Molecular Function	0.018337		GO:0006305	DNA alkylation	Biological Process	0.00844265		GO:0098805	whole membrane	Cellular Component	0.01359		GO:0008324	cation transmembrane transporter activity	Molecular Function	0.00178956		GO:0043186	P granule	Cellular Component	0.000688388		GO:0008810	cellulase activity	Molecular Function	0.00211004
GO:0004620	phospholipase activity	Molecular Function	0.00754442		GO:0097458	neuron part	Cellular Component	0.00562324		GO:0005088	Ras guanyl-nucleotide exchange factor activity	Molecular Function	0.0190647		GO:0006306	DNA methylation	Biological Process	0.00844265		GO:0030018	Z disc	Cellular Component	0.0148844		GO:0022890	inorganic cation transmembrane transporter activity	Molecular Function	0.00187845		GO:0034704	calcium channel complex	Cellular Component	0.000721694		GO:0016491	oxidoreductase activity	Molecular Function	0.00227774
GO:0033218	amide binding	Molecular Function	0.00754442		GO:0042734	presynaptic membrane	Cellular Component	0.00574242		GO:0015078	hydrogen ion transmembrane transporter activity	Molecular Function	0.0191489		GO:0007127	meiosis I	Biological Process	0.00905194		GO:0005911	cell-cell junction	Cellular Component	0.0160592		GO:0004866	endopeptidase inhibitor activity	Molecular Function	0.00224599		GO:0005783	endoplasmic reticulum	Cellular Component	0.000756747		GO:0016782	transferase activity, transferring sulfur-containing groups	Molecular Function	0.00307361
GO:0004089	carbonate dehydratase activity	Molecular Function	0.00853773		GO:0030424	axon	Cellular Component	0.00603486		GO:0005047	signal recognition particle binding	Molecular Function	0.0195977		GO:0045132	meiotic chromosome segregation	Biological Process	0.00937322		GO:0031674	I band	Cellular Component	0.0168985		GO:0061135	endopeptidase regulator activity	Molecular Function	0.00245231		GO:0030175	filopodium	Cellular Component	0.000873461		GO:1901611	phosphatidylglycerol binding	Molecular Function	0.00455393
GO:0008484	sulfuric ester hydrolase activity	Molecular Function	0.00853773		GO:0031256	leading edge membrane	Cellular Component	0.00645129		GO:0017127	cholesterol transporter activity	Molecular Function	0.0195977		GO:0061025	membrane fusion	Biological Process	0.0108387		GO:0030016	myofibril	Cellular Component	0.0190624		GO:0015293	symporter activity	Molecular Function	0.00312181		GO:0070160	occluding junction	Cellular Component	0.000873461		GO:1901612	cardiolipin binding	Molecular Function	0.00455393
GO:0022857	transmembrane transporter activity	Molecular Function	0.00880638		GO:0033267	axon part	Cellular Component	0.00687236		GO:0019899	enzyme binding	Molecular Function	0.0201879		GO:0006310	DNA recombination	Biological Process	0.0112265		GO:0030286	dynein complex	Cellular Component	0.0194395		GO:0015291	secondary active transmembrane transporter activity	Molecular Function	0.00315185		GO:0017053	transcriptional repressor complex	Cellular Component	0.000986402		GO:0016787	hydrolase activity	Molecular Function	0.00488241
GO:0019842	vitamin binding	Molecular Function	0.00914087		GO:0030054	cell junction	Cellular Component	0.00825817		GO:0003980	UDP-glucose:glycoprotein glucosyltransferase activity	Molecular Function	0.0207552		GO:0010528	regulation of transposition	Biological Process	0.0113873		GO:0005891	voltage-gated calcium channel complex	Cellular Component	0.0228527		GO:0043394	proteoglycan binding	Molecular Function	0.00345613		GO:0030139	endocytic vesicle	Cellular Component	0.00102482		GO:0016040	glutamate synthase (NADH) activity	Molecular Function	0.00613657
GO:0035250	UDP-galactosyltransferase activity	Molecular Function	0.0117447		GO:0098552	side of membrane	Cellular Component	0.0102643		GO:0004089	carbonate dehydratase activity	Molecular Function	0.0207552		GO:0030857	negative regulation of epithelial cell differentiation	Biological Process	0.0113873		GO:0044449	contractile fiber part	Cellular Component	0.0299145		GO:0050660	flavin adenine dinucleotide binding	Molecular Function	0.00366921		GO:0043296	apical junction complex	Cellular Component	0.00110646		GO:0045181	glutamate synthase activity, NAD(P)H as acceptor	Molecular Function	0.00613657
GO:0046556	alpha-L-arabinofuranosidase activity	Molecular Function	0.0117447		GO:0016324	apical plasma membrane	Cellular Component	0.0117893		GO:0004312	fatty acid synthase activity	Molecular Function	0.0207552		GO:0034629	cellular protein complex localization	Biological Process	0.0113873		GO:0005902	microvillus	Cellular Component	0.0299441		GO:0052689	carboxylic ester hydrolase activity	Molecular Function	0.00366921		GO:0016323	basolateral plasma membrane	Cellular Component	0.00126849		GO:0008307	structural constituent of muscle	Molecular Function	0.00809288
GO:0005272	sodium channel activity	Molecular Function	0.0121447		GO:0030056	hemidesmosome	Cellular Component	0.0119498		GO:0004784	superoxide dismutase activity	Molecular Function	0.0207552		GO:0021532	neural tube patterning	Biological Process	0.0125444		GO:0030027	lamellipodium	Cellular Component	0.0317891		GO:0001948	glycoprotein binding	Molecular Function	0.00381543		GO:0036464	cytoplasmic ribonucleoprotein granule	Cellular Component	0.00137891		GO:0004089	carbonate dehydratase activity	Molecular Function	0.00910776
GO:0016616	oxidoreductase activity, acting on the CH-OH group of donors, NAD or NADP as acceptor	Molecular Function	0.0121447		GO:0036477	somatodendritic compartment	Cellular Component	0.0121974		GO:0004818	glutamate-tRNA ligase activity	Molecular Function	0.0207552		GO:0006304	DNA modification	Biological Process	0.0126005		GO:0017053	transcriptional repressor complex	Cellular Component	0.0361182		GO:0015464	acetylcholine receptor activity	Molecular Function	0.00436636		GO:0031234	extrinsic component of cytoplasmic side of plasma membrane	Cellular Component	0.00138503		GO:0016835	carbon-oxygen lyase activity	Molecular Function	0.011824
GO:0004190	aspartic-type endopeptidase activity	Molecular Function	0.0139438		GO:0043025	neuronal cell body	Cellular Component	0.0124102		GO:0004827	proline-tRNA ligase activity	Molecular Function	0.0207552		GO:0036119	response to platelet-derived growth factor	Biological Process	0.0157246		GO:0005871	kinesin complex	Cellular Component	0.0364734		GO:0022848	acetylcholine-gated cation channel activity	Molecular Function	0.00436636		GO:0031985	Golgi cisterna	Cellular Component	0.00141234		GO:0004064	arylesterase activity	Molecular Function	0.0118993
GO:0005506	iron ion binding	Molecular Function	0.013958		GO:0043256	laminin complex	Cellular Component	0.0136312		GO:0005540	hyaluronic acid binding	Molecular Function	0.0207552		GO:0042065	glial cell growth	Biological Process	0.0157246		GO:0044853	plasma membrane raft	Cellular Component	0.0364734		GO:0043395	heparan sulfate proteoglycan binding	Molecular Function	0.00465937		GO:0005794	Golgi apparatus	Cellular Component	0.00142253		GO:0004566	beta-glucuronidase activity	Molecular Function	0.0118993
GO:0003810	protein-glutamine gamma-glutamyltransferase activity	Molecular Function	0.0142425		GO:0043259	laminin-10 complex	Cellular Component	0.0136312		GO:0016721	oxidoreductase activity, acting on superoxide radicals as acceptor	Molecular Function	0.0207552		GO:0048691	positive regulation of axon extension involved in regeneration	Biological Process	0.0157246		GO:0030425	dendrite	Cellular Component	0.0403648		GO:0022892	substrate-specific transporter activity	Molecular Function	0.0056997		GO:0048786	presynaptic active zone	Cellular Component	0.0016236		GO:0008097	5S rRNA binding	Molecular Function	0.0118993
GO:0042056	chemoattractant activity	Molecular Function	0.0142425		GO:0043260	laminin-11 complex	Cellular Component	0.0136312		GO:0035614	snRNA stem-loop binding	Molecular Function	0.0207552		GO:1902570	protein localization to nucleolus	Biological Process	0.0157246		GO:0043292	contractile fiber	Cellular Component	0.0412488		GO:0008238	exopeptidase activity	Molecular Function	0.00661679		GO:0098791	Golgi subcompartment	Cellular Component	0.00190913		GO:0015930	glutamate synthase activity	Molecular Function	0.0118993
GO:0015267	channel activity	Molecular Function	0.0154571		GO:0097179	protease inhibitor complex	Cellular Component	0.0136312		GO:0043295	glutathione binding	Molecular Function	0.0207552		GO:1902115	regulation of organelle assembly	Biological Process	0.0167954		GO:0001750	photoreceptor outer segment	Cellular Component	0.0428305		GO:0030414	peptidase inhibitor activity	Molecular Function	0.00661679		GO:0031430	M band	Cellular Component	0.00227606		GO:0030305	heparanase activity	Molecular Function	0.0118993
GO:0022803	passive transmembrane transporter activity	Molecular Function	0.0154571		GO:1904090	peptidase inhibitor complex	Cellular Component	0.0136312		GO:1900750	oligopeptide binding	Molecular Function	0.0207552		GO:0090656	t-circle formation	Biological Process	0.0172259		GO:0015630	microtubule cytoskeleton	Cellular Component	0.0434553		GO:0003954	NADH dehydrogenase activity	Molecular Function	0.00672767		GO:0005795	Golgi stack	Cellular Component	0.00230211		GO:0051538	3 iron, 4 sulfur cluster binding	Molecular Function	0.0118993
GO:0008235	metalloexopeptidase activity	Molecular Function	0.0160567		GO:0030425	dendrite	Cellular Component	0.0141307		GO:0031406	carboxylic acid binding	Molecular Function	0.0214171		GO:0016236	macroautophagy	Biological Process	0.0186334		GO:0045211	postsynaptic membrane	Cellular Component	0.0446619		GO:0008137	NADH dehydrogenase (ubiquinone) activity	Molecular Function	0.00672767		GO:0030133	transport vesicle	Cellular Component	0.00242513		GO:0030515	snoRNA binding	Molecular Function	0.0141925
GO:0031406	carboxylic acid binding	Molecular Function	0.0189617		GO:0005614	interstitial matrix	Cellular Component	0.0142103		GO:0043177	organic acid binding	Molecular Function	0.0214171		GO:0006974	cellular response to DNA damage stimulus	Biological Process	0.0206257		GO:0034704	calcium channel complex	Cellular Component	0.0471594		GO:0050136	NADH dehydrogenase (quinone) activity	Molecular Function	0.00672767		GO:0030055	cell-substrate junction	Cellular Component	0.00247912		GO:0015267	channel activity	Molecular Function	0.016738
GO:0043177	organic acid binding	Molecular Function	0.0189617		GO:0030055	cell-substrate junction	Cellular Component	0.0148028		GO:0004534	5'-3' exoribonuclease activity	Molecular Function	0.0222404		GO:0006298	mismatch repair	Biological Process	0.021274		GO:0031252	cell leading edge	Cellular Component	0.048062		GO:0022836	gated channel activity	Molecular Function	0.00681727		GO:0005875	microtubule associated complex	Cellular Component	0.00260424		GO:0022803	passive transmembrane transporter activity	Molecular Function	0.016738
GO:0005385	zinc ion transmembrane transporter activity	Molecular Function	0.0199717		GO:0048786	presynaptic active zone	Cellular Component	0.0149774		GO:0005007	fibroblast growth factor-activated receptor activity	Molecular Function	0.0222404		GO:0001325	formation of extrachromosomal circular DNA	Biological Process	0.0244353		GO:0044420	extracellular matrix component	Cellular Component	0.0486491		GO:0046872	metal ion binding	Molecular Function	0.00697727		GO:0044853	plasma membrane raft	Cellular Component	0.00301765		GO:0004197	cysteine-type endopeptidase activity	Molecular Function	0.0180989
GO:0004871	signal transducer activity	Molecular Function	0.021976		GO:0005911	cell-cell junction	Cellular Component	0.0181577		GO:0031435	mitogen-activated protein kinase kinase kinase binding	Molecular Function	0.0222404		GO:0051307	meiotic chromosome separation	Biological Process	0.0244353		GO:0099600	transmembrane receptor activity	Molecular Function	5.74812e-20		GO:0022824	transmitter-gated ion channel activity	Molecular Function	0.00778435		GO:0042383	sarcolemma	Cellular Component	0.00318606		GO:0003779	actin binding	Molecular Function	0.0181943
GO:0016298	lipase activity	Molecular Function	0.0219812		GO:0043005	neuron projection	Cellular Component	0.0183338		GO:0051018	protein kinase A binding	Molecular Function	0.0222404		GO:0055083	monovalent inorganic anion homeostasis	Biological Process	0.0244353		GO:0004888	transmembrane signaling receptor activity	Molecular Function	4.32348e-18		GO:0022835	transmitter-gated channel activity	Molecular Function	0.00778435		GO:0016586	RSC complex	Cellular Component	0.00318618		GO:0008061	chitin binding	Molecular Function	0.0186535
GO:0016782	transferase activity, transferring sulfur-containing groups	Molecular Function	0.0222846		GO:0098793	presynapse	Cellular Component	0.0213033		GO:0051920	peroxiredoxin activity	Molecular Function	0.0222404		GO:0007033	vacuole organization	Biological Process	0.0250329		GO:0004872	receptor activity	Molecular Function	4.91401e-18		GO:0043169	cation binding	Molecular Function	0.00900953		GO:0071546	pi-body	Cellular Component	0.00318618		GO:0016836	hydro-lyase activity	Molecular Function	0.0186535
GO:0048018	receptor agonist activity	Molecular Function	0.0227153		GO:0031088	platelet dense granule membrane	Cellular Component	0.0246292		GO:0004620	phospholipase activity	Molecular Function	0.0227167		GO:0030856	regulation of epithelial cell differentiation	Biological Process	0.0267418		GO:0060089	molecular transducer activity	Molecular Function	4.91401e-18		GO:0061134	peptidase regulator activity	Molecular Function	0.00969347		GO:0097447	dendritic tree	Cellular Component	0.00320902		GO:0008503	benzodiazepine receptor activity	Molecular Function	0.0192306
GO:0003953	NAD+ nucleosidase activity	Molecular Function	0.0229486		GO:0031475	myosin V complex	Cellular Component	0.0246292		GO:0017056	structural constituent of nuclear pore	Molecular Function	0.0230708		GO:2000785	regulation of autophagosome assembly	Biological Process	0.0267418		GO:0004871	signal transducer activity	Molecular Function	6.43022e-18		GO:0019842	vitamin binding	Molecular Function	0.00969911		GO:0005924	cell-substrate adherens junction	Cellular Component	0.00330246		GO:0015037	peptide disulfide oxidoreductase activity	Molecular Function	0.0192306
GO:0004656	procollagen-proline 4-dioxygenase activity	Molecular Function	0.0229486		GO:0036156	inner dynein arm	Cellular Component	0.0246292		GO:0016491	oxidoreductase activity	Molecular Function	0.0233875		GO:0051321	meiotic cell cycle	Biological Process	0.0276359		GO:0038023	signaling receptor activity	Molecular Function	3.16459e-17		GO:0030151	molybdenum ion binding	Molecular Function	0.0105708		GO:0045178	basal part of cell	Cellular Component	0.00340094		GO:0032795	heterotrimeric G-protein binding	Molecular Function	0.0192306
GO:0015179	L-amino acid transmembrane transporter activity	Molecular Function	0.0250088		GO:0038038	G-protein coupled receptor homodimeric complex	Cellular Component	0.0246292		GO:0044877	macromolecular complex binding	Molecular Function	0.0239783		GO:0001960	negative regulation of cytokine-mediated signaling pathway	Biological Process	0.0299072		GO:0004930	G-protein coupled receptor activity	Molecular Function	1.05328e-16		GO:0016709	oxidoreductase activity, acting on paired donors, with incorporation or reduction of molecular oxygen, NAD(P)H as one donor, and incorporation of one atom of oxygen	Molecular Function	0.0107124		GO:0031674	I band	Cellular Component	0.00344603		GO:0031210	phosphatidylcholine binding	Molecular Function	0.0195852
GO:0004553	hydrolase activity, hydrolyzing O-glycosyl compounds	Molecular Function	0.0271693		GO:0005605	basal lamina	Cellular Component	0.0249248		GO:0017016	Ras GTPase binding	Molecular Function	0.0241044		GO:0002455	humoral immune response mediated by circulating immunoglobulin	Biological Process	0.0299072		GO:0046873	metal ion transmembrane transporter activity	Molecular Function	2.28345e-12		GO:0015276	ligand-gated ion channel activity	Molecular Function	0.0113835		GO:0000791	euchromatin	Cellular Component	0.00380926		GO:0001786	phosphatidylserine binding	Molecular Function	0.0240908
GO:0008194	UDP-glycosyltransferase activity	Molecular Function	0.028008		GO:0030992	intraciliary transport particle B	Cellular Component	0.0249248		GO:0008233	peptidase activity	Molecular Function	0.0249109		GO:0002566	somatic diversification of immune receptors via somatic mutation	Biological Process	0.0299072		GO:0022836	gated channel activity	Molecular Function	1.04837e-11		GO:0022834	ligand-gated channel activity	Molecular Function	0.0113835		GO:0044449	contractile fiber part	Cellular Component	0.00400989		GO:0099600	transmembrane receptor activity	Molecular Function	0.0242999
GO:0016614	oxidoreductase activity, acting on CH-OH group of donors	Molecular Function	0.0281943		GO:0043230	extracellular organelle	Cellular Component	0.0258661		GO:0008017	microtubule binding	Molecular Function	0.0303626		GO:0006390	transcription from mitochondrial promoter	Biological Process	0.0299072		GO:0022843	voltage-gated cation channel activity	Molecular Function	1.47596e-11		GO:0015491	cation:cation antiporter activity	Molecular Function	0.0122855		GO:0099503	secretory vesicle	Cellular Component	0.00411685		GO:0005507	copper ion binding	Molecular Function	0.0254564
GO:0016705	oxidoreductase activity, acting on paired donors, with incorporation or reduction of molecular oxygen	Molecular Function	0.0295864		GO:0045178	basal part of cell	Cellular Component	0.0258661		GO:0003995	acyl-CoA dehydrogenase activity	Molecular Function	0.0312351		GO:0016446	somatic hypermutation of immunoglobulin genes	Biological Process	0.0299072		GO:0022838	substrate-specific channel activity	Molecular Function	3.47835e-11		GO:0016655	oxidoreductase activity, acting on NAD(P)H, quinone or similar compound as acceptor	Molecular Function	0.0122855		GO:0005902	microvillus	Cellular Component	0.00431228		GO:0005119	smoothened binding	Molecular Function	0.0279743
GO:0005215	transporter activity	Molecular Function	0.0302521		GO:0000795	synaptonemal complex	Cellular Component	0.0286098		GO:0046933	proton-transporting ATP synthase activity, rotational mechanism	Molecular Function	0.0312351		GO:0021783	preganglionic parasympathetic fiber development	Biological Process	0.0299072		GO:0005244	voltage-gated ion channel activity	Molecular Function	6.63563e-11		GO:0022804	active transmembrane transporter activity	Molecular Function	0.0122957		GO:0098794	postsynapse	Cellular Component	0.00444734		GO:0008241	peptidyl-dipeptidase activity	Molecular Function	0.0279743
GO:0008236	serine-type peptidase activity	Molecular Function	0.030418		GO:0005927	muscle tendon junction	Cellular Component	0.0393823		GO:0043022	ribosome binding	Molecular Function	0.0351062		GO:0048486	parasympathetic nervous system development	Biological Process	0.0299072		GO:0022832	voltage-gated channel activity	Molecular Function	6.63563e-11		GO:0016836	hydro-lyase activity	Molecular Function	0.0126103		GO:0016011	dystroglycan complex	Cellular Component	0.00446126		GO:0008253	5'-nucleotidase activity	Molecular Function	0.0279743
GO:0016842	amidine-lyase activity	Molecular Function	0.0332839		GO:0032587	ruffle membrane	Cellular Component	0.0393823		GO:0072341	modified amino acid binding	Molecular Function	0.0351062		GO:0055062	phosphate ion homeostasis	Biological Process	0.0299072		GO:0015079	potassium ion transmembrane transporter activity	Molecular Function	7.84347e-11		GO:0051536	iron-sulfur cluster binding	Molecular Function	0.0128669		GO:0016029	subrhabdomeral cisterna	Cellular Component	0.00446126		GO:0022851	GABA-gated chloride ion channel activity	Molecular Function	0.0279743
GO:0019798	procollagen-proline dioxygenase activity	Molecular Function	0.0332839		GO:0044304	main axon	Cellular Component	0.0398359		GO:0019842	vitamin binding	Molecular Function	0.0368537		GO:0060761	negative regulation of response to cytokine stimulus	Biological Process	0.0299072		GO:0015267	channel activity	Molecular Function	8.12102e-11		GO:0051540	metal cluster binding	Molecular Function	0.0128669		GO:0043194	axon initial segment	Cellular Component	0.00446126		GO:0070182	DNA polymerase binding	Molecular Function	0.0279743
GO:0017171	serine hydrolase activity	Molecular Function	0.0357974		GO:0098805	whole membrane	Cellular Component	0.040497		GO:0030695	GTPase regulator activity	Molecular Function	0.0379426		GO:0072505	divalent inorganic anion homeostasis	Biological Process	0.0299072		GO:0022803	passive transmembrane transporter activity	Molecular Function	8.12102e-11		GO:0004857	enzyme inhibitor activity	Molecular Function	0.0132667		GO:0071781	endoplasmic reticulum cisternal network	Cellular Component	0.00446126		GO:0005506	iron ion binding	Molecular Function	0.0291435
GO:0004602	glutathione peroxidase activity	Molecular Function	0.0369275		GO:0031252	cell leading edge	Cellular Component	0.0410854		GO:0008143	poly(A) binding	Molecular Function	0.0405143		GO:0072506	trivalent inorganic anion homeostasis	Biological Process	0.0299072		GO:0005216	ion channel activity	Molecular Function	9.94661e-11		GO:0034722	gamma-glutamyl-peptidase activity	Molecular Function	0.0138786		GO:0097425	smooth endoplasmic reticulum part	Cellular Component	0.00446126		GO:0008081	phosphoric diester hydrolase activity	Molecular Function	0.0291736
GO:0005544	calcium-dependent phospholipid binding	Molecular Function	0.0369275		GO:0030673	axolemma	Cellular Component	0.045583		GO:0043014	alpha-tubulin binding	Molecular Function	0.0405143		GO:0070192	chromosome organization involved in meiotic cell cycle	Biological Process	0.0323757		GO:0005509	calcium ion binding	Molecular Function	1.54971e-10		GO:0008483	transaminase activity	Molecular Function	0.013984		GO:0005770	late endosome	Cellular Component	0.00457866		GO:0045545	syndecan binding	Molecular Function	0.0295965
GO:0004185	serine-type carboxypeptidase activity	Molecular Function	0.0450624		GO:0045177	apical part of cell	Cellular Component	0.0461323		GO:0070577	lysine-acetylated histone binding	Molecular Function	0.0405143		GO:0007488	histoblast morphogenesis	Biological Process	0.0330192		GO:0005261	cation channel activity	Molecular Function	5.18675e-10		GO:0019955	cytokine binding	Molecular Function	0.013984		GO:0099738	cell cortex region	Cellular Component	0.00491577		GO:0019843	rRNA binding	Molecular Function	0.0335187
GO:0004995	tachykinin receptor activity	Molecular Function	0.0450624		GO:0032279	asymmetric synapse	Cellular Component	0.0473529		GO:0005096	GTPase activator activity	Molecular Function	0.0405632		GO:0043046	DNA methylation involved in gamete generation	Biological Process	0.0330192		GO:0005249	voltage-gated potassium channel activity	Molecular Function	7.57302e-10		GO:0004497	monooxygenase activity	Molecular Function	0.0146859		GO:0030017	sarcomere	Cellular Component	0.00499785		GO:0005267	potassium channel activity	Molecular Function	0.0343016
GO:0038023	signaling receptor activity	Molecular Function	0.0467682		GO:0016459	myosin complex	Cellular Component	0.0499944		GO:0016817	hydrolase activity, acting on acid anhydrides	Molecular Function	0.0409158		GO:0046618	drug export	Biological Process	0.0330192		GO:0005267	potassium channel activity	Molecular Function	9.18862e-10		GO:0016769	transferase activity, transferring nitrogenous groups	Molecular Function	0.0158092		GO:0044430	cytoskeletal part	Cellular Component	0.00522396		GO:0004930	G-protein coupled receptor activity	Molecular Function	0.0369492
GO:0070085	glycosylation	Biological Process	2.09892e-06		GO:0005509	calcium ion binding	Molecular Function	1.57569e-35		GO:0016462	pyrophosphatase activity	Molecular Function	0.0432354		GO:0071391	cellular response to estrogen stimulus	Biological Process	0.0330192		GO:0022891	substrate-specific transmembrane transporter activity	Molecular Function	1.5344e-09		GO:0015370	solute:sodium symporter activity	Molecular Function	0.0175712		GO:0005901	caveola	Cellular Component	0.00560699		GO:0004888	transmembrane signaling receptor activity	Molecular Function	0.0375303
GO:0044723	single-organism carbohydrate metabolic process	Biological Process	2.11336e-06		GO:0099600	transmembrane receptor activity	Molecular Function	2.16654e-33		GO:0016818	hydrolase activity, acting on acid anhydrides, in phosphorus-containing anhydrides	Molecular Function	0.0447044		GO:0044801	single-organism membrane fusion	Biological Process	0.0348493		GO:0015075	ion transmembrane transporter activity	Molecular Function	4.67666e-09		GO:0015298	solute:cation antiporter activity	Molecular Function	0.0198428		GO:0005667	transcription factor complex	Cellular Component	0.00575093		GO:0004995	tachykinin receptor activity	Molecular Function	0.0379854
GO:0006486	protein glycosylation	Biological Process	4.37941e-06		GO:0004872	receptor activity	Molecular Function	2.41028e-33		GO:0016298	lipase activity	Molecular Function	0.0451437		GO:0044260	cellular macromolecule metabolic process	Biological Process	0.0376894		GO:0022890	inorganic cation transmembrane transporter activity	Molecular Function	8.13392e-09		GO:0030545	receptor regulator activity	Molecular Function	0.0205005		GO:0015630	microtubule cytoskeleton	Cellular Component	0.00594059		GO:0005113	patched binding	Molecular Function	0.0379854
GO:0043413	macromolecule glycosylation	Biological Process	4.37941e-06		GO:0060089	molecular transducer activity	Molecular Function	2.41028e-33		GO:0019955	cytokine binding	Molecular Function	0.046285		GO:0032196	transposition	Biological Process	0.0389794		GO:0008324	cation transmembrane transporter activity	Molecular Function	1.29166e-08		GO:0003829	beta-1,3-galactosyl-O-glycosyl-glycoprotein beta-1,6-N-acetylglucosaminyltransferase activity	Molecular Function	0.0233693		GO:0045171	intercellular bridge	Cellular Component	0.00596797		GO:0008252	nucleotidase activity	Molecular Function	0.0379854
GO:0005975	carbohydrate metabolic process	Biological Process	5.49552e-06		GO:0004888	transmembrane signaling receptor activity	Molecular Function	2.32354e-31		GO:0044769	ATPase activity, coupled to transmembrane movement of ions, rotational mechanism	Molecular Function	0.046285		GO:0007059	chromosome segregation	Biological Process	0.0395046		GO:0022892	substrate-specific transporter activity	Molecular Function	2.71167e-08		GO:0003842	1-pyrroline-5-carboxylate dehydrogenase activity	Molecular Function	0.0233693		GO:0000790	nuclear chromatin	Cellular Component	0.00608159		GO:0016015	morphogen activity	Molecular Function	0.0379854
GO:1901137	carbohydrate derivative biosynthetic process	Biological Process	6.3868e-06		GO:0038023	signaling receptor activity	Molecular Function	3.88663e-30		GO:0070628	proteasome binding	Molecular Function	0.046285		GO:0006506	GPI anchor biosynthetic process	Biological Process	0.0399833		GO:0015077	monovalent inorganic cation transmembrane transporter activity	Molecular Function	1.16419e-07		GO:0004051	arachidonate 5-lipoxygenase activity	Molecular Function	0.0233693		GO:0031672	A band	Cellular Component	0.00613668		GO:0016639	oxidoreductase activity, acting on the CH-NH2 group of donors, NAD or NADP as acceptor	Molecular Function	0.0379854
GO:1901135	carbohydrate derivative metabolic process	Biological Process	7.12746e-06		GO:0015267	channel activity	Molecular Function	3.91858e-29		GO:0004252	serine-type endopeptidase activity	Molecular Function	0.0468633		GO:0007129	synapsis	Biological Process	0.0399833		GO:0015276	ligand-gated ion channel activity	Molecular Function	5.26628e-06		GO:0004331	fructose-2,6-bisphosphate 2-phosphatase activity	Molecular Function	0.0233693		GO:0030027	lamellipodium	Cellular Component	0.00619237		GO:0017080	sodium channel regulator activity	Molecular Function	0.0379854
GO:0009101	glycoprotein biosynthetic process	Biological Process	1.196e-05		GO:0022803	passive transmembrane transporter activity	Molecular Function	3.91858e-29		GO:0003774	motor activity	Molecular Function	0.0476363		GO:1990823	response to leukemia inhibitory factor	Biological Process	0.0399833		GO:0022834	ligand-gated channel activity	Molecular Function	5.26628e-06		GO:0004798	thymidylate kinase activity	Molecular Function	0.0233693		GO:0030016	myofibril	Cellular Component	0.00700445		GO:0004872	receptor activity	Molecular Function	0.0391211
GO:0009100	glycoprotein metabolic process	Biological Process	1.3011e-05		GO:0004871	signal transducer activity	Molecular Function	1.64819e-28		GO:1902850	microtubule cytoskeleton organization involved in mitosis	Biological Process	3.67838e-05		GO:1990830	cellular response to leukemia inhibitory factor	Biological Process	0.0399833		GO:0008092	cytoskeletal protein binding	Molecular Function	1.81633e-05		GO:0004948	calcitonin receptor activity	Molecular Function	0.0233693		GO:0044448	cell cortex part	Cellular Component	0.00700445		GO:0060089	molecular transducer activity	Molecular Function	0.0391211
GO:0006575	cellular modified amino acid metabolic process	Biological Process	0.000148914		GO:0022838	substrate-specific channel activity	Molecular Function	1.35962e-27		GO:0007264	small GTPase mediated signal transduction	Biological Process	8.6934e-05		GO:0006351	transcription, DNA-templated	Biological Process	0.0408457		GO:0005251	delayed rectifier potassium channel activity	Molecular Function	1.84e-05		GO:0004997	thyrotropin-releasing hormone receptor activity	Molecular Function	0.0233693		GO:0031252	cell leading edge	Cellular Component	0.00729795		GO:0004629	phospholipase C activity	Molecular Function	0.0406496
GO:0031076	embryonic camera-type eye development	Biological Process	0.000159132		GO:0005216	ion channel activity	Molecular Function	1.97406e-27		GO:0048193	Golgi vesicle transport	Biological Process	0.00010055		GO:0006497	protein lipidation	Biological Process	0.0418996		GO:0008200	ion channel inhibitor activity	Molecular Function	1.84e-05		GO:0005316	high-affinity inorganic phosphate:sodium symporter activity	Molecular Function	0.0233693		GO:0008076	voltage-gated potassium channel complex	Cellular Component	0.0076071		GO:0003735	structural constituent of ribosome	Molecular Function	0.0411814
GO:0048736	appendage development	Biological Process	0.000189798		GO:0022836	gated channel activity	Molecular Function	3.52529e-26		GO:0034613	cellular protein localization	Biological Process	0.000145099		GO:0097659	nucleic acid-templated transcription	Biological Process	0.0429116		GO:0016248	channel inhibitor activity	Molecular Function	1.84e-05		GO:0008036	diuretic hormone receptor activity	Molecular Function	0.0233693		GO:0030018	Z disc	Cellular Component	0.00782972		GO:0004970	ionotropic glutamate receptor activity	Molecular Function	0.0422284
GO:0006749	glutathione metabolic process	Biological Process	0.000330407		GO:0005230	extracellular ligand-gated ion channel activity	Molecular Function	2.43263e-22		GO:0007265	Ras protein signal transduction	Biological Process	0.000531836		GO:0017085	response to insecticide	Biological Process	0.0429556		GO:0008017	microtubule binding	Molecular Function	2.6816e-05		GO:0008109	N-acetyllactosaminide beta-1,6-N-acetylglucosaminyltransferase activity	Molecular Function	0.0233693		GO:0001750	photoreceptor outer segment	Cellular Component	0.00788655		GO:0038023	signaling receptor activity	Molecular Function	0.0436408
GO:0048505	regulation of timing of cell differentiation	Biological Process	0.000333686		GO:0015276	ligand-gated ion channel activity	Molecular Function	1.83637e-20		GO:0070727	cellular macromolecule localization	Biological Process	0.000532124		GO:0055081	anion homeostasis	Biological Process	0.0429556		GO:0032403	protein complex binding	Molecular Function	2.69336e-05		GO:0015056	corticotrophin-releasing factor receptor activity	Molecular Function	0.0233693		GO:0030863	cortical cytoskeleton	Cellular Component	0.00810394		GO:0000386	second spliceosomal transesterification activity	Molecular Function	0.0459588
GO:0006751	glutathione catabolic process	Biological Process	0.000344968		GO:0022834	ligand-gated channel activity	Molecular Function	1.83637e-20		GO:0008104	protein localization	Biological Process	0.000664718		GO:0098813	nuclear chromosome segregation	Biological Process	0.043453		GO:0043565	sequence-specific DNA binding	Molecular Function	2.84915e-05		GO:0015319	sodium:inorganic phosphate symporter activity	Molecular Function	0.0233693		GO:0048787	presynaptic active zone membrane	Cellular Component	0.00830931		GO:0001602	pancreatic polypeptide receptor activity	Molecular Function	0.0459588
GO:0043171	peptide catabolic process	Biological Process	0.000344968		GO:0022891	substrate-specific transmembrane transporter activity	Molecular Function	7.89351e-19		GO:0007017	microtubule-based process	Biological Process	0.000825295		GO:0016458	gene silencing	Biological Process	0.0458194		GO:0005221	intracellular cyclic nucleotide activated cation channel activity	Molecular Function	5.7568e-05		GO:0015321	sodium-dependent phosphate transmembrane transporter activity	Molecular Function	0.0233693		GO:0044421	extracellular region part	Cellular Component	0.00835314		GO:0001607	neuromedin U receptor activity	Molecular Function	0.0459588
GO:0009059	macromolecule biosynthetic process	Biological Process	0.000378921		GO:0015075	ion transmembrane transporter activity	Molecular Function	9.34655e-19		GO:0010970	establishment of localization by movement along microtubule	Biological Process	0.000876556		GO:0034641	cellular nitrogen compound metabolic process	Biological Process	0.0459015		GO:0043855	cyclic nucleotide-gated ion channel activity	Molecular Function	5.7568e-05		GO:0015930	glutamate synthase activity	Molecular Function	0.0233693		GO:0043292	contractile fiber	Cellular Component	0.00842046		GO:0003829	beta-1,3-galactosyl-O-glycosyl-glycoprotein beta-1,6-N-acetylglucosaminyltransferase activity	Molecular Function	0.0459588
GO:0050921	positive regulation of chemotaxis	Biological Process	0.000385397		GO:0022892	substrate-specific transporter activity	Molecular Function	7.10799e-18		GO:0008535	respiratory chain complex IV assembly	Biological Process	0.000937324		GO:0000045	autophagosome assembly	Biological Process	0.0459028		GO:0016849	phosphorus-oxygen lyase activity	Molecular Function	6.33777e-05		GO:0016040	glutamate synthase (NADH) activity	Molecular Function	0.0233693		GO:0005721	pericentric heterochromatin	Cellular Component	0.00846936		GO:0003834	beta-carotene 15,15'-monooxygenase activity	Molecular Function	0.0459588
GO:0044273	sulfur compound catabolic process	Biological Process	0.000494903		GO:0005215	transporter activity	Molecular Function	1.83222e-17		GO:0051641	cellular localization	Biological Process	0.00109756		GO:0009247	glycolipid biosynthetic process	Biological Process	0.0459028		GO:0015103	inorganic anion transmembrane transporter activity	Molecular Function	6.4632e-05		GO:0019135	deoxyhypusine monooxygenase activity	Molecular Function	0.0233693		GO:0016010	dystrophin-associated glycoprotein complex	Cellular Component	0.00846936		GO:0004113	2',3'-cyclic-nucleotide 3'-phosphodiesterase activity	Molecular Function	0.0459588
GO:0034645	cellular macromolecule biosynthetic process	Biological Process	0.000621883		GO:0022857	transmembrane transporter activity	Molecular Function	2.89939e-17		GO:0045540	regulation of cholesterol biosynthetic process	Biological Process	0.00115316		GO:0071804	cellular potassium ion transport	Biological Process	0.0459028		GO:0015114	phosphate ion transmembrane transporter activity	Molecular Function	8.80201e-05		GO:0045181	glutamate synthase activity, NAD(P)H as acceptor	Molecular Function	0.0233693		GO:0042470	melanosome	Cellular Component	0.00846936		GO:0004314	[acyl-carrier-protein] S-malonyltransferase activity	Molecular Function	0.0459588
GO:0050482	arachidonic acid secretion	Biological Process	0.000627181		GO:0004222	metalloendopeptidase activity	Molecular Function	2.90838e-17		GO:0033365	protein localization to organelle	Biological Process	0.00127651		GO:0071805	potassium ion transmembrane transport	Biological Process	0.0459028		GO:0015271	outward rectifier potassium channel activity	Molecular Function	9.1472e-05		GO:0047658	alpha-amino-acid esterase activity	Molecular Function	0.0233693		GO:0045179	apical cortex	Cellular Component	0.00846936		GO:0004419	hydroxymethylglutaryl-CoA lyase activity	Molecular Function	0.0459588
GO:1903963	arachidonate transport	Biological Process	0.000627181		GO:0004175	endopeptidase activity	Molecular Function	3.53067e-17		GO:0071840	cellular component organization or biogenesis	Biological Process	0.00132103		GO:0006266	DNA ligation	Biological Process	0.0474172		GO:0022839	ion gated channel activity	Molecular Function	0.000103266		GO:0055105	ubiquitin-protein transferase inhibitor activity	Molecular Function	0.0233693		GO:0048770	pigment granule	Cellular Component	0.00846936		GO:0004479	methionyl-tRNA formyltransferase activity	Molecular Function	0.0459588
GO:0044249	cellular biosynthetic process	Biological Process	0.000699168		GO:0004930	G-protein coupled receptor activity	Molecular Function	1.59692e-16		GO:0051179	localization	Biological Process	0.00156058		GO:0010796	regulation of multivesicular body size	Biological Process	0.0474172		GO:0015464	acetylcholine receptor activity	Molecular Function	0.000128227		GO:0097642	calcitonin family receptor activity	Molecular Function	0.0233693		GO:0090665	glycoprotein complex	Cellular Component	0.00846936		GO:0004753	saccharopine dehydrogenase activity	Molecular Function	0.0459588
GO:0009247	glycolipid biosynthetic process	Biological Process	0.000711078		GO:0008237	metallopeptidase activity	Molecular Function	1.37725e-14		GO:0015031	protein transport	Biological Process	0.00164631		GO:0010797	regulation of multivesicular body size involved in endosome transport	Biological Process	0.0474172		GO:0022848	acetylcholine-gated cation channel activity	Molecular Function	0.000128227		GO:0097655	serpin family protein binding	Molecular Function	0.0233693		GO:0048471	perinuclear region of cytoplasm	Cellular Component	0.00852778		GO:0004754	saccharopine dehydrogenase (NAD+, L-lysine-forming) activity	Molecular Function	0.0459588
GO:0045686	negative regulation of glial cell differentiation	Biological Process	0.000806774		GO:0003774	motor activity	Molecular Function	8.87618e-13		GO:0045184	establishment of protein localization	Biological Process	0.00169755		GO:0036257	multivesicular body organization	Biological Process	0.0474172		GO:0004383	guanylate cyclase activity	Molecular Function	0.000139537		GO:0004623	phospholipase A2 activity	Molecular Function	0.0268574		GO:0016324	apical plasma membrane	Cellular Component	0.00965715		GO:0004788	thiamine diphosphokinase activity	Molecular Function	0.0459588
GO:0046900	tetrahydrofolylpolyglutamate metabolic process	Biological Process	0.000806774		GO:0005201	extracellular matrix structural constituent	Molecular Function	7.38907e-12		GO:0006818	hydrogen transport	Biological Process	0.00171656		GO:0043650	dicarboxylic acid biosynthetic process	Biological Process	0.0474172		GO:0015085	calcium ion transmembrane transporter activity	Molecular Function	0.000167139		GO:0016835	carbon-oxygen lyase activity	Molecular Function	0.0289678		GO:0043204	perikaryon	Cellular Component	0.0104851		GO:0004819	glutamine-tRNA ligase activity	Molecular Function	0.0459588
GO:1902669	positive regulation of axon guidance	Biological Process	0.000806774		GO:0003777	microtubule motor activity	Molecular Function	1.5322e-11		GO:0015992	proton transport	Biological Process	0.00171656		GO:0048687	positive regulation of sprouting of injured axon	Biological Process	0.0474172		GO:0005217	intracellular ligand-gated ion channel activity	Molecular Function	0.000173263		GO:0004096	catalase activity	Molecular Function	0.0307653		GO:0015629	actin cytoskeleton	Cellular Component	0.0107757		GO:0008109	N-acetyllactosaminide beta-1,6-N-acetylglucosaminyltransferase activity	Molecular Function	0.0459588
GO:0042219	cellular modified amino acid catabolic process	Biological Process	0.000881659		GO:0043169	cation binding	Molecular Function	9.13059e-11		GO:0038202	TORC1 signaling	Biological Process	0.00178273		GO:0050974	detection of mechanical stimulus involved in sensory perception	Biological Process	0.0474172		GO:0009975	cyclase activity	Molecular Function	0.000173263		GO:0019200	carbohydrate kinase activity	Molecular Function	0.0307653		GO:0032153	cell division site	Cellular Component	0.0107819		GO:0008193	tRNA guanylyltransferase activity	Molecular Function	0.0459588
GO:1901576	organic substance biosynthetic process	Biological Process	0.00094535		GO:0005261	cation channel activity	Molecular Function	9.58453e-11		GO:1903829	positive regulation of cellular protein localization	Biological Process	0.00183589		GO:0051036	regulation of endosome size	Biological Process	0.0474172		GO:0072509	divalent inorganic cation transmembrane transporter activity	Molecular Function	0.000200955		GO:0004806	triglyceride lipase activity	Molecular Function	0.0358077		GO:0032155	cell division site part	Cellular Component	0.0107819		GO:0008251	tRNA-specific adenosine deaminase activity	Molecular Function	0.0459588
GO:0032309	icosanoid secretion	Biological Process	0.000972515		GO:0046872	metal ion binding	Molecular Function	1.56588e-10		GO:0051225	spindle assembly	Biological Process	0.00215013		GO:0051103	DNA ligation involved in DNA repair	Biological Process	0.0474172		GO:0015318	inorganic solute uptake transmembrane transporter activity	Molecular Function	0.000202085		GO:0005451	monovalent cation:proton antiporter activity	Molecular Function	0.0358077		GO:0034705	potassium channel complex	Cellular Component	0.0112073		GO:0008413	8-oxo-7,8-dihydroguanosine triphosphate pyrophosphatase activity	Molecular Function	0.0459588
GO:0071715	icosanoid transport	Biological Process	0.000972515		GO:0004970	ionotropic glutamate receptor activity	Molecular Function	2.20472e-10		GO:0030968	endoplasmic reticulum unfolded protein response	Biological Process	0.00219572		GO:0072396	response to cell cycle checkpoint signaling	Biological Process	0.0474172		GO:0015563	uptake transmembrane transporter activity	Molecular Function	0.000202085		GO:0016646	oxidoreductase activity, acting on the CH-NH group of donors, NAD or NADP as acceptor	Molecular Function	0.0358077		GO:0005925	focal adhesion	Cellular Component	0.0126598		GO:0008650	rRNA (uridine-2'-O-)-methyltransferase activity	Molecular Function	0.0459588
GO:1901571	fatty acid derivative transport	Biological Process	0.000972515		GO:0008066	glutamate receptor activity	Molecular Function	4.97444e-10		GO:0051056	regulation of small GTPase mediated signal transduction	Biological Process	0.00234507		GO:0072402	response to DNA integrity checkpoint signaling	Biological Process	0.0474172		GO:0005230	extracellular ligand-gated ion channel activity	Molecular Function	0.000345802		GO:0036374	glutathione hydrolase activity	Molecular Function	0.0358077		GO:0046658	anchored component of plasma membrane	Cellular Component	0.0137132		GO:0016419	S-malonyltransferase activity	Molecular Function	0.0459588
GO:0050920	regulation of chemotaxis	Biological Process	0.00102875		GO:0070011	peptidase activity, acting on L-amino acid peptides	Molecular Function	1.98424e-09		GO:0016043	cellular component organization	Biological Process	0.00245811		GO:0072423	response to DNA damage checkpoint signaling	Biological Process	0.0474172		GO:0022857	transmembrane transporter activity	Molecular Function	0.000349011		GO:0043546	molybdopterin cofactor binding	Molecular Function	0.0358077		GO:0000792	heterochromatin	Cellular Component	0.0140803		GO:0016420	malonyltransferase activity	Molecular Function	0.0459588
GO:0052646	alditol phosphate metabolic process	Biological Process	0.00115353		GO:0008233	peptidase activity	Molecular Function	2.27135e-09		GO:0006338	chromatin remodeling	Biological Process	0.00270551		GO:1902902	negative regulation of autophagosome assembly	Biological Process	0.0474172		GO:0030594	neurotransmitter receptor activity	Molecular Function	0.000391721		GO:0004601	peroxidase activity	Molecular Function	0.0380009		GO:0030864	cortical actin cytoskeleton	Cellular Component	0.0144365		GO:0016436	rRNA (uridine) methyltransferase activity	Molecular Function	0.0459588
GO:0006022	aminoglycan metabolic process	Biological Process	0.00118541		GO:0004252	serine-type endopeptidase activity	Molecular Function	7.72141e-08		GO:0042136	neurotransmitter biosynthetic process	Biological Process	0.00279602		GO:2000272	negative regulation of receptor activity	Biological Process	0.0474172		GO:0015631	tubulin binding	Molecular Function	0.000409742		GO:0016651	oxidoreductase activity, acting on NAD(P)H	Molecular Function	0.0392329		GO:0014069	postsynaptic density	Cellular Component	0.0144428		GO:0019153	protein-disulfide reductase (glutathione) activity	Molecular Function	0.0459588
GO:0001654	eye development	Biological Process	0.00136005		GO:0032403	protein complex binding	Molecular Function	9.46097e-08		GO:0090181	regulation of cholesterol metabolic process	Biological Process	0.00279602		GO:0006505	GPI anchor metabolic process	Biological Process	0.0477728		GO:0005518	collagen binding	Molecular Function	0.000409845		GO:0050662	coenzyme binding	Molecular Function	0.0397768		GO:0099572	postsynaptic specialization	Cellular Component	0.0144428		GO:0022829	wide pore channel activity	Molecular Function	0.0459588
GO:0014014	negative regulation of gliogenesis	Biological Process	0.00141265		GO:0030594	neurotransmitter receptor activity	Molecular Function	1.22774e-07		GO:1903432	regulation of TORC1 signaling	Biological Process	0.00279602		GO:0044088	regulation of vacuole organization	Biological Process	0.0477728		GO:0022824	transmitter-gated ion channel activity	Molecular Function	0.000424373		GO:0016298	lipase activity	Molecular Function	0.0408696		GO:0001533	cornified envelope	Cellular Component	0.0156438		GO:0022852	glycine-gated chloride ion channel activity	Molecular Function	0.0459588
GO:0040034	regulation of development, heterochronic	Biological Process	0.00141265		GO:0004111	creatine kinase activity	Molecular Function	1.84091e-07		GO:0010499	proteasomal ubiquitin-independent protein catabolic process	Biological Process	0.00289138							GO:0022835	transmitter-gated channel activity	Molecular Function	0.000424373		GO:0005230	extracellular ligand-gated ion channel activity	Molecular Function	0.0439721		GO:0005826	actomyosin contractile ring	Cellular Component	0.0156438		GO:0030975	thiamine binding	Molecular Function	0.0459588
GO:0006750	glutathione biosynthetic process	Biological Process	0.00156059		GO:0016775	phosphotransferase activity, nitrogenous group as acceptor	Molecular Function	1.84091e-07		GO:0006886	intracellular protein transport	Biological Process	0.00289224							GO:0019870	potassium channel inhibitor activity	Molecular Function	0.000454021		GO:1901681	sulfur compound binding	Molecular Function	0.044638		GO:0031379	RNA-directed RNA polymerase complex	Cellular Component	0.0156438		GO:0031013	troponin I binding	Molecular Function	0.0459588
GO:0015718	monocarboxylic acid transport	Biological Process	0.00165482		GO:0015079	potassium ion transmembrane transporter activity	Molecular Function	2.2511e-07		GO:1902582	single-organism intracellular transport	Biological Process	0.00291036							GO:0070405	ammonium ion binding	Molecular Function	0.000674272		GO:0048037	cofactor binding	Molecular Function	0.0447467		GO:0031380	nuclear RNA-directed RNA polymerase complex	Cellular Component	0.0156438		GO:0042263	neuropeptide F receptor activity	Molecular Function	0.0459588
GO:0006811	ion transport	Biological Process	0.00177974		GO:0030414	peptidase inhibitor activity	Molecular Function	2.5211e-07		GO:0007275	multicellular organism development	Biological Process	0.00323595							GO:0005215	transporter activity	Molecular Function	0.000878038		GO:0003873	6-phosphofructo-2-kinase activity	Molecular Function	0.0461946		GO:0031527	filopodium membrane	Cellular Component	0.0156438		GO:0042288	MHC class I protein binding	Molecular Function	0.0459588
GO:0010556	regulation of macromolecule biosynthetic process	Biological Process	0.00191438		GO:0043167	ion binding	Molecular Function	3.29474e-07		GO:1902930	regulation of alcohol biosynthetic process	Biological Process	0.00330371							GO:0015368	calcium:cation antiporter activity	Molecular Function	0.000937588		GO:0003918	DNA topoisomerase type II (ATP-hydrolyzing) activity	Molecular Function	0.0461946		GO:0035060	brahma complex	Cellular Component	0.0156438		GO:0043423	3-phosphoinositide-dependent protein kinase binding	Molecular Function	0.0459588
GO:0021764	amygdala development	Biological Process	0.00195748		GO:0005267	potassium channel activity	Molecular Function	3.36813e-07		GO:0048856	anatomical structure development	Biological Process	0.00362713							GO:0008509	anion transmembrane transporter activity	Molecular Function	0.000990614		GO:0004084	branched-chain-amino-acid transaminase activity	Molecular Function	0.0461946		GO:0035183	female germline ring canal inner rim	Cellular Component	0.0156438		GO:0047395	glycerophosphoinositol glycerophosphodiesterase activity	Molecular Function	0.0459588
GO:0021960	anterior commissure morphogenesis	Biological Process	0.00195748		GO:0005178	integrin binding	Molecular Function	3.44818e-07		GO:0098742	cell-cell adhesion via plasma-membrane adhesion molecules	Biological Process	0.00365127							GO:0015459	potassium channel regulator activity	Molecular Function	0.00134119		GO:0004335	galactokinase activity	Molecular Function	0.0461946		GO:0035631	CD40 receptor complex	Cellular Component	0.0156438		GO:0047777	(3S)-citramalyl-CoA lyase activity	Molecular Function	0.0459588
GO:0048047	mating behavior, sex discrimination	Biological Process	0.00195748		GO:0050839	cell adhesion molecule binding	Molecular Function	3.56162e-07		GO:0006928	movement of cell or subcellular component	Biological Process	0.00370528							GO:0004064	arylesterase activity	Molecular Function	0.00155309		GO:0004517	nitric-oxide synthase activity	Molecular Function	0.0461946		GO:0044451	nucleoplasm part	Cellular Component	0.0160772		GO:0047840	dCTP diphosphatase activity	Molecular Function	0.0459588
GO:0045766	positive regulation of angiogenesis	Biological Process	0.00208274		GO:0046873	metal ion transmembrane transporter activity	Molecular Function	4.2307e-07		GO:0010256	endomembrane system organization	Biological Process	0.00374878							GO:0000976	transcription regulatory region sequence-specific DNA binding	Molecular Function	0.00182989		GO:0004760	serine-pyruvate transaminase activity	Molecular Function	0.0461946		GO:0030315	T-tubule	Cellular Component	0.0168709		GO:0050733	RS domain binding	Molecular Function	0.0459588
GO:1904018	positive regulation of vasculature development	Biological Process	0.00208274		GO:0022843	voltage-gated cation channel activity	Molecular Function	4.79681e-07		GO:0046578	regulation of Ras protein signal transduction	Biological Process	0.0038412							GO:0000982	transcription factor activity, RNA polymerase II core promoter proximal region sequence-specific binding	Molecular Function	0.00194912		GO:0005307	choline:sodium symporter activity	Molecular Function	0.0461946		GO:0098862	cluster of actin-based cell projections	Cellular Component	0.0178464		GO:0061676	importin-alpha family protein binding	Molecular Function	0.0459588
GO:0009058	biosynthetic process	Biological Process	0.00217767		GO:0061134	peptidase regulator activity	Molecular Function	9.34378e-07		GO:0031929	TOR signaling	Biological Process	0.00386835							GO:0042805	actinin binding	Molecular Function	0.00239906		GO:0005534	galactose binding	Molecular Function	0.0461946		GO:0060076	excitatory synapse	Cellular Component	0.0192944		GO:0008378	galactosyltransferase activity	Molecular Function	0.0471609
GO:0001649	osteoblast differentiation	Biological Process	0.00246943		GO:0005244	voltage-gated ion channel activity	Molecular Function	1.11432e-06		GO:0007129	synapsis	Biological Process	0.00402724							GO:0043236	laminin binding	Molecular Function	0.00239906		GO:0008453	alanine-glyoxylate transaminase activity	Molecular Function	0.0461946		GO:0005868	cytoplasmic dynein complex	Cellular Component	0.0193115		GO:0005216	ion channel activity	Molecular Function	0.0490546
GO:0046942	carboxylic acid transport	Biological Process	0.00254489		GO:0022832	voltage-gated channel activity	Molecular Function	1.11432e-06		GO:0030514	negative regulation of BMP signaling pathway	Biological Process	0.00402724							GO:0000977	RNA polymerase II regulatory region sequence-specific DNA binding	Molecular Function	0.00253139		GO:0015018	galactosylgalactosylxylosylprotein 3-beta-glucuronosyltransferase activity	Molecular Function	0.0461946		GO:0045335	phagocytic vesicle	Cellular Component	0.0193115		GO:0022838	substrate-specific channel activity	Molecular Function	0.0490546
GO:0046467	membrane lipid biosynthetic process	Biological Process	0.00261569		GO:0022890	inorganic cation transmembrane transporter activity	Molecular Function	3.46572e-06		GO:0046165	alcohol biosynthetic process	Biological Process	0.00434206							GO:0001067	regulatory region nucleic acid binding	Molecular Function	0.00276429		GO:0015037	peptide disulfide oxidoreductase activity	Molecular Function	0.0461946		GO:0032279	asymmetric synapse	Cellular Component	0.0197864		GO:0046914	transition metal ion binding	Molecular Function	0.0497107
GO:0035107	appendage morphogenesis	Biological Process	0.00264637		GO:0022824	transmitter-gated ion channel activity	Molecular Function	3.9862e-06		GO:0030705	cytoskeleton-dependent intracellular transport	Biological Process	0.00486104							GO:0001012	RNA polymerase II regulatory region DNA binding	Molecular Function	0.00295092		GO:0015220	choline transmembrane transporter activity	Molecular Function	0.0461946		GO:0030667	secretory granule membrane	Cellular Component	0.0210782		GO:0042254	ribosome biogenesis	Biological Process	2.90478e-06
GO:0015849	organic acid transport	Biological Process	0.00272591		GO:0022835	transmitter-gated channel activity	Molecular Function	3.9862e-06		GO:0002183	cytoplasmic translational initiation	Biological Process	0.00487699							GO:0019900	kinase binding	Molecular Function	0.00296661		GO:0016979	lipoate-protein ligase activity	Molecular Function	0.0461946		GO:0005719	nuclear euchromatin	Cellular Component	0.023288		GO:0016072	rRNA metabolic process	Biological Process	5.29412e-06
GO:0007472	wing disc morphogenesis	Biological Process	0.00289996		GO:0008324	cation transmembrane transporter activity	Molecular Function	5.42177e-06		GO:0048731	system development	Biological Process	0.00516562							GO:0019825	oxygen binding	Molecular Function	0.00297853		GO:0043998	H2A histone acetyltransferase activity	Molecular Function	0.0461946		GO:0045121	membrane raft	Cellular Component	0.0233233		GO:0044273	sulfur compound catabolic process	Biological Process	6.04339e-06
GO:0002118	aggressive behavior	Biological Process	0.0035049		GO:0015464	acetylcholine receptor activity	Molecular Function	5.65367e-06		GO:0006888	ER to Golgi vesicle-mediated transport	Biological Process	0.00543716							GO:0097110	scaffold protein binding	Molecular Function	0.00297853		GO:0047304	2-aminoethylphosphonate-pyruvate transaminase activity	Molecular Function	0.0461946		GO:0098857	membrane microdomain	Cellular Component	0.0233233		GO:0022613	ribonucleoprotein complex biogenesis	Biological Process	9.02934e-06
GO:0006869	lipid transport	Biological Process	0.00355916		GO:0008236	serine-type peptidase activity	Molecular Function	7.3743e-06		GO:1901617	organic hydroxy compound biosynthetic process	Biological Process	0.00544924							GO:0003834	beta-carotene 15,15'-monooxygenase activity	Molecular Function	0.00306127		GO:0051538	3 iron, 4 sulfur cluster binding	Molecular Function	0.0461946		GO:0032154	cleavage furrow	Cellular Component	0.0256661		GO:0006364	rRNA processing	Biological Process	1.71808e-05
GO:0048520	positive regulation of behavior	Biological Process	0.00379967		GO:0015077	monovalent inorganic cation transmembrane transporter activity	Molecular Function	9.40169e-06		GO:0033036	macromolecule localization	Biological Process	0.00544976							GO:0005105	type 1 fibroblast growth factor receptor binding	Molecular Function	0.00306127		GO:0052654	L-leucine transaminase activity	Molecular Function	0.0461946		GO:0060170	ciliary membrane	Cellular Component	0.0256661		GO:0006749	glutathione metabolic process	Biological Process	2.47436e-05
GO:0015908	fatty acid transport	Biological Process	0.00390143		GO:0017171	serine hydrolase activity	Molecular Function	1.38104e-05		GO:0006890	retrograde vesicle-mediated transport, Golgi to ER	Biological Process	0.0057197							GO:0005111	type 2 fibroblast growth factor receptor binding	Molecular Function	0.00306127		GO:0052655	L-valine transaminase activity	Molecular Function	0.0461946		GO:0097610	cell surface furrow	Cellular Component	0.0256661		GO:0006575	cellular modified amino acid metabolic process	Biological Process	3.06627e-05
GO:2000112	regulation of cellular macromolecule biosynthetic process	Biological Process	0.00392728		GO:0005249	voltage-gated potassium channel activity	Molecular Function	1.47373e-05		GO:0006695	cholesterol biosynthetic process	Biological Process	0.00584849							GO:0031683	G-protein beta/gamma-subunit complex binding	Molecular Function	0.0031095		GO:0052656	L-isoleucine transaminase activity	Molecular Function	0.0461946		GO:0032421	stereocilium bundle	Cellular Component	0.025859		GO:0006751	glutathione catabolic process	Biological Process	6.05356e-05
GO:0006355	regulation of transcription, DNA-templated	Biological Process	0.00400607		GO:0022848	acetylcholine-gated cation channel activity	Molecular Function	2.16529e-05		GO:0007064	mitotic sister chromatid cohesion	Biological Process	0.00584849							GO:0019901	protein kinase binding	Molecular Function	0.00313712		GO:0061505	DNA topoisomerase II activity	Molecular Function	0.0461946		GO:0031594	neuromuscular junction	Cellular Component	0.0260857		GO:0043171	peptide catabolic process	Biological Process	6.05356e-05
GO:0006658	phosphatidylserine metabolic process	Biological Process	0.00408846		GO:0004866	endopeptidase inhibitor activity	Molecular Function	3.01904e-05		GO:0050807	regulation of synapse organization	Biological Process	0.00599458							GO:0042813	Wnt-activated receptor activity	Molecular Function	0.00322315		GO:0010181	FMN binding	Molecular Function	0.0467566		GO:0098588	bounding membrane of organelle	Cellular Component	0.0261451		GO:0071257	cellular response to electrical stimulus	Biological Process	0.000186259
GO:0048048	embryonic eye morphogenesis	Biological Process	0.00408846		GO:0061135	endopeptidase regulator activity	Molecular Function	3.01904e-05		GO:0007399	nervous system development	Biological Process	0.00603727							GO:0050997	quaternary ammonium group binding	Molecular Function	0.00322315		GO:0016684	oxidoreductase activity, acting on peroxide as acceptor	Molecular Function	0.0476721		GO:0005920	smooth septate junction	Cellular Component	0.0271128		GO:0050482	arachidonic acid secretion	Biological Process	0.00020579
GO:0048596	embryonic camera-type eye morphogenesis	Biological Process	0.00408846		GO:0005102	receptor binding	Molecular Function	7.66225e-05		GO:0043085	positive regulation of catalytic activity	Biological Process	0.00644731							GO:0051879	Hsp90 protein binding	Molecular Function	0.00322315		GO:0015267	channel activity	Molecular Function	0.0483414		GO:0016012	sarcoglycan complex	Cellular Component	0.0271128		GO:1903963	arachidonate transport	Biological Process	0.00020579
GO:0070972	protein localization to endoplasmic reticulum	Biological Process	0.00423499		GO:0015631	tubulin binding	Molecular Function	0.000122997		GO:0009157	deoxyribonucleoside monophosphate biosynthetic process	Biological Process	0.0066991							GO:0008061	chitin binding	Molecular Function	0.00370616		GO:0022803	passive transmembrane transporter activity	Molecular Function	0.0483414		GO:0033268	node of Ranvier	Cellular Component	0.0271128		GO:0034470	ncRNA processing	Biological Process	0.000225034
GO:0031326	regulation of cellular biosynthetic process	Biological Process	0.00450149		GO:0016849	phosphorus-oxygen lyase activity	Molecular Function	0.000133462		GO:0009162	deoxyribonucleoside monophosphate metabolic process	Biological Process	0.0066991							GO:0050840	extracellular matrix binding	Molecular Function	0.00395989		GO:0046034	ATP metabolic process	Biological Process	8.84721e-07		GO:0034669	integrin alpha4-beta7 complex	Cellular Component	0.0271128		GO:0090303	positive regulation of wound healing	Biological Process	0.00040725
GO:0035220	wing disc development	Biological Process	0.004526		GO:0004383	guanylate cyclase activity	Molecular Function	0.000170495		GO:0009176	pyrimidine deoxyribonucleoside monophosphate metabolic process	Biological Process	0.0066991							GO:1990837	sequence-specific double-stranded DNA binding	Molecular Function	0.00448516		GO:0042773	ATP synthesis coupled electron transport	Biological Process	1.65321e-06		GO:0034679	integrin alpha9-beta1 complex	Cellular Component	0.0271128		GO:0032309	icosanoid secretion	Biological Process	0.000428832
GO:0006790	sulfur compound metabolic process	Biological Process	0.00458174		GO:0045504	dynein heavy chain binding	Molecular Function	0.000188814		GO:0009177	pyrimidine deoxyribonucleoside monophosphate biosynthetic process	Biological Process	0.0066991							GO:0003774	motor activity	Molecular Function	0.00476632		GO:0009205	purine ribonucleoside triphosphate metabolic process	Biological Process	2.893e-06		GO:0034751	aryl hydrocarbon receptor complex	Cellular Component	0.0271128		GO:0071715	icosanoid transport	Biological Process	0.000428832
GO:1903506	regulation of nucleic acid-templated transcription	Biological Process	0.00474689		GO:0022839	ion gated channel activity	Molecular Function	0.000190232		GO:0009219	pyrimidine deoxyribonucleotide metabolic process	Biological Process	0.0066991							GO:0000975	regulatory region DNA binding	Molecular Function	0.00480534		GO:0006119	oxidative phosphorylation	Biological Process	3.25212e-06		GO:0035061	interchromatin granule	Cellular Component	0.0271128		GO:1901571	fatty acid derivative transport	Biological Process	0.000428832
GO:2001141	regulation of RNA biosynthetic process	Biological Process	0.00474689		GO:0005262	calcium channel activity	Molecular Function	0.000257501		GO:0009221	pyrimidine deoxyribonucleotide biosynthetic process	Biological Process	0.0066991							GO:0044212	transcription regulatory region DNA binding	Molecular Function	0.00480534		GO:0009144	purine nucleoside triphosphate metabolic process	Biological Process	3.52966e-06		GO:0042382	paraspeckles	Cellular Component	0.0271128		GO:0051602	response to electrical stimulus	Biological Process	0.000618965
GO:0006664	glycolipid metabolic process	Biological Process	0.00515533		GO:0009975	cyclase activity	Molecular Function	0.000333621		GO:0009265	2'-deoxyribonucleotide biosynthetic process	Biological Process	0.0066991							GO:0005432	calcium:sodium antiporter activity	Molecular Function	0.00499882		GO:0009199	ribonucleoside triphosphate metabolic process	Biological Process	3.52966e-06		GO:0046581	intercellular canaliculus	Cellular Component	0.0271128		GO:0015909	long-chain fatty acid transport	Biological Process	0.000662699
GO:1903509	liposaccharide metabolic process	Biological Process	0.00515533		GO:0004867	serine-type endopeptidase inhibitor activity	Molecular Function	0.000359969		GO:0032119	sequestering of zinc ion	Biological Process	0.0066991							GO:0016247	channel regulator activity	Molecular Function	0.00581482		GO:0022900	electron transport chain	Biological Process	3.90166e-06		GO:0070545	PeBoW complex	Cellular Component	0.0271128		GO:0042219	cellular modified amino acid catabolic process	Biological Process	0.000817921
GO:0021761	limbic system development	Biological Process	0.00525914		GO:0008201	heparin binding	Molecular Function	0.00036698		GO:0046385	deoxyribose phosphate biosynthetic process	Biological Process	0.0066991							GO:0000987	core promoter proximal region sequence-specific DNA binding	Molecular Function	0.00584645		GO:0009126	purine nucleoside monophosphate metabolic process	Biological Process	6.83742e-06		GO:0097524	sperm plasma membrane	Cellular Component	0.0271128		GO:1902850	microtubule cytoskeleton organization involved in mitosis	Biological Process	0.00107371
GO:0010614	negative regulation of cardiac muscle hypertrophy	Biological Process	0.00569992		GO:0016298	lipase activity	Molecular Function	0.000372079		GO:0061001	regulation of dendritic spine morphogenesis	Biological Process	0.0066991							GO:0001159	core promoter proximal region DNA binding	Molecular Function	0.00584645		GO:0009167	purine ribonucleoside monophosphate metabolic process	Biological Process	6.83742e-06		GO:0012506	vesicle membrane	Cellular Component	0.0275098		GO:0042274	ribosomal small subunit biogenesis	Biological Process	0.00108914
GO:0014741	negative regulation of muscle hypertrophy	Biological Process	0.00569992		GO:0008017	microtubule binding	Molecular Function	0.000485759		GO:0061088	regulation of sequestering of zinc ion	Biological Process	0.0066991							GO:0031210	phosphatidylcholine binding	Molecular Function	0.0076713		GO:0009141	nucleoside triphosphate metabolic process	Biological Process	8.18258e-06		GO:0098552	side of membrane	Cellular Component	0.0277769		GO:0009100	glycoprotein metabolic process	Biological Process	0.00122703
GO:0035470	positive regulation of vascular wound healing	Biological Process	0.00569992		GO:0045502	dynein binding	Molecular Function	0.000605263		GO:0090235	regulation of metaphase plate congression	Biological Process	0.0066991							GO:0017147	Wnt-protein binding	Molecular Function	0.00778392		GO:0022904	respiratory electron transport chain	Biological Process	8.25496e-06		GO:0008305	integrin complex	Cellular Component	0.0293899		GO:0015908	fatty acid transport	Biological Process	0.00142642
GO:0060055	angiogenesis involved in wound healing	Biological Process	0.00569992		GO:0008092	cytoskeletal protein binding	Molecular Function	0.000676306		GO:1904263	positive regulation of TORC1 signaling	Biological Process	0.0066991							GO:0005262	calcium channel activity	Molecular Function	0.00864728		GO:0044281	small molecule metabolic process	Biological Process	1.15071e-05		GO:0098636	protein complex involved in cell adhesion	Cellular Component	0.0293899		GO:0051932	synaptic transmission, GABAergic	Biological Process	0.00142933
GO:0061042	vascular wound healing	Biological Process	0.00569992		GO:0005539	glycosaminoglycan binding	Molecular Function	0.000973651		GO:0009124	nucleoside monophosphate biosynthetic process	Biological Process	0.00671119							GO:0004744	retinal isomerase activity	Molecular Function	0.00884586		GO:0009161	ribonucleoside monophosphate metabolic process	Biological Process	1.15852e-05		GO:0001726	ruffle	Cellular Component	0.0308583		GO:0007468	regulation of rhodopsin gene expression	Biological Process	0.00149685
GO:0061043	regulation of vascular wound healing	Biological Process	0.00569992		GO:0004620	phospholipase activity	Molecular Function	0.00127066		GO:0001894	tissue homeostasis	Biological Process	0.00681313							GO:0015379	potassium:chloride symporter activity	Molecular Function	0.00884586		GO:0009117	nucleotide metabolic process	Biological Process	1.388e-05		GO:0043197	dendritic spine	Cellular Component	0.0339622		GO:0030049	muscle filament sliding	Biological Process	0.00149685
GO:1990697	protein depalmitoleylation	Biological Process	0.00569992		GO:0004857	enzyme inhibitor activity	Molecular Function	0.00143826		GO:1902600	hydrogen ion transmembrane transport	Biological Process	0.00681313							GO:0019855	calcium channel inhibitor activity	Molecular Function	0.00884586		GO:0009123	nucleoside monophosphate metabolic process	Biological Process	1.61679e-05		GO:0005919	pleated septate junction	Cellular Component	0.0343303		GO:0033275	actin-myosin filament sliding	Biological Process	0.00149685
GO:2001026	regulation of endothelial cell chemotaxis	Biological Process	0.00569992		GO:0004500	dopamine beta-monooxygenase activity	Molecular Function	0.00188492		GO:0035966	response to topologically incorrect protein	Biological Process	0.00701477							GO:0022853	active ion transmembrane transporter activity	Molecular Function	0.00884586		GO:0019637	organophosphate metabolic process	Biological Process	1.67353e-05		GO:0008328	ionotropic glutamate receptor complex	Cellular Component	0.0343303		GO:0046900	tetrahydrofolylpolyglutamate metabolic process	Biological Process	0.00149685
GO:2001028	positive regulation of endothelial cell chemotaxis	Biological Process	0.00569992		GO:0004114	3',5'-cyclic-nucleotide phosphodiesterase activity	Molecular Function	0.00211032		GO:0046907	intracellular transport	Biological Process	0.00703906							GO:0034185	apolipoprotein binding	Molecular Function	0.00884586		GO:0006753	nucleoside phosphate metabolic process	Biological Process	1.70744e-05		GO:0030289	protein phosphatase 4 complex	Cellular Component	0.0343303		GO:0006396	RNA processing	Biological Process	0.00167246
GO:0015804	neutral amino acid transport	Biological Process	0.00593276		GO:0004714	transmembrane receptor protein tyrosine kinase activity	Molecular Function	0.0025977		GO:0016126	sterol biosynthetic process	Biological Process	0.00711344							GO:0050251	retinol isomerase activity	Molecular Function	0.00884586		GO:0045333	cellular respiration	Biological Process	1.85674e-05		GO:0070852	cell body fiber	Cellular Component	0.0343303		GO:0030490	maturation of SSU-rRNA	Biological Process	0.00169621
GO:0009889	regulation of biosynthetic process	Biological Process	0.00647186		GO:0008519	ammonium transmembrane transporter activity	Molecular Function	0.00279349		GO:0032502	developmental process	Biological Process	0.00724208							GO:0052884	all-trans-retinyl-palmitate hydrolase, 11-cis retinol forming activity	Molecular Function	0.00884586		GO:0042775	mitochondrial ATP synthesis coupled electron transport	Biological Process	1.9759e-05		GO:0005790	smooth endoplasmic reticulum	Cellular Component	0.0346137		GO:0034308	primary alcohol metabolic process	Biological Process	0.00192379
GO:0016055	Wnt signaling pathway	Biological Process	0.00671258		GO:0097655	serpin family protein binding	Molecular Function	0.00296681		GO:0050810	regulation of steroid biosynthetic process	Biological Process	0.00742944							GO:0052885	all-trans-retinyl-ester hydrolase, 11-cis retinol forming activity	Molecular Function	0.00884586		GO:0046128	purine ribonucleoside metabolic process	Biological Process	3.78135e-05		GO:0031225	anchored component of membrane	Cellular Component	0.0349001		GO:0006790	sulfur compound metabolic process	Biological Process	0.00193563
GO:0006351	transcription, DNA-templated	Biological Process	0.00688868		GO:0005515	protein binding	Molecular Function	0.0031158		GO:0035967	cellular response to topologically incorrect protein	Biological Process	0.00749408							GO:0020037	heme binding	Molecular Function	0.00902908		GO:0042278	purine nucleoside metabolic process	Biological Process	4.06681e-05		GO:0032580	Golgi cisterna membrane	Cellular Component	0.035006		GO:0016108	tetraterpenoid metabolic process	Biological Process	0.00217148
GO:0015909	long-chain fatty acid transport	Biological Process	0.00694193		GO:0015085	calcium ion transmembrane transporter activity	Molecular Function	0.00344613		GO:0031647	regulation of protein stability	Biological Process	0.00790046							GO:0044877	macromolecular complex binding	Molecular Function	0.00976824		GO:0055086	nucleobase-containing small molecule metabolic process	Biological Process	4.73504e-05		GO:1904949	ATPase complex	Cellular Component	0.0357473		GO:0016109	tetraterpenoid biosynthetic process	Biological Process	0.00217148
GO:0045667	regulation of osteoblast differentiation	Biological Process	0.00707285		GO:0044877	macromolecular complex binding	Molecular Function	0.00367326		GO:0017004	cytochrome complex assembly	Biological Process	0.00795548							GO:0000978	RNA polymerase II core promoter proximal region sequence-specific DNA binding	Molecular Function	0.0105528		GO:0009150	purine ribonucleotide metabolic process	Biological Process	5.69502e-05		GO:0044309	neuron spine	Cellular Component	0.0393155		GO:0016116	carotenoid metabolic process	Biological Process	0.00217148
GO:0007476	imaginal disc-derived wing morphogenesis	Biological Process	0.00761961		GO:0005089	Rho guanyl-nucleotide exchange factor activity	Molecular Function	0.0036893		GO:0031648	protein destabilization	Biological Process	0.00795548							GO:0003777	microtubule motor activity	Molecular Function	0.0105528		GO:0009119	ribonucleoside metabolic process	Biological Process	7.10591e-05		GO:0005802	trans-Golgi network	Cellular Component	0.0409837		GO:0016117	carotenoid biosynthetic process	Biological Process	0.00217148
GO:0097659	nucleic acid-templated transcription	Biological Process	0.007832		GO:0004623	phospholipase A2 activity	Molecular Function	0.00406154		GO:0071702	organic substance transport	Biological Process	0.00801754							GO:0045502	dynein binding	Molecular Function	0.0107974		GO:0072521	purine-containing compound metabolic process	Biological Process	8.06593e-05		GO:0005913	cell-cell adherens junction	Cellular Component	0.0427477		GO:0016122	xanthophyll metabolic process	Biological Process	0.00217148
GO:0019566	arabinose metabolic process	Biological Process	0.0081997		GO:0003779	actin binding	Molecular Function	0.00453119		GO:0040011	locomotion	Biological Process	0.00842945							GO:0005515	protein binding	Molecular Function	0.0110613		GO:0009259	ribonucleotide metabolic process	Biological Process	8.47377e-05		GO:0016607	nuclear speck	Cellular Component	0.0431349		GO:0016123	xanthophyll biosynthetic process	Biological Process	0.00217148
GO:0046373	L-arabinose metabolic process	Biological Process	0.0081997		GO:0005227	calcium activated cation channel activity	Molecular Function	0.00464185		GO:0006972	hyperosmotic response	Biological Process	0.00875255							GO:0046906	tetrapyrrole binding	Molecular Function	0.0113204		GO:0015985	energy coupled proton transport, down electrochemical gradient	Biological Process	9.36244e-05		GO:0005876	spindle microtubule	Cellular Component	0.0477659		GO:1901825	zeaxanthin metabolic process	Biological Process	0.00217148
GO:1902667	regulation of axon guidance	Biological Process	0.0081997		GO:0016500	protein-hormone receptor activity	Molecular Function	0.00464185		GO:0016059	deactivation of rhodopsin mediated signaling	Biological Process	0.00875255							GO:0015081	sodium ion transmembrane transporter activity	Molecular Function	0.0122164		GO:0015986	ATP synthesis coupled proton transport	Biological Process	9.36244e-05		GO:0005515	protein binding	Molecular Function	1.25735e-60		GO:1901827	zeaxanthin biosynthetic process	Biological Process	0.00217148
GO:0032774	RNA biosynthetic process	Biological Process	0.00834344		GO:0015293	symporter activity	Molecular Function	0.00467802		GO:0030952	establishment or maintenance of cytoskeleton polarity	Biological Process	0.00875255							GO:0030971	receptor tyrosine kinase binding	Molecular Function	0.0124291		GO:0006163	purine nucleotide metabolic process	Biological Process	9.45838e-05		GO:0005488	binding	Molecular Function	1.29994e-27		GO:0034660	ncRNA metabolic process	Biological Process	0.002321
GO:0006643	membrane lipid metabolic process	Biological Process	0.0090985		GO:0045503	dynein light chain binding	Molecular Function	0.00500921		GO:0034377	plasma lipoprotein particle assembly	Biological Process	0.00875255							GO:1990782	protein tyrosine kinase binding	Molecular Function	0.0124291		GO:0033334	fin morphogenesis	Biological Process	9.81272e-05		GO:0005102	receptor binding	Molecular Function	3.18719e-26		GO:0030243	cellulose metabolic process	Biological Process	0.00245754
GO:0048737	imaginal disc-derived appendage development	Biological Process	0.00928807		GO:0016787	hydrolase activity	Molecular Function	0.00551487		GO:0035092	sperm chromatin condensation	Biological Process	0.00875255							GO:0001228	transcriptional activator activity, RNA polymerase II transcription regulatory region sequence-specific binding	Molecular Function	0.0135974		GO:0019693	ribose phosphate metabolic process	Biological Process	0.000130338		GO:0005215	transporter activity	Molecular Function	1.6293e-23		GO:0030245	cellulose catabolic process	Biological Process	0.00245754
GO:0045765	regulation of angiogenesis	Biological Process	0.00929559		GO:0005518	collagen binding	Molecular Function	0.00637363		GO:0043052	thermotaxis	Biological Process	0.00875255							GO:0001077	transcriptional activator activity, RNA polymerase II core promoter proximal region sequence-specific binding	Molecular Function	0.0139795		GO:0009116	nucleoside metabolic process	Biological Process	0.0001526		GO:0022857	transmembrane transporter activity	Molecular Function	1.32198e-21		GO:0032847	regulation of cellular pH reduction	Biological Process	0.00245754
GO:1901342	regulation of vasculature development	Biological Process	0.00929559		GO:0008081	phosphoric diester hydrolase activity	Molecular Function	0.00637613		GO:0060465	pharynx development	Biological Process	0.00875355							GO:0019894	kinesin binding	Molecular Function	0.0149809		GO:1902600	hydrogen ion transmembrane transport	Biological Process	0.00020261		GO:0019899	enzyme binding	Molecular Function	7.95813e-21		GO:0032849	positive regulation of cellular pH reduction	Biological Process	0.00245754
GO:0051252	regulation of RNA metabolic process	Biological Process	0.00947123		GO:0030246	carbohydrate binding	Molecular Function	0.00782287		GO:0070828	heterochromatin organization	Biological Process	0.00875355							GO:0042165	neurotransmitter binding	Molecular Function	0.0151283		GO:1901605	alpha-amino acid metabolic process	Biological Process	0.000205066		GO:0044877	macromolecular complex binding	Molecular Function	3.6947e-17		GO:0035442	dipeptide transmembrane transport	Biological Process	0.00245754
GO:0001662	behavioral fear response	Biological Process	0.0109087		GO:0004112	cyclic-nucleotide phosphodiesterase activity	Molecular Function	0.0093286		GO:0008088	axo-dendritic transport	Biological Process	0.00883251							GO:0008603	cAMP-dependent protein kinase regulator activity	Molecular Function	0.0170438		GO:1901657	glycosyl compound metabolic process	Biological Process	0.000217226		GO:0043167	ion binding	Molecular Function	1.17732e-15		GO:0035672	oligopeptide transmembrane transport	Biological Process	0.00245754
GO:0002209	behavioral defense response	Biological Process	0.0109087		GO:0005245	voltage-gated calcium channel activity	Molecular Function	0.0093286		GO:0071229	cellular response to acid chemical	Biological Process	0.00883251							GO:0010436	carotenoid dioxygenase activity	Molecular Function	0.0170438		GO:0006811	ion transport	Biological Process	0.000267451		GO:0000975	regulatory region DNA binding	Molecular Function	5.02795e-14		GO:0042938	dipeptide transport	Biological Process	0.00245754
GO:0006829	zinc II ion transport	Biological Process	0.0109087		GO:0008509	anion transmembrane transporter activity	Molecular Function	0.0102221		GO:0044767	single-organism developmental process	Biological Process	0.00905615							GO:0015377	cation:chloride symporter activity	Molecular Function	0.0170438		GO:0006818	hydrogen transport	Biological Process	0.000304877		GO:0044212	transcription regulatory region DNA binding	Molecular Function	5.02795e-14		GO:0051273	beta-glucan metabolic process	Biological Process	0.00245754
GO:0042596	fear response	Biological Process	0.0109087		GO:0099528	G-protein coupled neurotransmitter receptor activity	Molecular Function	0.0103612		GO:0008045	motor neuron axon guidance	Biological Process	0.0090905							GO:0046934	phosphatidylinositol-4,5-bisphosphate 3-kinase activity	Molecular Function	0.0170438		GO:0015992	proton transport	Biological Process	0.000304877		GO:1990837	sequence-specific double-stranded DNA binding	Molecular Function	9.01441e-14		GO:0051275	beta-glucan catabolic process	Biological Process	0.00245754
GO:0048708	astrocyte differentiation	Biological Process	0.0109087		GO:0018392	glycoprotein 3-alpha-L-fucosyltransferase activity	Molecular Function	0.0105897		GO:0050773	regulation of dendrite development	Biological Process	0.0090905							GO:0052813	phosphatidylinositol bisphosphate kinase activity	Molecular Function	0.0170438		GO:0033333	fin development	Biological Process	0.000332534		GO:0001067	regulatory region nucleic acid binding	Molecular Function	1.10575e-13		GO:0071244	cellular response to carbon dioxide	Biological Process	0.00245754
GO:0071577	zinc II ion transmembrane transport	Biological Process	0.0109087		GO:0033932	1,3-alpha-L-fucosidase activity	Molecular Function	0.0105897		GO:0010975	regulation of neuron projection development	Biological Process	0.0092026							GO:0070594	juvenile hormone response element binding	Molecular Function	0.0170438		GO:0006520	cellular amino acid metabolic process	Biological Process	0.000415499		GO:0022892	substrate-specific transporter activity	Molecular Function	1.15462e-13		GO:0090088	regulation of oligopeptide transport	Biological Process	0.00245754
GO:0001839	neural plate morphogenesis	Biological Process	0.0110662		GO:0015318	inorganic solute uptake transmembrane transporter activity	Molecular Function	0.0112537		GO:0007067	mitotic nuclear division	Biological Process	0.00923866							GO:0008237	metallopeptidase activity	Molecular Function	0.017366		GO:0030049	muscle filament sliding	Biological Process	0.000523548		GO:0043169	cation binding	Molecular Function	3.15722e-13		GO:0090089	regulation of dipeptide transport	Biological Process	0.00245754
GO:0003402	planar cell polarity pathway involved in axis elongation	Biological Process	0.0110662		GO:0015563	uptake transmembrane transporter activity	Molecular Function	0.0112537		GO:0001895	retina homeostasis	Biological Process	0.00934603							GO:0048018	receptor agonist activity	Molecular Function	0.0174292		GO:0033275	actin-myosin filament sliding	Biological Process	0.000523548		GO:0000976	transcription regulatory region sequence-specific DNA binding	Molecular Function	4.76705e-13		GO:1904385	cellular response to angiotensin	Biological Process	0.00245754
GO:0021542	dentate gyrus development	Biological Process	0.0110662		GO:0015103	inorganic anion transmembrane transporter activity	Molecular Function	0.0128932		GO:0030030	cell projection organization	Biological Process	0.00936652							GO:0008144	drug binding	Molecular Function	0.018461		GO:0015980	energy derivation by oxidation of organic compounds	Biological Process	0.000588625		GO:0098772	molecular function regulator	Molecular Function	5.11965e-13		GO:1990776	response to angiotensin	Biological Process	0.00245754
GO:0021801	cerebral cortex radial glia guided migration	Biological Process	0.0110662		GO:0001968	fibronectin binding	Molecular Function	0.0132599		GO:0048858	cell projection morphogenesis	Biological Process	0.00962716							GO:0005245	voltage-gated calcium channel activity	Molecular Function	0.019959		GO:0006091	generation of precursor metabolites and energy	Biological Process	0.00067482		GO:0043565	sequence-specific DNA binding	Molecular Function	7.49736e-13		GO:2000878	positive regulation of oligopeptide transport	Biological Process	0.00245754
GO:0021819	layer formation in cerebral cortex	Biological Process	0.0110662		GO:0009007	site-specific DNA-methyltransferase (adenine-specific) activity	Molecular Function	0.0132599		GO:0007051	spindle organization	Biological Process	0.00978362							GO:0032036	myosin heavy chain binding	Molecular Function	0.019959		GO:0009127	purine nucleoside monophosphate biosynthetic process	Biological Process	0.000769237		GO:0046872	metal ion binding	Molecular Function	9.16865e-13		GO:2000880	positive regulation of dipeptide transport	Biological Process	0.00245754
GO:0021854	hypothalamus development	Biological Process	0.0110662		GO:0043014	alpha-tubulin binding	Molecular Function	0.0132599		GO:2000026	regulation of multicellular organismal development	Biological Process	0.0102555							GO:0051018	protein kinase A binding	Molecular Function	0.019959		GO:0009168	purine ribonucleoside monophosphate biosynthetic process	Biological Process	0.000769237		GO:0000981	RNA polymerase II transcription factor activity, sequence-specific DNA binding	Molecular Function	1.02003e-12		GO:2001148	regulation of dipeptide transmembrane transport	Biological Process	0.00245754
GO:0022030	telencephalon glial cell migration	Biological Process	0.0110662		GO:0015114	phosphate ion transmembrane transporter activity	Molecular Function	0.013539		GO:0043087	regulation of GTPase activity	Biological Process	0.0104936							GO:0016829	lyase activity	Molecular Function	0.0217129		GO:0019722	calcium-mediated signaling	Biological Process	0.000780002		GO:0001012	RNA polymerase II regulatory region DNA binding	Molecular Function	8.10749e-12		GO:2001150	positive regulation of dipeptide transmembrane transport	Biological Process	0.00245754
GO:0032906	transforming growth factor beta2 production	Biological Process	0.0110662		GO:0001609	G-protein coupled adenosine receptor activity	Molecular Function	0.0136853		GO:0055088	lipid homeostasis	Biological Process	0.0107232							GO:0016702	oxidoreductase activity, acting on single donors with incorporation of molecular oxygen, incorporation of two atoms of oxygen	Molecular Function	0.023087		GO:0098655	cation transmembrane transport	Biological Process	0.000788764		GO:0003690	double-stranded DNA binding	Molecular Function	1.22842e-11		GO:2001225	regulation of chloride transport	Biological Process	0.00245754
GO:0032909	regulation of transforming growth factor beta2 production	Biological Process	0.0110662		GO:0032795	heterotrimeric G-protein binding	Molecular Function	0.0136853		GO:0050793	regulation of developmental process	Biological Process	0.0107473							GO:0004096	catalase activity	Molecular Function	0.0255377		GO:0006575	cellular modified amino acid metabolic process	Biological Process	0.000868533		GO:0022891	substrate-specific transmembrane transporter activity	Molecular Function	1.27397e-11		GO:0055078	sodium ion homeostasis	Biological Process	0.00246161
GO:0032915	positive regulation of transforming growth factor beta2 production	Biological Process	0.0110662		GO:0050840	extracellular matrix binding	Molecular Function	0.0155061		GO:0001539	cilium or flagellum-dependent cell motility	Biological Process	0.010938							GO:0015296	anion:cation symporter activity	Molecular Function	0.0255377		GO:0006754	ATP biosynthetic process	Biological Process	0.000971045		GO:0000977	RNA polymerase II regulatory region sequence-specific DNA binding	Molecular Function	1.75575e-11		GO:0050906	detection of stimulus involved in sensory perception	Biological Process	0.00259839
GO:0033337	dorsal fin development	Biological Process	0.0110662		GO:0005085	guanyl-nucleotide exchange factor activity	Molecular Function	0.0167879		GO:0007413	axonal fasciculation	Biological Process	0.010938							GO:0015491	cation:cation antiporter activity	Molecular Function	0.0262435		GO:0098662	inorganic cation transmembrane transport	Biological Process	0.00108776		GO:0008134	transcription factor binding	Molecular Function	1.79792e-11		GO:0061041	regulation of wound healing	Biological Process	0.00259839
GO:0033338	medial fin development	Biological Process	0.0110662		GO:0020037	heme binding	Molecular Function	0.0167879		GO:0050482	arachidonic acid secretion	Biological Process	0.010938							GO:0005179	hormone activity	Molecular Function	0.0273709		GO:0015672	monovalent inorganic cation transport	Biological Process	0.00119619		GO:0005509	calcium ion binding	Molecular Function	2.1729e-11		GO:0031644	regulation of neurological system process	Biological Process	0.00330855
GO:0048710	regulation of astrocyte differentiation	Biological Process	0.0110662		GO:0038024	cargo receptor activity	Molecular Function	0.0171326		GO:0071230	cellular response to amino acid stimulus	Biological Process	0.010938							GO:0030144	alpha-1,6-mannosylglycoprotein 6-beta-N-acetylglucosaminyltransferase activity	Molecular Function	0.0273709		GO:0035107	appendage morphogenesis	Biological Process	0.00120954		GO:0019900	kinase binding	Molecular Function	3.15066e-11		GO:0006776	vitamin A metabolic process	Biological Process	0.00366039
GO:0048712	negative regulation of astrocyte differentiation	Biological Process	0.0110662		GO:0016597	amino acid binding	Molecular Function	0.0175343		GO:1902653	secondary alcohol biosynthetic process	Biological Process	0.010938							GO:0038062	protein tyrosine kinase collagen receptor activity	Molecular Function	0.0273709		GO:0033339	pectoral fin development	Biological Process	0.00139249		GO:0019901	protein kinase binding	Molecular Function	4.40243e-11		GO:0030194	positive regulation of blood coagulation	Biological Process	0.00366039
GO:0055021	regulation of cardiac muscle tissue growth	Biological Process	0.0110662		GO:0017147	Wnt-protein binding	Molecular Function	0.0175343		GO:1903963	arachidonate transport	Biological Process	0.010938							GO:0038064	collagen receptor activity	Molecular Function	0.0273709		GO:0035138	pectoral fin morphogenesis	Biological Process	0.00139249		GO:0015075	ion transmembrane transporter activity	Molecular Function	4.48646e-11		GO:0035290	trunk segmentation	Biological Process	0.00366039
GO:0060420	regulation of heart growth	Biological Process	0.0110662		GO:0043236	laminin binding	Molecular Function	0.0175343		GO:0048666	neuron development	Biological Process	0.0116271							GO:0043169	cation binding	Molecular Function	0.0279914		GO:0044710	single-organism metabolic process	Biological Process	0.00141556		GO:0022843	voltage-gated cation channel activity	Molecular Function	7.05937e-11		GO:0050820	positive regulation of coagulation	Biological Process	0.00366039
GO:0019219	regulation of nucleobase-containing compound metabolic process	Biological Process	0.0118069		GO:0005088	Ras guanyl-nucleotide exchange factor activity	Molecular Function	0.0177804		GO:0006605	protein targeting	Biological Process	0.0124431							GO:0016701	oxidoreductase activity, acting on single donors with incorporation of molecular oxygen	Molecular Function	0.0298127		GO:0009156	ribonucleoside monophosphate biosynthetic process	Biological Process	0.00145796		GO:0005244	voltage-gated ion channel activity	Molecular Function	1.87727e-10		GO:1900048	positive regulation of hemostasis	Biological Process	0.00366039
GO:0035601	protein deacylation	Biological Process	0.0124593		GO:0004550	nucleoside diphosphate kinase activity	Molecular Function	0.018383		GO:0032990	cell part morphogenesis	Biological Process	0.0124874							GO:0003690	double-stranded DNA binding	Molecular Function	0.0299264		GO:0055114	oxidation-reduction process	Biological Process	0.00170199		GO:0022832	voltage-gated channel activity	Molecular Function	1.87727e-10		GO:0003013	circulatory system process	Biological Process	0.00444221
GO:0098732	macromolecule deacylation	Biological Process	0.0124593		GO:0005001	transmembrane receptor protein tyrosine phosphatase activity	Molecular Function	0.018383		GO:0007052	mitotic spindle organization	Biological Process	0.0126543							GO:0030545	receptor regulator activity	Molecular Function	0.0364583		GO:0009124	nucleoside monophosphate biosynthetic process	Biological Process	0.00183233		GO:0046873	metal ion transmembrane transporter activity	Molecular Function	1.99811e-10		GO:0046717	acid secretion	Biological Process	0.00458483
GO:0043010	camera-type eye development	Biological Process	0.0125676		GO:0016715	oxidoreductase activity, acting on paired donors, with incorporation or reduction of molecular oxygen, reduced ascorbate as one donor, and incorporation of one atom of oxygen	Molecular Function	0.018383		GO:0043062	extracellular structure organization	Biological Process	0.0128823							GO:0045505	dynein intermediate chain binding	Molecular Function	0.0389256		GO:0030510	regulation of BMP signaling pathway	Biological Process	0.00183233		GO:0019904	protein domain specific binding	Molecular Function	3.13621e-10		GO:0015711	organic anion transport	Biological Process	0.00464216
GO:0048569	post-embryonic organ development	Biological Process	0.0125827		GO:0019198	transmembrane receptor protein phosphatase activity	Molecular Function	0.018383		GO:0010862	positive regulation of pathway-restricted SMAD protein phosphorylation	Biological Process	0.013486							GO:0005338	nucleotide-sugar transmembrane transporter activity	Molecular Function	0.0395671		GO:0048736	appendage development	Biological Process	0.00190328		GO:0051020	GTPase binding	Molecular Function	4.83822e-10		GO:0003008	system process	Biological Process	0.00475529
GO:0007552	metamorphosis	Biological Process	0.0127511		GO:0042813	Wnt-activated receptor activity	Molecular Function	0.018383		GO:0031581	hemidesmosome assembly	Biological Process	0.013486							GO:0015269	calcium-activated potassium channel activity	Molecular Function	0.0395671		GO:1901135	carbohydrate derivative metabolic process	Biological Process	0.00214426		GO:0042802	identical protein binding	Molecular Function	5.66879e-10		GO:0006820	anion transport	Biological Process	0.0051973
GO:0030111	regulation of Wnt signaling pathway	Biological Process	0.0128379		GO:0051015	actin filament binding	Molecular Function	0.0183894		GO:0043243	positive regulation of protein complex disassembly	Biological Process	0.013486							GO:0043548	phosphatidylinositol 3-kinase binding	Molecular Function	0.0395671		GO:0042451	purine nucleoside biosynthetic process	Biological Process	0.00227266		GO:0001228	transcriptional activator activity, RNA polymerase II transcription regulatory region sequence-specific binding	Molecular Function	6.02277e-10		GO:0007427	epithelial cell migration, open tracheal system	Biological Process	0.00528334
GO:0010876	lipid localization	Biological Process	0.0132304		GO:0005251	delayed rectifier potassium channel activity	Molecular Function	0.0192831		GO:0060389	pathway-restricted SMAD protein phosphorylation	Biological Process	0.013486							GO:1901611	phosphatidylglycerol binding	Molecular Function	0.0395671		GO:0046129	purine ribonucleoside biosynthetic process	Biological Process	0.00227266		GO:0005085	guanyl-nucleotide exchange factor activity	Molecular Function	6.05883e-10		GO:0008217	regulation of blood pressure	Biological Process	0.00552791
GO:0007267	cell-cell signaling	Biological Process	0.0134743		GO:0035586	purinergic receptor activity	Molecular Function	0.0192831		GO:0060393	regulation of pathway-restricted SMAD protein phosphorylation	Biological Process	0.013486							GO:1901612	cardiolipin binding	Molecular Function	0.0395671		GO:0007498	mesoderm development	Biological Process	0.00237362		GO:0032403	protein complex binding	Molecular Function	8.46132e-10		GO:0006508	proteolysis	Biological Process	0.00558124
GO:0046717	acid secretion	Biological Process	0.01358		GO:0072509	divalent inorganic cation transmembrane transporter activity	Molecular Function	0.0195083		GO:0043547	positive regulation of GTPase activity	Biological Process	0.0138685							GO:0005102	receptor binding	Molecular Function	0.0402229		GO:0098660	inorganic ion transmembrane transport	Biological Process	0.00252305		GO:0016773	phosphotransferase activity, alcohol group as acceptor	Molecular Function	1.24592e-09		GO:0007270	neuron-neuron synaptic transmission	Biological Process	0.00560228
GO:0007423	sensory organ development	Biological Process	0.0137481		GO:0004806	triglyceride lipase activity	Molecular Function	0.0200814		GO:0051649	establishment of localization in cell	Biological Process	0.0140454							GO:0046872	metal ion binding	Molecular Function	0.0402889		GO:0009145	purine nucleoside triphosphate biosynthetic process	Biological Process	0.00257201		GO:0017016	Ras GTPase binding	Molecular Function	1.44297e-09		GO:0016114	terpenoid biosynthetic process	Biological Process	0.00564189
GO:0019321	pentose metabolic process	Biological Process	0.0140741		GO:0043394	proteoglycan binding	Molecular Function	0.0200814		GO:1902580	single-organism cellular localization	Biological Process	0.0144395							GO:0046625	sphingolipid binding	Molecular Function	0.0409119		GO:0009206	purine ribonucleoside triphosphate biosynthetic process	Biological Process	0.00257201		GO:0031267	small GTPase binding	Molecular Function	2.90032e-09		GO:0034776	response to histamine	Biological Process	0.00564189
GO:0006353	DNA-templated transcription, termination	Biological Process	0.0141664		GO:0001681	sialate O-acetylesterase activity	Molecular Function	0.0206579		GO:0090307	mitotic spindle assembly	Biological Process	0.0145295							GO:0030546	receptor activator activity	Molecular Function	0.0420085		GO:0014706	striated muscle tissue development	Biological Process	0.00266656		GO:0001071	nucleic acid binding transcription factor activity	Molecular Function	4.75342e-09		GO:0071420	cellular response to histamine	Biological Process	0.00564189
GO:0046620	regulation of organ growth	Biological Process	0.0147077		GO:0004130	cytochrome-c peroxidase activity	Molecular Function	0.0206579		GO:0050803	regulation of synapse structure or activity	Biological Process	0.0147281							GO:0015298	solute:cation antiporter activity	Molecular Function	0.046648		GO:0060537	muscle tissue development	Biological Process	0.00266656		GO:0003700	transcription factor activity, sequence-specific DNA binding	Molecular Function	4.75342e-09		GO:0097065	anterior head development	Biological Process	0.00564189
GO:0030178	negative regulation of Wnt signaling pathway	Biological Process	0.0148411		GO:0004687	myosin light chain kinase activity	Molecular Function	0.0206579		GO:0007156	homophilic cell adhesion via plasma membrane adhesion molecules	Biological Process	0.014923							GO:0004181	metallocarboxypeptidase activity	Molecular Function	0.046711		GO:0031034	myosin filament assembly	Biological Process	0.0027451		GO:0015291	secondary active transmembrane transporter activity	Molecular Function	4.91392e-09		GO:0032228	regulation of synaptic transmission, GABAergic	Biological Process	0.00572721
GO:0015711	organic anion transport	Biological Process	0.015329		GO:0005328	neurotransmitter:sodium symporter activity	Molecular Function	0.0206579		GO:0048523	negative regulation of cellular process	Biological Process	0.015856							GO:0048306	calcium-dependent protein binding	Molecular Function	0.046711		GO:0030178	negative regulation of Wnt signaling pathway	Biological Process	0.00278425		GO:0000987	core promoter proximal region sequence-specific DNA binding	Molecular Function	5.47186e-09		GO:0046942	carboxylic acid transport	Biological Process	0.00583894
GO:0060562	epithelial tube morphogenesis	Biological Process	0.0165668		GO:0008126	acetylesterase activity	Molecular Function	0.0206579		GO:0048699	generation of neurons	Biological Process	0.0164231							GO:0007154	cell communication	Biological Process	1.8218e-21		GO:0034220	ion transmembrane transport	Biological Process	0.00305461		GO:0001159	core promoter proximal region DNA binding	Molecular Function	5.47186e-09		GO:0015849	organic acid transport	Biological Process	0.00623809
GO:0010632	regulation of epithelial cell migration	Biological Process	0.0176101		GO:0019808	polyamine binding	Molecular Function	0.0206579		GO:0002753	cytoplasmic pattern recognition receptor signaling pathway	Biological Process	0.0165028							GO:0007186	G-protein coupled receptor signaling pathway	Biological Process	7.22015e-20		GO:0006120	mitochondrial electron transport, NADH to ubiquinone	Biological Process	0.00309045		GO:0004674	protein serine/threonine kinase activity	Molecular Function	5.98159e-09		GO:1903036	positive regulation of response to wounding	Biological Process	0.00690137
GO:0051705	multi-organism behavior	Biological Process	0.0176311		GO:0034185	apolipoprotein binding	Molecular Function	0.0206579		GO:0010742	macrophage derived foam cell differentiation	Biological Process	0.0165028							GO:0044700	single organism signaling	Biological Process	1.00399e-19		GO:0009201	ribonucleoside triphosphate biosynthetic process	Biological Process	0.00336505		GO:0042578	phosphoric ester hydrolase activity	Molecular Function	6.63421e-09		GO:0015670	carbon dioxide transport	Biological Process	0.0071295
GO:0006613	cotranslational protein targeting to membrane	Biological Process	0.0177054		GO:0034338	short-chain carboxylesterase activity	Molecular Function	0.0206579		GO:0032675	regulation of interleukin-6 production	Biological Process	0.0165028							GO:0023052	signaling	Biological Process	1.51816e-19		GO:0021536	diencephalon development	Biological Process	0.00336505		GO:0004672	protein kinase activity	Molecular Function	6.78404e-09		GO:0019755	one-carbon compound transport	Biological Process	0.0071295
GO:0006614	SRP-dependent cotranslational protein targeting to membrane	Biological Process	0.0177054		GO:0042166	acetylcholine binding	Molecular Function	0.0206579		GO:0042052	rhabdomere development	Biological Process	0.0165028							GO:0007165	signal transduction	Biological Process	2.61487e-18		GO:0072522	purine-containing compound biosynthetic process	Biological Process	0.0035758		GO:0000982	transcription factor activity, RNA polymerase II core promoter proximal region sequence-specific binding	Molecular Function	1.07283e-08		GO:0038166	angiotensin-activated signaling pathway	Biological Process	0.0071295
GO:0045646	regulation of erythrocyte differentiation	Biological Process	0.0177054		GO:0043237	laminin-1 binding	Molecular Function	0.0206579		GO:0042074	cell migration involved in gastrulation	Biological Process	0.0165028							GO:0050794	regulation of cellular process	Biological Process	3.12926e-14		GO:0019932	second-messenger-mediated signaling	Biological Process	0.00403646		GO:0001077	transcriptional activator activity, RNA polymerase II core promoter proximal region sequence-specific binding	Molecular Function	2.24398e-08		GO:0045162	clustering of voltage-gated sodium channels	Biological Process	0.0071295
GO:0045685	regulation of glial cell differentiation	Biological Process	0.0177054		GO:0046592	polyamine oxidase activity	Molecular Function	0.0206579		GO:0034620	cellular response to unfolded protein	Biological Process	0.0169411							GO:0050789	regulation of biological process	Biological Process	3.51084e-13		GO:0009142	nucleoside triphosphate biosynthetic process	Biological Process	0.00430995		GO:0003682	chromatin binding	Molecular Function	2.32451e-08		GO:0071498	cellular response to fluid shear stress	Biological Process	0.0071295
GO:0051703	intraspecies interaction between organisms	Biological Process	0.0177054		GO:0047555	3',5'-cyclic-GMP phosphodiesterase activity	Molecular Function	0.0206579		GO:0043200	response to amino acid	Biological Process	0.0170524							GO:0065007	biological regulation	Biological Process	4.44099e-13		GO:0043648	dicarboxylic acid metabolic process	Biological Process	0.00430995		GO:0030695	GTPase regulator activity	Molecular Function	2.44513e-08		GO:1903034	regulation of response to wounding	Biological Process	0.00718004
GO:1902475	L-alpha-amino acid transmembrane transport	Biological Process	0.0177054		GO:0052901	spermine:oxygen oxidoreductase (spermidine-forming) activity	Molecular Function	0.0206579		GO:0044707	single-multicellular organism process	Biological Process	0.017518							GO:0051716	cellular response to stimulus	Biological Process	3.6909e-11		GO:0009133	nucleoside diphosphate biosynthetic process	Biological Process	0.00450974		GO:0072509	divalent inorganic cation transmembrane transporter activity	Molecular Function	2.80279e-08		GO:0006486	protein glycosylation	Biological Process	0.00747855
GO:0006621	protein retention in ER lumen	Biological Process	0.0179057		GO:0052904	N1-acetylspermidine:oxygen oxidoreductase (3-acetamidopropanal-forming) activity	Molecular Function	0.0206579		GO:0007009	plasma membrane organization	Biological Process	0.0178485							GO:0044699	single-organism process	Biological Process	4.97025e-11		GO:0031033	myosin filament organization	Biological Process	0.00450974		GO:0022804	active transmembrane transporter activity	Molecular Function	3.00869e-08		GO:0043413	macromolecule glycosylation	Biological Process	0.00747855
GO:0010611	regulation of cardiac muscle hypertrophy	Biological Process	0.0179057		GO:0005496	steroid binding	Molecular Function	0.021435		GO:0045664	regulation of neuron differentiation	Biological Process	0.0180829							GO:0050896	response to stimulus	Biological Process	1.90969e-10		GO:0036152	phosphatidylethanolamine acyl-chain remodeling	Biological Process	0.00450974		GO:0015103	inorganic anion transmembrane transporter activity	Molecular Function	3.65534e-08		GO:0003012	muscle system process	Biological Process	0.00771631
GO:0014743	regulation of muscle hypertrophy	Biological Process	0.0179057		GO:0019199	transmembrane receptor protein kinase activity	Molecular Function	0.0217251		GO:0002920	regulation of humoral immune response	Biological Process	0.0184249							GO:0044763	single-organism cellular process	Biological Process	4.28133e-10		GO:0044719	regulation of imaginal disc-derived wing size	Biological Process	0.00450974		GO:0008324	cation transmembrane transporter activity	Molecular Function	3.68169e-08		GO:0000019	regulation of mitotic recombination	Biological Process	0.00815335
GO:0016578	histone deubiquitination	Biological Process	0.0179057		GO:0001530	lipopolysaccharide binding	Molecular Function	0.0236468		GO:0003279	cardiac septum development	Biological Process	0.0184249							GO:0021545	cranial nerve development	Biological Process	2.32931e-09		GO:0042455	ribonucleoside biosynthetic process	Biological Process	0.00482315		GO:0000978	RNA polymerase II core promoter proximal region sequence-specific DNA binding	Molecular Function	5.62536e-08		GO:0032780	negative regulation of ATPase activity	Biological Process	0.00815335
GO:0021799	cerebral cortex radially oriented cell migration	Biological Process	0.0179057		GO:0005326	neurotransmitter transporter activity	Molecular Function	0.0236468		GO:0048814	regulation of dendrite morphogenesis	Biological Process	0.0184249							GO:0009582	detection of abiotic stimulus	Biological Process	2.92094e-09		GO:0009163	nucleoside biosynthetic process	Biological Process	0.00524411		GO:0008509	anion transmembrane transporter activity	Molecular Function	7.41815e-08		GO:0044247	cellular polysaccharide catabolic process	Biological Process	0.00815335
GO:0021895	cerebral cortex neuron differentiation	Biological Process	0.0179057		GO:0033842	N-acetyl-beta-glucosaminyl-glycoprotein 4-beta-N-acetylgalactosaminyltransferase activity	Molecular Function	0.0236468		GO:0043623	cellular protein complex assembly	Biological Process	0.0185928							GO:0048858	cell projection morphogenesis	Biological Process	4.93923e-09		GO:0009152	purine ribonucleotide biosynthetic process	Biological Process	0.00531884		GO:0005216	ion channel activity	Molecular Function	8.18043e-08		GO:0044057	regulation of system process	Biological Process	0.00830607
GO:0033333	fin development	Biological Process	0.0179057		GO:0046906	tetrapyrrole binding	Molecular Function	0.025262		GO:0032309	icosanoid secretion	Biological Process	0.0187308							GO:0009581	detection of external stimulus	Biological Process	5.28924e-09		GO:0090287	regulation of cellular response to growth factor stimulus	Biological Process	0.00531884		GO:0022838	substrate-specific channel activity	Molecular Function	8.18043e-08		GO:0008015	blood circulation	Biological Process	0.00850779
GO:0035437	maintenance of protein localization in endoplasmic reticulum	Biological Process	0.0179057		GO:0004629	phospholipase C activity	Molecular Function	0.0253435		GO:0071715	icosanoid transport	Biological Process	0.0187308							GO:0003341	cilium movement	Biological Process	7.10799e-09		GO:0003208	cardiac ventricle morphogenesis	Biological Process	0.00550306		GO:0008289	lipid binding	Molecular Function	8.98965e-08		GO:0009101	glycoprotein biosynthetic process	Biological Process	0.00906429
GO:0045313	rhabdomere membrane biogenesis	Biological Process	0.0179057		GO:0001948	glycoprotein binding	Molecular Function	0.0288454		GO:1901571	fatty acid derivative transport	Biological Process	0.0187308							GO:0030030	cell projection organization	Biological Process	1.13027e-08		GO:0045214	sarcomere organization	Biological Process	0.00550306		GO:0015267	channel activity	Molecular Function	1.4892e-07		GO:0009581	detection of external stimulus	Biological Process	0.00913448
GO:0046168	glycerol-3-phosphate catabolic process	Biological Process	0.0179057		GO:0005125	cytokine activity	Molecular Function	0.0288454		GO:1904062	regulation of cation transmembrane transport	Biological Process	0.0187308							GO:0021675	nerve development	Biological Process	1.42091e-08		GO:0090092	regulation of transmembrane receptor protein serine/threonine kinase signaling pathway	Biological Process	0.00645367		GO:0022803	passive transmembrane transporter activity	Molecular Function	1.4892e-07		GO:0042737	drug catabolic process	Biological Process	0.00962423
GO:0046622	positive regulation of organ growth	Biological Process	0.0179057		GO:0008227	G-protein coupled amine receptor activity	Molecular Function	0.0288454		GO:0002758	innate immune response-activating signal transduction	Biological Process	0.0197246							GO:0032990	cell part morphogenesis	Biological Process	1.80442e-08		GO:0010717	regulation of epithelial to mesenchymal transition	Biological Process	0.00649918		GO:0043168	anion binding	Molecular Function	2.76906e-07		GO:0006869	lipid transport	Biological Process	0.0101154
GO:0071604	transforming growth factor beta production	Biological Process	0.0179057		GO:0004089	carbonate dehydratase activity	Molecular Function	0.0293759		GO:0001703	gastrulation with mouth forming first	Biological Process	0.0199207							GO:0009584	detection of visible light	Biological Process	2.21896e-08		GO:0030509	BMP signaling pathway	Biological Process	0.00666238		GO:0000989	transcription factor activity, transcription factor binding	Molecular Function	3.10297e-07		GO:0070085	glycosylation	Biological Process	0.0104067
GO:0071634	regulation of transforming growth factor beta production	Biological Process	0.0179057		GO:0016917	GABA receptor activity	Molecular Function	0.0298067		GO:0010004	gastrulation involving germ band extension	Biological Process	0.0199207							GO:0043269	regulation of ion transport	Biological Process	3.31582e-08		GO:0060173	limb development	Biological Process	0.00666238		GO:0015114	phosphate ion transmembrane transporter activity	Molecular Function	3.2585e-07		GO:0000460	maturation of 5.8S rRNA	Biological Process	0.0105237
GO:0071636	positive regulation of transforming growth factor beta production	Biological Process	0.0179057		GO:0004553	hydrolase activity, hydrolyzing O-glycosyl compounds	Molecular Function	0.0298578		GO:0033563	dorsal/ventral axon guidance	Biological Process	0.0199207							GO:0006928	movement of cell or subcellular component	Biological Process	4.72715e-08		GO:1901659	glycosyl compound biosynthetic process	Biological Process	0.00666238		GO:0060589	nucleoside-triphosphatase regulator activity	Molecular Function	3.38875e-07		GO:0007623	circadian rhythm	Biological Process	0.0108848
GO:0010468	regulation of gene expression	Biological Process	0.0179447		GO:0046914	transition metal ion binding	Molecular Function	0.0322935		GO:0035172	hemocyte proliferation	Biological Process	0.0199207							GO:0009583	detection of light stimulus	Biological Process	6.82078e-08		GO:0003209	cardiac atrium morphogenesis	Biological Process	0.00666806		GO:0022890	inorganic cation transmembrane transporter activity	Molecular Function	3.50233e-07		GO:0051606	detection of stimulus	Biological Process	0.0109761
GO:0018991	oviposition	Biological Process	0.0180336		GO:0019825	oxygen binding	Molecular Function	0.0347202		GO:0035206	regulation of hemocyte proliferation	Biological Process	0.0199207							GO:0007018	microtubule-based movement	Biological Process	7.59624e-08		GO:0006123	mitochondrial electron transport, cytochrome c to oxygen	Biological Process	0.00666806		GO:0005096	GTPase activator activity	Molecular Function	3.87792e-07		GO:0006937	regulation of muscle contraction	Biological Process	0.0111623
GO:0021766	hippocampus development	Biological Process	0.0180336		GO:0015081	sodium ion transmembrane transporter activity	Molecular Function	0.0368476		GO:0043954	cellular component maintenance	Biological Process	0.0199207							GO:0000902	cell morphogenesis	Biological Process	7.63276e-08		GO:0036151	phosphatidylcholine acyl-chain remodeling	Biological Process	0.00666806		GO:0015318	inorganic solute uptake transmembrane transporter activity	Molecular Function	4.26792e-07		GO:0000272	polysaccharide catabolic process	Biological Process	0.0112228
GO:0030203	glycosaminoglycan metabolic process	Biological Process	0.0180336		GO:0005044	scavenger receptor activity	Molecular Function	0.0376885		GO:0051145	smooth muscle cell differentiation	Biological Process	0.0199207							GO:0006811	ion transport	Biological Process	1.33781e-07		GO:0046900	tetrahydrofolylpolyglutamate metabolic process	Biological Process	0.00666806		GO:0015563	uptake transmembrane transporter activity	Molecular Function	4.26792e-07		GO:0006516	glycoprotein catabolic process	Biological Process	0.0112228
GO:0040025	vulval development	Biological Process	0.0180336		GO:0045296	cadherin binding	Molecular Function	0.0376885		GO:0051180	vitamin transport	Biological Process	0.0199207							GO:0034762	regulation of transmembrane transport	Biological Process	1.65966e-07		GO:0071600	otic vesicle morphogenesis	Biological Process	0.00666806		GO:0017048	Rho GTPase binding	Molecular Function	5.25654e-07		GO:0042572	retinol metabolic process	Biological Process	0.0112228
GO:1902578	single-organism localization	Biological Process	0.0198809		GO:0008270	zinc ion binding	Molecular Function	0.0386868		GO:0060411	cardiac septum morphogenesis	Biological Process	0.0199207							GO:0051606	detection of stimulus	Biological Process	3.71539e-07		GO:0006812	cation transport	Biological Process	0.00680111		GO:0003712	transcription cofactor activity	Molecular Function	5.32924e-07		GO:0042574	retinal metabolic process	Biological Process	0.0112228
GO:0018130	heterocycle biosynthetic process	Biological Process	0.0198828		GO:0001664	G-protein coupled receptor binding	Molecular Function	0.0392791		GO:0098728	germline stem cell asymmetric division	Biological Process	0.0199207							GO:0042384	cilium assembly	Biological Process	3.76085e-07		GO:0071772	response to BMP	Biological Process	0.00718951		GO:0051219	phosphoprotein binding	Molecular Function	5.36331e-07		GO:0007601	visual perception	Biological Process	0.0117384
GO:0014013	regulation of gliogenesis	Biological Process	0.0199334		GO:0022804	active transmembrane transporter activity	Molecular Function	0.0419125		GO:1904377	positive regulation of protein localization to cell periphery	Biological Process	0.0199207							GO:0032989	cellular component morphogenesis	Biological Process	5.41156e-07		GO:0071773	cellular response to BMP stimulus	Biological Process	0.00718951		GO:0004872	receptor activity	Molecular Function	5.89336e-07		GO:0044712	single-organism catabolic process	Biological Process	0.0123223
GO:0035114	imaginal disc-derived appendage morphogenesis	Biological Process	0.0201281		GO:0005231	excitatory extracellular ligand-gated ion channel activity	Molecular Function	0.0422844		GO:0007018	microtubule-based movement	Biological Process	0.019935							GO:0009653	anatomical structure morphogenesis	Biological Process	1.7883e-06		GO:0006760	folic acid-containing compound metabolic process	Biological Process	0.00759579		GO:0060089	molecular transducer activity	Molecular Function	5.89336e-07		GO:0006936	muscle contraction	Biological Process	0.0125353
GO:0007601	visual perception	Biological Process	0.0202046		GO:0022851	GABA-gated chloride ion channel activity	Molecular Function	0.0422844		GO:0051493	regulation of cytoskeleton organization	Biological Process	0.0202444							GO:0060294	cilium movement involved in cell motility	Biological Process	2.15189e-06		GO:0009260	ribonucleotide biosynthetic process	Biological Process	0.00775514		GO:0000988	transcription factor activity, protein binding	Molecular Function	7.55442e-07		GO:0031581	hemidesmosome assembly	Biological Process	0.012817
GO:0051272	positive regulation of cellular component movement	Biological Process	0.0210771		GO:0030676	Rac guanyl-nucleotide exchange factor activity	Molecular Function	0.0422844		GO:0072594	establishment of protein localization to organelle	Biological Process	0.0204626							GO:0034765	regulation of ion transmembrane transport	Biological Process	2.66972e-06		GO:0046390	ribose phosphate biosynthetic process	Biological Process	0.00775514		GO:0015085	calcium ion transmembrane transporter activity	Molecular Function	9.01845e-07		GO:0007626	locomotory behavior	Biological Process	0.012817
GO:0035120	post-embryonic appendage morphogenesis	Biological Process	0.0215955		GO:0004672	protein kinase activity	Molecular Function	0.0430044		GO:0019218	regulation of steroid metabolic process	Biological Process	0.0213302							GO:0006813	potassium ion transport	Biological Process	3.28626e-06		GO:0006082	organic acid metabolic process	Biological Process	0.00814138		GO:0042803	protein homodimerization activity	Molecular Function	9.34862e-07		GO:0050805	negative regulation of synaptic transmission	Biological Process	0.0132468
GO:0019184	nonribosomal peptide biosynthetic process	Biological Process	0.021808		GO:0001871	pattern binding	Molecular Function	0.0434986		GO:0051124	synaptic growth at neuromuscular junction	Biological Process	0.0218908							GO:0060271	cilium morphogenesis	Biological Process	4.12003e-06		GO:0009060	aerobic respiration	Biological Process	0.00817746		GO:0005543	phospholipid binding	Molecular Function	9.90171e-07		GO:0008306	associative learning	Biological Process	0.0136727
GO:0034654	nucleobase-containing compound biosynthetic process	Biological Process	0.0221528		GO:0005520	insulin-like growth factor binding	Molecular Function	0.0434986		GO:0048667	cell morphogenesis involved in neuron differentiation	Biological Process	0.0221528							GO:0044782	cilium organization	Biological Process	4.62232e-06		GO:0042471	ear morphogenesis	Biological Process	0.00817746		GO:0016301	kinase activity	Molecular Function	1.17668e-06		GO:0006521	regulation of cellular amino acid metabolic process	Biological Process	0.0137908
GO:0030334	regulation of cell migration	Biological Process	0.0222581		GO:0015370	solute:sodium symporter activity	Molecular Function	0.0434986		GO:0002252	immune effector process	Biological Process	0.0221946							GO:0007017	microtubule-based process	Biological Process	6.09201e-06		GO:0006164	purine nucleotide biosynthetic process	Biological Process	0.00822822		GO:0004871	signal transducer activity	Molecular Function	1.23373e-06		GO:0006537	glutamate biosynthetic process	Biological Process	0.0137908
GO:0006030	chitin metabolic process	Biological Process	0.0225398		GO:0030247	polysaccharide binding	Molecular Function	0.0434986		GO:0040008	regulation of growth	Biological Process	0.0230014							GO:0035082	axoneme assembly	Biological Process	6.21617e-06		GO:0061061	muscle structure development	Biological Process	0.00847863		GO:0035091	phosphatidylinositol binding	Molecular Function	1.32431e-06		GO:0016539	intein-mediated protein splicing	Biological Process	0.0137908
GO:0006493	protein O-linked glycosylation	Biological Process	0.0225398		GO:0070405	ammonium ion binding	Molecular Function	0.0434986		GO:0051345	positive regulation of hydrolase activity	Biological Process	0.0233843							GO:0001539	cilium or flagellum-dependent cell motility	Biological Process	7.31022e-06		GO:0019752	carboxylic acid metabolic process	Biological Process	0.00858174		GO:0005249	voltage-gated potassium channel activity	Molecular Function	1.91632e-06		GO:0019374	galactolipid metabolic process	Biological Process	0.0137908
GO:0006506	GPI anchor biosynthetic process	Biological Process	0.0229236		GO:0004713	protein tyrosine kinase activity	Molecular Function	0.0437012		GO:0022611	dormancy process	Biological Process	0.0234055							GO:0060285	cilium-dependent cell motility	Biological Process	7.31022e-06		GO:0007362	terminal region determination	Biological Process	0.00920227		GO:0030234	enzyme regulator activity	Molecular Function	1.93532e-06		GO:0021960	anterior commissure morphogenesis	Biological Process	0.0137908
GO:0045165	cell fate commitment	Biological Process	0.0239808		GO:0052689	carboxylic ester hydrolase activity	Molecular Function	0.0440443		GO:0031663	lipopolysaccharide-mediated signaling pathway	Biological Process	0.0234055							GO:0007409	axonogenesis	Biological Process	8.5944e-06		GO:0043650	dicarboxylic acid biosynthetic process	Biological Process	0.00920227		GO:0061630	ubiquitin protein ligase activity	Molecular Function	2.81799e-06		GO:0030200	heparan sulfate proteoglycan catabolic process	Biological Process	0.0137908
GO:0003300	cardiac muscle hypertrophy	Biological Process	0.0260783		GO:0015294	solute:cation symporter activity	Molecular Function	0.0447569		GO:0032330	regulation of chondrocyte differentiation	Biological Process	0.0234055							GO:0061564	axon development	Biological Process	9.74612e-06		GO:0071599	otic vesicle development	Biological Process	0.00920227		GO:0061659	ubiquitin-like protein ligase activity	Molecular Function	2.81799e-06		GO:0030908	protein splicing	Biological Process	0.0137908
GO:0014896	muscle hypertrophy	Biological Process	0.0260783		GO:0015459	potassium channel regulator activity	Molecular Function	0.0447569		GO:0034067	protein localization to Golgi apparatus	Biological Process	0.0234055							GO:0010927	cellular component assembly involved in morphogenesis	Biological Process	1.49991e-05		GO:0043583	ear development	Biological Process	0.0102668		GO:0003777	microtubule motor activity	Molecular Function	3.05102e-06		GO:0033690	positive regulation of osteoblast proliferation	Biological Process	0.0137908
GO:0014897	striated muscle hypertrophy	Biological Process	0.0260783		GO:0004601	peroxidase activity	Molecular Function	0.0449195		GO:0034501	protein localization to kinetochore	Biological Process	0.0234055							GO:0021602	cranial nerve morphogenesis	Biological Process	2.00172e-05		GO:0035270	endocrine system development	Biological Process	0.0107601		GO:0016791	phosphatase activity	Molecular Function	3.62266e-06		GO:0034698	response to gonadotropin	Biological Process	0.0137908
GO:0021952	central nervous system projection neuron axonogenesis	Biological Process	0.0260783		GO:0008083	growth factor activity	Molecular Function	0.0450133		GO:0035904	aorta development	Biological Process	0.0234055							GO:0007267	cell-cell signaling	Biological Process	2.01909e-05		GO:0007517	muscle organ development	Biological Process	0.0107856		GO:0031406	carboxylic acid binding	Molecular Function	3.65493e-06		GO:0035217	labial disc development	Biological Process	0.0137908
GO:0030186	melatonin metabolic process	Biological Process	0.0260783		GO:0015108	chloride transmembrane transporter activity	Molecular Function	0.0471291		GO:0061005	cell differentiation involved in kidney development	Biological Process	0.0234055							GO:0034220	ion transmembrane transport	Biological Process	2.33773e-05		GO:0030279	negative regulation of ossification	Biological Process	0.0115095		GO:0043177	organic acid binding	Molecular Function	3.65493e-06		GO:0035221	genital disc pattern formation	Biological Process	0.0137908
GO:0042159	lipoprotein catabolic process	Biological Process	0.0260783		GO:0005272	sodium channel activity	Molecular Function	0.0475293		GO:0065005	protein-lipid complex assembly	Biological Process	0.0234055							GO:0030317	sperm motility	Biological Process	2.54966e-05		GO:0030514	negative regulation of BMP signaling pathway	Biological Process	0.0115095		GO:0005088	Ras guanyl-nucleotide exchange factor activity	Molecular Function	4.01668e-06		GO:0035224	genital disc anterior/posterior pattern formation	Biological Process	0.0137908
GO:0043502	regulation of muscle adaptation	Biological Process	0.0260783		GO:0007018	microtubule-based movement	Biological Process	7.7816e-20		GO:0071459	protein localization to chromosome, centromeric region	Biological Process	0.0234055							GO:0001578	microtubule bundle formation	Biological Process	2.56637e-05		GO:0006793	phosphorus metabolic process	Biological Process	0.0116115		GO:0099516	ion antiporter activity	Molecular Function	4.517e-06		GO:0035231	cytoneme assembly	Biological Process	0.0137908
GO:0044719	regulation of imaginal disc-derived wing size	Biological Process	0.0260783		GO:0006811	ion transport	Biological Process	9.88628e-19		GO:0071711	basement membrane organization	Biological Process	0.0234055							GO:0050877	neurological system process	Biological Process	3.08027e-05		GO:0006547	histidine metabolic process	Biological Process	0.0120952		GO:0015079	potassium ion transmembrane transporter activity	Molecular Function	4.51852e-06		GO:0035232	germ cell attraction	Biological Process	0.0137908
GO:0055017	cardiac muscle tissue growth	Biological Process	0.0260783		GO:0006928	movement of cell or subcellular component	Biological Process	2.18395e-17		GO:1903078	positive regulation of protein localization to plasma membrane	Biological Process	0.0234055							GO:0007619	courtship behavior	Biological Process	3.41618e-05		GO:0006548	histidine catabolic process	Biological Process	0.0120952		GO:0051213	dioxygenase activity	Molecular Function	5.07819e-06		GO:0045161	neuronal ion channel clustering	Biological Process	0.0137908
GO:0060419	heart growth	Biological Process	0.0260783		GO:0007186	G-protein coupled receptor signaling pathway	Biological Process	7.75168e-17		GO:0006721	terpenoid metabolic process	Biological Process	0.0234231							GO:0021554	optic nerve development	Biological Process	3.71708e-05		GO:0052803	imidazole-containing compound metabolic process	Biological Process	0.0120952		GO:0045309	protein phosphorylated amino acid binding	Molecular Function	5.2865e-06		GO:0045672	positive regulation of osteoclast differentiation	Biological Process	0.0137908
GO:1900746	regulation of vascular endothelial growth factor signaling pathway	Biological Process	0.0260783		GO:0003341	cilium movement	Biological Process	4.26972e-13		GO:0000301	retrograde transport, vesicle recycling within Golgi	Biological Process	0.0234309							GO:0021631	optic nerve morphogenesis	Biological Process	3.71708e-05		GO:0052805	imidazole-containing compound catabolic process	Biological Process	0.0120952		GO:0016705	oxidoreductase activity, acting on paired donors, with incorporation or reduction of molecular oxygen	Molecular Function	6.56547e-06		GO:0048099	anterior/posterior lineage restriction, imaginal disc	Biological Process	0.0137908
GO:1900748	positive regulation of vascular endothelial growth factor signaling pathway	Biological Process	0.0260783		GO:0035082	axoneme assembly	Biological Process	2.55333e-11		GO:0000492	box C/D snoRNP assembly	Biological Process	0.0234309							GO:0032879	regulation of localization	Biological Process	3.95237e-05		GO:0070252	actin-mediated cell contraction	Biological Process	0.0130276		GO:0015026	coreceptor activity	Molecular Function	1.02327e-05		GO:0002763	positive regulation of myeloid leukocyte differentiation	Biological Process	0.0148701
GO:1902547	regulation of cellular response to vascular endothelial growth factor stimulus	Biological Process	0.0260783		GO:0007155	cell adhesion	Biological Process	2.94545e-11		GO:0002507	tolerance induction	Biological Process	0.0234309							GO:0000302	response to reactive oxygen species	Biological Process	4.09663e-05		GO:1901564	organonitrogen compound metabolic process	Biological Process	0.013286		GO:0005245	voltage-gated calcium channel activity	Molecular Function	1.06116e-05		GO:0050908	detection of light stimulus involved in visual perception	Biological Process	0.0148701
GO:2001224	positive regulation of neuron migration	Biological Process	0.0260783		GO:0022610	biological adhesion	Biological Process	2.94545e-11		GO:0003096	renal sodium ion transport	Biological Process	0.0234309							GO:0021537	telencephalon development	Biological Process	4.53831e-05		GO:0006796	phosphate-containing compound metabolic process	Biological Process	0.0138377		GO:0003774	motor activity	Molecular Function	1.20537e-05		GO:0050962	detection of light stimulus involved in sensory perception	Biological Process	0.0148701
GO:0006760	folic acid-containing compound metabolic process	Biological Process	0.0263838		GO:0044700	single organism signaling	Biological Process	9.68786e-11		GO:0003177	pulmonary valve development	Biological Process	0.0234309							GO:1903909	regulation of receptor clustering	Biological Process	4.69513e-05		GO:0030718	germ-line stem cell population maintenance	Biological Process	0.0146546		GO:0035591	signaling adaptor activity	Molecular Function	1.64371e-05		GO:0051291	protein heterooligomerization	Biological Process	0.0148701
GO:0015807	L-amino acid transport	Biological Process	0.0263838		GO:0023052	signaling	Biological Process	1.33619e-10		GO:0003184	pulmonary valve morphogenesis	Biological Process	0.0234309							GO:0021766	hippocampus development	Biological Process	5.21989e-05		GO:0090100	positive regulation of transmembrane receptor protein serine/threonine kinase signaling pathway	Biological Process	0.0149483		GO:0008092	cytoskeletal protein binding	Molecular Function	1.82317e-05		GO:0051931	regulation of sensory perception	Biological Process	0.0148701
GO:0021885	forebrain cell migration	Biological Process	0.0263838		GO:0007154	cell communication	Biological Process	2.54304e-10		GO:0006424	glutamyl-tRNA aminoacylation	Biological Process	0.0234309							GO:0007268	synaptic transmission	Biological Process	5.98753e-05		GO:0043436	oxoacid metabolic process	Biological Process	0.0150409		GO:0030506	ankyrin binding	Molecular Function	1.86076e-05		GO:0006766	vitamin metabolic process	Biological Process	0.0148856
GO:0022029	telencephalon cell migration	Biological Process	0.0263838		GO:0007165	signal transduction	Biological Process	2.87322e-10		GO:0006433	prolyl-tRNA aminoacylation	Biological Process	0.0234309							GO:0099537	trans-synaptic signaling	Biological Process	5.98753e-05		GO:0003203	endocardial cushion morphogenesis	Biological Process	0.0153301		GO:0038023	signaling receptor activity	Molecular Function	2.49871e-05		GO:0009582	detection of abiotic stimulus	Biological Process	0.0149082
GO:0030325	adrenal gland development	Biological Process	0.0263838		GO:0001578	microtubule bundle formation	Biological Process	4.34193e-10		GO:0006723	cuticle hydrocarbon biosynthetic process	Biological Process	0.0234309							GO:0001964	startle response	Biological Process	6.19768e-05		GO:0003230	cardiac atrium development	Biological Process	0.0153301		GO:0048365	Rac GTPase binding	Molecular Function	2.62384e-05		GO:0055067	monovalent inorganic cation homeostasis	Biological Process	0.0151699
GO:0045047	protein targeting to ER	Biological Process	0.0263838		GO:0031589	cell-substrate adhesion	Biological Process	6.30475e-10		GO:0007184	SMAD protein import into nucleus	Biological Process	0.0234309							GO:0048532	anatomical structure arrangement	Biological Process	6.19768e-05		GO:0008258	head involution	Biological Process	0.0153301		GO:0005319	lipid transporter activity	Molecular Function	2.66906e-05		GO:0008542	visual learning	Biological Process	0.0154058
GO:0050772	positive regulation of axonogenesis	Biological Process	0.0263838		GO:0007160	cell-matrix adhesion	Biological Process	1.37804e-09		GO:0007221	positive regulation of transcription of Notch receptor target	Biological Process	0.0234309							GO:0099536	synaptic signaling	Biological Process	6.42798e-05		GO:0008293	torso signaling pathway	Biological Process	0.0153301		GO:0022836	gated channel activity	Molecular Function	2.68906e-05		GO:0030193	regulation of blood coagulation	Biological Process	0.0154058
GO:0097502	mannosylation	Biological Process	0.0263838		GO:0007017	microtubule-based process	Biological Process	2.75384e-09		GO:0007285	primary spermatocyte growth	Biological Process	0.0234309							GO:0019226	transmission of nerve impulse	Biological Process	7.89947e-05		GO:0040039	inductive cell migration	Biological Process	0.0153301		GO:0050839	cell adhesion molecule binding	Molecular Function	2.77074e-05		GO:0050818	regulation of coagulation	Biological Process	0.0154058
GO:0048707	instar larval or pupal morphogenesis	Biological Process	0.0264035		GO:0042384	cilium assembly	Biological Process	4.99934e-09		GO:0009438	methylglyoxal metabolic process	Biological Process	0.0234309							GO:0000904	cell morphogenesis involved in differentiation	Biological Process	8.9524e-05		GO:0072132	mesenchyme morphogenesis	Biological Process	0.0153301		GO:0005154	epidermal growth factor receptor binding	Molecular Function	3.05513e-05		GO:1900046	regulation of hemostasis	Biological Process	0.0154058
GO:0046903	secretion	Biological Process	0.0274083		GO:0043269	regulation of ion transport	Biological Process	7.53202e-09		GO:0017014	protein nitrosylation	Biological Process	0.0234309							GO:0007399	nervous system development	Biological Process	9.88064e-05		GO:0001649	osteoblast differentiation	Biological Process	0.0161349		GO:0005164	tumor necrosis factor receptor binding	Molecular Function	3.05513e-05		GO:0044708	single-organism behavior	Biological Process	0.0167037
GO:0007560	imaginal disc morphogenesis	Biological Process	0.0275536		GO:0048870	cell motility	Biological Process	7.338e-08		GO:0019081	viral translation	Biological Process	0.0234309							GO:0030182	neuron differentiation	Biological Process	0.000100922		GO:0042558	pteridine-containing compound metabolic process	Biological Process	0.0163915		GO:0038024	cargo receptor activity	Molecular Function	3.05666e-05		GO:0007052	mitotic spindle organization	Biological Process	0.0167077
GO:0003206	cardiac chamber morphogenesis	Biological Process	0.0277183		GO:0007156	homophilic cell adhesion via plasma membrane adhesion molecules	Biological Process	7.597e-08		GO:0030501	positive regulation of bone mineralization	Biological Process	0.0234309							GO:0007600	sensory perception	Biological Process	0.000113569		GO:0046394	carboxylic acid biosynthetic process	Biological Process	0.0169267		GO:0003729	mRNA binding	Molecular Function	3.12149e-05		GO:0051346	negative regulation of hydrolase activity	Biological Process	0.0167176
GO:0006820	anion transport	Biological Process	0.0279777		GO:0051674	localization of cell	Biological Process	9.50597e-08		GO:0031453	positive regulation of heterochromatin assembly	Biological Process	0.0234309							GO:0007618	mating	Biological Process	0.000119596		GO:0016053	organic acid biosynthetic process	Biological Process	0.0176293		GO:0044822	poly(A) RNA binding	Molecular Function	3.12149e-05		GO:0050804	modulation of synaptic transmission	Biological Process	0.0179337
GO:0030308	negative regulation of cell growth	Biological Process	0.0288009		GO:0044782	cilium organization	Biological Process	1.00434e-07		GO:0031454	regulation of extent of heterochromatin assembly	Biological Process	0.0234309							GO:0048667	cell morphogenesis involved in neuron differentiation	Biological Process	0.000130661		GO:0030239	myofibril assembly	Biological Process	0.0182389		GO:0030674	protein binding, bridging	Molecular Function	3.52301e-05		GO:0009611	response to wounding	Biological Process	0.0179436
GO:1901362	organic cyclic compound biosynthetic process	Biological Process	0.0294266		GO:0006599	phosphagen metabolic process	Biological Process	1.83284e-07		GO:0031573	intra-S DNA damage checkpoint	Biological Process	0.0234309							GO:0042476	odontogenesis	Biological Process	0.000137257		GO:2000736	regulation of stem cell differentiation	Biological Process	0.0182389		GO:0005126	cytokine receptor binding	Molecular Function	3.61328e-05		GO:0006775	fat-soluble vitamin metabolic process	Biological Process	0.0183011
GO:0006505	GPI anchor metabolic process	Biological Process	0.0296831		GO:0006603	phosphocreatine metabolic process	Biological Process	1.83284e-07		GO:0032148	activation of protein kinase B activity	Biological Process	0.0234309							GO:0048666	neuron development	Biological Process	0.000138083		GO:0055085	transmembrane transport	Biological Process	0.0186156		GO:0015293	symporter activity	Molecular Function	3.68304e-05		GO:1903035	negative regulation of response to wounding	Biological Process	0.0183525
GO:2000242	negative regulation of reproductive process	Biological Process	0.0296831		GO:0042396	phosphagen biosynthetic process	Biological Process	1.83284e-07		GO:0032790	ribosome disassembly	Biological Process	0.0234309							GO:0042330	taxis	Biological Process	0.000152419		GO:0003197	endocardial cushion development	Biological Process	0.0188911		GO:0005516	calmodulin binding	Molecular Function	3.9075e-05		GO:0032990	cell part morphogenesis	Biological Process	0.0184131
GO:2000145	regulation of cell motility	Biological Process	0.0307191		GO:0046314	phosphocreatine biosynthetic process	Biological Process	1.83284e-07		GO:0032988	ribonucleoprotein complex disassembly	Biological Process	0.0234309							GO:0050905	neuromuscular process	Biological Process	0.000152495		GO:0021983	pituitary gland development	Biological Process	0.0188911		GO:0060090	binding, bridging	Molecular Function	4.598e-05		GO:0050953	sensory perception of light stimulus	Biological Process	0.0185751
GO:0042157	lipoprotein metabolic process	Biological Process	0.0312391		GO:0034765	regulation of ion transmembrane transport	Biological Process	5.20946e-07		GO:0033697	positive regulation of extent of heterochromatin assembly	Biological Process	0.0234309							GO:0048812	neuron projection morphogenesis	Biological Process	0.000179394		GO:0032330	regulation of chondrocyte differentiation	Biological Process	0.0188911		GO:0004197	cysteine-type endopeptidase activity	Molecular Function	5.02237e-05		GO:0006030	chitin metabolic process	Biological Process	0.0191075
GO:0072599	establishment of protein localization to endoplasmic reticulum	Biological Process	0.0314312		GO:0060271	cilium morphogenesis	Biological Process	6.5666e-07		GO:0035871	protein K11-linked deubiquitination	Biological Process	0.0234309							GO:0050806	positive regulation of synaptic transmission	Biological Process	0.000185243		GO:0017144	drug metabolic process	Biological Process	0.0198605		GO:0003705	transcription factor activity, RNA polymerase II distal enhancer sequence-specific binding	Molecular Function	6.24867e-05		GO:0007494	midgut development	Biological Process	0.0191075
GO:0051270	regulation of cellular component movement	Biological Process	0.0324552		GO:0030317	sperm motility	Biological Process	7.18245e-07		GO:0038203	TORC2 signaling	Biological Process	0.0234309							GO:0051259	protein oligomerization	Biological Process	0.000192904		GO:0035113	embryonic appendage morphogenesis	Biological Process	0.0200432		GO:0008013	beta-catenin binding	Molecular Function	6.43217e-05		GO:0021952	central nervous system projection neuron axonogenesis	Biological Process	0.0191075
GO:0014032	neural crest cell development	Biological Process	0.0334593		GO:0001539	cilium or flagellum-dependent cell motility	Biological Process	1.1363e-06		GO:0045799	positive regulation of chromatin assembly or disassembly	Biological Process	0.0234309							GO:0044070	regulation of anion transport	Biological Process	0.000193377		GO:0002538	arachidonic acid metabolite production involved in inflammatory response	Biological Process	0.0217603		GO:0001784	phosphotyrosine binding	Molecular Function	6.50663e-05		GO:0090502	RNA phosphodiester bond hydrolysis, endonucleolytic	Biological Process	0.0195985
GO:0030335	positive regulation of cell migration	Biological Process	0.0345722		GO:0060285	cilium-dependent cell motility	Biological Process	1.1363e-06		GO:0060390	regulation of SMAD protein import into nucleus	Biological Process	0.0234309							GO:0007188	adenylate cyclase-modulating G-protein coupled receptor signaling pathway	Biological Process	0.000196145		GO:0002540	leukotriene production involved in inflammatory response	Biological Process	0.0217603		GO:0005070	SH3/SH2 adaptor activity	Molecular Function	6.50663e-05		GO:0048871	multicellular organismal homeostasis	Biological Process	0.0198684
GO:0048563	post-embryonic organ morphogenesis	Biological Process	0.0345722		GO:0030031	cell projection assembly	Biological Process	1.50793e-06		GO:0060391	positive regulation of SMAD protein import into nucleus	Biological Process	0.0234309							GO:0030900	forebrain development	Biological Process	0.000198108		GO:0003311	pancreatic D cell differentiation	Biological Process	0.0217603		GO:0004222	metalloendopeptidase activity	Molecular Function	6.51953e-05		GO:0007218	neuropeptide signaling pathway	Biological Process	0.0199993
GO:0014031	mesenchymal cell development	Biological Process	0.034603		GO:0034762	regulation of transmembrane transport	Biological Process	1.60873e-06		GO:0061085	regulation of histone H3-K27 methylation	Biological Process	0.0234309							GO:0019098	reproductive behavior	Biological Process	0.000215249		GO:0003324	pancreatic D cell development	Biological Process	0.0217603		GO:0005261	cation channel activity	Molecular Function	6.55712e-05		GO:0043462	regulation of ATPase activity	Biological Process	0.0215122
GO:0007610	behavior	Biological Process	0.0347531		GO:0040011	locomotion	Biological Process	2.46983e-06		GO:0070169	positive regulation of biomineral tissue development	Biological Process	0.0234309							GO:0044705	multi-organism reproductive behavior	Biological Process	0.000215249		GO:0006039	cell wall chitin catabolic process	Biological Process	0.0217603		GO:0008047	enzyme activator activity	Molecular Function	8.56921e-05		GO:0006721	terpenoid metabolic process	Biological Process	0.0221839
GO:0001840	neural plate development	Biological Process	0.035453		GO:0060294	cilium movement involved in cell motility	Biological Process	3.73772e-06		GO:0070294	renal sodium ion absorption	Biological Process	0.0234309							GO:0003008	system process	Biological Process	0.000216166		GO:0006233	dTDP biosynthetic process	Biological Process	0.0217603		GO:0030165	PDZ domain binding	Molecular Function	9.28181e-05		GO:0001977	renal system process involved in regulation of blood volume	Biological Process	0.0222331
GO:0032892	positive regulation of organic acid transport	Biological Process	0.035453		GO:0000902	cell morphogenesis	Biological Process	4.77186e-06		GO:0071324	cellular response to disaccharide stimulus	Biological Process	0.0234309							GO:0022008	neurogenesis	Biological Process	0.000298423		GO:0006537	glutamate biosynthetic process	Biological Process	0.0217603		GO:0015297	antiporter activity	Molecular Function	9.67765e-05		GO:0003071	renal system process involved in regulation of systemic arterial blood pressure	Biological Process	0.0222331
GO:0035019	somatic stem cell population maintenance	Biological Process	0.035453		GO:0098742	cell-cell adhesion via plasma-membrane adhesion molecules	Biological Process	5.17647e-06		GO:0071329	cellular response to sucrose stimulus	Biological Process	0.0234309							GO:0007637	proboscis extension reflex	Biological Process	0.00031151		GO:0006883	cellular sodium ion homeostasis	Biological Process	0.0217603		GO:0005518	collagen binding	Molecular Function	9.9437e-05		GO:0003093	regulation of glomerular filtration	Biological Process	0.0222331
GO:0035090	maintenance of apical/basal cell polarity	Biological Process	0.035453		GO:0030030	cell projection organization	Biological Process	5.60053e-06		GO:0097089	methyl-branched fatty acid metabolic process	Biological Process	0.0234309							GO:0021575	hindbrain morphogenesis	Biological Process	0.00031151		GO:0007395	dorsal closure, spreading of leading edge cells	Biological Process	0.0217603		GO:0030971	receptor tyrosine kinase binding	Molecular Function	9.9437e-05		GO:0003399	cytoneme morphogenesis	Biological Process	0.0222331
GO:0035767	endothelial cell chemotaxis	Biological Process	0.035453		GO:0010927	cellular component assembly involved in morphogenesis	Biological Process	7.44685e-06		GO:0097376	interneuron axon guidance	Biological Process	0.0234309							GO:0021633	optic nerve structural organization	Biological Process	0.00031151		GO:0009196	pyrimidine deoxyribonucleoside diphosphate metabolic process	Biological Process	0.0217603		GO:1990782	protein tyrosine kinase binding	Molecular Function	9.9437e-05		GO:0006032	chitin catabolic process	Biological Process	0.0222331
GO:0035844	cloaca development	Biological Process	0.035453		GO:0046717	acid secretion	Biological Process	7.67253e-06		GO:1902321	methyl-branched fatty acid biosynthetic process	Biological Process	0.0234309							GO:0051780	behavioral response to nutrient	Biological Process	0.00031151		GO:0009197	pyrimidine deoxyribonucleoside diphosphate biosynthetic process	Biological Process	0.0217603		GO:0016706	oxidoreductase activity, acting on paired donors, with incorporation or reduction of molecular oxygen, 2-oxoglutarate as one donor, and incorporation of one atom each of oxygen into both donors	Molecular Function	0.000111567		GO:0006857	oligopeptide transport	Biological Process	0.0222331
GO:0038084	vascular endothelial growth factor signaling pathway	Biological Process	0.035453		GO:0007166	cell surface receptor signaling pathway	Biological Process	7.86557e-06		GO:1904037	positive regulation of epithelial cell apoptotic process	Biological Process	0.0234309							GO:0060004	reflex	Biological Process	0.00031151		GO:0010133	proline catabolic process to glutamate	Biological Process	0.0217603		GO:0003707	steroid hormone receptor activity	Molecular Function	0.00012474		GO:0006971	hypotonic response	Biological Process	0.0222331
GO:0042044	fluid transport	Biological Process	0.035453		GO:0032989	cellular component morphogenesis	Biological Process	7.91915e-06		GO:2000434	regulation of protein neddylation	Biological Process	0.0234309							GO:0035637	multicellular organismal signaling	Biological Process	0.000320438		GO:0010159	specification of organ position	Biological Process	0.0217603		GO:0032813	tumor necrosis factor receptor superfamily binding	Molecular Function	0.00012474		GO:0008300	isoprenoid catabolic process	Biological Process	0.0222331
GO:0043056	forward locomotion	Biological Process	0.035453		GO:0007266	Rho protein signal transduction	Biological Process	1.03864e-05		GO:0048285	organelle fission	Biological Process	0.0234359							GO:0021761	limbic system development	Biological Process	0.000320912		GO:0014064	positive regulation of serotonin secretion	Biological Process	0.0217603		GO:0004675	transmembrane receptor protein serine/threonine kinase activity	Molecular Function	0.000133628		GO:0030167	proteoglycan catabolic process	Biological Process	0.0222331
GO:0043059	regulation of forward locomotion	Biological Process	0.035453		GO:0035023	regulation of Rho protein signal transduction	Biological Process	2.28071e-05		GO:0000226	microtubule cytoskeleton organization	Biological Process	0.0235835							GO:0022029	telencephalon cell migration	Biological Process	0.000333953		GO:0021524	visceral motor neuron differentiation	Biological Process	0.0217603		GO:0005506	iron ion binding	Molecular Function	0.000137762		GO:0032242	regulation of nucleoside transport	Biological Process	0.0222331
GO:0051148	negative regulation of muscle cell differentiation	Biological Process	0.035453		GO:0032309	icosanoid secretion	Biological Process	2.95986e-05		GO:1903047	mitotic cell cycle process	Biological Process	0.0235835							GO:0021543	pallium development	Biological Process	0.000349483		GO:0021914	negative regulation of smoothened signaling pathway involved in ventral spinal cord patterning	Biological Process	0.0217603		GO:0005267	potassium channel activity	Molecular Function	0.000146509		GO:0032244	positive regulation of nucleoside transport	Biological Process	0.0222331
GO:0055024	regulation of cardiac muscle tissue development	Biological Process	0.035453		GO:0071715	icosanoid transport	Biological Process	2.95986e-05		GO:0015985	energy coupled proton transport, down electrochemical gradient	Biological Process	0.0236694							GO:0007635	chemosensory behavior	Biological Process	0.000359255		GO:0021919	BMP signaling pathway involved in spinal cord dorsal/ventral patterning	Biological Process	0.0217603		GO:0035326	enhancer binding	Molecular Function	0.000157112		GO:0032898	neurotrophin production	Biological Process	0.0222331
GO:0009886	post-embryonic morphogenesis	Biological Process	0.0361037		GO:1901571	fatty acid derivative transport	Biological Process	2.95986e-05		GO:0015986	ATP synthesis coupled proton transport	Biological Process	0.0236694							GO:0030048	actin filament-based movement	Biological Process	0.000359255		GO:0031413	regulation of buoyancy	Biological Process	0.0217603		GO:0003713	transcription coactivator activity	Molecular Function	0.000161242		GO:0032899	regulation of neurotrophin production	Biological Process	0.0222331
GO:0018149	peptide cross-linking	Biological Process	0.0369456		GO:0048858	cell projection morphogenesis	Biological Process	4.0215e-05		GO:0046189	phenol-containing compound biosynthetic process	Biological Process	0.0236694							GO:0048699	generation of neurons	Biological Process	0.000377716		GO:0031505	fungal-type cell wall organization	Biological Process	0.0217603		GO:0036094	small molecule binding	Molecular Function	0.000174888		GO:0032900	negative regulation of neurotrophin production	Biological Process	0.0222331
GO:0060326	cell chemotaxis	Biological Process	0.0375026		GO:0044699	single-organism process	Biological Process	4.07808e-05		GO:0060285	cilium-dependent cell motility	Biological Process	0.0236694							GO:0007411	axon guidance	Biological Process	0.000380132		GO:0032811	negative regulation of epinephrine secretion	Biological Process	0.0217603		GO:0015108	chloride transmembrane transporter activity	Molecular Function	0.000192531		GO:0035814	negative regulation of renal sodium excretion	Biological Process	0.0222331
GO:0019438	aromatic compound biosynthetic process	Biological Process	0.0376291		GO:0007193	adenylate cyclase-inhibiting G-protein coupled receptor signaling pathway	Biological Process	5.57823e-05		GO:0000280	nuclear division	Biological Process	0.0252413							GO:0031344	regulation of cell projection organization	Biological Process	0.000386413		GO:0033336	caudal fin development	Biological Process	0.0217603		GO:0070851	growth factor receptor binding	Molecular Function	0.000192531		GO:0042323	negative regulation of circadian sleep/wake cycle, non-REM sleep	Biological Process	0.0222331
GO:0002165	instar larval or pupal development	Biological Process	0.0379329		GO:0034220	ion transmembrane transport	Biological Process	6.37235e-05		GO:0001731	formation of translation preinitiation complex	Biological Process	0.0258374							GO:0050804	modulation of synaptic transmission	Biological Process	0.000398557		GO:0034218	ascospore wall chitin metabolic process	Biological Process	0.0217603		GO:0000980	RNA polymerase II distal enhancer sequence-specific DNA binding	Molecular Function	0.000223241		GO:0042539	hypotonic salinity response	Biological Process	0.0222331
GO:0031669	cellular response to nutrient levels	Biological Process	0.0394831		GO:0006820	anion transport	Biological Process	6.65423e-05		GO:0006086	acetyl-CoA biosynthetic process from pyruvate	Biological Process	0.0258374							GO:0097485	neuron projection guidance	Biological Process	0.000412661		GO:0034232	ascospore wall chitin catabolic process	Biological Process	0.0217603		GO:0016491	oxidoreductase activity	Molecular Function	0.00025413		GO:0042635	positive regulation of hair cycle	Biological Process	0.0222331
GO:0046530	photoreceptor cell differentiation	Biological Process	0.0394831		GO:0070286	axonemal dynein complex assembly	Biological Process	7.96882e-05		GO:0007310	oocyte dorsal/ventral axis specification	Biological Process	0.0258374							GO:0015844	monoamine transport	Biological Process	0.000435158		GO:0035118	embryonic pectoral fin morphogenesis	Biological Process	0.0217603		GO:0001227	transcriptional repressor activity, RNA polymerase II transcription regulatory region sequence-specific binding	Molecular Function	0.000260144		GO:0043704	photoreceptor cell fate specification	Biological Process	0.0222331
GO:0048762	mesenchymal cell differentiation	Biological Process	0.0394831		GO:0007188	adenylate cyclase-modulating G-protein coupled receptor signaling pathway	Biological Process	8.75635e-05		GO:0010155	regulation of proton transport	Biological Process	0.0258374							GO:0021885	forebrain cell migration	Biological Process	0.000435158		GO:0035143	caudal fin morphogenesis	Biological Process	0.0217603		GO:0019199	transmembrane receptor protein kinase activity	Molecular Function	0.000279625		GO:0045464	R8 cell fate specification	Biological Process	0.0222331
GO:0010594	regulation of endothelial cell migration	Biological Process	0.0401927		GO:0032990	cell part morphogenesis	Biological Process	9.81573e-05		GO:0010715	regulation of extracellular matrix disassembly	Biological Process	0.0258374							GO:0050795	regulation of behavior	Biological Process	0.00043966		GO:0035482	gastric motility	Biological Process	0.0217603		GO:0004713	protein tyrosine kinase activity	Molecular Function	0.000287581		GO:0045743	positive regulation of fibroblast growth factor receptor signaling pathway	Biological Process	0.0222331
GO:0045454	cell redox homeostasis	Biological Process	0.0401927		GO:0007187	G-protein coupled receptor signaling pathway, coupled to cyclic nucleotide second messenger	Biological Process	0.000113585		GO:0018279	protein N-linked glycosylation via asparagine	Biological Process	0.0258374							GO:0050906	detection of stimulus involved in sensory perception	Biological Process	0.000439979		GO:0035655	interleukin-18-mediated signaling pathway	Biological Process	0.0217603		GO:0005262	calcium channel activity	Molecular Function	0.000292131		GO:0048100	wing disc anterior/posterior pattern formation	Biological Process	0.0222331
GO:0045926	negative regulation of growth	Biological Process	0.0405838		GO:0006813	potassium ion transport	Biological Process	0.000114543		GO:0031507	heterochromatin assembly	Biological Process	0.0258374							GO:0051260	protein homooligomerization	Biological Process	0.000463656		GO:0036376	sodium ion export from cell	Biological Process	0.0217603		GO:0005089	Rho guanyl-nucleotide exchange factor activity	Molecular Function	0.00030439		GO:0051798	positive regulation of hair follicle development	Biological Process	0.0222331
GO:2000147	positive regulation of cell motility	Biological Process	0.0405838		GO:0042391	regulation of membrane potential	Biological Process	0.000144351		GO:0032755	positive regulation of interleukin-6 production	Biological Process	0.0258374							GO:0006935	chemotaxis	Biological Process	0.000469897		GO:0042139	early meiotic recombination nodule assembly	Biological Process	0.0217603		GO:0005158	insulin receptor binding	Molecular Function	0.000314361		GO:1903775	regulation of DNA double-strand break processing	Biological Process	0.0222331
GO:0050795	regulation of behavior	Biological Process	0.0417815		GO:0048732	gland development	Biological Process	0.000162188		GO:0033617	mitochondrial respiratory chain complex IV assembly	Biological Process	0.0258374							GO:0051705	multi-organism behavior	Biological Process	0.000474755		GO:0043651	linoleic acid metabolic process	Biological Process	0.0217603		GO:1901981	phosphatidylinositol phosphate binding	Molecular Function	0.000323508		GO:0042273	ribosomal large subunit biogenesis	Biological Process	0.0228447
GO:0035088	establishment or maintenance of apical/basal cell polarity	Biological Process	0.0418142		GO:0022612	gland morphogenesis	Biological Process	0.000164619		GO:0034086	maintenance of sister chromatid cohesion	Biological Process	0.0258374							GO:0010644	cell communication by electrical coupling	Biological Process	0.000482973		GO:0044277	cell wall disassembly	Biological Process	0.0217603		GO:0015491	cation:cation antiporter activity	Molecular Function	0.000377403		GO:1901565	organonitrogen compound catabolic process	Biological Process	0.0233701
GO:0061245	establishment or maintenance of bipolar cell polarity	Biological Process	0.0418142		GO:1903034	regulation of response to wounding	Biological Process	0.000169629		GO:0034088	maintenance of mitotic sister chromatid cohesion	Biological Process	0.0258374							GO:0021604	cranial nerve structural organization	Biological Process	0.000482973		GO:0045200	establishment of neuroblast polarity	Biological Process	0.0217603		GO:0030414	peptidase inhibitor activity	Molecular Function	0.000402866		GO:0006517	protein deglycosylation	Biological Process	0.0239411
GO:0044765	single-organism transport	Biological Process	0.0427046		GO:0009187	cyclic nucleotide metabolic process	Biological Process	0.00017381		GO:0034370	triglyceride-rich lipoprotein particle remodeling	Biological Process	0.0258374							GO:0032026	response to magnesium ion	Biological Process	0.000482973		GO:0046072	dTDP metabolic process	Biological Process	0.0217603		GO:0019534	toxin transporter activity	Molecular Function	0.000404102		GO:0032891	negative regulation of organic acid transport	Biological Process	0.0239411
GO:0007339	binding of sperm to zona pellucida	Biological Process	0.0429202		GO:0044070	regulation of anion transport	Biological Process	0.000183222		GO:0034371	chylomicron remodeling	Biological Process	0.0258374							GO:0043583	ear development	Biological Process	0.000505241		GO:0050935	iridophore differentiation	Biological Process	0.0217603		GO:0042169	SH2 domain binding	Molecular Function	0.000404102		GO:0035307	positive regulation of protein dephosphorylation	Biological Process	0.0239411
GO:0010464	regulation of mesenchymal cell proliferation	Biological Process	0.0429202		GO:0007288	sperm axoneme assembly	Biological Process	0.000188767		GO:0034378	chylomicron assembly	Biological Process	0.0258374							GO:0007156	homophilic cell adhesion via plasma membrane adhesion molecules	Biological Process	0.000523181		GO:0060030	dorsal convergence	Biological Process	0.0217603		GO:0001205	transcriptional activator activity, RNA polymerase II distal enhancer sequence-specific binding	Molecular Function	0.000421179		GO:0045453	bone resorption	Biological Process	0.0239411
GO:0032526	response to retinoic acid	Biological Process	0.0429202		GO:0055085	transmembrane transport	Biological Process	0.000209114		GO:0034379	very-low-density lipoprotein particle assembly	Biological Process	0.0258374							GO:0007617	mating behavior	Biological Process	0.000531		GO:0061328	posterior Malpighian tubule development	Biological Process	0.0217603		GO:0030215	semaphorin receptor binding	Molecular Function	0.000421179		GO:0045639	positive regulation of myeloid cell differentiation	Biological Process	0.0239411
GO:0033555	multicellular organismal response to stress	Biological Process	0.0429202		GO:0002791	regulation of peptide secretion	Biological Process	0.000241409		GO:0034382	chylomicron remnant clearance	Biological Process	0.0258374							GO:0048646	anatomical structure formation involved in morphogenesis	Biological Process	0.000550704		GO:0070673	response to interleukin-18	Biological Process	0.0217603		GO:0016298	lipase activity	Molecular Function	0.000442057		GO:0043062	extracellular structure organization	Biological Process	0.024017
GO:0060467	negative regulation of fertilization	Biological Process	0.0429202		GO:0009190	cyclic nucleotide biosynthetic process	Biological Process	0.000241472		GO:0034447	very-low-density lipoprotein particle clearance	Biological Process	0.0258374							GO:0019228	neuronal action potential	Biological Process	0.000559423		GO:0070910	cell wall macromolecule catabolic process involved in cell wall disassembly	Biological Process	0.0217603		GO:0008081	phosphoric diester hydrolase activity	Molecular Function	0.000470587		GO:0006026	aminoglycan catabolic process	Biological Process	0.0249806
GO:0060468	prevention of polyspermy	Biological Process	0.0429202		GO:0042311	vasodilation	Biological Process	0.000283008		GO:0035093	spermatogenesis, exchange of chromosomal proteins	Biological Process	0.0258374							GO:0042391	regulation of membrane potential	Biological Process	0.000585647		GO:0071351	cellular response to interleukin-18	Biological Process	0.0217603		GO:0015294	solute:cation symporter activity	Molecular Function	0.00051948		GO:0002673	regulation of acute inflammatory response	Biological Process	0.0250467
GO:0001775	cell activation	Biological Process	0.0429573		GO:0040012	regulation of locomotion	Biological Process	0.000310385		GO:0042953	lipoprotein transport	Biological Process	0.0258374							GO:0007187	G-protein coupled receptor signaling pathway, coupled to cyclic nucleotide second messenger	Biological Process	0.000601164		GO:0071436	sodium ion export	Biological Process	0.0217603		GO:0061134	peptidase regulator activity	Molecular Function	0.000528049		GO:0032088	negative regulation of NF-kappaB transcription factor activity	Biological Process	0.0250467
GO:0050953	sensory perception of light stimulus	Biological Process	0.0437657		GO:0050482	arachidonic acid secretion	Biological Process	0.000332581		GO:0044872	lipoprotein localization	Biological Process	0.0258374							GO:0051049	regulation of transport	Biological Process	0.000606829		GO:0071555	cell wall organization	Biological Process	0.0217603		GO:0030554	adenyl nucleotide binding	Molecular Function	0.000557857		GO:0010171	body morphogenesis	Biological Process	0.0252079
GO:0002031	G-protein coupled receptor internalization	Biological Process	0.0443015		GO:1903963	arachidonate transport	Biological Process	0.000332581		GO:0051150	regulation of smooth muscle cell differentiation	Biological Process	0.0258374							GO:0019932	second-messenger-mediated signaling	Biological Process	0.000632884		GO:0071852	fungal-type cell wall organization or biogenesis	Biological Process	0.0217603		GO:0072341	modified amino acid binding	Molecular Function	0.000581288		GO:0042060	wound healing	Biological Process	0.0252093
GO:0003207	cardiac chamber formation	Biological Process	0.0443015		GO:0051716	cellular response to stimulus	Biological Process	0.000337133		GO:0051151	negative regulation of smooth muscle cell differentiation	Biological Process	0.0258374							GO:0006971	hypotonic response	Biological Process	0.000674808		GO:0071853	fungal-type cell wall disassembly	Biological Process	0.0217603		GO:0097367	carbohydrate derivative binding	Molecular Function	0.000589434		GO:1901701	cellular response to oxygen-containing compound	Biological Process	0.0252093
GO:0003211	cardiac ventricle formation	Biological Process	0.0443015		GO:0006508	proteolysis	Biological Process	0.000407144		GO:0051492	regulation of stress fiber assembly	Biological Process	0.0258374							GO:0021892	cerebral cortex GABAergic interneuron differentiation	Biological Process	0.000674808		GO:0071854	cell wall macromolecule catabolic process involved in fungal-type cell wall disassembly	Biological Process	0.0217603		GO:0008307	structural constituent of muscle	Molecular Function	0.000608121		GO:0035304	regulation of protein dephosphorylation	Biological Process	0.0260684
GO:0003228	atrial cardiac muscle tissue development	Biological Process	0.0443015		GO:0002673	regulation of acute inflammatory response	Biological Process	0.00052015		GO:0051602	response to electrical stimulus	Biological Process	0.0258374							GO:0032290	peripheral nervous system myelin formation	Biological Process	0.000674808		GO:0071966	fungal-type cell wall polysaccharide metabolic process	Biological Process	0.0217603		GO:0033218	amide binding	Molecular Function	0.000614853		GO:0042445	hormone metabolic process	Biological Process	0.0260684
GO:0003298	physiological muscle hypertrophy	Biological Process	0.0443015		GO:0015711	organic anion transport	Biological Process	0.000535931		GO:0060997	dendritic spine morphogenesis	Biological Process	0.0258374							GO:0042539	hypotonic salinity response	Biological Process	0.000674808		GO:1902236	negative regulation of endoplasmic reticulum stress-induced intrinsic apoptotic signaling pathway	Biological Process	0.0217603		GO:0019842	vitamin binding	Molecular Function	0.000617976		GO:0048858	cell projection morphogenesis	Biological Process	0.0262023
GO:0003301	physiological cardiac muscle hypertrophy	Biological Process	0.0443015		GO:0007286	spermatid development	Biological Process	0.000558434		GO:0060998	regulation of dendritic spine development	Biological Process	0.0258374							GO:0048752	semicircular canal morphogenesis	Biological Process	0.000674808		GO:1902775	mitochondrial large ribosomal subunit assembly	Biological Process	0.0217603		GO:0032559	adenyl ribonucleotide binding	Molecular Function	0.000625924		GO:0048812	neuron projection morphogenesis	Biological Process	0.0275102
GO:0003357	noradrenergic neuron differentiation	Biological Process	0.0443015		GO:0015672	monovalent inorganic cation transport	Biological Process	0.000753852		GO:0070293	renal absorption	Biological Process	0.0258374							GO:0048895	lateral line nerve glial cell differentiation	Biological Process	0.000674808		GO:0050482	arachidonic acid secretion	Biological Process	0.0222668		GO:0008028	monocarboxylic acid transmembrane transporter activity	Molecular Function	0.000798702		GO:1901136	carbohydrate derivative catabolic process	Biological Process	0.0276721
GO:0006231	dTMP biosynthetic process	Biological Process	0.0443015		GO:0006936	muscle contraction	Biological Process	0.000772144		GO:0071257	cellular response to electrical stimulus	Biological Process	0.0258374							GO:0048897	myelination of lateral line nerve axons	Biological Process	0.000674808		GO:1903963	arachidonate transport	Biological Process	0.0222668		GO:0001664	G-protein coupled receptor binding	Molecular Function	0.000811542		GO:0000904	cell morphogenesis involved in differentiation	Biological Process	0.0285285
GO:0006430	lysyl-tRNA aminoacylation	Biological Process	0.0443015		GO:0034446	substrate adhesion-dependent cell spreading	Biological Process	0.00078414		GO:0071830	triglyceride-rich lipoprotein particle clearance	Biological Process	0.0258374							GO:0048931	posterior lateral line nerve glial cell differentiation	Biological Process	0.000674808		GO:0003229	ventricular cardiac muscle tissue development	Biological Process	0.0227625		GO:0005044	scavenger receptor activity	Molecular Function	0.000838108		GO:0055114	oxidation-reduction process	Biological Process	0.0285869
GO:0006982	response to lipid hydroperoxide	Biological Process	0.0443015		GO:0002526	acute inflammatory response	Biological Process	0.000811527		GO:0072529	pyrimidine-containing compound catabolic process	Biological Process	0.0258374							GO:0048932	myelination of posterior lateral line nerve axons	Biological Process	0.000674808		GO:0006536	glutamate metabolic process	Biological Process	0.0227625		GO:0015238	drug transmembrane transporter activity	Molecular Function	0.000838108		GO:0090307	mitotic spindle assembly	Biological Process	0.0289106
GO:0007184	SMAD protein import into nucleus	Biological Process	0.0443015		GO:0042737	drug catabolic process	Biological Process	0.000811527		GO:0097034	mitochondrial respiratory chain complex IV biogenesis	Biological Process	0.0258374							GO:0048937	lateral line nerve glial cell development	Biological Process	0.000674808		GO:0045668	negative regulation of osteoblast differentiation	Biological Process	0.0227625		GO:0090484	drug transporter activity	Molecular Function	0.000838108		GO:0009084	glutamine family amino acid biosynthetic process	Biological Process	0.0293712
GO:0008056	ocellus development	Biological Process	0.0443015		GO:0050727	regulation of inflammatory response	Biological Process	0.000826076		GO:0006749	glutathione metabolic process	Biological Process	0.0268921							GO:0048938	lateral line nerve glial cell morphogenesis involved in differentiation	Biological Process	0.000674808		GO:0009888	tissue development	Biological Process	0.0231604		GO:0042393	histone binding	Molecular Function	0.000846675		GO:0009303	rRNA transcription	Biological Process	0.0293712
GO:0008069	dorsal/ventral axis specification, ovarian follicular epithelium	Biological Process	0.0443015		GO:0050896	response to stimulus	Biological Process	0.000831075		GO:0042073	intraciliary transport	Biological Process	0.0268921							GO:0048941	posterior lateral line nerve glial cell development	Biological Process	0.000674808		GO:0010469	regulation of receptor activity	Biological Process	0.0233922		GO:0004842	ubiquitin-protein transferase activity	Molecular Function	0.000851394		GO:0035306	positive regulation of dephosphorylation	Biological Process	0.0293712
GO:0008070	maternal determination of dorsal/ventral axis, ovarian follicular epithelium, germ-line encoded	Biological Process	0.0443015		GO:0051606	detection of stimulus	Biological Process	0.000942924		GO:0098840	protein transport along microtubule	Biological Process	0.0268921							GO:0048942	posterior lateral line nerve glial cell morphogenesis involved in differentiation	Biological Process	0.000674808		GO:0003231	cardiac ventricle development	Biological Process	0.0244478		GO:0042826	histone deacetylase binding	Molecular Function	0.000853972		GO:0048194	Golgi vesicle budding	Biological Process	0.0293712
GO:0010164	response to cesium ion	Biological Process	0.0443015		GO:0072553	terminal button organization	Biological Process	0.000995526		GO:0000902	cell morphogenesis	Biological Process	0.0273749							GO:0060872	semicircular canal development	Biological Process	0.000674808		GO:0032309	icosanoid secretion	Biological Process	0.0244478		GO:0035257	nuclear hormone receptor binding	Molecular Function	0.000905273		GO:0048207	vesicle targeting, rough ER to cis-Golgi	Biological Process	0.0293712
GO:0010496	intercellular transport	Biological Process	0.0443015		GO:0042398	cellular modified amino acid biosynthetic process	Biological Process	0.00102949		GO:0045143	homologous chromosome segregation	Biological Process	0.0275037							GO:0060876	semicircular canal formation	Biological Process	0.000674808		GO:0071715	icosanoid transport	Biological Process	0.0244478		GO:0051427	hormone receptor binding	Molecular Function	0.000905273		GO:0048208	COPII vesicle coating	Biological Process	0.0293712
GO:0010760	negative regulation of macrophage chemotaxis	Biological Process	0.0443015		GO:0048515	spermatid differentiation	Biological Process	0.00104693		GO:0001764	neuron migration	Biological Process	0.0281125							GO:0060879	semicircular canal fusion	Biological Process	0.000674808		GO:1901571	fatty acid derivative transport	Biological Process	0.0244478		GO:0019787	ubiquitin-like protein transferase activity	Molecular Function	0.000909309		GO:0055123	digestive system development	Biological Process	0.0297724
GO:0015811	L-cystine transport	Biological Process	0.0443015		GO:0043062	extracellular structure organization	Biological Process	0.00106706		GO:0009057	macromolecule catabolic process	Biological Process	0.0284482							GO:0071257	cellular response to electrical stimulus	Biological Process	0.000674808		GO:0035108	limb morphogenesis	Biological Process	0.0244883		GO:0016787	hydrolase activity	Molecular Function	0.00091444		GO:0015893	drug transport	Biological Process	0.0304101
GO:0016269	O-glycan processing, core 3	Biological Process	0.0443015		GO:0030198	extracellular matrix organization	Biological Process	0.00134069		GO:0032879	regulation of localization	Biological Process	0.02871							GO:0072148	epithelial cell fate commitment	Biological Process	0.000674808		GO:0008652	cellular amino acid biosynthetic process	Biological Process	0.026092		GO:0005024	transforming growth factor beta-activated receptor activity	Molecular Function	0.000933807		GO:0061564	axon development	Biological Process	0.0304488
GO:0021535	cell migration in hindbrain	Biological Process	0.0443015		GO:0030001	metal ion transport	Biological Process	0.00140884		GO:0007030	Golgi organization	Biological Process	0.0289435							GO:0023041	neuronal signal transduction	Biological Process	0.000716859		GO:0048839	inner ear development	Biological Process	0.026092		GO:0017154	semaphorin receptor activity	Molecular Function	0.000933807		GO:1901605	alpha-amino acid metabolic process	Biological Process	0.0306504
GO:0021691	cerebellar Purkinje cell layer maturation	Biological Process	0.0443015		GO:0016477	cell migration	Biological Process	0.00152059		GO:1990778	protein localization to cell periphery	Biological Process	0.0289435							GO:0048869	cellular developmental process	Biological Process	0.000750694		GO:0006744	ubiquinone biosynthetic process	Biological Process	0.0269292		GO:0019238	cyclohydrolase activity	Molecular Function	0.000933807		GO:0090257	regulation of muscle system process	Biological Process	0.0306514
GO:0021699	cerebellar cortex maturation	Biological Process	0.0443015		GO:0007267	cell-cell signaling	Biological Process	0.00164412		GO:0000904	cell morphogenesis involved in differentiation	Biological Process	0.029106							GO:0009913	epidermal cell differentiation	Biological Process	0.000775435		GO:0007016	cytoskeletal anchoring at plasma membrane	Biological Process	0.0269292		GO:0022821	potassium ion antiporter activity	Molecular Function	0.000933807		GO:0031646	positive regulation of neurological system process	Biological Process	0.0312279
GO:0021855	hypothalamus cell migration	Biological Process	0.0443015		GO:0040017	positive regulation of locomotion	Biological Process	0.00166893		GO:0044093	positive regulation of molecular function	Biological Process	0.0293762							GO:0051239	regulation of multicellular organismal process	Biological Process	0.000779914		GO:0007354	zygotic determination of anterior/posterior axis, embryo	Biological Process	0.0269292		GO:0030228	lipoprotein particle receptor activity	Molecular Function	0.000933807		GO:0019722	calcium-mediated signaling	Biological Process	0.0318966
GO:0021932	hindbrain radial glia guided cell migration	Biological Process	0.0443015		GO:0022617	extracellular matrix disassembly	Biological Process	0.00172177		GO:0022617	extracellular matrix disassembly	Biological Process	0.0298663							GO:0040011	locomotion	Biological Process	0.000784752		GO:0051153	regulation of striated muscle cell differentiation	Biological Process	0.0269292		GO:0004114	3',5'-cyclic-nucleotide phosphodiesterase activity	Molecular Function	0.000947707		GO:0002087	regulation of respiratory gaseous exchange by neurological system process	Biological Process	0.032264
GO:0021942	radial glia guided migration of Purkinje cell	Biological Process	0.0443015		GO:0060485	mesenchyme development	Biological Process	0.00187324		GO:0002832	negative regulation of response to biotic stimulus	Biological Process	0.0299361							GO:0043268	positive regulation of potassium ion transport	Biological Process	0.000799341		GO:1901663	quinone biosynthetic process	Biological Process	0.0269292		GO:0042895	antibiotic transporter activity	Molecular Function	0.00101179		GO:0002674	negative regulation of acute inflammatory response	Biological Process	0.032264
GO:0030207	chondroitin sulfate catabolic process	Biological Process	0.0443015		GO:0006589	octopamine biosynthetic process	Biological Process	0.00188598		GO:0007130	synaptonemal complex assembly	Biological Process	0.0299361							GO:0006937	regulation of muscle contraction	Biological Process	0.000848246		GO:0009165	nucleotide biosynthetic process	Biological Process	0.028713		GO:0003730	mRNA 3'-UTR binding	Molecular Function	0.00102428		GO:0006297	nucleotide-excision repair, DNA gap filling	Biological Process	0.032264
GO:0036149	phosphatidylinositol acyl-chain remodeling	Biological Process	0.0443015		GO:0019614	catechol-containing compound catabolic process	Biological Process	0.00188598		GO:0032635	interleukin-6 production	Biological Process	0.0299361							GO:0007601	visual perception	Biological Process	0.000848246		GO:1901293	nucleoside phosphate biosynthetic process	Biological Process	0.028713		GO:0016597	amino acid binding	Molecular Function	0.00106566		GO:0007217	tachykinin receptor signaling pathway	Biological Process	0.032264
GO:0044210	'de novo' CTP biosynthetic process	Biological Process	0.0443015		GO:0021984	adenohypophysis development	Biological Process	0.00188598		GO:0042423	catecholamine biosynthetic process	Biological Process	0.0299361							GO:0007420	brain development	Biological Process	0.000875207		GO:0015909	long-chain fatty acid transport	Biological Process	0.0291433		GO:0017137	Rab GTPase binding	Molecular Function	0.00109635		GO:0007386	compartment pattern specification	Biological Process	0.032264
GO:0045052	protein insertion into ER membrane by GPI attachment sequence	Biological Process	0.0443015		GO:0033688	regulation of osteoblast proliferation	Biological Process	0.00188598		GO:0051291	protein heterooligomerization	Biological Process	0.0299361							GO:0015696	ammonium transport	Biological Process	0.000879808		GO:0090101	negative regulation of transmembrane receptor protein serine/threonine kinase signaling pathway	Biological Process	0.0291433		GO:0016701	oxidoreductase activity, acting on single donors with incorporation of molecular oxygen	Molecular Function	0.00112229		GO:0007487	analia development	Biological Process	0.032264
GO:0045743	positive regulation of fibroblast growth factor receptor signaling pathway	Biological Process	0.0443015		GO:0033689	negative regulation of osteoblast proliferation	Biological Process	0.00188598		GO:0070193	synaptonemal complex organization	Biological Process	0.0299361							GO:0042475	odontogenesis of dentin-containing tooth	Biological Process	0.00102608		GO:0007178	transmembrane receptor protein serine/threonine kinase signaling pathway	Biological Process	0.0313341		GO:0008514	organic anion transmembrane transporter activity	Molecular Function	0.00116203		GO:0016540	protein autoprocessing	Biological Process	0.032264
GO:0045779	negative regulation of bone resorption	Biological Process	0.0443015		GO:0042420	dopamine catabolic process	Biological Process	0.00188598		GO:0071827	plasma lipoprotein particle organization	Biological Process	0.0299361							GO:0043267	negative regulation of potassium ion transport	Biological Process	0.00102608		GO:0006743	ubiquinone metabolic process	Biological Process	0.0313768		GO:0045296	cadherin binding	Molecular Function	0.00122207		GO:0019430	removal of superoxide radicals	Biological Process	0.032264
GO:0045956	positive regulation of calcium ion-dependent exocytosis	Biological Process	0.0443015		GO:0042421	norepinephrine biosynthetic process	Biological Process	0.00188598		GO:0072376	protein activation cascade	Biological Process	0.0299361							GO:0031175	neuron projection development	Biological Process	0.00103366		GO:0007398	ectoderm development	Biological Process	0.0313768		GO:0045505	dynein intermediate chain binding	Molecular Function	0.00122207		GO:0032230	positive regulation of synaptic transmission, GABAergic	Biological Process	0.032264
GO:0046073	dTMP metabolic process	Biological Process	0.0443015		GO:0042423	catecholamine biosynthetic process	Biological Process	0.00188598		GO:0072525	pyridine-containing compound biosynthetic process	Biological Process	0.0299361							GO:0045664	regulation of neuron differentiation	Biological Process	0.00110709		GO:0003206	cardiac chamber morphogenesis	Biological Process	0.0316571		GO:0003714	transcription corepressor activity	Molecular Function	0.00139905		GO:0032688	negative regulation of interferon-beta production	Biological Process	0.032264
GO:0046851	negative regulation of bone remodeling	Biological Process	0.0443015		GO:0042424	catecholamine catabolic process	Biological Process	0.00188598		GO:0090077	foam cell differentiation	Biological Process	0.0299361							GO:0035150	regulation of tube size	Biological Process	0.00114571		GO:0021510	spinal cord development	Biological Process	0.0316571		GO:0008569	ATP-dependent microtubule motor activity, minus-end-directed	Molecular Function	0.00143553		GO:0042730	fibrinolysis	Biological Process	0.032264
GO:0048485	sympathetic nervous system development	Biological Process	0.0443015		GO:0046333	octopamine metabolic process	Biological Process	0.00188598		GO:0051234	establishment of localization	Biological Process	0.0299946							GO:0050770	regulation of axonogenesis	Biological Process	0.00114571		GO:0030111	regulation of Wnt signaling pathway	Biological Process	0.0325663		GO:0008144	drug binding	Molecular Function	0.00147344		GO:0044065	regulation of respiratory system process	Biological Process	0.032264
GO:0055009	atrial cardiac muscle tissue morphogenesis	Biological Process	0.0443015		GO:0070942	neutrophil mediated cytotoxicity	Biological Process	0.00188598		GO:1902578	single-organism localization	Biological Process	0.0302476							GO:0009887	organ morphogenesis	Biological Process	0.0011465		GO:0030278	regulation of ossification	Biological Process	0.0331277		GO:0008061	chitin binding	Molecular Function	0.00148127		GO:0045188	regulation of circadian sleep/wake cycle, non-REM sleep	Biological Process	0.032264
GO:0055013	cardiac muscle cell development	Biological Process	0.0443015		GO:0070948	regulation of neutrophil mediated cytotoxicity	Biological Process	0.00188598		GO:0032501	multicellular organismal process	Biological Process	0.0304032							GO:0010975	regulation of neuron projection development	Biological Process	0.00119718		GO:0090407	organophosphate biosynthetic process	Biological Process	0.0334582		GO:0015077	monovalent inorganic cation transmembrane transporter activity	Molecular Function	0.00149466		GO:0045780	positive regulation of bone resorption	Biological Process	0.032264
GO:0055023	positive regulation of cardiac muscle tissue growth	Biological Process	0.0443015		GO:1903909	regulation of receptor clustering	Biological Process	0.00188598		GO:0042330	taxis	Biological Process	0.0305028							GO:0007417	central nervous system development	Biological Process	0.00120259		GO:0015908	fatty acid transport	Biological Process	0.0342808		GO:0043178	alcohol binding	Molecular Function	0.0014969		GO:0046852	positive regulation of bone remodeling	Biological Process	0.032264
GO:0060045	positive regulation of cardiac muscle cell proliferation	Biological Process	0.0443015		GO:2001223	negative regulation of neuron migration	Biological Process	0.00188598		GO:0001934	positive regulation of protein phosphorylation	Biological Process	0.0308204							GO:0001508	action potential	Biological Process	0.0012121		GO:0048738	cardiac muscle tissue development	Biological Process	0.0342808		GO:0004016	adenylate cyclase activity	Molecular Function	0.00172389		GO:0050918	positive chemotaxis	Biological Process	0.032264
GO:0060212	negative regulation of nuclear-transcribed mRNA poly(A) tail shortening	Biological Process	0.0443015		GO:0003014	renal system process	Biological Process	0.00189692		GO:0048468	cell development	Biological Process	0.0308887							GO:1903035	negative regulation of response to wounding	Biological Process	0.0012121		GO:0048729	tissue morphogenesis	Biological Process	0.0359068		GO:0015499	formate transmembrane transporter activity	Molecular Function	0.00172389		GO:0051315	attachment of mitotic spindle microtubules to kinetochore	Biological Process	0.032264
GO:0060390	regulation of SMAD protein import into nucleus	Biological Process	0.0443015		GO:1901264	carbohydrate derivative transport	Biological Process	0.00189692		GO:0000132	establishment of mitotic spindle orientation	Biological Process	0.0309965							GO:0009628	response to abiotic stimulus	Biological Process	0.00128823		GO:0019369	arachidonic acid metabolic process	Biological Process	0.0360912		GO:0032266	phosphatidylinositol-3-phosphate binding	Molecular Function	0.0017318		GO:0051797	regulation of hair follicle development	Biological Process	0.032264
GO:0060421	positive regulation of heart growth	Biological Process	0.0443015		GO:0015858	nucleoside transport	Biological Process	0.00204086		GO:0045595	regulation of cell differentiation	Biological Process	0.0310396							GO:0048468	cell development	Biological Process	0.00130269		GO:0034766	negative regulation of ion transmembrane transport	Biological Process	0.0360912		GO:0008237	metallopeptidase activity	Molecular Function	0.00197421		GO:0060055	angiogenesis involved in wound healing	Biological Process	0.032264
GO:0060749	mammary gland alveolus development	Biological Process	0.0443015		GO:0097205	renal filtration	Biological Process	0.00204086		GO:1901565	organonitrogen compound catabolic process	Biological Process	0.0312766							GO:0045665	negative regulation of neuron differentiation	Biological Process	0.001305		GO:0061035	regulation of cartilage development	Biological Process	0.0360912		GO:0001158	enhancer sequence-specific DNA binding	Molecular Function	0.00203118		GO:0061042	vascular wound healing	Biological Process	0.032264
GO:0061030	epithelial cell differentiation involved in mammary gland alveolus development	Biological Process	0.0443015		GO:0032094	response to food	Biological Process	0.00211042		GO:1903827	regulation of cellular protein localization	Biological Process	0.0317358							GO:0031646	positive regulation of neurological system process	Biological Process	0.00136279		GO:0001837	epithelial to mesenchymal transition	Biological Process	0.0370139		GO:0015298	solute:cation antiporter activity	Molecular Function	0.00203118		GO:0061094	regulation of turning behavior involved in mating	Biological Process	0.032264
GO:0061049	cell growth involved in cardiac muscle cell development	Biological Process	0.0443015		GO:0051952	regulation of amine transport	Biological Process	0.0022042		GO:0046890	regulation of lipid biosynthetic process	Biological Process	0.0323303							GO:0010817	regulation of hormone levels	Biological Process	0.00140959		GO:0006749	glutathione metabolic process	Biological Process	0.0370139		GO:0042562	hormone binding	Molecular Function	0.00203118		GO:0061096	negative regulation of turning behavior involved in mating	Biological Process	0.032264
GO:0061050	regulation of cell growth involved in cardiac muscle cell development	Biological Process	0.0443015		GO:0032879	regulation of localization	Biological Process	0.00231483		GO:0019538	protein metabolic process	Biological Process	0.0332845							GO:0035296	regulation of tube diameter	Biological Process	0.00141261		GO:0016202	regulation of striated muscle tissue development	Biological Process	0.0370139		GO:0046332	SMAD binding	Molecular Function	0.00205156		GO:1901072	glucosamine-containing compound catabolic process	Biological Process	0.032264
GO:0061052	negative regulation of cell growth involved in cardiac muscle cell development	Biological Process	0.0443015		GO:0006869	lipid transport	Biological Process	0.00233481		GO:0048812	neuron projection morphogenesis	Biological Process	0.0333178							GO:0021872	forebrain generation of neurons	Biological Process	0.00142427		GO:0031214	biomineral tissue development	Biological Process	0.0370139		GO:0005342	organic acid transmembrane transporter activity	Molecular Function	0.00212771		GO:1902435	regulation of male mating behavior	Biological Process	0.032264
GO:0061373	mammillary axonal complex development	Biological Process	0.0443015		GO:0019377	glycolipid catabolic process	Biological Process	0.00234012		GO:0097193	intrinsic apoptotic signaling pathway	Biological Process	0.0336179							GO:0009605	response to external stimulus	Biological Process	0.00145518		GO:1901861	regulation of muscle tissue development	Biological Process	0.0370139		GO:0046943	carboxylic acid transmembrane transporter activity	Molecular Function	0.00212771		GO:1902436	negative regulation of male mating behavior	Biological Process	0.032264
GO:0061374	mammillothalamic axonal tract development	Biological Process	0.0443015		GO:0043270	positive regulation of ion transport	Biological Process	0.00237265		GO:0030182	neuron differentiation	Biological Process	0.0338664							GO:0034764	positive regulation of transmembrane transport	Biological Process	0.00145699		GO:0007476	imaginal disc-derived wing morphogenesis	Biological Process	0.0374556		GO:0005524	ATP binding	Molecular Function	0.00219142		GO:0048511	rhythmic process	Biological Process	0.0324746
GO:0061377	mammary gland lobule development	Biological Process	0.0443015		GO:0051049	regulation of transport	Biological Process	0.00243158		GO:0009127	purine nucleoside monophosphate biosynthetic process	Biological Process	0.0339557							GO:0008544	epidermis development	Biological Process	0.00149038		GO:0072001	renal system development	Biological Process	0.0391992		GO:0004725	protein tyrosine phosphatase activity	Molecular Function	0.002396		GO:0003407	neural retina development	Biological Process	0.0331083
GO:0061378	corpora quadrigemina development	Biological Process	0.0443015		GO:0046942	carboxylic acid transport	Biological Process	0.00245493		GO:0009168	purine ribonucleoside monophosphate biosynthetic process	Biological Process	0.0339557							GO:0015672	monovalent inorganic cation transport	Biological Process	0.0015267		GO:0002062	chondrocyte differentiation	Biological Process	0.0398554		GO:0043014	alpha-tubulin binding	Molecular Function	0.00239653		GO:0006760	folic acid-containing compound metabolic process	Biological Process	0.0331083
GO:0061379	inferior colliculus development	Biological Process	0.0443015		GO:0051271	negative regulation of cellular component movement	Biological Process	0.00253893		GO:0042335	cuticle development	Biological Process	0.0339557							GO:0044706	multi-multicellular organism process	Biological Process	0.00155598		GO:0042472	inner ear morphogenesis	Biological Process	0.0398554		GO:0005159	insulin-like growth factor receptor binding	Molecular Function	0.00253417		GO:0003015	heart process	Biological Process	0.0341655
GO:0061381	cell migration in diencephalon	Biological Process	0.0443015		GO:0035150	regulation of tube size	Biological Process	0.00265525		GO:0065002	intracellular protein transmembrane transport	Biological Process	0.0339557							GO:0016059	deactivation of rhodopsin mediated signaling	Biological Process	0.00157208		GO:0048634	regulation of muscle organ development	Biological Process	0.0398554		GO:0015377	cation:chloride symporter activity	Molecular Function	0.00253417		GO:0048667	cell morphogenesis involved in neuron differentiation	Biological Process	0.0344441
GO:0070314	G1 to G0 transition	Biological Process	0.0443015		GO:0015837	amine transport	Biological Process	0.0027626		GO:0071806	protein transmembrane transport	Biological Process	0.0339557							GO:0021587	cerebellum morphogenesis	Biological Process	0.00157208		GO:0006820	anion transport	Biological Process	0.04065		GO:0099600	transmembrane receptor activity	Molecular Function	0.00268889		GO:0055080	cation homeostasis	Biological Process	0.03532
GO:0070315	G1 to G0 transition involved in cell differentiation	Biological Process	0.0443015		GO:0032890	regulation of organic acid transport	Biological Process	0.00277059		GO:0090288	negative regulation of cellular response to growth factor stimulus	Biological Process	0.0339557							GO:0007479	leg disc proximal/distal pattern formation	Biological Process	0.00161659		GO:0002053	positive regulation of mesenchymal cell proliferation	Biological Process	0.0410588		GO:0008186	RNA-dependent ATPase activity	Molecular Function	0.00285968		GO:0010573	vascular endothelial growth factor production	Biological Process	0.0353932
GO:0070920	regulation of production of small RNA involved in gene silencing by RNA	Biological Process	0.0443015		GO:0015849	organic acid transport	Biological Process	0.00277937		GO:0090329	regulation of DNA-dependent DNA replication	Biological Process	0.0339557							GO:0035223	leg disc pattern formation	Biological Process	0.00161659		GO:0006751	glutathione catabolic process	Biological Process	0.0410588		GO:0016702	oxidoreductase activity, acting on single donors with incorporation of molecular oxygen, incorporation of two atoms of oxygen	Molecular Function	0.00321338		GO:0040019	positive regulation of embryonic development	Biological Process	0.0353932
GO:0090528	smooth septate junction assembly	Biological Process	0.0443015		GO:0001953	negative regulation of cell-matrix adhesion	Biological Process	0.0027928		GO:0065008	regulation of biological quality	Biological Process	0.0340048							GO:0048892	lateral line nerve development	Biological Process	0.00161659		GO:0008586	imaginal disc-derived wing vein morphogenesis	Biological Process	0.0410588		GO:0000166	nucleotide binding	Molecular Function	0.00333134		GO:0045465	R8 cell differentiation	Biological Process	0.0353932
GO:0098849	cellular detoxification of cadmium ion	Biological Process	0.0443015		GO:0007129	synapsis	Biological Process	0.0027928		GO:0034622	cellular macromolecular complex assembly	Biological Process	0.0345434							GO:0048918	posterior lateral line nerve development	Biological Process	0.00161659		GO:0030513	positive regulation of BMP signaling pathway	Biological Process	0.0410588		GO:1901265	nucleoside phosphate binding	Molecular Function	0.00333134		GO:0048199	vesicle targeting, to, from or within Golgi	Biological Process	0.0353932
GO:0099525	presynaptic dense core granule exocytosis	Biological Process	0.0443015		GO:0043410	positive regulation of MAPK cascade	Biological Process	0.00295594		GO:0042303	molting cycle	Biological Process	0.0346922							GO:0051602	response to electrical stimulus	Biological Process	0.00161659		GO:0046470	phosphatidylcholine metabolic process	Biological Process	0.0410588		GO:0004112	cyclic-nucleotide phosphodiesterase activity	Molecular Function	0.00338454		GO:0050772	positive regulation of axonogenesis	Biological Process	0.0353932
GO:1902585	single-organism intercellular transport	Biological Process	0.0443015		GO:0010446	response to alkaline pH	Biological Process	0.00296886		GO:0008284	positive regulation of cell proliferation	Biological Process	0.0347071							GO:0060347	heart trabecula formation	Biological Process	0.00161659		GO:0048262	determination of dorsal/ventral asymmetry	Biological Process	0.0410588		GO:0005548	phospholipid transporter activity	Molecular Function	0.00338454		GO:0061515	myeloid cell development	Biological Process	0.0353932
GO:1903745	negative regulation of pharyngeal pumping	Biological Process	0.0443015		GO:0010752	regulation of cGMP-mediated signaling	Biological Process	0.00296886		GO:0048232	male gamete generation	Biological Process	0.0348323							GO:0071709	membrane assembly	Biological Process	0.00161659		GO:0060411	cardiac septum morphogenesis	Biological Process	0.0410588		GO:0015301	anion:anion antiporter activity	Molecular Function	0.00338454		GO:0071242	cellular response to ammonium ion	Biological Process	0.0353932
GO:1903798	regulation of production of miRNAs involved in gene silencing by miRNA	Biological Process	0.0443015		GO:0010754	negative regulation of cGMP-mediated signaling	Biological Process	0.00296886		GO:1901575	organic substance catabolic process	Biological Process	0.0349595							GO:0090251	protein localization involved in establishment of planar polarity	Biological Process	0.00161659		GO:0016055	Wnt signaling pathway	Biological Process	0.0411808		GO:0017147	Wnt-protein binding	Molecular Function	0.00338454		GO:0030198	extracellular matrix organization	Biological Process	0.0357315
GO:1990164	histone H2A phosphorylation	Biological Process	0.0443015		GO:0030644	cellular chloride ion homeostasis	Biological Process	0.00296886		GO:0015909	long-chain fatty acid transport	Biological Process	0.0350765							GO:0097154	GABAergic neuron differentiation	Biological Process	0.00161659		GO:0002009	morphogenesis of an epithelium	Biological Process	0.0415707		GO:0004857	enzyme inhibitor activity	Molecular Function	0.00341541		GO:0007409	axonogenesis	Biological Process	0.0357744
GO:1990245	histone H2A-T120 phosphorylation	Biological Process	0.0443015		GO:0060560	developmental growth involved in morphogenesis	Biological Process	0.00303028		GO:0044380	protein localization to cytoskeleton	Biological Process	0.0350765							GO:0042542	response to hydrogen peroxide	Biological Process	0.00166149		GO:0090288	negative regulation of cellular response to growth factor stimulus	Biological Process	0.0428043		GO:0004866	endopeptidase inhibitor activity	Molecular Function	0.00359163		GO:0000462	maturation of SSU-rRNA from tricistronic rRNA transcript (SSU-rRNA, 5.8S rRNA, LSU-rRNA)	Biological Process	0.0376429
GO:1990349	gap junction-mediated intercellular transport	Biological Process	0.0443015		GO:0001659	temperature homeostasis	Biological Process	0.00311523		GO:0043254	regulation of protein complex assembly	Biological Process	0.0356159							GO:0042749	regulation of circadian sleep/wake cycle	Biological Process	0.00166149		GO:0001771	immunological synapse formation	Biological Process	0.0430496		GO:0046914	transition metal ion binding	Molecular Function	0.00359519		GO:0035303	regulation of dephosphorylation	Biological Process	0.0384921
GO:2000725	regulation of cardiac muscle cell differentiation	Biological Process	0.0443015		GO:0009581	detection of external stimulus	Biological Process	0.0031582		GO:0065003	macromolecular complex assembly	Biological Process	0.0359465							GO:0006820	anion transport	Biological Process	0.00166434		GO:0001820	serotonin secretion	Biological Process	0.0430496		GO:0004721	phosphoprotein phosphatase activity	Molecular Function	0.00362253		GO:0000469	cleavage involved in rRNA processing	Biological Process	0.0419981
GO:2000726	negative regulation of cardiac muscle cell differentiation	Biological Process	0.0443015		GO:0003018	vascular process in circulatory system	Biological Process	0.00359334		GO:0030163	protein catabolic process	Biological Process	0.0368362							GO:0007423	sensory organ development	Biological Process	0.00167929		GO:0003215	cardiac right ventricle morphogenesis	Biological Process	0.0430496		GO:0005451	monovalent cation:proton antiporter activity	Molecular Function	0.00369902		GO:0021955	central nervous system neuron axonogenesis	Biological Process	0.0419981
GO:0007269	neurotransmitter secretion	Biological Process	0.045431		GO:0006939	smooth muscle contraction	Biological Process	0.00368259		GO:0006066	alcohol metabolic process	Biological Process	0.0369863							GO:0050432	catecholamine secretion	Biological Process	0.00171725		GO:0003223	ventricular compact myocardium morphogenesis	Biological Process	0.0430496		GO:0015106	bicarbonate transmembrane transporter activity	Molecular Function	0.00369902		GO:0044243	multicellular organism catabolic process	Biological Process	0.0419981
GO:0099531	presynaptic process involved in synaptic transmission	Biological Process	0.045431		GO:0055083	monovalent inorganic anion homeostasis	Biological Process	0.00371043		GO:0044248	cellular catabolic process	Biological Process	0.0372044							GO:0050433	regulation of catecholamine secretion	Biological Process	0.00171725		GO:0003228	atrial cardiac muscle tissue development	Biological Process	0.0430496		GO:0001786	phosphatidylserine binding	Molecular Function	0.00377118		GO:0050801	ion homeostasis	Biological Process	0.0420741
GO:0044699	single-organism process	Biological Process	0.0457847		GO:0043271	negative regulation of ion transport	Biological Process	0.00400933		GO:0031175	neuron projection development	Biological Process	0.0376345							GO:0006936	muscle contraction	Biological Process	0.00186483		GO:0003322	pancreatic A cell development	Biological Process	0.0430496		GO:0005452	inorganic anion exchanger activity	Molecular Function	0.00377118		GO:0097006	regulation of plasma lipoprotein particle levels	Biological Process	0.0425157
GO:0030901	midbrain development	Biological Process	0.0459078		GO:0051270	regulation of cellular component movement	Biological Process	0.00407118		GO:0032886	regulation of microtubule-based process	Biological Process	0.037723							GO:0001736	establishment of planar polarity	Biological Process	0.00189353		GO:0006837	serotonin transport	Biological Process	0.0430496		GO:0015296	anion:cation symporter activity	Molecular Function	0.00377118		GO:0098771	inorganic ion homeostasis	Biological Process	0.0428833
GO:0030903	notochord development	Biological Process	0.0459078		GO:0003008	system process	Biological Process	0.00410004		GO:0007354	zygotic determination of anterior/posterior axis, embryo	Biological Process	0.0378686							GO:0007164	establishment of tissue polarity	Biological Process	0.00189353		GO:0007496	anterior midgut development	Biological Process	0.0430496		GO:0016755	transferase activity, transferring amino-acyl groups	Molecular Function	0.00377118		GO:0006296	nucleotide-excision repair, DNA incision, 5'-to lesion	Biological Process	0.0437054
GO:0036335	intestinal stem cell homeostasis	Biological Process	0.0459078		GO:0043588	skin development	Biological Process	0.00423037		GO:0007603	phototransduction, visible light	Biological Process	0.0378686							GO:0010960	magnesium ion homeostasis	Biological Process	0.00192564		GO:0008291	acetylcholine metabolic process	Biological Process	0.0430496		GO:0070491	repressing transcription factor binding	Molecular Function	0.00377118		GO:0006589	octopamine biosynthetic process	Biological Process	0.0437054
GO:0044091	membrane biogenesis	Biological Process	0.0459078		GO:0050920	regulation of chemotaxis	Biological Process	0.00424105		GO:0010743	regulation of macrophage derived foam cell differentiation	Biological Process	0.0378686							GO:0030001	metal ion transport	Biological Process	0.00200461		GO:0008292	acetylcholine biosynthetic process	Biological Process	0.0430496		GO:0004888	transmembrane signaling receptor activity	Molecular Function	0.00380295		GO:0007458	progression of morphogenetic furrow involved in compound eye morphogenesis	Biological Process	0.0437054
GO:0045229	external encapsulating structure organization	Biological Process	0.0459078		GO:0044557	relaxation of smooth muscle	Biological Process	0.00435509		GO:0031290	retinal ganglion cell axon guidance	Biological Process	0.0378686							GO:0042745	circadian sleep/wake cycle	Biological Process	0.0020087		GO:0009082	branched-chain amino acid biosynthetic process	Biological Process	0.0430496		GO:0031625	ubiquitin protein ligase binding	Molecular Function	0.00417109		GO:0007473	wing disc proximal/distal pattern formation	Biological Process	0.0437054
GO:0055008	cardiac muscle tissue morphogenesis	Biological Process	0.0459078		GO:0090075	relaxation of muscle	Biological Process	0.00435509		GO:0034374	low-density lipoprotein particle remodeling	Biological Process	0.0378686							GO:0021953	central nervous system neuron differentiation	Biological Process	0.00202621		GO:0009138	pyrimidine nucleoside diphosphate metabolic process	Biological Process	0.0430496		GO:1901681	sulfur compound binding	Molecular Function	0.00417109		GO:0010032	meiotic chromosome condensation	Biological Process	0.0437054
GO:0060071	Wnt signaling pathway, planar cell polarity pathway	Biological Process	0.0459078		GO:0006942	regulation of striated muscle contraction	Biological Process	0.00435789		GO:0050731	positive regulation of peptidyl-tyrosine phosphorylation	Biological Process	0.0378686							GO:0050953	sensory perception of light stimulus	Biological Process	0.00202621		GO:0009139	pyrimidine nucleoside diphosphate biosynthetic process	Biological Process	0.0430496		GO:0061135	endopeptidase regulator activity	Molecular Function	0.00422365		GO:0010037	response to carbon dioxide	Biological Process	0.0437054
GO:0002009	morphogenesis of an epithelium	Biological Process	0.0460591		GO:0015908	fatty acid transport	Biological Process	0.00445876		GO:0071219	cellular response to molecule of bacterial origin	Biological Process	0.0378686							GO:0009954	proximal/distal pattern formation	Biological Process	0.00215408		GO:0009189	deoxyribonucleoside diphosphate biosynthetic process	Biological Process	0.0430496		GO:0017076	purine nucleotide binding	Molecular Function	0.00425795		GO:0010155	regulation of proton transport	Biological Process	0.0437054
GO:0014033	neural crest cell differentiation	Biological Process	0.0463941		GO:0006721	terpenoid metabolic process	Biological Process	0.00450301		GO:0071222	cellular response to lipopolysaccharide	Biological Process	0.0378686							GO:0036296	response to increased oxygen levels	Biological Process	0.00215408		GO:0010512	negative regulation of phosphatidylinositol biosynthetic process	Biological Process	0.0430496		GO:0002020	protease binding	Molecular Function	0.00457338		GO:0014050	negative regulation of glutamate secretion	Biological Process	0.0437054
GO:0008584	male gonad development	Biological Process	0.0475233		GO:0030334	regulation of cell migration	Biological Process	0.00473342		GO:0090169	regulation of spindle assembly	Biological Process	0.0378686							GO:0043266	regulation of potassium ion transport	Biological Process	0.00215408		GO:0010578	regulation of adenylate cyclase activity involved in G-protein coupled receptor signaling pathway	Biological Process	0.0430496		GO:0032555	purine ribonucleotide binding	Molecular Function	0.0050079		GO:0015669	gas transport	Biological Process	0.0437054
GO:0046546	development of primary male sexual characteristics	Biological Process	0.0475233		GO:0003012	muscle system process	Biological Process	0.00473932		GO:0045927	positive regulation of growth	Biological Process	0.0378912							GO:0048679	regulation of axon regeneration	Biological Process	0.00215408		GO:0010700	negative regulation of norepinephrine secretion	Biological Process	0.0430496		GO:0003950	NAD+ ADP-ribosyltransferase activity	Molecular Function	0.00528306		GO:0034607	turning behavior involved in mating	Biological Process	0.0437054
GO:0009267	cellular response to starvation	Biological Process	0.0486807		GO:0002790	peptide secretion	Biological Process	0.0049534		GO:0002764	immune response-regulating signaling pathway	Biological Process	0.0380117							GO:0051937	catecholamine transport	Biological Process	0.00215408		GO:0014060	regulation of epinephrine secretion	Biological Process	0.0430496		GO:0044389	ubiquitin-like protein ligase binding	Molecular Function	0.00528368		GO:0035178	turning behavior	Biological Process	0.0437054
GO:0002011	morphogenesis of an epithelial sheet	Biological Process	0.0493456		GO:0019336	phenol-containing compound catabolic process	Biological Process	0.00501224		GO:0001101	response to acid chemical	Biological Process	0.0380783							GO:0070570	regulation of neuron projection regeneration	Biological Process	0.00215408		GO:0014062	regulation of serotonin secretion	Biological Process	0.0430496		GO:0001221	transcription cofactor binding	Molecular Function	0.00535148		GO:0035288	anterior head segmentation	Biological Process	0.0437054
GO:0003333	amino acid transmembrane transport	Biological Process	0.0493456		GO:0030002	cellular anion homeostasis	Biological Process	0.00501224		GO:0048870	cell motility	Biological Process	0.038082							GO:0061351	neural precursor cell proliferation	Biological Process	0.00216529		GO:0016998	cell wall macromolecule catabolic process	Biological Process	0.0430496		GO:0005003	ephrin receptor activity	Molecular Function	0.00535148		GO:0042321	negative regulation of circadian sleep/wake cycle, sleep	Biological Process	0.0437054
GO:0010463	mesenchymal cell proliferation	Biological Process	0.0493456		GO:0030320	cellular monovalent inorganic anion homeostasis	Biological Process	0.00501224		GO:0000272	polysaccharide catabolic process	Biological Process	0.0382196							GO:0048839	inner ear development	Biological Process	0.00217871		GO:0019372	lipoxygenase pathway	Biological Process	0.0430496		GO:0008187	poly-pyrimidine tract binding	Molecular Function	0.00535148		GO:0042634	regulation of hair cycle	Biological Process	0.0437054
GO:0032233	positive regulation of actin filament bundle assembly	Biological Process	0.0493456		GO:0033687	osteoblast proliferation	Biological Process	0.00501224		GO:0002698	negative regulation of immune effector process	Biological Process	0.0382196							GO:0007405	neuroblast proliferation	Biological Process	0.00218267		GO:0030241	skeletal muscle myosin thick filament assembly	Biological Process	0.0430496		GO:0008271	secondary active sulfate transmembrane transporter activity	Molecular Function	0.00535148		GO:0042748	circadian sleep/wake cycle, non-REM sleep	Biological Process	0.0437054
GO:0042558	pteridine-containing compound metabolic process	Biological Process	0.0493456		GO:0043031	negative regulation of macrophage activation	Biological Process	0.00501224		GO:0007044	cell-substrate junction assembly	Biological Process	0.0382196							GO:1903530	regulation of secretion by cell	Biological Process	0.00224707		GO:0031036	myosin II filament assembly	Biological Process	0.0430496		GO:0015116	sulfate transmembrane transporter activity	Molecular Function	0.00535148		GO:0042982	amyloid precursor protein metabolic process	Biological Process	0.0437054
					GO:0071711	basement membrane organization	Biological Process	0.00501224		GO:0032008	positive regulation of TOR signaling	Biological Process	0.0382196							GO:0007166	cell surface receptor signaling pathway	Biological Process	0.00227608		GO:0032462	regulation of protein homooligomerization	Biological Process	0.0430496		GO:0015385	sodium:proton antiporter activity	Molecular Function	0.00535148		GO:0043576	regulation of respiratory gaseous exchange	Biological Process	0.0437054
					GO:0009582	detection of abiotic stimulus	Biological Process	0.00516586		GO:0002221	pattern recognition receptor signaling pathway	Biological Process	0.0385192							GO:0048729	tissue morphogenesis	Biological Process	0.00227995		GO:0032463	negative regulation of protein homooligomerization	Biological Process	0.0430496		GO:0019531	oxalate transmembrane transporter activity	Molecular Function	0.00535148		GO:0045950	negative regulation of mitotic recombination	Biological Process	0.0437054
					GO:0007270	neuron-neuron synaptic transmission	Biological Process	0.00517279		GO:0032006	regulation of TOR signaling	Biological Process	0.0385192							GO:0060322	head development	Biological Process	0.00236006		GO:0033005	positive regulation of mast cell activation	Biological Process	0.0430496		GO:0019798	procollagen-proline dioxygenase activity	Molecular Function	0.00535148		GO:0046333	octopamine metabolic process	Biological Process	0.0437054
					GO:0050880	regulation of blood vessel size	Biological Process	0.00517279		GO:0007049	cell cycle	Biological Process	0.0389992							GO:0035315	hair cell differentiation	Biological Process	0.00236976		GO:0033008	positive regulation of mast cell activation involved in immune response	Biological Process	0.0430496		GO:0070064	proline-rich region binding	Molecular Function	0.00535148		GO:0046348	amino sugar catabolic process	Biological Process	0.0437054
					GO:0048762	mesenchymal cell differentiation	Biological Process	0.00526087		GO:0007062	sister chromatid cohesion	Biological Process	0.0393967							GO:0008345	larval locomotory behavior	Biological Process	0.00254478		GO:0033604	negative regulation of catecholamine secretion	Biological Process	0.0430496		GO:0019903	protein phosphatase binding	Molecular Function	0.0055688		GO:0071450	cellular response to oxygen radical	Biological Process	0.0437054
					GO:0031960	response to corticosteroid	Biological Process	0.00533278		GO:0090101	negative regulation of transmembrane receptor protein serine/threonine kinase signaling pathway	Biological Process	0.0393967							GO:0014046	dopamine secretion	Biological Process	0.00254478		GO:0035141	medial fin morphogenesis	Biological Process	0.0430496		GO:0005310	dicarboxylic acid transmembrane transporter activity	Molecular Function	0.0056535		GO:0071451	cellular response to superoxide	Biological Process	0.0437054
					GO:0033627	cell adhesion mediated by integrin	Biological Process	0.00540743		GO:0048522	positive regulation of cellular process	Biological Process	0.0410997							GO:0014059	regulation of dopamine secretion	Biological Process	0.00254478		GO:0035271	ring gland development	Biological Process	0.0430496		GO:0016814	hydrolase activity, acting on carbon-nitrogen (but not peptide) bonds, in cyclic amidines	Molecular Function	0.0056535		GO:0048565	digestive tract development	Biological Process	0.0458337
					GO:0060326	cell chemotaxis	Biological Process	0.00540743		GO:0051674	localization of cell	Biological Process	0.0412387							GO:0021954	central nervous system neuron development	Biological Process	0.00254478		GO:0042338	cuticle development involved in collagen and cuticulin-based cuticle molting cycle	Biological Process	0.0430496		GO:0042277	peptide binding	Molecular Function	0.00583092		GO:0000018	regulation of DNA recombination	Biological Process	0.0464392
					GO:2000145	regulation of cell motility	Biological Process	0.00586121		GO:0006986	response to unfolded protein	Biological Process	0.0416475							GO:0001503	ossification	Biological Process	0.00262089		GO:0042664	negative regulation of endodermal cell fate specification	Biological Process	0.0430496		GO:0032553	ribonucleotide binding	Molecular Function	0.00592005		GO:0000375	RNA splicing, via transesterification reactions	Biological Process	0.0470557
					GO:0051955	regulation of amino acid transport	Biological Process	0.00595504		GO:0042158	lipoprotein biosynthetic process	Biological Process	0.0416475							GO:0007602	phototransduction	Biological Process	0.00266976		GO:0042759	long-chain fatty acid biosynthetic process	Biological Process	0.0430496		GO:0004198	calcium-dependent cysteine-type endopeptidase activity	Molecular Function	0.00611595		GO:0006839	mitochondrial transport	Biological Process	0.0475433
					GO:0007189	adenylate cyclase-activating G-protein coupled receptor signaling pathway	Biological Process	0.00606022		GO:0010769	regulation of cell morphogenesis involved in differentiation	Biological Process	0.0423426							GO:1901653	cellular response to peptide	Biological Process	0.00278169		GO:0042776	mitochondrial ATP synthesis coupled proton transport	Biological Process	0.0430496		GO:0045182	translation regulator activity	Molecular Function	0.00611595		GO:0007044	cell-substrate junction assembly	Biological Process	0.0477268
					GO:0034333	adherens junction assembly	Biological Process	0.00606022		GO:0008277	regulation of G-protein coupled receptor protein signaling pathway	Biological Process	0.0429485							GO:0002027	regulation of heart rate	Biological Process	0.00286915		GO:0042997	negative regulation of Golgi to plasma membrane protein transport	Biological Process	0.0430496		GO:0003917	DNA topoisomerase type I activity	Molecular Function	0.00627592		GO:0051261	protein depolymerization	Biological Process	0.0477268
					GO:0055081	anion homeostasis	Biological Process	0.00606022		GO:0008630	intrinsic apoptotic signaling pathway in response to DNA damage	Biological Process	0.0429485							GO:0007606	sensory perception of chemical stimulus	Biological Process	0.00286915		GO:0045468	regulation of R8 cell spacing in compound eye	Biological Process	0.0430496		GO:0004736	pyruvate carboxylase activity	Molecular Function	0.00627592		GO:0007610	behavior	Biological Process	0.0484448
					GO:0006812	cation transport	Biological Process	0.00606883		GO:0042632	cholesterol homeostasis	Biological Process	0.0429485							GO:0042472	inner ear morphogenesis	Biological Process	0.00286915		GO:0046338	phosphatidylethanolamine catabolic process	Biological Process	0.0430496		GO:0004844	uracil DNA N-glycosylase activity	Molecular Function	0.00627592		GO:0048666	neuron development	Biological Process	0.0486498
					GO:0001508	action potential	Biological Process	0.00621708		GO:0055092	sterol homeostasis	Biological Process	0.0429485							GO:0071804	cellular potassium ion transport	Biological Process	0.00286915		GO:0048241	epinephrine transport	Biological Process	0.0430496		GO:0005007	fibroblast growth factor-activated receptor activity	Molecular Function	0.00627592		GO:0006901	vesicle coating	Biological Process	0.0491735
					GO:0050795	regulation of behavior	Biological Process	0.00630516		GO:0009056	catabolic process	Biological Process	0.043573							GO:0071805	potassium ion transmembrane transport	Biological Process	0.00286915		GO:0048242	epinephrine secretion	Biological Process	0.0430496		GO:0017113	dihydropyrimidine dehydrogenase (NADP+) activity	Molecular Function	0.00627592		GO:0007585	respiratory gaseous exchange	Biological Process	0.0491735
					GO:0010812	negative regulation of cell-substrate adhesion	Biological Process	0.00637132		GO:0006457	protein folding	Biological Process	0.0441441							GO:0009888	tissue development	Biological Process	0.00295072		GO:0051694	pointed-end actin filament capping	Biological Process	0.0430496		GO:0017128	phospholipid scramblase activity	Molecular Function	0.00627592		GO:0042632	cholesterol homeostasis	Biological Process	0.0491735
					GO:0032891	negative regulation of organic acid transport	Biological Process	0.00637132		GO:0006461	protein complex assembly	Biological Process	0.0442039							GO:0018298	protein-chromophore linkage	Biological Process	0.0030986		GO:0060297	regulation of sarcomere organization	Biological Process	0.0430496		GO:0030371	translation repressor activity	Molecular Function	0.00627592		GO:0045777	positive regulation of blood pressure	Biological Process	0.0491735
					GO:0045143	homologous chromosome segregation	Biological Process	0.00649665		GO:0070271	protein complex biogenesis	Biological Process	0.0442039							GO:0060343	trabecula formation	Biological Process	0.0030986		GO:0060298	positive regulation of sarcomere organization	Biological Process	0.0430496		GO:0097506	deaminated base DNA N-glycosylase activity	Molecular Function	0.00627592		GO:0051969	regulation of transmission of nerve impulse	Biological Process	0.0491735
					GO:0090087	regulation of peptide transport	Biological Process	0.00652932		GO:0007591	molting cycle, chitin-based cuticle	Biological Process	0.0448935							GO:0007270	neuron-neuron synaptic transmission	Biological Process	0.0031269		GO:0070307	lens fiber cell development	Biological Process	0.0430496		GO:0004004	ATP-dependent RNA helicase activity	Molecular Function	0.00664451		GO:0055092	sterol homeostasis	Biological Process	0.0491735
					GO:0071804	cellular potassium ion transport	Biological Process	0.00680619		GO:0010389	regulation of G2/M transition of mitotic cell cycle	Biological Process	0.0449473							GO:0015670	carbon dioxide transport	Biological Process	0.00314788		GO:0070995	NADPH oxidation	Biological Process	0.0430496		GO:0004620	phospholipase activity	Molecular Function	0.00668354		GO:1903792	negative regulation of anion transport	Biological Process	0.0491735
					GO:0071805	potassium ion transmembrane transport	Biological Process	0.00680619		GO:0009893	positive regulation of metabolic process	Biological Process	0.0449826							GO:0019755	one-carbon compound transport	Biological Process	0.00314788		GO:0071688	striated muscle myosin thick filament assembly	Biological Process	0.0430496		GO:0017124	SH3 domain binding	Molecular Function	0.0068724		GO:0001306	age-dependent response to oxidative stress	Biological Process	0.0496106
					GO:1902652	secondary alcohol metabolic process	Biological Process	0.00680619		GO:0034976	response to endoplasmic reticulum stress	Biological Process	0.0451603							GO:0021826	substrate-independent telencephalic tangential migration	Biological Process	0.00314788		GO:0090005	negative regulation of establishment of protein localization to plasma membrane	Biological Process	0.0430496		GO:0048018	receptor agonist activity	Molecular Function	0.0068724		GO:0003065	positive regulation of heart rate by epinephrine	Biological Process	0.0496106
					GO:0044763	single-organism cellular process	Biological Process	0.00692273		GO:0044802	single-organism membrane organization	Biological Process	0.0452372							GO:0021830	interneuron migration from the subpallium to the cortex	Biological Process	0.00314788		GO:1900619	acetate ester metabolic process	Biological Process	0.0430496		GO:0016849	phosphorus-oxygen lyase activity	Molecular Function	0.00810222		GO:0003331	positive regulation of extracellular matrix constituent secretion	Biological Process	0.0496106
					GO:0043266	regulation of potassium ion transport	Biological Process	0.00708632		GO:0051960	regulation of nervous system development	Biological Process	0.0452372							GO:0021843	substrate-independent telencephalic tangential interneuron migration	Biological Process	0.00314788		GO:1900620	acetate ester biosynthetic process	Biological Process	0.0430496		GO:0045502	dynein binding	Molecular Function	0.00810222		GO:0006039	cell wall chitin catabolic process	Biological Process	0.0496106
					GO:0006941	striated muscle contraction	Biological Process	0.00744914		GO:0018108	peptidyl-tyrosine phosphorylation	Biological Process	0.0453326							GO:0021853	cerebral cortex GABAergic interneuron migration	Biological Process	0.00314788		GO:1902235	regulation of endoplasmic reticulum stress-induced intrinsic apoptotic signaling pathway	Biological Process	0.0430496		GO:1902936	phosphatidylinositol bisphosphate binding	Molecular Function	0.00810222		GO:0006253	dCTP catabolic process	Biological Process	0.0496106
					GO:0030336	negative regulation of cell migration	Biological Process	0.0075061		GO:0018212	peptidyl-tyrosine modification	Biological Process	0.0453326							GO:0021894	cerebral cortex GABAergic interneuron development	Biological Process	0.00314788		GO:1902633	1-phosphatidyl-1D-myo-inositol 4,5-bisphosphate metabolic process	Biological Process	0.0430496		GO:0032550	purine ribonucleoside binding	Molecular Function	0.00842385		GO:0006274	DNA replication termination	Biological Process	0.0496106
					GO:0015909	long-chain fatty acid transport	Biological Process	0.00751728		GO:0030198	extracellular matrix organization	Biological Process	0.0455353							GO:0032847	regulation of cellular pH reduction	Biological Process	0.00314788		GO:1902635	1-phosphatidyl-1D-myo-inositol 4,5-bisphosphate biosynthetic process	Biological Process	0.0430496		GO:0031418	L-ascorbic acid binding	Molecular Function	0.00867293		GO:0006425	glutaminyl-tRNA aminoacylation	Biological Process	0.0496106
					GO:0007162	negative regulation of cell adhesion	Biological Process	0.00758099		GO:0010976	positive regulation of neuron projection development	Biological Process	0.0455866							GO:0032849	positive regulation of cellular pH reduction	Biological Process	0.00314788		GO:1902646	regulation of 1-phosphatidyl-1D-myo-inositol 4,5-bisphosphate biosynthetic process	Biological Process	0.0430496		GO:0030374	ligand-dependent nuclear receptor transcription coactivator activity	Molecular Function	0.00895118		GO:0006681	galactosylceramide metabolic process	Biological Process	0.0496106
					GO:0050789	regulation of biological process	Biological Process	0.00771928		GO:0017038	protein import	Biological Process	0.0455961							GO:0035442	dipeptide transmembrane transport	Biological Process	0.00314788		GO:1902647	negative regulation of 1-phosphatidyl-1D-myo-inositol 4,5-bisphosphate biosynthetic process	Biological Process	0.0430496		GO:0031490	chromatin DNA binding	Molecular Function	0.00895118		GO:0006682	galactosylceramide biosynthetic process	Biological Process	0.0496106
					GO:0000186	activation of MAPKK activity	Biological Process	0.00791384		GO:0070972	protein localization to endoplasmic reticulum	Biological Process	0.0458482							GO:0042938	dipeptide transport	Biological Process	0.00314788		GO:1903225	negative regulation of endodermal cell differentiation	Biological Process	0.0430496		GO:0035064	methylated histone binding	Molecular Function	0.00895118		GO:0006688	glycosphingolipid biosynthetic process	Biological Process	0.0496106
					GO:0043268	positive regulation of potassium ion transport	Biological Process	0.00796752		GO:0098781	ncRNA transcription	Biological Process	0.0458482							GO:0050966	detection of mechanical stimulus involved in sensory perception of pain	Biological Process	0.00314788		GO:2000542	negative regulation of gastrulation	Biological Process	0.0430496		GO:0005487	nucleocytoplasmic transporter activity	Molecular Function	0.00945911		GO:0007531	mating type determination	Biological Process	0.0496106
					GO:0006935	chemotaxis	Biological Process	0.00803329		GO:0007411	axon guidance	Biological Process	0.0469462							GO:0071244	cellular response to carbon dioxide	Biological Process	0.00314788		GO:0019827	stem cell population maintenance	Biological Process	0.04557		GO:0016878	acid-thiol ligase activity	Molecular Function	0.00945911		GO:0007533	mating type switching	Biological Process	0.0496106
					GO:0002690	positive regulation of leukocyte chemotaxis	Biological Process	0.00819587		GO:0051336	regulation of hydrolase activity	Biological Process	0.0471379							GO:0090088	regulation of oligopeptide transport	Biological Process	0.00314788		GO:0006636	unsaturated fatty acid biosynthetic process	Biological Process	0.0462665		GO:0070628	proteasome binding	Molecular Function	0.00945911		GO:0007571	age-dependent general metabolic decline	Biological Process	0.0496106
					GO:0002886	regulation of myeloid leukocyte mediated immunity	Biological Process	0.00819587		GO:0044699	single-organism process	Biological Process	0.0473037							GO:0090089	regulation of dipeptide transport	Biological Process	0.00314788		GO:0010464	regulation of mesenchymal cell proliferation	Biological Process	0.0462665		GO:0001883	purine nucleoside binding	Molecular Function	0.00962633		GO:0009229	thiamine diphosphate biosynthetic process	Biological Process	0.0496106
					GO:0009310	amine catabolic process	Biological Process	0.00819587		GO:0061024	membrane organization	Biological Process	0.0476819							GO:0097104	postsynaptic membrane assembly	Biological Process	0.00314788		GO:0046456	icosanoid biosynthetic process	Biological Process	0.0462665		GO:0005001	transmembrane receptor protein tyrosine phosphatase activity	Molecular Function	0.00969117		GO:0018171	peptidyl-cysteine oxidation	Biological Process	0.0496106
					GO:0042402	cellular biogenic amine catabolic process	Biological Process	0.00819587		GO:0002637	regulation of immunoglobulin production	Biological Process	0.0478253							GO:1901629	regulation of presynaptic membrane organization	Biological Process	0.00314788		GO:1901661	quinone metabolic process	Biological Process	0.0462665		GO:0019104	DNA N-glycosylase activity	Molecular Function	0.00969117		GO:0018323	enzyme active site formation via L-cysteine sulfinic acid	Biological Process	0.0496106
					GO:0060079	excitatory postsynaptic potential	Biological Process	0.00819587		GO:0006589	octopamine biosynthetic process	Biological Process	0.0478253							GO:1901631	positive regulation of presynaptic membrane organization	Biological Process	0.00314788		GO:0044711	single-organism biosynthetic process	Biological Process	0.0470765		GO:0019198	transmembrane receptor protein phosphatase activity	Molecular Function	0.00969117		GO:0019249	lactate biosynthetic process	Biological Process	0.0496106
					GO:0002685	regulation of leukocyte migration	Biological Process	0.00848011		GO:0006895	Golgi to endosome transport	Biological Process	0.0478253							GO:1903911	positive regulation of receptor clustering	Biological Process	0.00314788		GO:0001655	urogenital system development	Biological Process	0.0478589		GO:0035254	glutamate receptor binding	Molecular Function	0.00969117		GO:0019375	galactolipid biosynthetic process	Biological Process	0.0496106
					GO:2000146	negative regulation of cell motility	Biological Process	0.00859283		GO:0006956	complement activation	Biological Process	0.0478253							GO:1904385	cellular response to angiotensin	Biological Process	0.00314788		GO:0098727	maintenance of cell number	Biological Process	0.0478651		GO:0046875	ephrin receptor binding	Molecular Function	0.00969117		GO:0019417	sulfur oxidation	Biological Process	0.0496106
					GO:0046578	regulation of Ras protein signal transduction	Biological Process	0.00864956		GO:0009435	NAD biosynthetic process	Biological Process	0.0478253							GO:1904393	regulation of skeletal muscle acetylcholine-gated channel clustering	Biological Process	0.00314788		GO:0007472	wing disc morphogenesis	Biological Process	0.0479386		GO:0005178	integrin binding	Molecular Function	0.00993507		GO:0019878	lysine biosynthetic process via aminoadipic acid	Biological Process	0.0496106
					GO:0003085	negative regulation of systemic arterial blood pressure	Biological Process	0.0087724		GO:0010269	response to selenium ion	Biological Process	0.0478253							GO:1904395	positive regulation of skeletal muscle acetylcholine-gated channel clustering	Biological Process	0.00314788							GO:0004714	transmembrane receptor protein tyrosine kinase activity	Molecular Function	0.0100353		GO:0019988	charged-tRNA amino acid modification	Biological Process	0.0496106
					GO:0031290	retinal ganglion cell axon guidance	Biological Process	0.0087724		GO:0010744	positive regulation of macrophage derived foam cell differentiation	Biological Process	0.0478253							GO:1904936	interneuron migration	Biological Process	0.00314788							GO:0008017	microtubule binding	Molecular Function	0.0100388		GO:0022413	reproductive process in single-celled organism	Biological Process	0.0496106
					GO:1903792	negative regulation of anion transport	Biological Process	0.0087724		GO:0010878	cholesterol storage	Biological Process	0.0478253							GO:1990776	response to angiotensin	Biological Process	0.00314788							GO:0016715	oxidoreductase activity, acting on paired donors, with incorporation or reduction of molecular oxygen, reduced ascorbate as one donor, and incorporation of one atom of oxygen	Molecular Function	0.0113211		GO:0030034	microvillar actin bundle assembly	Biological Process	0.0496106
					GO:0001764	neuron migration	Biological Process	0.00885206		GO:0010885	regulation of cholesterol storage	Biological Process	0.0478253							GO:2000878	positive regulation of oligopeptide transport	Biological Process	0.00314788							GO:0046920	alpha-(1->3)-fucosyltransferase activity	Molecular Function	0.0113211		GO:0031413	regulation of buoyancy	Biological Process	0.0496106
					GO:0010977	negative regulation of neuron projection development	Biological Process	0.00901109		GO:0019336	phenol-containing compound catabolic process	Biological Process	0.0478253							GO:2000880	positive regulation of dipeptide transport	Biological Process	0.00314788							GO:0019902	phosphatase binding	Molecular Function	0.0118062		GO:0031494	regulation of mating type switching	Biological Process	0.0496106
					GO:0007167	enzyme linked receptor protein signaling pathway	Biological Process	0.00925205		GO:0019614	catechol-containing compound catabolic process	Biological Process	0.0478253							GO:2001148	regulation of dipeptide transmembrane transport	Biological Process	0.00314788							GO:0046906	tetrapyrrole binding	Molecular Function	0.0118284		GO:0031505	fungal-type cell wall organization	Biological Process	0.0496106
					GO:0046847	filopodium assembly	Biological Process	0.00933135		GO:0034694	response to prostaglandin	Biological Process	0.0478253							GO:2001150	positive regulation of dipeptide transmembrane transport	Biological Process	0.00314788							GO:0009975	cyclase activity	Molecular Function	0.0120672		GO:0031665	negative regulation of lipopolysaccharide-mediated signaling pathway	Biological Process	0.0496106
					GO:0060349	bone morphogenesis	Biological Process	0.00933216		GO:0035872	nucleotide-binding domain, leucine rich repeat containing receptor signaling pathway	Biological Process	0.0478253							GO:2001225	regulation of chloride transport	Biological Process	0.00314788							GO:0052742	phosphatidylinositol kinase activity	Molecular Function	0.0128918		GO:0032505	reproduction of a single-celled organism	Biological Process	0.0496106
					GO:1903054	negative regulation of extracellular matrix organization	Biological Process	0.00933216		GO:0042420	dopamine catabolic process	Biological Process	0.0478253							GO:0090257	regulation of muscle system process	Biological Process	0.00319268							GO:0035639	purine ribonucleoside triphosphate binding	Molecular Function	0.0135159		GO:0032534	regulation of microvillus assembly	Biological Process	0.0496106
					GO:0060541	respiratory system development	Biological Process	0.00935262		GO:0042424	catecholamine catabolic process	Biological Process	0.0478253							GO:0031103	axon regeneration	Biological Process	0.00324394							GO:0003993	acid phosphatase activity	Molecular Function	0.0138732		GO:0032928	regulation of superoxide anion generation	Biological Process	0.0496106
					GO:0098609	cell-cell adhesion	Biological Process	0.00969692		GO:0045778	positive regulation of ossification	Biological Process	0.0478253							GO:0032228	regulation of synaptic transmission, GABAergic	Biological Process	0.00327272							GO:0031210	phosphatidylcholine binding	Molecular Function	0.0138732		GO:0032930	positive regulation of superoxide anion generation	Biological Process	0.0496106
					GO:0001823	mesonephros development	Biological Process	0.00994938		GO:0046333	octopamine metabolic process	Biological Process	0.0478253							GO:0015872	dopamine transport	Biological Process	0.0032965							GO:0031624	ubiquitin conjugating enzyme binding	Molecular Function	0.0138732		GO:0033594	response to hydroxyisoflavone	Biological Process	0.0496106
					GO:0050794	regulation of cellular process	Biological Process	0.0100751		GO:0071108	protein K48-linked deubiquitination	Biological Process	0.0478253							GO:0030031	cell projection assembly	Biological Process	0.00336559							GO:0032452	histone demethylase activity	Molecular Function	0.0138732		GO:0033595	response to genistein	Biological Process	0.0496106
					GO:0001573	ganglioside metabolic process	Biological Process	0.0103679		GO:1904019	epithelial cell apoptotic process	Biological Process	0.0478253							GO:0032101	regulation of response to external stimulus	Biological Process	0.00336559							GO:0043531	ADP binding	Molecular Function	0.0138732		GO:0034218	ascospore wall chitin metabolic process	Biological Process	0.0496106
					GO:0002076	osteoblast development	Biological Process	0.0103679		GO:0007283	spermatogenesis	Biological Process	0.0479991							GO:0022400	regulation of rhodopsin mediated signaling pathway	Biological Process	0.0033866							GO:0016757	transferase activity, transferring glycosyl groups	Molecular Function	0.0140315		GO:0034232	ascospore wall chitin catabolic process	Biological Process	0.0496106
					GO:0006689	ganglioside catabolic process	Biological Process	0.0103679		GO:0040001	establishment of mitotic spindle localization	Biological Process	0.0481979							GO:0048665	neuron fate specification	Biological Process	0.0033866							GO:0001161	intronic transcription regulatory region sequence-specific DNA binding	Molecular Function	0.0142891		GO:0034609	spicule insertion	Biological Process	0.0496106
					GO:0006968	cellular defense response	Biological Process	0.0103679		GO:0050776	regulation of immune response	Biological Process	0.0486411							GO:0043271	negative regulation of ion transport	Biological Process	0.00367961							GO:0004467	long-chain fatty acid-CoA ligase activity	Molecular Function	0.0142891		GO:0035552	oxidative single-stranded DNA demethylation	Biological Process	0.0496106
					GO:0009713	catechol-containing compound biosynthetic process	Biological Process	0.0103679		GO:0044257	cellular protein catabolic process	Biological Process	0.0487231							GO:0050880	regulation of blood vessel size	Biological Process	0.00367961							GO:0005068	transmembrane receptor protein tyrosine kinase adaptor activity	Molecular Function	0.0142891		GO:0036480	neuron intrinsic apoptotic signaling pathway in response to oxidative stress	Biological Process	0.0496106
					GO:0030850	prostate gland development	Biological Process	0.0103679		GO:0003281	ventricular septum development	Biological Process	0.0491279							GO:0007610	behavior	Biological Process	0.00377425							GO:0005248	voltage-gated sodium channel activity	Molecular Function	0.0142891		GO:0042262	DNA protection	Biological Process	0.0496106
					GO:0032637	interleukin-8 production	Biological Process	0.0103679		GO:0009713	catechol-containing compound biosynthetic process	Biological Process	0.0491279							GO:0006812	cation transport	Biological Process	0.0038012							GO:0008266	poly(U) RNA binding	Molecular Function	0.0142891		GO:0042357	thiamine diphosphate metabolic process	Biological Process	0.0496106
					GO:0032677	regulation of interleukin-8 production	Biological Process	0.0103679		GO:0033002	muscle cell proliferation	Biological Process	0.0491279							GO:0060429	epithelium development	Biological Process	0.00390897							GO:0010314	phosphatidylinositol-5-phosphate binding	Molecular Function	0.0142891		GO:0042426	choline catabolic process	Biological Process	0.0496106
					GO:0032717	negative regulation of interleukin-8 production	Biological Process	0.0103679		GO:0042035	regulation of cytokine biosynthetic process	Biological Process	0.0491279							GO:0050767	regulation of neurogenesis	Biological Process	0.00393655							GO:0010997	anaphase-promoting complex binding	Molecular Function	0.0142891		GO:0043402	glucocorticoid mediated signaling pathway	Biological Process	0.0496106
					GO:0032760	positive regulation of tumor necrosis factor production	Biological Process	0.0103679		GO:0042417	dopamine metabolic process	Biological Process	0.0491279							GO:0050771	negative regulation of axonogenesis	Biological Process	0.00397155							GO:0044213	intronic transcription regulatory region DNA binding	Molecular Function	0.0142891		GO:0044277	cell wall disassembly	Biological Process	0.0496106
					GO:0035767	endothelial cell chemotaxis	Biological Process	0.0103679		GO:0048002	antigen processing and presentation of peptide antigen	Biological Process	0.0491279							GO:0051588	regulation of neurotransmitter transport	Biological Process	0.00397155							GO:0071813	lipoprotein particle binding	Molecular Function	0.0142891		GO:0044829	positive regulation by host of viral genome replication	Biological Process	0.0496106
					GO:0038084	vascular endothelial growth factor signaling pathway	Biological Process	0.0103679		GO:0071825	protein-lipid complex subunit organization	Biological Process	0.0491279							GO:0051932	synaptic transmission, GABAergic	Biological Process	0.00397155							GO:0071814	protein-lipid complex binding	Molecular Function	0.0142891		GO:0046065	dCTP metabolic process	Biological Process	0.0496106
					GO:0042136	neurotransmitter biosynthetic process	Biological Process	0.0103679		GO:0022008	neurogenesis	Biological Process	0.0493887							GO:0042471	ear morphogenesis	Biological Process	0.00398688							GO:0000182	rDNA binding	Molecular Function	0.0143824		GO:0046476	glycosylceramide biosynthetic process	Biological Process	0.0496106
					GO:0042415	norepinephrine metabolic process	Biological Process	0.0103679		GO:0051130	positive regulation of cellular component organization	Biological Process	0.0497164							GO:0098742	cell-cell adhesion via plasma-membrane adhesion molecules	Biological Process	0.00415638							GO:0001002	RNA polymerase III type 1 promoter sequence-specific DNA binding	Molecular Function	0.0143824		GO:0046909	intermembrane transport	Biological Process	0.0496106
					GO:0045668	negative regulation of osteoblast differentiation	Biological Process	0.0103679		GO:0031401	positive regulation of protein modification process	Biological Process	0.0498547							GO:0035640	exploration behavior	Biological Process	0.00419565							GO:0001030	RNA polymerase III type 1 promoter DNA binding	Molecular Function	0.0143824		GO:0046951	ketone body biosynthetic process	Biological Process	0.0496106
					GO:0046479	glycosphingolipid catabolic process	Biological Process	0.0103679												GO:0043113	receptor clustering	Biological Process	0.00419565							GO:0004169	dolichyl-phosphate-mannose-protein mannosyltransferase activity	Molecular Function	0.0143824		GO:0048382	mesendoderm development	Biological Process	0.0496106
					GO:0046514	ceramide catabolic process	Biological Process	0.0103679												GO:0050768	negative regulation of neurogenesis	Biological Process	0.00420765							GO:0004598	peptidylamidoglycolate lyase activity	Molecular Function	0.0143824		GO:0048894	efferent axon development in a lateral line nerve	Biological Process	0.0496106
					GO:0048041	focal adhesion assembly	Biological Process	0.0103679												GO:0002009	morphogenesis of an epithelium	Biological Process	0.00420876							GO:0005025	transforming growth factor beta receptor activity, type I	Molecular Function	0.0143824		GO:0048929	efferent axon development in posterior lateral line nerve	Biological Process	0.0496106
					GO:1903557	positive regulation of tumor necrosis factor superfamily cytokine production	Biological Process	0.0103679												GO:0009416	response to light stimulus	Biological Process	0.00434409							GO:0008273	calcium, potassium:sodium antiporter activity	Molecular Function	0.0143824		GO:0050666	regulation of homocysteine metabolic process	Biological Process	0.0496106
					GO:0042633	hair cycle	Biological Process	0.0104582												GO:0032501	multicellular organismal process	Biological Process	0.00450447							GO:0008331	high voltage-gated calcium channel activity	Molecular Function	0.0143824		GO:0050911	detection of chemical stimulus involved in sensory perception of smell	Biological Process	0.0496106
					GO:0061448	connective tissue development	Biological Process	0.0104586												GO:0048870	cell motility	Biological Process	0.00454064							GO:0016316	phosphatidylinositol-3,4-bisphosphate 4-phosphatase activity	Molecular Function	0.0143824		GO:0051660	establishment of centrosome localization	Biological Process	0.0496106
					GO:0002232	leukocyte chemotaxis involved in inflammatory response	Biological Process	0.0105972												GO:0050803	regulation of synapse structure or activity	Biological Process	0.0045478							GO:0030955	potassium ion binding	Molecular Function	0.0143824		GO:0051918	negative regulation of fibrinolysis	Biological Process	0.0496106
					GO:0002281	macrophage activation involved in immune response	Biological Process	0.0105972												GO:0048663	neuron fate commitment	Biological Process	0.00465622							GO:0031420	alkali metal ion binding	Molecular Function	0.0143824		GO:0060044	negative regulation of cardiac muscle cell proliferation	Biological Process	0.0496106
					GO:0002523	leukocyte migration involved in inflammatory response	Biological Process	0.0105972												GO:0007158	neuron cell-cell adhesion	Biological Process	0.0046771							GO:0031996	thioesterase binding	Molecular Function	0.0143824		GO:0060050	positive regulation of protein glycosylation	Biological Process	0.0496106
					GO:0007225	patched ligand maturation	Biological Process	0.0105972												GO:0021879	forebrain neuron differentiation	Biological Process	0.0046771							GO:0032033	myosin II light chain binding	Molecular Function	0.0143824		GO:0060339	negative regulation of type I interferon-mediated signaling pathway	Biological Process	0.0496106
					GO:0007340	acrosome reaction	Biological Process	0.0105972												GO:0048010	vascular endothelial growth factor receptor signaling pathway	Biological Process	0.0046771							GO:0032038	myosin II heavy chain binding	Molecular Function	0.0143824		GO:0060394	negative regulation of pathway-restricted SMAD protein phosphorylation	Biological Process	0.0496106
					GO:0009595	detection of biotic stimulus	Biological Process	0.0105972												GO:0048692	negative regulation of axon extension involved in regeneration	Biological Process	0.0046771							GO:0034056	estrogen response element binding	Molecular Function	0.0143824		GO:0060591	chondroblast differentiation	Biological Process	0.0496106
					GO:0014012	peripheral nervous system axon regeneration	Biological Process	0.0105972												GO:0051968	positive regulation of synaptic transmission, glutamatergic	Biological Process	0.0046771							GO:0034713	type I transforming growth factor beta receptor binding	Molecular Function	0.0143824		GO:0061332	Malpighian tubule bud morphogenesis	Biological Process	0.0496106
					GO:0015920	lipopolysaccharide transport	Biological Process	0.0105972												GO:0051971	positive regulation of transmission of nerve impulse	Biological Process	0.0046771							GO:0035033	histone deacetylase regulator activity	Molecular Function	0.0143824		GO:0070309	lens fiber cell morphogenesis	Biological Process	0.0496106
					GO:0032490	detection of molecule of bacterial origin	Biological Process	0.0105972												GO:0048678	response to axon injury	Biological Process	0.00468196							GO:0042284	sphingolipid delta-4 desaturase activity	Molecular Function	0.0143824		GO:0070910	cell wall macromolecule catabolic process involved in cell wall disassembly	Biological Process	0.0496106
					GO:0032757	positive regulation of interleukin-8 production	Biological Process	0.0105972												GO:0035690	cellular response to drug	Biological Process	0.00470267							GO:0042392	sphingosine-1-phosphate phosphatase activity	Molecular Function	0.0143824		GO:0071170	site-specific DNA replication termination	Biological Process	0.0496106
					GO:0034145	positive regulation of toll-like receptor 4 signaling pathway	Biological Process	0.0105972												GO:0043010	camera-type eye development	Biological Process	0.00470267							GO:0045159	myosin II binding	Molecular Function	0.0143824		GO:0071171	site-specific DNA replication termination at RTS1 barrier	Biological Process	0.0496106
					GO:0035638	signal maturation	Biological Process	0.0105972												GO:0051674	localization of cell	Biological Process	0.00470773							GO:0046974	histone methyltransferase activity (H3-K9 specific)	Molecular Function	0.0143824		GO:0071295	cellular response to vitamin	Biological Process	0.0496106
					GO:0042535	positive regulation of tumor necrosis factor biosynthetic process	Biological Process	0.0105972												GO:0048513	animal organ development	Biological Process	0.00481029							GO:0051371	muscle alpha-actinin binding	Molecular Function	0.0143824		GO:0071305	cellular response to vitamin D	Biological Process	0.0496106
					GO:0043032	positive regulation of macrophage activation	Biological Process	0.0105972												GO:0001666	response to hypoxia	Biological Process	0.00484805							GO:0070025	carbon monoxide binding	Molecular Function	0.0143824		GO:0071515	genetic imprinting at mating-type locus	Biological Process	0.0496106
					GO:0060447	bud outgrowth involved in lung branching	Biological Process	0.0105972												GO:0008015	blood circulation	Biological Process	0.0049205							GO:0070026	nitric oxide binding	Molecular Function	0.0143824		GO:0071516	establishment of imprinting at mating-type locus	Biological Process	0.0496106
					GO:0060512	prostate gland morphogenesis	Biological Process	0.0105972												GO:0021513	spinal cord dorsal/ventral patterning	Biological Process	0.00519747							GO:0070097	delta-catenin binding	Molecular Function	0.0143824		GO:0071555	cell wall organization	Biological Process	0.0496106
					GO:0060638	mesenchymal-epithelial cell signaling	Biological Process	0.0105972												GO:0021696	cerebellar cortex morphogenesis	Biological Process	0.00519747							GO:0070412	R-SMAD binding	Molecular Function	0.0143824		GO:0071852	fungal-type cell wall organization or biogenesis	Biological Process	0.0496106
					GO:0060739	mesenchymal-epithelial cell signaling involved in prostate gland development	Biological Process	0.0105972												GO:0021884	forebrain neuron development	Biological Process	0.00519747							GO:0070728	leucine binding	Molecular Function	0.0143824		GO:0071853	fungal-type cell wall disassembly	Biological Process	0.0496106
					GO:0060740	prostate gland epithelium morphogenesis	Biological Process	0.0105972												GO:0021895	cerebral cortex neuron differentiation	Biological Process	0.00519747							GO:0080084	5S rDNA binding	Molecular Function	0.0143824		GO:0071854	cell wall macromolecule catabolic process involved in fungal-type cell wall disassembly	Biological Process	0.0496106
					GO:0098581	detection of external biotic stimulus	Biological Process	0.0105972												GO:0048880	sensory system development	Biological Process	0.00519747							GO:0098631	protein binding involved in cell adhesion	Molecular Function	0.0143824		GO:0071951	conversion of methionyl-tRNA to N-formyl-methionyl-tRNA	Biological Process	0.0496106
					GO:1903910	negative regulation of receptor clustering	Biological Process	0.0105972												GO:0048881	mechanosensory lateral line system development	Biological Process	0.00519747							GO:0098632	protein binding involved in cell-cell adhesion	Molecular Function	0.0143824		GO:0071966	fungal-type cell wall polysaccharide metabolic process	Biological Process	0.0496106
					GO:0002793	positive regulation of peptide secretion	Biological Process	0.0106084												GO:0048915	posterior lateral line system development	Biological Process	0.00519747							GO:0022848	acetylcholine-gated cation channel activity	Molecular Function	0.0144444		GO:0072574	hepatocyte proliferation	Biological Process	0.0496106
					GO:0035296	regulation of tube diameter	Biological Process	0.01082												GO:0048925	lateral line system development	Biological Process	0.00519747							GO:0005539	glycosaminoglycan binding	Molecular Function	0.0149951		GO:0072575	epithelial cell proliferation involved in liver morphogenesis	Biological Process	0.0496106
					GO:0019932	second-messenger-mediated signaling	Biological Process	0.0111492												GO:0032414	positive regulation of ion transmembrane transporter activity	Biological Process	0.005257							GO:0005251	delayed rectifier potassium channel activity	Molecular Function	0.0152346		GO:0080058	protein deglutathionylation	Biological Process	0.0496106
					GO:0000165	MAPK cascade	Biological Process	0.0116484												GO:0001738	morphogenesis of a polarized epithelium	Biological Process	0.00525784							GO:0005254	chloride channel activity	Molecular Function	0.0152346		GO:0080184	response to phenylpropanoid	Biological Process	0.0496106
					GO:0003401	axis elongation	Biological Process	0.0117895												GO:0009612	response to mechanical stimulus	Biological Process	0.00533485							GO:0042054	histone methyltransferase activity	Molecular Function	0.0152346		GO:0090091	positive regulation of extracellular matrix disassembly	Biological Process	0.0496106
					GO:0050921	positive regulation of chemotaxis	Biological Process	0.0117895												GO:0072089	stem cell proliferation	Biological Process	0.00533485							GO:1901682	sulfur compound transmembrane transporter activity	Molecular Function	0.0152346		GO:0090166	Golgi disassembly	Biological Process	0.0496106
					GO:0007169	transmembrane receptor protein tyrosine kinase signaling pathway	Biological Process	0.0122639												GO:0003018	vascular process in circulatory system	Biological Process	0.00548968							GO:0005547	phosphatidylinositol-3,4,5-trisphosphate binding	Molecular Function	0.0152894		GO:0090322	regulation of superoxide metabolic process	Biological Process	0.0496106
					GO:0043406	positive regulation of MAP kinase activity	Biological Process	0.0124434												GO:0045595	regulation of cell differentiation	Biological Process	0.00562399							GO:0046915	transition metal ion transmembrane transporter activity	Molecular Function	0.0152894		GO:0097064	ncRNA export from nucleus	Biological Process	0.0496106
					GO:0007127	meiosis I	Biological Process	0.0127757												GO:0051960	regulation of nervous system development	Biological Process	0.00569259							GO:0004712	protein serine/threonine/tyrosine kinase activity	Molecular Function	0.0158029		GO:0099527	postsynapse to nucleus signaling pathway	Biological Process	0.0496106
					GO:0034329	cell junction assembly	Biological Process	0.0129338												GO:0007623	circadian rhythm	Biological Process	0.00585947							GO:0016799	hydrolase activity, hydrolyzing N-glycosyl compounds	Molecular Function	0.0158029		GO:1900409	positive regulation of cellular response to oxidative stress	Biological Process	0.0496106
					GO:0032775	DNA methylation on adenine	Biological Process	0.0132671												GO:0031102	neuron projection regeneration	Biological Process	0.00588709							GO:0017046	peptide hormone binding	Molecular Function	0.0158029		GO:1900753	doxorubicin transport	Biological Process	0.0496106
					GO:0036158	outer dynein arm assembly	Biological Process	0.0132671												GO:0008016	regulation of heart contraction	Biological Process	0.00622315							GO:0019825	oxygen binding	Molecular Function	0.0158029		GO:1901401	regulation of tetrapyrrole metabolic process	Biological Process	0.0496106
					GO:0046466	membrane lipid catabolic process	Biological Process	0.0132671												GO:0016056	rhodopsin mediated signaling pathway	Biological Process	0.0062612							GO:0035612	AP-2 adaptor complex binding	Molecular Function	0.0158029		GO:1901423	response to benzene	Biological Process	0.0496106
					GO:0040013	negative regulation of locomotion	Biological Process	0.0134803												GO:0048688	negative regulation of sprouting of injured axon	Biological Process	0.0062612							GO:0052745	inositol phosphate phosphatase activity	Molecular Function	0.0158029		GO:1901656	glycoside transport	Biological Process	0.0496106
					GO:0001977	renal system process involved in regulation of blood volume	Biological Process	0.0136904												GO:0051291	protein heterooligomerization	Biological Process	0.0062612							GO:0001078	transcriptional repressor activity, RNA polymerase II core promoter proximal region sequence-specific binding	Molecular Function	0.0162305		GO:1902177	positive regulation of oxidative stress-induced intrinsic apoptotic signaling pathway	Biological Process	0.0496106
					GO:0002087	regulation of respiratory gaseous exchange by neurological system process	Biological Process	0.0136904												GO:0060581	cell fate commitment involved in pattern specification	Biological Process	0.0062612							GO:0016788	hydrolase activity, acting on ester bonds	Molecular Function	0.0162394		GO:1902294	cell cycle DNA replication termination	Biological Process	0.0496106
					GO:0002674	negative regulation of acute inflammatory response	Biological Process	0.0136904												GO:0016049	cell growth	Biological Process	0.00640169							GO:0030170	pyridoxal phosphate binding	Molecular Function	0.0179426		GO:1902317	nuclear DNA replication termination	Biological Process	0.0496106
					GO:0002688	regulation of leukocyte chemotaxis	Biological Process	0.0136904												GO:0036293	response to decreased oxygen levels	Biological Process	0.00642385							GO:0015631	tubulin binding	Molecular Function	0.0181156		GO:1902953	positive regulation of ER to Golgi vesicle-mediated transport	Biological Process	0.0496106
					GO:0003093	regulation of glomerular filtration	Biological Process	0.0136904												GO:0030537	larval behavior	Biological Process	0.00649505							GO:0051087	chaperone binding	Molecular Function	0.0181653		GO:1902969	mitotic DNA replication	Biological Process	0.0496106
					GO:0003094	glomerular filtration	Biological Process	0.0136904												GO:0071375	cellular response to peptide hormone stimulus	Biological Process	0.00657287							GO:0020037	heme binding	Molecular Function	0.0185751		GO:1902979	mitotic DNA replication termination	Biological Process	0.0496106
					GO:0009593	detection of chemical stimulus	Biological Process	0.0136904												GO:0003013	circulatory system process	Biological Process	0.00666547							GO:0005253	anion channel activity	Molecular Function	0.0193323		GO:1903209	positive regulation of oxidative stress-induced cell death	Biological Process	0.0496106
					GO:0030279	negative regulation of ossification	Biological Process	0.0136904												GO:0050808	synapse organization	Biological Process	0.00691682							GO:0015299	solute:proton antiporter activity	Molecular Function	0.0194855		GO:1903223	positive regulation of oxidative stress-induced neuron death	Biological Process	0.0496106
					GO:0032229	negative regulation of synaptic transmission, GABAergic	Biological Process	0.0136904												GO:0019722	calcium-mediated signaling	Biological Process	0.00702866							GO:0044390	ubiquitin-like protein conjugating enzyme binding	Molecular Function	0.0194855		GO:1903376	regulation of oxidative stress-induced neuron intrinsic apoptotic signaling pathway	Biological Process	0.0496106
					GO:0032242	regulation of nucleoside transport	Biological Process	0.0136904												GO:0003012	muscle system process	Biological Process	0.00703001							GO:0051959	dynein light intermediate chain binding	Molecular Function	0.0194855		GO:1903378	positive regulation of oxidative stress-induced neuron intrinsic apoptotic signaling pathway	Biological Process	0.0496106
					GO:0032244	positive regulation of nucleoside transport	Biological Process	0.0136904												GO:0032502	developmental process	Biological Process	0.00725381							GO:0004383	guanylate cyclase activity	Molecular Function	0.0195847		GO:1903445	protein transport from ciliary membrane to plasma membrane	Biological Process	0.0496106
					GO:0032898	neurotrophin production	Biological Process	0.0136904												GO:0018108	peptidyl-tyrosine phosphorylation	Biological Process	0.00727868							GO:0004497	monooxygenase activity	Molecular Function	0.0197403		GO:1904058	positive regulation of sensory perception of pain	Biological Process	0.0496106
					GO:0032899	regulation of neurotrophin production	Biological Process	0.0136904												GO:0051046	regulation of secretion	Biological Process	0.00732466							GO:0001540	beta-amyloid binding	Molecular Function	0.0201259		GO:1904161	DNA synthesis involved in UV-damage excision repair	Biological Process	0.0496106
					GO:0032900	negative regulation of neurotrophin production	Biological Process	0.0136904												GO:0042127	regulation of cell proliferation	Biological Process	0.00737668							GO:0017112	Rab guanyl-nucleotide exchange factor activity	Molecular Function	0.0201259		GO:1990535	neuron projection maintenance	Biological Process	0.0496106
					GO:0035814	negative regulation of renal sodium excretion	Biological Process	0.0136904												GO:0044767	single-organism developmental process	Biological Process	0.00775282							GO:0048029	monosaccharide binding	Molecular Function	0.0205384		GO:1990834	response to odorant	Biological Process	0.0496106
					GO:0042323	negative regulation of circadian sleep/wake cycle, non-REM sleep	Biological Process	0.0136904												GO:0000226	microtubule cytoskeleton organization	Biological Process	0.00775962							GO:0030545	receptor regulator activity	Molecular Function	0.0207526		GO:2000345	regulation of hepatocyte proliferation	Biological Process	0.0496106
					GO:0044065	regulation of respiratory system process	Biological Process	0.0136904												GO:0010038	response to metal ion	Biological Process	0.00784049							GO:0008234	cysteine-type peptidase activity	Molecular Function	0.0224997		GO:2000346	negative regulation of hepatocyte proliferation	Biological Process	0.0496106
					GO:0010876	lipid localization	Biological Process	0.0146604												GO:0009190	cyclic nucleotide biosynthetic process	Biological Process	0.00790057							GO:0032549	ribonucleoside binding	Molecular Function	0.0229184
					GO:0023014	signal transduction by protein phosphorylation	Biological Process	0.0151684												GO:0019229	regulation of vasoconstriction	Biological Process	0.00790057							GO:0034593	phosphatidylinositol bisphosphate phosphatase activity	Molecular Function	0.0234122
					GO:0006937	regulation of muscle contraction	Biological Process	0.0152779												GO:0050793	regulation of developmental process	Biological Process	0.00790103							GO:0005326	neurotransmitter transporter activity	Molecular Function	0.0238721
					GO:0051046	regulation of secretion	Biological Process	0.0153806												GO:0031644	regulation of neurological system process	Biological Process	0.00791047							GO:0016405	CoA-ligase activity	Molecular Function	0.0238721
					GO:0007131	reciprocal meiotic recombination	Biological Process	0.0155054												GO:0048512	circadian behavior	Biological Process	0.00791047							GO:0030552	cAMP binding	Molecular Function	0.0238721
					GO:0035825	reciprocal DNA recombination	Biological Process	0.0155054												GO:0001941	postsynaptic membrane organization	Biological Process	0.0079718							GO:0031543	peptidyl-proline dioxygenase activity	Molecular Function	0.0238721
					GO:0010942	positive regulation of cell death	Biological Process	0.0158687												GO:0007288	sperm axoneme assembly	Biological Process	0.0079718							GO:0043621	protein self-association	Molecular Function	0.0238721
					GO:0048468	cell development	Biological Process	0.0162622												GO:0007620	copulation	Biological Process	0.0079718							GO:0070566	adenylyltransferase activity	Molecular Function	0.0238721
					GO:0071902	positive regulation of protein serine/threonine kinase activity	Biological Process	0.0168425												GO:0021511	spinal cord patterning	Biological Process	0.0079718							GO:0001968	fibronectin binding	Molecular Function	0.0241416
					GO:0051384	response to glucocorticoid	Biological Process	0.0171282												GO:0045571	negative regulation of imaginal disc growth	Biological Process	0.0079718							GO:0019955	cytokine binding	Molecular Function	0.0241416
					GO:0007265	Ras protein signal transduction	Biological Process	0.0173537												GO:0050908	detection of light stimulus involved in visual perception	Biological Process	0.0079718							GO:0050840	extracellular matrix binding	Molecular Function	0.0241416
					GO:0042330	taxis	Biological Process	0.0175196												GO:0050962	detection of light stimulus involved in sensory perception	Biological Process	0.0079718							GO:1901505	carbohydrate derivative transporter activity	Molecular Function	0.0241444
					GO:0003016	respiratory system process	Biological Process	0.0175383												GO:0090162	establishment of epithelial cell polarity	Biological Process	0.0079718							GO:0001882	nucleoside binding	Molecular Function	0.0257017
					GO:0014048	regulation of glutamate secretion	Biological Process	0.0175383												GO:0018212	peptidyl-tyrosine modification	Biological Process	0.00800717							GO:0018024	histone-lysine N-methyltransferase activity	Molecular Function	0.0259037
					GO:0016048	detection of temperature stimulus	Biological Process	0.0175383												GO:0007603	phototransduction, visible light	Biological Process	0.00816488							GO:0050997	quaternary ammonium group binding	Molecular Function	0.0259037
					GO:0090090	negative regulation of canonical Wnt signaling pathway	Biological Process	0.0175383												GO:0051969	regulation of transmission of nerve impulse	Biological Process	0.00816488							GO:0001103	RNA polymerase II repressing transcription factor binding	Molecular Function	0.026044
					GO:0051048	negative regulation of secretion	Biological Process	0.0183642												GO:0030431	sleep	Biological Process	0.00820558							GO:0003785	actin monomer binding	Molecular Function	0.026044
					GO:0007045	cell-substrate adherens junction assembly	Biological Process	0.0183956												GO:0030154	cell differentiation	Biological Process	0.00829067							GO:0003810	protein-glutamine gamma-glutamyltransferase activity	Molecular Function	0.026044
					GO:0032715	negative regulation of interleukin-6 production	Biological Process	0.0183956												GO:2000026	regulation of multicellular organismal development	Biological Process	0.00844297							GO:0004652	polynucleotide adenylyltransferase activity	Molecular Function	0.026044
					GO:0042116	macrophage activation	Biological Process	0.0183956												GO:0015837	amine transport	Biological Process	0.00887285							GO:0004656	procollagen-proline 4-dioxygenase activity	Molecular Function	0.026044
					GO:0043030	regulation of macrophage activation	Biological Process	0.0183956												GO:0051952	regulation of amine transport	Biological Process	0.00887285							GO:0004879	RNA polymerase II transcription factor activity, ligand-activated sequence-specific DNA binding	Molecular Function	0.026044
					GO:0051590	positive regulation of neurotransmitter transport	Biological Process	0.0183956												GO:0060047	heart contraction	Biological Process	0.00887285							GO:0005119	smoothened binding	Molecular Function	0.026044
					GO:0007635	chemosensory behavior	Biological Process	0.0185632												GO:0033057	multicellular organism reproductive behavior	Biological Process	0.00900149							GO:0005179	hormone activity	Molecular Function	0.026044
					GO:0048705	skeletal system morphogenesis	Biological Process	0.0185632												GO:0001957	intramembranous ossification	Biological Process	0.0090915							GO:0008253	5'-nucleotidase activity	Molecular Function	0.026044
					GO:0009611	response to wounding	Biological Process	0.0185642												GO:0003330	regulation of extracellular matrix constituent secretion	Biological Process	0.0090915							GO:0009374	biotin binding	Molecular Function	0.026044
					GO:0014031	mesenchymal cell development	Biological Process	0.0186041												GO:0006776	vitamin A metabolic process	Biological Process	0.0090915							GO:0016723	oxidoreductase activity, oxidizing metal ions, NAD or NADP as acceptor	Molecular Function	0.026044
					GO:0001973	adenosine receptor signaling pathway	Biological Process	0.0192916												GO:0016108	tetraterpenoid metabolic process	Biological Process	0.0090915							GO:0016885	ligase activity, forming carbon-carbon bonds	Molecular Function	0.026044
					GO:0035587	purinergic receptor signaling pathway	Biological Process	0.0192916												GO:0016109	tetraterpenoid biosynthetic process	Biological Process	0.0090915							GO:0032036	myosin heavy chain binding	Molecular Function	0.026044
					GO:0035588	G-protein coupled purinergic receptor signaling pathway	Biological Process	0.0192916												GO:0016116	carotenoid metabolic process	Biological Process	0.0090915							GO:0032183	SUMO binding	Molecular Function	0.026044
					GO:0035812	renal sodium excretion	Biological Process	0.0192916												GO:0016117	carotenoid biosynthetic process	Biological Process	0.0090915							GO:0035925	mRNA 3'-UTR AU-rich region binding	Molecular Function	0.026044
					GO:0035813	regulation of renal sodium excretion	Biological Process	0.0192916												GO:0016122	xanthophyll metabolic process	Biological Process	0.0090915							GO:0055103	ligase regulator activity	Molecular Function	0.026044
					GO:0042321	negative regulation of circadian sleep/wake cycle, sleep	Biological Process	0.0192916												GO:0016123	xanthophyll biosynthetic process	Biological Process	0.0090915							GO:0055106	ubiquitin-protein transferase regulator activity	Molecular Function	0.026044
					GO:0043576	regulation of respiratory gaseous exchange	Biological Process	0.0192916												GO:0018993	somatic sex determination	Biological Process	0.0090915							GO:0070577	lysine-acetylated histone binding	Molecular Function	0.026044
					GO:0045188	regulation of circadian sleep/wake cycle, non-REM sleep	Biological Process	0.0192916												GO:0021508	floor plate formation	Biological Process	0.0090915							GO:0070717	poly-purine tract binding	Molecular Function	0.026044
					GO:0098801	regulation of renal system process	Biological Process	0.0192916												GO:0021514	ventral spinal cord interneuron differentiation	Biological Process	0.0090915							GO:0097027	ubiquitin-protein transferase activator activity	Molecular Function	0.026044
					GO:1902904	negative regulation of fibril organization	Biological Process	0.0192916												GO:0021521	ventral spinal cord interneuron specification	Biological Process	0.0090915							GO:0098531	transcription factor activity, direct ligand regulated sequence-specific DNA binding	Molecular Function	0.026044
					GO:0022405	hair cycle process	Biological Process	0.0199997												GO:0021559	trigeminal nerve development	Biological Process	0.0090915							GO:0015464	acetylcholine receptor activity	Molecular Function	0.026515
					GO:0030879	mammary gland development	Biological Process	0.0199997												GO:0021877	forebrain neuron fate commitment	Biological Process	0.0090915							GO:0016829	lyase activity	Molecular Function	0.0275539
					GO:0035567	non-canonical Wnt signaling pathway	Biological Process	0.0199997												GO:0032332	positive regulation of chondrocyte differentiation	Biological Process	0.0090915							GO:0046982	protein heterodimerization activity	Molecular Function	0.0275955
					GO:0001910	regulation of leukocyte mediated cytotoxicity	Biological Process	0.0200933												GO:0033505	floor plate morphogenesis	Biological Process	0.0090915							GO:0001948	glycoprotein binding	Molecular Function	0.0277441
					GO:0031341	regulation of cell killing	Biological Process	0.0200933												GO:0035672	oligopeptide transmembrane transport	Biological Process	0.0090915							GO:0015932	nucleobase-containing compound transmembrane transporter activity	Molecular Function	0.0277441
					GO:0050771	negative regulation of axonogenesis	Biological Process	0.0200933												GO:0036072	direct ossification	Biological Process	0.0090915							GO:0016810	hydrolase activity, acting on carbon-nitrogen (but not peptide) bonds	Molecular Function	0.0279974
					GO:0051489	regulation of filopodium assembly	Biological Process	0.0200933												GO:0044332	Wnt signaling pathway involved in dorsal/ventral axis specification	Biological Process	0.0090915							GO:0004867	serine-type endopeptidase inhibitor activity	Molecular Function	0.0281845
					GO:0051491	positive regulation of filopodium assembly	Biological Process	0.0200933												GO:0045433	male courtship behavior, veined wing generated song production	Biological Process	0.0090915							GO:0030594	neurotransmitter receptor activity	Molecular Function	0.0292446
					GO:0099565	chemical synaptic transmission, postsynaptic	Biological Process	0.0200933												GO:0048264	determination of ventral identity	Biological Process	0.0090915							GO:0022839	ion gated channel activity	Molecular Function	0.0294008
					GO:0003417	growth plate cartilage development	Biological Process	0.0206716												GO:0055075	potassium ion homeostasis	Biological Process	0.0090915							GO:0008536	Ran GTPase binding	Molecular Function	0.029712
					GO:0006598	polyamine catabolic process	Biological Process	0.0206716												GO:0060573	cell fate specification involved in pattern specification	Biological Process	0.0090915							GO:0019210	kinase inhibitor activity	Molecular Function	0.029712
					GO:0007630	jump response	Biological Process	0.0206716												GO:0060579	ventral spinal cord interneuron fate commitment	Biological Process	0.0090915							GO:0001085	RNA polymerase II transcription factor binding	Molecular Function	0.0326823
					GO:0009447	putrescine catabolic process	Biological Process	0.0206716												GO:0061036	positive regulation of cartilage development	Biological Process	0.0090915							GO:0008483	transaminase activity	Molecular Function	0.0326847
					GO:0010796	regulation of multivesicular body size	Biological Process	0.0206716												GO:0071340	skeletal muscle acetylcholine-gated channel clustering	Biological Process	0.0090915							GO:0008201	heparin binding	Molecular Function	0.0327781
					GO:0010797	regulation of multivesicular body size involved in endosome transport	Biological Process	0.0206716												GO:0071498	cellular response to fluid shear stress	Biological Process	0.0090915							GO:0016758	transferase activity, transferring hexosyl groups	Molecular Function	0.0339877
					GO:0010966	regulation of phosphate transport	Biological Process	0.0206716												GO:0097105	presynaptic membrane assembly	Biological Process	0.0090915							GO:0004559	alpha-mannosidase activity	Molecular Function	0.0340185
					GO:0010967	regulation of polyamine biosynthetic process	Biological Process	0.0206716												GO:1901628	positive regulation of postsynaptic membrane organization	Biological Process	0.0090915							GO:0035198	miRNA binding	Molecular Function	0.0340185
					GO:0015732	prostaglandin transport	Biological Process	0.0206716												GO:1901825	zeaxanthin metabolic process	Biological Process	0.0090915							GO:0036122	BMP binding	Molecular Function	0.0340185
					GO:0016063	rhodopsin biosynthetic process	Biological Process	0.0206716												GO:1901827	zeaxanthin biosynthetic process	Biological Process	0.0090915							GO:0050750	low-density lipoprotein particle receptor binding	Molecular Function	0.0340185
					GO:0017001	antibiotic catabolic process	Biological Process	0.0206716												GO:1903910	negative regulation of receptor clustering	Biological Process	0.0090915							GO:0070325	lipoprotein particle receptor binding	Molecular Function	0.0340185
					GO:0031335	regulation of sulfur amino acid metabolic process	Biological Process	0.0206716												GO:0044057	regulation of system process	Biological Process	0.00914018							GO:0043492	ATPase activity, coupled to movement of substances	Molecular Function	0.034193
					GO:0032310	prostaglandin secretion	Biological Process	0.0206716												GO:0016358	dendrite development	Biological Process	0.00919992							GO:0016722	oxidoreductase activity, oxidizing metal ions	Molecular Function	0.0347026
					GO:0045606	positive regulation of epidermal cell differentiation	Biological Process	0.0206716												GO:0010721	negative regulation of cell development	Biological Process	0.00931674							GO:0032451	demethylase activity	Molecular Function	0.0347026
					GO:0045684	positive regulation of epidermis development	Biological Process	0.0206716												GO:0048167	regulation of synaptic plasticity	Biological Process	0.00934033							GO:0042165	neurotransmitter binding	Molecular Function	0.0347026
					GO:0046154	rhodopsin metabolic process	Biological Process	0.0206716												GO:0023051	regulation of signaling	Biological Process	0.00942708							GO:0016279	protein-lysine N-methyltransferase activity	Molecular Function	0.0360862
					GO:0046203	spermidine catabolic process	Biological Process	0.0206716												GO:0042753	positive regulation of circadian rhythm	Biological Process	0.00955728							GO:0019894	kinesin binding	Molecular Function	0.0360862
					GO:0046208	spermine catabolic process	Biological Process	0.0206716												GO:0046928	regulation of neurotransmitter secretion	Biological Process	0.00955728							GO:0070405	ammonium ion binding	Molecular Function	0.0360862
					GO:0046697	decidualization	Biological Process	0.0206716												GO:0098609	cell-cell adhesion	Biological Process	0.0098807							GO:0003727	single-stranded RNA binding	Molecular Function	0.037649
					GO:0050918	positive chemotaxis	Biological Process	0.0206716												GO:0043270	positive regulation of ion transport	Biological Process	0.00994562							GO:0000983	transcription factor activity, RNA polymerase II core promoter sequence-specific	Molecular Function	0.0396994
					GO:0050926	regulation of positive chemotaxis	Biological Process	0.0206716												GO:0035641	locomotory exploration behavior	Biological Process	0.0104117							GO:0003933	GTP cyclohydrolase activity	Molecular Function	0.0396994
					GO:0050927	positive regulation of positive chemotaxis	Biological Process	0.0206716												GO:0048677	axon extension involved in regeneration	Biological Process	0.0104117							GO:0003934	GTP cyclohydrolase I activity	Molecular Function	0.0396994
					GO:0060029	convergent extension involved in organogenesis	Biological Process	0.0206716												GO:0048690	regulation of axon extension involved in regeneration	Biological Process	0.0104117							GO:0004703	G-protein coupled receptor kinase activity	Molecular Function	0.0396994
					GO:0070366	regulation of hepatocyte differentiation	Biological Process	0.0206716												GO:1904398	positive regulation of neuromuscular junction development	Biological Process	0.0104117							GO:0004767	sphingomyelin phosphodiesterase activity	Molecular Function	0.0396994
					GO:0070367	negative regulation of hepatocyte differentiation	Biological Process	0.0206716												GO:0006941	striated muscle contraction	Biological Process	0.0106671							GO:0004849	uridine kinase activity	Molecular Function	0.0396994
					GO:0071622	regulation of granulocyte chemotaxis	Biological Process	0.0206716												GO:0008286	insulin receptor signaling pathway	Biological Process	0.0106671							GO:0005026	transforming growth factor beta receptor activity, type II	Molecular Function	0.0396994
					GO:0090103	cochlea morphogenesis	Biological Process	0.0206716												GO:0042310	vasoconstriction	Biological Process	0.0106671							GO:0005041	low-density lipoprotein receptor activity	Molecular Function	0.0396994
					GO:0097090	presynaptic membrane organization	Biological Process	0.0206716												GO:0071417	cellular response to organonitrogen compound	Biological Process	0.0107273							GO:0005049	nuclear export signal receptor activity	Molecular Function	0.0396994
					GO:0097105	presynaptic membrane assembly	Biological Process	0.0206716												GO:1901700	response to oxygen-containing compound	Biological Process	0.0107722							GO:0005161	platelet-derived growth factor receptor binding	Molecular Function	0.0396994
					GO:0097283	keratinocyte apoptotic process	Biological Process	0.0206716												GO:0010646	regulation of cell communication	Biological Process	0.0113771							GO:0005502	11-cis retinal binding	Molecular Function	0.0396994
					GO:1901304	regulation of spermidine biosynthetic process	Biological Process	0.0206716												GO:0003407	neural retina development	Biological Process	0.0114081							GO:0008195	phosphatidate phosphatase activity	Molecular Function	0.0396994
					GO:1901307	positive regulation of spermidine biosynthetic process	Biological Process	0.0206716												GO:0032411	positive regulation of transporter activity	Biological Process	0.0114081							GO:0015095	magnesium ion transmembrane transporter activity	Molecular Function	0.0396994
					GO:1902172	regulation of keratinocyte apoptotic process	Biological Process	0.0206716												GO:0007468	regulation of rhodopsin gene expression	Biological Process	0.0114643							GO:0015386	potassium:proton antiporter activity	Molecular Function	0.0396994
					GO:1904158	axonemal central apparatus assembly	Biological Process	0.0206716												GO:0021695	cerebellar cortex development	Biological Process	0.0114643							GO:0017002	activin-activated receptor activity	Molecular Function	0.0396994
					GO:2000331	regulation of terminal button organization	Biological Process	0.0206716												GO:0021772	olfactory bulb development	Biological Process	0.0114643							GO:0019826	oxygen sensor activity	Molecular Function	0.0396994
					GO:0045926	negative regulation of growth	Biological Process	0.0211801												GO:0021988	olfactory lobe development	Biological Process	0.0114643							GO:0030169	low-density lipoprotein particle binding	Molecular Function	0.0396994
					GO:2000147	positive regulation of cell motility	Biological Process	0.0211801												GO:0032230	positive regulation of synaptic transmission, GABAergic	Biological Process	0.0114643							GO:0031957	very long-chain fatty acid-CoA ligase activity	Molecular Function	0.0396994
					GO:0006814	sodium ion transport	Biological Process	0.0212898												GO:0050982	detection of mechanical stimulus	Biological Process	0.0114643							GO:0033612	receptor serine/threonine kinase binding	Molecular Function	0.0396994
					GO:0009566	fertilization	Biological Process	0.0216504												GO:0051447	negative regulation of meiotic cell cycle	Biological Process	0.0114643							GO:0034236	protein kinase A catalytic subunit binding	Molecular Function	0.0396994
					GO:0001657	ureteric bud development	Biological Process	0.0221262												GO:0061384	heart trabecula morphogenesis	Biological Process	0.0114643							GO:0034596	phosphatidylinositol phosphate 4-phosphatase activity	Molecular Function	0.0396994
					GO:0072163	mesonephric epithelium development	Biological Process	0.0221262												GO:1903670	regulation of sprouting angiogenesis	Biological Process	0.0114643							GO:0042285	xylosyltransferase activity	Molecular Function	0.0396994
					GO:0072164	mesonephric tubule development	Biological Process	0.0221262												GO:0048511	rhythmic process	Biological Process	0.011561							GO:0042975	peroxisome proliferator activated receptor binding	Molecular Function	0.0396994
					GO:0071363	cellular response to growth factor stimulus	Biological Process	0.0222808												GO:0006979	response to oxidative stress	Biological Process	0.0116214							GO:0043295	glutathione binding	Molecular Function	0.0396994
					GO:0009636	response to toxic substance	Biological Process	0.0225259												GO:1903034	regulation of response to wounding	Biological Process	0.0116594							GO:0046030	inositol trisphosphate phosphatase activity	Molecular Function	0.0396994
					GO:0048864	stem cell development	Biological Process	0.0229419												GO:0051240	positive regulation of multicellular organismal process	Biological Process	0.0122108							GO:0050815	phosphoserine binding	Molecular Function	0.0396994
					GO:0015718	monocarboxylic acid transport	Biological Process	0.0229671												GO:0009953	dorsal/ventral pattern formation	Biological Process	0.0124437							GO:0051377	mannose-ethanolamine phosphotransferase activity	Molecular Function	0.0396994
					GO:0002686	negative regulation of leukocyte migration	Biological Process	0.0231218												GO:0007389	pattern specification process	Biological Process	0.0129913							GO:0060002	plus-end directed microfilament motor activity	Molecular Function	0.0396994
					GO:0003084	positive regulation of systemic arterial blood pressure	Biological Process	0.0231218												GO:0008049	male courtship behavior	Biological Process	0.0130229							GO:0097157	pre-mRNA intronic binding	Molecular Function	0.0396994
					GO:0006026	aminoglycan catabolic process	Biological Process	0.0231218												GO:0048681	negative regulation of axon regeneration	Biological Process	0.0130229							GO:1900750	oligopeptide binding	Molecular Function	0.0396994
					GO:0014047	glutamate secretion	Biological Process	0.0231218												GO:0048682	sprouting of injured axon	Biological Process	0.0130229							GO:1990381	ubiquitin-specific protease binding	Molecular Function	0.0396994
					GO:0006726	eye pigment biosynthetic process	Biological Process	0.023664												GO:0048686	regulation of sprouting of injured axon	Biological Process	0.0130229							GO:0016709	oxidoreductase activity, acting on paired donors, with incorporation or reduction of molecular oxygen, NAD(P)H as one donor, and incorporation of one atom of oxygen	Molecular Function	0.0405187
					GO:0007190	activation of adenylate cyclase activity	Biological Process	0.023664												GO:0060291	long-term synaptic potentiation	Biological Process	0.0130229							GO:0016769	transferase activity, transferring nitrogenous groups	Molecular Function	0.0405187
					GO:0008228	opsonization	Biological Process	0.023664												GO:0070571	negative regulation of neuron projection regeneration	Biological Process	0.0130229							GO:0016877	ligase activity, forming carbon-sulfur bonds	Molecular Function	0.0405187
					GO:0032369	negative regulation of lipid transport	Biological Process	0.023664												GO:0006939	smooth muscle contraction	Biological Process	0.0134886							GO:0030246	carbohydrate binding	Molecular Function	0.0405298
					GO:0034123	positive regulation of toll-like receptor signaling pathway	Biological Process	0.023664												GO:0045596	negative regulation of cell differentiation	Biological Process	0.013651							GO:0003857	3-hydroxyacyl-CoA dehydrogenase activity	Molecular Function	0.0415634
					GO:0036071	N-glycan fucosylation	Biological Process	0.023664												GO:0044703	multi-organism reproductive process	Biological Process	0.0138368							GO:0005113	patched binding	Molecular Function	0.0415634
					GO:0042268	regulation of cytolysis	Biological Process	0.023664												GO:0007626	locomotory behavior	Biological Process	0.0141428							GO:0008252	nucleotidase activity	Molecular Function	0.0415634
					GO:0042441	eye pigment metabolic process	Biological Process	0.023664												GO:0043588	skin development	Biological Process	0.0144823							GO:0015645	fatty acid ligase activity	Molecular Function	0.0415634
					GO:0042533	tumor necrosis factor biosynthetic process	Biological Process	0.023664												GO:0003015	heart process	Biological Process	0.0150426							GO:0016922	ligand-dependent nuclear receptor binding	Molecular Function	0.0415634
					GO:0042534	regulation of tumor necrosis factor biosynthetic process	Biological Process	0.023664												GO:0060284	regulation of cell development	Biological Process	0.0153191							GO:0032574	5'-3' RNA helicase activity	Molecular Function	0.0415634
					GO:0043324	pigment metabolic process involved in developmental pigmentation	Biological Process	0.023664												GO:0055085	transmembrane transport	Biological Process	0.0156133							GO:0043548	phosphatidylinositol 3-kinase binding	Molecular Function	0.0415634
					GO:0043474	pigment metabolic process involved in pigmentation	Biological Process	0.023664												GO:0009629	response to gravity	Biological Process	0.0157038							GO:0005337	nucleoside transmembrane transporter activity	Molecular Function	0.0433001
					GO:0045919	positive regulation of cytolysis	Biological Process	0.023664												GO:0061383	trabecula morphogenesis	Biological Process	0.0157038							GO:0016278	lysine N-methyltransferase activity	Molecular Function	0.0433001
					GO:0048240	sperm capacitation	Biological Process	0.023664												GO:0001654	eye development	Biological Process	0.0157144							GO:0052866	phosphatidylinositol phosphate phosphatase activity	Molecular Function	0.0440417
					GO:0055064	chloride ion homeostasis	Biological Process	0.023664												GO:0006970	response to osmotic stress	Biological Process	0.0158104							GO:0022824	transmitter-gated ion channel activity	Molecular Function	0.0442393
					GO:0060602	branch elongation of an epithelium	Biological Process	0.023664												GO:0007189	adenylate cyclase-activating G-protein coupled receptor signaling pathway	Biological Process	0.0158104							GO:0022835	transmitter-gated channel activity	Molecular Function	0.0442393
					GO:0071604	transforming growth factor beta production	Biological Process	0.023664												GO:0052652	cyclic purine nucleotide metabolic process	Biological Process	0.0158104							GO:0016780	phosphotransferase activity, for other substituted phosphate groups	Molecular Function	0.0444449
					GO:0071634	regulation of transforming growth factor beta production	Biological Process	0.023664												GO:0019233	sensory perception of pain	Biological Process	0.0158227							GO:0000287	magnesium ion binding	Molecular Function	0.0449887
					GO:0071636	positive regulation of transforming growth factor beta production	Biological Process	0.023664												GO:0032102	negative regulation of response to external stimulus	Biological Process	0.0158451							GO:0001871	pattern binding	Molecular Function	0.0462981
					GO:0032147	activation of protein kinase activity	Biological Process	0.0241441												GO:0008277	regulation of G-protein coupled receptor protein signaling pathway	Biological Process	0.0160072							GO:0015923	mannosidase activity	Molecular Function	0.0462981
					GO:0031345	negative regulation of cell projection organization	Biological Process	0.0244425												GO:0009187	cyclic nucleotide metabolic process	Biological Process	0.0160072							GO:0030247	polysaccharide binding	Molecular Function	0.0462981
					GO:0048863	stem cell differentiation	Biological Process	0.0251964												GO:0048771	tissue remodeling	Biological Process	0.0160072							GO:0005546	phosphatidylinositol-4,5-bisphosphate binding	Molecular Function	0.0494425
					GO:0006940	regulation of smooth muscle contraction	Biological Process	0.0253473												GO:0009651	response to salt stress	Biological Process	0.0160166							GO:0065007	biological regulation	Biological Process	6.11747e-53
					GO:0045776	negative regulation of blood pressure	Biological Process	0.0253473												GO:0032288	myelin assembly	Biological Process	0.0160166							GO:0044699	single-organism process	Biological Process	2.58629e-49
					GO:1903036	positive regulation of response to wounding	Biological Process	0.0253473												GO:0060341	regulation of cellular localization	Biological Process	0.0162506							GO:0050789	regulation of biological process	Biological Process	7.60842e-49
					GO:0030324	lung development	Biological Process	0.0253555												GO:1901652	response to peptide	Biological Process	0.0165003							GO:0050794	regulation of cellular process	Biological Process	3.84486e-46
					GO:0043408	regulation of MAPK cascade	Biological Process	0.0254047												GO:0007622	rhythmic behavior	Biological Process	0.0165774							GO:0007154	cell communication	Biological Process	2.60819e-45
					GO:0006954	inflammatory response	Biological Process	0.0257578												GO:0048675	axon extension	Biological Process	0.0165774							GO:0044700	single organism signaling	Biological Process	2.28464e-42
					GO:0051260	protein homooligomerization	Biological Process	0.0257578												GO:0010035	response to inorganic substance	Biological Process	0.0166125							GO:0023052	signaling	Biological Process	3.87635e-42
					GO:0010038	response to metal ion	Biological Process	0.025794												GO:0030902	hindbrain development	Biological Process	0.0167881							GO:0044763	single-organism cellular process	Biological Process	9.89077e-42
					GO:0006865	amino acid transport	Biological Process	0.0261151												GO:0043627	response to estrogen	Biological Process	0.0167881							GO:0030154	cell differentiation	Biological Process	5.04608e-36
					GO:0008078	mesodermal cell migration	Biological Process	0.0262706												GO:0016119	carotene metabolic process	Biological Process	0.0175082							GO:0007165	signal transduction	Biological Process	1.13536e-35
					GO:0010042	response to manganese ion	Biological Process	0.0262706												GO:0016121	carotene catabolic process	Biological Process	0.0175082							GO:0032501	multicellular organismal process	Biological Process	3.04526e-35
					GO:0014050	negative regulation of glutamate secretion	Biological Process	0.0262706												GO:0016545	male courtship behavior, veined wing vibration	Biological Process	0.0175082							GO:0032502	developmental process	Biological Process	4.22678e-35
					GO:0032241	positive regulation of nucleobase-containing compound transport	Biological Process	0.0262706												GO:0021520	spinal cord motor neuron cell fate specification	Biological Process	0.0175082							GO:0044767	single-organism developmental process	Biological Process	1.34851e-34
					GO:0042748	circadian sleep/wake cycle, non-REM sleep	Biological Process	0.0262706												GO:0021692	cerebellar Purkinje cell layer morphogenesis	Biological Process	0.0175082							GO:0048856	anatomical structure development	Biological Process	6.39123e-34
					GO:0042754	negative regulation of circadian rhythm	Biological Process	0.0262706												GO:0030949	positive regulation of vascular endothelial growth factor receptor signaling pathway	Biological Process	0.0175082							GO:0051179	localization	Biological Process	8.72499e-34
					GO:0046189	phenol-containing compound biosynthetic process	Biological Process	0.0262706												GO:0035293	chitin-based larval cuticle pattern formation	Biological Process	0.0175082							GO:0048869	cellular developmental process	Biological Process	3.39751e-33
					GO:0070848	response to growth factor	Biological Process	0.0262788												GO:0035626	juvenile hormone mediated signaling pathway	Biological Process	0.0175082							GO:0007275	multicellular organism development	Biological Process	3.42532e-32
					GO:0010817	regulation of hormone levels	Biological Process	0.0263714												GO:0042214	terpene metabolic process	Biological Process	0.0175082							GO:0044707	single-multicellular organism process	Biological Process	1.04131e-31
					GO:0014033	neural crest cell differentiation	Biological Process	0.0264598												GO:0042574	retinal metabolic process	Biological Process	0.0175082							GO:0048731	system development	Biological Process	5.00578e-31
					GO:0016042	lipid catabolic process	Biological Process	0.0273109												GO:0045672	positive regulation of osteoclast differentiation	Biological Process	0.0175082							GO:0010646	regulation of cell communication	Biological Process	4.45253e-30
					GO:0065007	biological regulation	Biological Process	0.027334												GO:0046247	terpene catabolic process	Biological Process	0.0175082							GO:0048518	positive regulation of biological process	Biological Process	1.38557e-29
					GO:0008037	cell recognition	Biological Process	0.027535												GO:0046541	saliva secretion	Biological Process	0.0175082							GO:0023051	regulation of signaling	Biological Process	3.87857e-29
					GO:0030335	positive regulation of cell migration	Biological Process	0.0279929												GO:0048065	male courtship behavior, veined wing extension	Biological Process	0.0175082							GO:0048583	regulation of response to stimulus	Biological Process	3.47355e-28
					GO:0090257	regulation of muscle system process	Biological Process	0.0282576												GO:0051012	microtubule sliding	Biological Process	0.0175082							GO:0007399	nervous system development	Biological Process	3.80579e-28
					GO:0006706	steroid catabolic process	Biological Process	0.0288639												GO:0097090	presynaptic membrane organization	Biological Process	0.0175082							GO:0009653	anatomical structure morphogenesis	Biological Process	5.56583e-28
					GO:0060078	regulation of postsynaptic membrane potential	Biological Process	0.0288639												GO:1901626	regulation of postsynaptic membrane organization	Biological Process	0.0175082							GO:0009966	regulation of signal transduction	Biological Process	5.98632e-28
					GO:0001934	positive regulation of protein phosphorylation	Biological Process	0.0289086												GO:1904158	axonemal central apparatus assembly	Biological Process	0.0175082							GO:0007166	cell surface receptor signaling pathway	Biological Process	1.33983e-27
					GO:0001523	retinoid metabolic process	Biological Process	0.029397												GO:0051961	negative regulation of nervous system development	Biological Process	0.0178305							GO:0048468	cell development	Biological Process	5.23374e-27
					GO:0009235	cobalamin metabolic process	Biological Process	0.029397												GO:0042490	mechanoreceptor differentiation	Biological Process	0.0183841							GO:0050896	response to stimulus	Biological Process	3.65218e-26
					GO:0010885	regulation of cholesterol storage	Biological Process	0.029397												GO:0090090	negative regulation of canonical Wnt signaling pathway	Biological Process	0.0183841							GO:0048699	generation of neurons	Biological Process	3.69947e-26
					GO:0016101	diterpenoid metabolic process	Biological Process	0.029397												GO:0022604	regulation of cell morphogenesis	Biological Process	0.0184074							GO:0048522	positive regulation of cellular process	Biological Process	7.36541e-26
					GO:0030149	sphingolipid catabolic process	Biological Process	0.029397												GO:0042445	hormone metabolic process	Biological Process	0.0186711							GO:0022008	neurogenesis	Biological Process	9.1939e-26
					GO:0035025	positive regulation of Rho protein signal transduction	Biological Process	0.029397												GO:0055074	calcium ion homeostasis	Biological Process	0.0188689							GO:0048513	animal organ development	Biological Process	1.40307e-25
					GO:0035924	cellular response to vascular endothelial growth factor stimulus	Biological Process	0.029397												GO:0006584	catecholamine metabolic process	Biological Process	0.0194086							GO:0048519	negative regulation of biological process	Biological Process	2.1652e-25
					GO:0045940	positive regulation of steroid metabolic process	Biological Process	0.029397												GO:0009712	catechol-containing compound metabolic process	Biological Process	0.0194086							GO:0006928	movement of cell or subcellular component	Biological Process	5.41931e-25
					GO:2000171	negative regulation of dendrite development	Biological Process	0.029397												GO:0031110	regulation of microtubule polymerization or depolymerization	Biological Process	0.0194086							GO:0051716	cellular response to stimulus	Biological Process	5.48041e-25
					GO:0035272	exocrine system development	Biological Process	0.0295072												GO:0032941	secretion by tissue	Biological Process	0.0194086							GO:0048523	negative regulation of cellular process	Biological Process	3.00486e-24
					GO:0001942	hair follicle development	Biological Process	0.0298182												GO:0032870	cellular response to hormone stimulus	Biological Process	0.0195137							GO:0040011	locomotion	Biological Process	5.76975e-24
					GO:0032228	regulation of synaptic transmission, GABAergic	Biological Process	0.0298182												GO:0070482	response to oxygen levels	Biological Process	0.0196582							GO:0030182	neuron differentiation	Biological Process	6.47129e-24
					GO:0098773	skin epidermis development	Biological Process	0.0298182												GO:0048856	anatomical structure development	Biological Process	0.0199593							GO:0050793	regulation of developmental process	Biological Process	1.68483e-23
					GO:0023056	positive regulation of signaling	Biological Process	0.0303052												GO:0048520	positive regulation of behavior	Biological Process	0.0206976							GO:0060429	epithelium development	Biological Process	1.79673e-23
					GO:0007431	salivary gland development	Biological Process	0.0306344												GO:0021871	forebrain regionalization	Biological Process	0.0207071							GO:0009888	tissue development	Biological Process	4.399e-23
					GO:0043434	response to peptide hormone	Biological Process	0.0311282												GO:0030195	negative regulation of blood coagulation	Biological Process	0.0207071							GO:0048666	neuron development	Biological Process	1.34682e-22
					GO:1903035	negative regulation of response to wounding	Biological Process	0.0315579												GO:0061045	negative regulation of wound healing	Biological Process	0.0207071							GO:0048729	tissue morphogenesis	Biological Process	1.22727e-21
					GO:0008203	cholesterol metabolic process	Biological Process	0.0316163												GO:1900047	negative regulation of hemostasis	Biological Process	0.0207071							GO:0009887	organ morphogenesis	Biological Process	2.26078e-21
					GO:0048521	negative regulation of behavior	Biological Process	0.0316163												GO:0040007	growth	Biological Process	0.0211133							GO:0048870	cell motility	Biological Process	5.41045e-21
					GO:0050728	negative regulation of inflammatory response	Biological Process	0.0316163												GO:0021536	diencephalon development	Biological Process	0.0212193							GO:0051674	localization of cell	Biological Process	6.65128e-21
					GO:0051272	positive regulation of cellular component movement	Biological Process	0.0319263												GO:0015850	organic hydroxy compound transport	Biological Process	0.0221044							GO:0035556	intracellular signal transduction	Biological Process	7.59498e-21
					GO:0015698	inorganic anion transport	Biological Process	0.0321596												GO:0002791	regulation of peptide secretion	Biological Process	0.0225522							GO:0016477	cell migration	Biological Process	1.22362e-20
					GO:0001649	osteoblast differentiation	Biological Process	0.0322656												GO:0048562	embryonic organ morphogenesis	Biological Process	0.0225522							GO:0019222	regulation of metabolic process	Biological Process	1.23493e-20
					GO:0019935	cyclic-nucleotide-mediated signaling	Biological Process	0.0322656												GO:1901699	cellular response to nitrogen compound	Biological Process	0.0228874							GO:2000026	regulation of multicellular organismal development	Biological Process	3.7744e-20
					GO:0031347	regulation of defense response	Biological Process	0.032405												GO:0022898	regulation of transmembrane transporter activity	Biological Process	0.0229566							GO:0035295	tube development	Biological Process	4.44616e-20
					GO:0009653	anatomical structure morphogenesis	Biological Process	0.0327354												GO:0003351	epithelial cilium movement	Biological Process	0.0232119							GO:0035239	tube morphogenesis	Biological Process	6.98134e-20
					GO:0048869	cellular developmental process	Biological Process	0.0328777												GO:0007589	body fluid secretion	Biological Process	0.0232119							GO:0002009	morphogenesis of an epithelium	Biological Process	9.21794e-20
					GO:0051241	negative regulation of multicellular organismal process	Biological Process	0.0328974												GO:0042491	auditory receptor cell differentiation	Biological Process	0.0232119							GO:0048646	anatomical structure formation involved in morphogenesis	Biological Process	1.19295e-19
					GO:0008544	epidermis development	Biological Process	0.0332695												GO:0046849	bone remodeling	Biological Process	0.0232119							GO:0009605	response to external stimulus	Biological Process	1.35017e-19
					GO:0001837	epithelial to mesenchymal transition	Biological Process	0.0341317												GO:0060179	male mating behavior	Biological Process	0.0232119							GO:1902578	single-organism localization	Biological Process	1.69118e-19
					GO:0008344	adult locomotory behavior	Biological Process	0.0341317												GO:0061512	protein localization to cilium	Biological Process	0.0232119							GO:0032879	regulation of localization	Biological Process	2.01038e-19
					GO:0030308	negative regulation of cell growth	Biological Process	0.0341317												GO:0022414	reproductive process	Biological Process	0.0232548							GO:0051234	establishment of localization	Biological Process	2.36087e-19
					GO:0030323	respiratory tube development	Biological Process	0.0341317												GO:0098771	inorganic ion homeostasis	Biological Process	0.0233805							GO:0051239	regulation of multicellular organismal process	Biological Process	3.05599e-19
					GO:0050900	leukocyte migration	Biological Process	0.0341317												GO:0022603	regulation of anatomical structure morphogenesis	Biological Process	0.0234681							GO:0008283	cell proliferation	Biological Process	4.12634e-19
					GO:0051047	positive regulation of secretion	Biological Process	0.0343656												GO:0010769	regulation of cell morphogenesis involved in differentiation	Biological Process	0.0242689							GO:0006810	transport	Biological Process	6.61663e-19
					GO:0001906	cell killing	Biological Process	0.0347398												GO:0072507	divalent inorganic cation homeostasis	Biological Process	0.0242689							GO:0022610	biological adhesion	Biological Process	8.85201e-19
					GO:0003071	renal system process involved in regulation of systemic arterial blood pressure	Biological Process	0.0347398												GO:0003073	regulation of systemic arterial blood pressure	Biological Process	0.0243248							GO:0031175	neuron projection development	Biological Process	1.04088e-18
					GO:0007044	cell-substrate junction assembly	Biological Process	0.0347398												GO:0034767	positive regulation of ion transmembrane transport	Biological Process	0.0243248							GO:0042127	regulation of cell proliferation	Biological Process	1.81575e-18
					GO:0044062	regulation of excretion	Biological Process	0.0347398												GO:0040017	positive regulation of locomotion	Biological Process	0.0252858							GO:0007155	cell adhesion	Biological Process	1.96612e-18
					GO:0051956	negative regulation of amino acid transport	Biological Process	0.0347398												GO:0055065	metal ion homeostasis	Biological Process	0.0254869							GO:0044765	single-organism transport	Biological Process	2.19278e-18
					GO:0051259	protein oligomerization	Biological Process	0.0359161												GO:0008283	cell proliferation	Biological Process	0.0255261							GO:0042221	response to chemical	Biological Process	3.36907e-18
					GO:0000904	cell morphogenesis involved in differentiation	Biological Process	0.0364133												GO:0055080	cation homeostasis	Biological Process	0.0255977							GO:0060562	epithelial tube morphogenesis	Biological Process	3.71853e-18
					GO:0007218	neuropeptide signaling pathway	Biological Process	0.0370896												GO:0051093	negative regulation of developmental process	Biological Process	0.0258075							GO:0065008	regulation of biological quality	Biological Process	8.04022e-18
					GO:0009583	detection of light stimulus	Biological Process	0.0370896												GO:0072503	cellular divalent inorganic cation homeostasis	Biological Process	0.0258951							GO:0000904	cell morphogenesis involved in differentiation	Biological Process	8.47328e-18
					GO:0030178	negative regulation of Wnt signaling pathway	Biological Process	0.0371698												GO:0010977	negative regulation of neuron projection development	Biological Process	0.025975							GO:0009790	embryo development	Biological Process	1.1528e-17
					GO:0034330	cell junction organization	Biological Process	0.0371698												GO:0035265	organ growth	Biological Process	0.025975							GO:0071310	cellular response to organic substance	Biological Process	1.94633e-17
					GO:0007585	respiratory gaseous exchange	Biological Process	0.0377057												GO:1903522	regulation of blood circulation	Biological Process	0.025975							GO:0048598	embryonic morphogenesis	Biological Process	2.27355e-17
					GO:0051932	synaptic transmission, GABAergic	Biological Process	0.0377057												GO:0030003	cellular cation homeostasis	Biological Process	0.0264605							GO:0080090	regulation of primary metabolic process	Biological Process	4.02304e-17
					GO:0007268	synaptic transmission	Biological Process	0.0377742												GO:0001737	establishment of imaginal disc-derived wing hair orientation	Biological Process	0.0264807							GO:0031323	regulation of cellular metabolic process	Biological Process	4.02765e-17
					GO:0099536	synaptic signaling	Biological Process	0.0377742												GO:0001956	positive regulation of neurotransmitter secretion	Biological Process	0.0264807							GO:0048585	negative regulation of response to stimulus	Biological Process	1.10039e-16
					GO:0099537	trans-synaptic signaling	Biological Process	0.0377742												GO:0006182	cGMP biosynthetic process	Biological Process	0.0264807							GO:0000003	reproduction	Biological Process	1.59466e-16
					GO:0007283	spermatogenesis	Biological Process	0.0386694												GO:0050819	negative regulation of coagulation	Biological Process	0.0264807							GO:0022414	reproductive process	Biological Process	1.66854e-16
					GO:0061564	axon development	Biological Process	0.0387046												GO:1901046	positive regulation of oviposition	Biological Process	0.0264807							GO:0010629	negative regulation of gene expression	Biological Process	1.90741e-16
					GO:0001952	regulation of cell-matrix adhesion	Biological Process	0.0388666												GO:0090596	sensory organ morphogenesis	Biological Process	0.0267139							GO:0016043	cellular component organization	Biological Process	1.90986e-16
					GO:0007606	sensory perception of chemical stimulus	Biological Process	0.0388666												GO:0009268	response to pH	Biological Process	0.0274365							GO:0060255	regulation of macromolecule metabolic process	Biological Process	1.97928e-16
					GO:0019226	transmission of nerve impulse	Biological Process	0.0388666												GO:0014909	smooth muscle cell migration	Biological Process	0.0274365							GO:0007167	enzyme linked receptor protein signaling pathway	Biological Process	2.07364e-16
					GO:0051179	localization	Biological Process	0.0390276												GO:0030517	negative regulation of axon extension	Biological Process	0.0274365							GO:0010033	response to organic substance	Biological Process	3.12156e-16
					GO:0050877	neurological system process	Biological Process	0.0393039												GO:0050921	positive regulation of chemotaxis	Biological Process	0.0274365							GO:0051128	regulation of cellular component organization	Biological Process	6.19251e-16
					GO:0051961	negative regulation of nervous system development	Biological Process	0.0393463												GO:0051445	regulation of meiotic cell cycle	Biological Process	0.0274365							GO:0009893	positive regulation of metabolic process	Biological Process	9.2536e-16
					GO:0050768	negative regulation of neurogenesis	Biological Process	0.0395462												GO:0051966	regulation of synaptic transmission, glutamatergic	Biological Process	0.0274365							GO:0010468	regulation of gene expression	Biological Process	9.83941e-16
					GO:0051056	regulation of small GTPase mediated signal transduction	Biological Process	0.0395462												GO:0042752	regulation of circadian rhythm	Biological Process	0.027684							GO:0007169	transmembrane receptor protein tyrosine kinase signaling pathway	Biological Process	1.34165e-15
					GO:0019934	cGMP-mediated signaling	Biological Process	0.0397153												GO:0018991	oviposition	Biological Process	0.0277083							GO:0003006	developmental process involved in reproduction	Biological Process	1.43531e-15
					GO:0046058	cAMP metabolic process	Biological Process	0.0397153												GO:0010959	regulation of metal ion transport	Biological Process	0.0278652							GO:0007267	cell-cell signaling	Biological Process	1.52885e-15
					GO:0090303	positive regulation of wound healing	Biological Process	0.0397153												GO:0003408	optic cup formation involved in camera-type eye development	Biological Process	0.0281026							GO:0071495	cellular response to endogenous stimulus	Biological Process	2.64135e-15
					GO:0045665	negative regulation of neuron differentiation	Biological Process	0.0397944												GO:0007214	gamma-aminobutyric acid signaling pathway	Biological Process	0.0281026							GO:0045595	regulation of cell differentiation	Biological Process	2.87255e-15
					GO:0048646	anatomical structure formation involved in morphogenesis	Biological Process	0.0401306												GO:0008363	larval chitin-based cuticle development	Biological Process	0.0281026							GO:0032989	cellular component morphogenesis	Biological Process	3.01985e-15
					GO:0055123	digestive system development	Biological Process	0.0410275												GO:0010037	response to carbon dioxide	Biological Process	0.0281026							GO:0003008	system process	Biological Process	4.71991e-15
					GO:0048232	male gamete generation	Biological Process	0.0416169												GO:0010543	regulation of platelet activation	Biological Process	0.0281026							GO:0009968	negative regulation of signal transduction	Biological Process	4.769e-15
					GO:0001956	positive regulation of neurotransmitter secretion	Biological Process	0.0423158												GO:0010544	negative regulation of platelet activation	Biological Process	0.0281026							GO:0051252	regulation of RNA metabolic process	Biological Process	5.16308e-15
					GO:0006183	GTP biosynthetic process	Biological Process	0.0423158												GO:0014832	urinary bladder smooth muscle contraction	Biological Process	0.0281026							GO:0044702	single organism reproductive process	Biological Process	6.27681e-15
					GO:0006228	UTP biosynthetic process	Biological Process	0.0423158												GO:0014848	urinary tract smooth muscle contraction	Biological Process	0.0281026							GO:0010648	negative regulation of cell communication	Biological Process	1.00113e-14
					GO:0009065	glutamine family amino acid catabolic process	Biological Process	0.0423158												GO:0015669	gas transport	Biological Process	0.0281026							GO:0048667	cell morphogenesis involved in neuron differentiation	Biological Process	1.29151e-14
					GO:0030049	muscle filament sliding	Biological Process	0.0423158												GO:0016114	terpenoid biosynthetic process	Biological Process	0.0281026							GO:0009719	response to endogenous stimulus	Biological Process	1.30268e-14
					GO:0030801	positive regulation of cyclic nucleotide metabolic process	Biological Process	0.0423158												GO:0021542	dentate gyrus development	Biological Process	0.0281026							GO:0009892	negative regulation of metabolic process	Biological Process	1.67756e-14
					GO:0030804	positive regulation of cyclic nucleotide biosynthetic process	Biological Process	0.0423158												GO:0021680	cerebellar Purkinje cell layer development	Biological Process	0.0281026							GO:0051704	multi-organism process	Biological Process	1.91285e-14
					GO:0030816	positive regulation of cAMP metabolic process	Biological Process	0.0423158												GO:0035206	regulation of hemocyte proliferation	Biological Process	0.0281026							GO:0023057	negative regulation of signaling	Biological Process	2.35621e-14
					GO:0030819	positive regulation of cAMP biosynthetic process	Biological Process	0.0423158												GO:0038063	collagen-activated tyrosine kinase receptor signaling pathway	Biological Process	0.0281026							GO:0048589	developmental growth	Biological Process	3.29141e-14
					GO:0031281	positive regulation of cyclase activity	Biological Process	0.0423158												GO:0038065	collagen-activated signaling pathway	Biological Process	0.0281026							GO:0070887	cellular response to chemical stimulus	Biological Process	3.87135e-14
					GO:0032366	intracellular sterol transport	Biological Process	0.0423158												GO:0038166	angiotensin-activated signaling pathway	Biological Process	0.0281026							GO:0009792	embryo development ending in birth or egg hatching	Biological Process	4.89485e-14
					GO:0032367	intracellular cholesterol transport	Biological Process	0.0423158												GO:0042337	cuticle development involved in chitin-based cuticle molting cycle	Biological Process	0.0281026							GO:0048609	multicellular organismal reproductive process	Biological Process	6.24013e-14
					GO:0033275	actin-myosin filament sliding	Biological Process	0.0423158												GO:0042572	retinol metabolic process	Biological Process	0.0281026							GO:0010647	positive regulation of cell communication	Biological Process	6.34476e-14
					GO:0034143	regulation of toll-like receptor 4 signaling pathway	Biological Process	0.0423158												GO:0045198	establishment of epithelial cell apical/basal polarity	Biological Process	0.0281026							GO:0030030	cell projection organization	Biological Process	7.71714e-14
					GO:0042743	hydrogen peroxide metabolic process	Biological Process	0.0423158												GO:0045780	positive regulation of bone resorption	Biological Process	0.0281026							GO:0007010	cytoskeleton organization	Biological Process	1.22712e-13
					GO:0045103	intermediate filament-based process	Biological Process	0.0423158												GO:0046852	positive regulation of bone remodeling	Biological Process	0.0281026							GO:0019953	sexual reproduction	Biological Process	1.24651e-13
					GO:0045104	intermediate filament cytoskeleton organization	Biological Process	0.0423158												GO:0048104	establishment of body hair or bristle planar orientation	Biological Process	0.0281026							GO:0040007	growth	Biological Process	1.29879e-13
					GO:0045762	positive regulation of adenylate cyclase activity	Biological Process	0.0423158												GO:0050974	detection of mechanical stimulus involved in sensory perception	Biological Process	0.0281026							GO:0032504	multicellular organism reproduction	Biological Process	1.36223e-13
					GO:0046051	UTP metabolic process	Biological Process	0.0423158												GO:0051290	protein heterotetramerization	Biological Process	0.0281026							GO:0071840	cellular component organization or biogenesis	Biological Process	1.38116e-13
					GO:0051349	positive regulation of lyase activity	Biological Process	0.0423158												GO:0060997	dendritic spine morphogenesis	Biological Process	0.0281026							GO:0006357	regulation of transcription from RNA polymerase II promoter	Biological Process	1.40005e-13
					GO:0060269	centripetally migrating follicle cell migration	Biological Process	0.0423158												GO:0061001	regulation of dendritic spine morphogenesis	Biological Process	0.0281026							GO:0061564	axon development	Biological Process	1.5616e-13
					GO:0060425	lung morphogenesis	Biological Process	0.0423158												GO:0070278	extracellular matrix constituent secretion	Biological Process	0.0281026							GO:0007409	axonogenesis	Biological Process	1.73946e-13
					GO:0060441	epithelial tube branching involved in lung morphogenesis	Biological Process	0.0423158												GO:0086010	membrane depolarization during action potential	Biological Process	0.0281026							GO:0051253	negative regulation of RNA metabolic process	Biological Process	1.80591e-13
					GO:0060539	diaphragm development	Biological Process	0.0423158												GO:0090330	regulation of platelet aggregation	Biological Process	0.0281026							GO:0048812	neuron projection morphogenesis	Biological Process	1.91155e-13
					GO:1900746	regulation of vascular endothelial growth factor signaling pathway	Biological Process	0.0423158												GO:0090331	negative regulation of platelet aggregation	Biological Process	0.0281026							GO:0006464	cellular protein modification process	Biological Process	2.53455e-13
					GO:1900748	positive regulation of vascular endothelial growth factor signaling pathway	Biological Process	0.0423158												GO:1900153	positive regulation of nuclear-transcribed mRNA catabolic process, deadenylation-dependent decay	Biological Process	0.0281026							GO:0036211	protein modification process	Biological Process	2.53455e-13
					GO:1902547	regulation of cellular response to vascular endothelial growth factor stimulus	Biological Process	0.0423158												GO:2000300	regulation of synaptic vesicle exocytosis	Biological Process	0.0281026							GO:0000902	cell morphogenesis	Biological Process	2.72413e-13
					GO:0001822	kidney development	Biological Process	0.0424761												GO:0098662	inorganic cation transmembrane transport	Biological Process	0.0296742							GO:0006366	transcription from RNA polymerase II promoter	Biological Process	3.54852e-13
					GO:0003416	endochondral bone growth	Biological Process	0.0435311												GO:0010243	response to organonitrogen compound	Biological Process	0.0296966							GO:0010605	negative regulation of macromolecule metabolic process	Biological Process	4.57895e-13
					GO:0006953	acute-phase response	Biological Process	0.0435311												GO:0051241	negative regulation of multicellular organismal process	Biological Process	0.0308705							GO:1903506	regulation of nucleic acid-templated transcription	Biological Process	7.62751e-13
					GO:0007589	body fluid secretion	Biological Process	0.0435311												GO:0007155	cell adhesion	Biological Process	0.0309653							GO:2001141	regulation of RNA biosynthetic process	Biological Process	7.62751e-13
					GO:0009268	response to pH	Biological Process	0.0435311												GO:0022610	biological adhesion	Biological Process	0.0309653							GO:0006355	regulation of transcription, DNA-templated	Biological Process	8.19793e-13
					GO:0010172	embryonic body morphogenesis	Biological Process	0.0435311												GO:0006874	cellular calcium ion homeostasis	Biological Process	0.0311353							GO:0021700	developmental maturation	Biological Process	1.08863e-12
					GO:0010878	cholesterol storage	Biological Process	0.0435311												GO:0044708	single-organism behavior	Biological Process	0.0320529							GO:0007610	behavior	Biological Process	1.15852e-12
					GO:0019835	cytolysis	Biological Process	0.0435311												GO:0060113	inner ear receptor cell differentiation	Biological Process	0.0320902							GO:0023056	positive regulation of signaling	Biological Process	1.19081e-12
					GO:0032941	secretion by tissue	Biological Process	0.0435311												GO:0048754	branching morphogenesis of an epithelial tube	Biological Process	0.0322472							GO:0031324	negative regulation of cellular metabolic process	Biological Process	1.19376e-12
					GO:0034238	macrophage fusion	Biological Process	0.0435311												GO:0048589	developmental growth	Biological Process	0.0329736							GO:0048584	positive regulation of response to stimulus	Biological Process	1.2413e-12
					GO:0034239	regulation of macrophage fusion	Biological Process	0.0435311												GO:0051050	positive regulation of transport	Biological Process	0.0330101							GO:1902679	negative regulation of RNA biosynthetic process	Biological Process	1.48262e-12
					GO:0034241	positive regulation of macrophage fusion	Biological Process	0.0435311												GO:0002763	positive regulation of myeloid leukocyte differentiation	Biological Process	0.0330217							GO:0007411	axon guidance	Biological Process	1.58359e-12
					GO:0048846	axon extension involved in axon guidance	Biological Process	0.0435311												GO:0007449	proximal/distal pattern formation, imaginal disc	Biological Process	0.0330217							GO:0007276	gamete generation	Biological Process	1.65398e-12
					GO:0060142	regulation of syncytium formation by plasma membrane fusion	Biological Process	0.0435311												GO:0021846	cell proliferation in forebrain	Biological Process	0.0330217							GO:0044703	multi-organism reproductive process	Biological Process	1.67712e-12
					GO:0060143	positive regulation of syncytium formation by plasma membrane fusion	Biological Process	0.0435311												GO:0046068	cGMP metabolic process	Biological Process	0.0330217							GO:0007444	imaginal disc development	Biological Process	1.75927e-12
					GO:0070593	dendrite self-avoidance	Biological Process	0.0435311												GO:1902803	regulation of synaptic vesicle transport	Biological Process	0.0330217							GO:0097485	neuron projection guidance	Biological Process	2.04367e-12
					GO:0098868	bone growth	Biological Process	0.0435311												GO:0048813	dendrite morphogenesis	Biological Process	0.0331404							GO:0051171	regulation of nitrogen compound metabolic process	Biological Process	2.31981e-12
					GO:1902284	neuron projection extension involved in neuron projection guidance	Biological Process	0.0435311												GO:0045597	positive regulation of cell differentiation	Biological Process	0.0333115							GO:0042330	taxis	Biological Process	2.32019e-12
					GO:1903522	regulation of blood circulation	Biological Process	0.0439813												GO:0055082	cellular chemical homeostasis	Biological Process	0.0333353							GO:1903507	negative regulation of nucleic acid-templated transcription	Biological Process	3.05282e-12
					GO:1903530	regulation of secretion by cell	Biological Process	0.044307												GO:0000003	reproduction	Biological Process	0.0338278							GO:1902531	regulation of intracellular signal transduction	Biological Process	4.34187e-12
					GO:0000272	polysaccharide catabolic process	Biological Process	0.0447847												GO:0009799	specification of symmetry	Biological Process	0.0346083							GO:0043412	macromolecule modification	Biological Process	4.50763e-12
					GO:0042073	intraciliary transport	Biological Process	0.0447847												GO:0009855	determination of bilateral symmetry	Biological Process	0.0346083							GO:0098609	cell-cell adhesion	Biological Process	4.64815e-12
					GO:0051953	negative regulation of amine transport	Biological Process	0.0447847												GO:2000241	regulation of reproductive process	Biological Process	0.0346083							GO:0051049	regulation of transport	Biological Process	5.45618e-12
					GO:0052652	cyclic purine nucleotide metabolic process	Biological Process	0.0447847												GO:0009314	response to radiation	Biological Process	0.0347738							GO:0009886	post-embryonic morphogenesis	Biological Process	8.44197e-12
					GO:0055078	sodium ion homeostasis	Biological Process	0.0447847												GO:0032409	regulation of transporter activity	Biological Process	0.035022							GO:0045892	negative regulation of transcription, DNA-templated	Biological Process	8.81937e-12
					GO:0098840	protein transport along microtubule	Biological Process	0.0447847												GO:0050920	regulation of chemotaxis	Biological Process	0.035022							GO:0051960	regulation of nervous system development	Biological Process	9.38054e-12
					GO:0001818	negative regulation of cytokine production	Biological Process	0.0448965												GO:0051216	cartilage development	Biological Process	0.035022							GO:0019219	regulation of nucleobase-containing compound metabolic process	Biological Process	9.7151e-12
					GO:0009967	positive regulation of signal transduction	Biological Process	0.0455207												GO:0055067	monovalent inorganic cation homeostasis	Biological Process	0.035022							GO:0001667	ameboidal-type cell migration	Biological Process	9.99652e-12
					GO:0071695	anatomical structure maturation	Biological Process	0.046397												GO:0007162	negative regulation of cell adhesion	Biological Process	0.0351916							GO:0031327	negative regulation of cellular biosynthetic process	Biological Process	1.07908e-11
					GO:0003013	circulatory system process	Biological Process	0.0473894												GO:0071214	cellular response to abiotic stimulus	Biological Process	0.0357736							GO:0009889	regulation of biosynthetic process	Biological Process	1.3423e-11
					GO:0007229	integrin-mediated signaling pathway	Biological Process	0.0475168												GO:1990138	neuron projection extension	Biological Process	0.0357736							GO:0009890	negative regulation of biosynthetic process	Biological Process	2.18983e-11
					GO:0010810	regulation of cell-substrate adhesion	Biological Process	0.0475168												GO:1903532	positive regulation of secretion by cell	Biological Process	0.0361196							GO:0009791	post-embryonic development	Biological Process	2.19082e-11
					GO:0045216	cell-cell junction organization	Biological Process	0.0475168												GO:0007611	learning or memory	Biological Process	0.0363615							GO:0065009	regulation of molecular function	Biological Process	2.22571e-11
					GO:0050708	regulation of protein secretion	Biological Process	0.0475168												GO:0061138	morphogenesis of a branching epithelium	Biological Process	0.0370858							GO:0061061	muscle structure development	Biological Process	2.33266e-11
					GO:1901136	carbohydrate derivative catabolic process	Biological Process	0.0479325												GO:0014812	muscle cell migration	Biological Process	0.0371778							GO:0002165	instar larval or pupal development	Biological Process	2.45655e-11
					GO:0001667	ameboidal-type cell migration	Biological Process	0.0482834												GO:0048859	formation of anatomical boundary	Biological Process	0.0371778							GO:0050877	neurological system process	Biological Process	3.57546e-11
																				GO:1902692	regulation of neuroblast proliferation	Biological Process	0.0371778							GO:0031326	regulation of cellular biosynthetic process	Biological Process	3.57584e-11
																				GO:0043434	response to peptide hormone	Biological Process	0.0374947							GO:0043062	extracellular structure organization	Biological Process	3.58997e-11
																				GO:0048598	embryonic morphogenesis	Biological Process	0.0378263							GO:0006935	chemotaxis	Biological Process	4.18192e-11
																				GO:0050801	ion homeostasis	Biological Process	0.0380782							GO:0032101	regulation of response to external stimulus	Biological Process	4.92728e-11
																				GO:0006875	cellular metal ion homeostasis	Biological Process	0.0381902							GO:0060284	regulation of cell development	Biological Process	5.03612e-11
																				GO:0098655	cation transmembrane transport	Biological Process	0.0384287							GO:0048563	post-embryonic organ morphogenesis	Biological Process	5.57284e-11
																				GO:0050807	regulation of synapse organization	Biological Process	0.0385659							GO:0007552	metamorphosis	Biological Process	5.5844e-11
																				GO:0003002	regionalization	Biological Process	0.038718							GO:0022603	regulation of anatomical structure morphogenesis	Biological Process	5.97552e-11
																				GO:0009725	response to hormone	Biological Process	0.038718							GO:0048707	instar larval or pupal morphogenesis	Biological Process	6.14055e-11
																				GO:1903053	regulation of extracellular matrix organization	Biological Process	0.0392704							GO:0055085	transmembrane transport	Biological Process	6.2469e-11
																				GO:0008217	regulation of blood pressure	Biological Process	0.0395877							GO:0000122	negative regulation of transcription from RNA polymerase II promoter	Biological Process	9.07207e-11
																				GO:0019935	cyclic-nucleotide-mediated signaling	Biological Process	0.0395877							GO:0051641	cellular localization	Biological Process	9.48015e-11
																				GO:0001822	kidney development	Biological Process	0.0399001							GO:0009967	positive regulation of signal transduction	Biological Process	1.12336e-10
																				GO:0044091	membrane biogenesis	Biological Process	0.0403201							GO:0007264	small GTPase mediated signal transduction	Biological Process	1.12872e-10
																				GO:0044458	motile cilium assembly	Biological Process	0.0403201							GO:0008284	positive regulation of cell proliferation	Biological Process	1.33507e-10
																				GO:0045453	bone resorption	Biological Process	0.0403201							GO:1901701	cellular response to oxygen-containing compound	Biological Process	1.35269e-10
																				GO:0061035	regulation of cartilage development	Biological Process	0.0403201							GO:0040008	regulation of growth	Biological Process	1.39178e-10
																				GO:0002072	optic cup morphogenesis involved in camera-type eye development	Biological Process	0.0406046							GO:0030855	epithelial cell differentiation	Biological Process	1.41672e-10
																				GO:0006183	GTP biosynthetic process	Biological Process	0.0406046							GO:0010604	positive regulation of macromolecule metabolic process	Biological Process	1.44454e-10
																				GO:0006228	UTP biosynthetic process	Biological Process	0.0406046							GO:0051172	negative regulation of nitrogen compound metabolic process	Biological Process	1.56164e-10
																				GO:0006857	oligopeptide transport	Biological Process	0.0406046							GO:0030198	extracellular matrix organization	Biological Process	1.63308e-10
																				GO:0007482	haltere development	Biological Process	0.0406046							GO:0007423	sensory organ development	Biological Process	1.79256e-10
																				GO:0008300	isoprenoid catabolic process	Biological Process	0.0406046							GO:0007560	imaginal disc morphogenesis	Biological Process	1.98411e-10
																				GO:0019336	phenol-containing compound catabolic process	Biological Process	0.0406046							GO:0030029	actin filament-based process	Biological Process	1.98737e-10
																				GO:0031114	regulation of microtubule depolymerization	Biological Process	0.0406046							GO:0022412	cellular process involved in reproduction in multicellular organism	Biological Process	1.9983e-10
																				GO:0032024	positive regulation of insulin secretion	Biological Process	0.0406046							GO:0016331	morphogenesis of embryonic epithelium	Biological Process	2.60662e-10
																				GO:0033504	floor plate development	Biological Process	0.0406046							GO:0022607	cellular component assembly	Biological Process	2.71055e-10
																				GO:0034105	positive regulation of tissue remodeling	Biological Process	0.0406046							GO:0008219	cell death	Biological Process	3.25915e-10
																				GO:0035172	hemocyte proliferation	Biological Process	0.0406046							GO:0016265	death	Biological Process	3.25915e-10
																				GO:0035216	haltere disc development	Biological Process	0.0406046							GO:0031325	positive regulation of cellular metabolic process	Biological Process	3.66754e-10
																				GO:0035988	chondrocyte proliferation	Biological Process	0.0406046							GO:0044708	single-organism behavior	Biological Process	3.69726e-10
																				GO:0038083	peptidyl-tyrosine autophosphorylation	Biological Process	0.0406046							GO:0043009	chordate embryonic development	Biological Process	4.31775e-10
																				GO:0046051	UTP metabolic process	Biological Process	0.0406046							GO:0090596	sensory organ morphogenesis	Biological Process	4.31775e-10
																				GO:0097061	dendritic spine organization	Biological Process	0.0406046							GO:0007424	open tracheal system development	Biological Process	4.92248e-10
																				GO:1900151	regulation of nuclear-transcribed mRNA catabolic process, deadenylation-dependent decay	Biological Process	0.0406046							GO:0010556	regulation of macromolecule biosynthetic process	Biological Process	6.17809e-10
																				GO:0046903	secretion	Biological Process	0.0410934							GO:0007281	germ cell development	Biological Process	6.73952e-10
																				GO:0045666	positive regulation of neuron differentiation	Biological Process	0.0418261							GO:0051093	negative regulation of developmental process	Biological Process	7.45128e-10
																				GO:0050890	cognition	Biological Process	0.0420434							GO:0098742	cell-cell adhesion via plasma-membrane adhesion molecules	Biological Process	7.55887e-10
																				GO:0048588	developmental cell growth	Biological Process	0.0424096							GO:0008285	negative regulation of cell proliferation	Biological Process	8.268e-10
																				GO:0090066	regulation of anatomical structure size	Biological Process	0.042634							GO:0016055	Wnt signaling pathway	Biological Process	8.71688e-10
																				GO:0002040	sprouting angiogenesis	Biological Process	0.0427019							GO:2000112	regulation of cellular macromolecule biosynthetic process	Biological Process	9.08084e-10
																				GO:0035249	synaptic transmission, glutamatergic	Biological Process	0.0427019							GO:0045934	negative regulation of nucleobase-containing compound metabolic process	Biological Process	1.00184e-09
																				GO:0050885	neuromuscular process controlling balance	Biological Process	0.0427019							GO:0010558	negative regulation of macromolecule biosynthetic process	Biological Process	1.19257e-09
																				GO:2000242	negative regulation of reproductive process	Biological Process	0.0427019							GO:0044087	regulation of cellular component biogenesis	Biological Process	1.20541e-09
																				GO:0032504	multicellular organism reproduction	Biological Process	0.0428548							GO:0048469	cell maturation	Biological Process	1.34996e-09
																				GO:0006873	cellular ion homeostasis	Biological Process	0.0437641							GO:0033036	macromolecule localization	Biological Process	1.5527e-09
																				GO:0001942	hair follicle development	Biological Process	0.044139							GO:0051241	negative regulation of multicellular organismal process	Biological Process	2.02397e-09
																				GO:0098773	skin epidermis development	Biological Process	0.044139							GO:0040012	regulation of locomotion	Biological Process	2.06272e-09
																				GO:0051047	positive regulation of secretion	Biological Process	0.0445796							GO:0048858	cell projection morphogenesis	Biological Process	2.19284e-09
																				GO:1901698	response to nitrogen compound	Biological Process	0.0454208							GO:0048592	eye morphogenesis	Biological Process	2.48152e-09
																				GO:0048638	regulation of developmental growth	Biological Process	0.0460373							GO:0010941	regulation of cell death	Biological Process	2.62468e-09
																				GO:0001655	urogenital system development	Biological Process	0.0461643							GO:0051270	regulation of cellular component movement	Biological Process	2.7449e-09
																				GO:0030516	regulation of axon extension	Biological Process	0.046338							GO:0030036	actin cytoskeleton organization	Biological Process	2.91296e-09
																				GO:0007010	cytoskeleton organization	Biological Process	0.0476569							GO:0098602	single organism cell adhesion	Biological Process	3.2177e-09
																				GO:0008284	positive regulation of cell proliferation	Biological Process	0.048004							GO:0001701	in utero embryonic development	Biological Process	3.23914e-09
																				GO:0042221	response to chemical	Biological Process	0.0481566							GO:0032990	cell part morphogenesis	Biological Process	3.30059e-09
																				GO:0090087	regulation of peptide transport	Biological Process	0.0482461							GO:0051235	maintenance of location	Biological Process	3.48544e-09
																				GO:0008299	isoprenoid biosynthetic process	Biological Process	0.0483589							GO:2000113	negative regulation of cellular macromolecule biosynthetic process	Biological Process	3.52205e-09
																				GO:0021591	ventricular system development	Biological Process	0.0483589							GO:0008544	epidermis development	Biological Process	4.14725e-09
																				GO:0030168	platelet activation	Biological Process	0.0483589							GO:2000145	regulation of cell motility	Biological Process	4.65741e-09
																				GO:0035159	regulation of tube length, open tracheal system	Biological Process	0.0483589							GO:0007049	cell cycle	Biological Process	4.89804e-09
																				GO:0042417	dopamine metabolic process	Biological Process	0.0483589							GO:0030334	regulation of cell migration	Biological Process	5.43994e-09
																				GO:0045570	regulation of imaginal disc growth	Biological Process	0.0483589							GO:0097659	nucleic acid-templated transcription	Biological Process	5.72425e-09
																				GO:0051590	positive regulation of neurotransmitter transport	Biological Process	0.0483589							GO:0019220	regulation of phosphate metabolic process	Biological Process	6.15393e-09
																				GO:0048878	chemical homeostasis	Biological Process	0.0484406							GO:0051174	regulation of phosphorus metabolic process	Biological Process	6.15393e-09
																				GO:0003014	renal system process	Biological Process	0.0489907							GO:0007389	pattern specification process	Biological Process	6.36399e-09
																				GO:0030879	mammary gland development	Biological Process	0.0489907							GO:0050767	regulation of neurogenesis	Biological Process	6.44991e-09
																				GO:0042552	myelination	Biological Process	0.0489907							GO:0034762	regulation of transmembrane transport	Biological Process	6.67678e-09
																				GO:0048583	regulation of response to stimulus	Biological Process	0.0499021							GO:0003002	regionalization	Biological Process	6.71961e-09
																														GO:0006351	transcription, DNA-templated	Biological Process	7.17723e-09
																														GO:0060541	respiratory system development	Biological Process	7.57516e-09
																														GO:0007163	establishment or maintenance of cell polarity	Biological Process	9.57564e-09
																														GO:0034097	response to cytokine	Biological Process	9.92139e-09
																														GO:1901700	response to oxygen-containing compound	Biological Process	9.95539e-09
																														GO:0061458	reproductive system development	Biological Process	1.01796e-08
																														GO:0006811	ion transport	Biological Process	1.10654e-08
																														GO:0051056	regulation of small GTPase mediated signal transduction	Biological Process	1.21518e-08
																														GO:0048638	regulation of developmental growth	Biological Process	1.22498e-08
																														GO:0032774	RNA biosynthetic process	Biological Process	1.39502e-08
																														GO:0030155	regulation of cell adhesion	Biological Process	1.5252e-08
																														GO:0031589	cell-substrate adhesion	Biological Process	1.64298e-08
																														GO:0050808	synapse organization	Biological Process	1.64324e-08
																														GO:0034765	regulation of ion transmembrane transport	Biological Process	1.96055e-08
																														GO:0048608	reproductive structure development	Biological Process	2.06114e-08
																														GO:0051094	positive regulation of developmental process	Biological Process	2.08507e-08
																														GO:0031344	regulation of cell projection organization	Biological Process	2.16798e-08
																														GO:0035220	wing disc development	Biological Process	2.23133e-08
																														GO:1903053	regulation of extracellular matrix organization	Biological Process	2.33739e-08
																														GO:0030010	establishment of cell polarity	Biological Process	2.48912e-08
																														GO:0012501	programmed cell death	Biological Process	2.79865e-08
																														GO:0048477	oogenesis	Biological Process	2.97522e-08
																														GO:0010628	positive regulation of gene expression	Biological Process	3.33975e-08
																														GO:0048569	post-embryonic organ development	Biological Process	3.48087e-08
																														GO:0032870	cellular response to hormone stimulus	Biological Process	3.89872e-08
																														GO:0043085	positive regulation of catalytic activity	Biological Process	4.14047e-08
																														GO:0007420	brain development	Biological Process	4.16144e-08
																														GO:0048736	appendage development	Biological Process	4.31551e-08
																														GO:0051649	establishment of localization in cell	Biological Process	4.61575e-08
																														GO:0007517	muscle organ development	Biological Process	4.72973e-08
																														GO:0007369	gastrulation	Biological Process	5.08832e-08
																														GO:0016337	single organismal cell-cell adhesion	Biological Process	5.42757e-08
																														GO:0072358	cardiovascular system development	Biological Process	6.54702e-08
																														GO:0072359	circulatory system development	Biological Process	6.54702e-08
																														GO:0044093	positive regulation of molecular function	Biological Process	7.03545e-08
																														GO:0051336	regulation of hydrolase activity	Biological Process	7.44537e-08
																														GO:0043547	positive regulation of GTPase activity	Biological Process	8.27771e-08
																														GO:0051246	regulation of protein metabolic process	Biological Process	8.99927e-08
																														GO:0009725	response to hormone	Biological Process	9.00329e-08
																														GO:1902532	negative regulation of intracellular signal transduction	Biological Process	9.25087e-08
																														GO:0007268	synaptic transmission	Biological Process	9.28029e-08
																														GO:0099536	synaptic signaling	Biological Process	9.28029e-08
																														GO:0099537	trans-synaptic signaling	Biological Process	9.28029e-08
																														GO:0051240	positive regulation of multicellular organismal process	Biological Process	9.28958e-08
																														GO:0045664	regulation of neuron differentiation	Biological Process	1.12523e-07
																														GO:0010975	regulation of neuron projection development	Biological Process	1.12753e-07
																														GO:0006796	phosphate-containing compound metabolic process	Biological Process	1.15007e-07
																														GO:0060322	head development	Biological Process	1.19123e-07
																														GO:0035107	appendage morphogenesis	Biological Process	1.23735e-07
																														GO:0001568	blood vessel development	Biological Process	1.29577e-07
																														GO:0010243	response to organonitrogen compound	Biological Process	1.37769e-07
																														GO:0071417	cellular response to organonitrogen compound	Biological Process	1.4193e-07
																														GO:0002119	nematode larval development	Biological Process	1.55817e-07
																														GO:0031532	actin cytoskeleton reorganization	Biological Process	1.69366e-07
																														GO:0007611	learning or memory	Biological Process	1.7566e-07
																														GO:0007283	spermatogenesis	Biological Process	1.80239e-07
																														GO:0051254	positive regulation of RNA metabolic process	Biological Process	1.82304e-07
																														GO:0050890	cognition	Biological Process	1.83686e-07
																														GO:0006793	phosphorus metabolic process	Biological Process	1.87008e-07
																														GO:0001944	vasculature development	Biological Process	1.97619e-07
																														GO:0007265	Ras protein signal transduction	Biological Process	2.07933e-07
																														GO:0051345	positive regulation of hydrolase activity	Biological Process	2.16505e-07
																														GO:0007292	female gamete generation	Biological Process	2.26297e-07
																														GO:0043067	regulation of programmed cell death	Biological Process	2.30959e-07
																														GO:0006468	protein phosphorylation	Biological Process	2.40876e-07
																														GO:0022407	regulation of cell-cell adhesion	Biological Process	2.64886e-07
																														GO:0043087	regulation of GTPase activity	Biological Process	2.71279e-07
																														GO:0045597	positive regulation of cell differentiation	Biological Process	2.79713e-07
																														GO:0045446	endothelial cell differentiation	Biological Process	3.08136e-07
																														GO:0070848	response to growth factor	Biological Process	3.10109e-07
																														GO:0009611	response to wounding	Biological Process	3.28938e-07
																														GO:0044085	cellular component biogenesis	Biological Process	3.5324e-07
																														GO:0034220	ion transmembrane transport	Biological Process	3.78162e-07
																														GO:0010557	positive regulation of macromolecule biosynthetic process	Biological Process	4.00253e-07
																														GO:0009891	positive regulation of biosynthetic process	Biological Process	4.23964e-07
																														GO:0035264	multicellular organism growth	Biological Process	4.34786e-07
																														GO:0007605	sensory perception of sound	Biological Process	4.37825e-07
																														GO:0008360	regulation of cell shape	Biological Process	4.39442e-07
																														GO:0061326	renal tubule development	Biological Process	4.39442e-07
																														GO:0050790	regulation of catalytic activity	Biological Process	4.40986e-07
																														GO:1901698	response to nitrogen compound	Biological Process	4.58778e-07
																														GO:0007156	homophilic cell adhesion via plasma membrane adhesion molecules	Biological Process	4.59349e-07
																														GO:0048737	imaginal disc-derived appendage development	Biological Process	4.86403e-07
																														GO:0022402	cell cycle process	Biological Process	4.97124e-07
																														GO:0022604	regulation of cell morphogenesis	Biological Process	4.98014e-07
																														GO:0035114	imaginal disc-derived appendage morphogenesis	Biological Process	5.55643e-07
																														GO:0035120	post-embryonic appendage morphogenesis	Biological Process	5.55643e-07
																														GO:0043933	macromolecular complex subunit organization	Biological Process	5.55939e-07
																														GO:0032880	regulation of protein localization	Biological Process	6.79349e-07
																														GO:0003158	endothelium development	Biological Process	6.83103e-07
																														GO:0010631	epithelial cell migration	Biological Process	6.95658e-07
																														GO:0002521	leukocyte differentiation	Biological Process	7.06786e-07
																														GO:1901699	cellular response to nitrogen compound	Biological Process	7.55942e-07
																														GO:0042325	regulation of phosphorylation	Biological Process	7.90705e-07
																														GO:0001654	eye development	Biological Process	8.37231e-07
																														GO:0002376	immune system process	Biological Process	8.39949e-07
																														GO:0031399	regulation of protein modification process	Biological Process	8.50947e-07
																														GO:0007507	heart development	Biological Process	8.63489e-07
																														GO:0007017	microtubule-based process	Biological Process	8.72829e-07
																														GO:1901653	cellular response to peptide	Biological Process	8.88156e-07
																														GO:0003007	heart morphogenesis	Biological Process	9.06905e-07
																														GO:0008286	insulin receptor signaling pathway	Biological Process	9.15804e-07
																														GO:0032268	regulation of cellular protein metabolic process	Biological Process	9.48546e-07
																														GO:0038127	ERBB signaling pathway	Biological Process	9.9063e-07
																														GO:0090130	tissue migration	Biological Process	1.07955e-06
																														GO:0090132	epithelium migration	Biological Process	1.07955e-06
																														GO:0048599	oocyte development	Biological Process	1.11511e-06
																														GO:0016358	dendrite development	Biological Process	1.12283e-06
																														GO:0061333	renal tubule morphogenesis	Biological Process	1.18698e-06
																														GO:0071375	cellular response to peptide hormone stimulus	Biological Process	1.26916e-06
																														GO:0042981	regulation of apoptotic process	Biological Process	1.27766e-06
																														GO:0051130	positive regulation of cellular component organization	Biological Process	1.37149e-06
																														GO:0032869	cellular response to insulin stimulus	Biological Process	1.4092e-06
																														GO:0006915	apoptotic process	Biological Process	1.44784e-06
																														GO:0030534	adult behavior	Biological Process	1.45731e-06
																														GO:0008104	protein localization	Biological Process	1.48187e-06
																														GO:0070727	cellular macromolecule localization	Biological Process	1.53093e-06
																														GO:0001745	compound eye morphogenesis	Biological Process	1.54149e-06
																														GO:0008038	neuron recognition	Biological Process	1.59818e-06
																														GO:0009798	axis specification	Biological Process	1.62839e-06
																														GO:1903508	positive regulation of nucleic acid-templated transcription	Biological Process	1.63247e-06
																														GO:0071363	cellular response to growth factor stimulus	Biological Process	1.63622e-06
																														GO:0034613	cellular protein localization	Biological Process	1.72326e-06
																														GO:0071345	cellular response to cytokine stimulus	Biological Process	1.72752e-06
																														GO:0031328	positive regulation of cellular biosynthetic process	Biological Process	1.92153e-06
																														GO:0010720	positive regulation of cell development	Biological Process	1.93526e-06
																														GO:0045893	positive regulation of transcription, DNA-templated	Biological Process	1.93875e-06
																														GO:0040017	positive regulation of locomotion	Biological Process	1.94152e-06
																														GO:0007548	sex differentiation	Biological Process	1.94836e-06
																														GO:0046661	male sex differentiation	Biological Process	1.95121e-06
																														GO:0007173	epidermal growth factor receptor signaling pathway	Biological Process	1.98544e-06
																														GO:0007160	cell-matrix adhesion	Biological Process	1.99286e-06
																														GO:1902680	positive regulation of RNA biosynthetic process	Biological Process	2.02651e-06
																														GO:0045596	negative regulation of cell differentiation	Biological Process	2.02672e-06
																														GO:0009056	catabolic process	Biological Process	2.10606e-06
																														GO:0009994	oocyte differentiation	Biological Process	2.144e-06
																														GO:0001932	regulation of protein phosphorylation	Biological Process	2.14838e-06
																														GO:0045165	cell fate commitment	Biological Process	2.15565e-06
																														GO:0016310	phosphorylation	Biological Process	2.35727e-06
																														GO:0016049	cell growth	Biological Process	2.41375e-06
																														GO:0007417	central nervous system development	Biological Process	2.42466e-06
																														GO:0023061	signal release	Biological Process	2.57641e-06
																														GO:0048568	embryonic organ development	Biological Process	2.62595e-06
																														GO:0043269	regulation of ion transport	Biological Process	2.63337e-06
																														GO:0042692	muscle cell differentiation	Biological Process	2.63375e-06
																														GO:0007308	oocyte construction	Biological Process	2.68572e-06
																														GO:0061024	membrane organization	Biological Process	2.68842e-06
																														GO:0045927	positive regulation of growth	Biological Process	3.03579e-06
																														GO:1902580	single-organism cellular localization	Biological Process	3.15198e-06
																														GO:0016311	dephosphorylation	Biological Process	3.15362e-06
																														GO:0050803	regulation of synapse structure or activity	Biological Process	3.20952e-06
																														GO:0007528	neuromuscular junction development	Biological Process	3.35896e-06
																														GO:0006508	proteolysis	Biological Process	3.62029e-06
																														GO:0002520	immune system development	Biological Process	3.71691e-06
																														GO:0007626	locomotory behavior	Biological Process	3.73726e-06
																														GO:0051493	regulation of cytoskeleton organization	Biological Process	3.791e-06
																														GO:0035222	wing disc pattern formation	Biological Process	3.97611e-06
																														GO:0051173	positive regulation of nitrogen compound metabolic process	Biological Process	4.09007e-06
																														GO:0030111	regulation of Wnt signaling pathway	Biological Process	4.12941e-06
																														GO:0009953	dorsal/ventral pattern formation	Biological Process	4.15939e-06
																														GO:0007613	memory	Biological Process	4.41857e-06
																														GO:0008356	asymmetric cell division	Biological Process	4.64391e-06
																														GO:0070647	protein modification by small protein conjugation or removal	Biological Process	4.85424e-06
																														GO:0050954	sensory perception of mechanical stimulus	Biological Process	5.0176e-06
																														GO:0016192	vesicle-mediated transport	Biological Process	5.07208e-06
																														GO:0048232	male gamete generation	Biological Process	5.1927e-06
																														GO:0040001	establishment of mitotic spindle localization	Biological Process	5.20406e-06
																														GO:0009894	regulation of catabolic process	Biological Process	5.2955e-06
[truncated: 1,699 more rows]
