# Supplementary material for: Genomic and single-cell analyses reveal genetic signatures of swimming pattern and diapause strategy in jellyfish
Source: Nat Commun. 2024 Jul 15;15:5936. doi: 10.1038/s41467-024-49848-z (PMC11250803; doi:10.1038/s41467-024-49848-z)
Supplement: Supplementary file 4 — Supplementary Data [file 41467_2024_49848_MOESM4_ESM.zip › Supplementary Data 9.xlsx]

## Sheet: Sheet1
Supplementary Data 9. KEGG enrichment of DEGs of the sensory organs and control tissues in four jellyfish species (P-value<0.05).
tentacle bulb/control (T. rubra)						rhopalium/control (C. quinquecirrha)						rhopalium/control (R. esculentum)						rhopalium/control (A. coerulea)
Pathway ID	Pathway	Counts	P-value	Q-value		Pathway ID	Pathway	Counts	P-value	Q-value		Pathway ID	Pathway	Counts	P-value	Q-value		Pathway ID	Pathway	Counts	P-value	Q-value
ko05022	Pathways of neurodegeneration - multiple diseases	37	8.06347e-14	1.66108e-11		ko04962	Vasopressin-regulated water reabsorption	11	8.60846e-10	1.75613e-07		ko05226	Gastric cancer	6	0.000131069	0.0126324		ko04390	Hippo signaling pathway	19	5.88597e-14	1.4244e-11
ko05016	Huntington disease	26	1.48137e-10	1.52582e-08		ko05022	Pathways of neurodegeneration - multiple diseases	33	3.42048e-09	2.50659e-07		ko05416	Viral myocarditis	4	0.000238348	0.0126324		ko05200	Pathways in cancer	29	7.15126e-11	5.43067e-09
ko05014	Amyotrophic lateral sclerosis	25	2.54278e-08	1.74604e-06		ko05014	Amyotrophic lateral sclerosis	30	3.68617e-09	2.50659e-07		ko05412	Arrhythmogenic right ventricular cardiomyopathy	4	0.000490946	0.0173467		ko04550	Signaling pathways regulating pluripotency of stem cells	16	7.96121e-11	5.43067e-09
ko05200	Pathways in cancer	24	1.2121e-06	6.24229e-05		ko05132	Salmonella infection	23	1.93386e-08	9.23758e-07		ko05410	Hypertrophic cardiomyopathy	4	0.00106744	0.0215151		ko04151	PI3K-Akt signaling pathway	24	8.97631e-11	5.43067e-09
ko04550	Signaling pathways regulating pluripotency of stem cells	12	2.56795e-06	0.0001058		ko05016	Huntington disease	26	2.26411e-08	9.23758e-07		ko04390	Hippo signaling pathway	5	0.00139371	0.0215151		ko05206	MicroRNAs in cancer	17	1.27054e-09	6.1494e-08
ko05224	Breast cancer	12	4.21483e-06	0.000144709		ko05200	Pathways in cancer	24	8.05668e-07	2.73927e-05		ko05414	Dilated cardiomyopathy	4	0.00140908	0.0215151		ko05226	Gastric cancer	15	1.15903e-08	4.67474e-07
ko05165	Human papillomavirus infection	18	5.41276e-06	0.00015929		ko05224	Breast cancer	11	2.16805e-05	0.000631833		ko05022	Pathways of neurodegeneration - multiple diseases	10	0.00142081	0.0215151		ko04360	Axon guidance	15	1.17547e-07	4.06378e-06
ko04512	ECM-receptor interaction	11	1.16454e-05	0.000299868		ko04510	Focal adhesion	15	2.75891e-05	0.000703522		ko05224	Breast cancer	5	0.00199363	0.0264156		ko05414	Dilated cardiomyopathy	11	1.69679e-07	5.13278e-06
ko04310	Wnt signaling pathway	12	1.39e-05	0.000318156		ko05216	Thyroid cancer	5	4.1153e-05	0.00086912		ko05218	Melanoma	3	0.00332237	0.0391302		ko05205	Proteoglycans in cancer	16	3.74595e-07	1.00725e-05
ko05217	Basal cell carcinoma	7	3.04399e-05	0.000627061		ko05226	Gastric cancer	10	4.26039e-05	0.00086912		ko05217	Basal cell carcinoma	3	0.00428055	0.0434601		ko05224	Breast cancer	13	5.15039e-07	1.24639e-05
ko04916	Melanogenesis	10	3.74664e-05	0.000701643		ko04350	TGF-beta signaling pathway	8	0.000160413	0.00297492		ko05200	Pathways in cancer	8	0.00451001	0.0434601		ko04391	Hippo signaling pathway - fly	12	6.03748e-07	1.32825e-05
ko05226	Gastric cancer	10	7.2384e-05	0.00124259		ko01521	EGFR tyrosine kinase inhibitor resistance	7	0.000258989	0.00440282		ko05016	Huntington disease	7	0.00539631	0.0452213		ko04010	MAPK signaling pathway	16	9.34746e-07	1.88507e-05
ko04540	Gap junction	8	0.000116329	0.00184336		ko04013	MAPK signaling pathway - fly	9	0.000428458	0.0067235		ko04550	Signaling pathways regulating pluripotency of stem cells	4	0.00554601	0.0452213		ko04935	Growth hormone synthesis, secretion and action	10	2.0952e-06	3.90031e-05
ko04151	PI3K-Akt signaling pathway	14	0.000130663	0.0019226		ko05144	Malaria	4	0.000686891	0.00967736		ko04512	ECM-receptor interaction	4	0.00770294	0.0583223		ko04350	TGF-beta signaling pathway	10	2.56086e-06	4.42662e-05
ko05032	Morphine addiction	9	0.000239363	0.00328725		ko01522	Endocrine resistance	7	0.000740335	0.00967736		ko04350	TGF-beta signaling pathway	3	0.0144607	0.102189		ko05165	Human papillomavirus infection	18	5.08156e-06	8.19825e-05
ko04390	Hippo signaling pathway	9	0.000255543	0.00329012		ko05165	Human papillomavirus infection	16	0.000759008	0.00967736		ko04810	Regulation of actin cytoskeleton	4	0.0235472	0.149902		ko04110	Cell cycle	11	6.29653e-06	9.5235e-05
ko04024	cAMP signaling pathway	13	0.000574247	0.00658004		ko04151	PI3K-Akt signaling pathway	14	0.000883229	0.0105988		ko05205	Proteoglycans in cancer	4	0.0240409	0.149902		ko05410	Hypertrophic cardiomyopathy	9	8.46739e-06	0.000109136
ko04020	Calcium signaling pathway	15	0.000574955	0.00658004		ko05222	Small cell lung cancer	7	0.000962847	0.0109123		ko04016	MAPK signaling pathway - plant	2	0.030567	0.180005		ko04722	Neurotrophin signaling pathway	11	8.51254e-06	0.000109136
ko04510	Focal adhesion	11	0.000744492	0.00807186		ko05146	Amoebiasis	7	0.00109227	0.0117275		ko04916	Melanogenesis	3	0.0364289	0.193962		ko05412	Arrhythmogenic right ventricular cardiomyopathy	8	8.5685e-06	0.000109136
ko05225	Hepatocellular carcinoma	9	0.00130248	0.0134155		ko04512	ECM-receptor interaction	9	0.00128077	0.0130639		ko04911	Insulin secretion	2	0.0365965	0.193962		ko05225	Hepatocellular carcinoma	13	9.4054e-06	0.000113805
ko04934	Cushing syndrome	8	0.00170833	0.0167579		ko04650	Natural killer cell mediated cytotoxicity	5	0.00147754	0.0143533		ko05014	Amyotrophic lateral sclerosis	6	0.0405133	0.198289		ko04068	FoxO signaling pathway	9	1.02854e-05	0.000118527
ko04150	mTOR signaling pathway	9	0.00189395	0.0177343		ko05219	Bladder cancer	4	0.00205885	0.0190911		ko04010	MAPK signaling pathway	4	0.0411544	0.198289		ko04962	Vasopressin-regulated water reabsorption	6	1.57114e-05	0.000172825
ko04620	Toll-like receptor signaling pathway	5	0.00249051	0.0223063		ko05225	Hepatocellular carcinoma	8	0.00281405	0.0249594		ko04014	Ras signaling pathway	4	0.0446612	0.20583		ko01521	EGFR tyrosine kinase inhibitor resistance	8	2.07376e-05	0.000218196
ko05205	Proteoglycans in cancer	9	0.00467531	0.0401298		ko05100	Bacterial invasion of epithelial cells	6	0.0039836	0.0338606								ko04060	Cytokine-cytokine receptor interaction	5	2.26575e-05	0.000228463
ko04728	Dopaminergic synapse	7	0.00964381	0.079465		ko05213	Endometrial cancer	4	0.00466407	0.0378442								ko05207	Chemical carcinogenesis - receptor activation	13	2.82916e-05	0.000273862
ko05010	Alzheimer disease	14	0.0137341	0.108816		ko04012	ErbB signaling pathway	5	0.00503748	0.0378442								ko04930	Type II diabetes mellitus	6	3.05539e-05	0.000284386
ko04975	Fat digestion and absorption	4	0.0178632	0.13629		ko05212	Pancreatic cancer	5	0.00503748	0.0378442								ko05213	Endometrial cancer	7	4.49022e-05	0.000402457
ko01522	Endocrine resistance	5	0.0213597	0.157146		ko04390	Hippo signaling pathway	7	0.00519429	0.0378442								ko04012	ErbB signaling pathway	8	4.91968e-05	0.000425201
ko05417	Lipid and atherosclerosis	9	0.0231399	0.164373		ko05217	Basal cell carcinoma	4	0.00655074	0.0460811								ko04062	Chemokine signaling pathway	9	5.98165e-05	0.000499159
ko05031	Amphetamine addiction	6	0.0259613	0.178267		ko04062	Chemokine signaling pathway	6	0.0114172	0.0722256								ko04213	Longevity regulating pathway - multiple species	7	6.89401e-05	0.000538178
ko05012	Parkinson disease	11	0.0268952	0.178723		ko05205	Proteoglycans in cancer	9	0.0115711	0.0722256								ko05220	Chronic myeloid leukemia	7	6.89401e-05	0.000538178
ko04392	Hippo signaling pathway - multiple species	5	0.0287065	0.179198		ko05210	Colorectal cancer	4	0.0117039	0.0722256								ko04150	mTOR signaling pathway	10	9.97403e-05	0.000754286
ko04936	Alcoholic liver disease	5	0.0287065	0.179198		ko04145	Phagosome	9	0.0122314	0.0722256								ko05217	Basal cell carcinoma	6	0.000105251	0.000771843
ko04391	Hippo signaling pathway - fly	6	0.0317625	0.192443		ko04810	Regulation of actin cytoskeleton	9	0.0122314	0.0722256								ko04072	Phospholipase D signaling pathway	10	0.000125898	0.000896095
ko05146	Amoebiasis	4	0.0372985	0.219528		ko04113	Meiosis - yeast	6	0.0123916	0.0722256								ko04510	Focal adhesion	14	0.000142437	0.000984849
ko04014	Ras signaling pathway	8	0.0404173	0.231277		ko05220	Chronic myeloid leukemia	5	0.0150428	0.0852423								ko04340	Hedgehog signaling pathway	5	0.000151839	0.00101421
ko04015	Rap1 signaling pathway	8	0.0433253	0.238659		ko05231	Choline metabolism in cancer	5	0.0180017	0.0974499								ko04361	Axon regeneration	9	0.000155065	0.00101421
ko04931	Insulin resistance	5	0.0446703	0.238659		ko05145	Toxoplasmosis	6	0.0181524	0.0974499								ko05210	Colorectal cancer	7	0.000177074	0.00112768
ko02010	ABC transporters	3	0.0461917	0.238659		ko04111	Cell cycle - yeast	6	0.0208995	0.106092								ko04928	Parathyroid hormone synthesis, secretion and action	7	0.000423623	0.00262863
ko04064	NF-kappa B signaling pathway	4	0.0463415	0.238659		ko00901	Indole alkaloid biosynthesis	2	0.0210199	0.106092								ko04960	Aldosterone-regulated sodium reabsorption	4	0.000470239	0.00284494
ko04923	Regulation of lipolysis in adipocytes	3	0.0488502	0.245442		ko05214	Glioma	5	0.0213224	0.106092								ko04218	Cellular senescence	9	0.000566751	0.00334521
						ko04341	Hedgehog signaling pathway - fly	3	0.0241782	0.117437								ko05160	Hepatitis C	9	0.000657968	0.00379115
						ko04360	Axon guidance	7	0.025836	0.122571								ko05166	Human T-cell leukemia virus 1 infection	9	0.000690914	0.0038884
						ko05143	African trypanosomiasis	2	0.0274162	0.12585								ko04926	Relaxin signaling pathway	7	0.000734761	0.00404119
						ko04730	Long-term depression	3	0.027761	0.12585								ko05132	Salmonella infection	13	0.000752284	0.00404562
						ko04361	Axon regeneration	6	0.0289687	0.12847								ko04211	Longevity regulating pathway	6	0.00087433	0.00431812
						ko05417	Lipid and atherosclerosis	9	0.0308095	0.133726								ko04630	JAK-STAT signaling pathway	6	0.00087433	0.00431812
						ko04072	Phospholipase D signaling pathway	6	0.0327012	0.13898								ko04666	Fc gamma R-mediated phagocytosis	6	0.00087433	0.00431812
						ko05223	Non-small cell lung cancer	3	0.0357247	0.148731								ko05230	Central carbon metabolism in cancer	6	0.00087433	0.00431812
						ko04620	Toll-like receptor signaling pathway	4	0.0402995	0.164296								ko04723	Retrograde endocannabinoid signaling	8	0.00114355	0.00545712
						ko04722	Neurotrophin signaling pathway	6	0.0410739	0.164296								ko04911	Insulin secretion	5	0.00115005	0.00545712
						ko04520	Adherens junction	5	0.0437968	0.171818								ko05221	Acute myeloid leukemia	6	0.00117683	0.00547679
						ko04530	Tight junction	7	0.0495417	0.187469								ko04917	Prolactin signaling pathway	5	0.00126122	0.00565212
						ko04975	Fat digestion and absorption	3	0.049624	0.187469								ko05223	Non-small cell lung cancer	5	0.00126122	0.00565212
																		ko04520	Adherens junction	8	0.00132773	0.00584199
																		ko04912	GnRH signaling pathway	7	0.00151355	0.00654068
																		ko04711	Circadian rhythm - fly	2	0.0015432	0.00655184
																		ko05216	Thyroid cancer	4	0.00170371	0.0071086
																		ko01522	Endocrine resistance	6	0.00189181	0.00775962
																		ko04725	Cholinergic synapse	7	0.00198371	0.00800098
																		ko04660	T cell receptor signaling pathway	6	0.00228294	0.00891082
																		ko05211	Renal cell carcinoma	6	0.00228294	0.00891082
																		ko04310	Wnt signaling pathway	9	0.00232095	0.00891539
																		ko04514	Cell adhesion molecules	8	0.00241589	0.00895044
																		ko04014	Ras signaling pathway	10	0.00244103	0.00895044
																		ko04910	Insulin signaling pathway	10	0.00244103	0.00895044
																		ko05203	Viral carcinogenesis	9	0.00250528	0.00904892
																		ko05161	Hepatitis B	9	0.00260171	0.00925902
																		ko04810	Regulation of actin cytoskeleton	11	0.003018	0.0105849
																		ko05219	Bladder cancer	4	0.00324202	0.0112081
																		ko00531	Glycosaminoglycan degradation	3	0.00338091	0.0115236
																		ko04540	Gap junction	6	0.0038254	0.0126815
																		ko05222	Small cell lung cancer	6	0.0038254	0.0126815
																		ko04113	Meiosis - yeast	5	0.00589396	0.0192748
																		ko04022	cGMP-PKG signaling pathway	8	0.00614609	0.019375
																		ko04015	Rap1 signaling pathway	10	0.00621105	0.019375
																		ko04380	Osteoclast differentiation	5	0.00625212	0.019375
																		ko04114	Oocyte meiosis	6	0.00632489	0.019375
																		ko04727	GABAergic synapse	6	0.00632489	0.019375
																		ko04923	Regulation of lipolysis in adipocytes	5	0.00701383	0.0212168
																		ko04973	Carbohydrate digestion and absorption	3	0.00747159	0.0222415
																		ko04742	Taste transduction	4	0.00753639	0.0222415
																		ko05215	Prostate cancer	5	0.00827458	0.0239147
																		ko05032	Morphine addiction	6	0.00830096	0.0239147
																		ko04662	B cell receptor signaling pathway	4	0.00869909	0.024559
																		ko04111	Cell cycle - yeast	5	0.00872758	0.024559
																		ko05212	Pancreatic cancer	4	0.00932198	0.0259301
																		ko04530	Tight junction	7	0.00979418	0.026934
																		ko04650	Natural killer cell mediated cytotoxicity	4	0.00997322	0.0271182
																		ko05163	Human cytomegalovirus infection	8	0.0124373	0.0334424
																		ko04934	Cushing syndrome	6	0.0140404	0.0373382
																		ko04320	Dorso-ventral axis formation	3	0.0148307	0.0390113
																		ko05231	Choline metabolism in cancer	5	0.0192363	0.0500558
																		ko04659	Th17 cell differentiation	3	0.0203657	0.0524309
																		ko04013	MAPK signaling pathway - fly	6	0.0220995	0.0562158
																		ko04976	Bile secretion	4	0.0223005	0.0562158
																		ko04915	Estrogen signaling pathway	5	0.0225568	0.0562758
																		ko04512	ECM-receptor interaction	8	0.0230947	0.0570297
																		ko04664	Fc epsilon RI signaling pathway	4	0.0245813	0.0600877
																		ko04914	Progesterone-mediated oocyte maturation	4	0.0257727	0.06237
																		ko04933	AGE-RAGE signaling pathway in diabetic complications	4	0.0282583	0.0677079
																		ko04916	Melanogenesis	5	0.0292196	0.0693249
																		ko04066	HIF-1 signaling pathway	4	0.0295527	0.0694346
																		ko00524	Neomycin, kanamycin and gentamicin biosynthesis	1	0.0322413	0.0750231
																		ko04724	Glutamatergic synapse	5	0.0335308	0.0772806
																		ko05022	Pathways of neurodegeneration - multiple diseases	29	0.0352635	0.0805074
																		ko05110	Vibrio cholerae infection	3	0.0364217	0.0823742
																		ko04931	Insulin resistance	5	0.03945	0.0883972
																		ko04920	Adipocytokine signaling pathway	3	0.0406593	0.0902711
																		ko04927	Cortisol synthesis and secretion	3	0.0451347	0.0992963
																		ko05418	Fluid shear stress and atherosclerosis	5	0.0487448	0.106273
																		ko05010	Alzheimer disease	13	0.0495788	0.107126
