# Supplementary material for: Genomic and single-cell analyses reveal genetic signatures of swimming pattern and diapause strategy in jellyfish
Source: Nat Commun. 2024 Jul 15;15:5936. doi: 10.1038/s41467-024-49848-z (PMC11250803; doi:10.1038/s41467-024-49848-z)
Supplement: Supplementary file 5 — Supplementary Software [file 41467_2024_49848_MOESM5_ESM.zip]

Archive with 4 entries (4 files):
- Supplementary Software 1.pl
- Supplementary Software 2.pl
- Supplementary Software 3.pl
- Supplementary Software 4.txt
