# Supplementary material for: Genomic and single-cell analyses reveal genetic signatures of swimming pattern and diapause strategy in jellyfish
Source: Nat Commun. 2024 Jul 15;15:5936. doi: 10.1038/s41467-024-49848-z (PMC11250803; doi:10.1038/s41467-024-49848-z)
Supplement: Supplementary file 7 — Source Data [file 41467_2024_49848_MOESM7_ESM.xlsx]

## Sheet: Fig. 1c
(MnemiopsisLeidyi: 869.300244, ((XeniaSp: 465.685551, (NematostellaVectensis: 329.575020, (PocilloporaDamicornis: 198.449456, AcroporaDigitifera: 198.449456) [&95%HPD={164.077, 254.684}]: 131.125564) [&95%HPD={199.753, 393.975}]: 136.110532) [&95%HPD={238.444, 535.162}]: 127.032106, (((ClytiaHemisphaerica: 326.683720, TurritopsisRubra: 326.683720) [&95%HPD={250.987, 473.356}]: 55.041117, (HydraVi…

## Sheet: Fig. 1d
GO ID	Description	GO Class	P-value	Q-value	Rich factor (ratio)	-LOG(Pvalue)
GO:0044387	negative regulation of protein kinase activity by regulation of protein phosphorylation	Biological Process	0.00115913	0.702104	1	2.93587
GO:0051639	actin filament network formation	Biological Process	0.00115913	0.702104	1	2.93587
GO:0061572	actin filament bundle organization	Biological Process	0.00142848	0.702104	0.272727	2.84513
GO:0046717	acid secretion	Biological Process	0.00225364	0.702104	0.333333	2.64712
GO:0051017	actin filament bundle assembly	Biological Process	0.00318461	0.702104	0.261905	2.49694
GO:0061744	motor behavior	Biological Process	0.00427307	0.702104	0.75	2.36926
GO:0072673	lamellipodium morphogenesis	Biological Process	0.00427307	0.702104	0.75	2.36926
GO:0100002	negative regulation of protein kinase activity by protein phosphorylation	Biological Process	0.00427307	0.702104	0.75	2.36926
GO:0015800	acidic amino acid transport	Biological Process	0.00533064	0.702104	0.416667	2.27322
GO:1900271	regulation of long-term synaptic potentiation	Biological Process	0.00533064	0.702104	0.416667	2.27322
GO:0010631	epithelial cell migration	Biological Process	0.00554935	0.702104	0.1875	2.25576
GO:0006835	dicarboxylic acid transport	Biological Process	0.00568257	0.702104	0.318182	2.24546
GO:0030336	negative regulation of cell migration	Biological Process	0.00603189	0.702104	0.224138	2.21955
GO:0090132	epithelium migration	Biological Process	0.00617177	0.702104	0.185841	2.20959
GO:0044712	single-organism catabolic process	Biological Process	0.00642254	0.702104	0.152482	2.19229
GO:0090130	tissue migration	Biological Process	0.00758922	0.702104	0.182609	2.1198
GO:0030098	lymphocyte differentiation	Biological Process	0.00773068	0.702104	0.205479	2.11178
GO:0031345	negative regulation of cell projection organization	Biological Process	0.0081323	0.702104	0.216667	2.08979
GO:2000146	negative regulation of cell motility	Biological Process	0.00937905	0.702104	0.213115	2.02784
GO:0002098	tRNA wobble uridine modification	Biological Process	0.00984984	0.702104	0.6	2.00657
GO:0099738	cell cortex region	Cellular Component	0.00880527	0.773753	0.266667	2.05526
GO:0045178	basal part of cell	Cellular Component	0.0099433	0.773753	0.232558	2.00247
GO:0032807	DNA ligase IV complex	Cellular Component	0.0105233	0.773753	1	1.97785
GO:0090651	apical cytoplasm	Cellular Component	0.0105233	0.773753	1	1.97785
GO:0031258	lamellipodium membrane	Cellular Component	0.016964	0.773753	0.5	1.77047
GO:0044448	cell cortex part	Cellular Component	0.0215212	0.773753	0.193548	1.66713
GO:0045180	basal cortex	Cellular Component	0.0274546	0.773753	0.428571	1.56138
GO:0005958	DNA-dependent protein kinase-DNA ligase 4 complex	Cellular Component	0.0294193	0.773753	0.666667	1.53137
GO:0008623	CHRAC	Cellular Component	0.0294193	0.773753	0.666667	1.53137
GO:0030139	endocytic vesicle	Cellular Component	0.0324267	0.773753	0.178082	1.4891
GO:0080008	Cul4-RING E3 ubiquitin ligase complex	Cellular Component	0.0369448	0.773753	0.307692	1.43245
GO:0045179	apical cortex	Cellular Component	0.0384725	0.773753	0.263158	1.41485
GO:0005685	U1 snRNP	Cellular Component	0.0406428	0.773753	0.375	1.39102
GO:0070971	endoplasmic reticulum exit site	Cellular Component	0.0406428	0.773753	0.375	1.39102
GO:0048770	pigment granule	Cellular Component	0.0476585	0.773753	0.285714	1.32186
GO:0016442	RISC complex	Cellular Component	0.0548663	0.773753	0.5	1.26069
GO:0031332	RNAi effector complex	Cellular Component	0.0548663	0.773753	0.5	1.26069
GO:0032281	AMPA glutamate receptor complex	Cellular Component	0.0548663	0.773753	0.5	1.26069
GO:0035068	micro-ribonucleoprotein complex	Cellular Component	0.0548663	0.773753	0.5	1.26069
GO:0071438	invadopodium membrane	Cellular Component	0.0548663	0.773753	0.5	1.26069

## Sheet: Fig. 2d
	ADD1	FGFR1	FAM166B	SPAG6	DNAH7	DNAH5	CFAP65	DNAH12	TUBGCP5	TTLL7	DNAH5_1	DNAH3	DNAH1	LOXHD1	LAMB1	ATP7A	HMCN1	PTPRD	CNTNAP2	GRM3	HMCN1_1	SPOCK2
TuR1	2.91536	1.86841	2.70558	2.36471	0.902488	1.3853	0.898742	1.1496	0.873212	0.615101	0.762846	0.6679	0.835819	0.139137	3.35329	1.9232	1.45503	0.288316	1.38979	1.5497	1.09287	6.39613
TuR3	2.96387	1.21968	2.7132	2.28474	0.791309	1.31362	0.966489	1.19188	0.726475	0.6679	0.659493	0.602656	0.886158	0.21422	2.29939	2.36471	1.81935	0.112319	1.21251	1.69316	0.860451	5.92948
TuR2	3.45976	1.45195	3.2363	2.4848	0.938463	1.6737	1.47438	1.18406	1.33001	0.619869	0.873212	0.662948	1.13674	0.0118597	2.71849	2.41749	1.87082	0.458398	1.36147	1.51602	0.649115	5.41424
TuR4	2.93968	1.96514	2.79817	2.78523	1.04804	1.3059	1.16392	1.03675	0.909685	0.380852	0.800956	0.762846	0.780054	0.0514841	2.51629	2.0987	1.62107	0.170294	1.34144	1.49994	0.66948	5.35424
TuC3	3.65129	2.69891	4.31623	4.95954	3.79998	3.71833	3.39962	3.457	0.634056	1.45635	2.43411	2.38028	2.82889	0.970861	4.42192	2.00318	2.6514	0.501355	2.42891	4.1863	1.07211	7.22834
TuC4	3.72017	2.33783	3.83525	4.63407	3.18319	4.07853	3.28279	3.51473	0.634056	1.72157	2.75837	2.41003	2.97181	0.972519	4.27265	2.00318	3.00042	0.501355	2.40518	3.95311	1.45635	7.49732
TuC1	3.23116	2.618	4.07172	5.89589	5.01538	3.26067	4.65871	4.31145	0.63593	1.78825	1.7915	3.69076	3.82633	0.155655	3.63329	2.02018	2.07624	0.705598	1.87907	3.74215	1.2092	5.964
TuC2	3.14497	2.03196	3.55917	6.64422	5.59907	3.53129	4.85274	5.38009	0.713169	2.13947	2.06451	4.34129	4.2125	0.727616	3.78816	2.12504	2.47148	0.47411	1.79796	3.60844	1.23697	7.17207
ChC1	4.94227	5.35324	5.326	4.66087	3.29957	3.26861	2.0041	3.71501	2.11196	2.51369	3.06921	1.76386	1.89481	1.88733	3.58491	4.14059	2.618	4.76755	3.4499	2.75986	5.06403	8.19538
ChC3	5.02333	5.54076	5.31019	5.05879	3.14797	3.32637	1.9815	3.81663	2.03452	2.57992	3.23494	1.98351	1.89778	1.81935	3.82731	4.44226	2.62676	4.88721	3.4776	2.80316	5.47859	8.40926
ChC2	4.9839	5.33971	6.55897	4.8698	3.33774	3.42446	2.10253	3.71151	1.88177	2.58497	3.11994	1.95081	1.96514	1.38409	3.87183	3.8748	2.63384	4.51691	3.51195	2.33893	5.15615	8.00269
ChC4	5.03319	5.44628	5.54857	5.17399	3.08783	3.37368	1.93073	3.87343	2.008	2.46289	3.26795	1.79796	1.96332	1.73245	3.85174	4.52376	2.76953	4.71036	3.55501	2.51938	5.21141	8.31148
ChS4	5.52028	6.14432	6.66472	5.19395	3.6179	3.78744	2.16267	4.152	2.45065	2.76716	3.43272	2.24822	2.0987	2.24245	4.19675	5.22539	3.14797	5.15615	4.36232	3.16757	6.00971	8.61308
ChS3	5.34571	6.03789	7.52242	5.31972	3.68212	3.90423	2.18333	4.14478	2.33438	2.821	3.5094	2.23156	2.13008	1.9367	4.59291	4.51489	3.00116	5.01653	4.15042	3.00825	6.08735	8.79415
ChS1	5.28537	5.82956	7.5786	5.1775	3.54144	3.47246	2.17113	3.92787	1.98767	2.82805	3.22145	1.89653	2.11903	2.59129	4.1863	4.62084	2.93232	4.86751	3.91094	2.8676	5.53327	8.5481
ChS2	5.20053	5.78554	7.38055	5.26522	3.52047	3.54453	2.12412	4.02506	2.19774	2.76716	3.1736	1.95515	2.06251	2.52795	4.32391	4.44226	3.18664	4.9472	3.92208	3.00527	5.56177	8.75488
RhC3	5.98687	4.73316	3.19648	4.92075	3.25802	3.03008	3.16475	1.54597	2.43616	1.96646	1.3059	2.75754	1.43245	0.00372715	3.55984	4.50171	4.0616	3.56545	1.1346	2.45531	5.49034	8.20319
RhC4	5.97615	4.71992	3.45925	4.07853	2.8062	2.44028	2.29744	1.51487	2.26245	1.9367	1.68989	1.85803	1.21251	0.00372715	3.6491	4.3843	4.13907	3.64982	1.1496	2.40071	5.47582	8.19538
RhC1	6.04955	4.80562	3.50033	4.152	2.55568	2.2198	2.14935	1.23203	1.82057	1.8671	1.3075	1.69316	1.08144	0.00426464	3.8399	4.591	3.49299	3.70734	1.17963	2.54702	4.88353	8.1813
RhC2	5.86334	4.85584	3.44415	4.22943	2.48975	2.34261	2.27634	1.32429	2.06031	1.93873	0.965293	1.81715	1.08144	0.14214	3.74038	4.591	3.64166	3.69932	1.00581	2.53325	5.04203	7.98127
RhS3	6.4258	5.17214	5.06535	5.14359	3.50832	2.99508	2.9764	1.97805	2.10118	2.54702	1.96332	2.72937	1.7571	2.02994	3.94559	5.48812	5.7565	4.26309	1.63862	2.74626	6.31224	8.90165
RhS4	6.29944	5.09879	4.35136	5.15513	3.56839	3.1531	2.91765	2.013	2.14708	2.5286	2.07907	2.81927	1.60005	1.29183	4.20269	5.70072	5.70764	3.76316	1.73483	2.82327	6.71431	9.02633
RhS1	6.2778	5.21141	4.63514	5.44628	3.36652	2.98588	3.1271	1.67002	1.92516	2.46289	1.19374	2.76873	1.31489	2.252	4.23504	5.76917	5.3413	4.21675	1.45635	2.94345	5.94239	8.93342
RhS2	6.42174	5.29844	4.58634	4.92075	3.25802	3.03008	3.16475	1.883	1.82186	2.79491	1.3059	2.75754	1.43245	1.89908	4.2654	5.58105	5.6797	4.42869	1.92123	3.03686	6.39613	8.7251
AuC1	3.86341	3.35262	2.86399	5.08674	1.92516	2.4127	2.64969	4.34404	3.01958	2.62533	1.78139	1.5874	1.41648	0.0231314	3.11517	3.97112	1.07487	1.88531	1.38127	2.76391	4.62213	6.33597
AuC3	3.53318	3.14797	2.85853	5.55612	1.85227	2.47804	3.61496	4.27843	2.73447	2.29383	1.84916	1.46714	2.25951	0.0153516	2.45639	2.3035	1.42868	1.76282	1.04804	2.14609	3.77923	6.73272
AuC2	3.65607	2.72603	2.84211	5.43632	2.23516	2.41568	3.36444	4.53566	2.57412	2.03936	1.60599	1.20756	2.12119	0.0289824	3.05994	2.91765	1.86108	1.9232	1.20075	2.19014	3.53318	6.32574
AuC4	3.37894	3.18206	2.81112	5.35602	2.32789	2.18931	3.30982	4.1863	2.51715	2.27232	1.86108	1.1885	2.34697	0.0140968	2.33325	3.10816	2.00508	2.01585	1.29659	2.10899	3.92208	6.6314
AuS4	4.73904	5.66772	4.13737	6.84504	3.5723	3.36735	3.68289	4.73457	2.24542	3.13213	2.69347	2.18763	2.46148	1.31232	3.80159	4.50038	2.61187	2.24983	2.43171	3.37894	5.73691	7.77343
AuS3	4.92861	5.84446	3.98768	6.0754	3.49228	3.75753	3.39772	4.80665	2.21586	2.80564	2.53411	2.14385	2.04387	2.04387	4.05549	4.32724	2.5185	1.26807	1.98268	3.52496	5.78554	7.71769
AuS1	5.326	5.42326	4.14382	5.82078	2.59705	2.9504	3.20481	4.74768	2.65268	2.57992	1.64739	1.71023	1.80417	0.640905	4.49168	4.69236	1.9232	2.12504	1.86841	3.36092	6.90362	7.75581
AuS2	5.13261	4.52376	5.22149	6.0928	2.99091	3.39362	3.34954	4.56521	2.71404	2.61659	1.84233	1.78023	1.99225	1.75898	4.37392	4.57297	2.09487	2.04042	1.92123	3.5957	6.5976	7.49732

## Sheet: Fig. 2f
Top 10 enriched GO terms for downregulated DEGs in the tentacle bulb of T. rubra for biological processes and cellular components.
rhopalium(A. coerulea)/tentacle bulb
GO ID	GO Term	GO Class	P-value	Q-value
GO:0072348	sulfur compound transport	Biological Process	3.44939e-05	0.158766
GO:0006898	receptor-mediated endocytosis	Biological Process	6.43333e-05	0.158766
GO:0009084	glutamine family amino acid biosynthetic process	Biological Process	8.29932e-05	0.158766
GO:0030031	cell projection assembly	Biological Process	0.000124402	0.178486
GO:0043588	skin development	Biological Process	0.000392375	0.363723
GO:0007018	microtubule-based movement	Biological Process	0.000423243	0.363723
GO:0006164	purine nucleotide biosynthetic process	Biological Process	0.000484697	0.363723
GO:0044782	cilium organization	Biological Process	0.000554829	0.363723
GO:0022405	hair cycle process	Biological Process	0.000640831	0.363723
GO:0009165	nucleotide biosynthetic process	Biological Process	0.000725515	0.363723
GO:0005929	cilium	Cellular Component	1.14149e-05	0.00605639
GO:0030286	dynein complex	Cellular Component	1.5198e-05	0.00605639
GO:0036038	TCTN-B9D complex	Cellular Component	7.98222e-05	0.0187984
GO:0005930	axoneme	Cellular Component	9.43457e-05	0.0187984
GO:0097014	ciliary plasm	Cellular Component	0.000122126	0.0194669
GO:0044447	axoneme part	Cellular Component	0.00034629	0.0442192
GO:0005737	cytoplasm	Cellular Component	0.000388375	0.0442192
GO:0098858	actin-based cell projection	Cellular Component	0.000690273	0.0634869
GO:0005902	microvillus	Cellular Component	0.000716916	0.0634869
GO:0098590	plasma membrane region	Cellular Component	0.00104914	0.0836166

## Sheet: Fig. 4a
cell_type	cluster	T. rubra	A. coerulea
ST/GE	0	0.234075	0.0940537
GL	1	0.0678355	0.248733
ST/GE	2	0.159182	0.0137833
ST/GE	3	0.122634	0.0089248
GA	4	0.0772308	0.0555556
HA	5	0.0436952	0.0942121
NEB	6	0.0255788	0.0933671
NEB	7	0.02931	0.0871356
ST/GE	8	0.0948078	0.00359104
NE	9	0.0369521	0.0552387
GA	10	0.0313778	0.0517005
NEC	11	0.00489998	0.0585129
ST/GE	12	0.0472016	0
EPM	13	0.00193302	0.0520173
IMM	14	0.00863115	0.0376003
MES	15	0.00125871	0.0245564
NEC	16	0.00220274	0.0209654
EPM	17	0.0111935	5.28095e-05

## Sheet: Fig. 4d
Gene Ontology analysis for DEGs up in T. rubra
ID	Description	GeneRatio	BgRatio	pvalue	p.adjust	qvalue	Count
GO:0005509	calcium ion binding	58/634	426/13591	1.38125e-13	2.59675e-11	1.86105e-11	58
GO:0008237	metallopeptidase activity	23/634	132/13591	4.04019e-08	3.79778e-06	2.72181e-06	23
GO:0004222	metalloendopeptidase activity	23/634	148/13591	3.50512e-07	2.19654e-05	1.57423e-05	23
GO:0055085	transmembrane transport	41/634	390/13591	9.42945e-07	4.43184e-05	3.17624e-05	41
GO:0043565	sequence-specific DNA binding	21/634	155/13591	1.05088e-05	0.000395131	0.000283185	21
GO:0005216	ion channel activity	22/634	180/13591	3.37723e-05	0.0010582	0.000758396	22
GO:0006355	regulation of transcription, DNA-templated	33/634	338/13591	4.9325e-05	0.00132473	0.000949413	33
GO:0006811	ion transport	22/634	195/13591	0.000113489	0.002667	0.0019114	22
GO:0005576	extracellular region	12/634	74/13591	0.000147566	0.00308249	0.00220917	12
GO:0004252	serine-type endopeptidase activity	16/634	123/13591	0.000188529	0.00330894	0.00237147	16
Gene Ontology analysis for DEGs up in A. coerulea
ID	Description	GeneRatio	BgRatio	pvalue	p.adjust	qvalue	Count
GO:0005509	calcium ion binding	56/660	426/13591	8.15496e-12	1.54944e-09	1.23612e-09	56
GO:0004888	transmembrane signaling receptor activity	20/660	117/13591	8.02312e-07	5.08131e-05	4.05379e-05	20
GO:0008017	microtubule binding	14/660	65/13591	2.15753e-06	7.43516e-05	5.93165e-05	14
GO:0006811	ion transport	26/660	195/13591	2.73927e-06	7.43516e-05	5.93165e-05	26
GO:0003777	microtubule motor activity	15/660	81/13591	6.90064e-06	0.00016389	0.000130749	15
GO:0007018	microtubule-based movement	15/660	84/13591	1.09616e-05	0.00020827	0.000166155	15
GO:0060271	cilium assembly	6/660	19/13591	0.000201911	0.00274022	0.0021861	6
GO:0007165	signal transduction	19/660	168/13591	0.000519146	0.00580222	0.00462892	19
GO:0030286	dynein complex	4/660	15/13591	0.00489723	0.0332312	0.0265113	4
GO:0035556	intracellular signal transduction	12/660	106/13591	0.00525621	0.0344373	0.0274735	12

## Sheet: Fig. 5d
KEGG enrichment analysis of cyst
ID	Description	GeneRatio	BgRatio	pvalue	p.adjust	qvalue	geneID	Count
ko04310	Wnt signaling pathway	127/4144	147/5043	0.103397	0.378225	0.32597	evm.TU.Hic_asm_0.62/evm.TU.Hic_asm_0.365/evm.TU.Hic_asm_0.428/evm.TU.Hic_asm_0.658/evm.TU.Hic_asm_1.42/evm.TU.Hic_asm_1.662/evm.TU.Hic_asm_1.801/evm.TU.Hic_asm_1.928/evm.TU.Hic_asm_1.953/evm.TU.Hic_asm_10.12/evm.TU.Hic_asm_10.66/evm.TU.Hic_asm_10.819/evm.TU.Hic_asm_10.821/evm.TU.Hic_asm_10.904/evm.TU.Hic_asm_10.1014/evm.TU.Hic_asm_11.80/evm.TU.Hic_asm_11.186/evm.TU.Hic_asm_11.331/evm.TU.Hic_asm_1…	127
ko04114	Oocyte meiosis	18/4144	18/5043	0.0289927	0.216682	0.186745	evm.TU.Hic_asm_10.78/evm.TU.Hic_asm_10.107/evm.TU.Hic_asm_10.108/evm.TU.Hic_asm_13.338/evm.TU.Hic_asm_3.1112/evm.TU.Hic_asm_4.133/evm.TU.Hic_asm_4.633/evm.TU.Hic_asm_4.969/evm.TU.Hic_asm_4.970/evm.TU.Hic_asm_4.974/evm.TU.Hic_asm_4.1113/evm.TU.Hic_asm_5.578/evm.TU.Hic_asm_5.658/evm.TU.Hic_asm_6.117/evm.TU.Hic_asm_9.419/evm.TU.Hic_asm_9.633/evm.TU.Hic_asm_9.918/evm.TU.Hic_asm_6.108	18
ko04330	Notch signaling pathway	42/4144	48/5043	0.22272	0.584451	0.503705	evm.TU.GTG173.6/evm.TU.Hic_asm_0.42/evm.TU.Hic_asm_0.96/evm.TU.Hic_asm_0.422/evm.TU.Hic_asm_0.600/evm.TU.Hic_asm_0.614/evm.TU.Hic_asm_0.1102/evm.TU.Hic_asm_0.1103/evm.TU.Hic_asm_10.191/evm.TU.Hic_asm_11.167/evm.TU.Hic_asm_11.379/evm.TU.Hic_asm_12.112/evm.TU.Hic_asm_12.159/evm.TU.Hic_asm_12.160/evm.TU.Hic_asm_12.703/evm.TU.Hic_asm_12.708/evm.TU.Hic_asm_12.714/evm.TU.Hic_asm_14.700/evm.TU.Hic_asm_2…	42
ko04150	mTOR signaling pathway	137/4144	153/5043	0.00755811	0.12093	0.104222	evm.TU.GTG183.1/evm.TU.Hic_asm_0.4/evm.TU.Hic_asm_0.35/evm.TU.Hic_asm_0.266/evm.TU.Hic_asm_0.428/evm.TU.Hic_asm_0.431/evm.TU.Hic_asm_0.665/evm.TU.Hic_asm_1.30/evm.TU.Hic_asm_1.118/evm.TU.Hic_asm_1.213/evm.TU.Hic_asm_1.348/evm.TU.Hic_asm_1.446/evm.TU.Hic_asm_1.607/evm.TU.Hic_asm_1.925/evm.TU.Hic_asm_1.946/evm.TU.Hic_asm_1.958/evm.TU.Hic_asm_10.39/evm.TU.Hic_asm_10.216/evm.TU.Hic_asm_10.238/evm.TU.…	137
ko04392	Hippo signaling pathway - multiple species	9/4144	11/5043	0.689298	1	0.861842	evm.TU.Hic_asm_0.691/evm.TU.Hic_asm_0.1088/evm.TU.Hic_asm_11.605/evm.TU.Hic_asm_14.1005/evm.TU.Hic_asm_4.813/evm.TU.Hic_asm_5.631/evm.TU.Hic_asm_8.1232/evm.TU.Hic_asm_8.1496/evm.TU.Hic_asm_9.1190	9
ko04068	FoxO signaling pathway	76/4144	84/5043	0.0251457	0.211754	0.182498	evm.TU.GTG270.5/evm.TU.Hic_asm_0.365/evm.TU.Hic_asm_1.30/evm.TU.Hic_asm_1.102/evm.TU.Hic_asm_1.118/evm.TU.Hic_asm_1.213/evm.TU.Hic_asm_1.607/evm.TU.Hic_asm_1.946/evm.TU.Hic_asm_1.958/evm.TU.Hic_asm_10.764/evm.TU.Hic_asm_10.819/evm.TU.Hic_asm_10.1001/evm.TU.Hic_asm_11.337/evm.TU.Hic_asm_11.398/evm.TU.Hic_asm_11.399/evm.TU.Hic_asm_11.462/evm.TU.Hic_asm_11.983/evm.TU.Hic_asm_11.1167/evm.TU.Hic_asm_1…	76
KEGG enrichment analysis of planula
ID	Description	GeneRatio	BgRatio	pvalue	p.adjust	qvalue	geneID	Count
ko04310	Wnt signaling pathway	126/4089	147/5043	0.0855946	0.38042	0.330365	evm.TU.CTG218.1/evm.TU.Hic_asm_0.62/evm.TU.Hic_asm_0.365/evm.TU.Hic_asm_0.428/evm.TU.Hic_asm_0.658/evm.TU.Hic_asm_1.42/evm.TU.Hic_asm_1.662/evm.TU.Hic_asm_1.801/evm.TU.Hic_asm_1.928/evm.TU.Hic_asm_1.953/evm.TU.Hic_asm_10.12/evm.TU.Hic_asm_10.66/evm.TU.Hic_asm_10.819/evm.TU.Hic_asm_10.821/evm.TU.Hic_asm_10.904/evm.TU.Hic_asm_11.80/evm.TU.Hic_asm_11.186/evm.TU.Hic_asm_11.331/evm.TU.Hic_asm_11.336/e…	126
ko04150	mTOR signaling pathway	135/4089	153/5043	0.0111569	0.105006	0.0911894	evm.TU.CTG183.1/evm.TU.CTG198.1/evm.TU.Hic_asm_0.4/evm.TU.Hic_asm_0.35/evm.TU.Hic_asm_0.266/evm.TU.Hic_asm_0.428/evm.TU.Hic_asm_0.431/evm.TU.Hic_asm_0.665/evm.TU.Hic_asm_1.30/evm.TU.Hic_asm_1.118/evm.TU.Hic_asm_1.348/evm.TU.Hic_asm_1.446/evm.TU.Hic_asm_1.607/evm.TU.Hic_asm_1.925/evm.TU.Hic_asm_1.946/evm.TU.Hic_asm_1.958/evm.TU.Hic_asm_10.39/evm.TU.Hic_asm_10.216/evm.TU.Hic_asm_10.238/evm.TU.Hic_a…	135
ko04392	Hippo signaling pathway - multiple species	9/4089	11/5043	0.653358	1	0.868421	evm.TU.Hic_asm_0.691/evm.TU.Hic_asm_0.1088/evm.TU.Hic_asm_11.605/evm.TU.Hic_asm_14.1005/evm.TU.Hic_asm_4.813/evm.TU.Hic_asm_5.631/evm.TU.Hic_asm_8.1232/evm.TU.Hic_asm_8.1496/evm.TU.Hic_asm_9.1190	9
ko04068	FoxO signaling pathway	76/4089	84/5043	0.0138791	0.116877	0.101498	evm.TU.CTG270.5/evm.TU.Hic_asm_0.365/evm.TU.Hic_asm_1.30/evm.TU.Hic_asm_1.102/evm.TU.Hic_asm_1.118/evm.TU.Hic_asm_1.607/evm.TU.Hic_asm_1.946/evm.TU.Hic_asm_1.958/evm.TU.Hic_asm_10.764/evm.TU.Hic_asm_10.819/evm.TU.Hic_asm_10.1001/evm.TU.Hic_asm_11.337/evm.TU.Hic_asm_11.398/evm.TU.Hic_asm_11.399/evm.TU.Hic_asm_11.462/evm.TU.Hic_asm_11.937/evm.TU.Hic_asm_11.961/evm.TU.Hic_asm_11.983/evm.TU.Hic_asm_1…	76

## Sheet: Fig. 5e
Gene Ontology analysis for DEGs up in planula
ID	Description	GeneRatio	BgRatio	pvalue	p.adjust	qvalue	Count
GO:0003723	RNA binding	410/10413	437/13851	1.91322e-25	8.31293e-22	6.20688e-22	410
GO:0005856	cytoskeleton	433/10413	472/13851	4.23918e-21	9.20961e-18	6.87639e-18	433
GO:0006886	intracellular protein transport	258/10413	274/13851	4.97415e-17	7.20423e-14	5.37907e-14	258
GO:0044430	cytoskeletal part	338/10413	372/13851	4.55038e-15	4.94285e-12	3.6906e-12	338
GO:0006396	RNA processing	211/10413	223/13851	7.63314e-15	6.6332e-12	4.9527e-12	211
GO:0015031	protein transport	260/10413	282/13851	7.73984e-14	5.60493e-11	4.18494e-11	260
GO:0015630	microtubule cytoskeleton	279/10413	305/13851	1.36313e-13	8.46112e-11	6.31753e-11	279
GO:0007010	cytoskeleton organization	286/10413	315/13851	7.72076e-13	4.19334e-10	3.13097e-10	286
GO:0005815	microtubule organizing center	201/10413	215/13851	1.3084e-12	6.31667e-10	4.71637e-10	201
GO:0051640	organelle localization	172/10413	182/13851	3.50667e-12	1.44114e-09	1.07603e-09	172
Gene Ontology analysis for DEGs up in cyst
ID	Description	GeneRatio	BgRatio	pvalue	p.adjust	qvalue	Count
GO:0003723	RNA binding	398/10405	437/13851	4.26959e-18	1.85514e-14	1.45301e-14	398
GO:0005856	cytoskeleton	424/10405	472/13851	1.83589e-16	3.98848e-13	3.12392e-13	424
GO:0007010	cytoskeleton organization	287/10405	315/13851	1.94433e-13	2.81604e-10	2.20562e-10	287
GO:0006886	intracellular protein transport	250/10405	274/13851	4.7968e-12	4.81913e-09	3.77451e-09	250
GO:0005525	GTP binding	244/10405	267/13851	5.5456e-12	4.81913e-09	3.77451e-09	244
GO:0044430	cytoskeletal part	331/10405	372/13851	8.88952e-12	6.4375e-09	5.04207e-09	331
GO:0007017	microtubule-based process	244/10405	268/13851	1.58641e-11	9.84709e-09	7.71259e-09	244
GO:0006396	RNA processing	205/10405	223/13851	6.65585e-11	3.61496e-08	2.83136e-08	205
GO:0051172	negative regulation of nitrogen compound metabolic process	385/10405	441/13851	9.56703e-11	4.61875e-08	3.61757e-08	385
GO:0015630	microtubule cytoskeleton	272/10405	305/13851	3.68998e-10	1.60329e-07	1.25576e-07	272

## Sheet: Supplementary Figure 4a
chromosomes_units=100000
<colors>
<<include /public/home/yuhy/miniconda3/envs/circos/etc/colors.unix.txt>>
</colors>
<ideogram>
fill=yes
fill_color=grey
label_font=default
label_parallel=no
label_radius=dims(image,radius)-120p
label_size=25
radius=0.90r
show_label=yes
<spacing>
default=0.006r
	<pairwise Hic_asm_14 Hic_asm_0>
	spacing = 80u
	</pairwise>
	<pairwise Contig89 Hic_asm_0>
spacing = 120u
</pairwise>
	<pairwise Hic_asm_22 Contig7>
spacing = 120u
</pairwise>
	<pairwise Set4_tig00022178_pilon_pilon_pilon_RaGOO Set1_tig00022178_pilon_pilon_pilon_RaGOO>
spacing = 20u
</pairwise>
<pairwise Set4_tig00022178_pilon_pilon_pilon_RaGOO scf_36>
spacing = 40u
</pairwise>
<pairwise scf_3 Set1_tig00022178_pilon_pilon_pilon_RaGOO>
spacing = 40u
</pairwise>
</spacing>
stroke_color=dgrey
stroke_thickness=2p
thickness=20p
</ideogram>
karyotype = karyotype.txt
#<highlights>
#<highlight>
#	<backgrounds background>
#	color=vvlgrey
#	</backgrounds>
#	file = /share/nas21/Plukenetiavolubilis_denovo_BMK160203-B364/yuhy/Oryza/Circos/BB2CC/highlight1
# thickness=2
#	r1=0.95r
#	r0=0.99r
#	ideogram=yes
#</highlight>
#</highlights>
	<links>
		radius = 0.55r
		<link segdup>
		#thickness = 2
		ribbon = yes
		#vdgrey
		#stroke_thickness = 2
		file =	linker.txt
		<rules>
			flow = continue
	<rule>
	condition = to(chr22)
	color = firebrick2
	</rule>
		<rule>
condition = to(Hic_asm_0)
color = 255 ,255, 0,1 ##yellow1
</rule>
	<rule>
	condition = to(Hic_asm_1)
	color = 255, 0, 255,1 ##magenta
	</rule>
	<rule>
condition = to(Hic_asm_2)
color = 199 ,21 ,133 ,1 ## mediumvioletred
</rule>
	<rule>
condition = to(Hic_asm_3)
color = 255, 192, 203,1 ##brown
</rule>
	<rule>
condition = to(Hic_asm_4)
color = 0, 191, 255,1 ##pink
</rule>
	<rule>
condition = to(Hic_asm_5)
color = 0, 11, 255,1 ##deep_sky_blue1
</rule>
	<rule>
condition = to(Hic_asm_6)
#color = darksalmon
	color =	135,206,235,1
</rule>
	<rule>
condition = to(Hic_asm_7)
color = 0 ,255, 0,1
</rule>
	<rule>
condition = to(Hic_asm_8)
color = 255 ,255, 0,1
</rule>
	<rule>
condition = to(Hic_asm_9)
color = 255, 69 ,0,1
</rule>
	<rule>
condition = to(Hic_asm_10)
color = 205, 191, 25,1
#thickness = 40
</rule>
	<rule>
condition = to(Hic_asm_11)
color = 255 ,20 ,147,1
</rule>
	<rule>
condition = to(Hic_asm_12)
color = 131, 111, 255,1
</rule>
	<rule>
condition = to(Hic_asm_13)
color = 255 ,255, 0,1
</rule>
	<rule>
condition = to(Hic_asm_14)
color = 0, 192, 203,1
</rule>
	<rule>
condition = to(Hic_asm_15)
color = 0, 191, 255,1
</rule>
<rule>
condition = to(Hic_asm_16)
color = 255 ,255, 0,1
</rule>
<rule>
condition = to(Hic_asm_17)
color = 25, 102, 23,1
</rule>
<rule>
condition = to(Hic_asm_18)
color = 255, 192, 203,1
</rule>
	<rule>
condition = to(Hic_asm_19)
color = deep_sky_blue
</rule>
<rule>
condition = to(Hic_asm_20)
color = darksalmon
</rule>
<rule>
condition = to(Hic_asm_21)
color = khaki
</rule>
<rule>
condition = to(Hic_asm_22)
color = lawngreen
</rule>
	<rule>
condition = to(scf_24)
color = 255, 0, 255,1 ##magenta
</rule>
<rule>
condition = to(scf_25)
color = 199 ,21 ,133 ,1 ## mediumvioletred
</rule>
<rule>
condition = to(scf_26)
color = 255, 192, 203,1 ##brown
</rule>
<rule>
condition = to(scf_28)
color = 0, 191, 255,1 ##pink
</rule>
<rule>
condition = to(scf_30)
color = 0, 191, 255,1 ##deep_sky_blue1
</rule>
<rule>
condition = to(scf_31)
#color = darksalmon
color = 135,206,235,1
</rule>
<rule>
condition = to(scf_32)
color = 0 ,255, 0,1
</rule>
<rule>
condition = to(scf_33)
color = 255 ,255, 0,1
</rule>
<rule>
condition = to(scf_34)
color = 255, 69 ,0,1
</rule>
<rule>
condition = to(scf_36)
color = 0, 191, 255,1
#thickness = 40
</rule>
<rule>
condition = to(Set1_tig00022081_pilon_pilon_pilon_RaGOO)
color = 255 ,20 ,147,1
</rule>
<rule>
condition = to(Set1_tig00022182_pilon_pilon_pilon_RaGOO)
color = 131, 111, 255,1
</rule>
	<rule>
condition = to(Set1_tig00000251_pilon_pilon_pilon_RaGOO)
color = 255, 69 ,0,1
</rule>
		</rules>
		</link>
	</links>
<plots>
<plot>
type = histogram
file = plus.gene
r1 = 0.99r
r0 = 0.95r
min = 0
max = 1
extend_bin = no
fill_color = gold1
color = gold1
thickness = 0
</plot>
<plot>
type = histogram
file = minus.gene
r1 = 0.94r
r0 = 0.89r
min = 0
max = 1
extend_bin = no
fill_color = purple
color = purple
thickness = 0
</plot>
<plot>
type = heatmap
file = gene.number
r1 = 0.88r
r0 = 0.78r
min = 1
max = 12
color = reds-9-seq
</plot>
<plot>
type = heatmap
file = repeat.coverage1
r1 = 0.77r
r0 = 0.67r
min = 0.26
max = 0.86
color = blues-9-seq
</plot>
<plot>
type = scatter
file = gc.content1
r1 = 0.66r
r0 = 0.56r
min = 0
max = 0.8
color = cyan
#stroke_color = cyan
glyph = circle
glyph_size = 4
</plot>
</plots>
show_tick_labels=yes
show_ticks=yes
spacing=10u
<ticks>
color=black
format=%d
multiplier=1e-6
radius=1r
thickness=1p
<tick>
color=black
format=%d
#label_offset=10p
#label_size=20p
#show_label=yes
size=10p
spacing=25u
thickness=1p
	#color=dgrey
</tick>
<tick>
size=15p
spacing=125u
	thickness=2p
	#color=lgrey
</tick>
</ticks>
<<include etc/colors_fonts_patterns.conf>>
<<include colors.ucsc.conf>>
#<<include colors.hsv.conf>>
#<<include etc/housekeeping.conf>>
#<fonts>
#<<include etc/fonts.conf>>
#</fonts>
<image>
<<include etc/image.conf>>
</image>
<<include etc/housekeeping.conf>>

## Sheet: Supplementary Figure 4b
chromosomes_units=100000
<colors>
<<include /public/home/yuhy/miniconda3/envs/circos/etc/colors.unix.txt>>
</colors>
<ideogram>
fill=yes
fill_color=grey
label_font=default
label_parallel=no
label_radius=dims(image,radius)-120p
label_size=25
radius=0.90r
show_label=yes
<spacing>
default=0.006r
	<pairwise chr22 chr1>
	spacing = 160u
	</pairwise>
	<pairwise Contig89 chr0>
spacing = 120u
</pairwise>
	<pairwise chr22 Contig7>
spacing = 120u
</pairwise>
	<pairwise Set4_tig00022178_pilon_pilon_pilon_RaGOO Set1_tig00022178_pilon_pilon_pilon_RaGOO>
spacing = 20u
</pairwise>
<pairwise Set4_tig00022178_pilon_pilon_pilon_RaGOO scf_36>
spacing = 40u
</pairwise>
<pairwise scf_3 Set1_tig00022178_pilon_pilon_pilon_RaGOO>
spacing = 40u
</pairwise>
</spacing>
stroke_color=dgrey
stroke_thickness=2p
thickness=20p
</ideogram>
karyotype = karyotype.txt
#<highlights>
#<highlight>
#	<backgrounds background>
#	color=vvlgrey
#	</backgrounds>
#	file = /share/nas21/Plukenetiavolubilis_denovo_BMK160203-B364/yuhy/Oryza/Circos/BB2CC/highlight1
# thickness=2
#	r1=0.95r
#	r0=0.99r
#	ideogram=yes
#</highlight>
#</highlights>
	<links>
		radius = 0.55r
		<link segdup>
		#thickness = 2
		ribbon = yes
		#vdgrey
		#stroke_thickness = 2
		file =	linker.txt
		<rules>
			flow = continue
	<rule>
	condition = to(chr22)
	color = firebrick2
	</rule>
		<rule>
condition = to(chr0)
color = 255 ,255, 0,1 ##yellow1
</rule>
	<rule>
	condition = to(chr1)
	color = 255, 0, 255,1 ##magenta
	</rule>
	<rule>
condition = to(chr2)
color = 199 ,21 ,133 ,1 ## mediumvioletred
</rule>
	<rule>
condition = to(chr3)
color = 255, 192, 203,1 ##brown
</rule>
	<rule>
condition = to(chr4)
color = 0, 191, 255,1 ##pink
</rule>
	<rule>
condition = to(chr5)
color = 0, 11, 255,1 ##deep_sky_blue1
</rule>
	<rule>
condition = to(chr6)
#color = darksalmon
	color =	135,206,235,1
</rule>
	<rule>
condition = to(chr7)
color = 0 ,255, 0,1
</rule>
	<rule>
condition = to(chr8)
color = 255 ,255, 0,1
</rule>
	<rule>
condition = to(chr9)
color = 255, 69 ,0,1
</rule>
	<rule>
condition = to(chr10)
color = 205, 191, 25,1
#thickness = 40
</rule>
	<rule>
condition = to(chr11)
color = 255 ,20 ,147,1
</rule>
	<rule>
condition = to(chr12)
color = 131, 111, 255,1
</rule>
	<rule>
condition = to(chr13)
color = 255 ,255, 0,1
</rule>
	<rule>
condition = to(chr14)
color = 0, 192, 203,1
</rule>
	<rule>
condition = to(chr15)
color = 0, 191, 255,1
</rule>
<rule>
condition = to(chr16)
color = 255 ,255, 0,1
</rule>
<rule>
condition = to(chr17)
color = 25, 102, 23,1
</rule>
<rule>
condition = to(chr18)
color = 255, 192, 203,1
</rule>
	<rule>
condition = to(chr19)
color = deep_sky_blue
</rule>
<rule>
condition = to(chr20)
color = darksalmon
</rule>
<rule>
condition = to(chr21)
color = khaki
</rule>
<rule>
condition = to(chr22)
color = lawngreen
</rule>
	<rule>
condition = to(scf_24)
color = 255, 0, 255,1 ##magenta
</rule>
<rule>
condition = to(scf_25)
color = 199 ,21 ,133 ,1 ## mediumvioletred
</rule>
<rule>
condition = to(scf_26)
color = 255, 192, 203,1 ##brown
</rule>
<rule>
condition = to(scf_28)
color = 0, 191, 255,1 ##pink
</rule>
<rule>
condition = to(scf_30)
color = 0, 191, 255,1 ##deep_sky_blue1
</rule>
<rule>
condition = to(scf_31)
#color = darksalmon
color = 135,206,235,1
</rule>
<rule>
condition = to(scf_32)
color = 0 ,255, 0,1
</rule>
<rule>
condition = to(scf_33)
color = 255 ,255, 0,1
</rule>
<rule>
condition = to(scf_34)
color = 255, 69 ,0,1
</rule>
<rule>
condition = to(scf_36)
color = 0, 191, 255,1
#thickness = 40
</rule>
<rule>
condition = to(Set1_tig00022081_pilon_pilon_pilon_RaGOO)
color = 255 ,20 ,147,1
</rule>
<rule>
condition = to(Set1_tig00022182_pilon_pilon_pilon_RaGOO)
color = 131, 111, 255,1
</rule>
	<rule>
condition = to(Set1_tig00000251_pilon_pilon_pilon_RaGOO)
color = 255, 69 ,0,1
</rule>
		</rules>
		</link>
	</links>
<plots>
<plot>
type = histogram
file = plus.gene
r1 = 0.99r
r0 = 0.95r
min = 0
max = 1
extend_bin = no
fill_color = gold1
color = gold1
thickness = 0
</plot>
<plot>
type = histogram
file = minus.gene
r1 = 0.94r
r0 = 0.89r
min = 0
max = 1
extend_bin = no
fill_color = purple
color = purple
thickness = 0
</plot>
<plot>
type = heatmap
file = gene.number
r1 = 0.88r
r0 = 0.78r
min = 1
max = 12
color = reds-9-seq
</plot>
<plot>
type = heatmap
file = repeat.coverage1
r1 = 0.77r
r0 = 0.67r
min = 0.5
max = 0.9
color = blues-9-seq
</plot>
<plot>
type = scatter
file = gc.content1
r1 = 0.66r
r0 = 0.56r
min = 0
max = 0.8
color = cyan
#stroke_color = cyan
glyph = circle
glyph_size = 4
</plot>
</plots>
show_tick_labels=yes
show_ticks=yes
spacing=10u
<ticks>
color=black
format=%d
multiplier=1e-6
radius=1r
thickness=1p
<tick>
color=black
format=%d
#label_offset=10p
#label_size=20p
#show_label=yes
size=10p
spacing=25u
thickness=1p
	#color=dgrey
</tick>
<tick>
size=15p
spacing=125u
	thickness=2p
	#color=lgrey
</tick>
</ticks>
<<include etc/colors_fonts_patterns.conf>>
<<include colors.ucsc.conf>>
#<<include colors.hsv.conf>>
#<<include etc/housekeeping.conf>>
#<fonts>
#<<include etc/fonts.conf>>
#</fonts>
<image>
<<include etc/image.conf>>
</image>
<<include etc/housekeeping.conf>>

[truncated: 11 more sheets: Supplementary Figure 5, Supplementary Figure 7, Supplementary Figure 8, Supplementary Figure 9, Supplementary Figure 10, Supplementary Figure 13a, Supplementary Figure 13b, Supplementary Figure 16c, Supplementary Figure 17c, Supplementary Figure 18a, Supplementary Figure 18e]
